# Supplementary material for: CREB3L1 and CREB3L2 control Golgi remodelling during decidualization of endometrial stromal cells
Source: Front Cell Dev Biol. 2022 Oct 13;10:986997. doi: 10.3389/fcell.2022.986997 (PMC9608648; doi:10.3389/fcell.2022.986997)
Supplement: Supplementary file 1 [file Table2.XLSX]

## Sheet: BP 6 vs 0
Term	Overlap	P.value	Adjusted.P.value	Old.P.value	Old.Adjusted.P.value	Odds.Ratio	Combined.Score	Genes
fat cell differentiation (GO:0045444)	9/58	2.2738e-06	0.00260401	0	0	9.08928	118.107	NR4A2;IL11;TMEM120B;NR4A1;NR4A3;PPARG;INHBB;METRNL;FOXO1
positive regulation of transcription, DNA-templated (GO:0045893)	48/1183	3.30759e-06	0.00260401	0	0	2.19306	27.6749	CDKN1C;HDAC4;BEX1;CRTC3;FOXE1;PLAG1;EPAS1;PTPRN;SERPINE1;RORB;HIF1A;ING1;FOXO1;GLIS1;FSTL3;HOXA11;FGF7;NFIL3;CREB3L2;ATOH8;TBL1X;MYBL1;STAT5B;IL11;MYOCD;PHF10;PCGF5;WNT5A;NFATC2;MITF;FOS;MEIS2;TBX3;TGFBR1;HIPK2;NFKBIA;NR4A2;PER1;NR4A1;AHI1;MEIS1;RGCC;NR4A3;NFIA;HAND2;SNAI1;PPARG;MAML3
positive regulation of transcription by RNA polymerase II (GO:0045944)	40/908	3.3658e-06	0.00260401	0	0	2.37099	29.8789	HDAC4;BEX1;CRTC3;PLAG1;EPAS1;PTPRN;WWC1;SERPINE1;RORB;HIF1A;FOXO1;GLIS1;FSTL3;ATOH8;TBL1X;MYBL1;STAT5B;IL11;MYOCD;PHF10;PCGF5;WNT5A;SMAD9;MITF;FOS;MEIS2;TBX3;HIPK2;NFKBIA;NR4A2;PER1;NR4A1;AHI1;MEIS1;RGCC;NR4A3;NFIA;HAND2;PPARG;MAML3
negative regulation of cell differentiation (GO:0045596)	15/191	8.29921e-06	0.00481562	0	0	4.25479	49.7783	MYOCD;WNT5A;TWIST2;RORB;TMEM64;MEIS2;FOXO1;TGFBR1;TBX3;NFKBIA;MEIS1;EFEMP1;BBS12;PPARG;FERMT2
amino sugar metabolic process (GO:0006040)	4/10	3.12819e-05	0.0145211	0	0	32.65	338.661	CSGALNACT1;GFPT2;GFPT1;GNE
cardiac epithelial to mesenchymal transition (GO:0060317)	5/20	3.96014e-05	0.0153192	0	0	16.3584	165.819	TGFBR3;SNAI1;HAS2;TBX3;TGFBR1
inositol lipid-mediated signaling (GO:0048017)	7/51	7.0096e-05	0.0232418	0	0	7.83513	74.948	PLCB4;IRS1;PLCL2;IRS2;PLCH1;GAB2;IGF1R
phosphatidylinositol-mediated signaling (GO:0048015)	8/71	9.05595e-05	0.026157	0	0	6.26359	58.3109	PLCB4;PLEKHA1;IRS1;PLCL2;IRS2;PLCH1;GAB2;IGF1R
regulation of endothelial cell proliferation (GO:0001936)	9/92	0.000101427	0.026157	0	0	5.35663	49.2604	STAT5A;NR4A1;RGCC;ANGPT1;WNT5A;ATOH8;F3;HIF1A;TGFBR1
positive regulation of nucleic acid-templated transcription (GO:1903508)	24/511	0.000124817	0.026349	0	0	2.4782	22.2757	CDKN1C;HDAC4;MYOCD;FOXE1;WNT5A;NFATC2;MITF;FOS;RORB;HIF1A;ING1;FOXO1;TGFBR1;HIPK2;HOXA11;FGF7;NFIL3;HAND2;CREB3L2;ATOH8;SNAI1;PPARG;TBL1X;MYBL1
cAMP-mediated signaling (GO:0019933)	5/25	0.000124877	0.026349	0	0	12.2657	110.246	KSR1;PDE4D;ADGRG6;PDE3A;PDE7B
regulation of type B pancreatic cell proliferation (GO:0061469)	3/6	0.000156378	0.0302462	0	0	48.8603	428.175	NR4A1;NR4A3;PTPRN
positive regulation of small molecule metabolic process (GO:0062013)	4/16	0.000246234	0.0439622	0	0	16.32	135.607	IRS1;PRKCE;IRS2;PPARG
epithelial to mesenchymal transition (GO:0001837)	6/47	0.000348949	0.0544046	0	0	7.19022	57.2384	TGFBR3;WNT5A;SNAI1;HIF1A;TBX3;TGFBR1
cellular response to cytokine stimulus (GO:0071345)	22/482	0.000351602	0.0544046	0	0	2.39581	19.0539	STAT5A;STAT5B;IL11;IL1RN;CEBPD;DUSP1;IL1R1;WNT5A;ERBIN;FOS;GAB2;TNFRSF1B;HIF1A;F3;FOXO1;MT2A;PIM1;S1PR1;HAS2;CCL2;SOCS6;SLC26A6
cellular response to interleukin-7 (GO:0098761)	4/19	0.000499831	0.0626771	0	0	13.054	99.2266	STAT5A;STAT5B;IRS1;IRS2
heart trabecula morphogenesis (GO:0061384)	4/19	0.000499831	0.0626771	0	0	13.054	99.2266	TGFBR3;ADGRG6;S1PR1;TGFBR1
interleukin-7-mediated signaling pathway (GO:0038111)	4/19	0.000499831	0.0626771	0	0	13.054	99.2266	STAT5A;STAT5B;IRS1;IRS2
cellular response to transforming growth factor beta stimulus (GO:0071560)	9/114	0.000513083	0.0626771	0	0	4.22951	32.0389	TGFBR3;TWSG1;WNT5A;ID1;PDE3A;SMAD9;FOS;FERMT2;TGFBR1
regulation of epithelial cell proliferation (GO:0050678)	8/93	0.000589973	0.065464	0	0	4.6372	34.4796	CDKN1C;TGFBR3;NR4A1;FGF7;DUSP10;NR4A3;ANGPT1;MCC
energy reserve metabolic process (GO:0006112)	4/20	0.000614889	0.065464	0	0	12.2375	90.4849	PPP1R3C;GFPT2;GFPT1;PHKA1
negative regulation of epithelial cell proliferation (GO:0050680)	7/72	0.000620512	0.065464	0	0	5.29808	39.1262	CDKN1C;TGFBR3;DUSP10;RGCC;ATOH8;KLF9;MCC
cyclic-nucleotide-mediated signaling (GO:0019935)	5/36	0.00073842	0.0745162	0	0	7.90889	57.031	KSR1;PDE4D;ADGRG6;PDE3A;PDE7B
positive regulation of epithelial cell proliferation (GO:0050679)	9/123	0.00088902	0.0859757	0	0	3.8938	27.3555	STAT5A;NR4A1;FGF7;NR4A3;PTPRN;WNT5A;HIF1A;F3;TGFBR1
cellular response to peptide hormone stimulus (GO:0071375)	8/106	0.00139311	0.11398	0	0	4.01938	26.4323	NR4A2;NR4A1;NR4A3;IRS1;IRS2;INHBB;PPARG;FOXO1
negative regulation of multicellular organismal process (GO:0051241)	12/214	0.00142323	0.11398	0	0	2.93908	19.2652	SRGN;TWSG1;RGS2;MYOCD;RGCC;DUSP10;CHSY1;WWC1;ID1;PLCL2;MCC;DKK1
receptor signaling pathway via STAT (GO:0097696)	4/25	0.00148246	0.11398	0	0	9.32143	60.7203	STAT5A;STAT5B;CCL2;SOCS6
energy derivation by oxidation of organic compounds (GO:0015980)	4/25	0.00148246	0.11398	0	0	9.32143	60.7203	NR4A3;GFPT2;GFPT1;SDHAF4
positive regulation of epithelial to mesenchymal transition (GO:0010718)	5/42	0.00150914	0.11398	0	0	6.62433	43.0331	RGCC;PDPN;SNAI1;TGFBR1;FERMT2
negative regulation of vascular permeability (GO:0043116)	3/12	0.00157147	0.11398	0	0	16.2818	105.111	ANGPT1;PDE3A;FERMT2
nucleotide-sugar metabolic process (GO:0009225)	3/12	0.00157147	0.11398	0	0	16.2818	105.111	CSGALNACT1;GFPT2;GFPT1
positive regulation of fatty acid oxidation (GO:0046321)	3/12	0.00157147	0.11398	0	0	16.2818	105.111	NR4A3;IRS1;IRS2
regulation of endothelial cell apoptotic process (GO:2000351)	5/44	0.00186423	0.131117	0	0	6.28398	39.4942	IL11;RGCC;ANGPT1;SERPINE1;CCL2
positive regulation of cellular carbohydrate metabolic process (GO:0010676)	3/13	0.00201246	0.13738	0	0	14.6529	90.9708	IRS1;PRKCE;IRS2
transforming growth factor beta receptor signaling pathway (GO:0007179)	7/89	0.00216741	0.14373	0	0	4.19604	25.7395	TGFBR3;TWSG1;ID1;SMAD9;FOS;TGFBR1;FERMT2
regulation of postsynapse organization (GO:0099175)	4/28	0.00228774	0.147496	0	0	8.155	49.584	SIPA1L1;WNT5A;ABHD17C;TANC2
thymus development (GO:0048538)	3/14	0.00252317	0.154113	0	0	13.3201	79.6841	FOXE1;HAND2;TGFBR1
positive regulation of glucose metabolic process (GO:0010907)	3/14	0.00252317	0.154113	0	0	13.3201	79.6841	NNMT;IRS1;IRS2
Wnt signaling pathway (GO:0016055)	7/92	0.00261777	0.155791	0	0	4.04733	24.0631	NR4A2;ZRANB1;WNT2B;WNT5A;DIXDC1;PLPP3;FERMT2
regulation of transcription by RNA polymerase II (GO:0006357)	63/2206	0.00293441	0.170269	0	0	1.50465	8.77396	CRTC3;FOXE1;PHF20;PTPRN;WWC1;SERPINE1;FHL2;RORB;HOXA11;EDNRB;CREB3L2;MYBL1;TGIF1;IL11;MYOCD;FST;WNT5A;MITF;FOS;DKK1;HAND2;PPARG;MAML3;HDAC4;BEX1;CEBPD;PLAG1;EPAS1;TSHZ1;CREM;TWIST2;HIF1A;HOXD10;FOXO1;GLIS1;FSTL3;NFIL3;ATOH8;TBL1X;HEXIM1;STAT5A;STAT5B;PHF10;PCGF5;NFATC2;SMAD9;MEIS2;TBX3;HIPK2;NFKBIA;NR4A2;PER1;NR4A1;AHI1;MEIS1;RGCC;NR4A3;NFIA;KLF9;ID1;SNAI1;ID3;MKX
receptor signaling pathway via JAK-STAT (GO:0007259)	4/31	0.00335232	0.174611	0	0	7.24778	41.2986	STAT5A;STAT5B;CCL2;SOCS6
regulation of transmembrane receptor protein serine/threonine kinase signaling pathway (GO:0090092)	4/31	0.00335232	0.174611	0	0	7.24778	41.2986	TGFBR3;TWSG1;FST;FSTL3
negative regulation of osteoblast differentiation (GO:0045668)	4/31	0.00335232	0.174611	0	0	7.24778	41.2986	TWIST2;PPARG;RORB;TMEM64
glycosaminoglycan biosynthetic process (GO:0006024)	7/97	0.0035241	0.174611	0	0	3.82149	21.5843	CSGALNACT1;CHST7;CHSY1;ANGPT1;HAS2;HS6ST1;B4GALT4
mesenchymal cell differentiation (GO:0048762)	5/51	0.0035943	0.174611	0	0	5.32581	29.9759	TGFBR3;WNT5A;SNAI1;HIF1A;TGFBR1
positive regulation of actin filament bundle assembly (GO:0032233)	5/51	0.0035943	0.174611	0	0	5.32581	29.9759	RGCC;LPAR1;SYNPO;TGFBR1;FERMT2
transmembrane receptor protein tyrosine kinase signaling pathway (GO:0007169)	17/404	0.00371518	0.174611	0	0	2.18038	12.1999	SHC4;SHC3;ANGPT1;IRS1;BDNF;SORT1;IRS2;PLAT;FOXO1;IGF1R;AHI1;FGF7;SIPA1L1;NR4A3;FLRT3;CHN1;PDK4
regulation of cell morphogenesis (GO:0022604)	4/32	0.00377102	0.174611	0	0	6.98857	38.9991	ZRANB1;PDPN;LARP4;FERMT2
positive regulation of cell population proliferation (GO:0008284)	19/474	0.00378094	0.174611	0	0	2.07609	11.58	HDAC4;PTGFR;IL11;CNOT6L;IRS1;WNT5A;IRS2;GAB2;MEIS2;TBX3;TGFBR1;IGF1R;TGFBR3;FGF7;MEIS1;NR4A3;PIM1;HAS2;S1PR3
heparin metabolic process (GO:0030202)	2/5	0.00390924	0.174611	0	0	32.4925	180.152	CSGALNACT1;ANGPT1
negative regulation of vascular endothelial cell proliferation (GO:1905563)	2/5	0.00390924	0.174611	0	0	32.4925	180.152	CCL2;PPARG
response to peptide hormone (GO:0043434)	5/52	0.00391201	0.174611	0	0	5.21223	28.8951	TGFBR3;STAT5A;STAT5B;IRS1;SORT1
regulation of cell migration (GO:0030334)	17/408	0.00409875	0.179494	0	0	2.15762	11.8606	TCAF2;SEMA3C;SERPINE1;TWIST2;MITF;PRR5L;ADARB1;F3;TGFBR1;IGF1R;FGF7;DUSP10;PDPN;SNAI1;HAS2;SGK1;FERMT2
regulation of BMP signaling pathway (GO:0030510)	6/76	0.00435577	0.18338	0	0	4.20517	22.8604	TWSG1;FST;SMAD9;PPARG;FSTL3;HIPK2
water-soluble vitamin metabolic process (GO:0006767)	6/76	0.00435577	0.18338	0	0	4.20517	22.8604	NNMT;PC;GSTO2;MTHFD1L;RFK;SLC19A2
regulation of cellular response to growth factor stimulus (GO:0090287)	3/17	0.00450662	0.18338	0	0	10.4642	56.5298	TWSG1;FST;FSTL3
stabilization of membrane potential (GO:0030322)	3/17	0.00450662	0.18338	0	0	10.4642	56.5298	KCNK6;KCNK1;KCNK2
positive regulation of endothelial cell proliferation (GO:0001938)	6/77	0.00464532	0.18338	0	0	4.14573	22.2704	STAT5A;NR4A1;WNT5A;F3;HIF1A;TGFBR1
positive regulation of pri-miRNA transcription by RNA polymerase II (GO:1902895)	4/34	0.00471184	0.18338	0	0	6.522	34.9428	ATOH8;PPARG;FOS;HIF1A
cellular response to growth factor stimulus (GO:0071363)	9/158	0.0049059	0.18338	0	0	2.9738	15.8126	STAT5B;NR4A1;WNT5A;PDE3A;SMAD9;CCL2;HAS2;PDE8A;TGFBR1
organonitrogen compound biosynthetic process (GO:1901566)	9/158	0.0049059	0.18338	0	0	2.9738	15.8126	SLC25A15;CERS6;SLC44A1;GSTO2;GCNT1;LPCAT1;DMD;SPTSSA;PLPP3
regulation of blood vessel endothelial cell migration (GO:0043535)	5/55	0.00498526	0.18338	0	0	4.89875	25.9696	STAT5A;RGCC;ANGPT1;PPARG;HIF1A
positive regulation of protein kinase B signaling (GO:0051897)	9/161	0.00553891	0.18338	0	0	2.91466	15.1444	FGF7;ANGPT1;IRS1;IRS2;GAB2;F3;FERMT2;TGFBR1;IGF1R
regulation of fat cell differentiation (GO:0045598)	6/80	0.00559904	0.18338	0	0	3.97705	20.6216	BBS12;WNT5A;PPARG;TMEM64;FOXO1;FERMT2
transmembrane receptor protein serine/threonine kinase signaling pathway (GO:0007178)	8/133	0.00566977	0.18338	0	0	3.14683	16.2773	TGFBR3;TWSG1;ID1;SMAD9;INHBB;FOS;FERMT2;TGFBR1
cellular response to cold (GO:0070417)	2/6	0.00578568	0.18338	0	0	24.3682	125.554	NFKBIA;FOXO1
regulation of macromolecule biosynthetic process (GO:0010556)	2/6	0.00578568	0.18338	0	0	24.3682	125.554	MITF;TNFRSF1B
L-ornithine transmembrane transport (GO:1903352)	2/6	0.00578568	0.18338	0	0	24.3682	125.554	SLC25A15;SLC7A2
taurine metabolic process (GO:0019530)	2/6	0.00578568	0.18338	0	0	24.3682	125.554	STAT5A;STAT5B
ventricular compact myocardium morphogenesis (GO:0003223)	2/6	0.00578568	0.18338	0	0	24.3682	125.554	TGFBR3;TGFBR1
positive regulation of Wnt signaling pathway, planar cell polarity pathway (GO:2000096)	2/6	0.00578568	0.18338	0	0	24.3682	125.554	RSPO3;DKK1
regulation of ossification (GO:0030278)	4/36	0.00579866	0.18338	0	0	6.11375	31.4866	CHSY1;WNT5A;S1PR1;DKK1
negative regulation of fat cell differentiation (GO:0045599)	4/36	0.00579866	0.18338	0	0	6.11375	31.4866	BBS12;WNT5A;FOXO1;FERMT2
negative regulation of transcription, DNA-templated (GO:0045892)	31/948	0.00592962	0.18338	0	0	1.69292	8.68096	CDKN1C;HDAC4;FOXE1;WWC1;CREM;FHL2;TWIST2;RORB;FOXO1;GLIS1;EDNRB;NFIL3;ATOH8;TBL1X;HEXIM1;TGIF1;PHF10;FST;SFMBT2;WNT5A;MITF;DKK1;MEIS2;TBX3;NR4A2;PER1;NR4A3;ID1;SNAI1;ID3;PPARG
response to fatty acid (GO:0070542)	3/19	0.00623299	0.18338	0	0	9.15524	46.4894	IRS1;PDK4;FOXO1
striated muscle cell differentiation (GO:0051146)	3/19	0.00623299	0.18338	0	0	9.15524	46.4894	MYOCD;SORT1;SIK1
negative regulation of striated muscle cell differentiation (GO:0051154)	3/19	0.00623299	0.18338	0	0	9.15524	46.4894	HDAC4;BDNF;DKK1
negative regulation of transmembrane receptor protein serine/threonine kinase signaling pathway (GO:0090101)	7/108	0.00634106	0.18338	0	0	3.40337	17.2235	FST;SMAD9;PPARG;DKK1;TGFBR1;FSTL3;HIPK2
regulation of p38MAPK cascade (GO:1900744)	4/37	0.00639973	0.18338	0	0	5.92818	29.9462	PER1;DUSP10;DUSP1;HAND2
negative regulation of endothelial cell proliferation (GO:0001937)	4/37	0.00639973	0.18338	0	0	5.92818	29.9462	RGCC;ATOH8;CCL2;PPARG
negative regulation of stress-activated MAPK cascade (GO:0032873)	4/37	0.00639973	0.18338	0	0	5.92818	29.9462	PER1;DUSP10;DUSP1;FOXO1
regulation of cell population proliferation (GO:0042127)	26/764	0.00694096	0.192734	0	0	1.7576	8.73584	HDAC4;PTGFR;IRS1;IRS2;ADARB1;TOB1;IGF1R;FGF7;PDPN;HAS2;S1PR3;STAT5A;STAT5B;IL11;MYOCD;CNOT6L;KSR1;GAB2;MEIS2;TBX3;TGFBR1;MEIS1;RGCC;NR4A3;NOX4;SGK1
regulation of apoptotic signaling pathway (GO:2001233)	4/38	0.00704074	0.192734	0	0	5.75353	28.5147	NR4A2;DEPTOR;BDNF;TGFBR1
response to insulin (GO:0032868)	6/84	0.00708356	0.192734	0	0	3.77232	18.6729	IRS1;SORT1;IRS2;PPARG;INHBB;FOXO1
regulation of protein modification by small protein conjugation or removal (GO:1903320)	3/20	0.00722442	0.192734	0	0	8.61625	42.4806	EPAS1;HIF1A;TGFBR1
negative regulation of cyclin-dependent protein serine/threonine kinase activity (GO:0045736)	3/20	0.00722442	0.192734	0	0	8.61625	42.4806	CDKN1C;HEXIM1;MYOCD
negative regulation of lipid storage (GO:0010888)	3/20	0.00722442	0.192734	0	0	8.61625	42.4806	NFKBIA;PPARG;TTC39B
response to peptide (GO:1901652)	4/39	0.00772274	0.198538	0	0	5.58886	27.1819	STAT5A;STAT5B;IRS1;ERBIN
glucose homeostasis (GO:0042593)	6/86	0.00792396	0.198538	0	0	3.67764	17.7919	IRS1;PDK4;PPARG;HIF1A;FOXO1;IGF1R
positive regulation of endothelial cell migration (GO:0010595)	6/86	0.00792396	0.198538	0	0	3.67764	17.7919	STAT5A;ANGPT1;WNT5A;ATOH8;PLPP3;HIF1A
heart trabecula formation (GO:0060347)	2/7	0.00799214	0.198538	0	0	19.4935	94.1401	TGFBR3;ADGRG6
negative regulation of p38MAPK cascade (GO:1903753)	2/7	0.00799214	0.198538	0	0	19.4935	94.1401	DUSP10;DUSP1
protein localization to basolateral plasma membrane (GO:1903361)	2/7	0.00799214	0.198538	0	0	19.4935	94.1401	LIN7A;LIN7C
regulation of cardiac muscle cell proliferation (GO:0060043)	3/21	0.0083039	0.198538	0	0	8.13716	38.9854	TGFBR3;PIM1;TGFBR1
chondroitin sulfate biosynthetic process (GO:0030206)	3/21	0.0083039	0.198538	0	0	8.13716	38.9854	CSGALNACT1;CHST7;CHSY1
NAD biosynthetic process (GO:0009435)	3/21	0.0083039	0.198538	0	0	8.13716	38.9854	NNMT;KYNU;NUDT12
negative regulation of peptidyl-serine phosphorylation (GO:0033137)	3/21	0.0083039	0.198538	0	0	8.13716	38.9854	PDE4D;DMD;DKK1
positive regulation of wound healing (GO:0090303)	4/40	0.00844677	0.198538	0	0	5.43333	25.9386	PRKCE;SERPINE1;PLPP3;FERMT2
axon guidance (GO:0007411)	10/203	0.00846845	0.198538	0	0	2.55162	12.1748	SHC3;SEMA3C;BDNF;DOK6;CHN1;WNT5A;NRXN3;IRS2;GAB2;MYPN
positive regulation of cell migration (GO:0030335)	12/269	0.00886459	0.205747	0	0	2.30354	10.8858	TCAF2;SEMA3C;PRKCE;PDPN;TWIST2;SNAI1;HAS2;HIF1A;F3;FERMT2;TGFBR1;IGF1R
negative regulation of cyclin-dependent protein kinase activity (GO:1904030)	3/22	0.00947307	0.217693	0	0	7.70849	35.9162	CDKN1C;HEXIM1;MYOCD
regulation of protein kinase B signaling (GO:0051896)	10/207	0.00963878	0.219329	0	0	2.49929	11.6016	FGF7;PLEKHA1;ANGPT1;IRS1;IRS2;GAB2;F3;FERMT2;TGFBR1;IGF1R
positive regulation of MAPK cascade (GO:0043410)	12/274	0.0101649	0.223893	0	0	2.259	10.3661	IL11;KSR1;ANGPT1;GPR183;WWC1;HAND2;LPAR1;CCL2;ADRA2C;PDE8A;FERMT2;IGF1R
adenosine to inosine editing (GO:0006382)	2/8	0.0105146	0.223893	0	0	16.2438	73.9903	ADARB1;NUDT16
regulation of extracellular matrix constituent secretion (GO:0003330)	2/8	0.0105146	0.223893	0	0	16.2438	73.9903	RGCC;TNFRSF1B
coronary vasculature morphogenesis (GO:0060977)	2/8	0.0105146	0.223893	0	0	16.2438	73.9903	TGFBR3;TGFBR1
regulation of RNA biosynthetic process (GO:2001141)	2/8	0.0105146	0.223893	0	0	16.2438	73.9903	MITF;TNFRSF1B
vascular associated smooth muscle contraction (GO:0014829)	2/8	0.0105146	0.223893	0	0	16.2438	73.9903	EDNRA;EDNRB
negative regulation of CD4-positive, alpha-beta T cell proliferation (GO:2000562)	2/8	0.0105146	0.223893	0	0	16.2438	73.9903	CD274;TWSG1
phosphate-containing compound metabolic process (GO:0006796)	10/212	0.0112708	0.237815	0	0	2.4368	10.9304	PLCB4;DUSP10;GK;IMPA2;GPD2;GFPT2;GFPT1;PLCH1;PLPP3;PGM2L1
positive regulation of stress fiber assembly (GO:0051496)	4/44	0.0117824	0.241823	0	0	4.889	21.7128	RGCC;LPAR1;TGFBR1;FERMT2
hemopoiesis (GO:0030097)	6/94	0.0120097	0.241823	0	0	3.34194	14.7782	TGFBR3;MEIS1;WNT2B;FST;WNT5A;FSTL3
positive regulation of epithelial cell migration (GO:0010634)	6/94	0.0120097	0.241823	0	0	3.34194	14.7782	FGF7;ANGPT1;PRKCE;WNT5A;ATOH8;HIF1A
canonical Wnt signaling pathway (GO:0060070)	5/68	0.0120852	0.241823	0	0	3.88531	17.1566	NR4A2;WNT2B;WNT5A;DIXDC1;PLPP3
regulation of cardiac muscle hypertrophy (GO:0010611)	3/24	0.0120859	0.241823	0	0	6.97364	30.7936	RGS2;NR4A3;HAND2
negative regulation of ossification (GO:0030279)	3/24	0.0120859	0.241823	0	0	6.97364	30.7936	SRGN;CHSY1;DKK1
negative regulation of transcription by RNA polymerase II (GO:0000122)	23/684	0.0122698	0.241881	0	0	1.72929	7.60992	HEXIM1;HDAC4;TGIF1;FOXE1;FST;WWC1;CREM;FHL2;MITF;DKK1;MEIS2;GLIS1;TBX3;NR4A2;PER1;EDNRB;NR4A3;NFIL3;ID1;SNAI1;ID3;PPARG;TBL1X
regulation of anatomical structure morphogenesis (GO:0022603)	7/123	0.0125221	0.241881	0	0	2.961	12.9699	ZRANB1;SIPA1L1;CHN1;KNDC1;LARP4;TANC2;FERMT2
regulation of pri-miRNA transcription by RNA polymerase II (GO:1902893)	4/45	0.0127306	0.241881	0	0	4.76951	20.8129	ATOH8;PPARG;FOS;HIF1A
cellular response to decreased oxygen levels (GO:0036294)	5/69	0.0128195	0.241881	0	0	3.8244	16.6621	RGCC;EPAS1;HIF1A;NDRG1;HIPK2
cellular response to interleukin-9 (GO:0071355)	2/9	0.0133394	0.241881	0	0	13.9225	60.104	STAT5A;STAT5B
regulation of Wnt signaling pathway, planar cell polarity pathway (GO:2000095)	2/9	0.0133394	0.241881	0	0	13.9225	60.104	RSPO3;DKK1
interleukin-9-mediated signaling pathway (GO:0038113)	2/9	0.0133394	0.241881	0	0	13.9225	60.104	STAT5A;STAT5B
maintenance of apical/basal cell polarity (GO:0035090)	2/9	0.0133394	0.241881	0	0	13.9225	60.104	LIN7A;LIN7C
maintenance of epithelial cell apical/basal polarity (GO:0045199)	2/9	0.0133394	0.241881	0	0	13.9225	60.104	LIN7A;LIN7C
negative regulation of alpha-beta T cell activation (GO:0046636)	2/9	0.0133394	0.241881	0	0	13.9225	60.104	CD274;TWSG1
negative regulation of lipase activity (GO:0060192)	2/9	0.0133394	0.241881	0	0	13.9225	60.104	RGS2;SORT1
positive regulation of fatty acid beta-oxidation (GO:0032000)	2/9	0.0133394	0.241881	0	0	13.9225	60.104	IRS1;IRS2
regulation of myotube differentiation (GO:0010830)	3/25	0.0135319	0.243469	0	0	6.65631	28.6402	HDAC4;BDNF;SIK1
negative regulation of nucleic acid-templated transcription (GO:1903507)	17/464	0.013799	0.246366	0	0	1.88181	8.0601	HEXIM1;CDKN1C;HDAC4;FOXE1;PHF10;SFMBT2;WNT5A;TWIST2;RORB;FOXO1;TBX3;PER1;NFIL3;ID1;ATOH8;ID3;PPARG
gland development (GO:0048732)	5/71	0.0143773	0.249872	0	0	3.70813	15.7303	TGFBR3;FOXE1;HAND2;TGFBR1;TBX3
snRNA transcription (GO:0009301)	5/71	0.0143773	0.249872	0	0	3.70813	15.7303	USPL1;SNAPC1;INTS10;INTS2;ELL2
regulation of transcription, DNA-templated (GO:0006355)	60/2244	0.0143879	0.249872	0	0	1.39056	5.89786	CDKN1C;ZNF331;FOXE1;PHF20;WWC1;RORB;ING1;HOXA11;FGF7;EFEMP1;CREB3L2;MYBL1;TGIF1;MYOCD;SFMBT2;WNT5A;MITF;FOS;TGFBR1;HAND2;PPARG;HDAC4;CEBPD;PLAG1;EPAS1;TSHZ1;CREM;TWIST2;SPTY2D1;HIF1A;HOXD10;FOXO1;GLIS1;FSTL3;NFIL3;ATOH8;TBL1X;CDK17;HEXIM1;STAT5A;STAT5B;PHF10;PCGF5;NFATC2;SMAD9;NFXL1;MEIS2;TBX3;HIPK2;NR4A2;PER1;NR4A1;MEIS1;NR4A3;NFIA;KLF9;ID1;SNAI1;ID3;MKX
cellular response to oxygen-containing compound (GO:1901701)	13/323	0.0146997	0.249872	0	0	2.06846	8.72875	CD274;IRS1;SERPINE1;WNT5A;FOS;RORB;TNFRSF1B;FOXO1;NR4A3;PDK4;PDE3A;CCL2;SLC26A6
positive regulation of cell motility (GO:2000147)	10/221	0.0147255	0.249872	0	0	2.33178	9.83585	TCAF2;SEMA3C;PDPN;TWIST2;SNAI1;HAS2;F3;FERMT2;TGFBR1;IGF1R
regulation of cellular macromolecule biosynthetic process (GO:2000112)	17/468	0.0148931	0.249872	0	0	1.86473	7.84467	ZNF331;PLAG1;WWC1;CREM;NFATC2;NFXL1;MITF;RORB;SPTY2D1;HIF1A;TGFBR1;CCNA2;EFEMP1;NFIA;NFIL3;RBBP6;MYBL1
regulation of chondrocyte differentiation (GO:0032330)	3/26	0.015072	0.249872	0	0	6.36658	26.7073	EFEMP1;TGFBR1;HOXA11
regulation of glycogen biosynthetic process (GO:0005979)	3/26	0.015072	0.249872	0	0	6.36658	26.7073	PPP1R3C;IRS1;IRS2
chaperone cofactor-dependent protein refolding (GO:0051085)	3/26	0.015072	0.249872	0	0	6.36658	26.7073	DNAJB4;DNAJB14;HSPA2
regulation of synapse organization (GO:0050807)	3/26	0.015072	0.249872	0	0	6.36658	26.7073	SLITRK4;WNT5A;ABHD17C
cellular response to insulin stimulus (GO:0032869)	7/129	0.0159218	0.255111	0	0	2.81451	11.6523	IRS1;PDK4;IRS2;INHBB;PPARG;FOXO1;IGF1R
insulin receptor signaling pathway (GO:0008286)	5/73	0.0160573	0.255111	0	0	3.5987	14.8684	IRS1;PDK4;IRS2;FOXO1;IGF1R
regulation of actin filament-based movement (GO:1903115)	2/10	0.0164534	0.255111	0	0	12.1816	50.0325	PDE4D;PDPN
dicarboxylic acid biosynthetic process (GO:0043650)	2/10	0.0164534	0.255111	0	0	12.1816	50.0325	MTHFD1L;KYNU
regulation of protein neddylation (GO:2000434)	2/10	0.0164534	0.255111	0	0	12.1816	50.0325	EPAS1;HIF1A
fructose 6-phosphate metabolic process (GO:0006002)	2/10	0.0164534	0.255111	0	0	12.1816	50.0325	GFPT2;GFPT1
negative regulation of alpha-beta T cell proliferation (GO:0046642)	2/10	0.0164534	0.255111	0	0	12.1816	50.0325	CD274;TWSG1
negative regulation of cAMP-mediated signaling (GO:0043951)	2/10	0.0164534	0.255111	0	0	12.1816	50.0325	PDE4D;PDE3A
negative regulation of cholesterol storage (GO:0010887)	2/10	0.0164534	0.255111	0	0	12.1816	50.0325	PPARG;TTC39B
chondroitin sulfate proteoglycan biosynthetic process (GO:0050650)	3/27	0.0167069	0.255111	0	0	6.101	24.9649	CSGALNACT1;CHST7;CHSY1
entrainment of circadian clock by photoperiod (GO:0043153)	3/27	0.0167069	0.255111	0	0	6.101	24.9649	PPP1CB;PER1;SIK1
negative regulation of endothelial cell apoptotic process (GO:2000352)	3/27	0.0167069	0.255111	0	0	6.101	24.9649	IL11;ANGPT1;SERPINE1
regulation of stress-activated MAPK cascade (GO:0032872)	4/49	0.0170045	0.257957	0	0	4.34467	17.7014	TGFBR3;PER1;FOXO1;IGF1R
glycogen metabolic process (GO:0005977)	3/28	0.0184372	0.266229	0	0	5.85666	23.3879	PPP1R3C;PHKA1;PGM2L1
photoperiodism (GO:0009648)	3/28	0.0184372	0.266229	0	0	5.85666	23.3879	PPP1CB;PER1;SIK1
regulation of epithelial to mesenchymal transition (GO:0010717)	5/76	0.0188144	0.266229	0	0	3.44612	13.6919	RGCC;PDPN;SNAI1;TGFBR1;FERMT2
regulation of epithelial cell migration (GO:0010632)	4/51	0.0194393	0.266229	0	0	4.15936	16.3898	DUSP10;PRKCE;MCC;HIF1A
positive regulation of fat cell differentiation (GO:0045600)	4/51	0.0194393	0.266229	0	0	4.15936	16.3898	PIM1;PPARG;TMEM64;METRNL
regulation of gene expression (GO:0010468)	32/1079	0.0195496	0.266229	0	0	1.52399	5.99658	ZNF331;HDAC4;PLAG1;WWC1;CREM;RORB;SPTY2D1;HIF1A;TOB1;FGF7;EFEMP1;NFIL3;TCEAL1;ATOH8;MYBL1;MBNL2;ANGPT1;SORT1;SFMBT2;WNT5A;NFATC2;NFXL1;MITF;LARP4;DKK1;F3;TGFBR1;PER1;RGCC;PC;NFIA;HAND2
regulation of MAPK cascade (GO:0043408)	8/166	0.0197874	0.266229	0	0	2.48536	9.74935	TGFBR3;IL11;KSR1;DUSP1;WWC1;LPAR1;ADRA2C;IGF1R
regulation of cardiac muscle cell differentiation (GO:2000725)	2/11	0.0198439	0.266229	0	0	10.8275	42.4424	MYOCD;DKK1
regulation of CD4-positive, alpha-beta T cell proliferation (GO:2000561)	2/11	0.0198439	0.266229	0	0	10.8275	42.4424	CD274;TWSG1
cellular glucan metabolic process (GO:0006073)	2/11	0.0198439	0.266229	0	0	10.8275	42.4424	PPP1R3C;PHKA1
cellular response to interleukin-2 (GO:0071352)	2/11	0.0198439	0.266229	0	0	10.8275	42.4424	STAT5A;STAT5B
hematopoietic stem cell proliferation (GO:0071425)	2/11	0.0198439	0.266229	0	0	10.8275	42.4424	WNT2B;WNT5A
insulin-like growth factor receptor signaling pathway (GO:0048009)	2/11	0.0198439	0.266229	0	0	10.8275	42.4424	IRS1;IGF1R
interleukin-2-mediated signaling pathway (GO:0038110)	2/11	0.0198439	0.266229	0	0	10.8275	42.4424	STAT5A;STAT5B
midbrain dopaminergic neuron differentiation (GO:1904948)	2/11	0.0198439	0.266229	0	0	10.8275	42.4424	NR4A2;WNT5A
UDP-N-acetylglucosamine biosynthetic process (GO:0006048)	2/11	0.0198439	0.266229	0	0	10.8275	42.4424	GFPT2;GFPT1
vasoconstriction (GO:0042310)	2/11	0.0198439	0.266229	0	0	10.8275	42.4424	EDNRA;EDNRB
negative regulation of activin receptor signaling pathway (GO:0032926)	2/11	0.0198439	0.266229	0	0	10.8275	42.4424	FST;FSTL3
negative regulation of oxidative stress-induced neuron death (GO:1903204)	2/11	0.0198439	0.266229	0	0	10.8275	42.4424	NR4A3;HIF1A
positive regulation of non-canonical Wnt signaling pathway (GO:2000052)	2/11	0.0198439	0.266229	0	0	10.8275	42.4424	RSPO3;DKK1
positive regulation of viral genome replication (GO:0045070)	3/29	0.0202632	0.270293	0	0	5.63111	21.9554	TOP2A;TMEM39A;ADARB1
amide biosynthetic process (GO:0043604)	4/52	0.0207332	0.272953	0	0	4.0725	15.7851	SLC25A15;CERS6;DMD;SPTSSA
negative regulation of BMP signaling pathway (GO:0030514)	4/52	0.0207332	0.272953	0	0	4.0725	15.7851	SMAD9;PPARG;FSTL3;HIPK2
negative regulation of protein serine/threonine kinase activity (GO:0071901)	5/78	0.0208155	0.272953	0	0	3.35136	12.9767	CDKN1C;HEXIM1;RGS2;MYOCD;DUSP1
chondroitin sulfate metabolic process (GO:0030204)	3/30	0.0221851	0.287051	0	0	5.42228	20.6498	CSGALNACT1;CHST7;CHSY1
positive regulation of B cell proliferation (GO:0030890)	3/30	0.0221851	0.287051	0	0	5.42228	20.6498	GPR183;NFATC2;IRS2
negative regulation of cell cycle (GO:0045786)	5/80	0.0229505	0.287051	0	0	3.26165	12.3108	CDKN1C;HEXIM1;NR4A1;MYOCD;DUSP1
amino sugar biosynthetic process (GO:0046349)	2/12	0.0234984	0.287051	0	0	9.74428	36.5491	GFPT2;GFPT1
pyrimidine nucleobase metabolic process (GO:0006206)	2/12	0.0234984	0.287051	0	0	9.74428	36.5491	ALDH6A1;CTPS1
cardiocyte differentiation (GO:0035051)	2/12	0.0234984	0.287051	0	0	9.74428	36.5491	MYOCD;SIK1
smooth muscle cell differentiation (GO:0051145)	2/12	0.0234984	0.287051	0	0	9.74428	36.5491	MYOCD;EDNRB
macrophage chemotaxis (GO:0048246)	2/12	0.0234984	0.287051	0	0	9.74428	36.5491	EDNRB;CCL2
mesoderm morphogenesis (GO:0048332)	2/12	0.0234984	0.287051	0	0	9.74428	36.5491	SNAI1;TBX3
negative regulation of cardiac muscle hypertrophy (GO:0010614)	2/12	0.0234984	0.287051	0	0	9.74428	36.5491	RGS2;FOXO1
nuclear body organization (GO:0030575)	2/12	0.0234984	0.287051	0	0	9.74428	36.5491	USPL1;HIPK2
positive regulation of sodium ion transmembrane transport (GO:1902307)	2/12	0.0234984	0.287051	0	0	9.74428	36.5491	DMD;GLRX
positive regulation of vascular permeability (GO:0043117)	2/12	0.0234984	0.287051	0	0	9.74428	36.5491	ANGPT1;PDE3A
transcription initiation from RNA polymerase II promoter (GO:0006367)	7/140	0.0237691	0.288838	0	0	2.58027	9.64859	NR4A2;NR4A1;NR4A3;PPARG;RORB;MAML3;TBL1X
'de novo' posttranslational protein folding (GO:0051084)	3/31	0.0242029	0.291062	0	0	5.22836	19.4562	DNAJB4;DNAJB14;HSPA2
positive regulation of leukocyte cell-cell adhesion (GO:1903039)	3/31	0.0242029	0.291062	0	0	5.22836	19.4562	NR4A3;CCL2;HAS2
axonogenesis (GO:0007409)	10/240	0.0245313	0.293119	0	0	2.13706	7.92378	SHC3;SEMA3C;BDNF;DOK6;SLITRK4;WNT5A;NRXN3;IRS2;GAB2;MYPN
regulation of cyclin-dependent protein serine/threonine kinase activity (GO:0000079)	5/82	0.0252224	0.293119	0	0	3.17661	11.69	CDKN1C;CCNA2;HEXIM1;MYOCD;RGCC
neuron differentiation (GO:0030182)	8/174	0.0253592	0.293119	0	0	2.36461	8.68903	NR4A2;WNT2B;HAND2;WNT5A;ATOH8;RORB;HS6ST1;TGFBR1
negative regulation of DNA-binding transcription factor activity (GO:0043433)	7/143	0.026302	0.293119	0	0	2.52297	9.17883	NFKBIA;HDAC4;ID1;PIM1;ERBIN;ID3;SIK1
activation of phospholipase C activity (GO:0007202)	3/32	0.0263166	0.293119	0	0	5.04781	18.3617	EDNRA;BDNF;LPAR1
regulation of cellular biosynthetic process (GO:0031326)	3/32	0.0263166	0.293119	0	0	5.04781	18.3617	PDK4;MITF;TNFRSF1B
establishment or maintenance of epithelial cell apical/basal polarity (GO:0045197)	3/32	0.0263166	0.293119	0	0	5.04781	18.3617	ERBIN;LIN7A;LIN7C
positive regulation of glucose transmembrane transport (GO:0010828)	3/32	0.0263166	0.293119	0	0	5.04781	18.3617	NR4A3;IRS1;IRS2
regulation of osteoblast differentiation (GO:0045667)	5/83	0.0264105	0.293119	0	0	3.13572	11.3952	TWIST2;PPARG;RORB;TMEM64;FERMT2
blood vessel morphogenesis (GO:0048514)	4/56	0.0264301	0.293119	0	0	3.75846	13.6554	TGFBR3;ID1;HAS2;TGFBR1
sensory organ development (GO:0007423)	4/56	0.0264301	0.293119	0	0	3.75846	13.6554	AHI1;MEIS1;MEIS2;HIPK2
sulfur compound biosynthetic process (GO:0044272)	6/113	0.0272052	0.293119	0	0	2.74583	9.89693	CSGALNACT1;CHST7;GSTO2;CHSY1;ANGPT1;B4GALT4
cellular response to interleukin-15 (GO:0071350)	2/13	0.0274049	0.293119	0	0	8.85798	31.8625	STAT5A;STAT5B
regulation of histone modification (GO:0031056)	2/13	0.0274049	0.293119	0	0	8.85798	31.8625	MYOCD;NNMT
glucan biosynthetic process (GO:0009250)	2/13	0.0274049	0.293119	0	0	8.85798	31.8625	PPP1R3C;PGM2L1
glycogen biosynthetic process (GO:0005978)	2/13	0.0274049	0.293119	0	0	8.85798	31.8625	PPP1R3C;PGM2L1
interleukin-15-mediated signaling pathway (GO:0035723)	2/13	0.0274049	0.293119	0	0	8.85798	31.8625	STAT5A;STAT5B
UDP-N-acetylglucosamine metabolic process (GO:0006047)	2/13	0.0274049	0.293119	0	0	8.85798	31.8625	GFPT2;GFPT1
negative regulation of adenylate cyclase activity (GO:0007194)	2/13	0.0274049	0.293119	0	0	8.85798	31.8625	GABBR2;EDNRB
negative regulation of CD4-positive, alpha-beta T cell activation (GO:2000515)	2/13	0.0274049	0.293119	0	0	8.85798	31.8625	CD274;TWSG1
negative regulation of hydrogen peroxide-induced cell death (GO:1903206)	2/13	0.0274049	0.293119	0	0	8.85798	31.8625	NR4A3;PDE8A
negative regulation of macrophage derived foam cell differentiation (GO:0010745)	2/13	0.0274049	0.293119	0	0	8.85798	31.8625	NFKBIA;PPARG
negative regulation of myotube differentiation (GO:0010832)	2/13	0.0274049	0.293119	0	0	8.85798	31.8625	HDAC4;BDNF
pathway-restricted SMAD protein phosphorylation (GO:0060389)	2/13	0.0274049	0.293119	0	0	8.85798	31.8625	TGFBR3;TGFBR1
cytokine-mediated signaling pathway (GO:0019221)	20/621	0.0280055	0.297691	0	0	1.64613	5.88549	STAT5A;STAT5B;IL11;IL1RN;CEBPD;IRS1;IL1R1;IRS2;FOS;GAB2;TNFRSF1B;HIF1A;F3;FOXO1;NFKBIA;MT2A;PIM1;S1PR1;CCL2;SOCS6
positive regulation of DNA-binding transcription factor activity (GO:0051091)	10/246	0.0284284	0.297691	0	0	2.08208	7.41296	NFKBIA;HDAC4;MYOCD;BEX1;CRTC3;RGCC;WNT5A;PPARG;PLPP3;HIPK2
regulation of cholesterol efflux (GO:0010874)	3/33	0.0285258	0.297691	0	0	4.8793	17.3554	NFKBIA;PPARG;TTC39B
regulation of nucleic acid-templated transcription (GO:1903506)	15/430	0.0292115	0.297691	0	0	1.78223	6.29698	ZNF331;PLAG1;WWC1;CREM;NFATC2;NFXL1;MITF;RORB;SPTY2D1;HIF1A;TGFBR1;EFEMP1;NFIA;NFIL3;MYBL1
cellular amide metabolic process (GO:0043603)	6/115	0.0293151	0.297691	0	0	2.69517	9.51303	CPM;NNMT;PC;MTHFD1L;PLPP3;GNE
positive regulation of intracellular signal transduction (GO:1902533)	18/546	0.0295184	0.297691	0	0	1.68406	5.93249	HEXIM1;IL11;KSR1;ANGPT1;GOLT1B;IRS1;WWC1;WNT5A;LPAR1;SECTM1;IRS2;GAB2;ADRA2C;F3;TGFBR1;IGF1R;FGF7;FERMT2
regulation of pathway-restricted SMAD protein phosphorylation (GO:0060393)	4/58	0.0295966	0.297691	0	0	3.61889	12.7388	TWSG1;INHBB;DKK1;TGFBR1
eye development (GO:0001654)	4/58	0.0295966	0.297691	0	0	3.61889	12.7388	MEIS1;EFEMP1;MEIS2;HIPK2
positive regulation of cellular process (GO:0048522)	20/625	0.0296777	0.297691	0	0	1.6349	5.75053	HDAC4;PTGFR;IL11;CNOT6L;IRS1;WNT5A;IRS2;GAB2;TNFRSF1B;DKK1;MEIS2;TBX3;TGFBR1;IGF1R;FGF7;MEIS1;EXOSC9;PDPN;HAS2;S1PR3
negative regulation of cellular macromolecule biosynthetic process (GO:2000113)	18/547	0.0299779	0.297691	0	0	1.68078	5.895	HEXIM1;CDKN1C;HDAC4;FOXE1;PHF10;SFMBT2;WNT5A;TWIST2;RORB;TOB1;FOXO1;TBX3;PER1;NFIL3;ID1;ATOH8;ID3;PPARG
transcription by RNA polymerase II (GO:0006366)	12/320	0.0300952	0.297691	0	0	1.91704	6.71614	NR4A2;NR4A1;NR4A3;SNAPC1;CEBPD;INTS2;INTS10;PPARG;MAML3;TBL1X;RORB;ELL2
response to interleukin-1 (GO:0070555)	5/86	0.0301867	0.297691	0	0	3.01912	10.568	HDAC4;IL1R1;CCL2;HAS2;HIF1A
negative regulation of phosphorylation (GO:0042326)	5/86	0.0301867	0.297691	0	0	3.01912	10.568	CDKN1C;HDAC4;IRS2;PRR5L;PLPP3
regulation of glucose metabolic process (GO:0010906)	3/34	0.0308304	0.297691	0	0	4.72166	16.4279	IRS1;PDK4;IRS2
phosphatidylinositol 3-kinase signaling (GO:0014065)	3/34	0.0308304	0.297691	0	0	4.72166	16.4279	PLEKHA1;IRS1;IGF1R
negative regulation of gene expression (GO:0010629)	12/322	0.0313524	0.297691	0	0	1.90448	6.59418	SRGN;TWSG1;RGCC;PC;SFMBT2;HAND2;TCEAL1;ATOH8;NUDT16;HIF1A;TOB1;NUDT12
regulation of fatty acid beta-oxidation (GO:0031998)	2/14	0.0315519	0.297691	0	0	8.1194	28.0616	IRS1;IRS2
genitalia development (GO:0048806)	2/14	0.0315519	0.297691	0	0	8.1194	28.0616	WNT5A;TBX3
renal absorption (GO:0070293)	2/14	0.0315519	0.297691	0	0	8.1194	28.0616	HAS2;SGK1
growth hormone receptor signaling pathway via JAK-STAT (GO:0060397)	2/14	0.0315519	0.297691	0	0	8.1194	28.0616	STAT5A;STAT5B
secondary palate development (GO:0062009)	2/14	0.0315519	0.297691	0	0	8.1194	28.0616	TGFBR3;WNT5A
NAD biosynthesis via nicotinamide riboside salvage pathway (GO:0034356)	2/14	0.0315519	0.297691	0	0	8.1194	28.0616	NNMT;NUDT12
negative regulation of cartilage development (GO:0061037)	2/14	0.0315519	0.297691	0	0	8.1194	28.0616	EFEMP1;TGFBR1
negative regulation of cyclase activity (GO:0031280)	2/14	0.0315519	0.297691	0	0	8.1194	28.0616	GABBR2;EDNRB
positive regulation of brown fat cell differentiation (GO:0090336)	2/14	0.0315519	0.297691	0	0	8.1194	28.0616	PIM1;METRNL
positive regulation of cardiac muscle cell proliferation (GO:0060045)	2/14	0.0315519	0.297691	0	0	8.1194	28.0616	TGFBR3;PIM1
positive regulation of glycogen biosynthetic process (GO:0045725)	2/14	0.0315519	0.297691	0	0	8.1194	28.0616	IRS1;IRS2
positive regulation of sodium ion transmembrane transporter activity (GO:2000651)	2/14	0.0315519	0.297691	0	0	8.1194	28.0616	GLRX;DMD
positive regulation of transmembrane transport (GO:0034764)	2/14	0.0315519	0.297691	0	0	8.1194	28.0616	NR4A3;SLC26A6
adenylate cyclase-activating G protein-coupled receptor signaling pathway (GO:0007189)	6/118	0.0326769	0.307057	0	0	2.62258	8.97207	PTGFR;ADGRG6;LPAR1;S1PR1;S1PR3;ADRA2C
blood vessel diameter maintenance (GO:0097746)	3/35	0.0332299	0.309745	0	0	4.57388	15.5709	EDNRA;EDNRB;KCNMB4
regulation of mitotic spindle organization (GO:0060236)	3/35	0.0332299	0.309745	0	0	4.57388	15.5709	CHMP1B;CCSAP;MAP9
cellular response to lipopolysaccharide (GO:0071222)	6/120	0.0350516	0.314675	0	0	2.5763	8.63302	CD274;PRKCE;SERPINE1;WNT5A;CCL2;TNFRSF1B
regulation of receptor internalization (GO:0002090)	3/36	0.0357236	0.314675	0	0	4.43505	14.7773	AHI1;ANGPT1;DKK1
negative regulation of protein kinase activity (GO:0006469)	5/90	0.0357258	0.314675	0	0	2.87646	9.58402	CDKN1C;DEPTOR;DUSP10;SH3BP5;ADARB1
embryonic cranial skeleton morphogenesis (GO:0048701)	2/15	0.035928	0.314675	0	0	7.49445	24.9283	MTHFD1L;TGFBR1
fibrinolysis (GO:0042730)	2/15	0.035928	0.314675	0	0	7.49445	24.9283	SERPINE1;PLAT
glucan catabolic process (GO:0009251)	2/15	0.035928	0.314675	0	0	7.49445	24.9283	PHKA1;PGM2L1
glycogen catabolic process (GO:0005980)	2/15	0.035928	0.314675	0	0	7.49445	24.9283	PHKA1;PGM2L1
histone H3 deacetylation (GO:0070932)	2/15	0.035928	0.314675	0	0	7.49445	24.9283	HDAC4;PER1
histone H4-K5 acetylation (GO:0043981)	2/15	0.035928	0.314675	0	0	7.49445	24.9283	PHF20;JADE1
histone H4-K8 acetylation (GO:0043982)	2/15	0.035928	0.314675	0	0	7.49445	24.9283	PHF20;JADE1
RNA phosphodiester bond hydrolysis, endonucleolytic (GO:0090502)	2/15	0.035928	0.314675	0	0	7.49445	24.9283	LACTB2;NUDT16
macrophage migration (GO:1905517)	2/15	0.035928	0.314675	0	0	7.49445	24.9283	EDNRB;CCL2
negative regulation of chondrocyte differentiation (GO:0032331)	2/15	0.035928	0.314675	0	0	7.49445	24.9283	EFEMP1;TGFBR1
neurotrophin TRK receptor signaling pathway (GO:0048011)	2/15	0.035928	0.314675	0	0	7.49445	24.9283	BDNF;SORT1
photoreceptor cell development (GO:0042461)	2/15	0.035928	0.314675	0	0	7.49445	24.9283	AHI1;RORB
positive regulation of glycogen metabolic process (GO:0070875)	2/15	0.035928	0.314675	0	0	7.49445	24.9283	IRS1;IRS2
positive regulation of cell differentiation (GO:0045597)	10/258	0.0375069	0.326287	0	0	1.9801	6.50114	RGCC;MMD;PDPN;SNAI1;PPARG;TMEM64;ADRA2C;FERMT2;TGFBR1;HOXA11
potassium ion transport (GO:0006813)	6/122	0.0375349	0.326287	0	0	2.53162	8.31001	KCNG1;KCNK6;KCNJ8;KCNMB4;KCNK1;KCNK2
negative regulation of epithelial cell apoptotic process (GO:1904036)	3/37	0.038311	0.329372	0	0	4.30439	14.041	IL11;ANGPT1;SERPINE1
positive regulation of signaling receptor activity (GO:2000273)	3/37	0.038311	0.329372	0	0	4.30439	14.041	CCL2;ADRA2C;HIF1A
actin cytoskeleton reorganization (GO:0031532)	4/63	0.0384563	0.329372	0	0	3.31136	10.7892	FGF7;SIPA1L1;S1PR1;ANTXR1
negative regulation of apoptotic process (GO:0043066)	16/485	0.0384575	0.329372	0	0	1.68175	5.47949	ANGPT1;BDNF;WNT5A;FHL2;DKK1;FOXO1;TBX3;IGF1R;NFKBIA;NR4A2;AHI1;NUAK2;PDPN;PIM1;PDK4;CCL2
positive regulation of transmembrane receptor protein serine/threonine kinase signaling pathway (GO:0090100)	5/92	0.0387151	0.330359	0	0	2.81004	9.13693	CDKN1C;TWSG1;INHBB;TGFBR1;HIPK2
regulation of activin receptor signaling pathway (GO:0032925)	2/16	0.0405224	0.334556	0	0	6.95878	22.3091	FST;FSTL3
aromatic amino acid family catabolic process (GO:0009074)	2/16	0.0405224	0.334556	0	0	6.95878	22.3091	KYNU;FAH
regulation of cholesterol storage (GO:0010885)	2/16	0.0405224	0.334556	0	0	6.95878	22.3091	PPARG;TTC39B
cellular polysaccharide catabolic process (GO:0044247)	2/16	0.0405224	0.334556	0	0	6.95878	22.3091	PHKA1;PGM2L1
regulation of fatty acid oxidation (GO:0046320)	2/16	0.0405224	0.334556	0	0	6.95878	22.3091	NR4A3;PDK4
negative regulation of lyase activity (GO:0051350)	2/16	0.0405224	0.334556	0	0	6.95878	22.3091	GABBR2;EDNRB
platelet-derived growth factor receptor signaling pathway (GO:0048008)	2/16	0.0405224	0.334556	0	0	6.95878	22.3091	NR4A3;PLAT
positive regulation of endothelial cell apoptotic process (GO:2000353)	2/16	0.0405224	0.334556	0	0	6.95878	22.3091	RGCC;CCL2
positive regulation of myeloid leukocyte cytokine production involved in immune response (GO:0061081)	2/16	0.0405224	0.334556	0	0	6.95878	22.3091	NR4A3;WNT5A
negative regulation of Wnt signaling pathway (GO:0030178)	8/191	0.0406484	0.334556	0	0	2.14307	6.86382	IGFBP4;WNT5A;JADE1;TMEM64;MCC;DKK1;TRABD2A;NKD2
cellular protein modification process (GO:0006464)	29/1025	0.042898	0.351824	0	0	1.44418	4.54761	EPAS1;PLOD2;GLRX;PLAT;HIF1A;LTBP1;FSTL3;PPP1CB;DUSP10;NUAK2;PPP2R1B;PENK;PIM1;PDK4;CCL2;SOCS6;CDK17;DUSP1;IGFBP4;PRKCE;TGFBR1;HIPK2;PTPRE;NPC1;SIK1;SIK2;SGK1;KBTBD7;CUL4B
positive regulation of cell cycle (GO:0045787)	4/66	0.0444242	0.357817	0	0	3.15065	9.81102	RGCC;NUDT16;MEIS2;TBX3
negative regulation of cell population proliferation (GO:0008285)	13/379	0.0452392	0.357817	0	0	1.74689	5.408	CDKN1C;MYOCD;WNT5A;ADARB1;MCC;TOB1;TBX3;TGFBR3;RGCC;DUSP10;PDPN;NOX4;PPARG
regulation of cell killing (GO:0031341)	2/17	0.0453246	0.357817	0	0	6.49453	20.0935	IL11;WNT5A
cellular response to fatty acid (GO:0071398)	2/17	0.0453246	0.357817	0	0	6.49453	20.0935	IRS1;PDK4
histone H2A monoubiquitination (GO:0035518)	2/17	0.0453246	0.357817	0	0	6.49453	20.0935	PCGF5;CUL4B
snRNA metabolic process (GO:0016073)	2/17	0.0453246	0.357817	0	0	6.49453	20.0935	INTS10;INTS2
negative regulation of insulin secretion (GO:0046676)	2/17	0.0453246	0.357817	0	0	6.49453	20.0935	IRS1;INHBB
positive regulation of blood coagulation (GO:0030194)	2/17	0.0453246	0.357817	0	0	6.49453	20.0935	SERPINE1;F3
positive regulation of cardiac muscle tissue growth (GO:0055023)	2/17	0.0453246	0.357817	0	0	6.49453	20.0935	TGFBR3;PIM1
positive regulation of muscle hypertrophy (GO:0014742)	2/17	0.0453246	0.357817	0	0	6.49453	20.0935	NR4A3;HAND2
positive regulation of transcription of Notch receptor target (GO:0007221)	2/17	0.0453246	0.357817	0	0	6.49453	20.0935	WWC1;MAML3
negative regulation of signal transduction (GO:0009968)	10/267	0.0455123	0.358082	0	0	1.90987	5.90107	NR4A2;HERC4;PTPRE;RGS2;IRS1;BDNF;DKK1;FSTL3;NKD2;TRABD2A
carboxylic acid metabolic process (GO:0019752)	3/40	0.0466273	0.363161	0	0	3.95478	12.1236	CSGALNACT1;GSTO2;GNE
regulation of sodium ion transmembrane transporter activity (GO:2000649)	3/40	0.0466273	0.363161	0	0	3.95478	12.1236	PRKCE;GLRX;DMD
negative regulation of blood coagulation (GO:0030195)	3/40	0.0466273	0.363161	0	0	3.95478	12.1236	SERPINE1;PLAT;F3
negative regulation of intracellular signal transduction (GO:1902532)	8/198	0.0484187	0.370428	0	0	2.06337	6.24761	PER1;DEPTOR;PLEKHA1;DUSP1;WWC1;PDE4D;PDE3A;ITPR1
regulation of peptidyl-serine phosphorylation (GO:0033135)	5/98	0.0485763	0.370428	0	0	2.62794	7.94852	IL11;BDNF;PDE4D;DMD;DKK1
visual system development (GO:0150063)	3/41	0.049581	0.370428	0	0	3.85051	11.5675	MEIS1;MEIS2;HIPK2
regulation of brown fat cell differentiation (GO:0090335)	2/18	0.0503242	0.370428	0	0	6.08831	18.1996	PIM1;METRNL
base conversion or substitution editing (GO:0016553)	2/18	0.0503242	0.370428	0	0	6.08831	18.1996	ADARB1;NUDT16
regulation of fatty acid metabolic process (GO:0019217)	2/18	0.0503242	0.370428	0	0	6.08831	18.1996	PDK4;PPARG
regulation of multicellular organism growth (GO:0040014)	2/18	0.0503242	0.370428	0	0	6.08831	18.1996	STAT5A;STAT5B
fluid transport (GO:0042044)	2/18	0.0503242	0.370428	0	0	6.08831	18.1996	PDPN;SLC26A6
regulation of transforming growth factor beta production (GO:0071634)	2/18	0.0503242	0.370428	0	0	6.08831	18.1996	HIF1A;LTBP1
regulation of vascular endothelial cell proliferation (GO:1905562)	2/18	0.0503242	0.370428	0	0	6.08831	18.1996	CCL2;PPARG
T cell migration (GO:0072678)	2/18	0.0503242	0.370428	0	0	6.08831	18.1996	GPR183;S1PR1
negative regulation of peptide hormone secretion (GO:0090278)	2/18	0.0503242	0.370428	0	0	6.08831	18.1996	IRS1;INHBB
positive chemotaxis (GO:0050918)	2/18	0.0503242	0.370428	0	0	6.08831	18.1996	FGF7;ANGPT1
positive regulation of cardiac muscle hypertrophy (GO:0010613)	2/18	0.0503242	0.370428	0	0	6.08831	18.1996	NR4A3;HAND2
positive regulation of extracellular matrix organization (GO:1903055)	2/18	0.0503242	0.370428	0	0	6.08831	18.1996	RGCC;PDPN
positive regulation of fatty acid metabolic process (GO:0045923)	2/18	0.0503242	0.370428	0	0	6.08831	18.1996	NR4A3;PPARG
adenylate cyclase-modulating G protein-coupled receptor signaling pathway (GO:0007188)	7/165	0.0505927	0.370428	0	0	2.16921	6.47281	AKAP12;PTGFR;ADGRG6;LPAR1;OPRL1;S1PR1;S1PR3
regulation of neuron projection development (GO:0010975)	7/165	0.0505927	0.370428	0	0	2.16921	6.47281	SIPA1L1;BDNF;WNT5A;CHN1;LPAR1;KNDC1;TANC2
negative regulation of canonical Wnt signaling pathway (GO:0090090)	7/165	0.0505927	0.370428	0	0	2.16921	6.47281	IGFBP4;WNT5A;JADE1;TMEM64;MCC;DKK1;NKD2
carbohydrate homeostasis (GO:0033500)	4/70	0.0531414	0.38665	0	0	2.95909	8.68433	IRS1;PDK4;PPARG;IGF1R
snRNA transcription by RNA polymerase II (GO:0042795)	4/70	0.0531414	0.38665	0	0	2.95909	8.68433	SNAPC1;INTS10;INTS2;ELL2
DNA-templated transcription, initiation (GO:0006352)	7/168	0.0547295	0.393174	0	0	2.12846	6.18394	NR4A2;NR4A1;NR4A3;PPARG;RORB;MAML3;TBL1X
activin receptor signaling pathway (GO:0032924)	2/19	0.0555114	0.393174	0	0	5.72988	16.566	INHBB;TGFBR1
regulation of mitotic spindle assembly (GO:1901673)	2/19	0.0555114	0.393174	0	0	5.72988	16.566	CHMP1B;CCSAP
heparan sulfate proteoglycan biosynthetic process (GO:0015012)	2/19	0.0555114	0.393174	0	0	5.72988	16.566	CSGALNACT1;HS6ST1
histone H4-K16 acetylation (GO:0043984)	2/19	0.0555114	0.393174	0	0	5.72988	16.566	PHF20;JADE1
nucleotide-sugar biosynthetic process (GO:0009226)	2/19	0.0555114	0.393174	0	0	5.72988	16.566	GFPT2;GFPT1
cellular glucose homeostasis (GO:0001678)	3/43	0.0557545	0.393174	0	0	3.65761	10.5588	HIF1A;FOXO1;IGF1R
cellular response to glucose starvation (GO:0042149)	3/43	0.0557545	0.393174	0	0	3.65761	10.5588	NUAK2;SIK1;SIK2
positive regulation of phospholipase C activity (GO:0010863)	3/43	0.0557545	0.393174	0	0	3.65761	10.5588	EDNRA;BDNF;LPAR1
protein O-linked glycosylation (GO:0006493)	5/102	0.0559015	0.393174	0	0	2.51906	7.26537	GALNT15;GALNT2;GCNT1;PLOD2;TMTC1
positive regulation of vasculature development (GO:1904018)	5/102	0.0559015	0.393174	0	0	2.51906	7.26537	SERPINE1;WNT5A;HIF1A;F3;HIPK2
regulation of inflammatory response (GO:0050727)	8/206	0.0584124	0.409592	0	0	1.97919	5.62134	NFKBIA;TNFAIP6;IL1R1;SERPINE1;WNT5A;PPARG;METRNL;TNFRSF1B
cation transmembrane transport (GO:0098655)	3/44	0.058972	0.409802	0	0	3.56821	10.1005	KCNJ8;SLC7A8;SLC7A2
mRNA catabolic process (GO:0006402)	3/44	0.058972	0.409802	0	0	3.56821	10.1005	EXOSC9;NUDT16;NUDT12
positive regulation of receptor-mediated endocytosis (GO:0048260)	3/44	0.058972	0.409802	0	0	3.56821	10.1005	AHI1;ANGPT1;SERPINE1
regulation of insulin secretion (GO:0050796)	5/104	0.0597899	0.414246	0	0	2.46791	6.95191	IRS1;ITPR1;IRS2;INHBB;ADRA2C
adrenergic receptor signaling pathway (GO:0071875)	2/20	0.0608766	0.414354	0	0	5.41128	15.1457	PDE4D;ADRA2C
regulation of hippo signaling (GO:0035330)	2/20	0.0608766	0.414354	0	0	5.41128	15.1457	WWC1;MOB3B
growth hormone receptor signaling pathway (GO:0060396)	2/20	0.0608766	0.414354	0	0	5.41128	15.1457	STAT5A;STAT5B
lipopolysaccharide-mediated signaling pathway (GO:0031663)	2/20	0.0608766	0.414354	0	0	5.41128	15.1457	PRKCE;CCL2
mesoderm development (GO:0007498)	2/20	0.0608766	0.414354	0	0	5.41128	15.1457	SECTM1;TBX3
positive regulation of epithelial cell differentiation (GO:0030858)	2/20	0.0608766	0.414354	0	0	5.41128	15.1457	AHI1;ATOH8
regulation of JNK cascade (GO:0046328)	5/105	0.0617906	0.419345	0	0	2.44311	6.80162	TGFBR3;PER1;DUSP10;IGF1R;HIPK2
regulation of insulin receptor signaling pathway (GO:0046626)	3/45	0.0622749	0.4214	0	0	3.48308	9.66971	PTPRE;IRS1;SIK2
DNA damage response, signal transduction by p53 class mediator (GO:0030330)	4/74	0.0627192	0.421945	0	0	2.78943	7.72417	CNOT6L;RGCC;NDRG1;HIPK2
regulation of stress fiber assembly (GO:0051492)	4/74	0.0627192	0.421945	0	0	2.78943	7.72417	RGCC;LPAR1;TGFBR1;FERMT2
cation transport (GO:0006812)	7/174	0.0636203	0.426771	0	0	2.05136	5.65113	KCNG1;KCNK6;SLC7A8;KCNJ8;KCNMB4;SGK1;KCNK1
positive regulation of lymphocyte proliferation (GO:0050671)	4/75	0.0652463	0.430448	0	0	2.75	7.50636	CD274;GPR183;NFATC2;IRS2
regulation of B cell proliferation (GO:0030888)	3/46	0.065662	0.430448	0	0	3.4019	9.26418	GPR183;NFATC2;IRS2
regulation of anoikis (GO:2000209)	2/21	0.0664106	0.430448	0	0	5.12621	13.9018	PDK4;SIK1
regulation of fibroblast migration (GO:0010762)	2/21	0.0664106	0.430448	0	0	5.12621	13.9018	PRKCE;PRR5L
sensory perception of pain (GO:0019233)	2/21	0.0664106	0.430448	0	0	5.12621	13.9018	OPRL1;CCL2
negative regulation of ion transmembrane transporter activity (GO:0032413)	2/21	0.0664106	0.430448	0	0	5.12621	13.9018	TCAF2;PRKCE
neurotrophin signaling pathway (GO:0038179)	2/21	0.0664106	0.430448	0	0	5.12621	13.9018	BDNF;SORT1
positive regulation of transcription from RNA polymerase II promoter involved in cellular response to chemical stimulus (GO:1901522)	2/21	0.0664106	0.430448	0	0	5.12621	13.9018	SMAD9;HIF1A
positive regulation of cellular catabolic process (GO:0031331)	6/141	0.0667188	0.430448	0	0	2.1732	5.88344	IRS1;IRS2;PRR5L;TNFRSF1B;HIF1A;FOXO1
epidermal growth factor receptor signaling pathway (GO:0007173)	3/47	0.069132	0.430448	0	0	3.32442	8.88197	SHC3;EFEMP1;ERBIN
histone deacetylation (GO:0016575)	3/47	0.069132	0.430448	0	0	3.32442	8.88197	HDAC4;PER1;TBL1X
polyol metabolic process (GO:0019751)	3/47	0.069132	0.430448	0	0	3.32442	8.88197	PLCB4;IMPA2;PLCH1
positive regulation of neuron death (GO:1901216)	3/47	0.069132	0.430448	0	0	3.32442	8.88197	WNT5A;FOS;DKK1
positive regulation of pathway-restricted SMAD protein phosphorylation (GO:0010862)	3/47	0.069132	0.430448	0	0	3.32442	8.88197	TWSG1;INHBB;TGFBR1
monocarboxylic acid metabolic process (GO:0032787)	6/143	0.0703898	0.430448	0	0	2.14125	5.68226	PC;NPC1;MTHFD1L;ADH1B;KYNU;PPARG
nitrogen compound transport (GO:0071705)	6/143	0.0703898	0.430448	0	0	2.14125	5.68226	SLC44A1;SLC7A8;CHMP1B;PDPN;SLC7A2;SLC19A2
regulation of adenylate cyclase activity (GO:0045761)	2/22	0.0721043	0.430448	0	0	4.86965	12.8054	GABBR2;EDNRB
limb morphogenesis (GO:0035108)	2/22	0.0721043	0.430448	0	0	4.86965	12.8054	TBX3;HOXA11
negative regulation of myeloid cell differentiation (GO:0045638)	2/22	0.0721043	0.430448	0	0	4.86965	12.8054	MEIS1;MEIS2
osteoclast differentiation (GO:0030316)	2/22	0.0721043	0.430448	0	0	4.86965	12.8054	GPR183;GAB2
peptidyl-threonine dephosphorylation (GO:0035970)	2/22	0.0721043	0.430448	0	0	4.86965	12.8054	DUSP10;DUSP1
positive regulation of lipid catabolic process (GO:0050996)	2/22	0.0721043	0.430448	0	0	4.86965	12.8054	IRS1;IRS2
regulation of canonical Wnt signaling pathway (GO:0060828)	9/253	0.0722287	0.430448	0	0	1.8071	4.7489	IGFBP4;WNT5A;JADE1;TBL1X;TMEM64;MCC;DKK1;LYPD6;NKD2
histone H4 acetylation (GO:0043967)	3/48	0.0726833	0.430448	0	0	3.25037	8.52132	PER1;PHF20;JADE1
inositol phosphate metabolic process (GO:0043647)	3/48	0.0726833	0.430448	0	0	3.25037	8.52132	PLCB4;IMPA2;PLCH1
negative regulation of MAP kinase activity (GO:0043407)	3/48	0.0726833	0.430448	0	0	3.25037	8.52132	RGS2;DUSP10;DUSP1
positive regulation of blood vessel endothelial cell migration (GO:0043536)	3/48	0.0726833	0.430448	0	0	3.25037	8.52132	STAT5A;ANGPT1;HIF1A
regulation of Wnt signaling pathway (GO:0030111)	5/111	0.0745793	0.430448	0	0	2.30411	5.98122	ZRANB1;RSPO3;DKK1;TRABD2A;NKD2
regulation of neuron differentiation (GO:0045664)	4/79	0.0758755	0.430448	0	0	2.6028	6.71174	MMD;BDNF;ADRA2C;DKK1
regulation of cellular protein metabolic process (GO:0032268)	3/49	0.0763145	0.430448	0	0	3.17955	8.18064	NFKBIA;EDNRB;WDR91
cellular response to lipid (GO:0071396)	8/219	0.0772542	0.430448	0	0	1.856	4.75258	CD274;IRS1;SERPINE1;WNT5A;PDK4;CCL2;RORB;TNFRSF1B
blood vessel endothelial cell migration (GO:0043534)	2/23	0.0779492	0.430448	0	0	4.63753	11.8336	NR4A1;ID1
regulation of release of sequestered calcium ion into cytosol by sarcoplasmic reticulum (GO:0010880)	2/23	0.0779492	0.430448	0	0	4.63753	11.8336	PDE4D;DMD
positive regulation of cholesterol efflux (GO:0010875)	2/23	0.0779492	0.430448	0	0	4.63753	11.8336	NFKBIA;PPARG
positive regulation of epithelial cell apoptotic process (GO:1904037)	2/23	0.0779492	0.430448	0	0	4.63753	11.8336	RGCC;CCL2
positive regulation of receptor internalization (GO:0002092)	2/23	0.0779492	0.430448	0	0	4.63753	11.8336	AHI1;ANGPT1
protein deacylation (GO:0035601)	2/23	0.0779492	0.430448	0	0	4.63753	11.8336	HDAC4;ABHD17C
positive regulation of cytosolic calcium ion concentration (GO:0007204)	6/147	0.0780747	0.430448	0	0	2.08008	5.30439	PTGFR;EDNRA;C5AR2;LPAR1;OPRL1;S1PR3
response to interferon-gamma (GO:0034341)	4/80	0.078661	0.430448	0	0	2.56842	6.53049	KYNU;WNT5A;CCL2;SLC26A6
negative regulation of cellular response to growth factor stimulus (GO:0090288)	4/80	0.078661	0.430448	0	0	2.56842	6.53049	SMAD9;PPARG;FSTL3;HIPK2
protein phosphorylation (GO:0006468)	15/496	0.079728	0.430448	0	0	1.5324	3.87564	CDK17;PRKCE;TGFBR1;HIPK2;IGF1R;TGFBR3;CCNA2;EFEMP1;NUAK2;PIM1;PDK4;CCL2;SIK1;SIK2;SGK1
amino acid transport (GO:0006865)	3/50	0.0800241	0.430448	0	0	3.11174	7.85848	SLC7A8;PDPN;SLC7A2
regulation of cellular component movement (GO:0051270)	3/50	0.0800241	0.430448	0	0	3.11174	7.85848	TGFBR3;PDPN;TGFBR1
regulation of cytosolic calcium ion concentration (GO:0051480)	6/148	0.0800671	0.430448	0	0	2.06533	5.21472	PTGFR;EDNRA;C5AR2;WNT5A;LPAR1;S1PR3
positive regulation of cellular component organization (GO:0051130)	5/114	0.0814729	0.430448	0	0	2.24035	5.61764	LMAN1;FRMPD4;TGFBR1;IGF1R;TRABD2A
sensory perception (GO:0007600)	3/51	0.0838107	0.430448	0	0	3.04676	7.55351	PENK;OPRL1;CCL2
cellular response to molecule of bacterial origin (GO:0071219)	5/115	0.0838437	0.430448	0	0	2.21987	5.50261	CD274;SERPINE1;WNT5A;CCL2;TNFRSF1B
purine ribonucleotide catabolic process (GO:0009154)	2/24	0.0839368	0.430448	0	0	4.4265	10.9675	PDE4D;NUDT16
amino acid import across plasma membrane (GO:0089718)	2/24	0.0839368	0.430448	0	0	4.4265	10.9675	SLC7A8;SLC7A2
cardiac muscle cell differentiation (GO:0055007)	2/24	0.0839368	0.430448	0	0	4.4265	10.9675	MYOCD;SIK1
regulation of cytokine production involved in immune response (GO:0002718)	2/24	0.0839368	0.430448	0	0	4.4265	10.9675	WNT5A;TNFRSF1B
regulation of keratinocyte proliferation (GO:0010837)	2/24	0.0839368	0.430448	0	0	4.4265	10.9675	FGF7;KLF9
endocrine system development (GO:0035270)	2/24	0.0839368	0.430448	0	0	4.4265	10.9675	FOXE1;TGFBR1
negative regulation of protein tyrosine kinase activity (GO:0061099)	2/24	0.0839368	0.430448	0	0	4.4265	10.9675	GPRC5A;SH3BP5
positive regulation of cellular response to transforming growth factor beta stimulus (GO:1903846)	2/24	0.0839368	0.430448	0	0	4.4265	10.9675	CDKN1C;HIPK2
positive regulation of transforming growth factor beta receptor signaling pathway (GO:0030511)	2/24	0.0839368	0.430448	0	0	4.4265	10.9675	CDKN1C;HIPK2
regulation of cytokine production (GO:0001817)	6/150	0.0841368	0.430448	0	0	2.03643	5.0408	SRGN;PER1;TWSG1;RGCC;C5AR2;TNFRSF1B
positive regulation of angiogenesis (GO:0045766)	5/116	0.0862507	0.430448	0	0	2.19976	5.3905	SERPINE1;WNT5A;HIF1A;F3;HIPK2
negative regulation of programmed cell death (GO:0043069)	12/381	0.0870716	0.430448	0	0	1.59507	3.89361	NFKBIA;AHI1;NUAK2;ANGPT1;PDPN;WNT5A;PIM1;FHL2;DKK1;FOXO1;TBX3;IGF1R
cartilage development (GO:0051216)	3/52	0.0876726	0.430448	0	0	2.98443	7.26453	WNT2B;CREB3L2;HOXA11
sprouting angiogenesis (GO:0002040)	3/52	0.0876726	0.430448	0	0	2.98443	7.26453	NR4A1;ANGPT1;RSPO3
positive regulation of protein localization to plasma membrane (GO:1903078)	3/52	0.0876726	0.430448	0	0	2.98443	7.26453	PRKCE;ZDHHC2;NKD2
negative regulation of protein phosphorylation (GO:0001933)	6/152	0.088319	0.430448	0	0	2.00833	4.87381	DEPTOR;PDE4D;PRR5L;DMD;PLPP3;DKK1
MAPK cascade (GO:0000165)	10/303	0.088728	0.430448	0	0	1.6721	4.05011	PPP1CB;FGF7;SHC3;KSR1;ANGPT1;IRS1;CCL2;IRS2;ABHD17C;KBTBD7
regulation of cAMP-mediated signaling (GO:0043949)	2/25	0.0900589	0.430448	0	0	4.23383	10.1921	PDE4D;PDE3A
cellular polysaccharide biosynthetic process (GO:0033692)	2/25	0.0900589	0.430448	0	0	4.23383	10.1921	CSGALNACT1;HAS2
cellular response to hexose stimulus (GO:0071331)	2/25	0.0900589	0.430448	0	0	4.23383	10.1921	SLC26A6;IGF1R
endosome transport via multivesicular body sorting pathway (GO:0032509)	2/25	0.0900589	0.430448	0	0	4.23383	10.1921	SORT1;CHMP1B
regulation of ryanodine-sensitive calcium-release channel activity (GO:0060314)	2/25	0.0900589	0.430448	0	0	4.23383	10.1921	PDE4D;DMD
regulation of spindle assembly (GO:0090169)	2/25	0.0900589	0.430448	0	0	4.23383	10.1921	CHMP1B;CCSAP
negative regulation of cellular carbohydrate metabolic process (GO:0010677)	2/25	0.0900589	0.430448	0	0	4.23383	10.1921	HDAC4;SIK1
peripheral nervous system development (GO:0007422)	2/25	0.0900589	0.430448	0	0	4.23383	10.1921	BDNF;ADGRG6
vascular transport (GO:0010232)	4/84	0.0903023	0.430448	0	0	2.4395	5.866	SLC44A1;SLC7A8;KCNJ8;SLC7A2
dephosphorylation (GO:0016311)	6/153	0.0904521	0.430448	0	0	1.99456	4.79281	PPP1CB;PTPRE;DUSP10;PPP2R1B;DUSP1;PLPP3
heart morphogenesis (GO:0003007)	3/53	0.0916082	0.430448	0	0	2.92459	6.99045	TGFBR3;TGFBR1;TBX3
positive regulation of B cell activation (GO:0050871)	3/53	0.0916082	0.430448	0	0	2.92459	6.99045	GPR183;NFATC2;IRS2
positive regulation of multicellular organismal process (GO:0051240)	11/345	0.0923217	0.430448	0	0	1.61419	3.84577	RGCC;EPAS1;FST;SERPINE1;PDPN;WNT5A;SNAI1;INHBB;FERMT2;TGFBR1;IGF1R
B cell activation (GO:0042113)	4/85	0.0933349	0.430448	0	0	2.40926	5.7137	HDAC4;IL11;GPR183;CTPS1
cellular response to interleukin-1 (GO:0071347)	6/155	0.0948017	0.430448	0	0	1.96759	4.63558	NFKBIA;IL1RN;IL1R1;CCL2;HAS2;HIF1A
inflammatory response (GO:0006954)	8/230	0.0957404	0.430448	0	0	1.76304	4.13628	HDAC4;PTGFR;IL1RN;TNFAIP6;C5AR2;NOX4;CCL2;FOS
regulation of monocyte chemotaxis (GO:0090025)	2/26	0.0963079	0.430448	0	0	4.05721	9.49471	DUSP1;SERPINE1
regulation of regulatory T cell differentiation (GO:0045589)	2/26	0.0963079	0.430448	0	0	4.05721	9.49471	DUSP10;NFATC2
snRNA processing (GO:0016180)	2/26	0.0963079	0.430448	0	0	4.05721	9.49471	INTS10;INTS2
negative regulation of signaling receptor activity (GO:2000272)	2/26	0.0963079	0.430448	0	0	4.05721	9.49471	GPRC5A;PPARG
positive regulation of glucose import (GO:0046326)	2/26	0.0963079	0.430448	0	0	4.05721	9.49471	IRS1;IRS2
positive regulation of ion transmembrane transporter activity (GO:0032414)	2/26	0.0963079	0.430448	0	0	4.05721	9.49471	GLRX;DMD
regulation of neuron death (GO:1901214)	4/86	0.0964153	0.430448	0	0	2.37976	5.56646	WNT5A;FOS;TNFRSF1B;DKK1
transport across blood-brain barrier (GO:0150104)	4/86	0.0964153	0.430448	0	0	2.37976	5.56646	SLC44A1;SLC7A8;KCNJ8;SLC7A2
protein retention in Golgi apparatus (GO:0045053)	1/5	0.0970102	0.430448	0	0	12.1538	28.3542	VPS13D
alkaloid metabolic process (GO:0009820)	1/5	0.0970102	0.430448	0	0	12.1538	28.3542	NNMT
amacrine cell differentiation (GO:0035881)	1/5	0.0970102	0.430448	0	0	12.1538	28.3542	RORB
pyridine-containing compound metabolic process (GO:0072524)	1/5	0.0970102	0.430448	0	0	12.1538	28.3542	NNMT
pyrimidine nucleobase biosynthetic process (GO:0019856)	1/5	0.0970102	0.430448	0	0	12.1538	28.3542	CTPS1
receptor transactivation (GO:0035624)	1/5	0.0970102	0.430448	0	0	12.1538	28.3542	ADRA2C
reelin-mediated signaling pathway (GO:0038026)	1/5	0.0970102	0.430448	0	0	12.1538	28.3542	STAT5A
apoptotic chromosome condensation (GO:0030263)	1/5	0.0970102	0.430448	0	0	12.1538	28.3542	TOP2A
regulation of cell proliferation involved in heart morphogenesis (GO:2000136)	1/5	0.0970102	0.430448	0	0	12.1538	28.3542	TBX3
regulation of chaperone-mediated protein folding (GO:1903644)	1/5	0.0970102	0.430448	0	0	12.1538	28.3542	SGTB
cardiac muscle cell proliferation (GO:0060038)	1/5	0.0970102	0.430448	0	0	12.1538	28.3542	TGFBR3
cell-cell adhesion mediated by integrin (GO:0033631)	1/5	0.0970102	0.430448	0	0	12.1538	28.3542	PLPP3
cellular response to cGMP (GO:0071321)	1/5	0.0970102	0.430448	0	0	12.1538	28.3542	PDE3A
cellular response to erythropoietin (GO:0036018)	1/5	0.0970102	0.430448	0	0	12.1538	28.3542	MT2A
regulation of glial cell migration (GO:1903975)	1/5	0.0970102	0.430448	0	0	12.1538	28.3542	GPR183
cellular response to vitamin D (GO:0071305)	1/5	0.0970102	0.430448	0	0	12.1538	28.3542	PIM1
cerebellar granule cell differentiation (GO:0021707)	1/5	0.0970102	0.430448	0	0	12.1538	28.3542	KNDC1
constitutive secretory pathway (GO:0045054)	1/5	0.0970102	0.430448	0	0	12.1538	28.3542	TMEM167A
coronary artery morphogenesis (GO:0060982)	1/5	0.0970102	0.430448	0	0	12.1538	28.3542	TGFBR1
regulation of mitophagy (GO:1901524)	1/5	0.0970102	0.430448	0	0	12.1538	28.3542	VPS13D
embryonic viscerocranium morphogenesis (GO:0048703)	1/5	0.0970102	0.430448	0	0	12.1538	28.3542	MTHFD1L
regulation of protein kinase C activity (GO:1900019)	1/5	0.0970102	0.430448	0	0	12.1538	28.3542	WNT5A
endothelin receptor signaling pathway (GO:0086100)	1/5	0.0970102	0.430448	0	0	12.1538	28.3542	EDNRB
erythrose 4-phosphate/phosphoenolpyruvate family amino acid catabolic process (GO:1902222)	1/5	0.0970102	0.430448	0	0	12.1538	28.3542	FAH
regulation of synapse structural plasticity (GO:0051823)	1/5	0.0970102	0.430448	0	0	12.1538	28.3542	FRMPD4
female genitalia development (GO:0030540)	1/5	0.0970102	0.430448	0	0	12.1538	28.3542	TBX3
forebrain regionalization (GO:0021871)	1/5	0.0970102	0.430448	0	0	12.1538	28.3542	WNT2B
regulation of T-helper 1 cell cytokine production (GO:2000554)	1/5	0.0970102	0.430448	0	0	12.1538	28.3542	IL1R1
G protein-coupled opioid receptor signaling pathway (GO:0038003)	1/5	0.0970102	0.430448	0	0	12.1538	28.3542	OPRL1
response to cGMP (GO:0070305)	1/5	0.0970102	0.430448	0	0	12.1538	28.3542	PDE3A
response to denervation involved in regulation of muscle adaptation (GO:0014894)	1/5	0.0970102	0.430448	0	0	12.1538	28.3542	HDAC4
response to fructose (GO:0009750)	1/5	0.0970102	0.430448	0	0	12.1538	28.3542	SLC26A6
response to prostaglandin (GO:0034694)	1/5	0.0970102	0.430448	0	0	12.1538	28.3542	TGFBR3
Schwann cell differentiation (GO:0014037)	1/5	0.0970102	0.430448	0	0	12.1538	28.3542	ADGRG6
sinoatrial node cell differentiation (GO:0060921)	1/5	0.0970102	0.430448	0	0	12.1538	28.3542	TBX3
L-arginine import across plasma membrane (GO:0097638)	1/5	0.0970102	0.430448	0	0	12.1538	28.3542	SLC7A2
L-phenylalanine catabolic process (GO:0006559)	1/5	0.0970102	0.430448	0	0	12.1538	28.3542	FAH
left/right axis specification (GO:0070986)	1/5	0.0970102	0.430448	0	0	12.1538	28.3542	AHI1
striated muscle cell proliferation (GO:0014855)	1/5	0.0970102	0.430448	0	0	12.1538	28.3542	TGFBR3
lymph node development (GO:0048535)	1/5	0.0970102	0.430448	0	0	12.1538	28.3542	PDPN
T cell extravasation (GO:0072683)	1/5	0.0970102	0.430448	0	0	12.1538	28.3542	CCL2
tonic smooth muscle contraction (GO:0014820)	1/5	0.0970102	0.430448	0	0	12.1538	28.3542	EDNRA
membrane repolarization during ventricular cardiac muscle cell action potential (GO:0098915)	1/5	0.0970102	0.430448	0	0	12.1538	28.3542	KCNJ8
tryptophan catabolic process to kynurenine (GO:0019441)	1/5	0.0970102	0.430448	0	0	12.1538	28.3542	KYNU
vesicle fusion with Golgi apparatus (GO:0048280)	1/5	0.0970102	0.430448	0	0	12.1538	28.3542	BET1
negative regulation of anion transmembrane transport (GO:1903960)	1/5	0.0970102	0.430448	0	0	12.1538	28.3542	TCAF2
negative regulation of autophagosome maturation (GO:1901097)	1/5	0.0970102	0.430448	0	0	12.1538	28.3542	TMEM39A
negative regulation of CREB transcription factor activity (GO:0032792)	1/5	0.0970102	0.430448	0	0	12.1538	28.3542	SIK1
negative regulation of gene silencing by RNA (GO:0060967)	1/5	0.0970102	0.430448	0	0	12.1538	28.3542	PPARG
negative regulation of gonadotropin secretion (GO:0032277)	1/5	0.0970102	0.430448	0	0	12.1538	28.3542	INHBB
negative regulation of hydrogen peroxide-induced neuron death (GO:1903208)	1/5	0.0970102	0.430448	0	0	12.1538	28.3542	NR4A3
negative regulation of organ growth (GO:0046621)	1/5	0.0970102	0.430448	0	0	12.1538	28.3542	WWC1
negative regulation of oxidative stress-induced neuron intrinsic apoptotic signaling pathway (GO:1903377)	1/5	0.0970102	0.430448	0	0	12.1538	28.3542	HIF1A
negative regulation of plasminogen activation (GO:0010757)	1/5	0.0970102	0.430448	0	0	12.1538	28.3542	SERPINE1
negative regulation of posttranscriptional gene silencing (GO:0060149)	1/5	0.0970102	0.430448	0	0	12.1538	28.3542	PPARG
negative regulation of skeletal muscle cell differentiation (GO:2001015)	1/5	0.0970102	0.430448	0	0	12.1538	28.3542	MYOCD
negative regulation of vitamin D biosynthetic process (GO:0010957)	1/5	0.0970102	0.430448	0	0	12.1538	28.3542	SNAI1
ornithine transport (GO:0015822)	1/5	0.0970102	0.430448	0	0	12.1538	28.3542	SLC7A2
PML body organization (GO:0030578)	1/5	0.0970102	0.430448	0	0	12.1538	28.3542	HIPK2
positive regulation of anoikis (GO:2000210)	1/5	0.0970102	0.430448	0	0	12.1538	28.3542	SIK1
positive regulation of blood-brain barrier permeability (GO:1905605)	1/5	0.0970102	0.430448	0	0	12.1538	28.3542	ANGPT1
positive regulation of cardiac muscle contraction (GO:0060452)	1/5	0.0970102	0.430448	0	0	12.1538	28.3542	RGS2
positive regulation of cell proliferation involved in heart morphogenesis (GO:2000138)	1/5	0.0970102	0.430448	0	0	12.1538	28.3542	PIM1
positive regulation of epithelial to mesenchymal transition involved in endocardial cushion formation (GO:1905007)	1/5	0.0970102	0.430448	0	0	12.1538	28.3542	TGFBR1
positive regulation of feeding behavior (GO:2000253)	1/5	0.0970102	0.430448	0	0	12.1538	28.3542	NR4A3
positive regulation of low-density lipoprotein receptor activity (GO:1905599)	1/5	0.0970102	0.430448	0	0	12.1538	28.3542	PPARG
positive regulation of mast cell activation involved in immune response (GO:0033008)	1/5	0.0970102	0.430448	0	0	12.1538	28.3542	GAB2
positive regulation of myoblast proliferation (GO:2000288)	1/5	0.0970102	0.430448	0	0	12.1538	28.3542	MEIS2
positive regulation of protein kinase C activity (GO:1900020)	1/5	0.0970102	0.430448	0	0	12.1538	28.3542	WNT5A
positive regulation of protein localization to synapse (GO:1902474)	1/5	0.0970102	0.430448	0	0	12.1538	28.3542	WNT5A
positive regulation of smooth muscle cell differentiation (GO:0051152)	1/5	0.0970102	0.430448	0	0	12.1538	28.3542	MYOCD
positive regulation of T-helper 1 cell cytokine production (GO:2000556)	1/5	0.0970102	0.430448	0	0	12.1538	28.3542	IL1R1
positive regulation of transcription from RNA polymerase II promoter in response to hypoxia (GO:0061419)	1/5	0.0970102	0.430448	0	0	12.1538	28.3542	HIF1A
positive regulation of transcription from RNA polymerase II promoter involved in heart development (GO:1901228)	1/5	0.0970102	0.430448	0	0	12.1538	28.3542	MYOCD
positive regulation of vascular associated smooth muscle cell apoptotic process (GO:1905461)	1/5	0.0970102	0.430448	0	0	12.1538	28.3542	PPARG
proline transmembrane transport (GO:0035524)	1/5	0.0970102	0.430448	0	0	12.1538	28.3542	SLC7A8
protein K29-linked deubiquitination (GO:0035523)	1/5	0.0970102	0.430448	0	0	12.1538	28.3542	ZRANB1
ceramide metabolic process (GO:0006672)	3/55	0.0996942	0.430448	0	0	2.81182	6.48306	CERS6;SPTSSA;PLPP3
protein localization to membrane (GO:0072657)	7/195	0.10126	0.430448	0	0	1.82025	4.16848	NPC1;MAP7;LIN7A;LIN7C;ZDHHC2;FERMT2;NKD2
cellular response to starvation (GO:0009267)	6/158	0.101533	0.430448	0	0	1.92846	4.4111	NUAK2;PDK4;SIK1;INHBB;SIK2;FOXO1
cellular response to cadmium ion (GO:0071276)	2/27	0.102676	0.430448	0	0	3.89473	8.86509	MT2A;FOS
L-alpha-amino acid transmembrane transport (GO:1902475)	2/27	0.102676	0.430448	0	0	3.89473	8.86509	SLC7A8;SLC7A2
negative regulation of insulin receptor signaling pathway (GO:0046627)	2/27	0.102676	0.430448	0	0	3.89473	8.86509	PTPRE;IRS1
nucleobase-containing small molecule interconversion (GO:0015949)	2/27	0.102676	0.430448	0	0	3.89473	8.86509	GLRX;CTPS1
positive regulation of cellular component movement (GO:0051272)	2/27	0.102676	0.430448	0	0	3.89473	8.86509	PDPN;TGFBR1
positive regulation of erythrocyte differentiation (GO:0045648)	2/27	0.102676	0.430448	0	0	3.89473	8.86509	STAT5B;HIF1A
response to lipopolysaccharide (GO:0032496)	6/159	0.103831	0.430448	0	0	1.91576	4.33917	CD274;SERPINE1;WNT5A;ERBIN;CCL2;TNFRSF1B
regulation of cation channel activity (GO:2001257)	4/89	0.105938	0.430448	0	0	2.29541	5.15298	KCNG1;PDE4D;DMD;GRIA3
renal system development (GO:0072001)	3/57	0.108055	0.430448	0	0	2.7074	6.02426	MYOCD;HAS2;TGFBR1
carbohydrate derivative biosynthetic process (GO:1901137)	2/28	0.109156	0.430448	0	0	3.74474	8.29451	GK;GCNT1
cellular response to epidermal growth factor stimulus (GO:0071364)	2/28	0.109156	0.430448	0	0	3.74474	8.29451	STAT5B;PDE8A
cellular zinc ion homeostasis (GO:0006882)	2/28	0.109156	0.430448	0	0	3.74474	8.29451	MT2A;SLC39A10
regulation of small molecule metabolic process (GO:0062012)	2/28	0.109156	0.430448	0	0	3.74474	8.29451	PDK4;TTC39B
RNA phosphodiester bond hydrolysis (GO:0090501)	2/28	0.109156	0.430448	0	0	3.74474	8.29451	LACTB2;NUDT16
L-amino acid transport (GO:0015807)	2/28	0.109156	0.430448	0	0	3.74474	8.29451	SLC7A8;SLC7A2
sulfur compound transport (GO:0072348)	2/28	0.109156	0.430448	0	0	3.74474	8.29451	SLC26A6;SLC19A2
ventricular septum morphogenesis (GO:0060412)	2/28	0.109156	0.430448	0	0	3.74474	8.29451	TGFBR3;TGFBR1
negative regulation of cellular response to insulin stimulus (GO:1900077)	2/28	0.109156	0.430448	0	0	3.74474	8.29451	PTPRE;IRS1
positive regulation of cytosolic calcium ion concentration involved in phospholipase C-activating G protein-coupled signaling pathway (GO:0051482)	2/28	0.109156	0.430448	0	0	3.74474	8.29451	LPAR1;OPRL1
protein localization to cell surface (GO:0034394)	2/28	0.109156	0.430448	0	0	3.74474	8.29451	FGF7;ANGPT1
cellular response to oxidative stress (GO:0034599)	5/125	0.109501	0.430448	0	0	2.03383	4.49847	NOX4;PRR5L;FOS;HIF1A;FOXO1
regulation of ERK1 and ERK2 cascade (GO:0070372)	8/238	0.110635	0.430448	0	0	1.70101	3.74481	TGFBR3;DUSP10;ANGPT1;GPR183;HAND2;CCL2;PDE8A;FERMT2
negative regulation of cellular process (GO:0048523)	16/566	0.112118	0.430448	0	0	1.428	3.12477	MYOCD;ANGPT1;DUSP1;JADE1;ADARB1;TNFRSF1B;ING1;TOB1;TGFBR3;NR4A1;RGCC;PDPN;NOX4;PDE8A;MYBL1;FERMT2
RNA modification (GO:0009451)	3/58	0.112335	0.430448	0	0	2.65804	5.81119	DTWD1;ADARB1;PUS7L
membrane lipid biosynthetic process (GO:0046467)	3/58	0.112335	0.430448	0	0	2.65804	5.81119	CERS6;SPTSSA;PLPP3
phosphorylation (GO:0016310)	12/400	0.113364	0.430448	0	0	1.51546	3.2994	CDK17;NUAK2;GK;PRKCE;PIM1;PDK4;CCL2;SIK1;SIK2;SGK1;TGFBR1;HIPK2
activation of transmembrane receptor protein tyrosine kinase activity (GO:0007171)	1/6	0.115255	0.430448	0	0	9.72258	21.0067	ANGPT1
adherens junction maintenance (GO:0034334)	1/6	0.115255	0.430448	0	0	9.72258	21.0067	FERMT2
purine deoxyribonucleotide catabolic process (GO:0009155)	1/6	0.115255	0.430448	0	0	9.72258	21.0067	NUDT16
alditol metabolic process (GO:0019400)	1/6	0.115255	0.430448	0	0	9.72258	21.0067	GK
anterior/posterior axis specification, embryo (GO:0008595)	1/6	0.115255	0.430448	0	0	9.72258	21.0067	TBX3
aromatic amino acid transport (GO:0015801)	1/6	0.115255	0.430448	0	0	9.72258	21.0067	SLC7A8
regulation of anion channel activity (GO:0010359)	1/6	0.115255	0.430448	0	0	9.72258	21.0067	TCAF2
regulation of cardiac muscle hypertrophy in response to stress (GO:1903242)	1/6	0.115255	0.430448	0	0	9.72258	21.0067	FOXO1
cell junction disassembly (GO:0150146)	1/6	0.115255	0.430448	0	0	9.72258	21.0067	DKK1
regulation of digestive system process (GO:0044058)	1/6	0.115255	0.430448	0	0	9.72258	21.0067	SGK1
regulation of epinephrine secretion (GO:0014060)	1/6	0.115255	0.430448	0	0	9.72258	21.0067	ADRA2C
regulation of hormone biosynthetic process (GO:0046885)	1/6	0.115255	0.430448	0	0	9.72258	21.0067	HIF1A
regulation of interleukin-1-mediated signaling pathway (GO:2000659)	1/6	0.115255	0.430448	0	0	9.72258	21.0067	IL1RN
choline catabolic process (GO:0042426)	1/6	0.115255	0.430448	0	0	9.72258	21.0067	SLC44A1
choline transport (GO:0015871)	1/6	0.115255	0.430448	0	0	9.72258	21.0067	SLC44A1
regulation of long-chain fatty acid import across plasma membrane (GO:0010746)	1/6	0.115255	0.430448	0	0	9.72258	21.0067	IRS2
regulation of mitotic sister chromatid segregation (GO:0033047)	1/6	0.115255	0.430448	0	0	9.72258	21.0067	DUSP1
regulation of mitotic spindle checkpoint (GO:1903504)	1/6	0.115255	0.430448	0	0	9.72258	21.0067	DUSP1
dermatan sulfate proteoglycan metabolic process (GO:0050655)	1/6	0.115255	0.430448	0	0	9.72258	21.0067	CSGALNACT1
regulation of nucleotide-binding oligomerization domain containing 2 signaling pathway (GO:0070432)	1/6	0.115255	0.430448	0	0	9.72258	21.0067	ERBIN
regulation of peptidyl-cysteine S-nitrosylation (GO:2000169)	1/6	0.115255	0.430448	0	0	9.72258	21.0067	DMD
regulation of relaxation of cardiac muscle (GO:1901897)	1/6	0.115255	0.430448	0	0	9.72258	21.0067	PDE4D
regulation of resting membrane potential (GO:0060075)	1/6	0.115255	0.430448	0	0	9.72258	21.0067	KCNK1
foam cell differentiation (GO:0090077)	1/6	0.115255	0.430448	0	0	9.72258	21.0067	PPARG
galactose catabolic process (GO:0019388)	1/6	0.115255	0.430448	0	0	9.72258	21.0067	PGM2L1
glomerulus vasculature development (GO:0072012)	1/6	0.115255	0.430448	0	0	9.72258	21.0067	ANGPT1
glycerol-3-phosphate metabolic process (GO:0006072)	1/6	0.115255	0.430448	0	0	9.72258	21.0067	GK
regulation of vitamin D biosynthetic process (GO:0060556)	1/6	0.115255	0.430448	0	0	9.72258	21.0067	SNAI1
response to catecholamine (GO:0071869)	1/6	0.115255	0.430448	0	0	9.72258	21.0067	NR4A3
response to gonadotropin (GO:0034698)	1/6	0.115255	0.430448	0	0	9.72258	21.0067	TGFBR3
heparan sulfate proteoglycan biosynthetic process, enzymatic modification (GO:0015015)	1/6	0.115255	0.430448	0	0	9.72258	21.0067	HS6ST1
histone H4-K12 acetylation (GO:0043983)	1/6	0.115255	0.430448	0	0	9.72258	21.0067	JADE1
retinal cone cell development (GO:0046549)	1/6	0.115255	0.430448	0	0	9.72258	21.0067	RORB
retinal cone cell differentiation (GO:0042670)	1/6	0.115255	0.430448	0	0	9.72258	21.0067	RORB
induction of bacterial agglutination (GO:0043152)	1/6	0.115255	0.430448	0	0	9.72258	21.0067	DMBT1
intracellular pH elevation (GO:0051454)	1/6	0.115255	0.430448	0	0	9.72258	21.0067	SLC26A6
L-arginine transmembrane transport (GO:1903400)	1/6	0.115255	0.430448	0	0	9.72258	21.0067	SLC7A2
leucine transport (GO:0015820)	1/6	0.115255	0.430448	0	0	9.72258	21.0067	SLC7A8
macrophage derived foam cell differentiation (GO:0010742)	1/6	0.115255	0.430448	0	0	9.72258	21.0067	PPARG
TORC2 signaling (GO:0038203)	1/6	0.115255	0.430448	0	0	9.72258	21.0067	PRR5L
mesodermal cell fate commitment (GO:0001710)	1/6	0.115255	0.430448	0	0	9.72258	21.0067	HOXA11
tripartite regional subdivision (GO:0007351)	1/6	0.115255	0.430448	0	0	9.72258	21.0067	TBX3
tRNA surveillance (GO:0106354)	1/6	0.115255	0.430448	0	0	9.72258	21.0067	EXOSC9
tyrosine catabolic process (GO:0006572)	1/6	0.115255	0.430448	0	0	9.72258	21.0067	FAH
mitochondrial protein catabolic process (GO:0035694)	1/6	0.115255	0.430448	0	0	9.72258	21.0067	PISD
mitochondrial ribosome assembly (GO:0061668)	1/6	0.115255	0.430448	0	0	9.72258	21.0067	MPV17L2
valine metabolic process (GO:0006573)	1/6	0.115255	0.430448	0	0	9.72258	21.0067	ALDH6A1
negative regulation of cardiac muscle cell apoptotic process (GO:0010667)	1/6	0.115255	0.430448	0	0	9.72258	21.0067	HAND2
negative regulation of cardiac muscle cell differentiation (GO:2000726)	1/6	0.115255	0.430448	0	0	9.72258	21.0067	DKK1
negative regulation of CD8-positive, alpha-beta T cell activation (GO:2001186)	1/6	0.115255	0.430448	0	0	9.72258	21.0067	CD274
negative regulation of cell size (GO:0045792)	1/6	0.115255	0.430448	0	0	9.72258	21.0067	DEPTOR
negative regulation of establishment of protein localization to mitochondrion (GO:1903748)	1/6	0.115255	0.430448	0	0	9.72258	21.0067	LMAN1
negative regulation of glucocorticoid receptor signaling pathway (GO:2000323)	1/6	0.115255	0.430448	0	0	9.72258	21.0067	PER1
negative regulation of lipoprotein lipase activity (GO:0051005)	1/6	0.115255	0.430448	0	0	9.72258	21.0067	SORT1
negative regulation of meiotic cell cycle (GO:0051447)	1/6	0.115255	0.430448	0	0	9.72258	21.0067	DUSP1
negative regulation of monocyte chemotaxis (GO:0090027)	1/6	0.115255	0.430448	0	0	9.72258	21.0067	DUSP1
negative regulation of relaxation of muscle (GO:1901078)	1/6	0.115255	0.430448	0	0	9.72258	21.0067	PDE4D
negative regulation of sequestering of triglyceride (GO:0010891)	1/6	0.115255	0.430448	0	0	9.72258	21.0067	PPARG
negative regulation of triglyceride metabolic process (GO:0090209)	1/6	0.115255	0.430448	0	0	9.72258	21.0067	SIK1
negative regulation of vitamin metabolic process (GO:0046137)	1/6	0.115255	0.430448	0	0	9.72258	21.0067	SNAI1
nephric duct morphogenesis (GO:0072178)	1/6	0.115255	0.430448	0	0	9.72258	21.0067	AHI1
norepinephrine biosynthetic process (GO:0042421)	1/6	0.115255	0.430448	0	0	9.72258	21.0067	HAND2
nuclear polyadenylation-dependent ncRNA catabolic process (GO:0071046)	1/6	0.115255	0.430448	0	0	9.72258	21.0067	EXOSC9
nuclear polyadenylation-dependent rRNA catabolic process (GO:0071035)	1/6	0.115255	0.430448	0	0	9.72258	21.0067	EXOSC9
nuclear polyadenylation-dependent tRNA catabolic process (GO:0071038)	1/6	0.115255	0.430448	0	0	9.72258	21.0067	EXOSC9
oxygen homeostasis (GO:0032364)	1/6	0.115255	0.430448	0	0	9.72258	21.0067	HIF1A
peroxisome proliferator activated receptor signaling pathway (GO:0035357)	1/6	0.115255	0.430448	0	0	9.72258	21.0067	PPARG
photoreceptor cell outer segment organization (GO:0035845)	1/6	0.115255	0.430448	0	0	9.72258	21.0067	AHI1
piRNA biosynthetic process (GO:1990511)	1/6	0.115255	0.430448	0	0	9.72258	21.0067	MYBL1
positive regulation of gluconeogenesis (GO:0045722)	1/6	0.115255	0.430448	0	0	9.72258	21.0067	NNMT
positive regulation of heart rate by epinephrine-norepinephrine (GO:0001996)	1/6	0.115255	0.430448	0	0	9.72258	21.0067	PDE4D
positive regulation of immune response to tumor cell (GO:0002839)	1/6	0.115255	0.430448	0	0	9.72258	21.0067	CD274
positive regulation of non-membrane spanning protein tyrosine kinase activity (GO:1903997)	1/6	0.115255	0.430448	0	0	9.72258	21.0067	BDNF
positive regulation of receptor binding (GO:1900122)	1/6	0.115255	0.430448	0	0	9.72258	21.0067	BDNF
positive regulation of tau-protein kinase activity (GO:1902949)	1/6	0.115255	0.430448	0	0	9.72258	21.0067	DKK1
protein deubiquitination involved in ubiquitin-dependent protein catabolic process (GO:0071947)	1/6	0.115255	0.430448	0	0	9.72258	21.0067	ZRANB1
regulation of calcium ion transmembrane transporter activity (GO:1901019)	2/29	0.11574	0.430448	0	0	3.60586	7.77569	PDE4D;DMD
regulation of gluconeogenesis (GO:0006111)	2/29	0.11574	0.430448	0	0	3.60586	7.77569	NNMT;SIK1
dicarboxylic acid transport (GO:0006835)	2/29	0.11574	0.430448	0	0	3.60586	7.77569	PDPN;SLC26A6
response to cadmium ion (GO:0046686)	2/29	0.11574	0.430448	0	0	3.60586	7.77569	MT2A;FOS
negative regulation of transferase activity (GO:0051348)	2/29	0.11574	0.430448	0	0	3.60586	7.77569	CDKN1C;IRS2
cellular response to fibroblast growth factor stimulus (GO:0044344)	4/92	0.115868	0.430448	0	0	2.21682	4.77792	NR4A1;FGF7;FLRT3;CCL2
response to reactive oxygen species (GO:0000302)	3/59	0.116678	0.430448	0	0	2.61044	5.6081	PTPRN;FOS;HIF1A
regulation of angiogenesis (GO:0045765)	7/203	0.11822	0.430448	0	0	1.74523	3.72644	RGCC;SERPINE1;WNT5A;PPARG;HIF1A;F3;HIPK2
positive regulation of macromolecule biosynthetic process (GO:0010557)	5/129	0.120719	0.430448	0	0	1.96782	4.16055	RGCC;IRS1;CCL2;IRS2;LARP4
adenylate cyclase-inhibiting G protein-coupled receptor signaling pathway (GO:0007193)	3/60	0.121083	0.430448	0	0	2.56451	5.41439	AKAP12;LPAR1;OPRL1
response to organic cyclic compound (GO:0014070)	3/60	0.121083	0.430448	0	0	2.56451	5.41439	STAT5B;KYNU;CCL2
Notch signaling pathway (GO:0007219)	3/60	0.121083	0.430448	0	0	2.56451	5.41439	WWC1;SNAI1;MAML3
alpha-amino acid catabolic process (GO:1901606)	2/30	0.122423	0.430448	0	0	3.4769	7.30244	KYNU;FAH
respiratory tube development (GO:0030323)	2/30	0.122423	0.430448	0	0	3.4769	7.30244	FGF7;PDPN
response to alcohol (GO:0097305)	2/30	0.122423	0.430448	0	0	3.4769	7.30244	TGFBR3;TGFBR1
snRNA 3'-end processing (GO:0034472)	2/30	0.122423	0.430448	0	0	3.4769	7.30244	EXOSC9;INTS2
zinc ion homeostasis (GO:0055069)	2/30	0.122423	0.430448	0	0	3.4769	7.30244	MT2A;SLC39A10
morphogenesis of an epithelium (GO:0002009)	2/30	0.122423	0.430448	0	0	3.4769	7.30244	AHI1;LIN7C
ncRNA catabolic process (GO:0034661)	2/30	0.122423	0.430448	0	0	3.4769	7.30244	EXOSC9;NUDT16
positive regulation of small GTPase mediated signal transduction (GO:0051057)	2/30	0.122423	0.430448	0	0	3.4769	7.30244	ERBIN;IRS2
negative regulation of MAPK cascade (GO:0043409)	4/94	0.122707	0.430448	0	0	2.16733	4.54698	RGS2;DUSP10;DUSP1;FOXO1
protein glycosylation (GO:0006486)	5/130	0.123605	0.430448	0	0	1.95198	4.08094	NPC1;GALNT2;GFPT2;GFPT1;PLOD2
O-glycan processing (GO:0016266)	3/61	0.125549	0.430448	0	0	2.52017	5.22949	GALNT15;GALNT2;GCNT1
cellular response to hypoxia (GO:0071456)	5/131	0.126522	0.430448	0	0	1.93639	4.00317	RGCC;EPAS1;HIF1A;NDRG1;HIPK2
activation of protein kinase B activity (GO:0032148)	2/31	0.129197	0.430448	0	0	3.35684	6.86949	WNT5A;ADRA2C
regulation of developmental growth (GO:0048638)	2/31	0.129197	0.430448	0	0	3.35684	6.86949	STAT5A;STAT5B
regulation of macrophage derived foam cell differentiation (GO:0010743)	2/31	0.129197	0.430448	0	0	3.35684	6.86949	NFKBIA;PPARG
vitamin transport (GO:0051180)	2/31	0.129197	0.430448	0	0	3.35684	6.86949	PDPN;SLC19A2
negative regulation of kinase activity (GO:0033673)	3/62	0.130073	0.430448	0	0	2.47732	5.0529	CDKN1C;DEPTOR;IRS2
pyrimidine ribonucleotide biosynthetic process (GO:0009220)	1/7	0.133132	0.430448	0	0	8.10174	16.3364	CTPS1
pyrimidine-containing compound biosynthetic process (GO:0072528)	1/7	0.133132	0.430448	0	0	8.10174	16.3364	CTPS1
regulation of blood-brain barrier permeability (GO:1905603)	1/7	0.133132	0.430448	0	0	8.10174	16.3364	ANGPT1
cardiac pacemaker cell development (GO:0060926)	1/7	0.133132	0.430448	0	0	8.10174	16.3364	TBX3
regulation of chromatin assembly or disassembly (GO:0001672)	1/7	0.133132	0.430448	0	0	8.10174	16.3364	SPTY2D1
cation homeostasis (GO:0055080)	1/7	0.133132	0.430448	0	0	8.10174	16.3364	SLC7A8
regulation of cytoplasmic mRNA processing body assembly (GO:0010603)	1/7	0.133132	0.430448	0	0	8.10174	16.3364	CNOT6L
regulation of extracellular matrix assembly (GO:1901201)	1/7	0.133132	0.430448	0	0	8.10174	16.3364	RGCC
regulation of glial cell apoptotic process (GO:0034350)	1/7	0.133132	0.430448	0	0	8.10174	16.3364	CCL2
regulation of glucocorticoid receptor signaling pathway (GO:2000322)	1/7	0.133132	0.430448	0	0	8.10174	16.3364	PER1
cellular response to monoamine stimulus (GO:0071868)	1/7	0.133132	0.430448	0	0	8.10174	16.3364	NR4A3
cellular response to platelet-derived growth factor stimulus (GO:0036120)	1/7	0.133132	0.430448	0	0	8.10174	16.3364	HAS2
definitive hemopoiesis (GO:0060216)	1/7	0.133132	0.430448	0	0	8.10174	16.3364	TGFBR3
dense core granule cytoskeletal transport (GO:0099519)	1/7	0.133132	0.430448	0	0	8.10174	16.3364	TANC2
detection of molecule of bacterial origin (GO:0032490)	1/7	0.133132	0.430448	0	0	8.10174	16.3364	DMBT1
regulation of NAD(P)H oxidase activity (GO:0033860)	1/7	0.133132	0.430448	0	0	8.10174	16.3364	RFK
regulation of natural killer cell chemotaxis (GO:2000501)	1/7	0.133132	0.430448	0	0	8.10174	16.3364	CCL2
DNA ligation (GO:0006266)	1/7	0.133132	0.430448	0	0	8.10174	16.3364	TOP2A
regulation of non-membrane spanning protein tyrosine kinase activity (GO:1903995)	1/7	0.133132	0.430448	0	0	8.10174	16.3364	BDNF
regulation of norepinephrine secretion (GO:0014061)	1/7	0.133132	0.430448	0	0	8.10174	16.3364	ADRA2C
regulation of oxidative stress-induced neuron intrinsic apoptotic signaling pathway (GO:1903376)	1/7	0.133132	0.430448	0	0	8.10174	16.3364	HIF1A
regulation of skeletal muscle contraction (GO:0014819)	1/7	0.133132	0.430448	0	0	8.10174	16.3364	DMD
regulation of skeletal muscle satellite cell proliferation (GO:0014842)	1/7	0.133132	0.430448	0	0	8.10174	16.3364	ANGPT1
regulation of smooth muscle cell differentiation (GO:0051150)	1/7	0.133132	0.430448	0	0	8.10174	16.3364	MYOCD
regulation of striated muscle cell differentiation (GO:0051153)	1/7	0.133132	0.430448	0	0	8.10174	16.3364	SIK1
flavin-containing compound metabolic process (GO:0042726)	1/7	0.133132	0.430448	0	0	8.10174	16.3364	RFK
gas homeostasis (GO:0033483)	1/7	0.133132	0.430448	0	0	8.10174	16.3364	HIF1A
regulation of transcription from RNA polymerase II promoter involved in myocardial precursor cell differentiation (GO:0003256)	1/7	0.133132	0.430448	0	0	8.10174	16.3364	MYOCD
regulation of transforming growth factor beta activation (GO:1901388)	1/7	0.133132	0.430448	0	0	8.10174	16.3364	LTBP1
regulation of transforming growth factor beta2 production (GO:0032909)	1/7	0.133132	0.430448	0	0	8.10174	16.3364	HIF1A
glial cell migration (GO:0008347)	1/7	0.133132	0.430448	0	0	8.10174	16.3364	CCL2
regulation of vascular associated smooth muscle cell apoptotic process (GO:1905459)	1/7	0.133132	0.430448	0	0	8.10174	16.3364	PPARG
regulation of vascular associated smooth muscle cell differentiation (GO:1905063)	1/7	0.133132	0.430448	0	0	8.10174	16.3364	NFATC2
hexose catabolic process (GO:0019320)	1/7	0.133132	0.430448	0	0	8.10174	16.3364	PGM2L1
retinal rod cell development (GO:0046548)	1/7	0.133132	0.430448	0	0	8.10174	16.3364	RORB
hyaluronan biosynthetic process (GO:0030213)	1/7	0.133132	0.430448	0	0	8.10174	16.3364	HAS2
riboflavin metabolic process (GO:0006771)	1/7	0.133132	0.430448	0	0	8.10174	16.3364	RFK
insulin secretion involved in cellular response to glucose stimulus (GO:0035773)	1/7	0.133132	0.430448	0	0	8.10174	16.3364	PTPRN
selenocysteine incorporation (GO:0001514)	1/7	0.133132	0.430448	0	0	8.10174	16.3364	SECISBP2L
smooth muscle cell migration (GO:0014909)	1/7	0.133132	0.430448	0	0	8.10174	16.3364	PLAT
left/right pattern formation (GO:0060972)	1/7	0.133132	0.430448	0	0	8.10174	16.3364	AHI1
sphingosine-1-phosphate receptor signaling pathway (GO:0003376)	1/7	0.133132	0.430448	0	0	8.10174	16.3364	S1PR1
maintenance of protein location in extracellular region (GO:0071694)	1/7	0.133132	0.430448	0	0	8.10174	16.3364	LTBP1
thiamine-containing compound metabolic process (GO:0042723)	1/7	0.133132	0.430448	0	0	8.10174	16.3364	SLC19A2
membrane biogenesis (GO:0044091)	1/7	0.133132	0.430448	0	0	8.10174	16.3364	TLCD2
thyroid hormone transport (GO:0070327)	1/7	0.133132	0.430448	0	0	8.10174	16.3364	SLC7A8
translational readthrough (GO:0006451)	1/7	0.133132	0.430448	0	0	8.10174	16.3364	SECISBP2L
white fat cell differentiation (GO:0050872)	1/7	0.133132	0.430448	0	0	8.10174	16.3364	PPARG
zinc ion import across plasma membrane (GO:0071578)	1/7	0.133132	0.430448	0	0	8.10174	16.3364	SLC39A10
negative regulation of cardiocyte differentiation (GO:1905208)	1/7	0.133132	0.430448	0	0	8.10174	16.3364	DKK1
negative regulation of catecholamine secretion (GO:0033604)	1/7	0.133132	0.430448	0	0	8.10174	16.3364	ADRA2C
negative regulation of cell cycle phase transition (GO:1901988)	1/7	0.133132	0.430448	0	0	8.10174	16.3364	RGCC
negative regulation of interferon-gamma-mediated signaling pathway (GO:0060336)	1/7	0.133132	0.430448	0	0	8.10174	16.3364	PPARG
negative regulation of protein kinase activity by regulation of protein phosphorylation (GO:0044387)	1/7	0.133132	0.430448	0	0	8.10174	16.3364	ADARB1
negative regulation of response to interferon-gamma (GO:0060331)	1/7	0.133132	0.430448	0	0	8.10174	16.3364	PPARG
negative regulation of stress-activated protein kinase signaling cascade (GO:0070303)	1/7	0.133132	0.430448	0	0	8.10174	16.3364	FOXO1
nicotinamide nucleotide biosynthetic process (GO:0019359)	1/7	0.133132	0.430448	0	0	8.10174	16.3364	KYNU
noradrenergic neuron differentiation (GO:0003357)	1/7	0.133132	0.430448	0	0	8.10174	16.3364	HAND2
nucleobase biosynthetic process (GO:0046112)	1/7	0.133132	0.430448	0	0	8.10174	16.3364	CTPS1
pericardium morphogenesis (GO:0003344)	1/7	0.133132	0.430448	0	0	8.10174	16.3364	FLRT3
polyamine biosynthetic process (GO:0006596)	1/7	0.133132	0.430448	0	0	8.10174	16.3364	SAT1
positive regulation of B cell receptor signaling pathway (GO:0050861)	1/7	0.133132	0.430448	0	0	8.10174	16.3364	SLC39A10
positive regulation of cardiac epithelial to mesenchymal transition (GO:0062043)	1/7	0.133132	0.430448	0	0	8.10174	16.3364	TGFBR1
positive regulation of cardiac muscle cell differentiation (GO:2000727)	1/7	0.133132	0.430448	0	0	8.10174	16.3364	MYOCD
positive regulation of hormone metabolic process (GO:0032352)	1/7	0.133132	0.430448	0	0	8.10174	16.3364	HIF1A
positive regulation of interleukin-5 production (GO:0032754)	1/7	0.133132	0.430448	0	0	8.10174	16.3364	PDE4D
positive regulation of mast cell activation (GO:0033005)	1/7	0.133132	0.430448	0	0	8.10174	16.3364	NR4A3
positive regulation of striated muscle contraction (GO:0045989)	1/7	0.133132	0.430448	0	0	8.10174	16.3364	RGS2
positive regulation of type I interferon-mediated signaling pathway (GO:0060340)	1/7	0.133132	0.430448	0	0	8.10174	16.3364	WNT5A
positive regulation of urine volume (GO:0035810)	1/7	0.133132	0.430448	0	0	8.10174	16.3364	HAS2
positive regulation of vascular associated smooth muscle cell differentiation (GO:1905065)	1/7	0.133132	0.430448	0	0	8.10174	16.3364	MYOCD
protein desumoylation (GO:0016926)	1/7	0.133132	0.430448	0	0	8.10174	16.3364	USPL1
protein maturation (GO:0051604)	4/97	0.133278	0.430448	0	0	2.0971	4.22632	SRGN;CPM;GALNT2;F3
neuropeptide signaling pathway (GO:0007218)	3/63	0.134654	0.430448	0	0	2.43591	4.88412	SORT1;PENK;OPRL1
positive regulation of Ras protein signal transduction (GO:0046579)	3/63	0.134654	0.430448	0	0	2.43591	4.88412	LPAR1;ERBIN;IRS2
cardiac muscle tissue morphogenesis (GO:0055008)	2/32	0.136056	0.430448	0	0	3.24478	6.47233	TGFBR3;S1PR1
regulation of dendritic spine morphogenesis (GO:0061001)	2/32	0.136056	0.430448	0	0	3.24478	6.47233	SIPA1L1;TANC2
cellular response to glucose stimulus (GO:0071333)	2/32	0.136056	0.430448	0	0	3.24478	6.47233	PTPRN;IGF1R
cellular response to topologically incorrect protein (GO:0035967)	2/32	0.136056	0.430448	0	0	3.24478	6.47233	DNAJB14;HSPA2
chondrocyte differentiation (GO:0002062)	2/32	0.136056	0.430448	0	0	3.24478	6.47233	WNT2B;CREB3L2
regulation of NMDA receptor activity (GO:2000310)	2/32	0.136056	0.430448	0	0	3.24478	6.47233	CCL2;GRIA3
hematopoietic progenitor cell differentiation (GO:0002244)	2/32	0.136056	0.430448	0	0	3.24478	6.47233	FST;FSTL3
negative regulation of developmental growth (GO:0048640)	2/32	0.136056	0.430448	0	0	3.24478	6.47233	DUSP10;WWC1
positive regulation of ERK1 and ERK2 cascade (GO:0070374)	6/172	0.136101	0.430448	0	0	1.76455	3.51913	ANGPT1;GPR183;HAND2;CCL2;PDE8A;FERMT2
lipid homeostasis (GO:0055088)	3/64	0.13929	0.430448	0	0	2.39585	4.72271	IRS2;PPARG;TLCD2
positive regulation of signal transduction (GO:0009967)	8/252	0.139539	0.430448	0	0	1.60225	3.15549	ZRANB1;IRS1;BDNF;RSPO3;MAML3;HIF1A;F3;TGFBR1
vasculogenesis (GO:0001570)	2/33	0.142993	0.430448	0	0	3.13995	6.10707	TGFBR3;HAS2
negative regulation of JNK cascade (GO:0046329)	2/33	0.142993	0.430448	0	0	3.13995	6.10707	PER1;DUSP10
phosphatidylcholine biosynthetic process (GO:0006656)	2/33	0.142993	0.430448	0	0	3.13995	6.10707	SLC44A1;LPCAT1
positive regulation of cholesterol transport (GO:0032376)	2/33	0.142993	0.430448	0	0	3.13995	6.10707	NFKBIA;PPARG
primary alcohol metabolic process (GO:0034308)	2/33	0.142993	0.430448	0	0	3.13995	6.10707	ADH1B;GPD2
chemical homeostasis (GO:0048878)	3/65	0.143979	0.430448	0	0	2.35709	4.56825	IRS2;PPARG;TLCD2
regulation of RNA metabolic process (GO:0051252)	3/65	0.143979	0.430448	0	0	2.35709	4.56825	MBNL2;MITF;TNFRSF1B
regulation of transforming growth factor beta receptor signaling pathway (GO:0017015)	4/100	0.144207	0.430448	0	0	2.03125	3.93353	CDKN1C;TGFBR3;TGFBR1;HIPK2
organic acid transport (GO:0015849)	4/100	0.144207	0.430448	0	0	2.03125	3.93353	SLC7A8;PDPN;SLC26A6;SLC7A2
cellular response to nutrient levels (GO:0031669)	3/66	0.14872	0.430448	0	0	2.31956	4.42036	PDK4;INHBB;FOXO1
ERBB signaling pathway (GO:0038127)	3/66	0.14872	0.430448	0	0	2.31956	4.42036	EFEMP1;SHC3;ERBIN
positive regulation of cell death (GO:0010942)	3/66	0.14872	0.430448	0	0	2.31956	4.42036	WNT5A;FOS;DKK1
B cell receptor signaling pathway (GO:0050853)	2/34	0.150003	0.430448	0	0	3.04167	5.77034	PLEKHA1;NFATC2
central nervous system neuron differentiation (GO:0021953)	2/34	0.150003	0.430448	0	0	3.04167	5.77034	NR4A2;KNDC1
regulation of transmembrane transport (GO:0034762)	2/34	0.150003	0.430448	0	0	3.04167	5.77034	KCNJ8;PIM1
ventricular cardiac muscle tissue morphogenesis (GO:0055010)	2/34	0.150003	0.430448	0	0	3.04167	5.77034	TGFBR3;TGFBR1
negative regulation of blood vessel endothelial cell migration (GO:0043537)	2/34	0.150003	0.430448	0	0	3.04167	5.77034	RGCC;PPARG
positive regulation of DNA binding (GO:0043388)	2/34	0.150003	0.430448	0	0	3.04167	5.77034	HAND2;PPARG
pyrimidine nucleobase catabolic process (GO:0006208)	1/8	0.150649	0.430448	0	0	6.94399	13.1436	ALDH6A1
regulation of acetyl-CoA biosynthetic process from pyruvate (GO:0010510)	1/8	0.150649	0.430448	0	0	6.94399	13.1436	PDK4
regulation of acyl-CoA biosynthetic process (GO:0050812)	1/8	0.150649	0.430448	0	0	6.94399	13.1436	PDK4
aspartate family amino acid biosynthetic process (GO:0009067)	1/8	0.150649	0.430448	0	0	6.94399	13.1436	PLOD2
regulation of apoptotic cell clearance (GO:2000425)	1/8	0.150649	0.430448	0	0	6.94399	13.1436	CCL2
benzene-containing compound metabolic process (GO:0042537)	1/8	0.150649	0.430448	0	0	6.94399	13.1436	KYNU
regulation of CD4-positive, alpha-beta T cell activation (GO:2000514)	1/8	0.150649	0.430448	0	0	6.94399	13.1436	TWSG1
brown fat cell differentiation (GO:0050873)	1/8	0.150649	0.430448	0	0	6.94399	13.1436	METRNL
regulation of chemokine-mediated signaling pathway (GO:0070099)	1/8	0.150649	0.430448	0	0	6.94399	13.1436	HIF1A
cardiac muscle hypertrophy (GO:0003300)	1/8	0.150649	0.430448	0	0	6.94399	13.1436	HDAC4
regulation of collateral sprouting (GO:0048670)	1/8	0.150649	0.430448	0	0	6.94399	13.1436	BDNF
cell migration involved in heart development (GO:0060973)	1/8	0.150649	0.430448	0	0	6.94399	13.1436	FLRT3
regulation of epithelial to mesenchymal transition involved in endocardial cushion formation (GO:1905005)	1/8	0.150649	0.430448	0	0	6.94399	13.1436	TGFBR1
regulation of lymphocyte apoptotic process (GO:0070228)	1/8	0.150649	0.430448	0	0	6.94399	13.1436	CD274
cytoplasmic sequestering of NF-kappaB (GO:0007253)	1/8	0.150649	0.430448	0	0	6.94399	13.1436	NFKBIA
dendritic spine maintenance (GO:0097062)	1/8	0.150649	0.430448	0	0	6.94399	13.1436	IGF1R
regulation of positive chemotaxis (GO:0050926)	1/8	0.150649	0.430448	0	0	6.94399	13.1436	F3
excitatory synapse assembly (GO:1904861)	1/8	0.150649	0.430448	0	0	6.94399	13.1436	WNT5A
folic acid transport (GO:0015884)	1/8	0.150649	0.430448	0	0	6.94399	13.1436	PDPN
forebrain neuron development (GO:0021884)	1/8	0.150649	0.430448	0	0	6.94399	13.1436	WNT5A
regulation of transcription from RNA polymerase II promoter in response to oxidative stress (GO:0043619)	1/8	0.150649	0.430448	0	0	6.94399	13.1436	HIF1A
regulation of vascular wound healing (GO:0061043)	1/8	0.150649	0.430448	0	0	6.94399	13.1436	SERPINE1
regulation of wound healing, spreading of epidermal cells (GO:1903689)	1/8	0.150649	0.430448	0	0	6.94399	13.1436	FERMT2
heparan sulfate proteoglycan biosynthetic process, polysaccharide chain biosynthetic process (GO:0015014)	1/8	0.150649	0.430448	0	0	6.94399	13.1436	CSGALNACT1
histone H2A-K119 monoubiquitination (GO:0036353)	1/8	0.150649	0.430448	0	0	6.94399	13.1436	PCGF5
integrin activation (GO:0033622)	1/8	0.150649	0.430448	0	0	6.94399	13.1436	FERMT2
snRNA transcription by RNA polymerase III (GO:0042796)	1/8	0.150649	0.430448	0	0	6.94399	13.1436	SNAPC1
spermidine metabolic process (GO:0008216)	1/8	0.150649	0.430448	0	0	6.94399	13.1436	SAT1
lymphatic endothelial cell differentiation (GO:0060836)	1/8	0.150649	0.430448	0	0	6.94399	13.1436	PDPN
macromolecule depalmitoylation (GO:0098734)	1/8	0.150649	0.430448	0	0	6.94399	13.1436	ABHD17C
mast cell activation involved in immune response (GO:0002279)	1/8	0.150649	0.430448	0	0	6.94399	13.1436	NR4A3
mast cell degranulation (GO:0043303)	1/8	0.150649	0.430448	0	0	6.94399	13.1436	NR4A3
thyroid gland development (GO:0030878)	1/8	0.150649	0.430448	0	0	6.94399	13.1436	FOXE1
U4 snRNA 3'-end processing (GO:0034475)	1/8	0.150649	0.430448	0	0	6.94399	13.1436	EXOSC9
ventricular cardiac muscle cell membrane repolarization (GO:0099625)	1/8	0.150649	0.430448	0	0	6.94399	13.1436	KCNJ8
ventricular trabecula myocardium morphogenesis (GO:0003222)	1/8	0.150649	0.430448	0	0	6.94399	13.1436	TGFBR1
natural killer cell differentiation (GO:0001779)	1/8	0.150649	0.430448	0	0	6.94399	13.1436	NFIL3
negative regulation of amyloid-beta clearance (GO:1900222)	1/8	0.150649	0.430448	0	0	6.94399	13.1436	MYOCD
negative regulation of B cell apoptotic process (GO:0002903)	1/8	0.150649	0.430448	0	0	6.94399	13.1436	IRS2
negative regulation of chromosome organization (GO:2001251)	1/8	0.150649	0.430448	0	0	6.94399	13.1436	TOP2A
negative regulation of glial cell apoptotic process (GO:0034351)	1/8	0.150649	0.430448	0	0	6.94399	13.1436	CCL2
negative regulation of keratinocyte proliferation (GO:0010839)	1/8	0.150649	0.430448	0	0	6.94399	13.1436	KLF9
negative regulation of muscle hypertrophy (GO:0014741)	1/8	0.150649	0.430448	0	0	6.94399	13.1436	RGS2
negative regulation of neural precursor cell proliferation (GO:2000178)	1/8	0.150649	0.430448	0	0	6.94399	13.1436	WNT5A
negative regulation of phospholipase activity (GO:0010519)	1/8	0.150649	0.430448	0	0	6.94399	13.1436	RGS2
negative regulation of response to reactive oxygen species (GO:1901032)	1/8	0.150649	0.430448	0	0	6.94399	13.1436	PDE8A
negative regulation of striated muscle cell apoptotic process (GO:0010664)	1/8	0.150649	0.430448	0	0	6.94399	13.1436	HAND2
negative regulation of vascular associated smooth muscle cell differentiation (GO:1905064)	1/8	0.150649	0.430448	0	0	6.94399	13.1436	NFATC2
peptidyl-lysine deacetylation (GO:0034983)	1/8	0.150649	0.430448	0	0	6.94399	13.1436	HDAC4
peptidyl-lysine hydroxylation (GO:0017185)	1/8	0.150649	0.430448	0	0	6.94399	13.1436	PLOD2
peptidyl-proline hydroxylation to 4-hydroxy-L-proline (GO:0018401)	1/8	0.150649	0.430448	0	0	6.94399	13.1436	P4HA3
peptidyl-tyrosine dephosphorylation involved in inactivation of protein kinase activity (GO:1990264)	1/8	0.150649	0.430448	0	0	6.94399	13.1436	DUSP10
positive regulation of apoptotic cell clearance (GO:2000427)	1/8	0.150649	0.430448	0	0	6.94399	13.1436	CCL2
positive regulation of endocytic recycling (GO:2001137)	1/8	0.150649	0.430448	0	0	6.94399	13.1436	ZDHHC2
positive regulation of extracellular matrix disassembly (GO:0090091)	1/8	0.150649	0.430448	0	0	6.94399	13.1436	PDPN
positive regulation of fibroblast migration (GO:0010763)	1/8	0.150649	0.430448	0	0	6.94399	13.1436	PRKCE
positive regulation of homotypic cell-cell adhesion (GO:0034112)	1/8	0.150649	0.430448	0	0	6.94399	13.1436	PDPN
positive regulation of muscle contraction (GO:0045933)	1/8	0.150649	0.430448	0	0	6.94399	13.1436	MYOCD
positive regulation of neuron projection arborization (GO:0150012)	1/8	0.150649	0.430448	0	0	6.94399	13.1436	WNT5A
positive regulation of oligodendrocyte differentiation (GO:0048714)	1/8	0.150649	0.430448	0	0	6.94399	13.1436	TNFRSF1B
positive regulation of vascular associated smooth muscle cell migration (GO:1904754)	1/8	0.150649	0.430448	0	0	6.94399	13.1436	NR4A3
postsynapse organization (GO:0099173)	1/8	0.150649	0.430448	0	0	6.94399	13.1436	WNT5A
protein depalmitoylation (GO:0002084)	1/8	0.150649	0.430448	0	0	6.94399	13.1436	ABHD17C
potassium ion transmembrane transport (GO:0071805)	5/139	0.150963	0.430448	0	0	1.82004	3.44118	KCNG1;KCNK6;KCNJ8;KCNK1;KCNK2
protein dephosphorylation (GO:0006470)	5/139	0.150963	0.430448	0	0	1.82004	3.44118	PPP1CB;PTPRE;DUSP10;PPP2R1B;DUSP1
regulation of cell death (GO:0010941)	4/102	0.151682	0.43144	0	0	1.98959	3.7523	TNFRSF1B;PDE8A;DKK1;FERMT2
regulation of protein catabolic process (GO:0042176)	4/102	0.151682	0.43144	0	0	1.98959	3.7523	WDR91;WNT5A;ZDHHC2;FOXO1
protein N-linked glycosylation (GO:0006487)	3/67	0.15351	0.433735	0	0	2.2832	4.27869	LMAN1;GFPT2;GFPT1
peptidyl-threonine modification (GO:0018210)	3/67	0.15351	0.433735	0	0	2.2832	4.27869	GALNT2;TGFBR1;HIPK2
enzyme linked receptor protein signaling pathway (GO:0007167)	5/140	0.154149	0.433735	0	0	1.80646	3.37778	SHC4;AHI1;SHC3;BDNF;IGF1R
protein localization to cell periphery (GO:1990778)	5/140	0.154149	0.433735	0	0	1.80646	3.37778	MAP7;LIN7A;LIN7C;ZDHHC2;NKD2
positive regulation of macromolecule metabolic process (GO:0010604)	11/384	0.156543	0.433735	0	0	1.44249	2.67499	AHI1;FGF7;RGCC;ANGPT1;HAND2;WNT5A;MITF;DKK1;HIF1A;F3;TGFBR1
regulation of JUN kinase activity (GO:0043506)	2/35	0.15708	0.433735	0	0	2.94934	5.45923	DUSP10;DKK1
regulation of phosphatidylinositol 3-kinase activity (GO:0043551)	2/35	0.15708	0.433735	0	0	2.94934	5.45923	IRS1;WDR91
respiratory system development (GO:0060541)	2/35	0.15708	0.433735	0	0	2.94934	5.45923	FGF7;PDPN
lung development (GO:0030324)	2/35	0.15708	0.433735	0	0	2.94934	5.45923	FGF7;PDPN
muscle cell differentiation (GO:0042692)	2/35	0.15708	0.433735	0	0	2.94934	5.45923	MYOCD;DMD
negative regulation of cell cycle G1/S phase transition (GO:1902807)	2/35	0.15708	0.433735	0	0	2.94934	5.45923	JADE1;CCL2
negative regulation of epithelial cell migration (GO:0010633)	2/35	0.15708	0.433735	0	0	2.94934	5.45923	DUSP10;MCC
peptidyl-tyrosine dephosphorylation (GO:0035335)	2/35	0.15708	0.433735	0	0	2.94934	5.45923	DUSP10;DUSP1
positive regulation of reproductive process (GO:2000243)	2/35	0.15708	0.433735	0	0	2.94934	5.45923	PDE3A;INHBB
positive regulation of cellular biosynthetic process (GO:0031328)	6/180	0.15804	0.433735	0	0	1.68272	3.10447	NNMT;RGCC;IRS1;IRS2;LARP4;HIF1A
regulation of myeloid cell differentiation (GO:0045637)	3/68	0.158349	0.433735	0	0	2.24796	4.14288	MEIS1;NR4A3;MEIS2
positive regulation of cellular metabolic process (GO:0031325)	4/105	0.163164	0.433735	0	0	1.9302	3.49945	NFKBIA;AHI1;ANGPT1;PPARG
synapse assembly (GO:0007416)	3/69	0.163234	0.433735	0	0	2.21378	4.01264	FLRT3;BDNF;WNT5A
negative regulation of cytokine production (GO:0001818)	6/182	0.163753	0.433735	0	0	1.66343	3.00981	SRGN;CD274;TWSG1;RGCC;C5AR2;INHBB
aortic valve development (GO:0003176)	2/36	0.164219	0.433735	0	0	2.86245	5.17118	SNAI1;TNFRSF1B
regulation of cardiac muscle contraction (GO:0055117)	2/36	0.164219	0.433735	0	0	2.86245	5.17118	RGS2;PDE4D
embryonic limb morphogenesis (GO:0030326)	2/36	0.164219	0.433735	0	0	2.86245	5.17118	TBX3;HOXA11
regulation of sodium ion transport (GO:0002028)	2/36	0.164219	0.433735	0	0	2.86245	5.17118	PER1;SIK1
positive regulation of cytokine-mediated signaling pathway (GO:0001961)	2/36	0.164219	0.433735	0	0	2.86245	5.17118	WNT5A;HIF1A
negative regulation of cell migration (GO:0030336)	5/144	0.167169	0.433735	0	0	1.75412	3.13767	DUSP10;SERPINE1;MITF;ADARB1;MCC
acid secretion (GO:0046717)	1/9	0.167813	0.433735	0	0	6.07568	10.8445	SLC26A6
protein O-linked glycosylation via threonine (GO:0018243)	1/9	0.167813	0.433735	0	0	6.07568	10.8445	GALNT2
actin-mediated cell contraction (GO:0070252)	1/9	0.167813	0.433735	0	0	6.07568	10.8445	PDPN
adult heart development (GO:0007512)	1/9	0.167813	0.433735	0	0	6.07568	10.8445	HAND2
biotin metabolic process (GO:0006768)	1/9	0.167813	0.433735	0	0	6.07568	10.8445	PC
regulation of CD8-positive, alpha-beta T cell activation (GO:2001185)	1/9	0.167813	0.433735	0	0	6.07568	10.8445	CD274
regulation of complement-dependent cytotoxicity (GO:1903659)	1/9	0.167813	0.433735	0	0	6.07568	10.8445	IL11
regulation of endothelial cell differentiation (GO:0045601)	1/9	0.167813	0.433735	0	0	6.07568	10.8445	ATOH8
cellular response to leptin stimulus (GO:0044320)	1/9	0.167813	0.433735	0	0	6.07568	10.8445	NR4A3
regulation of glucan biosynthetic process (GO:0010962)	1/9	0.167813	0.433735	0	0	6.07568	10.8445	PPP1R3C
cellular response to nitric oxide (GO:0071732)	1/9	0.167813	0.433735	0	0	6.07568	10.8445	FOXO1
cellular response to reactive nitrogen species (GO:1902170)	1/9	0.167813	0.433735	0	0	6.07568	10.8445	FOXO1
regulation of mitotic centrosome separation (GO:0046602)	1/9	0.167813	0.433735	0	0	6.07568	10.8445	MAP9
DNA topological change (GO:0006265)	1/9	0.167813	0.433735	0	0	6.07568	10.8445	TOP2A
embryonic forelimb morphogenesis (GO:0035115)	1/9	0.167813	0.433735	0	0	6.07568	10.8445	TBX3
regulation of protein deacetylation (GO:0090311)	1/9	0.167813	0.433735	0	0	6.07568	10.8445	NNMT
endothelial cell chemotaxis (GO:0035767)	1/9	0.167813	0.433735	0	0	6.07568	10.8445	NR4A1
epithelial to mesenchymal transition involved in endocardial cushion formation (GO:0003198)	1/9	0.167813	0.433735	0	0	6.07568	10.8445	SNAI1
regulation of skeletal muscle cell differentiation (GO:2001014)	1/9	0.167813	0.433735	0	0	6.07568	10.8445	MYOCD
exonucleolytic trimming involved in rRNA processing (GO:0000459)	1/9	0.167813	0.433735	0	0	6.07568	10.8445	EXOSC9
exonucleolytic trimming to generate mature 3'-end of 5.8S rRNA from tricistronic rRNA transcript (SSU-rRNA, 5.8S rRNA, LSU-rRNA) (GO:0000467)	1/9	0.167813	0.433735	0	0	6.07568	10.8445	EXOSC9
galactose metabolic process (GO:0006012)	1/9	0.167813	0.433735	0	0	6.07568	10.8445	PGM2L1
regulation of transmembrane transporter activity (GO:0022898)	1/9	0.167813	0.433735	0	0	6.07568	10.8445	PIM1
glomerular filtration (GO:0003094)	1/9	0.167813	0.433735	0	0	6.07568	10.8445	TBC1D8B
regulation of tumor necrosis factor superfamily cytokine production (GO:1903555)	1/9	0.167813	0.433735	0	0	6.07568	10.8445	CD274
response to leptin (GO:0044321)	1/9	0.167813	0.433735	0	0	6.07568	10.8445	NR4A3
response to misfolded protein (GO:0051788)	1/9	0.167813	0.433735	0	0	6.07568	10.8445	DNAJB14
histone phosphorylation (GO:0016572)	1/9	0.167813	0.433735	0	0	6.07568	10.8445	CCNA2
response to vitamin (GO:0033273)	1/9	0.167813	0.433735	0	0	6.07568	10.8445	KYNU
hormone transport (GO:0009914)	1/9	0.167813	0.433735	0	0	6.07568	10.8445	SLC7A8
retinal rod cell differentiation (GO:0060221)	1/9	0.167813	0.433735	0	0	6.07568	10.8445	RORB
inositol metabolic process (GO:0006020)	1/9	0.167813	0.433735	0	0	6.07568	10.8445	IMPA2
Schwann cell development (GO:0014044)	1/9	0.167813	0.433735	0	0	6.07568	10.8445	ADGRG6
kynurenine metabolic process (GO:0070189)	1/9	0.167813	0.433735	0	0	6.07568	10.8445	KYNU
L-ascorbic acid metabolic process (GO:0019852)	1/9	0.167813	0.433735	0	0	6.07568	10.8445	GSTO2
L-phenylalanine metabolic process (GO:0006558)	1/9	0.167813	0.433735	0	0	6.07568	10.8445	FAH
synapse pruning (GO:0098883)	1/9	0.167813	0.433735	0	0	6.07568	10.8445	DKK1
mast cell mediated immunity (GO:0002448)	1/9	0.167813	0.433735	0	0	6.07568	10.8445	NR4A3
tetrahydrofolate interconversion (GO:0035999)	1/9	0.167813	0.433735	0	0	6.07568	10.8445	MTHFD1L
negative regulation of fibrinolysis (GO:0051918)	1/9	0.167813	0.433735	0	0	6.07568	10.8445	SERPINE1
negative regulation of lipid localization (GO:1905953)	1/9	0.167813	0.433735	0	0	6.07568	10.8445	NFKBIA
negative regulation of pathway-restricted SMAD protein phosphorylation (GO:0060394)	1/9	0.167813	0.433735	0	0	6.07568	10.8445	DKK1
negative regulation of protein activation cascade (GO:2000258)	1/9	0.167813	0.433735	0	0	6.07568	10.8445	F3
negative regulation of protein-containing complex disassembly (GO:0043242)	1/9	0.167813	0.433735	0	0	6.07568	10.8445	TMEM39A
negative regulation of smooth muscle cell differentiation (GO:0051151)	1/9	0.167813	0.433735	0	0	6.07568	10.8445	NFATC2
nuclear RNA surveillance (GO:0071027)	1/9	0.167813	0.433735	0	0	6.07568	10.8445	EXOSC9
peripheral nervous system axon ensheathment (GO:0032292)	1/9	0.167813	0.433735	0	0	6.07568	10.8445	ADGRG6
peroxisome fission (GO:0016559)	1/9	0.167813	0.433735	0	0	6.07568	10.8445	PEX11A
plasminogen activation (GO:0031639)	1/9	0.167813	0.433735	0	0	6.07568	10.8445	PLAT
positive regulation of autophagy of mitochondrion (GO:1903599)	1/9	0.167813	0.433735	0	0	6.07568	10.8445	VPS13D
positive regulation of extracellular matrix assembly (GO:1901203)	1/9	0.167813	0.433735	0	0	6.07568	10.8445	RGCC
positive regulation of macrophage cytokine production (GO:0060907)	1/9	0.167813	0.433735	0	0	6.07568	10.8445	WNT5A
positive regulation of mast cell degranulation (GO:0043306)	1/9	0.167813	0.433735	0	0	6.07568	10.8445	GAB2
positive regulation of membrane potential (GO:0045838)	1/9	0.167813	0.433735	0	0	6.07568	10.8445	GLRX
positive regulation of protein kinase C signaling (GO:0090037)	1/9	0.167813	0.433735	0	0	6.07568	10.8445	WNT5A
positive regulation of smooth muscle cell apoptotic process (GO:0034393)	1/9	0.167813	0.433735	0	0	6.07568	10.8445	PPARG
positive regulation of smooth muscle contraction (GO:0045987)	1/9	0.167813	0.433735	0	0	6.07568	10.8445	MYOCD
regulation of erythrocyte differentiation (GO:0045646)	2/37	0.171414	0.439951	0	0	2.78053	4.90395	STAT5B;HIF1A
regulation of glucose import (GO:0046324)	2/37	0.171414	0.439951	0	0	2.78053	4.90395	IRS1;IRS2
regulation of vascular associated smooth muscle cell proliferation (GO:1904705)	2/37	0.171414	0.439951	0	0	2.78053	4.90395	NR4A3;PPARG
negative regulation of G1/S transition of mitotic cell cycle (GO:2000134)	2/37	0.171414	0.439951	0	0	2.78053	4.90395	JADE1;CCL2
positive regulation of myeloid cell differentiation (GO:0045639)	2/37	0.171414	0.439951	0	0	2.78053	4.90395	STAT5B;HIF1A
regulation of G1/S transition of mitotic cell cycle (GO:2000045)	3/71	0.173136	0.439951	0	0	2.14845	3.7677	RGCC;JADE1;CCL2
histone acetylation (GO:0016573)	3/71	0.173136	0.439951	0	0	2.14845	3.7677	PER1;PHF20;JADE1
response to metal ion (GO:0010038)	3/71	0.173136	0.439951	0	0	2.14845	3.7677	MT2A;HIF1A;NDRG1
myeloid leukocyte differentiation (GO:0002573)	3/71	0.173136	0.439951	0	0	2.14845	3.7677	GPR183;PPARG;GAB2
negative regulation of neuron apoptotic process (GO:0043524)	3/71	0.173136	0.439951	0	0	2.14845	3.7677	BDNF;CCL2;HIF1A
connective tissue development (GO:0061448)	2/38	0.178659	0.439951	0	0	2.70315	4.65557	PGRMC2;CREB3L2
ventricular septum development (GO:0003281)	2/38	0.178659	0.439951	0	0	2.70315	4.65557	TGFBR3;TGFBR1
negative regulation of endothelial cell migration (GO:0010596)	2/38	0.178659	0.439951	0	0	2.70315	4.65557	RGCC;PPARG
positive regulation of cell development (GO:0010720)	2/38	0.178659	0.439951	0	0	2.70315	4.65557	PDE3A;HOXA11
positive regulation of potassium ion transport (GO:0043268)	2/38	0.178659	0.439951	0	0	2.70315	4.65557	GABBR2;KCNMB4
modulation of chemical synaptic transmission (GO:0050804)	4/109	0.17894	0.439951	0	0	1.85629	3.19412	USP46;BDNF;KCNMB4;NPTX1
negative regulation of cell adhesion (GO:0007162)	3/73	0.183202	0.439951	0	0	2.08685	3.54174	ANGPT1;DUSP1;SERPINE1
protein O-linked glycosylation via serine (GO:0018242)	1/10	0.184631	0.439951	0	0	5.40033	9.12331	GALNT2
apical protein localization (GO:0045176)	1/10	0.184631	0.439951	0	0	5.40033	9.12331	INSC
aromatic amino acid family metabolic process (GO:0009072)	1/10	0.184631	0.439951	0	0	5.40033	9.12331	KYNU
regulation of cell-cell adhesion involved in gastrulation (GO:0070587)	1/10	0.184631	0.439951	0	0	5.40033	9.12331	IL1RN
cellular biogenic amine catabolic process (GO:0042402)	1/10	0.184631	0.439951	0	0	5.40033	9.12331	SLC44A1
regulation of hair cycle (GO:0042634)	1/10	0.184631	0.439951	0	0	5.40033	9.12331	PER1
cellular response to prostaglandin stimulus (GO:0071379)	1/10	0.184631	0.439951	0	0	5.40033	9.12331	PTGFR
regulation of hydrogen peroxide-induced cell death (GO:1903205)	1/10	0.184631	0.439951	0	0	5.40033	9.12331	PDE8A
chondroitin sulfate proteoglycan metabolic process (GO:0050654)	1/10	0.184631	0.439951	0	0	5.40033	9.12331	CSGALNACT1
complement activation, lectin pathway (GO:0001867)	1/10	0.184631	0.439951	0	0	5.40033	9.12331	MASP1
DNA damage response, signal transduction by p53 class mediator resulting in transcription of p21 class mediator (GO:0006978)	1/10	0.184631	0.439951	0	0	5.40033	9.12331	HIPK2
regulation of organ growth (GO:0046620)	1/10	0.184631	0.439951	0	0	5.40033	9.12331	WWC1
regulation of peptidyl-lysine acetylation (GO:2000756)	1/10	0.184631	0.439951	0	0	5.40033	9.12331	MYOCD
regulation of postsynaptic neurotransmitter receptor activity (GO:0098962)	1/10	0.184631	0.439951	0	0	5.40033	9.12331	NPTX1
regulation of receptor binding (GO:1900120)	1/10	0.184631	0.439951	0	0	5.40033	9.12331	BDNF
ESCRT complex disassembly (GO:1904896)	1/10	0.184631	0.439951	0	0	5.40033	9.12331	CHMP1B
ESCRT III complex disassembly (GO:1904903)	1/10	0.184631	0.439951	0	0	5.40033	9.12331	CHMP1B
forelimb morphogenesis (GO:0035136)	1/10	0.184631	0.439951	0	0	5.40033	9.12331	TBX3
regulation of tau-protein kinase activity (GO:1902947)	1/10	0.184631	0.439951	0	0	5.40033	9.12331	DKK1
regulation of type B pancreatic cell development (GO:2000074)	1/10	0.184631	0.439951	0	0	5.40033	9.12331	FOXO1
regulation of urine volume (GO:0035809)	1/10	0.184631	0.439951	0	0	5.40033	9.12331	HAS2
glycine transport (GO:0015816)	1/10	0.184631	0.439951	0	0	5.40033	9.12331	SLC7A8
renal filtration (GO:0097205)	1/10	0.184631	0.439951	0	0	5.40033	9.12331	TBC1D8B
histone H4 deacetylation (GO:0070933)	1/10	0.184631	0.439951	0	0	5.40033	9.12331	HDAC4
retinoic acid receptor signaling pathway (GO:0048384)	1/10	0.184631	0.439951	0	0	5.40033	9.12331	PPARG
indolalkylamine catabolic process (GO:0046218)	1/10	0.184631	0.439951	0	0	5.40033	9.12331	KYNU
rRNA 3'-end processing (GO:0031125)	1/10	0.184631	0.439951	0	0	5.40033	9.12331	EXOSC9
secretory granule organization (GO:0033363)	1/10	0.184631	0.439951	0	0	5.40033	9.12331	SRGN
lipoprotein transport (GO:0042953)	1/10	0.184631	0.439951	0	0	5.40033	9.12331	PPARG
toxin transport (GO:1901998)	1/10	0.184631	0.439951	0	0	5.40033	9.12331	ANTXR1
urea cycle (GO:0000050)	1/10	0.184631	0.439951	0	0	5.40033	9.12331	SLC25A15
Wnt signaling pathway involved in midbrain dopaminergic neuron differentiation (GO:1904953)	1/10	0.184631	0.439951	0	0	5.40033	9.12331	WNT5A
morphogenesis of an epithelial sheet (GO:0002011)	1/10	0.184631	0.439951	0	0	5.40033	9.12331	LIN7C
muscle cell migration (GO:0014812)	1/10	0.184631	0.439951	0	0	5.40033	9.12331	PLAT
N-acetylneuraminate metabolic process (GO:0006054)	1/10	0.184631	0.439951	0	0	5.40033	9.12331	GNE
negative regulation of cell adhesion mediated by integrin (GO:0033629)	1/10	0.184631	0.439951	0	0	5.40033	9.12331	SERPINE1
negative regulation of cell-cell adhesion mediated by cadherin (GO:2000048)	1/10	0.184631	0.439951	0	0	5.40033	9.12331	RGCC
negative regulation of extracellular matrix organization (GO:1903054)	1/10	0.184631	0.439951	0	0	5.40033	9.12331	TNFRSF1B
negative regulation of glycolytic process (GO:0045820)	1/10	0.184631	0.439951	0	0	5.40033	9.12331	HDAC4
negative regulation of heterotypic cell-cell adhesion (GO:0034115)	1/10	0.184631	0.439951	0	0	5.40033	9.12331	IL1RN
negative regulation of hormone secretion (GO:0046888)	1/10	0.184631	0.439951	0	0	5.40033	9.12331	IL11
negative regulation of inclusion body assembly (GO:0090084)	1/10	0.184631	0.439951	0	0	5.40033	9.12331	HSPA2
negative regulation of lymphocyte apoptotic process (GO:0070229)	1/10	0.184631	0.439951	0	0	5.40033	9.12331	IRS2
negative regulation of purine nucleotide metabolic process (GO:1900543)	1/10	0.184631	0.439951	0	0	5.40033	9.12331	HDAC4
negative regulation of sodium ion transmembrane transport (GO:1902306)	1/10	0.184631	0.439951	0	0	5.40033	9.12331	PRKCE
negative regulation of sodium ion transmembrane transporter activity (GO:2000650)	1/10	0.184631	0.439951	0	0	5.40033	9.12331	PRKCE
negative regulation of transmembrane transport (GO:0034763)	1/10	0.184631	0.439951	0	0	5.40033	9.12331	IRS2
nerve growth factor signaling pathway (GO:0038180)	1/10	0.184631	0.439951	0	0	5.40033	9.12331	BDNF
nuclear mRNA surveillance (GO:0071028)	1/10	0.184631	0.439951	0	0	5.40033	9.12331	EXOSC9
nuclear-transcribed mRNA catabolic process, exonucleolytic, 3'-5' (GO:0034427)	1/10	0.184631	0.439951	0	0	5.40033	9.12331	EXOSC9
positive regulation of behavior (GO:0048520)	1/10	0.184631	0.439951	0	0	5.40033	9.12331	NR4A3
positive regulation of coagulation (GO:0050820)	1/10	0.184631	0.439951	0	0	5.40033	9.12331	SERPINE1
positive regulation of hemostasis (GO:1900048)	1/10	0.184631	0.439951	0	0	5.40033	9.12331	SERPINE1
positive regulation of keratinocyte migration (GO:0051549)	1/10	0.184631	0.439951	0	0	5.40033	9.12331	FGF7
positive regulation of protein sumoylation (GO:0033235)	1/10	0.184631	0.439951	0	0	5.40033	9.12331	HDAC4
positive regulation of T cell apoptotic process (GO:0070234)	1/10	0.184631	0.439951	0	0	5.40033	9.12331	CD274
positive regulation of vascular endothelial growth factor receptor signaling pathway (GO:0030949)	1/10	0.184631	0.439951	0	0	5.40033	9.12331	HIF1A
production of siRNA involved in RNA interference (GO:0030422)	1/10	0.184631	0.439951	0	0	5.40033	9.12331	TSNAX
cellular response to ketone (GO:1901655)	2/39	0.185951	0.439951	0	0	2.62996	4.42431	PTGFR;KLF9
endothelial cell migration (GO:0043542)	2/39	0.185951	0.439951	0	0	2.62996	4.42431	NR4A1;ID1
regulation of protein tyrosine kinase activity (GO:0061097)	2/39	0.185951	0.439951	0	0	2.62996	4.42431	SH3BP5;NOX4
regulation of receptor-mediated endocytosis (GO:0048259)	2/39	0.185951	0.439951	0	0	2.62996	4.42431	SERPINE1;DKK1
negative regulation of protein secretion (GO:0050709)	2/39	0.185951	0.439951	0	0	2.62996	4.42431	IRS1;INHBB
negative regulation of secretion by cell (GO:1903531)	2/39	0.185951	0.439951	0	0	2.62996	4.42431	IL11;TNFRSF1B
organophosphate biosynthetic process (GO:0090407)	2/39	0.185951	0.439951	0	0	2.62996	4.42431	GK;LPCAT1
protein acylation (GO:0043543)	2/39	0.185951	0.439951	0	0	2.62996	4.42431	ZDHHC2;FOXO1
Fc-epsilon receptor signaling pathway (GO:0038095)	4/111	0.187013	0.442014	0	0	1.8214	3.05372	NR4A3;NFATC2;FOS;GAB2
proteolysis involved in cellular protein catabolic process (GO:0051603)	3/74	0.188293	0.444134	0	0	2.05736	3.43528	ZRANB1;SOCS6;CUL4B
sphingolipid biosynthetic process (GO:0030148)	3/74	0.188293	0.444134	0	0	2.05736	3.43528	CERS6;SPTSSA;PLPP3
lymphocyte migration (GO:0072676)	2/40	0.193284	0.447531	0	0	2.56062	4.20862	S1PR1;CCL2
integrin-mediated signaling pathway (GO:0007229)	3/75	0.19342	0.447531	0	0	2.02868	3.3329	ERBIN;PLPP3;FERMT2
cellular response to hormone stimulus (GO:0032870)	3/76	0.198581	0.447531	0	0	2.00079	3.23438	STAT5B;NR4A3;KLF9
activation of protein kinase activity (GO:0032147)	4/114	0.199338	0.447531	0	0	1.77145	2.85692	PRRC1;ANGPT1;WNT5A;ADRA2C
response to lipid (GO:0033993)	4/114	0.199338	0.447531	0	0	1.77145	2.85692	STAT5B;ERBIN;PPARG;FOXO1
histone modification (GO:0016570)	4/114	0.199338	0.447531	0	0	1.77145	2.85692	CCNA2;HDAC4;PHF20;TBL1X
negative regulation of cell motility (GO:2000146)	4/114	0.199338	0.447531	0	0	1.77145	2.85692	DUSP10;SERPINE1;MITF;ADARB1
negative regulation of macromolecule metabolic process (GO:0010605)	6/194	0.199781	0.447531	0	0	1.55629	2.50646	PC;SFMBT2;HAND2;TCEAL1;ATOH8;HIF1A
regulation of cell development (GO:0060284)	2/41	0.200653	0.447531	0	0	2.49483	4.00715	FOXO1;HOXA11
response to growth factor (GO:0070848)	2/41	0.200653	0.447531	0	0	2.49483	4.00715	STAT5B;TGFBR1
negative regulation of cell-cell adhesion (GO:0022408)	2/41	0.200653	0.447531	0	0	2.49483	4.00715	IL1RN;RGCC
positive regulation of cation transmembrane transport (GO:1904064)	2/41	0.200653	0.447531	0	0	2.49483	4.00715	GABBR2;KCNMB4
axonal transport of mitochondrion (GO:0019896)	1/11	0.201109	0.447531	0	0	4.86005	7.79507	HIF1A
regulation of cardiac muscle cell apoptotic process (GO:0010665)	1/11	0.201109	0.447531	0	0	4.86005	7.79507	HAND2
calcineurin-NFAT signaling cascade (GO:0033173)	1/11	0.201109	0.447531	0	0	4.86005	7.79507	NFATC2
cell-cell junction maintenance (GO:0045217)	1/11	0.201109	0.447531	0	0	4.86005	7.79507	FERMT2
cellular response to increased oxygen levels (GO:0036295)	1/11	0.201109	0.447531	0	0	4.86005	7.79507	FOXO1
regulation of gene expression by genetic imprinting (GO:0006349)	1/11	0.201109	0.447531	0	0	4.86005	7.79507	PCGF5
regulation of inclusion body assembly (GO:0090083)	1/11	0.201109	0.447531	0	0	4.86005	7.79507	HSPA2
regulation of lamellipodium morphogenesis (GO:2000392)	1/11	0.201109	0.447531	0	0	4.86005	7.79507	PDPN
regulation of lipid kinase activity (GO:0043550)	1/11	0.201109	0.447531	0	0	4.86005	7.79507	WDR91
complement receptor mediated signaling pathway (GO:0002430)	1/11	0.201109	0.447531	0	0	4.86005	7.79507	C5AR2
cyclooxygenase pathway (GO:0019371)	1/11	0.201109	0.447531	0	0	4.86005	7.79507	PTGS1
regulation of mesenchymal cell proliferation (GO:0010464)	1/11	0.201109	0.447531	0	0	4.86005	7.79507	WNT5A
DNA damage response, signal transduction resulting in transcription (GO:0042772)	1/11	0.201109	0.447531	0	0	4.86005	7.79507	HIPK2
regulation of pH (GO:0006885)	1/11	0.201109	0.447531	0	0	4.86005	7.79507	PDK4
regulation of phospholipase activity (GO:0010517)	1/11	0.201109	0.447531	0	0	4.86005	7.79507	RGS2
embryonic eye morphogenesis (GO:0048048)	1/11	0.201109	0.447531	0	0	4.86005	7.79507	EFEMP1
enteric nervous system development (GO:0048484)	1/11	0.201109	0.447531	0	0	4.86005	7.79507	EDNRB
regulation of T cell apoptotic process (GO:0070232)	1/11	0.201109	0.447531	0	0	4.86005	7.79507	CD274
regulation of T cell mediated immunity (GO:0002709)	1/11	0.201109	0.447531	0	0	4.86005	7.79507	TNFRSF1B
glycerol metabolic process (GO:0006071)	1/11	0.201109	0.447531	0	0	4.86005	7.79507	GK
Golgi to lysosome transport (GO:0090160)	1/11	0.201109	0.447531	0	0	4.86005	7.79507	SORT1
response to corticosteroid (GO:0031960)	1/11	0.201109	0.447531	0	0	4.86005	7.79507	IL1RN
response to prostaglandin E (GO:0034695)	1/11	0.201109	0.447531	0	0	4.86005	7.79507	TGFBR3
response to sterol (GO:0036314)	1/11	0.201109	0.447531	0	0	4.86005	7.79507	TGFBR1
inhibitory synapse assembly (GO:1904862)	1/11	0.201109	0.447531	0	0	4.86005	7.79507	WNT5A
inositol phosphate dephosphorylation (GO:0046855)	1/11	0.201109	0.447531	0	0	4.86005	7.79507	IMPA2
lipoprotein catabolic process (GO:0042159)	1/11	0.201109	0.447531	0	0	4.86005	7.79507	ABHD17C
lipoprotein localization (GO:0044872)	1/11	0.201109	0.447531	0	0	4.86005	7.79507	PPARG
T cell chemotaxis (GO:0010818)	1/11	0.201109	0.447531	0	0	4.86005	7.79507	GPR183
tetrahydrofolate metabolic process (GO:0046653)	1/11	0.201109	0.447531	0	0	4.86005	7.79507	MTHFD1L
tryptophan catabolic process (GO:0006569)	1/11	0.201109	0.447531	0	0	4.86005	7.79507	KYNU
tryptophan metabolic process (GO:0006568)	1/11	0.201109	0.447531	0	0	4.86005	7.79507	KYNU
monocyte differentiation (GO:0030224)	1/11	0.201109	0.447531	0	0	4.86005	7.79507	PPARG
negative regulation of activated T cell proliferation (GO:0046007)	1/11	0.201109	0.447531	0	0	4.86005	7.79507	CD274
negative regulation of steroid biosynthetic process (GO:0010894)	1/11	0.201109	0.447531	0	0	4.86005	7.79507	SNAI1
Notch signaling involved in heart development (GO:0061314)	1/11	0.201109	0.447531	0	0	4.86005	7.79507	SNAI1
peptidyl-proline hydroxylation (GO:0019511)	1/11	0.201109	0.447531	0	0	4.86005	7.79507	P4HA3
PERK-mediated unfolded protein response (GO:0036499)	1/11	0.201109	0.447531	0	0	4.86005	7.79507	CCL2
phosphorylated carbohydrate dephosphorylation (GO:0046838)	1/11	0.201109	0.447531	0	0	4.86005	7.79507	IMPA2
positive regulation by host of viral process (GO:0044794)	1/11	0.201109	0.447531	0	0	4.86005	7.79507	PC
positive regulation of chondrocyte differentiation (GO:0032332)	1/11	0.201109	0.447531	0	0	4.86005	7.79507	HOXA11
positive regulation of integrin activation (GO:0033625)	1/11	0.201109	0.447531	0	0	4.86005	7.79507	FERMT2
positive regulation of keratinocyte proliferation (GO:0010838)	1/11	0.201109	0.447531	0	0	4.86005	7.79507	FGF7
positive regulation of myelination (GO:0031643)	1/11	0.201109	0.447531	0	0	4.86005	7.79507	TNFRSF1B
positive regulation of nitric-oxide synthase biosynthetic process (GO:0051770)	1/11	0.201109	0.447531	0	0	4.86005	7.79507	CCL2
positive regulation of viral release from host cell (GO:1902188)	1/11	0.201109	0.447531	0	0	4.86005	7.79507	PC
postsynapse assembly (GO:0099068)	1/11	0.201109	0.447531	0	0	4.86005	7.79507	WNT5A
regulation of chemokine production (GO:0032642)	2/42	0.208055	0.456749	0	0	2.43234	3.81866	WNT5A;HIF1A
cellular respiration (GO:0045333)	2/42	0.208055	0.456749	0	0	2.43234	3.81866	NR4A3;SDHAF4
ceramide biosynthetic process (GO:0046513)	2/42	0.208055	0.456749	0	0	2.43234	3.81866	CERS6;SPTSSA
histone H3 acetylation (GO:0043966)	2/42	0.208055	0.456749	0	0	2.43234	3.81866	PER1;JADE1
positive regulation of protein tyrosine kinase activity (GO:0061098)	2/42	0.208055	0.456749	0	0	2.43234	3.81866	BDNF;NOX4
negative regulation of apoptotic signaling pathway (GO:2001234)	3/78	0.209001	0.456749	0	0	1.94723	3.04823	NR4A2;BDNF;TGFBR1
regulation of ion transport (GO:0043269)	3/79	0.214256	0.456749	0	0	1.92151	2.96025	PER1;KCNJ8;SIK1
regulation of cell-cell adhesion (GO:0022407)	2/43	0.215484	0.456749	0	0	2.37289	3.64208	ZDHHC2;FSTL3
regulation of cytokine production involved in inflammatory response (GO:1900015)	2/43	0.215484	0.456749	0	0	2.37289	3.64208	PER1;HIF1A
cellular response to retinoic acid (GO:0071300)	2/43	0.215484	0.456749	0	0	2.37289	3.64208	WNT5A;RORB
development of primary male sexual characteristics (GO:0046546)	2/43	0.215484	0.456749	0	0	2.37289	3.64208	WNT2B;WNT5A
heart looping (GO:0001947)	2/43	0.215484	0.456749	0	0	2.37289	3.64208	AHI1;TBX3
signal release from synapse (GO:0099643)	2/43	0.215484	0.456749	0	0	2.37289	3.64208	LIN7A;LIN7C
male gonad development (GO:0008584)	2/43	0.215484	0.456749	0	0	2.37289	3.64208	WNT2B;WNT5A
positive regulation of neuron differentiation (GO:0045666)	2/43	0.215484	0.456749	0	0	2.37289	3.64208	MMD;ADRA2C
skeletal system development (GO:0001501)	5/158	0.215823	0.456749	0	0	1.59246	2.44172	CREB3L2;WNT5A;TGFBR1;TBX3;HOXA11
negative regulation of response to external stimulus (GO:0032102)	4/118	0.216136	0.456749	0	0	1.70895	2.61785	TNFAIP6;SERPINE1;PPARG;METRNL
adipose tissue development (GO:0060612)	1/12	0.217256	0.456749	0	0	4.418	6.74488	PGRMC2
pyrimidine-containing compound metabolic process (GO:0072527)	1/12	0.217256	0.456749	0	0	4.418	6.74488	SLC19A2
regulation of B cell apoptotic process (GO:0002902)	1/12	0.217256	0.456749	0	0	4.418	6.74488	IRS2
regulation of cell communication by electrical coupling involved in cardiac conduction (GO:1901844)	1/12	0.217256	0.456749	0	0	4.418	6.74488	PDE4D
calcineurin-mediated signaling (GO:0097720)	1/12	0.217256	0.456749	0	0	4.418	6.74488	NFATC2
cell differentiation in hindbrain (GO:0021533)	1/12	0.217256	0.456749	0	0	4.418	6.74488	KNDC1
cellular response to fluid shear stress (GO:0071498)	1/12	0.217256	0.456749	0	0	4.418	6.74488	HAS2
regulation of feeding behavior (GO:0060259)	1/12	0.217256	0.456749	0	0	4.418	6.74488	NR4A3
regulation of glycogen metabolic process (GO:0070873)	1/12	0.217256	0.456749	0	0	4.418	6.74488	PPP1R3C
cellular response to thyroid hormone stimulus (GO:0097067)	1/12	0.217256	0.456749	0	0	4.418	6.74488	KLF9
regulation of keratinocyte migration (GO:0051547)	1/12	0.217256	0.456749	0	0	4.418	6.74488	FGF7
dosage compensation by inactivation of X chromosome (GO:0009048)	1/12	0.217256	0.456749	0	0	4.418	6.74488	PCGF5
early endosome to Golgi transport (GO:0034498)	1/12	0.217256	0.456749	0	0	4.418	6.74488	LMAN1
regulation of plasminogen activation (GO:0010755)	1/12	0.217256	0.456749	0	0	4.418	6.74488	SERPINE1
ethanol oxidation (GO:0006069)	1/12	0.217256	0.456749	0	0	4.418	6.74488	ADH1B
eye photoreceptor cell differentiation (GO:0001754)	1/12	0.217256	0.456749	0	0	4.418	6.74488	RORB
regulation of vascular associated smooth muscle cell migration (GO:1904752)	1/12	0.217256	0.456749	0	0	4.418	6.74488	NR4A3
replicative senescence (GO:0090399)	1/12	0.217256	0.456749	0	0	4.418	6.74488	SERPINE1
homocysteine metabolic process (GO:0050667)	1/12	0.217256	0.456749	0	0	4.418	6.74488	NOX4
inorganic ion transmembrane transport (GO:0098660)	1/12	0.217256	0.456749	0	0	4.418	6.74488	KCNJ8
inositol phosphate catabolic process (GO:0071545)	1/12	0.217256	0.456749	0	0	4.418	6.74488	IMPA2
sphingoid metabolic process (GO:0046519)	1/12	0.217256	0.456749	0	0	4.418	6.74488	PLPP3
megakaryocyte differentiation (GO:0030219)	1/12	0.217256	0.456749	0	0	4.418	6.74488	IL11
melanocyte differentiation (GO:0030318)	1/12	0.217256	0.456749	0	0	4.418	6.74488	MITF
thyroid hormone generation (GO:0006590)	1/12	0.217256	0.456749	0	0	4.418	6.74488	FOXE1
tyrosine metabolic process (GO:0006570)	1/12	0.217256	0.456749	0	0	4.418	6.74488	FAH
modulation by host of viral process (GO:0044788)	1/12	0.217256	0.456749	0	0	4.418	6.74488	PC
morphogenesis of a polarized epithelium (GO:0001738)	1/12	0.217256	0.456749	0	0	4.418	6.74488	AHI1
negative regulation of calcineurin-mediated signaling (GO:0106057)	1/12	0.217256	0.456749	0	0	4.418	6.74488	FHL2
negative regulation of calcineurin-NFAT signaling cascade (GO:0070885)	1/12	0.217256	0.456749	0	0	4.418	6.74488	FHL2
negative regulation of gene silencing by miRNA (GO:0060965)	1/12	0.217256	0.456749	0	0	4.418	6.74488	PPARG
negative regulation of heart contraction (GO:0045822)	1/12	0.217256	0.456749	0	0	4.418	6.74488	PDE4D
negative regulation of hemostasis (GO:1900047)	1/12	0.217256	0.456749	0	0	4.418	6.74488	SERPINE1
negative regulation of JUN kinase activity (GO:0043508)	1/12	0.217256	0.456749	0	0	4.418	6.74488	DUSP10
negative regulation of leukocyte chemotaxis (GO:0002689)	1/12	0.217256	0.456749	0	0	4.418	6.74488	DUSP1
negative regulation of transcription elongation from RNA polymerase II promoter (GO:0034244)	1/12	0.217256	0.456749	0	0	4.418	6.74488	HEXIM1
phasic smooth muscle contraction (GO:0014821)	1/12	0.217256	0.456749	0	0	4.418	6.74488	EDNRB
phospholipid homeostasis (GO:0055091)	1/12	0.217256	0.456749	0	0	4.418	6.74488	TLCD2
polyol transport (GO:0015791)	1/12	0.217256	0.456749	0	0	4.418	6.74488	SLC26A6
positive regulation of cardiocyte differentiation (GO:1905209)	1/12	0.217256	0.456749	0	0	4.418	6.74488	MYOCD
positive regulation of protein maturation (GO:1903319)	1/12	0.217256	0.456749	0	0	4.418	6.74488	NKD2
positive regulation of T-helper 1 type immune response (GO:0002827)	1/12	0.217256	0.456749	0	0	4.418	6.74488	IL1R1
posttranslational protein targeting to endoplasmic reticulum membrane (GO:0006620)	1/12	0.217256	0.456749	0	0	4.418	6.74488	SGTB
presynapse organization (GO:0099172)	1/12	0.217256	0.456749	0	0	4.418	6.74488	WNT5A
positive regulation of protein phosphorylation (GO:0001934)	10/371	0.219509	0.460714	0	0	1.35235	2.05065	IL11;TWSG1;FGF7;ANGPT1;MMD;BDNF;KNDC1;INHBB;PDE8A;TGFBR1
regulation of protein localization to plasma membrane (GO:1903076)	3/80	0.219539	0.460714	0	0	1.89646	2.87546	PRKCE;ZDHHC2;NKD2
cellular protein localization (GO:0034613)	9/329	0.222913	0.464902	0	0	1.3725	2.06009	TBC1D8B;AHI1;FGF7;ARL4A;ANGPT1;ID1;WNT5A;DMD;FERMT2
embryonic organ morphogenesis (GO:0048562)	2/44	0.222937	0.464902	0	0	2.31628	3.47642	EFEMP1;FOXE1
lymphocyte chemotaxis (GO:0048247)	2/44	0.222937	0.464902	0	0	2.31628	3.47642	GPR183;CCL2
neurotransmitter secretion (GO:0007269)	2/44	0.222937	0.464902	0	0	2.31628	3.47642	LIN7A;LIN7C
positive regulation of cell-matrix adhesion (GO:0001954)	2/44	0.222937	0.464902	0	0	2.31628	3.47642	PLEKHA2;FERMT2
positive regulation of mRNA catabolic process (GO:0061014)	2/44	0.222937	0.464902	0	0	2.31628	3.47642	PRR5L;TOB1
positive regulation of potassium ion transmembrane transport (GO:1901381)	2/44	0.222937	0.464902	0	0	2.31628	3.47642	GABBR2;KCNMB4
regulation of interleukin-8 production (GO:0032677)	3/81	0.224848	0.467563	0	0	1.87205	2.79372	C5AR2;SERPINE1;F3
negative regulation of protein modification process (GO:0031400)	3/81	0.224848	0.467563	0	0	1.87205	2.79372	PRR5L;DMD;PLPP3
phospholipase C-activating G protein-coupled receptor signaling pathway (GO:0007200)	3/81	0.224848	0.467563	0	0	1.87205	2.79372	C5AR2;LPAR1;OPRL1
cellular response to interferon-gamma (GO:0071346)	4/121	0.228979	0.467563	0	0	1.66487	2.45423	MT2A;WNT5A;CCL2;SLC26A6
action potential (GO:0001508)	2/45	0.23041	0.467563	0	0	2.26229	3.32081	KCNMB4;DMD
protein deacetylation (GO:0006476)	2/45	0.23041	0.467563	0	0	2.26229	3.32081	HDAC4;TBL1X
organelle organization (GO:0006996)	11/420	0.231343	0.467563	0	0	1.31306	1.92213	LMAN1;ATP8B4;ZRANB1;SORT1;PEX11A;CHMP1B;MTX3;VPS13D;CCL2;LYSMD3;LARP4
pseudouridine synthesis (GO:0001522)	1/13	0.233077	0.467563	0	0	4.04963	5.89783	PUS7L
pteridine-containing compound metabolic process (GO:0042558)	1/13	0.233077	0.467563	0	0	4.04963	5.89783	MTHFD1L
regulation of autophagosome maturation (GO:1901096)	1/13	0.233077	0.467563	0	0	4.04963	5.89783	TMEM39A
regulation of cell communication by electrical coupling (GO:0010649)	1/13	0.233077	0.467563	0	0	4.04963	5.89783	PDE4D
cellular component maintenance (GO:0043954)	1/13	0.233077	0.467563	0	0	4.04963	5.89783	IGF1R
regulation of fibrinolysis (GO:0051917)	1/13	0.233077	0.467563	0	0	4.04963	5.89783	SERPINE1
regulation of interleukin-5 production (GO:0032674)	1/13	0.233077	0.467563	0	0	4.04963	5.89783	PDE4D
cytoplasmic sequestering of protein (GO:0051220)	1/13	0.233077	0.467563	0	0	4.04963	5.89783	NFKBIA
regulation of mitotic cell cycle spindle assembly checkpoint (GO:0090266)	1/13	0.233077	0.467563	0	0	4.04963	5.89783	DUSP1
detection of calcium ion (GO:0005513)	1/13	0.233077	0.467563	0	0	4.04963	5.89783	KCNMB4
embryonic appendage morphogenesis (GO:0035113)	1/13	0.233077	0.467563	0	0	4.04963	5.89783	HOXA11
regulation of platelet-derived growth factor receptor signaling pathway (GO:0010640)	1/13	0.233077	0.467563	0	0	4.04963	5.89783	F3
endochondral bone morphogenesis (GO:0060350)	1/13	0.233077	0.467563	0	0	4.04963	5.89783	HOXA11
glucose import (GO:0046323)	1/13	0.233077	0.467563	0	0	4.04963	5.89783	SORT1
relaxation of cardiac muscle (GO:0055119)	1/13	0.233077	0.467563	0	0	4.04963	5.89783	RGS2
response to iron ion (GO:0010039)	1/13	0.233077	0.467563	0	0	4.04963	5.89783	HIF1A
response to muramyl dipeptide (GO:0032495)	1/13	0.233077	0.467563	0	0	4.04963	5.89783	ERBIN
response to nitric oxide (GO:0071731)	1/13	0.233077	0.467563	0	0	4.04963	5.89783	FOXO1
response to thyroid hormone (GO:0097066)	1/13	0.233077	0.467563	0	0	4.04963	5.89783	KLF9
intracellular sterol transport (GO:0032366)	1/13	0.233077	0.467563	0	0	4.04963	5.89783	NPC1
mature B cell differentiation involved in immune response (GO:0002313)	1/13	0.233077	0.467563	0	0	4.04963	5.89783	GPR183
UV-damage excision repair (GO:0070914)	1/13	0.233077	0.467563	0	0	4.04963	5.89783	CUL4B
mitochondrion transport along microtubule (GO:0047497)	1/13	0.233077	0.467563	0	0	4.04963	5.89783	HIF1A
myelination in peripheral nervous system (GO:0022011)	1/13	0.233077	0.467563	0	0	4.04963	5.89783	ADGRG6
negative regulation of autophagosome assembly (GO:1902902)	1/13	0.233077	0.467563	0	0	4.04963	5.89783	TMEM39A
negative regulation of epidermal growth factor-activated receptor activity (GO:0007175)	1/13	0.233077	0.467563	0	0	4.04963	5.89783	GPRC5A
negative regulation of gluconeogenesis (GO:0045721)	1/13	0.233077	0.467563	0	0	4.04963	5.89783	SIK1
negative regulation of hippo signaling (GO:0035331)	1/13	0.233077	0.467563	0	0	4.04963	5.89783	WWC1
negative regulation of mononuclear cell migration (GO:0071676)	1/13	0.233077	0.467563	0	0	4.04963	5.89783	DUSP1
negative regulation of myoblast differentiation (GO:0045662)	1/13	0.233077	0.467563	0	0	4.04963	5.89783	TBX3
plasma membrane tubulation (GO:0097320)	1/13	0.233077	0.467563	0	0	4.04963	5.89783	CAVIN2
polyamine metabolic process (GO:0006595)	1/13	0.233077	0.467563	0	0	4.04963	5.89783	SAT1
positive regulation of calcium ion import (GO:0090280)	1/13	0.233077	0.467563	0	0	4.04963	5.89783	CCL2
positive regulation of insulin receptor signaling pathway (GO:0046628)	1/13	0.233077	0.467563	0	0	4.04963	5.89783	IRS1
positive regulation of mRNA metabolic process (GO:1903313)	1/13	0.233077	0.467563	0	0	4.04963	5.89783	PRR5L
positive regulation of nuclear-transcribed mRNA poly(A) tail shortening (GO:0060213)	1/13	0.233077	0.467563	0	0	4.04963	5.89783	TOB1
positive regulation of transporter activity (GO:0032411)	1/13	0.233077	0.467563	0	0	4.04963	5.89783	SGK1
glycoprotein biosynthetic process (GO:0009101)	3/83	0.23554	0.472096	0	0	1.82506	2.63881	CSGALNACT1;NPC1;GCNT1
erythrocyte differentiation (GO:0030218)	2/46	0.237898	0.474076	0	0	2.21076	3.17447	TGFBR3;HIPK2
vesicle organization (GO:0016050)	2/46	0.237898	0.474076	0	0	2.21076	3.17447	SRGN;SORT1
posttranscriptional regulation of gene expression (GO:0010608)	2/46	0.237898	0.474076	0	0	2.21076	3.17447	PER1;LARP4
heart development (GO:0007507)	5/164	0.237912	0.474076	0	0	1.5319	2.19958	TGFBR3;MYOCD;FLRT3;HAND2;TGFBR1
lymphocyte differentiation (GO:0030098)	3/84	0.240919	0.474076	0	0	1.80244	2.5654	HDAC4;IL11;NFIL3
regulation of cellular metabolic process (GO:0031323)	2/47	0.245399	0.474076	0	0	2.16153	3.03666	PDK4;DKK1
regulation of DNA binding (GO:0051101)	2/47	0.245399	0.474076	0	0	2.16153	3.03666	NFKBIA;PPARG
determination of heart left/right asymmetry (GO:0061371)	2/47	0.245399	0.474076	0	0	2.16153	3.03666	AHI1;TBX3
embryonic heart tube morphogenesis (GO:0003143)	2/47	0.245399	0.474076	0	0	2.16153	3.03666	AHI1;TBX3
regulation of T cell activation (GO:0050863)	2/47	0.245399	0.474076	0	0	2.16153	3.03666	CCL2;TNFRSF1B
regulation of wound healing (GO:0061041)	2/47	0.245399	0.474076	0	0	2.16153	3.03666	PRKCE;SERPINE1
negative regulation of cold-induced thermogenesis (GO:0120163)	2/47	0.245399	0.474076	0	0	2.16153	3.03666	PLCL2;ID1
positive regulation of cell-cell adhesion (GO:0022409)	2/47	0.245399	0.474076	0	0	2.16153	3.03666	PLPP3;FSTL3
negative regulation of defense response (GO:0031348)	3/85	0.246318	0.474076	0	0	1.78037	2.49453	TNFAIP6;PPARG;METRNL
positive regulation of protein catabolic process (GO:0045732)	3/85	0.246318	0.474076	0	0	1.78037	2.49453	WNT5A;TNFRSF1B;FOXO1
cAMP metabolic process (GO:0046058)	1/14	0.248579	0.474076	0	0	3.73793	5.20318	PDE4D
carbohydrate transport (GO:0008643)	1/14	0.248579	0.474076	0	0	3.73793	5.20318	SLC26A6
cellular copper ion homeostasis (GO:0006878)	1/14	0.248579	0.474076	0	0	3.73793	5.20318	MT2A
cellular response to low-density lipoprotein particle stimulus (GO:0071404)	1/14	0.248579	0.474076	0	0	3.73793	5.20318	PPARG
regulation of histone methylation (GO:0031060)	1/14	0.248579	0.474076	0	0	3.73793	5.20318	NNMT
cGMP-mediated signaling (GO:0019934)	1/14	0.248579	0.474076	0	0	3.73793	5.20318	PDE3A
regulation of lamellipodium organization (GO:1902743)	1/14	0.248579	0.474076	0	0	3.73793	5.20318	PDPN
regulation of macrophage cytokine production (GO:0010935)	1/14	0.248579	0.474076	0	0	3.73793	5.20318	WNT5A
cytoplasmic sequestering of transcription factor (GO:0042994)	1/14	0.248579	0.474076	0	0	3.73793	5.20318	NFKBIA
detection of bacterium (GO:0016045)	1/14	0.248579	0.474076	0	0	3.73793	5.20318	DMBT1
regulation of nitric-oxide synthase biosynthetic process (GO:0051769)	1/14	0.248579	0.474076	0	0	3.73793	5.20318	CCL2
regulation of protein kinase C signaling (GO:0090036)	1/14	0.248579	0.474076	0	0	3.73793	5.20318	WNT5A
relaxation of muscle (GO:0090075)	1/14	0.248579	0.474076	0	0	3.73793	5.20318	RGS2
respiratory electron transport chain (GO:0022904)	1/14	0.248579	0.474076	0	0	3.73793	5.20318	GPD2
response to chemokine (GO:1990868)	1/14	0.248579	0.474076	0	0	3.73793	5.20318	DUSP1
heart process (GO:0003015)	1/14	0.248579	0.474076	0	0	3.73793	5.20318	NOX4
heterochromatin organization (GO:0070828)	1/14	0.248579	0.474076	0	0	3.73793	5.20318	SNAI1
ribonucleoside monophosphate biosynthetic process (GO:0009156)	1/14	0.248579	0.474076	0	0	3.73793	5.20318	RFK
intestinal absorption (GO:0050892)	1/14	0.248579	0.474076	0	0	3.73793	5.20318	SLC26A6
sequestering of extracellular ligand from receptor (GO:0035581)	1/14	0.248579	0.474076	0	0	3.73793	5.20318	LTBP1
smooth muscle contraction (GO:0006939)	1/14	0.248579	0.474076	0	0	3.73793	5.20318	EDNRA
sulfate transport (GO:0008272)	1/14	0.248579	0.474076	0	0	3.73793	5.20318	SLC26A6
T-helper cell differentiation (GO:0042093)	1/14	0.248579	0.474076	0	0	3.73793	5.20318	GPR183
ncRNA transcription (GO:0098781)	1/14	0.248579	0.474076	0	0	3.73793	5.20318	USPL1
negative regulation of bone mineralization (GO:0030502)	1/14	0.248579	0.474076	0	0	3.73793	5.20318	SRGN
negative regulation of coagulation (GO:0050819)	1/14	0.248579	0.474076	0	0	3.73793	5.20318	SERPINE1
negative regulation of DNA damage response, signal transduction by p53 class mediator (GO:0043518)	1/14	0.248579	0.474076	0	0	3.73793	5.20318	SNAI1
negative regulation of DNA-templated transcription, elongation (GO:0032785)	1/14	0.248579	0.474076	0	0	3.73793	5.20318	HEXIM1
negative regulation of neuroinflammatory response (GO:0150079)	1/14	0.248579	0.474076	0	0	3.73793	5.20318	TNFRSF1B
negative regulation of pri-miRNA transcription by RNA polymerase II (GO:1902894)	1/14	0.248579	0.474076	0	0	3.73793	5.20318	PPARG
negative regulation of smooth muscle cell migration (GO:0014912)	1/14	0.248579	0.474076	0	0	3.73793	5.20318	SERPINE1
negative regulation of viral transcription (GO:0032897)	1/14	0.248579	0.474076	0	0	3.73793	5.20318	HEXIM1
neuron fate commitment (GO:0048663)	1/14	0.248579	0.474076	0	0	3.73793	5.20318	TGFBR1
ovarian follicle development (GO:0001541)	1/14	0.248579	0.474076	0	0	3.73793	5.20318	INHBB
peptidyl-serine dephosphorylation (GO:0070262)	1/14	0.248579	0.474076	0	0	3.73793	5.20318	DUSP1
positive regulation of cellular response to insulin stimulus (GO:1900078)	1/14	0.248579	0.474076	0	0	3.73793	5.20318	IRS1
positive regulation of leukocyte degranulation (GO:0043302)	1/14	0.248579	0.474076	0	0	3.73793	5.20318	GAB2
positive regulation of long-term synaptic potentiation (GO:1900273)	1/14	0.248579	0.474076	0	0	3.73793	5.20318	ZDHHC2
positive regulation of mitochondrial translation (GO:0070131)	1/14	0.248579	0.474076	0	0	3.73793	5.20318	MPV17L2
positive regulation of protein deacetylation (GO:0090312)	1/14	0.248579	0.474076	0	0	3.73793	5.20318	NNMT
positive regulation of protein-containing complex disassembly (GO:0043243)	1/14	0.248579	0.474076	0	0	3.73793	5.20318	IGF1R
positive regulation of regulatory T cell differentiation (GO:0045591)	1/14	0.248579	0.474076	0	0	3.73793	5.20318	DUSP10
positive regulation of SMAD protein signal transduction (GO:0060391)	1/14	0.248579	0.474076	0	0	3.73793	5.20318	TGFBR1
positive regulation of T cell chemotaxis (GO:0010820)	1/14	0.248579	0.474076	0	0	3.73793	5.20318	WNT5A
regulation of cell cycle (GO:0051726)	8/296	0.250641	0.477618	0	0	1.35438	1.8741	NR4A1;RGCC;DUSP1;SIK1;ADARB1;TGFBR1;TBX3;HIPK2
regulation of interferon-gamma production (GO:0032649)	3/86	0.251736	0.478918	0	0	1.75883	2.42608	CD274;IL1R1;PDE4D
regulation of Ras protein signal transduction (GO:0046578)	3/86	0.251736	0.478918	0	0	1.75883	2.42608	ERBIN;IRS2;KBTBD7
cellular response to alcohol (GO:0097306)	2/48	0.252908	0.479575	0	0	2.11443	2.90677	PTGFR;KLF9
substrate adhesion-dependent cell spreading (GO:0034446)	2/48	0.252908	0.479575	0	0	2.11443	2.90677	ANTXR1;FERMT2
negative regulation of mitotic cell cycle (GO:0045930)	2/48	0.252908	0.479575	0	0	2.11443	2.90677	CDKN1C;RGCC
negative regulation of tumor necrosis factor superfamily cytokine production (GO:1903556)	2/48	0.252908	0.479575	0	0	2.11443	2.90677	CD274;C5AR2
peptidyl-serine modification (GO:0018209)	5/169	0.256773	0.482812	0	0	1.48481	2.01869	GALNT2;PRKCE;SGK1;TGFBR1;HIPK2
protein targeting to membrane (GO:0006612)	3/87	0.257172	0.482812	0	0	1.7378	2.35995	TRAM1;SGTB;ZDHHC2
negative regulation of angiogenesis (GO:0016525)	3/87	0.257172	0.482812	0	0	1.7378	2.35995	RGCC;SERPINE1;PPARG
adherens junction organization (GO:0034332)	2/49	0.260423	0.482812	0	0	2.06933	2.78418	CDH4;FERMT2
regulation of smooth muscle cell proliferation (GO:0048660)	2/49	0.260423	0.482812	0	0	2.06933	2.78418	NR4A3;PPARG
response to glucose (GO:0009749)	2/49	0.260423	0.482812	0	0	2.06933	2.78418	IRS2;IGF1R
response to unfolded protein (GO:0006986)	2/49	0.260423	0.482812	0	0	2.06933	2.78418	DNAJB4;HSPA2
RNA catabolic process (GO:0006401)	2/49	0.260423	0.482812	0	0	2.06933	2.78418	NUDT16;NUDT12
cellular response to arsenic-containing substance (GO:0071243)	1/15	0.263768	0.482812	0	0	3.47076	4.62543	GSTO2
regulation of extracellular matrix disassembly (GO:0010715)	1/15	0.263768	0.482812	0	0	3.47076	4.62543	PDPN
regulation of integrin activation (GO:0033623)	1/15	0.263768	0.482812	0	0	3.47076	4.62543	FERMT2
dermatan sulfate proteoglycan biosynthetic process (GO:0050651)	1/15	0.263768	0.482812	0	0	3.47076	4.62543	CSGALNACT1
regulation of neuron projection arborization (GO:0150011)	1/15	0.263768	0.482812	0	0	3.47076	4.62543	WNT5A
regulation of non-canonical Wnt signaling pathway (GO:2000050)	1/15	0.263768	0.482812	0	0	3.47076	4.62543	RSPO3
regulation of nuclear-transcribed mRNA catabolic process, deadenylation-dependent decay (GO:1900151)	1/15	0.263768	0.482812	0	0	3.47076	4.62543	TOB1
regulation of nuclear-transcribed mRNA poly(A) tail shortening (GO:0060211)	1/15	0.263768	0.482812	0	0	3.47076	4.62543	TOB1
endoderm development (GO:0007492)	1/15	0.263768	0.482812	0	0	3.47076	4.62543	DUSP1
regulation of secretion (GO:0051046)	1/15	0.263768	0.482812	0	0	3.47076	4.62543	SGK1
regulation of sequestering of triglyceride (GO:0010889)	1/15	0.263768	0.482812	0	0	3.47076	4.62543	PPARG
eye photoreceptor cell development (GO:0042462)	1/15	0.263768	0.482812	0	0	3.47076	4.62543	RORB
regulation of synaptic transmission, GABAergic (GO:0032228)	1/15	0.263768	0.482812	0	0	3.47076	4.62543	USP46
regulation of T cell chemotaxis (GO:0010819)	1/15	0.263768	0.482812	0	0	3.47076	4.62543	WNT5A
regulation of triglyceride biosynthetic process (GO:0010866)	1/15	0.263768	0.482812	0	0	3.47076	4.62543	SIK1
glucosamine-containing compound metabolic process (GO:1901071)	1/15	0.263768	0.482812	0	0	3.47076	4.62543	CHST7
response to muscle stretch (GO:0035994)	1/15	0.263768	0.482812	0	0	3.47076	4.62543	DMD
integrated stress response signaling (GO:0140467)	1/15	0.263768	0.482812	0	0	3.47076	4.62543	CCL2
intracellular cholesterol transport (GO:0032367)	1/15	0.263768	0.482812	0	0	3.47076	4.62543	NPC1
superoxide anion generation (GO:0042554)	1/15	0.263768	0.482812	0	0	3.47076	4.62543	NOX4
T cell proliferation (GO:0042098)	1/15	0.263768	0.482812	0	0	3.47076	4.62543	CTPS1
membrane raft organization (GO:0031579)	1/15	0.263768	0.482812	0	0	3.47076	4.62543	NPC1
membrane repolarization during cardiac muscle cell action potential (GO:0086013)	1/15	0.263768	0.482812	0	0	3.47076	4.62543	KCNJ8
myoblast differentiation (GO:0045445)	1/15	0.263768	0.482812	0	0	3.47076	4.62543	EPAS1
negative regulation of cellular component movement (GO:0051271)	1/15	0.263768	0.482812	0	0	3.47076	4.62543	TGFBR3
negative regulation of protein processing (GO:0010955)	1/15	0.263768	0.482812	0	0	3.47076	4.62543	SERPINE1
nucleobase-containing small molecule catabolic process (GO:0034656)	1/15	0.263768	0.482812	0	0	3.47076	4.62543	NUDT16
peptidyl-tyrosine autophosphorylation (GO:0038083)	1/15	0.263768	0.482812	0	0	3.47076	4.62543	IGF1R
phosphatidylethanolamine biosynthetic process (GO:0006646)	1/15	0.263768	0.482812	0	0	3.47076	4.62543	PISD
placenta development (GO:0001890)	1/15	0.263768	0.482812	0	0	3.47076	4.62543	PPARG
positive regulation of cell killing (GO:0031343)	1/15	0.263768	0.482812	0	0	3.47076	4.62543	WNT5A
positive regulation of membrane protein ectodomain proteolysis (GO:0051044)	1/15	0.263768	0.482812	0	0	3.47076	4.62543	TNFRSF1B
positive regulation of nuclear-transcribed mRNA catabolic process, deadenylation-dependent decay (GO:1900153)	1/15	0.263768	0.482812	0	0	3.47076	4.62543	TOB1
positive regulation of response to cytokine stimulus (GO:0060760)	1/15	0.263768	0.482812	0	0	3.47076	4.62543	WNT5A
prostanoid biosynthetic process (GO:0046457)	1/15	0.263768	0.482812	0	0	3.47076	4.62543	PTGS1
protein hydroxylation (GO:0018126)	1/15	0.263768	0.482812	0	0	3.47076	4.62543	PLOD2
post-translational protein modification (GO:0043687)	9/345	0.264294	0.483394	0	0	1.30606	1.73796	EPAS1;IGFBP4;PENK;KBTBD7;SOCS6;HIF1A;LTBP1;FSTL3;CUL4B
positive regulation of protein modification process (GO:0031401)	6/214	0.265334	0.484914	0	0	1.4052	1.86437	FGF7;NNMT;ANGPT1;KNDC1;PDE8A;TRABD2A
regulation of endothelial cell migration (GO:0010594)	3/89	0.268089	0.488794	0	0	1.69721	2.23427	ANGPT1;WNT5A;ATOH8
collagen fibril organization (GO:0030199)	3/89	0.268089	0.488794	0	0	1.69721	2.23427	P4HA3;PLOD2;TGFBR1
positive regulation of inflammatory response (GO:0050729)	3/89	0.268089	0.488794	0	0	1.69721	2.23427	NFKBIA;SERPINE1;WNT5A
Golgi organization (GO:0007030)	4/130	0.268535	0.489222	0	0	1.54524	2.03164	LMAN1;ATP8B4;LYSMD3;BET1
regulation of intracellular signal transduction (GO:1902531)	11/437	0.270797	0.492957	0	0	1.25954	1.64545	AKAP12;NFKBIA;PHF20;WWC1;CHN1;FAM13A;WNT5A;ARHGEF19;SGK1;MOB3B;HIPK2
cellular amino acid catabolic process (GO:0009063)	3/90	0.273568	0.495973	0	0	1.67762	2.17454	ALDH6A1;KYNU;FAH
regulation of axonogenesis (GO:0050770)	2/51	0.275455	0.495973	0	0	1.98467	2.5589	SIPA1L1;CHN1
regulation of substrate adhesion-dependent cell spreading (GO:1900024)	2/51	0.275455	0.495973	0	0	1.98467	2.5589	PDPN;FERMT2
gonad development (GO:0008406)	2/51	0.275455	0.495973	0	0	1.98467	2.5589	WNT2B;WNT5A
intrinsic apoptotic signaling pathway in response to DNA damage (GO:0008630)	2/51	0.275455	0.495973	0	0	1.98467	2.5589	TNFRSF1B;HIPK2
regulation of amyloid-beta clearance (GO:1900221)	1/16	0.278651	0.495973	0	0	3.23921	4.13904	MYOCD
B cell activation involved in immune response (GO:0002312)	1/16	0.278651	0.495973	0	0	3.23921	4.13904	GPR183
regulation of cellular carbohydrate metabolic process (GO:0010675)	1/16	0.278651	0.495973	0	0	3.23921	4.13904	PDK4
regulation of hormone secretion (GO:0046883)	1/16	0.278651	0.495973	0	0	3.23921	4.13904	IL11
regulation of intrinsic apoptotic signaling pathway in response to DNA damage (GO:1902229)	1/16	0.278651	0.495973	0	0	3.23921	4.13904	SNAI1
regulation of mast cell degranulation (GO:0043304)	1/16	0.278651	0.495973	0	0	3.23921	4.13904	GAB2
dendrite self-avoidance (GO:0070593)	1/16	0.278651	0.495973	0	0	3.23921	4.13904	MYPN
dendritic cell chemotaxis (GO:0002407)	1/16	0.278651	0.495973	0	0	3.23921	4.13904	GPR183
regulation of neurotransmitter transport (GO:0051588)	1/16	0.278651	0.495973	0	0	3.23921	4.13904	KCNMB4
eosinophil chemotaxis (GO:0048245)	1/16	0.278651	0.495973	0	0	3.23921	4.13904	CCL2
eosinophil migration (GO:0072677)	1/16	0.278651	0.495973	0	0	3.23921	4.13904	CCL2
epiboly involved in wound healing (GO:0090505)	1/16	0.278651	0.495973	0	0	3.23921	4.13904	PDPN
regulation of Rac protein signal transduction (GO:0035020)	1/16	0.278651	0.495973	0	0	3.23921	4.13904	KBTBD7
regulation of rRNA processing (GO:2000232)	1/16	0.278651	0.495973	0	0	3.23921	4.13904	NUDT16
resolution of meiotic recombination intermediates (GO:0000712)	1/16	0.278651	0.495973	0	0	3.23921	4.13904	TOP2A
Golgi to endosome transport (GO:0006895)	1/16	0.278651	0.495973	0	0	3.23921	4.13904	SORT1
male meiosis I (GO:0007141)	1/16	0.278651	0.495973	0	0	3.23921	4.13904	MYBL1
mesenchyme development (GO:0060485)	1/16	0.278651	0.495973	0	0	3.23921	4.13904	TGFBR1
transepithelial transport (GO:0070633)	1/16	0.278651	0.495973	0	0	3.23921	4.13904	SLC26A6
motor neuron axon guidance (GO:0008045)	1/16	0.278651	0.495973	0	0	3.23921	4.13904	CHN1
N-acetylglucosamine metabolic process (GO:0006044)	1/16	0.278651	0.495973	0	0	3.23921	4.13904	CHST7
negative regulation of anoikis (GO:2000811)	1/16	0.278651	0.495973	0	0	3.23921	4.13904	PDK4
neuron cell-cell adhesion (GO:0007158)	1/16	0.278651	0.495973	0	0	3.23921	4.13904	NRXN3
positive regulation of collagen biosynthetic process (GO:0032967)	1/16	0.278651	0.495973	0	0	3.23921	4.13904	RGCC
chemical synaptic transmission (GO:0007268)	8/306	0.279199	0.496567	0	0	1.30825	1.66911	GABBR2;PENK;KCNMB4;LIN7A;NPTX1;PDE7B;LIN7C;GRIA3
regulation of cell adhesion (GO:0030155)	4/133	0.28199	0.500583	0	0	1.50907	1.9103	PPP1CB;ANGPT1;DUSP1;ZDHHC2
regulation of release of sequestered calcium ion into cytosol (GO:0051279)	2/52	0.282966	0.500583	0	0	1.94488	2.45527	PDE4D;DMD
myeloid cell differentiation (GO:0030099)	2/52	0.282966	0.500583	0	0	1.94488	2.45527	IL11;HIPK2
negative regulation of cellular biosynthetic process (GO:0031327)	2/52	0.282966	0.500583	0	0	1.94488	2.45527	SNAI1;SIK1
negative regulation of protein metabolic process (GO:0051248)	2/52	0.282966	0.500583	0	0	1.94488	2.45527	EDNRB;INHBB
plasma membrane bounded cell projection morphogenesis (GO:0120039)	2/52	0.282966	0.500583	0	0	1.94488	2.45527	BDNF;SGK1
positive regulation of protein localization to cell periphery (GO:1904377)	2/52	0.282966	0.500583	0	0	1.94488	2.45527	PRKCE;NKD2
regulation of lipid metabolic process (GO:0019216)	3/92	0.284559	0.50187	0	0	1.63975	2.06086	IRS2;PPARG;TBL1X
regulation of peptidyl-tyrosine phosphorylation (GO:0050730)	3/92	0.284559	0.50187	0	0	1.63975	2.06086	IL11;FGF7;ANGPT1
negative regulation of mitotic cell cycle phase transition (GO:1901991)	3/92	0.284559	0.50187	0	0	1.63975	2.06086	RGCC;JADE1;CCL2
positive regulation of cellular component biogenesis (GO:0044089)	3/92	0.284559	0.50187	0	0	1.63975	2.06086	RGCC;SYNPO;TRABD2A
positive regulation of peptidyl-tyrosine phosphorylation (GO:0050731)	4/134	0.286499	0.504519	0	0	1.49738	1.87176	IL11;FGF7;ANGPT1;NOX4
glycerophospholipid biosynthetic process (GO:0046474)	5/177	0.287643	0.504519	0	0	1.41517	1.76335	SLC44A1;PLEKHA1;PLEKHA2;LPCAT1;PISD
regulation of heart contraction (GO:0008016)	3/93	0.290069	0.504519	0	0	1.62145	2.00676	TMEM65;PDE4D;ITPR1
cardiac muscle tissue development (GO:0048738)	2/53	0.29047	0.504519	0	0	1.90664	2.3571	MYOCD;SIK1
regulation of DNA replication (GO:0006275)	2/53	0.29047	0.504519	0	0	1.90664	2.3571	CCNA2;RBBP6
positive regulation of chemokine production (GO:0032722)	2/53	0.29047	0.504519	0	0	1.90664	2.3571	WNT5A;HIF1A
activation of protein kinase A activity (GO:0034199)	1/17	0.293234	0.504519	0	0	3.0366	3.72526	PRRC1
adenylate cyclase-activating adrenergic receptor signaling pathway (GO:0071880)	1/17	0.293234	0.504519	0	0	3.0366	3.72526	ADRA2C
regulation of cardiac muscle contraction by regulation of the release of sequestered calcium ion (GO:0010881)	1/17	0.293234	0.504519	0	0	3.0366	3.72526	DMD
cell surface receptor signaling pathway involved in heart development (GO:0061311)	1/17	0.293234	0.504519	0	0	3.0366	3.72526	SNAI1
cellular biogenic amine biosynthetic process (GO:0042401)	1/17	0.293234	0.504519	0	0	3.0366	3.72526	SAT1
regulation of establishment of endothelial barrier (GO:1903140)	1/17	0.293234	0.504519	0	0	3.0366	3.72526	S1PR3
copper ion homeostasis (GO:0055070)	1/17	0.293234	0.504519	0	0	3.0366	3.72526	MT2A
histone H2A ubiquitination (GO:0033522)	1/17	0.293234	0.504519	0	0	3.0366	3.72526	CUL4B
RNA interference (GO:0016246)	1/17	0.293234	0.504519	0	0	3.0366	3.72526	TSNAX
ruffle organization (GO:0031529)	1/17	0.293234	0.504519	0	0	3.0366	3.72526	PLEKHA1
maturation of 5.8S rRNA (GO:0000460)	1/17	0.293234	0.504519	0	0	3.0366	3.72526	MPHOSPH6
midbody abscission (GO:0061952)	1/17	0.293234	0.504519	0	0	3.0366	3.72526	CHMP1B
modified amino acid transport (GO:0072337)	1/17	0.293234	0.504519	0	0	3.0366	3.72526	PDPN
muscle tissue morphogenesis (GO:0060415)	1/17	0.293234	0.504519	0	0	3.0366	3.72526	TGFBR3
negative regulation of ATP metabolic process (GO:1903579)	1/17	0.293234	0.504519	0	0	3.0366	3.72526	HDAC4
negative regulation of interleukin-10 production (GO:0032693)	1/17	0.293234	0.504519	0	0	3.0366	3.72526	CD274
negative regulation of vascular associated smooth muscle cell proliferation (GO:1904706)	1/17	0.293234	0.504519	0	0	3.0366	3.72526	PPARG
pharyngeal system development (GO:0060037)	1/17	0.293234	0.504519	0	0	3.0366	3.72526	TGFBR1
positive regulation of collagen metabolic process (GO:0010714)	1/17	0.293234	0.504519	0	0	3.0366	3.72526	RGCC
positive regulation of cyclin-dependent protein serine/threonine kinase activity (GO:0045737)	1/17	0.293234	0.504519	0	0	3.0366	3.72526	RGCC
positive regulation of cytokine production involved in inflammatory response (GO:1900017)	1/17	0.293234	0.504519	0	0	3.0366	3.72526	HIF1A
positive regulation of heart rate (GO:0010460)	1/17	0.293234	0.504519	0	0	3.0366	3.72526	PDE4D
positive regulation of macrophage activation (GO:0043032)	1/17	0.293234	0.504519	0	0	3.0366	3.72526	WNT5A
positive regulation of positive chemotaxis (GO:0050927)	1/17	0.293234	0.504519	0	0	3.0366	3.72526	F3
positive regulation of smooth muscle cell migration (GO:0014911)	1/17	0.293234	0.504519	0	0	3.0366	3.72526	NR4A3
positive regulation of stem cell proliferation (GO:2000648)	1/17	0.293234	0.504519	0	0	3.0366	3.72526	FERMT2
protein heterooligomerization (GO:0051291)	1/17	0.293234	0.504519	0	0	3.0366	3.72526	TMEM120B
regulation of kinase activity (GO:0043549)	3/94	0.295586	0.506821	0	0	1.60355	1.95439	CDKN1C;IRS2;IGF1R
interleukin-1-mediated signaling pathway (GO:0070498)	3/94	0.295586	0.506821	0	0	1.60355	1.95439	NFKBIA;IL1RN;IL1R1
negative regulation of cell death (GO:0060548)	3/94	0.295586	0.506821	0	0	1.60355	1.95439	TNFRSF1B;PDE8A;FERMT2
negative regulation of cellular protein metabolic process (GO:0032269)	3/94	0.295586	0.506821	0	0	1.60355	1.95439	EDNRB;PLAT;TOB1
protein-containing complex assembly (GO:0065003)	7/267	0.295664	0.506821	0	0	1.3113	1.59786	LMAN1;DMD;DNAJB14;MITF;LIN7A;FERMT2;BET1
regulation of cyclin-dependent protein kinase activity (GO:1904029)	2/54	0.297965	0.510012	0	0	1.86988	2.26402	CDKN1C;CCNA2
regulation of potassium ion transmembrane transport (GO:1901379)	2/54	0.297965	0.510012	0	0	1.86988	2.26402	GABBR2;KCNMB4
pyruvate metabolic process (GO:0006090)	2/55	0.305447	0.511656	0	0	1.83451	2.17569	NR4A3;PC
regulation of cardiac conduction (GO:1903779)	2/55	0.305447	0.511656	0	0	1.83451	2.17569	TMEM65;ITPR1
glycoprotein metabolic process (GO:0009100)	2/55	0.305447	0.511656	0	0	1.83451	2.17569	GCNT1;HIF1A
negative regulation of cytokine-mediated signaling pathway (GO:0001960)	2/55	0.305447	0.511656	0	0	1.83451	2.17569	IL1RN;PPARG
protein O-linked mannosylation (GO:0035269)	1/18	0.307523	0.511656	0	0	2.85783	3.36997	TMTC1
pulmonary valve development (GO:0003177)	1/18	0.307523	0.511656	0	0	2.85783	3.36997	TNFRSF1B
regulation of catabolic process (GO:0009894)	1/18	0.307523	0.511656	0	0	2.85783	3.36997	ZDHHC2
regulation of cellular protein catabolic process (GO:1903362)	1/18	0.307523	0.511656	0	0	2.85783	3.36997	WDR91
cell migration involved in sprouting angiogenesis (GO:0002042)	1/18	0.307523	0.511656	0	0	2.85783	3.36997	NR4A1
regulation of delayed rectifier potassium channel activity (GO:1902259)	1/18	0.307523	0.511656	0	0	2.85783	3.36997	KCNG1
cellular response to glucocorticoid stimulus (GO:0071385)	1/18	0.307523	0.511656	0	0	2.85783	3.36997	KLF9
cellular response to zinc ion (GO:0071294)	1/18	0.307523	0.511656	0	0	2.85783	3.36997	MT2A
dendritic cell migration (GO:0036336)	1/18	0.307523	0.511656	0	0	2.85783	3.36997	GPR183
DNA conformation change (GO:0071103)	1/18	0.307523	0.511656	0	0	2.85783	3.36997	TOP2A
embryonic axis specification (GO:0000578)	1/18	0.307523	0.511656	0	0	2.85783	3.36997	TBX3
regulation of platelet aggregation (GO:0090330)	1/18	0.307523	0.511656	0	0	2.85783	3.36997	PDPN
embryonic digit morphogenesis (GO:0042733)	1/18	0.307523	0.511656	0	0	2.85783	3.36997	TBX3
regulation of protein sumoylation (GO:0033233)	1/18	0.307523	0.511656	0	0	2.85783	3.36997	HDAC4
regulation of protein-containing complex disassembly (GO:0043244)	1/18	0.307523	0.511656	0	0	2.85783	3.36997	IGF1R
regulation of single stranded viral RNA replication via double stranded DNA intermediate (GO:0045091)	1/18	0.307523	0.511656	0	0	2.85783	3.36997	TOP2A
regulation of spindle organization (GO:0090224)	1/18	0.307523	0.511656	0	0	2.85783	3.36997	MAP9
response to axon injury (GO:0048678)	1/18	0.307523	0.511656	0	0	2.85783	3.36997	FLRT3
rRNA catabolic process (GO:0016075)	1/18	0.307523	0.511656	0	0	2.85783	3.36997	EXOSC9
leukocyte tethering or rolling (GO:0050901)	1/18	0.307523	0.511656	0	0	2.85783	3.36997	GCNT1
triglyceride biosynthetic process (GO:0019432)	1/18	0.307523	0.511656	0	0	2.85783	3.36997	GK
microtubule depolymerization (GO:0007019)	1/18	0.307523	0.511656	0	0	2.85783	3.36997	CCSAP
ventricular cardiac muscle cell action potential (GO:0086005)	1/18	0.307523	0.511656	0	0	2.85783	3.36997	KCNJ8
water transport (GO:0006833)	1/18	0.307523	0.511656	0	0	2.85783	3.36997	PDPN
negative regulation of signal transduction by p53 class mediator (GO:1901797)	1/18	0.307523	0.511656	0	0	2.85783	3.36997	SNAI1
phosphatidylglycerol acyl-chain remodeling (GO:0036148)	1/18	0.307523	0.511656	0	0	2.85783	3.36997	LPCAT1
positive regulation of cartilage development (GO:0061036)	1/18	0.307523	0.511656	0	0	2.85783	3.36997	HOXA11
positive regulation of CREB transcription factor activity (GO:0032793)	1/18	0.307523	0.511656	0	0	2.85783	3.36997	CRTC3
positive regulation of glial cell differentiation (GO:0045687)	1/18	0.307523	0.511656	0	0	2.85783	3.36997	TNFRSF1B
positive regulation of lymphocyte chemotaxis (GO:0140131)	1/18	0.307523	0.511656	0	0	2.85783	3.36997	WNT5A
positive regulation of nervous system process (GO:0031646)	1/18	0.307523	0.511656	0	0	2.85783	3.36997	TNFRSF1B
positive regulation of nitric-oxide synthase activity (GO:0051000)	1/18	0.307523	0.511656	0	0	2.85783	3.36997	HIF1A
positive regulation of synaptic transmission, glutamatergic (GO:0051968)	1/18	0.307523	0.511656	0	0	2.85783	3.36997	CCL2
presynapse assembly (GO:0099054)	1/18	0.307523	0.511656	0	0	2.85783	3.36997	WNT5A
prostanoid metabolic process (GO:0006692)	1/18	0.307523	0.511656	0	0	2.85783	3.36997	PTGS1
regulation of MAP kinase activity (GO:0043405)	3/97	0.312172	0.517873	0	0	1.55213	1.80699	RGS2;KSR1;DUSP1
DNA damage response, signal transduction by p53 class mediator resulting in cell cycle arrest (GO:0006977)	2/56	0.312913	0.517873	0	0	1.80044	2.09181	CNOT6L;RGCC
negative regulation of metabolic process (GO:0009892)	2/56	0.312913	0.517873	0	0	1.80044	2.09181	PLCL2;ID1
nuclear-transcribed mRNA catabolic process, deadenylation-dependent decay (GO:0000288)	2/56	0.312913	0.517873	0	0	1.80044	2.09181	CNOT6L;EXOSC9
neuron projection morphogenesis (GO:0048812)	4/140	0.313743	0.517873	0	0	1.43088	1.65865	FLRT3;BDNF;SLITRK4;SGK1
negative regulation of neuron death (GO:1901215)	3/98	0.317707	0.517873	0	0	1.53571	1.76089	BDNF;CCL2;TNFRSF1B
positive regulation of defense response (GO:0031349)	3/98	0.317707	0.517873	0	0	1.53571	1.76089	NFKBIA;SERPINE1;WNT5A
regulation of bone mineralization (GO:0030500)	2/57	0.320363	0.517873	0	0	1.76762	2.01208	SRGN;S1PR1
carboxylic acid transport (GO:0046942)	2/57	0.320363	0.517873	0	0	1.76762	2.01208	SLC7A8;SLC16A14
regulation of mitotic nuclear division (GO:0007088)	2/57	0.320363	0.517873	0	0	1.76762	2.01208	RGCC;DUSP1
monocarboxylic acid transport (GO:0015718)	2/57	0.320363	0.517873	0	0	1.76762	2.01208	SLC16A14;SLC26A6
positive regulation of cell junction assembly (GO:1901890)	2/57	0.320363	0.517873	0	0	1.76762	2.01208	BDNF;FERMT2
positive regulation of interferon-gamma production (GO:0032729)	2/57	0.320363	0.517873	0	0	1.76762	2.01208	IL1R1;PDE4D
positive regulation of proteolysis (GO:0045862)	2/57	0.320363	0.517873	0	0	1.76762	2.01208	TNFRSF1B;NKD2
regulation of bicellular tight junction assembly (GO:2000810)	1/19	0.321523	0.517873	0	0	2.69892	3.06243	SNAI1
branching involved in ureteric bud morphogenesis (GO:0001658)	1/19	0.321523	0.517873	0	0	2.69892	3.06243	HOXA11
regulation of cell-cell adhesion mediated by cadherin (GO:2000047)	1/19	0.321523	0.517873	0	0	2.69892	3.06243	RGCC
regulation of collagen biosynthetic process (GO:0032965)	1/19	0.321523	0.517873	0	0	2.69892	3.06243	RGCC
cellular response to copper ion (GO:0071280)	1/19	0.321523	0.517873	0	0	2.69892	3.06243	MT2A
regulation of glucose transmembrane transport (GO:0010827)	1/19	0.321523	0.517873	0	0	2.69892	3.06243	NR4A3
regulation of insulin-like growth factor receptor signaling pathway (GO:0043567)	1/19	0.321523	0.517873	0	0	2.69892	3.06243	IGFBP4
regulation of lymphocyte proliferation (GO:0050670)	1/19	0.321523	0.517873	0	0	2.69892	3.06243	TNFRSF1B
regulation of nervous system process (GO:0031644)	1/19	0.321523	0.517873	0	0	2.69892	3.06243	NPTX1
regulation of neuroinflammatory response (GO:0150077)	1/19	0.321523	0.517873	0	0	2.69892	3.06243	TNFRSF1B
diol metabolic process (GO:0034311)	1/19	0.321523	0.517873	0	0	2.69892	3.06243	PLPP3
DNA alkylation (GO:0006305)	1/19	0.321523	0.517873	0	0	2.69892	3.06243	FOS
DNA methylation or demethylation (GO:0044728)	1/19	0.321523	0.517873	0	0	2.69892	3.06243	FOS
regulation of oligodendrocyte differentiation (GO:0048713)	1/19	0.321523	0.517873	0	0	2.69892	3.06243	TNFRSF1B
establishment or maintenance of apical/basal cell polarity (GO:0035088)	1/19	0.321523	0.517873	0	0	2.69892	3.06243	ERBIN
ethanol metabolic process (GO:0006067)	1/19	0.321523	0.517873	0	0	2.69892	3.06243	ADH1B
regulation of T cell cytokine production (GO:0002724)	1/19	0.321523	0.517873	0	0	2.69892	3.06243	TNFRSF1B
folic acid metabolic process (GO:0046655)	1/19	0.321523	0.517873	0	0	2.69892	3.06243	MTHFD1L
glycerolipid catabolic process (GO:0046503)	1/19	0.321523	0.517873	0	0	2.69892	3.06243	GPCPD1
response to cholesterol (GO:0070723)	1/19	0.321523	0.517873	0	0	2.69892	3.06243	TGFBR1
leukocyte adhesion to vascular endothelial cell (GO:0061756)	1/19	0.321523	0.517873	0	0	2.69892	3.06243	GCNT1
sphingosine metabolic process (GO:0006670)	1/19	0.321523	0.517873	0	0	2.69892	3.06243	PLPP3
long-term memory (GO:0007616)	1/19	0.321523	0.517873	0	0	2.69892	3.06243	SGK1
ureteric bud morphogenesis (GO:0060675)	1/19	0.321523	0.517873	0	0	2.69892	3.06243	HOXA11
negative regulation of oxidative stress-induced intrinsic apoptotic signaling pathway (GO:1902176)	1/19	0.321523	0.517873	0	0	2.69892	3.06243	HIF1A
negative regulation of RNA metabolic process (GO:0051253)	1/19	0.321523	0.517873	0	0	2.69892	3.06243	NUDT16
piRNA metabolic process (GO:0034587)	1/19	0.321523	0.517873	0	0	2.69892	3.06243	MYBL1
positive regulation of focal adhesion assembly (GO:0051894)	1/19	0.321523	0.517873	0	0	2.69892	3.06243	FERMT2
positive regulation of leukocyte activation (GO:0002696)	1/19	0.321523	0.517873	0	0	2.69892	3.06243	WNT5A
positive regulation of monocyte chemotaxis (GO:0090026)	1/19	0.321523	0.517873	0	0	2.69892	3.06243	SERPINE1
positive regulation of oxidoreductase activity (GO:0051353)	1/19	0.321523	0.517873	0	0	2.69892	3.06243	RFK
prostaglandin biosynthetic process (GO:0001516)	1/19	0.321523	0.517873	0	0	2.69892	3.06243	PTGS1
Ras protein signal transduction (GO:0007265)	4/142	0.322879	0.519697	0	0	1.41	1.59397	CCNA2;SHC3;KSR1;PDPN
protein modification by small protein removal (GO:0070646)	7/276	0.324624	0.522143	0	0	1.26683	1.4253	NFKBIA;USP46;CCNA2;ZRANB1;USPL1;HIF1A;TGFBR1
chordate embryonic development (GO:0043009)	2/58	0.327792	0.524677	0	0	1.73596	1.93625	WNT5A;TGFBR1
regulation of neurotransmitter receptor activity (GO:0099601)	2/58	0.327792	0.524677	0	0	1.73596	1.93625	NPTX1;GRIA3
muscle organ development (GO:0007517)	2/58	0.327792	0.524677	0	0	1.73596	1.93625	DMD;MKX
positive regulation of protein binding (GO:0032092)	2/58	0.327792	0.524677	0	0	1.73596	1.93625	BDNF;HIPK2
regulation of apoptotic process (GO:0042981)	17/742	0.331846	0.524677	0	0	1.14339	1.26126	TOP2A;ANGPT1;WNT5A;FHL2;ARHGEF19;DKK1;NDRG1;FOXO1;TBX3;IGF1R;NFKBIA;AHI1;NUAK2;PDPN;PIM1;SGK1;PHLDA1
cellular response to chemical stress (GO:0062197)	3/101	0.334318	0.524677	0	0	1.48847	1.63086	NOX4;PRR5L;FOXO1
positive regulation of cell cycle process (GO:0090068)	3/101	0.334318	0.524677	0	0	1.48847	1.63086	RGCC;PRKCE;NUDT16
positive regulation of protein localization to membrane (GO:1905477)	3/101	0.334318	0.524677	0	0	1.48847	1.63086	TCAF2;PRKCE;NKD2
regulation of secretion by cell (GO:1903530)	2/59	0.3352	0.524677	0	0	1.70542	1.86407	KCNMB4;STXBP5
phospholipid transport (GO:0015914)	2/59	0.3352	0.524677	0	0	1.70542	1.86407	ATP8B4;PITPNC1
branched-chain amino acid catabolic process (GO:0009083)	1/20	0.335241	0.524677	0	0	2.55675	2.79428	ALDH6A1
branched-chain amino acid metabolic process (GO:0009081)	1/20	0.335241	0.524677	0	0	2.55675	2.79428	ALDH6A1
cardiac ventricle development (GO:0003231)	1/20	0.335241	0.524677	0	0	2.55675	2.79428	TMEM65
cellular modified amino acid biosynthetic process (GO:0042398)	1/20	0.335241	0.524677	0	0	2.55675	2.79428	PLOD2
cellular response to misfolded protein (GO:0071218)	1/20	0.335241	0.524677	0	0	2.55675	2.79428	DNAJB14
dopaminergic neuron differentiation (GO:0071542)	1/20	0.335241	0.524677	0	0	2.55675	2.79428	NR4A2
early endosome to late endosome transport (GO:0045022)	1/20	0.335241	0.524677	0	0	2.55675	2.79428	WDR91
regulation of protein kinase A signaling (GO:0010738)	1/20	0.335241	0.524677	0	0	2.55675	2.79428	AKAP12
regulation of protein localization to cell periphery (GO:1904375)	1/20	0.335241	0.524677	0	0	2.55675	2.79428	ZDHHC2
regulation of smooth muscle cell migration (GO:0014910)	1/20	0.335241	0.524677	0	0	2.55675	2.79428	SERPINE1
regulation of smooth muscle contraction (GO:0006940)	1/20	0.335241	0.524677	0	0	2.55675	2.79428	MYOCD
eye morphogenesis (GO:0048592)	1/20	0.335241	0.524677	0	0	2.55675	2.79428	EFEMP1
fatty acid transport (GO:0015908)	1/20	0.335241	0.524677	0	0	2.55675	2.79428	PPARG
folic acid-containing compound metabolic process (GO:0006760)	1/20	0.335241	0.524677	0	0	2.55675	2.79428	MTHFD1L
regulation of tissue remodeling (GO:0034103)	1/20	0.335241	0.524677	0	0	2.55675	2.79428	HAND2
gastrulation (GO:0007369)	1/20	0.335241	0.524677	0	0	2.55675	2.79428	NR4A3
glucose transmembrane transport (GO:1904659)	1/20	0.335241	0.524677	0	0	2.55675	2.79428	SORT1
hepaticobiliary system development (GO:0061008)	1/20	0.335241	0.524677	0	0	2.55675	2.79428	TGFBR3
inositol phosphate-mediated signaling (GO:0048016)	1/20	0.335241	0.524677	0	0	2.55675	2.79428	NFATC2
insulin secretion (GO:0030073)	1/20	0.335241	0.524677	0	0	2.55675	2.79428	PTPRN
toll-like receptor 4 signaling pathway (GO:0034142)	1/20	0.335241	0.524677	0	0	2.55675	2.79428	PRKCE
mesoderm formation (GO:0001707)	1/20	0.335241	0.524677	0	0	2.55675	2.79428	SNAI1
mitotic cytokinetic process (GO:1902410)	1/20	0.335241	0.524677	0	0	2.55675	2.79428	CHMP1B
negative regulation of axon extension involved in axon guidance (GO:0048843)	1/20	0.335241	0.524677	0	0	2.55675	2.79428	SEMA3C
negative regulation of osteoclast differentiation (GO:0045671)	1/20	0.335241	0.524677	0	0	2.55675	2.79428	FSTL3
organic cation transport (GO:0015695)	1/20	0.335241	0.524677	0	0	2.55675	2.79428	SLC44A1
positive regulation of cyclin-dependent protein kinase activity (GO:1904031)	1/20	0.335241	0.524677	0	0	2.55675	2.79428	RGCC
positive regulation of heart contraction (GO:0045823)	1/20	0.335241	0.524677	0	0	2.55675	2.79428	RGS2
positive regulation of protein processing (GO:0010954)	1/20	0.335241	0.524677	0	0	2.55675	2.79428	NKD2
production of small RNA involved in gene silencing by RNA (GO:0070918)	1/20	0.335241	0.524677	0	0	2.55675	2.79428	TSNAX
cell junction assembly (GO:0034329)	3/102	0.339852	0.530819	0	0	1.47336	1.59012	FLRT3;BDNF;FERMT2
intrinsic apoptotic signaling pathway (GO:0097193)	3/102	0.339852	0.530819	0	0	1.47336	1.59012	ITPR1;TNFRSF1B;HIPK2
positive regulation of cell growth (GO:0030307)	3/102	0.339852	0.530819	0	0	1.47336	1.59012	BDNF;EXOSC9;TGFBR1
cellular response to chemokine (GO:1990869)	2/60	0.342583	0.533483	0	0	1.67593	1.79532	DUSP1;CCL2
homophilic cell adhesion via plasma membrane adhesion molecules (GO:0007156)	2/60	0.342583	0.533483	0	0	1.67593	1.79532	CDH4;MYPN
peptidyl-threonine phosphorylation (GO:0018107)	2/60	0.342583	0.533483	0	0	1.67593	1.79532	TGFBR1;HIPK2
anterior/posterior axis specification (GO:0009948)	1/21	0.348683	0.533483	0	0	2.42878	2.55895	TBX3
autonomic nervous system development (GO:0048483)	1/21	0.348683	0.533483	0	0	2.42878	2.55895	EDNRB
regulation of cardiac muscle contraction by calcium ion signaling (GO:0010882)	1/21	0.348683	0.533483	0	0	2.42878	2.55895	DMD
calcium-mediated signaling using intracellular calcium source (GO:0035584)	1/21	0.348683	0.533483	0	0	2.42878	2.55895	PTGFR
regulation of cholesterol metabolic process (GO:0090181)	1/21	0.348683	0.533483	0	0	2.42878	2.55895	TTC39B
regulation of dendritic spine development (GO:0060998)	1/21	0.348683	0.533483	0	0	2.42878	2.55895	TANC2
cellular response to inorganic substance (GO:0071241)	1/21	0.348683	0.533483	0	0	2.42878	2.55895	FOXO1
regulation of lipoprotein lipase activity (GO:0051004)	1/21	0.348683	0.533483	0	0	2.42878	2.55895	SORT1
regulation of mitochondrial translation (GO:0070129)	1/21	0.348683	0.533483	0	0	2.42878	2.55895	MPV17L2
focal adhesion assembly (GO:0048041)	1/21	0.348683	0.533483	0	0	2.42878	2.55895	FERMT2
regulation of transposition (GO:0010528)	1/21	0.348683	0.533483	0	0	2.42878	2.55895	MYBL1
heparan sulfate proteoglycan metabolic process (GO:0030201)	1/21	0.348683	0.533483	0	0	2.42878	2.55895	HS6ST1
retinol metabolic process (GO:0042572)	1/21	0.348683	0.533483	0	0	2.42878	2.55895	ADH1B
intrinsic apoptotic signaling pathway in response to DNA damage by p53 class mediator (GO:0042771)	1/21	0.348683	0.533483	0	0	2.42878	2.55895	HIPK2
sterol transport (GO:0015918)	1/21	0.348683	0.533483	0	0	2.42878	2.55895	NPC1
myotube differentiation (GO:0014902)	1/21	0.348683	0.533483	0	0	2.42878	2.55895	SORT1
negative regulation of cell communication (GO:0010648)	1/21	0.348683	0.533483	0	0	2.42878	2.55895	IL11
negative regulation of reproductive process (GO:2000242)	1/21	0.348683	0.533483	0	0	2.42878	2.55895	DUSP1
negative regulation of response to wounding (GO:1903035)	1/21	0.348683	0.533483	0	0	2.42878	2.55895	SERPINE1
nuclear-transcribed mRNA poly(A) tail shortening (GO:0000289)	1/21	0.348683	0.533483	0	0	2.42878	2.55895	CNOT6L
nucleotide-excision repair, DNA incision, 3'-to lesion (GO:0006295)	1/21	0.348683	0.533483	0	0	2.42878	2.55895	CUL4B
nucleotide-excision repair, preincision complex stabilization (GO:0006293)	1/21	0.348683	0.533483	0	0	2.42878	2.55895	CUL4B
positive regulation of antigen receptor-mediated signaling pathway (GO:0050857)	1/21	0.348683	0.533483	0	0	2.42878	2.55895	SLC39A10
positive regulation of glycolytic process (GO:0045821)	1/21	0.348683	0.533483	0	0	2.42878	2.55895	HIF1A
positive regulation of purine nucleotide metabolic process (GO:1900544)	1/21	0.348683	0.533483	0	0	2.42878	2.55895	HIF1A
positive regulation of T cell cytokine production (GO:0002726)	1/21	0.348683	0.533483	0	0	2.42878	2.55895	IL1R1
positive regulation of transcription regulatory region DNA binding (GO:2000679)	1/21	0.348683	0.533483	0	0	2.42878	2.55895	HAND2
positive regulation of vascular associated smooth muscle cell proliferation (GO:1904707)	1/21	0.348683	0.533483	0	0	2.42878	2.55895	NR4A3
B cell differentiation (GO:0030183)	2/61	0.34994	0.534702	0	0	1.64744	1.7298	HDAC4;IL11
positive regulation of interleukin-8 production (GO:0032757)	2/61	0.34994	0.534702	0	0	1.64744	1.7298	SERPINE1;F3
cellular response to tumor necrosis factor (GO:0071356)	5/194	0.355034	0.540942	0	0	1.28675	1.33248	NFKBIA;ERBIN;HAS2;CCL2;TNFRSF1B
activation of GTPase activity (GO:0090630)	3/105	0.356433	0.540942	0	0	1.42981	1.475	TBC1D8B;SIPA1L1;ARHGEF19
glucose metabolic process (GO:0006006)	2/62	0.357269	0.540942	0	0	1.6199	1.66731	PC;IRS2
response to retinoic acid (GO:0032526)	2/62	0.357269	0.540942	0	0	1.6199	1.66731	WNT5A;RORB
cellular response to organic cyclic compound (GO:0071407)	4/150	0.359557	0.540942	0	0	1.33219	1.36268	NR4A3;PDE3A;CCL2;SLC26A6
response to cytokine (GO:0034097)	4/150	0.359557	0.540942	0	0	1.33219	1.36268	HDAC4;CD274;IL1R1;KYNU
protein mannosylation (GO:0035268)	1/22	0.361853	0.540942	0	0	2.31301	2.35121	TMTC1
amino acid import (GO:0043090)	1/22	0.361853	0.540942	0	0	2.31301	2.35121	SLC7A8
regulation of centrosome cycle (GO:0046605)	1/22	0.361853	0.540942	0	0	2.31301	2.35121	CHMP1B
cellular response to nerve growth factor stimulus (GO:1990090)	1/22	0.361853	0.540942	0	0	2.31301	2.35121	BDNF
chaperone-mediated protein complex assembly (GO:0051131)	1/22	0.361853	0.540942	0	0	2.31301	2.35121	BBS12
regulation of lipid storage (GO:0010883)	1/22	0.361853	0.540942	0	0	2.31301	2.35121	NFKBIA
regulation of membrane protein ectodomain proteolysis (GO:0051043)	1/22	0.361853	0.540942	0	0	2.31301	2.35121	TNFRSF1B
regulation of response to cytokine stimulus (GO:0060759)	1/22	0.361853	0.540942	0	0	2.31301	2.35121	WNT5A
female gonad development (GO:0008585)	1/22	0.361853	0.540942	0	0	2.31301	2.35121	INHBB
glutathione derivative biosynthetic process (GO:1901687)	1/22	0.361853	0.540942	0	0	2.31301	2.35121	GSTO2
glutathione derivative metabolic process (GO:1901685)	1/22	0.361853	0.540942	0	0	2.31301	2.35121	GSTO2
regulation of voltage-gated calcium channel activity (GO:1901385)	1/22	0.361853	0.540942	0	0	2.31301	2.35121	DMD
maturation of 5.8S rRNA from tricistronic rRNA transcript (SSU-rRNA, 5.8S rRNA, LSU-rRNA) (GO:0000466)	1/22	0.361853	0.540942	0	0	2.31301	2.35121	EXOSC9
membrane lipid metabolic process (GO:0006643)	1/22	0.361853	0.540942	0	0	2.31301	2.35121	B4GALT4
zinc ion transmembrane transport (GO:0071577)	1/22	0.361853	0.540942	0	0	2.31301	2.35121	SLC39A10
negative regulation of biomineral tissue development (GO:0070168)	1/22	0.361853	0.540942	0	0	2.31301	2.35121	SRGN
negative regulation of lipid biosynthetic process (GO:0051055)	1/22	0.361853	0.540942	0	0	2.31301	2.35121	SIK1
negative regulation of phosphate metabolic process (GO:0045936)	1/22	0.361853	0.540942	0	0	2.31301	2.35121	CDKN1C
negative regulation of small molecule metabolic process (GO:0062014)	1/22	0.361853	0.540942	0	0	2.31301	2.35121	SIK1
neuronal action potential (GO:0019228)	1/22	0.361853	0.540942	0	0	2.31301	2.35121	KCNMB4
nucleotide-excision repair, DNA duplex unwinding (GO:0000717)	1/22	0.361853	0.540942	0	0	2.31301	2.35121	CUL4B
positive regulation of DNA-templated transcription, initiation (GO:2000144)	1/22	0.361853	0.540942	0	0	2.31301	2.35121	MITF
positive regulation of signal transduction by p53 class mediator (GO:1901798)	1/22	0.361853	0.540942	0	0	2.31301	2.35121	HEXIM1
protein localization to cell junction (GO:1902414)	1/22	0.361853	0.540942	0	0	2.31301	2.35121	FERMT2
protein processing (GO:0016485)	3/106	0.361948	0.540942	0	0	1.41585	1.43887	SRGN;CPM;F3
small GTPase mediated signal transduction (GO:0007264)	3/106	0.361948	0.540942	0	0	1.41585	1.43887	CCNA2;SHC3;KSR1
peptidyl-lysine modification (GO:0018205)	3/106	0.361948	0.540942	0	0	1.41585	1.43887	HDAC4;USPL1;PLOD2
positive regulation of protein serine/threonine kinase activity (GO:0071902)	3/106	0.361948	0.540942	0	0	1.41585	1.43887	RGCC;WNT5A;FERMT2
cell cycle G1/S phase transition (GO:0044843)	2/63	0.364568	0.54276	0	0	1.59326	1.60767	CCNA2;CUL4B
cellular response to reactive oxygen species (GO:0034614)	2/63	0.364568	0.54276	0	0	1.59326	1.60767	PLEKHA1;FOS
COPII vesicle coating (GO:0048208)	2/63	0.364568	0.54276	0	0	1.59326	1.60767	LMAN1;BET1
vesicle coating (GO:0006901)	2/63	0.364568	0.54276	0	0	1.59326	1.60767	LMAN1;BET1
vesicle targeting, rough ER to cis-Golgi (GO:0048207)	2/63	0.364568	0.54276	0	0	1.59326	1.60767	LMAN1;BET1
positive regulation of viral process (GO:0048524)	2/63	0.364568	0.54276	0	0	1.59326	1.60767	TMEM39A;ADARB1
positive regulation of cytokine production (GO:0001819)	8/335	0.365927	0.544434	0	0	1.19044	1.19677	CD274;RGCC;IL1R1;PDE4D;SERPINE1;WNT5A;HIF1A;F3
anterograde trans-synaptic signaling (GO:0098916)	6/244	0.371311	0.549472	0	0	1.22617	1.21479	GABBR2;PENK;KCNMB4;NPTX1;PDE7B;GRIA3
protein secretion (GO:0009306)	2/64	0.371835	0.549472	0	0	1.56749	1.55072	TMEM167A;PTPRN
regulation of extrinsic apoptotic signaling pathway (GO:2001236)	2/64	0.371835	0.549472	0	0	1.56749	1.55072	DEPTOR;TGFBR1
plasma membrane organization (GO:0007009)	2/64	0.371835	0.549472	0	0	1.56749	1.55072	CAVIN2;TLCD2
protein catabolic process (GO:0030163)	2/64	0.371835	0.549472	0	0	1.56749	1.55072	SOCS6;CUL4B
positive regulation of Wnt signaling pathway (GO:0030177)	4/153	0.373317	0.549472	0	0	1.30517	1.28602	ZRANB1;RSPO3;TBL1X;LYPD6
acylglycerol biosynthetic process (GO:0046463)	1/23	0.374758	0.549472	0	0	2.20776	2.16686	GK
artery development (GO:0060840)	1/23	0.374758	0.549472	0	0	2.20776	2.16686	TGFBR1
regulation of B cell receptor signaling pathway (GO:0050855)	1/23	0.374758	0.549472	0	0	2.20776	2.16686	SLC39A10
regulation of interferon-gamma-mediated signaling pathway (GO:0060334)	1/23	0.374758	0.549472	0	0	2.20776	2.16686	PPARG
DNA methylation (GO:0006306)	1/23	0.374758	0.549472	0	0	2.20776	2.16686	FOS
regulation of SMAD protein signal transduction (GO:0060390)	1/23	0.374758	0.549472	0	0	2.20776	2.16686	TGFBR1
regulation of steroid metabolic process (GO:0019218)	1/23	0.374758	0.549472	0	0	2.20776	2.16686	TTC39B
glucose 6-phosphate metabolic process (GO:0051156)	1/23	0.374758	0.549472	0	0	2.20776	2.16686	PGM2L1
response to copper ion (GO:0046688)	1/23	0.374758	0.549472	0	0	2.20776	2.16686	MT2A
hyaluronan metabolic process (GO:0030212)	1/23	0.374758	0.549472	0	0	2.20776	2.16686	HAS2
negative regulation of G protein-coupled receptor signaling pathway (GO:0045744)	1/23	0.374758	0.549472	0	0	2.20776	2.16686	RGS2
negative regulation of intracellular protein transport (GO:0090317)	1/23	0.374758	0.549472	0	0	2.20776	2.16686	LMAN1
negative regulation of smoothened signaling pathway (GO:0045879)	1/23	0.374758	0.549472	0	0	2.20776	2.16686	HERC4
nucleotide-excision repair, DNA damage recognition (GO:0000715)	1/23	0.374758	0.549472	0	0	2.20776	2.16686	CUL4B
peptidyl-L-cysteine S-palmitoylation (GO:0018230)	1/23	0.374758	0.549472	0	0	2.20776	2.16686	ZDHHC2
peptidyl-S-diacylglycerol-L-cysteine biosynthetic process from peptidyl-cysteine (GO:0018231)	1/23	0.374758	0.549472	0	0	2.20776	2.16686	ZDHHC2
positive regulation of JUN kinase activity (GO:0043507)	1/23	0.374758	0.549472	0	0	2.20776	2.16686	DKK1
endomembrane system organization (GO:0010256)	5/199	0.375061	0.549569	0	0	1.25326	1.22903	SRGN;LMAN1;ATP8B4;TLCD2;LYSMD3
BMP signaling pathway (GO:0030509)	2/65	0.379069	0.554391	0	0	1.54253	1.49631	TGFBR3;SMAD9
regulation of cellular catabolic process (GO:0031329)	2/65	0.379069	0.554391	0	0	1.54253	1.49631	WDR91;ITPR1
mitotic G1 DNA damage checkpoint signaling (GO:0031571)	2/65	0.379069	0.554391	0	0	1.54253	1.49631	CNOT6L;RGCC
positive regulation of gene expression (GO:0010628)	11/482	0.383232	0.555381	0	0	1.13653	1.09006	FGF7;RGCC;ANGPT1;HAND2;WNT5A;MITF;LARP4;DKK1;HIF1A;F3;TGFBR1
response to endoplasmic reticulum stress (GO:0034976)	3/110	0.383929	0.555381	0	0	1.36264	1.30446	TMX1;CREB3L2;ITPR1
response to tumor necrosis factor (GO:0034612)	3/110	0.383929	0.555381	0	0	1.36264	1.30446	ERBIN;CCL2;HAS2
regulation of cell differentiation (GO:0045595)	4/156	0.387054	0.555381	0	0	1.27921	1.21422	CEBPD;BDNF;SIK1;TGFBR1
regulation of signal transduction by p53 class mediator (GO:1901796)	4/156	0.387054	0.555381	0	0	1.27921	1.21422	HEXIM1;PHF20;SGK1;HIPK2
peptidyl-serine phosphorylation (GO:0018105)	4/156	0.387054	0.555381	0	0	1.27921	1.21422	PRKCE;SGK1;TGFBR1;HIPK2
apoptotic nuclear changes (GO:0030262)	1/24	0.387403	0.555381	0	0	2.11166	2.00247	TOP2A
regulation of axon extension involved in axon guidance (GO:0048841)	1/24	0.387403	0.555381	0	0	2.11166	2.00247	SEMA3C
regulation of cell size (GO:0008361)	1/24	0.387403	0.555381	0	0	2.11166	2.00247	DEPTOR
regulation of cellular response to transforming growth factor beta stimulus (GO:1903844)	1/24	0.387403	0.555381	0	0	2.11166	2.00247	TGFBR3
cellular response to catecholamine stimulus (GO:0071870)	1/24	0.387403	0.555381	0	0	2.11166	2.00247	NR4A3
cholesterol efflux (GO:0033344)	1/24	0.387403	0.555381	0	0	2.11166	2.00247	NPC1
dorsal/ventral pattern formation (GO:0009953)	1/24	0.387403	0.555381	0	0	2.11166	2.00247	HOXA11
establishment of mitotic spindle orientation (GO:0000132)	1/24	0.387403	0.555381	0	0	2.11166	2.00247	INSC
extracellular matrix assembly (GO:0085029)	1/24	0.387403	0.555381	0	0	2.11166	2.00247	HAS2
regulation of vascular endothelial growth factor receptor signaling pathway (GO:0030947)	1/24	0.387403	0.555381	0	0	2.11166	2.00247	HIF1A
histone monoubiquitination (GO:0010390)	1/24	0.387403	0.555381	0	0	2.11166	2.00247	CUL4B
immune response-activating cell surface receptor signaling pathway (GO:0002429)	1/24	0.387403	0.555381	0	0	2.11166	2.00247	C5AR2
lipid translocation (GO:0034204)	1/24	0.387403	0.555381	0	0	2.11166	2.00247	ATP8B4
lymphocyte activation involved in immune response (GO:0002285)	1/24	0.387403	0.555381	0	0	2.11166	2.00247	GPR183
sulfur amino acid metabolic process (GO:0000096)	1/24	0.387403	0.555381	0	0	2.11166	2.00247	NOX4
mammary gland development (GO:0030879)	1/24	0.387403	0.555381	0	0	2.11166	2.00247	TBX3
wound healing, spreading of cells (GO:0044319)	1/24	0.387403	0.555381	0	0	2.11166	2.00247	PDPN
ncRNA 3'-end processing (GO:0043628)	1/24	0.387403	0.555381	0	0	2.11166	2.00247	INTS2
phospholipid catabolic process (GO:0009395)	1/24	0.387403	0.555381	0	0	2.11166	2.00247	GPCPD1
positive regulation of carbohydrate metabolic process (GO:0045913)	1/24	0.387403	0.555381	0	0	2.11166	2.00247	HIF1A
positive regulation of cell-substrate junction organization (GO:0150117)	1/24	0.387403	0.555381	0	0	2.11166	2.00247	FERMT2
positive regulation of p38MAPK cascade (GO:1900745)	1/24	0.387403	0.555381	0	0	2.11166	2.00247	HAND2
positive regulation of protein targeting to membrane (GO:0090314)	1/24	0.387403	0.555381	0	0	2.11166	2.00247	TCAF2
positive regulation of transcription from RNA polymerase II promoter in response to stress (GO:0036003)	1/24	0.387403	0.555381	0	0	2.11166	2.00247	HIF1A
protein exit from endoplasmic reticulum (GO:0032527)	1/24	0.387403	0.555381	0	0	2.11166	2.00247	LMAN1
protein kinase B signaling (GO:0043491)	1/24	0.387403	0.555381	0	0	2.11166	2.00247	CCL2
anion transmembrane transport (GO:0098656)	2/67	0.393429	0.562977	0	0	1.49491	1.39453	SLC7A8;SLC7A2
regulation of viral genome replication (GO:0045069)	2/67	0.393429	0.562977	0	0	1.49491	1.39453	TMEM39A;ADARB1
positive regulation of catabolic process (GO:0009896)	2/67	0.393429	0.562977	0	0	1.49491	1.39453	WNT5A;FOXO1
Fc receptor signaling pathway (GO:0038093)	3/112	0.394857	0.564672	0	0	1.3375	1.24285	NFATC2;FOS;GAB2
proteasomal protein catabolic process (GO:0010498)	5/205	0.399083	0.565458	0	0	1.21529	1.11635	ARMC8;TBL1X;KBTBD7;SOCS6;CUL4B
regulation of calcium ion import (GO:0090279)	1/25	0.399792	0.565458	0	0	2.02357	1.85523	CCL2
regulation of cholesterol transport (GO:0032374)	1/25	0.399792	0.565458	0	0	2.02357	1.85523	TTC39B
regulation of heterotypic cell-cell adhesion (GO:0034114)	1/25	0.399792	0.565458	0	0	2.02357	1.85523	IL1RN
regulation of neutrophil chemotaxis (GO:0090022)	1/25	0.399792	0.565458	0	0	2.02357	1.85523	C5AR2
regulation of protein processing (GO:0070613)	1/25	0.399792	0.565458	0	0	2.02357	1.85523	NKD2
response to hexose (GO:0009746)	1/25	0.399792	0.565458	0	0	2.02357	1.85523	IRS2
in utero embryonic development (GO:0001701)	1/25	0.399792	0.565458	0	0	2.02357	1.85523	TGFBR1
ventricular cardiac muscle tissue development (GO:0003229)	1/25	0.399792	0.565458	0	0	2.02357	1.85523	TGFBR3
negative regulation of sequestering of calcium ion (GO:0051283)	1/25	0.399792	0.565458	0	0	2.02357	1.85523	ITPR1
negative regulation of signaling (GO:0023057)	1/25	0.399792	0.565458	0	0	2.02357	1.85523	IL11
organophosphate ester transport (GO:0015748)	1/25	0.399792	0.565458	0	0	2.02357	1.85523	PITPNC1
outflow tract septum morphogenesis (GO:0003148)	1/25	0.399792	0.565458	0	0	2.02357	1.85523	SEMA3C
peroxisome organization (GO:0007031)	1/25	0.399792	0.565458	0	0	2.02357	1.85523	PEX11A
phosphatidylglycerol metabolic process (GO:0046471)	1/25	0.399792	0.565458	0	0	2.02357	1.85523	LPCAT1
positive regulation of lipid metabolic process (GO:0045834)	1/25	0.399792	0.565458	0	0	2.02357	1.85523	PPARG
positive regulation of T cell migration (GO:2000406)	1/25	0.399792	0.565458	0	0	2.02357	1.85523	WNT5A
positive regulation of vascular endothelial growth factor production (GO:0010575)	1/25	0.399792	0.565458	0	0	2.02357	1.85523	HIF1A
negative regulation of transforming growth factor beta receptor signaling pathway (GO:0030512)	2/68	0.400553	0.566126	0	0	1.47218	1.34692	LTBP1;TGFBR1
protein autophosphorylation (GO:0046777)	4/159	0.400752	0.566126	0	0	1.25426	1.14691	PIM1;SIK1;SIK2;IGF1R
positive regulation of phosphorylation (GO:0042327)	6/253	0.40373	0.569986	0	0	1.18095	1.07113	FGF7;ANGPT1;KNDC1;HIF1A;PDE8A;IGF1R
cell chemotaxis (GO:0060326)	2/69	0.407637	0.573197	0	0	1.45014	1.30132	NR4A1;LPAR1
peptidyl-tyrosine phosphorylation (GO:0018108)	2/69	0.407637	0.573197	0	0	1.45014	1.30132	EFEMP1;IGF1R
positive regulation of protein metabolic process (GO:0051247)	3/115	0.411151	0.573197	0	0	1.30148	1.15675	NFKBIA;WNT5A;FOXO1
proteoglycan metabolic process (GO:0006029)	1/26	0.411931	0.573197	0	0	1.94253	1.72283	CSGALNACT1
regulation of actin filament bundle assembly (GO:0032231)	1/26	0.411931	0.573197	0	0	1.94253	1.72283	SYNPO
regulation of biomineral tissue development (GO:0070167)	1/26	0.411931	0.573197	0	0	1.94253	1.72283	S1PR1
regulation of mitotic metaphase/anaphase transition (GO:0030071)	1/26	0.411931	0.573197	0	0	1.94253	1.72283	DUSP1
regulation of myelination (GO:0031641)	1/26	0.411931	0.573197	0	0	1.94253	1.72283	TNFRSF1B
regulation of potassium ion transmembrane transporter activity (GO:1901016)	1/26	0.411931	0.573197	0	0	1.94253	1.72283	KCNG1
endothelial cell development (GO:0001885)	1/26	0.411931	0.573197	0	0	1.94253	1.72283	PDE4D
global genome nucleotide-excision repair (GO:0070911)	1/26	0.411931	0.573197	0	0	1.94253	1.72283	CUL4B
hippo signaling (GO:0035329)	1/26	0.411931	0.573197	0	0	1.94253	1.72283	WWC1
retinoic acid metabolic process (GO:0042573)	1/26	0.411931	0.573197	0	0	1.94253	1.72283	ADH1B
lamellipodium assembly (GO:0030032)	1/26	0.411931	0.573197	0	0	1.94253	1.72283	S1PR1
meiosis I (GO:0007127)	1/26	0.411931	0.573197	0	0	1.94253	1.72283	MYBL1
TOR signaling (GO:0031929)	1/26	0.411931	0.573197	0	0	1.94253	1.72283	PRR5L
mononuclear cell differentiation (GO:1903131)	1/26	0.411931	0.573197	0	0	1.94253	1.72283	PPARG
negative regulation of intrinsic apoptotic signaling pathway in response to DNA damage (GO:1902230)	1/26	0.411931	0.573197	0	0	1.94253	1.72283	SNAI1
negative regulation of macroautophagy (GO:0016242)	1/26	0.411931	0.573197	0	0	1.94253	1.72283	TMEM39A
negative regulation of proteolysis involved in cellular protein catabolic process (GO:1903051)	1/26	0.411931	0.573197	0	0	1.94253	1.72283	HIPK2
negative regulation of transposition (GO:0010529)	1/26	0.411931	0.573197	0	0	1.94253	1.72283	MYBL1
organelle fission (GO:0048285)	1/26	0.411931	0.573197	0	0	1.94253	1.72283	PEX11A
positive regulation of G1/S transition of mitotic cell cycle (GO:1900087)	1/26	0.411931	0.573197	0	0	1.94253	1.72283	RGCC
positive regulation of interleukin-2 production (GO:0032743)	1/26	0.411931	0.573197	0	0	1.94253	1.72283	PDE4D
COPII-coated vesicle budding (GO:0090114)	2/70	0.41468	0.575297	0	0	1.42874	1.25764	LMAN1;BET1
establishment of protein localization to membrane (GO:0090150)	2/70	0.41468	0.575297	0	0	1.42874	1.25764	NPC1;ZDHHC2
kidney development (GO:0001822)	2/70	0.41468	0.575297	0	0	1.42874	1.25764	HAS2;TGFBR1
wound healing (GO:0042060)	2/70	0.41468	0.575297	0	0	1.42874	1.25764	WNT5A;TGFBR1
positive regulation of cell-substrate adhesion (GO:0010811)	2/70	0.41468	0.575297	0	0	1.42874	1.25764	PLEKHA2;FERMT2
nervous system development (GO:0007399)	10/447	0.416507	0.57686	0	0	1.11274	0.974598	HDAC4;AHI1;EDNRB;FLRT3;BDNF;ADGRG6;LPAR1;NPTX1;TBX3;TGFBR1
cytosolic transport (GO:0016482)	3/116	0.416552	0.57686	0	0	1.28989	1.12962	HEATR5A;SORT1;WDR91
sphingolipid metabolic process (GO:0006665)	3/116	0.416552	0.57686	0	0	1.28989	1.12962	CERS6;SPTSSA;PLPP3
cellular response to BMP stimulus (GO:0071773)	2/71	0.421681	0.578306	0	0	1.40796	1.21578	TGFBR3;SMAD9
regulation of glycolytic process (GO:0006110)	2/71	0.421681	0.578306	0	0	1.40796	1.21578	HDAC4;HIF1A
cholesterol homeostasis (GO:0042632)	2/71	0.421681	0.578306	0	0	1.40796	1.21578	NPC1;TTC39B
protein peptidyl-prolyl isomerization (GO:0000413)	1/27	0.423826	0.578306	0	0	1.86772	1.60332	FKBP5
acute inflammatory response (GO:0002526)	1/27	0.423826	0.578306	0	0	1.86772	1.60332	F3
regulation of blood coagulation (GO:0030193)	1/27	0.423826	0.578306	0	0	1.86772	1.60332	SERPINE1
regulation of cardiac muscle cell contraction (GO:0086004)	1/27	0.423826	0.578306	0	0	1.86772	1.60332	PDE4D
regulation of cell junction assembly (GO:1901888)	1/27	0.423826	0.578306	0	0	1.86772	1.60332	SNAI1
camera-type eye development (GO:0043010)	1/27	0.423826	0.578306	0	0	1.86772	1.60332	EFEMP1
regulation of epidermal growth factor-activated receptor activity (GO:0007176)	1/27	0.423826	0.578306	0	0	1.86772	1.60332	GPRC5A
cellular response to unfolded protein (GO:0034620)	1/27	0.423826	0.578306	0	0	1.86772	1.60332	HSPA2
cellular senescence (GO:0090398)	1/27	0.423826	0.578306	0	0	1.86772	1.60332	TBX3
dendritic spine organization (GO:0097061)	1/27	0.423826	0.578306	0	0	1.86772	1.60332	IGF1R
regulation of transcription elongation from RNA polymerase II promoter (GO:0034243)	1/27	0.423826	0.578306	0	0	1.86772	1.60332	HEXIM1
regulation of transcription regulatory region DNA binding (GO:2000677)	1/27	0.423826	0.578306	0	0	1.86772	1.60332	HAND2
regulation of vascular endothelial growth factor production (GO:0010574)	1/27	0.423826	0.578306	0	0	1.86772	1.60332	HIF1A
release of sequestered calcium ion into cytosol (GO:0051209)	1/27	0.423826	0.578306	0	0	1.86772	1.60332	ITPR1
response to glucocorticoid (GO:0051384)	1/27	0.423826	0.578306	0	0	1.86772	1.60332	IL1RN
monocarboxylic acid catabolic process (GO:0072329)	1/27	0.423826	0.578306	0	0	1.86772	1.60332	FAH
monovalent inorganic cation homeostasis (GO:0055067)	1/27	0.423826	0.578306	0	0	1.86772	1.60332	PDK4
peptide hormone secretion (GO:0030072)	1/27	0.423826	0.578306	0	0	1.86772	1.60332	PTPRN
positive regulation of mitotic cell cycle (GO:0045931)	1/27	0.423826	0.578306	0	0	1.86772	1.60332	MEIS2
positive regulation of muscle cell differentiation (GO:0051149)	1/27	0.423826	0.578306	0	0	1.86772	1.60332	MYOCD
positive regulation of nuclear division (GO:0051785)	1/27	0.423826	0.578306	0	0	1.86772	1.60332	RGCC
positive regulation of striated muscle cell differentiation (GO:0051155)	1/27	0.423826	0.578306	0	0	1.86772	1.60332	MYOCD
ubiquitin-dependent protein catabolic process (GO:0006511)	8/354	0.42414	0.578395	0	0	1.12396	0.964009	RNF144A;ZRANB1;WDR91;RBBP6;ARMC8;RNF150;TBL1X;KBTBD7
regulation of protein binding (GO:0043393)	3/118	0.427307	0.581991	0	0	1.26733	1.07755	HDAC4;DKK1;HIPK2
positive regulation of protein-containing complex assembly (GO:0031334)	3/118	0.427307	0.581991	0	0	1.26733	1.07755	FERMT2;TRABD2A;CUL4B
cell morphogenesis involved in differentiation (GO:0000904)	2/72	0.428639	0.581991	0	0	1.38778	1.17564	ANTXR1;FERMT2
extrinsic apoptotic signaling pathway (GO:0097191)	2/72	0.428639	0.581991	0	0	1.38778	1.17564	SORT1;TNFRSF1B
sterol homeostasis (GO:0055092)	2/72	0.428639	0.581991	0	0	1.38778	1.17564	NPC1;TTC39B
positive regulation of secretion by cell (GO:1903532)	2/72	0.428639	0.581991	0	0	1.38778	1.17564	RGCC;STXBP5
cellular component assembly (GO:0022607)	6/261	0.432456	0.581991	0	0	1.14342	0.958502	WNT5A;HAS2;TLCD2;MITF;LIN7A;FERMT2
positive regulation of GTPase activity (GO:0043547)	5/214	0.434913	0.581991	0	0	1.16242	0.967838	TBC1D8B;SIPA1L1;ARHGEF19;CCL2;FERMT2
amide transport (GO:0042886)	1/28	0.43548	0.581991	0	0	1.79846	1.49507	PDPN
regulation of calcineurin-NFAT signaling cascade (GO:0070884)	1/28	0.43548	0.581991	0	0	1.79846	1.49507	FHL2
regulation of calcium-mediated signaling (GO:0050848)	1/28	0.43548	0.581991	0	0	1.79846	1.49507	ITPR1
regulation of DNA damage response, signal transduction by p53 class mediator (GO:0043516)	1/28	0.43548	0.581991	0	0	1.79846	1.49507	SNAI1
regulation of extrinsic apoptotic signaling pathway in absence of ligand (GO:2001239)	1/28	0.43548	0.581991	0	0	1.79846	1.49507	PPP2R1B
regulation of multicellular organismal development (GO:2000026)	1/28	0.43548	0.581991	0	0	1.79846	1.49507	CCSAP
regulation of protein transport (GO:0051223)	1/28	0.43548	0.581991	0	0	1.79846	1.49507	STXBP5
glycerophospholipid catabolic process (GO:0046475)	1/28	0.43548	0.581991	0	0	1.79846	1.49507	GPCPD1
response to ketone (GO:1901654)	1/28	0.43548	0.581991	0	0	1.79846	1.49507	TGFBR3
sarcomere organization (GO:0045214)	1/28	0.43548	0.581991	0	0	1.79846	1.49507	MYPN
internal peptidyl-lysine acetylation (GO:0018393)	1/28	0.43548	0.581991	0	0	1.79846	1.49507	PHF20
keratan sulfate biosynthetic process (GO:0018146)	1/28	0.43548	0.581991	0	0	1.79846	1.49507	B4GALT4
transcription by RNA polymerase III (GO:0006383)	1/28	0.43548	0.581991	0	0	1.79846	1.49507	SNAPC1
negative regulation of oxidative stress-induced cell death (GO:1903202)	1/28	0.43548	0.581991	0	0	1.79846	1.49507	PDE8A
neutral amino acid transport (GO:0015804)	1/28	0.43548	0.581991	0	0	1.79846	1.49507	SLC7A8
positive regulation of fibroblast proliferation (GO:0048146)	1/28	0.43548	0.581991	0	0	1.79846	1.49507	WNT5A
positive regulation of monooxygenase activity (GO:0032770)	1/28	0.43548	0.581991	0	0	1.79846	1.49507	HIF1A
positive regulation of phosphatidylinositol 3-kinase activity (GO:0043552)	1/28	0.43548	0.581991	0	0	1.79846	1.49507	IRS1
positive regulation of response to wounding (GO:1903036)	1/28	0.43548	0.581991	0	0	1.79846	1.49507	PRKCE
positive regulation of synapse assembly (GO:0051965)	1/28	0.43548	0.581991	0	0	1.79846	1.49507	BDNF
protein localization to Golgi apparatus (GO:0034067)	1/28	0.43548	0.581991	0	0	1.79846	1.49507	VPS13D
regulation of hydrolase activity (GO:0051336)	2/73	0.435553	0.581991	0	0	1.36816	1.13713	SIPA1L1;CHN1
defense response to Gram-negative bacterium (GO:0050829)	2/73	0.435553	0.581991	0	0	1.36816	1.13713	DMBT1;SERPINE1
endoplasmic reticulum organization (GO:0007029)	2/73	0.435553	0.581991	0	0	1.36816	1.13713	LMAN1;TRAM1
ubiquitin-dependent ERAD pathway (GO:0030433)	2/73	0.435553	0.581991	0	0	1.36816	1.13713	SGTB;DNAJB14
neurotransmitter transport (GO:0006836)	2/73	0.435553	0.581991	0	0	1.36816	1.13713	LIN7A;LIN7C
positive regulation of synaptic transmission (GO:0050806)	2/73	0.435553	0.581991	0	0	1.36816	1.13713	CCL2;ZDHHC2
cytoskeleton organization (GO:0007010)	3/120	0.437991	0.584912	0	0	1.24554	1.02827	ZRANB1;CCL2;LARP4
cellular protein-containing complex assembly (GO:0034622)	4/168	0.441466	0.589214	0	0	1.18488	0.96882	ANGPT1;BBS12;DNAJB14;DMD
regulation of peptide hormone secretion (GO:0090276)	2/74	0.442421	0.58981	0	0	1.34909	1.10017	ITPR1;ADRA2C
Fc receptor mediated stimulatory signaling pathway (GO:0002431)	2/74	0.442421	0.58981	0	0	1.34909	1.10017	NR4A3;PRKCE
regulation of cell growth (GO:0001558)	5/217	0.446762	0.590019	0	0	1.14579	0.923195	EXOSC9;JADE1;SGK1;ING1;TGFBR1
regulation of DNA biosynthetic process (GO:2000278)	1/29	0.446899	0.590019	0	0	1.73414	1.39671	RGCC
regulation of fatty acid biosynthetic process (GO:0042304)	1/29	0.446899	0.590019	0	0	1.73414	1.39671	PDK4
regulation of neuronal synaptic plasticity (GO:0048168)	1/29	0.446899	0.590019	0	0	1.73414	1.39671	ZDHHC2
regulation of protein targeting to membrane (GO:0090313)	1/29	0.446899	0.590019	0	0	1.73414	1.39671	TCAF2
establishment of endothelial barrier (GO:0061028)	1/29	0.446899	0.590019	0	0	1.73414	1.39671	PDE4D
establishment of mitotic spindle localization (GO:0040001)	1/29	0.446899	0.590019	0	0	1.73414	1.39671	INSC
glial cell differentiation (GO:0010001)	1/29	0.446899	0.590019	0	0	1.73414	1.39671	ADGRG6
response to zinc ion (GO:0010043)	1/29	0.446899	0.590019	0	0	1.73414	1.39671	MT2A
intrinsic apoptotic signaling pathway in response to endoplasmic reticulum stress (GO:0070059)	1/29	0.446899	0.590019	0	0	1.73414	1.39671	ITPR1
lamellipodium organization (GO:0097581)	1/29	0.446899	0.590019	0	0	1.73414	1.39671	S1PR1
limb development (GO:0060173)	1/29	0.446899	0.590019	0	0	1.73414	1.39671	DKK1
negative regulation of interferon-gamma production (GO:0032689)	1/29	0.446899	0.590019	0	0	1.73414	1.39671	CD274
negative regulation of myeloid leukocyte differentiation (GO:0002762)	1/29	0.446899	0.590019	0	0	1.73414	1.39671	FSTL3
negative regulation of wound healing (GO:0061045)	1/29	0.446899	0.590019	0	0	1.73414	1.39671	SERPINE1
nucleotide-excision repair, preincision complex assembly (GO:0006294)	1/29	0.446899	0.590019	0	0	1.73414	1.39671	CUL4B
positive regulation of extrinsic apoptotic signaling pathway (GO:2001238)	1/29	0.446899	0.590019	0	0	1.73414	1.39671	PPP2R1B
regulation of mRNA catabolic process (GO:0061013)	3/122	0.448599	0.591432	0	0	1.22448	0.981576	EXOSC9;PRR5L;TNPO1
epithelium development (GO:0060429)	3/122	0.448599	0.591432	0	0	1.22448	0.981576	AHI1;DMBT1;PPARG
fibroblast growth factor receptor signaling pathway (GO:0008543)	2/75	0.449243	0.591432	0	0	1.33054	1.06468	FGF7;FLRT3
regulation of transcription from RNA polymerase II promoter in response to hypoxia (GO:0061418)	2/75	0.449243	0.591432	0	0	1.33054	1.06468	EPAS1;HIF1A
positive regulation of T cell activation (GO:0050870)	2/75	0.449243	0.591432	0	0	1.33054	1.06468	CD274;CCL2
regulation of protein phosphorylation (GO:0001932)	6/266	0.4503	0.592486	0	0	1.12114	0.894495	FGF7;ANGPT1;KNDC1;PRR5L;PLPP3;PDE8A
protein deubiquitination (GO:0016579)	6/267	0.453855	0.595309	0	0	1.11679	0.88224	NFKBIA;USP46;CCNA2;ZRANB1;HIF1A;TGFBR1
cellular response to organic substance (GO:0071310)	3/123	0.453873	0.595309	0	0	1.21421	0.959155	STAT5B;CCL2;TGFBR1
regulation of T cell proliferation (GO:0042129)	2/76	0.456018	0.595309	0	0	1.31249	1.0306	CD274;TNFRSF1B
phospholipid metabolic process (GO:0006644)	2/76	0.456018	0.595309	0	0	1.31249	1.0306	LPCAT1;PLPP3
positive regulation of growth (GO:0045927)	2/76	0.456018	0.595309	0	0	1.31249	1.0306	EXOSC9;TGFBR1
central nervous system development (GO:0007417)	6/268	0.457404	0.595309	0	0	1.11247	0.870161	NR4A2;AHI1;MEIS1;NPTX1;MEIS2;TBX3
protein N-linked glycosylation via asparagine (GO:0018279)	1/30	0.458088	0.595309	0	0	1.67425	1.30708	LMAN1
artery morphogenesis (GO:0048844)	1/30	0.458088	0.595309	0	0	1.67425	1.30708	TGFBR1
cardiac muscle cell action potential (GO:0086001)	1/30	0.458088	0.595309	0	0	1.67425	1.30708	DMD
regulation of long-term synaptic potentiation (GO:1900271)	1/30	0.458088	0.595309	0	0	1.67425	1.30708	ZDHHC2
regulation of macrophage activation (GO:0043030)	1/30	0.458088	0.595309	0	0	1.67425	1.30708	WNT5A
regulation of protein localization to membrane (GO:1905475)	1/30	0.458088	0.595309	0	0	1.67425	1.30708	ZDHHC2
establishment of spindle orientation (GO:0051294)	1/30	0.458088	0.595309	0	0	1.67425	1.30708	INSC
extrinsic apoptotic signaling pathway via death domain receptors (GO:0008625)	1/30	0.458088	0.595309	0	0	1.67425	1.30708	SORT1
regulation of striated muscle contraction (GO:0006942)	1/30	0.458088	0.595309	0	0	1.67425	1.30708	DMD
regulation of type I interferon-mediated signaling pathway (GO:0060338)	1/30	0.458088	0.595309	0	0	1.67425	1.30708	WNT5A
regulation of vasoconstriction (GO:0019229)	1/30	0.458088	0.595309	0	0	1.67425	1.30708	KCNMB4
maintenance of blood-brain barrier (GO:0035633)	1/30	0.458088	0.595309	0	0	1.67425	1.30708	DMD
multivesicular body assembly (GO:0036258)	1/30	0.458088	0.595309	0	0	1.67425	1.30708	CHMP1B
phosphatidylcholine acyl-chain remodeling (GO:0036151)	1/30	0.458088	0.595309	0	0	1.67425	1.30708	LPCAT1
positive regulation of lipid kinase activity (GO:0090218)	1/30	0.458088	0.595309	0	0	1.67425	1.30708	IRS1
primary neural tube formation (GO:0014020)	1/30	0.458088	0.595309	0	0	1.67425	1.30708	MTHFD1L
inorganic cation import across plasma membrane (GO:0098659)	2/77	0.462744	0.599484	0	0	1.29493	0.997844	KCNJ8;SLC39A10
phosphatidylcholine metabolic process (GO:0046470)	2/77	0.462744	0.599484	0	0	1.29493	0.997844	SLC44A1;LPCAT1
positive regulation of phosphatidylinositol 3-kinase signaling (GO:0014068)	2/77	0.462744	0.599484	0	0	1.29493	0.997844	IRS2;IGF1R
positive regulation of protein modification by small protein conjugation or removal (GO:1903322)	2/77	0.462744	0.599484	0	0	1.29493	0.997844	HDAC4;ANGPT1
regulation of protein secretion (GO:0050708)	3/125	0.464357	0.599484	0	0	1.19419	0.916063	ITPR1;STXBP5;ADRA2C
cellular protein metabolic process (GO:0044267)	9/417	0.467524	0.599484	0	0	1.07156	0.81471	DMBT1;IGFBP4;PAPPA;PENK;PLOD2;PLAT;ZDHHC2;LTBP1;FSTL3
protein palmitoylation (GO:0018345)	1/31	0.469051	0.599484	0	0	1.61836	1.22517	ZDHHC2
proteoglycan biosynthetic process (GO:0030166)	1/31	0.469051	0.599484	0	0	1.61836	1.22517	CSGALNACT1
regulation of cellular component size (GO:0032535)	1/31	0.469051	0.599484	0	0	1.61836	1.22517	PEX11A
regulation of cellular pH (GO:0030641)	1/31	0.469051	0.599484	0	0	1.61836	1.22517	SLC26A6
cellular response to cAMP (GO:0071320)	1/31	0.469051	0.599484	0	0	1.61836	1.22517	SLC26A6
embryonic skeletal system morphogenesis (GO:0048704)	1/31	0.469051	0.599484	0	0	1.61836	1.22517	TGFBR1
tube closure (GO:0060606)	1/31	0.469051	0.599484	0	0	1.61836	1.22517	MTHFD1L
multivesicular body organization (GO:0036257)	1/31	0.469051	0.599484	0	0	1.61836	1.22517	CHMP1B
negative regulation of axon extension (GO:0030517)	1/31	0.469051	0.599484	0	0	1.61836	1.22517	SEMA3C
negative regulation of DNA binding (GO:0043392)	1/31	0.469051	0.599484	0	0	1.61836	1.22517	NFKBIA
negative regulation of interleukin-6 production (GO:0032715)	1/31	0.469051	0.599484	0	0	1.61836	1.22517	C5AR2
negative regulation of peptidyl-tyrosine phosphorylation (GO:0050732)	1/31	0.469051	0.599484	0	0	1.61836	1.22517	SH3BP5
negative regulation of response to DNA damage stimulus (GO:2001021)	1/31	0.469051	0.599484	0	0	1.61836	1.22517	SNAI1
peptidyl-asparagine modification (GO:0018196)	1/31	0.469051	0.599484	0	0	1.61836	1.22517	LMAN1
phosphatidylethanolamine metabolic process (GO:0046337)	1/31	0.469051	0.599484	0	0	1.61836	1.22517	PISD
phospholipid translocation (GO:0045332)	1/31	0.469051	0.599484	0	0	1.61836	1.22517	ATP8B4
positive regulation of mononuclear cell migration (GO:0071677)	1/31	0.469051	0.599484	0	0	1.61836	1.22517	SERPINE1
positive regulation of Rho protein signal transduction (GO:0035025)	1/31	0.469051	0.599484	0	0	1.61836	1.22517	LPAR1
prostaglandin metabolic process (GO:0006693)	1/31	0.469051	0.599484	0	0	1.61836	1.22517	PTGS1
protein acetylation (GO:0006473)	1/31	0.469051	0.599484	0	0	1.61836	1.22517	FOXO1
protein modification process (GO:0036211)	2/78	0.469422	0.599484	0	0	1.27782	0.966357	PLAT;PLOD2
negative regulation of blood vessel morphogenesis (GO:2000181)	2/78	0.469422	0.599484	0	0	1.27782	0.966357	RGCC;PPARG
circulatory system development (GO:0072359)	3/126	0.469566	0.599484	0	0	1.18442	0.895357	FLRT3;HAND2;TGFBR1
synapse organization (GO:0050808)	3/126	0.469566	0.599484	0	0	1.18442	0.895357	FLRT3;BDNF;DKK1
negative regulation of growth (GO:0045926)	3/126	0.469566	0.599484	0	0	1.18442	0.895357	MT2A;JADE1;ING1
phosphatidylinositol biosynthetic process (GO:0006661)	3/126	0.469566	0.599484	0	0	1.18442	0.895357	PLEKHA1;PLEKHA2;SOCS6
regulation of I-kappaB kinase/NF-kappaB signaling (GO:0043122)	5/224	0.474151	0.604888	0	0	1.10877	0.827392	PER1;GOLT1B;WNT5A;LPAR1;SECTM1
negative regulation of NF-kappaB transcription factor activity (GO:0032088)	2/79	0.47605	0.604888	0	0	1.26116	0.936076	NFKBIA;ERBIN
positive regulation of proteasomal ubiquitin-dependent protein catabolic process (GO:0032436)	2/79	0.47605	0.604888	0	0	1.26116	0.936076	RNF144A;NKD2
positive regulation of ubiquitin-dependent protein catabolic process (GO:2000060)	2/79	0.47605	0.604888	0	0	1.26116	0.936076	RNF144A;NKD2
aortic valve morphogenesis (GO:0003180)	1/32	0.479793	0.604888	0	0	1.56608	1.15013	SNAI1
B cell proliferation (GO:0042100)	1/32	0.479793	0.604888	0	0	1.56608	1.15013	CTPS1
regulation of centrosome duplication (GO:0010824)	1/32	0.479793	0.604888	0	0	1.56608	1.15013	CHMP1B
regulation of chemotaxis (GO:0050920)	1/32	0.479793	0.604888	0	0	1.56608	1.15013	GPR183
regulation of dendrite morphogenesis (GO:0048814)	1/32	0.479793	0.604888	0	0	1.56608	1.15013	KNDC1
regulation of intracellular protein transport (GO:0033157)	1/32	0.479793	0.604888	0	0	1.56608	1.15013	PRR5L
ERBB2 signaling pathway (GO:0038128)	1/32	0.479793	0.604888	0	0	1.56608	1.15013	ERBIN
regulation of transcription involved in G1/S transition of mitotic cell cycle (GO:0000083)	1/32	0.479793	0.604888	0	0	1.56608	1.15013	CDK17
intra-Golgi vesicle-mediated transport (GO:0006891)	1/32	0.479793	0.604888	0	0	1.56608	1.15013	COG6
liver development (GO:0001889)	1/32	0.479793	0.604888	0	0	1.56608	1.15013	TGFBR3
long-chain fatty acid transport (GO:0015909)	1/32	0.479793	0.604888	0	0	1.56608	1.15013	PPARG
superoxide metabolic process (GO:0006801)	1/32	0.479793	0.604888	0	0	1.56608	1.15013	NOX4
mitochondrial membrane organization (GO:0007006)	1/32	0.479793	0.604888	0	0	1.56608	1.15013	MTX3
negative regulation of cell-matrix adhesion (GO:0001953)	1/32	0.479793	0.604888	0	0	1.56608	1.15013	SERPINE1
negative regulation of chemotaxis (GO:0050922)	1/32	0.479793	0.604888	0	0	1.56608	1.15013	SEMA3C
negative regulation of intracellular steroid hormone receptor signaling pathway (GO:0033144)	1/32	0.479793	0.604888	0	0	1.56608	1.15013	PER1
peptidyl-proline modification (GO:0018208)	1/32	0.479793	0.604888	0	0	1.56608	1.15013	FKBP5
positive regulation of interleukin-10 production (GO:0032733)	1/32	0.479793	0.604888	0	0	1.56608	1.15013	CD274
protein K63-linked deubiquitination (GO:0070536)	1/32	0.479793	0.604888	0	0	1.56608	1.15013	ZRANB1
regulation of organelle organization (GO:0033043)	2/80	0.482627	0.607801	0	0	1.24493	0.906945	LMAN1;PISD
negative regulation of extrinsic apoptotic signaling pathway (GO:2001237)	2/80	0.482627	0.607801	0	0	1.24493	0.906945	SERPINE1;TGFBR1
activation of cysteine-type endopeptidase activity involved in apoptotic process (GO:0006919)	2/81	0.489153	0.611843	0	0	1.22911	0.878911	PPARG;F3
regulation of primary metabolic process (GO:0080090)	3/130	0.490169	0.611843	0	0	1.14688	0.81773	IRS2;PPARG;TBL1X
G2/M transition of mitotic cell cycle (GO:0000086)	3/130	0.490169	0.611843	0	0	1.14688	0.81773	PPP1CB;CCNA2;PHLDA1
bile acid metabolic process (GO:0008206)	1/33	0.490318	0.611843	0	0	1.51706	1.08121	NPC1
regulation of histone acetylation (GO:0035065)	1/33	0.490318	0.611843	0	0	1.51706	1.08121	MYOCD
regulation of neurotransmitter secretion (GO:0046928)	1/33	0.490318	0.611843	0	0	1.51706	1.08121	KCNMB4
regulation of protein localization to cell surface (GO:2000008)	1/33	0.490318	0.611843	0	0	1.51706	1.08121	BDNF
exonucleolytic catabolism of deadenylated mRNA (GO:0043928)	1/33	0.490318	0.611843	0	0	1.51706	1.08121	EXOSC9
signal transduction by p53 class mediator (GO:0072331)	1/33	0.490318	0.611843	0	0	1.51706	1.08121	NDRG1
keratan sulfate metabolic process (GO:0042339)	1/33	0.490318	0.611843	0	0	1.51706	1.08121	B4GALT4
muscle cell development (GO:0055001)	1/33	0.490318	0.611843	0	0	1.51706	1.08121	DMD
negative chemotaxis (GO:0050919)	1/33	0.490318	0.611843	0	0	1.51706	1.08121	SEMA3C
negative regulation of smooth muscle cell proliferation (GO:0048662)	1/33	0.490318	0.611843	0	0	1.51706	1.08121	PPARG
neuron projection extension (GO:1990138)	1/33	0.490318	0.611843	0	0	1.51706	1.08121	FLRT3
positive regulation of ATP metabolic process (GO:1903580)	1/33	0.490318	0.611843	0	0	1.51706	1.08121	HIF1A
positive regulation of cytokine production involved in immune response (GO:0002720)	1/33	0.490318	0.611843	0	0	1.51706	1.08121	WNT5A
positive regulation of organelle organization (GO:0010638)	1/33	0.490318	0.611843	0	0	1.51706	1.08121	LMAN1
cell cycle G2/M phase transition (GO:0044839)	3/131	0.495258	0.617141	0	0	1.13786	0.799546	PPP1CB;CCNA2;PHLDA1
cellular response to metal ion (GO:0071248)	3/131	0.495258	0.617141	0	0	1.13786	0.799546	MT2A;WNT5A;FOS
ephrin receptor signaling pathway (GO:0048013)	2/82	0.495627	0.617141	0	0	1.21368	0.851921	SIPA1L1;CHN1
positive regulation of cytoskeleton organization (GO:0051495)	2/82	0.495627	0.617141	0	0	1.21368	0.851921	PRKCE;SYNPO
regulation of activated T cell proliferation (GO:0046006)	1/34	0.500631	0.619714	0	0	1.47101	1.01777	CD274
regulation of cell adhesion mediated by integrin (GO:0033628)	1/34	0.500631	0.619714	0	0	1.47101	1.01777	SERPINE1
cardiac muscle contraction (GO:0060048)	1/34	0.500631	0.619714	0	0	1.47101	1.01777	DMD
cell-substrate junction assembly (GO:0007044)	1/34	0.500631	0.619714	0	0	1.47101	1.01777	FERMT2
cellular response to vascular endothelial growth factor stimulus (GO:0035924)	1/34	0.500631	0.619714	0	0	1.47101	1.01777	NR4A1
regulation of myoblast differentiation (GO:0045661)	1/34	0.500631	0.619714	0	0	1.47101	1.01777	TBX3
sister chromatid segregation (GO:0000819)	1/34	0.500631	0.619714	0	0	1.47101	1.01777	TOP2A
tRNA methylation (GO:0030488)	1/34	0.500631	0.619714	0	0	1.47101	1.01777	TRMT1L
negative regulation of extrinsic apoptotic signaling pathway via death domain receptors (GO:1902042)	1/34	0.500631	0.619714	0	0	1.47101	1.01777	SERPINE1
neural tube closure (GO:0001843)	1/34	0.500631	0.619714	0	0	1.47101	1.01777	MTHFD1L
protein insertion into membrane (GO:0051205)	1/34	0.500631	0.619714	0	0	1.47101	1.01777	TRAM1
apoptotic process (GO:0006915)	5/231	0.501092	0.619954	0	0	1.07403	0.742121	NFKBIA;PRKCE;RFK;JADE1;FOXO1
regulation of defense response (GO:0031347)	2/83	0.502049	0.620477	0	0	1.19864	0.825929	IL1R1;WNT5A
peptide metabolic process (GO:0006518)	2/83	0.502049	0.620477	0	0	1.19864	0.825929	CPM;DMD
regulation of cytokinesis (GO:0032465)	2/84	0.508418	0.62489	0	0	1.18396	0.80089	PRKCE;MAP9
regulation of autophagosome assembly (GO:2000785)	1/35	0.510735	0.62489	0	0	1.42767	0.959261	TMEM39A
regulation of blood circulation (GO:1903522)	1/35	0.510735	0.62489	0	0	1.42767	0.959261	KCNMB4
bicarbonate transport (GO:0015701)	1/35	0.510735	0.62489	0	0	1.42767	0.959261	SLC26A6
cellular response to amyloid-beta (GO:1904646)	1/35	0.510735	0.62489	0	0	1.42767	0.959261	IGF1R
cellular response to hydrogen peroxide (GO:0070301)	1/35	0.510735	0.62489	0	0	1.42767	0.959261	PLEKHA1
cellular response to virus (GO:0098586)	1/35	0.510735	0.62489	0	0	1.42767	0.959261	HIF1A
regulation of ion transmembrane transport (GO:0034765)	1/35	0.510735	0.62489	0	0	1.42767	0.959261	KCNJ8
regulation of lipid biosynthetic process (GO:0046890)	1/35	0.510735	0.62489	0	0	1.42767	0.959261	PDK4
regulation of muscle cell differentiation (GO:0051147)	1/35	0.510735	0.62489	0	0	1.42767	0.959261	MYOCD
embryonic skeletal system development (GO:0048706)	1/35	0.510735	0.62489	0	0	1.42767	0.959261	WNT5A
regulation of trans-synaptic signaling (GO:0099177)	1/35	0.510735	0.62489	0	0	1.42767	0.959261	BDNF
semaphorin-plexin signaling pathway (GO:0071526)	1/35	0.510735	0.62489	0	0	1.42767	0.959261	SEMA3C
smoothened signaling pathway (GO:0007224)	1/35	0.510735	0.62489	0	0	1.42767	0.959261	HIPK2
negative regulation of organelle assembly (GO:1902116)	1/35	0.510735	0.62489	0	0	1.42767	0.959261	TMEM39A
negative regulation of T cell proliferation (GO:0042130)	1/35	0.510735	0.62489	0	0	1.42767	0.959261	CD274
nuclear-transcribed mRNA catabolic process, exonucleolytic (GO:0000291)	1/35	0.510735	0.62489	0	0	1.42767	0.959261	EXOSC9
positive regulation of cell cycle G1/S phase transition (GO:1902808)	1/35	0.510735	0.62489	0	0	1.42767	0.959261	RGCC
positive regulation of lymphocyte activation (GO:0051251)	1/35	0.510735	0.62489	0	0	1.42767	0.959261	CCL2
G1/S transition of mitotic cell cycle (GO:0000082)	2/85	0.514734	0.629119	0	0	1.16963	0.77676	CDK17;CUL4B
Wnt signaling pathway, planar cell polarity pathway (GO:0060071)	2/85	0.514734	0.629119	0	0	1.16963	0.77676	WNT5A;ARHGEF19
protein localization to plasma membrane (GO:0072659)	3/136	0.520317	0.632006	0	0	1.0948	0.715253	MAP7;ZDHHC2;NKD2
activation of adenylate cyclase activity (GO:0007190)	1/36	0.520635	0.632006	0	0	1.38681	0.90518	EDNRA
axonal transport (GO:0098930)	1/36	0.520635	0.632006	0	0	1.38681	0.90518	HIF1A
regulation of embryonic development (GO:0045995)	1/36	0.520635	0.632006	0	0	1.38681	0.90518	CCSAP
regulation of osteoclast differentiation (GO:0045670)	1/36	0.520635	0.632006	0	0	1.38681	0.90518	FSTL3
endoderm formation (GO:0001706)	1/36	0.520635	0.632006	0	0	1.38681	0.90518	DUSP1
intrinsic apoptotic signaling pathway by p53 class mediator (GO:0072332)	1/36	0.520635	0.632006	0	0	1.38681	0.90518	HIPK2
macrophage activation (GO:0042116)	1/36	0.520635	0.632006	0	0	1.38681	0.90518	CRTC3
membrane assembly (GO:0071709)	1/36	0.520635	0.632006	0	0	1.38681	0.90518	TLCD2
Wnt signaling pathway, calcium modulating pathway (GO:0007223)	1/36	0.520635	0.632006	0	0	1.38681	0.90518	WNT5A
positive regulation of innate immune response (GO:0045089)	1/36	0.520635	0.632006	0	0	1.38681	0.90518	WNT5A
positive regulation of mitotic nuclear division (GO:0045840)	1/36	0.520635	0.632006	0	0	1.38681	0.90518	RGCC
positive regulation of substrate adhesion-dependent cell spreading (GO:1900026)	1/36	0.520635	0.632006	0	0	1.38681	0.90518	FERMT2
positive regulation of proteasomal protein catabolic process (GO:1901800)	2/86	0.520996	0.632112	0	0	1.15565	0.7535	RNF144A;NKD2
proteolysis (GO:0006508)	6/287	0.523543	0.634871	0	0	1.03623	0.670583	SRGN;CPM;PLAT;TBL1X;F3;TRABD2A
ERAD pathway (GO:0036503)	2/87	0.527203	0.638642	0	0	1.142	0.731071	SGTB;DNAJB14
regulation of transcription from RNA polymerase II promoter in response to stress (GO:0043618)	2/87	0.527203	0.638642	0	0	1.142	0.731071	EPAS1;HIF1A
regulation of intracellular pH (GO:0051453)	1/37	0.530336	0.63877	0	0	1.34822	0.855102	SLC26A6
regulation of transport (GO:0051049)	1/37	0.530336	0.63877	0	0	1.34822	0.855102	WWC1
glutamate receptor signaling pathway (GO:0007215)	1/37	0.530336	0.63877	0	0	1.34822	0.855102	GRIA3
lysosome localization (GO:0032418)	1/37	0.530336	0.63877	0	0	1.34822	0.855102	NR4A3
neural crest cell migration (GO:0001755)	1/37	0.530336	0.63877	0	0	1.34822	0.855102	SEMA3C
nucleotide-excision repair, DNA incision, 5'-to lesion (GO:0006296)	1/37	0.530336	0.63877	0	0	1.34822	0.855102	CUL4B
phospholipid biosynthetic process (GO:0008654)	1/37	0.530336	0.63877	0	0	1.34822	0.855102	LPCAT1
positive regulation of calcium ion transport (GO:0051928)	1/37	0.530336	0.63877	0	0	1.34822	0.855102	CCL2
positive regulation of cytokinesis (GO:0032467)	1/37	0.530336	0.63877	0	0	1.34822	0.855102	PRKCE
positive regulation of exocytosis (GO:0045921)	1/37	0.530336	0.63877	0	0	1.34822	0.855102	STXBP5
protein insertion into ER membrane (GO:0045048)	1/37	0.530336	0.63877	0	0	1.34822	0.855102	TRAM1
regulation of GTPase activity (GO:0043087)	4/189	0.532631	0.640745	0	0	1.04924	0.660947	SIPA1L1;CHN1;CCL2;FERMT2
regulation of establishment of planar polarity (GO:0090175)	2/88	0.533356	0.640745	0	0	1.12866	0.709436	WNT5A;ARHGEF19
retrograde transport, endosome to Golgi (GO:0042147)	2/88	0.533356	0.640745	0	0	1.12866	0.709436	LMAN1;HEATR5A
negative regulation of binding (GO:0051100)	2/88	0.533356	0.640745	0	0	1.12866	0.709436	NFKBIA;DKK1
positive regulation of neuron projection development (GO:0010976)	2/88	0.533356	0.640745	0	0	1.12866	0.709436	BDNF;WNT5A
regulation of cellular component organization (GO:0051128)	3/139	0.535024	0.642084	0	0	1.07049	0.669528	SLITRK4;WNT5A;SGK1
positive regulation of response to external stimulus (GO:0032103)	3/139	0.535024	0.642084	0	0	1.07049	0.669528	NFKBIA;SERPINE1;WNT5A
actin-myosin filament sliding (GO:0033275)	1/38	0.539841	0.644532	0	0	1.31172	0.808648	DMD
response to cAMP (GO:0051591)	1/38	0.539841	0.644532	0	0	1.31172	0.808648	SLC26A6
response to estradiol (GO:0032355)	1/38	0.539841	0.644532	0	0	1.31172	0.808648	STAT5B
histone exchange (GO:0043486)	1/38	0.539841	0.644532	0	0	1.31172	0.808648	SPTY2D1
lymphocyte proliferation (GO:0046651)	1/38	0.539841	0.644532	0	0	1.31172	0.808648	CTPS1
muscle filament sliding (GO:0030049)	1/38	0.539841	0.644532	0	0	1.31172	0.808648	DMD
negative regulation of TOR signaling (GO:0032007)	1/38	0.539841	0.644532	0	0	1.31172	0.808648	DEPTOR
negative regulation of ubiquitin-dependent protein catabolic process (GO:2000059)	1/38	0.539841	0.644532	0	0	1.31172	0.808648	HIPK2
positive regulation of insulin secretion (GO:0032024)	1/38	0.539841	0.644532	0	0	1.31172	0.808648	IRS2
positive regulation of production of molecular mediator of immune response (GO:0002702)	1/38	0.539841	0.644532	0	0	1.31172	0.808648	WNT5A
regulation of small GTPase mediated signal transduction (GO:0051056)	3/141	0.544686	0.649967	0	0	1.05486	0.640877	FAM13A;CHN1;ARHGEF19
sodium ion transport (GO:0006814)	2/90	0.545497	0.649967	0	0	1.10289	0.668418	SGK1;KCNK1
positive regulation of binding (GO:0051099)	2/90	0.545497	0.649967	0	0	1.10289	0.668418	PPARG;HIPK2
regulation of cellular component biogenesis (GO:0044087)	1/39	0.549154	0.649967	0	0	1.27713	0.765483	SPTY2D1
regulation of dendrite development (GO:0050773)	1/39	0.549154	0.649967	0	0	1.27713	0.765483	KNDC1
regulation of exit from mitosis (GO:0007096)	1/39	0.549154	0.649967	0	0	1.27713	0.765483	RGCC
regulation of intracellular transport (GO:0032386)	1/39	0.549154	0.649967	0	0	1.27713	0.765483	WWC1
regulation of ion transmembrane transporter activity (GO:0032412)	1/39	0.549154	0.649967	0	0	1.27713	0.765483	TCAF2
regulation of nitric-oxide synthase activity (GO:0050999)	1/39	0.549154	0.649967	0	0	1.27713	0.765483	HIF1A
regulation of protein targeting to mitochondrion (GO:1903214)	1/39	0.549154	0.649967	0	0	1.27713	0.765483	LMAN1
regulation of T cell differentiation (GO:0045580)	1/39	0.549154	0.649967	0	0	1.27713	0.765483	NFATC2
vesicle cytoskeletal trafficking (GO:0099518)	1/39	0.549154	0.649967	0	0	1.27713	0.765483	TANC2
negative regulation of cellular metabolic process (GO:0031324)	1/39	0.549154	0.649967	0	0	1.27713	0.765483	EDNRB
negative regulation of lymphocyte proliferation (GO:0050672)	1/39	0.549154	0.649967	0	0	1.27713	0.765483	CD274
nucleotide-excision repair, DNA incision (GO:0033683)	1/39	0.549154	0.649967	0	0	1.27713	0.765483	CUL4B
phospholipid dephosphorylation (GO:0046839)	1/39	0.549154	0.649967	0	0	1.27713	0.765483	PLPP3
positive regulation of intracellular transport (GO:0032388)	1/39	0.549154	0.649967	0	0	1.27713	0.765483	PRR5L
positive regulation of supramolecular fiber organization (GO:1902905)	2/91	0.551485	0.652393	0	0	1.09045	0.64897	PRKCE;SYNPO
digestive tract development (GO:0048565)	1/40	0.558279	0.658083	0	0	1.24432	0.725312	EDNRB
response to organonitrogen compound (GO:0010243)	1/40	0.558279	0.658083	0	0	1.24432	0.725312	KYNU
intraciliary transport involved in cilium assembly (GO:0035735)	1/40	0.558279	0.658083	0	0	1.24432	0.725312	TNPO1
negative regulation of I-kappaB kinase/NF-kappaB signaling (GO:0043124)	1/40	0.558279	0.658083	0	0	1.24432	0.725312	PER1
negative regulation of protein kinase B signaling (GO:0051898)	1/40	0.558279	0.658083	0	0	1.24432	0.725312	PLEKHA1
positive regulation of cation channel activity (GO:2001259)	1/40	0.558279	0.658083	0	0	1.24432	0.725312	CCL2
positive regulation of ossification (GO:0045778)	1/40	0.558279	0.658083	0	0	1.24432	0.725312	WNT5A
positive regulation of peptidyl-serine phosphorylation (GO:0033138)	2/93	0.563292	0.663655	0	0	1.06637	0.612052	IL11;BDNF
acylglycerol metabolic process (GO:0006639)	1/41	0.567219	0.664907	0	0	1.21315	0.687868	GK
carboxylic acid transmembrane transport (GO:1905039)	1/41	0.567219	0.664907	0	0	1.21315	0.687868	SLC7A8
regulation of response to DNA damage stimulus (GO:2001020)	1/41	0.567219	0.664907	0	0	1.21315	0.687868	ARMT1
gluconeogenesis (GO:0006094)	1/41	0.567219	0.664907	0	0	1.21315	0.687868	PC
regulation of viral transcription (GO:0046782)	1/41	0.567219	0.664907	0	0	1.21315	0.687868	HEXIM1
heart contraction (GO:0060047)	1/41	0.567219	0.664907	0	0	1.21315	0.687868	DMD
hexose metabolic process (GO:0019318)	1/41	0.567219	0.664907	0	0	1.21315	0.687868	IRS2
import into cell (GO:0098657)	1/41	0.567219	0.664907	0	0	1.21315	0.687868	SLC7A8
keratinocyte differentiation (GO:0030216)	1/41	0.567219	0.664907	0	0	1.21315	0.687868	WNT5A
nucleobase-containing compound catabolic process (GO:0034655)	1/41	0.567219	0.664907	0	0	1.21315	0.687868	NUDT16
regulation of signal transduction (GO:0009966)	4/198	0.569407	0.667135	0	0	1.0001	0.563218	RGS2;IGFBP4;RSPO3;SIK2
mRNA metabolic process (GO:0016071)	2/95	0.574875	0.671108	0	0	1.04333	0.577591	NUDT16;NUDT12
ATP-dependent chromatin remodeling (GO:0043044)	1/42	0.575979	0.671108	0	0	1.1835	0.652918	SPTY2D1
calcium ion transmembrane import into cytosol (GO:0097553)	1/42	0.575979	0.671108	0	0	1.1835	0.652918	ITPR1
regulation of extrinsic apoptotic signaling pathway via death domain receptors (GO:1902041)	1/42	0.575979	0.671108	0	0	1.1835	0.652918	SERPINE1
regulation of nervous system development (GO:0051960)	1/42	0.575979	0.671108	0	0	1.1835	0.652918	TNFRSF1B
regulation of ubiquitin-dependent protein catabolic process (GO:2000058)	1/42	0.575979	0.671108	0	0	1.1835	0.652918	HIPK2
skeletal system morphogenesis (GO:0048705)	1/42	0.575979	0.671108	0	0	1.1835	0.652918	TGFBR1
monocyte chemotaxis (GO:0002548)	1/42	0.575979	0.671108	0	0	1.1835	0.652918	CCL2
nucleic acid-templated transcription (GO:0097659)	1/42	0.575979	0.671108	0	0	1.1835	0.652918	NR4A2
phosphatidylinositol phosphate biosynthetic process (GO:0046854)	1/42	0.575979	0.671108	0	0	1.1835	0.652918	SOCS6
potassium ion import across plasma membrane (GO:1990573)	1/42	0.575979	0.671108	0	0	1.1835	0.652918	KCNJ8
regulation of macromolecule metabolic process (GO:0060255)	4/200	0.577359	0.67228	0	0	0.989796	0.543685	SORT1;DKK1;HIF1A;TOB1
positive regulation of intracellular protein transport (GO:0090316)	3/148	0.577564	0.67228	0	0	1.00358	0.5509	TCAF2;PRR5L;ZDHHC2
cellular transition metal ion homeostasis (GO:0046916)	2/96	0.580582	0.675454	0	0	1.03218	0.561221	MT2A;SLC39A10
modification-dependent protein catabolic process (GO:0019941)	4/201	0.581304	0.675617	0	0	0.984721	0.534192	RNF144A;WDR91;RBBP6;RNF150
ncRNA processing (GO:0034470)	4/201	0.581304	0.675617	0	0	0.984721	0.534192	EXOSC9;INTS2;INTS10;MPHOSPH6
regulation of carbohydrate catabolic process (GO:0043470)	1/43	0.584563	0.676019	0	0	1.15526	0.620252	HIF1A
regulation of cell-substrate adhesion (GO:0010810)	1/43	0.584563	0.676019	0	0	1.15526	0.620252	PDPN
[truncated: 322 more rows]

## Sheet: BP 18 vs 0
Term	Overlap	P.value	Adjusted.P.value	Old.P.value	Old.Adjusted.P.value	Odds.Ratio	Combined.Score	Genes
endoplasmic reticulum to Golgi vesicle-mediated transport (GO:0006888)	32/185	1.08285e-07	0.000420364	0	0	3.23583	51.8979	COPB2;COPA;SEC23A;LMAN2L;SAR1A;SAR1B;GOSR2;USO1;MIA3;GOLGA2;LMAN1;TMED3;TMED2;STX5;TMED1;TMED4;SEC13;COG7;SEC24A;COG6;GBF1;ARFGAP1;BET1L;COPZ1;YIF1B;RANGRF;KDELR2;KDELR3;MPPE1;SEC22B;ERGIC1;BET1
Golgi organization (GO:0007030)	24/130	1.23713e-06	0.00240127	0	0	3.48859	47.4543	CUL7;ATP8B4;COG7;ATP8B3;FBXW8;LMAN2L;STX16;GOSR2;SURF4;GBF1;GOLPH3L;ARL1;LYSMD3;GOLGA2;ARHGAP21;LMAN1;SEC23IP;TMED3;TMED2;STX5;TMED1;SEC22B;TMED4;BET1
IRE1-mediated unfolded protein response (GO:0036498)	14/53	2.6921e-06	0.00348357	0	0	5.50545	70.6084	TSPYL2;CUL7;FKBP14;GOSR2;GFPT1;SYVN1;WIPI1;ARFGAP1;PDIA5;SERP1;SRPRA;SSR1;SRPRB;KDELR3
COPII-coated vesicle budding (GO:0090114)	16/70	4.22139e-06	0.00409686	0	0	4.54799	56.2829	SEC13;SEC23A;SEC24A;SAR1A;SAR1B;GOSR2;USO1;MIA3;GOLGA2;LMAN1;SEC23IP;TMED2;SCAP;STX5;SEC22B;BET1
negative regulation of cell differentiation (GO:0045596)	29/191	6.39679e-06	0.00496647	0	0	2.76133	33.0247	TWIST2;LRP5;RORB;ADIPOR1;GATA2;DLL1;TSKU;FOXO1;EFEMP1;SUFU;ABCA1;WWTR1;MYOCD;ZBTB16;WNT5A;NOG;NR1H3;TMEM64;MEIS2;TBX3;BMP4;NFKBIA;MEIS1;COL5A1;BBS12;COL5A2;PPARG;PPARA;TRIB2
retrograde vesicle-mediated transport, Golgi to endoplasmic reticulum (GO:0006890)	17/85	1.44329e-05	0.00807636	0	0	3.83764	42.7744	COPB2;UVRAG;COPA;NBAS;COG7;GBF1;SURF4;GOLPH3L;ARFGAP1;COPZ1;TMED3;TMED2;KDELR2;KDELR3;PLPP3;SEC22B;ERGIC1
protein glycosylation (GO:0006486)	22/130	1.45632e-05	0.00807636	0	0	3.13314	34.8938	ALG9;COG7;GALNT2;RPN1;GFPT1;B3GALT4;ALG3;PLOD2;MOGS;ALG11;POMGNT1;GOLGA2;C1GALT1C1;KRTCAP2;DPM3;B3GNT9;SERP1;B4GAT1;NPC1;PGM3;MGAT1;B4GALT7
regulation of pri-miRNA transcription by RNA polymerase II (GO:1902893)	11/45	6.88943e-05	0.0319324	0	0	4.951	47.4452	BMP4;TERT;ATOH8;STAT3;PPARG;PRL;FOS;GATA2;PPARA;HIF1A;GNL3
endomembrane system organization (GO:0010256)	27/199	9.84665e-05	0.0319324	0	0	2.41612	22.2906	CUL7;LMAN2L;ARL1;TOR1AIP2;MIA3;GOLGA2;LMAN1;ARHGAP21;SYNGR2;SERP1;TMED3;TMED2;TMED1;TMED4;SRGN;ATP8B4;COG7;ATP8B3;FBXW8;SURF4;GBF1;OSBPL2;GOLPH3L;EIF2AK3;LYSMD3;SEC23IP;TLCD2
COPII vesicle coating (GO:0048208)	13/63	0.000102989	0.0319324	0	0	3.98191	36.5575	SEC13;SEC23A;SEC24A;SAR1B;GOSR2;USO1;GOLGA2;LMAN1;SEC23IP;TMED2;STX5;SEC22B;BET1
vesicle coating (GO:0006901)	13/63	0.000102989	0.0319324	0	0	3.98191	36.5575	SEC13;SEC23A;SEC24A;SAR1B;GOSR2;USO1;GOLGA2;LMAN1;SEC23IP;TMED2;STX5;SEC22B;BET1
vesicle targeting, rough ER to cis-Golgi (GO:0048207)	13/63	0.000102989	0.0319324	0	0	3.98191	36.5575	SEC13;SEC23A;SEC24A;SAR1B;GOSR2;USO1;GOLGA2;LMAN1;SEC23IP;TMED2;STX5;SEC22B;BET1
COPII-coated vesicle cargo loading (GO:0090110)	6/14	0.000106935	0.0319324	0	0	11.4465	104.659	SEC13;SEC23A;SEC24A;SAR1A;SCAP;MIA3
negative regulation of lipid storage (GO:0010888)	7/20	0.000127862	0.0354542	0	0	8.2225	73.7111	ABCA1;NFKBIA;NR1H3;PPARG;PPARA;TTC39B;PNPLA2
regulation of osteoblast differentiation (GO:0045667)	15/83	0.000152515	0.0394419	0	0	3.38061	29.7096	WWTR1;IFITM1;ZHX3;HGF;NOG;LRP5;TWIST2;RORB;IGF1;TMEM64;BMP4;SUFU;PPARG;IL6R;WNT4
positive regulation of pri-miRNA transcription by RNA polymerase II (GO:1902895)	9/34	0.000162775	0.0394419	0	0	5.50277	48.0015	TERT;ATOH8;STAT3;PPARG;PRL;FOS;GATA2;HIF1A;GNL3
negative regulation of cholesterol storage (GO:0010887)	5/10	0.000172723	0.0394419	0	0	15.252	132.141	ABCA1;NR1H3;PPARG;PPARA;TTC39B
fat cell differentiation (GO:0045444)	12/58	0.000183699	0.0396177	0	0	3.99282	34.3471	BSCL2;BBS2;NR4A2;IL11;TMEM120B;NR4A1;NR4A3;ZNF516;PPARG;INHBB;METRNL;FOXO1
protein N-linked glycosylation (GO:0006487)	13/67	0.000198376	0.0402198	0	0	3.68617	31.4259	ALG9;RPN1;GFPT1;ALG3;MOGS;ALG11;LMAN1;KRTCAP2;DPM3;OSTC;PGM3;MGAT1;B4GALT7
embryonic skeletal system development (GO:0048706)	9/35	0.000207212	0.0402198	0	0	5.29085	44.8757	OSR2;PDGFRA;SLC2A10;NOG;WNT5A;HOXA3;PCSK5;HOXD9;SULF2
positive regulation of small molecule metabolic process (GO:0062013)	6/16	0.000256186	0.0473578	0	0	9.15622	75.7184	IRS1;PRKCE;ADM;IRS2;PPARG;PPARA
respiratory tube development (GO:0030323)	8/30	0.000355943	0.0628078	0	0	5.55472	44.1086	BMP4;FGF7;FGF9;PDPN;FGF1;PCSK5;VEGFA;CCDC40
protein exit from endoplasmic reticulum (GO:0032527)	7/24	0.00045908	0.0774847	0	0	6.28645	48.3195	LMAN1;SEC13;SURF4;TMEM129;DERL1;SYVN1;RANGRF
positive regulation of fatty acid oxidation (GO:0046321)	5/12	0.000489067	0.0791066	0	0	10.8931	83.0386	NR4A3;IRS1;IRS2;PPARA;ABCD1
regulation of epithelial cell proliferation (GO:0050678)	15/93	0.000549444	0.0853177	0	0	2.94562	22.1116	CDKN1C;OSR2;ANGPT1;MAGED1;PEX2;IGF1;FGF1;MCC;VEGFA;BMP4;NR4A1;FGF7;DUSP10;NR4A3;FGF9
cellular protein localization (GO:0034613)	36/329	0.00062729	0.0936592	0	0	1.89291	13.9585	COPB2;COPA;SAR1A;SAR1B;STX16;COX18;ITSN1;USO1;ARL1;TM9SF4;HDAC6;FGF7;TMED3;ARFIP2;TMED2;STX5;TMED1;DMD;ARL5A;TMED4;BBS2;PRRT1;TBC1D8B;SEC13;COG7;ANGPT1;SMURF1;WNT5A;TBC1D2B;WIPI1;COPZ1;AHI1;SEC23IP;RAB31;UNC50;ID1
intracellular sterol transport (GO:0032366)	5/13	0.000754439	0.100991	0	0	9.531	68.5234	ABCA1;ARV1;NPC1;STAR;OSBPL2
negative regulation of hydrogen peroxide-induced cell death (GO:1903206)	5/13	0.000754439	0.100991	0	0	9.531	68.5234	NR4A3;HGF;PYCR1;TXN;PDE8A
negative regulation of macrophage derived foam cell differentiation (GO:0010745)	5/13	0.000754439	0.100991	0	0	9.531	68.5234	ABCA1;NFKBIA;NR1H3;PPARG;PPARA
eye morphogenesis (GO:0048592)	6/20	0.00100162	0.12961	0	0	6.53877	45.1576	EFEMP1;COL5A1;STAT3;COL5A2;IFT122;VEGFA
collagen fibril organization (GO:0030199)	14/89	0.00106964	0.13186	0	0	2.85733	19.5454	COL15A1;COL11A1;P3H2;P3H1;DPT;PLOD2;P3H4;COL3A1;COL5A1;P4HA1;P4HA3;COL5A2;COL4A5;COL8A1
respiratory system development (GO:0060541)	8/35	0.00108694	0.13186	0	0	4.52486	30.8794	BMP4;FGF7;FGF9;BASP1;PDPN;FGF1;VEGFA;CCDC40
negative regulation of cell cycle (GO:0045786)	13/80	0.00117111	0.137766	0	0	2.96888	20.0393	CDKN1C;TSPYL2;HEXIM1;MYOCD;TP53I13;DUSP1;NUDT6;RHOB;BMP4;RNF167;NR4A1;GAS1;INHA
positive regulation of osteoblast differentiation (GO:0045669)	9/44	0.00126055	0.143925	0	0	3.92845	26.2272	BMP4;WWTR1;IFITM1;ZHX3;HGF;LRP5;IGF1;IL6R;WNT4
protein transport (GO:0015031)	38/369	0.00140482	0.148797	0	0	1.768	11.6119	COPB2;COPA;RAB3A;LMAN2L;SAR1A;SAR1B;STX16;TMEM167A;USO1;ARL1;MIA3;HDAC6;CHMP1B;TMED3;ARFIP2;TMED2;STX5;TMED1;ARL5A;TMED4;ARRDC4;ABCA1;BBS2;TBC1D8B;SEC13;COG7;SLC10A7;GOLPH3L;TBC1D2B;TVP23B;COPZ1;SEC23IP;RAB31;PPARG;RAMP1;SCG2;VAMP2;ATP6V1B1
glomerular filtration (GO:0003094)	4/9	0.00141821	0.148797	0	0	12.1917	79.9576	TBC1D8B;MCAM;XPNPEP3;SULF2
positive regulation of fatty acid beta-oxidation (GO:0032000)	4/9	0.00141821	0.148797	0	0	12.1917	79.9576	IRS1;IRS2;PPARA;ABCD1
intracellular cholesterol transport (GO:0032367)	5/15	0.00158679	0.162103	0	0	7.62398	49.1445	ABCA1;NPC1;STAR;OSBPL2;LDLR
glycoprotein biosynthetic process (GO:0009101)	13/83	0.00165673	0.164909	0	0	2.84119	18.1918	CSGALNACT1;COG7;GCNT1;B3GALT4;ALG3;IGF1;GOLGA2;B3GNT9;SERP1;NPC1;MGAT1;B4GALT7;TMEM106A
positive regulation of lipid catabolic process (GO:0050996)	6/22	0.00173366	0.168252	0	0	5.72081	36.3702	IRS1;IL1B;IRS2;PPARA;ABCD1;PNPLA2
organonitrogen compound biosynthetic process (GO:1901566)	20/158	0.00177928	0.168467	0	0	2.22186	14.0678	CERS6;SLC44A1;ELOVL4;GSTO2;SPHK1;GCNT1;MGST1;LPCAT1;HACD3;PCSK5;ASS1;HACD4;SLC25A15;PEMT;DMD;SPTSSA;PLPP3;INHA;LPIN3;GSTM5
positive regulation of transcription by RNA polymerase II (GO:0045944)	78/908	0.00190425	0.176008	0	0	1.45675	9.12458	CRTC3;PTPRN;AKAP8L;SERPINE1;CITED4;RORB;PRL;FGF1;LITAF;HOXA10;HOXA5;HTATIP2;IL11;OSR2;MYOCD;ZBTB38;HGF;WNT5A;ABHD14B;MITF;FOS;KLF15;DCN;GNL3;HAND2;MYOD1;PPARG;MAML3;PPARA;MZF1;HDAC4;RNASEL;TMF1;BEX1;EPAS1;PLAG1;LRP5;FOXO4;GATA2;HDAC8;HIF1A;DLL1;FOXO1;GLIS1;NPAS2;TERT;ATOH8;ABL1;BRD8;TBL1X;CGA;GCN1;STAT5B;WWTR1;PHF10;STAT3;NR1H3;SMAD9;IGF1;MEIS2;TBX3;VEGFA;FOSL2;HIPK2;BMP4;NFKBIA;NR4A2;PER1;AHI1;N…
constitutive secretory pathway (GO:0045054)	3/5	0.00213741	0.184387	0	0	22.8446	140.452	RAB3A;TMEM167B;TMEM167A
heparin metabolic process (GO:0030202)	3/5	0.00213741	0.184387	0	0	22.8446	140.452	CSGALNACT1;SLC10A7;ANGPT1
vesicle fusion with Golgi apparatus (GO:0048280)	3/5	0.00213741	0.184387	0	0	22.8446	140.452	GOSR2;SEC22B;BET1
regulation of cholesterol storage (GO:0010885)	5/16	0.00219161	0.184953	0	0	6.93052	42.4364	ABCA1;NR1H3;PPARG;PPARA;TTC39B
renal filtration (GO:0097205)	4/10	0.00224854	0.18572	0	0	10.1592	61.9456	TBC1D8B;MCAM;XPNPEP3;SULF2
negative regulation of osteoblast differentiation (GO:0045668)	7/31	0.0023873	0.193073	0	0	4.45124	26.8748	SUFU;NOG;LRP5;TWIST2;PPARG;RORB;TMEM64
bone development (GO:0060348)	8/40	0.00270052	0.209669	0	0	3.81683	22.5739	AKAP13;OSR2;CYP26B1;SLC10A7;LRP5;P3H1;TGM2;SULF2
intraciliary transport involved in cilium assembly (GO:0035735)	8/40	0.00270052	0.209669	0	0	3.81683	22.5739	DYNC2LI1;IFT20;IFT43;IFT140;IFT81;IFT172;IFT122;TNPO1
establishment of protein localization to endoplasmic reticulum (GO:0072599)	5/17	0.0029484	0.224426	0	0	6.35264	37.0136	SEC61G;SRP54;SRPRA;SRPRB;MAN1A1
mesonephros development (GO:0001823)	4/11	0.00336168	0.239894	0	0	8.70744	49.5916	BMP4;OSR2;ZBTB16;FGF1
monocyte differentiation (GO:0030224)	4/11	0.00336168	0.239894	0	0	8.70744	49.5916	BMP4;PIR;PPARG;VEGFA
regulation of fat cell differentiation (GO:0045598)	12/80	0.00355824	0.239894	0	0	2.69785	15.2118	WWTR1;PTPRQ;BBS12;ZBTB16;WNT5A;LRP5;GNB3;PPARG;TMEM64;GATA2;TRIB2;FOXO1
regulation of angiogenesis (GO:0045765)	23/203	0.00362493	0.239894	0	0	1.95936	11.0115	HSPB6;SERPINF1;SPHK1;SERPINE1;WNT5A;PTPRM;PRL;FOXO4;GATA2;FGF1;TSPAN12;HIF1A;DCN;RHOB;HIPK2;VEGFA;RGCC;STIM1;ADAMTS1;IL1B;PPARG;HOXA5;HTATIP2
regulation of multicellular organism growth (GO:0040014)	5/18	0.00387715	0.239894	0	0	5.86366	32.5589	BBS2;STAT5A;STAT5B;IGF1;PRL
sulfur compound biosynthetic process (GO:0044272)	15/113	0.00403467	0.239894	0	0	2.34196	12.9108	CSGALNACT1;SLC10A7;CHST7;GSTO2;ANGPT1;MGST1;DCN;PAPSS2;B4GAT1;CHSY1;CTH;GCLM;B4GALT4;CHST2;GSTM5
skeletal system development (GO:0001501)	19/158	0.00407712	0.239894	0	0	2.09375	11.5206	SLC10A7;ZBTB16;WNT5A;NOG;EIF2AK3;P3H1;IGF1;PCSK5;PAPSS2;TBX3;HOXA11;SULF2;ADAMTS4;AKAP13;SUFU;CREB3L2;CDH11;INHA;TGM2
alditol metabolic process (GO:0019400)	3/6	0.00407857	0.239894	0	0	15.2289	83.7895	GK5;COQ2;GK
cellular response to cold (GO:0070417)	3/6	0.00407857	0.239894	0	0	15.2289	83.7895	NFKBIA;EIF2AK3;FOXO1
embryonic skeletal joint development (GO:0072498)	3/6	0.00407857	0.239894	0	0	15.2289	83.7895	OSR2;SLC2A10;NOG
negative regulation of sequestering of triglyceride (GO:0010891)	3/6	0.00407857	0.239894	0	0	15.2289	83.7895	PPARG;PPARA;PNPLA2
positive regulation of Wnt signaling pathway, planar cell polarity pathway (GO:2000096)	3/6	0.00407857	0.239894	0	0	15.2289	83.7895	DAB2;RSPO3;DKK1
proton-transporting V-type ATPase complex assembly (GO:0070070)	3/6	0.00407857	0.239894	0	0	15.2289	83.7895	TMEM9;TM9SF4;ATP6V1B1
regulation of type B pancreatic cell proliferation (GO:0061469)	3/6	0.00407857	0.239894	0	0	15.2289	83.7895	NR4A1;NR4A3;PTPRN
taurine metabolic process (GO:0019530)	3/6	0.00407857	0.239894	0	0	15.2289	83.7895	STAT5A;STAT5B;CSAD
regulation of glycogen biosynthetic process (GO:0005979)	6/26	0.00432862	0.249038	0	0	4.57567	24.9031	PPP1R3F;PPP1R3C;IRS1;IRS2;IGF1;SORBS1
organelle organization (GO:0006996)	40/420	0.00436233	0.249038	0	0	1.61947	8.8014	CUL7;SAR1A;LMAN2L;SAR1B;PEX11A;ARL1;TOR1AIP2;MIA3;FITM2;GOLGA2;LMAN1;ARHGAP21;TERT;CHMP1B;TMED3;CCL2;TMED2;TMED1;ABCD1;TMED4;ATP8B4;ZRANB1;ATP8B3;COG7;FBXW8;SORT1;MTX3;VPS13D;SURF4;GBF1;EIF2AK3;GOLPH3L;PEX2;LYSMD3;LARP4;TTC17;BSCL2;SEC23IP;RAB31;BIN1
negative regulation of epithelial cell proliferation (GO:0050680)	11/72	0.00446438	0.25117	0	0	2.7556	14.9123	CDKN1C;DUSP10;RGCC;MAGED1;ATOH8;KLF9;PTPRM;PEX2;PRL;MCC;SCG2
lung development (GO:0030324)	7/35	0.00492235	0.262475	0	0	3.81454	20.2703	BMP4;FGF7;FGF9;PDPN;FGF1;VEGFA;CCDC40
endoplasmic reticulum organization (GO:0007029)	11/73	0.00497022	0.262475	0	0	2.71101	14.38	LMAN1;TRAM1;SERP1;LMAN2L;SEC61G;EIF2AK3;TOR1AIP2;STX5;MIA3;TLE6;VAMP2
cellular response to interleukin-7 (GO:0098761)	5/19	0.00499774	0.262475	0	0	5.44454	28.8494	STAT5A;STAT5B;IRS1;STAT3;IRS2
interleukin-7-mediated signaling pathway (GO:0038111)	5/19	0.00499774	0.262475	0	0	5.44454	28.8494	STAT5A;STAT5B;IRS1;STAT3;IRS2
cation transmembrane transport (GO:0098655)	8/44	0.0050034	0.262475	0	0	3.39201	17.9697	SLC22A5;KCNJ8;SLC7A8;SLC25A19;ABCC9;SFXN1;SFXN2;SLC7A2
cellular response to peptide hormone stimulus (GO:0071375)	14/106	0.0056118	0.2843	0	0	2.32723	12.0617	IRS1;IRS2;INHBB;SORBS1;FOXO1;ADCY6;NR4A2;NR4A1;RAB31;NR4A3;PPARG;MGARP;VAMP2;LPIN3
intracellular protein transport (GO:0006886)	33/336	0.00576898	0.2843	0	0	1.67281	8.62375	COPB2;COPA;SAR1A;SAR1B;PPP1R10;STX16;COX18;USO1;ARL1;HDAC6;LMAN1;TMED3;ARFIP2;FAM53B;TMED2;STX5;TMED1;TNPO1;ARL5A;TMED4;TBC1D8B;SEC13;COG7;SMURF1;SURF4;STAT3;TBC1D2B;COPZ1;SEC23IP;RAB31;SRPRA;RANGRF;HAP1
embryonic limb morphogenesis (GO:0030326)	7/36	0.00579119	0.2843	0	0	3.6828	18.9717	OSR2;CYP26B1;INTU;NOG;CACNA1C;TBX3;HOXA11
GPI anchor metabolic process (GO:0006505)	6/28	0.00637447	0.2843	0	0	4.15926	21.0269	DPM3;PIGP;MPPE1;PIGL;PIGV;PIGF
protein localization to Golgi apparatus (GO:0034067)	6/28	0.00637447	0.2843	0	0	4.15926	21.0269	IFT20;COG7;GBF1;VPS13D;ARL1;ARL5A
regulation of small molecule metabolic process (GO:0062012)	6/28	0.00637447	0.2843	0	0	4.15926	21.0269	ARV1;PDK4;GNB3;ADIPOR1;PPARA;TTC39B
positive regulation of endothelial cell migration (GO:0010595)	12/86	0.00644036	0.2843	0	0	2.47831	12.5035	STAT5A;BMP4;ANGPT1;WNT5A;ATOH8;ABL1;FGF1;PLPP3;GATA2;HIF1A;RHOB;VEGFA
cellular response to interleukin-15 (GO:0071350)	4/13	0.00659513	0.2843	0	0	6.77173	34.0037	STAT5A;STAT5B;IL15;STAT3
fatty acid elongation (GO:0030497)	4/13	0.00659513	0.2843	0	0	6.77173	34.0037	ELOVL4;HACD3;ABCD1;HACD4
interleukin-15-mediated signaling pathway (GO:0035723)	4/13	0.00659513	0.2843	0	0	6.77173	34.0037	STAT5A;STAT5B;IL15;STAT3
intraciliary retrograde transport (GO:0035721)	4/13	0.00659513	0.2843	0	0	6.77173	34.0037	DYNC2LI1;IFT43;IFT140;IFT122
positive regulation of transporter activity (GO:0032411)	4/13	0.00659513	0.2843	0	0	6.77173	34.0037	TRPC6;NR1H3;SGK1;KCTD7
glycosaminoglycan biosynthetic process (GO:0006024)	13/97	0.00659545	0.2843	0	0	2.36588	11.88	CSGALNACT1;GALNT5;SLC10A7;CHST7;ANGPT1;HS6ST1;DCN;B4GAT1;CHSY1;IL1B;B4GALT7;B4GALT4;CHST2
negative regulation of endothelial cell proliferation (GO:0001937)	7/37	0.00676968	0.2843	0	0	3.55985	17.7825	RGCC;ATOH8;PTPRM;CCL2;PPARG;PRL;SCG2
regulation of p38MAPK cascade (GO:1900744)	7/37	0.00676968	0.2843	0	0	3.55985	17.7825	PER1;DUSP10;DUSP1;SPHK1;HAND2;IL1B;VEGFA
cellular response to monoamine stimulus (GO:0071868)	3/7	0.0068109	0.2843	0	0	11.4211	56.9823	NR4A3;ADCY6;TGM2
Golgi disassembly (GO:0090166)	3/7	0.0068109	0.2843	0	0	11.4211	56.9823	GOLGA2;GBF1;STX5
regulation of microtubule binding (GO:1904526)	3/7	0.0068109	0.2843	0	0	11.4211	56.9823	MAP2;ABL1;TTBK2
vascular wound healing (GO:0061042)	3/7	0.0068109	0.2843	0	0	11.4211	56.9823	MCAM;GATA2;VEGFA
epithelial to mesenchymal transition (GO:0001837)	8/47	0.00754142	0.311445	0	0	3.13059	15.3003	CUL7;HGF;NOG;WNT5A;SNAI1;HIF1A;TBX3;WNT4
sterol transport (GO:0015918)	5/21	0.00789233	0.322506	0	0	4.76347	23.064	ARV1;NPC1;OSBPL2;ABCA8;LDLR
growth hormone receptor signaling pathway via JAK-STAT (GO:0060397)	4/14	0.00878753	0.337754	0	0	6.09423	28.8527	STAT5A;STAT5B;STAT3;PRL
positive regulation of brown fat cell differentiation (GO:0090336)	4/14	0.00878753	0.337754	0	0	6.09423	28.8527	FNDC5;SOX13;PIM1;METRNL
positive regulation of glycogen biosynthetic process (GO:0045725)	4/14	0.00878753	0.337754	0	0	6.09423	28.8527	IRS1;IRS2;IGF1;SORBS1
positive regulation of glycoprotein biosynthetic process (GO:0010560)	4/14	0.00878753	0.337754	0	0	6.09423	28.8527	GOLGA2;SLC2A10;IGF1;RAMP1
regulation of fatty acid beta-oxidation (GO:0031998)	4/14	0.00878753	0.337754	0	0	6.09423	28.8527	IRS1;IRS2;PPARA;ABCD1
sequestering of extracellular ligand from receptor (GO:0035581)	4/14	0.00878753	0.337754	0	0	6.09423	28.8527	NOG;FSTL1;LTBP1;NBL1
non-motile cilium assembly (GO:1905515)	6/30	0.00904427	0.344214	0	0	3.81225	17.939	C2CD3;TBC1D32;TMEM216;IFT122;RPGRIP1L;PIBF1
positive regulation of transcription, DNA-templated (GO:0045893)	93/1183	0.00932006	0.351267	0	0	1.32053	6.17427	CDKN1C;CRTC3;FOXE1;PTPRN;RASL11A;AKAP8L;SERPINE1;CITED4;RORB;FGF1;LITAF;ING1;HOXA11;HOXA10;ING5;FGF7;CREB3L2;HOXA5;MAP3K5;HTATIP2;IL11;OSR2;MYOCD;ZBTB38;HGF;WNT5A;ABHD14B;MITF;FOS;KLF15;DCN;ACTA2;HAND2;IL1B;MYOD1;ZNF516;PPARG;MAML3;PPARA;MZF1;HDAC4;RNASEL;TMF1;BEX1;EPAS1;PLAG1;LRP5;FOXO4;GATA2;HDAC8;HIF1A;DLL1;FOXO1;GLIS1;NPAS2;NFIL3;ATOH8;ABL1;BRD8;TBL1X;CGA;WNT4;STAT5B;WWTR1;PHF10;FZD4;ZBTB16;S…
protein O-linked glycosylation (GO:0006493)	13/102	0.00997982	0.358722	0	0	2.23237	10.2849	GALNT5;GALNT15;GALNT2;GCNT1;PLOD2;TMTC1;POMGNT1;C1GALT1C1;POFUT2;DPM3;B4GAT1;PGM3;ST6GALNAC4
negative regulation of B cell apoptotic process (GO:0002903)	3/8	0.0104005	0.358722	0	0	9.13636	41.7158	BCL6;ORMDL3;IRS2
negative regulation of response to reactive oxygen species (GO:1901032)	3/8	0.0104005	0.358722	0	0	9.13636	41.7158	PYCR1;TXN;PDE8A
positive regulation of steroid biosynthetic process (GO:0010893)	3/8	0.0104005	0.358722	0	0	9.13636	41.7158	STAR;ADM;CGA
positive regulation of vascular associated smooth muscle cell migration (GO:1904754)	3/8	0.0104005	0.358722	0	0	9.13636	41.7158	NR4A3;FGF9;ADAMTS1
proximal/distal pattern formation (GO:0009954)	3/8	0.0104005	0.358722	0	0	9.13636	41.7158	CYP26B1;DLL1;HOXD9
regulation of RNA biosynthetic process (GO:2001141)	3/8	0.0104005	0.358722	0	0	9.13636	41.7158	IL1B;MITF;TNFRSF1B
sequestering of BMP from receptor via BMP binding (GO:0038098)	3/8	0.0104005	0.358722	0	0	9.13636	41.7158	NOG;FSTL1;NBL1
vascular associated smooth muscle contraction (GO:0014829)	3/8	0.0104005	0.358722	0	0	9.13636	41.7158	ACTA2;EDNRA;EDNRB
glycolipid biosynthetic process (GO:0009247)	7/40	0.0104419	0.358722	0	0	3.23571	14.7611	DPM3;PIGP;MPPE1;PIGL;PIGV;PIGF;ST6GALNAC5
phospholipid translocation (GO:0045332)	6/31	0.0106419	0.359235	0	0	3.65956	16.6252	ABCA1;ATP8B4;ATP8B3;ABCA4;PLSCR4;ATP11A
regulation of developmental growth (GO:0048638)	6/31	0.0106419	0.359235	0	0	3.65956	16.6252	STAT5A;STAT5B;ABL1;PRL;IGF1;DLL1
regulation of endothelial cell proliferation (GO:0001936)	12/92	0.0109129	0.362935	0	0	2.2917	10.3535	STAT5A;BMP4;NR4A1;RGCC;ANGPT1;WNT5A;ATOH8;PTPRM;PRL;SCG2;HIF1A;VEGFA
integrated stress response signaling (GO:0140467)	4/15	0.011406	0.362935	0	0	5.53992	24.7835	EIF2AK1;EIF2AK3;CCL2;OMA1
photoreceptor cell development (GO:0042461)	4/15	0.011406	0.362935	0	0	5.53992	24.7835	AHI1;ARL3;RORB;VEGFA
positive regulation of glycogen metabolic process (GO:0070875)	4/15	0.011406	0.362935	0	0	5.53992	24.7835	IRS1;IRS2;IGF1;SORBS1
protein hydroxylation (GO:0018126)	4/15	0.011406	0.362935	0	0	5.53992	24.7835	P3H2;P3H1;P3H4;PLOD2
regulation of sequestering of triglyceride (GO:0010889)	4/15	0.011406	0.362935	0	0	5.53992	24.7835	FITM2;PPARG;PPARA;PNPLA2
regulation of triglyceride biosynthetic process (GO:0010866)	4/15	0.011406	0.362935	0	0	5.53992	24.7835	NR1H3;FITM2;SIK1;LDLR
hexose metabolic process (GO:0019318)	7/41	0.0119377	0.371168	0	0	3.14038	13.9058	SLC35A2;DCXR;FUCA1;IRS2;OMA1;PGM1;GALK2
cholesterol transport (GO:0030301)	8/51	0.0122963	0.371168	0	0	2.83876	12.4862	ABCA1;LIMA1;NPC1;STAR;OSBPL2;ABCA8;LDLR;TSKU
inositol lipid-mediated signaling (GO:0048017)	8/51	0.0122963	0.371168	0	0	2.83876	12.4862	PDGFRA;PLCB4;IRS1;PLCL2;IRS2;PLCH1;GAB2;IGF1
mesenchymal cell differentiation (GO:0048762)	8/51	0.0122963	0.371168	0	0	2.83876	12.4862	CUL7;HGF;NOG;WNT5A;FBXL17;SNAI1;HIF1A;WNT4
positive regulation of fat cell differentiation (GO:0045600)	8/51	0.0122963	0.371168	0	0	2.83876	12.4862	FNDC5;ZBTB16;PIM1;SOX13;LRP5;PPARG;TMEM64;METRNL
regulation of smoothened signaling pathway (GO:0008589)	8/51	0.0122963	0.371168	0	0	2.83876	12.4862	HERC4;INTU;IFT81;SUFU;FBXL17;GAS1;IFT122;TXNDC15
chondrocyte differentiation (GO:0002062)	6/32	0.0124296	0.371168	0	0	3.51862	15.4386	BMP4;OSR2;WNT2B;CREB3L2;EIF2AK3;SULF2
GPI anchor biosynthetic process (GO:0006506)	6/32	0.0124296	0.371168	0	0	3.51862	15.4386	DPM3;PIGP;MPPE1;PIGL;PIGV;PIGF
positive regulation of epithelial cell migration (GO:0010634)	12/94	0.0128418	0.380548	0	0	2.23557	9.73601	BMP4;FGF7;ANGPT1;PRKCE;WNT5A;ATOH8;ABL1;FGF1;HIF1A;HDAC6;RHOB;VEGFA
negative regulation of BMP signaling pathway (GO:0030514)	8/52	0.0137678	0.398684	0	0	2.7741	11.8882	SPART;SMURF1;NOG;SMAD9;PPARG;NBL1;FSTL1;HIPK2
sprouting angiogenesis (GO:0002040)	8/52	0.0137678	0.398684	0	0	2.7741	11.8882	BMP4;NR4A1;ANGPT1;RSPO3;MIA3;DLL1;RECK;VEGFA
adenylate cyclase-activating G protein-coupled receptor signaling pathway (GO:0007189)	14/118	0.0140285	0.398684	0	0	2.05738	8.77814	ABCA1;GPR78;PTGER2;LPAR1;ADM;ADRA2C;ADCY6;GNAL;CNR1;ADGRG6;S1PR1;S1PR3;RAMP1;ADGRL3
cellular response to catecholamine stimulus (GO:0071870)	5/24	0.0141415	0.398684	0	0	4.0107	17.0801	NR4A3;ABL1;PDE4B;ADCY6;TGM2
lipid translocation (GO:0034204)	5/24	0.0141415	0.398684	0	0	4.0107	17.0801	ABCA1;ATP8B4;ATP8B3;ABCA4;ATP11A
protein localization to organelle (GO:0033365)	16/142	0.0144222	0.398684	0	0	1.94164	8.23058	BBS2;TUB;TRAM1;COG7;SSB;IFT140;ARL3;GBF1;ARL1;IFT122;BMP4;IFT20;SERP1;SEC61G;STX5;VAMP2
Golgi to endosome transport (GO:0006895)	4/16	0.0144774	0.398684	0	0	5.07799	21.5061	MON2;SORT1;GBF1;WIPI1
platelet-derived growth factor receptor signaling pathway (GO:0048008)	4/16	0.0144774	0.398684	0	0	5.07799	21.5061	PDGFRA;NR4A3;ABL1;PLAT
regulation of fatty acid oxidation (GO:0046320)	4/16	0.0144774	0.398684	0	0	5.07799	21.5061	NR4A3;PDK4;PPARA;ABCD1
cellular response to interleukin-9 (GO:0071355)	3/9	0.0148916	0.398684	0	0	7.61323	32.0285	STAT5A;STAT5B;STAT3
embryonic forelimb morphogenesis (GO:0035115)	3/9	0.0148916	0.398684	0	0	7.61323	32.0285	OSR2;CACNA1C;TBX3
interleukin-9-mediated signaling pathway (GO:0038113)	3/9	0.0148916	0.398684	0	0	7.61323	32.0285	STAT5A;STAT5B;STAT3
regulation of Wnt signaling pathway, planar cell polarity pathway (GO:2000095)	3/9	0.0148916	0.398684	0	0	7.61323	32.0285	DAB2;RSPO3;DKK1
sensory organ morphogenesis (GO:0090596)	3/9	0.0148916	0.398684	0	0	7.61323	32.0285	COL5A1;INTU;COL5A2
lipid homeostasis (GO:0055088)	9/64	0.0162965	0.430362	0	0	2.49726	10.2807	ABCA1;ORMDL3;NR1H3;IRS2;PPARG;TLCD2;FITM2;ABCD1;PNPLA2
plasma membrane organization (GO:0007009)	9/64	0.0162965	0.430362	0	0	2.49726	10.2807	ARV1;RAB3A;SERP1;COL5A1;BIN1;PLSCR4;OSBPL2;TLCD2;ABCD1
protein insertion into membrane (GO:0051205)	6/34	0.0166171	0.435862	0	0	3.26694	13.3857	TRAM1;SERP1;COX18;SEC61G;STX5;VAMP2
cAMP-mediated signaling (GO:0019933)	5/25	0.0167992	0.437682	0	0	3.80996	15.5691	KSR1;PDE4D;ADGRG6;PDE3A;PDE7B
regulation of cell adhesion (GO:0030155)	15/133	0.0173292	0.445943	0	0	1.94294	7.8793	ANGPT1;DUSP1;FBLN1;MIA3;CELSR2;ZDHHC2;DLL1;VEGFA;PPP1CB;CXCL12;ABL1;SAA1;ATM;TGFBI;TGM2
regulation of endothelial cell apoptotic process (GO:2000351)	7/44	0.0173461	0.445943	0	0	2.88529	11.6981	IL11;RGCC;ANGPT1;SERPINE1;CCL2;GATA2;SCG2
negative regulation of angiogenesis (GO:0016525)	11/87	0.0179357	0.454047	0	0	2.20996	8.88615	RGCC;ADAMTS1;SERPINF1;SERPINE1;PTPRM;PPARG;PRL;FOXO4;ADAMTS9;HOXA5;DCN
positive regulation of smooth muscle cell migration (GO:0014911)	4/17	0.0180249	0.454047	0	0	4.68712	18.8235	NR4A3;FGF9;ADAMTS1;IGF1
preassembly of GPI anchor in ER membrane (GO:0016254)	4/17	0.0180249	0.454047	0	0	4.68712	18.8235	PIGP;PIGL;PIGV;PIGF
regulation of BMP signaling pathway (GO:0030510)	10/76	0.0181291	0.454047	0	0	2.3128	9.27488	BMP4;SPART;TWSG1;SMURF1;NOG;SMAD9;PPARG;NBL1;FSTL1;HIPK2
blood vessel diameter maintenance (GO:0097746)	6/35	0.0190367	0.467725	0	0	3.15412	12.4947	EDNRA;EDNRB;BDKRB2;KCNMB4;GCLM;ADCY6
negative regulation of epithelial cell migration (GO:0010633)	6/35	0.0190367	0.467725	0	0	3.15412	12.4947	DUSP10;PTPRM;ADIPOR1;MCC;ADAMTS9;DCN
regulation of lipid biosynthetic process (GO:0046890)	6/35	0.0190367	0.467725	0	0	3.15412	12.4947	STAR;PDK4;FITM2;SORBS1;ADIPOR1;PPARA
positive regulation of epithelial cell proliferation (GO:0050679)	14/123	0.0195676	0.474962	0	0	1.96248	7.72015	STAT5A;OSR2;PTPRN;WNT5A;IGF1;FGF1;HIF1A;VEGFA;BMP4;NR4A1;FGF7;NR4A3;FGF9;SCG2
cilium assembly (GO:0060271)	29/314	0.0200016	0.474962	0	0	1.55922	6.09958	INTU;C2CD3;IFT172;ARL3;TXNDC15;HDAC6;TTBK2;DYNC2LI1;TBC1D32;TMEM67;CEP70;TNPO1;PIBF1;BBS2;IFT140;GBF1;IFT122;BBIP1;RPGRIP1L;TMEM231;IFT20;AHI1;IFT43;TTLL3;IFT81;TMEM216;B9D1;BBOF1;CCDC40
forelimb morphogenesis (GO:0035136)	3/10	0.0203101	0.474962	0	0	6.52528	25.4267	OSR2;CACNA1C;TBX3
negative regulation of lymphocyte apoptotic process (GO:0070229)	3/10	0.0203101	0.474962	0	0	6.52528	25.4267	BCL6;ORMDL3;IRS2
regulation of actin filament-based movement (GO:1903115)	3/10	0.0203101	0.474962	0	0	6.52528	25.4267	PDE4D;PDPN;PDE4B
regulation of hair cycle (GO:0042634)	3/10	0.0203101	0.474962	0	0	6.52528	25.4267	PER1;TERT;TSKU
regulation of hydrogen peroxide-induced cell death (GO:1903205)	3/10	0.0203101	0.474962	0	0	6.52528	25.4267	PYCR1;TXN;PDE8A
SNARE complex assembly (GO:0035493)	3/10	0.0203101	0.474962	0	0	6.52528	25.4267	UVRAG;VAMP1;VAMP2
regulation of endothelial cell migration (GO:0010594)	11/89	0.0209372	0.486696	0	0	2.15306	8.32422	BMP4;ANGPT1;WNT5A;ATOH8;ABL1;PTPRM;FGF1;ADAMTS9;DCN;RHOB;VEGFA
negative regulation of blood vessel morphogenesis (GO:2000181)	10/78	0.021413	0.486729	0	0	2.24454	8.62746	RGCC;ADAMTS1;SERPINF1;PTPRM;PPARG;PRL;FOXO4;HOXA5;DCN;WNT4
negative regulation of fat cell differentiation (GO:0045599)	6/36	0.0216858	0.486729	0	0	3.04882	11.6803	WWTR1;BBS12;WNT5A;GATA2;TRIB2;FOXO1
regulation of ossification (GO:0030278)	6/36	0.0216858	0.486729	0	0	3.04882	11.6803	BMP4;CHSY1;ZBTB16;WNT5A;S1PR1;DKK1
regulation of receptor internalization (GO:0002090)	6/36	0.0216858	0.486729	0	0	3.04882	11.6803	LRPAP1;AHI1;MKLN1;ANGPT1;DKK1;VEGFA
embryonic digit morphogenesis (GO:0042733)	4/18	0.0220671	0.486729	0	0	4.35209	16.5974	OSR2;INTU;NOG;TBX3
positive chemotaxis (GO:0050918)	4/18	0.0220671	0.486729	0	0	4.35209	16.5974	FGF7;ANGPT1;SCG2;VEGFA
positive regulation of fatty acid metabolic process (GO:0045923)	4/18	0.0220671	0.486729	0	0	4.35209	16.5974	NR4A3;NR1H3;PPARG;PPARA
regulation of brown fat cell differentiation (GO:0090335)	4/18	0.0220671	0.486729	0	0	4.35209	16.5974	FNDC5;SOX13;PIM1;METRNL
regulation of fatty acid metabolic process (GO:0019217)	4/18	0.0220671	0.486729	0	0	4.35209	16.5974	PDK4;PPARG;ADIPOR1;PPARA
camera-type eye development (GO:0043010)	5/27	0.0230614	0.495538	0	0	3.46323	13.055	EFEMP1;IFT122;CACNA1C;TSKU;VEGFA
negative regulation of endothelial cell apoptotic process (GO:2000352)	5/27	0.0230614	0.495538	0	0	3.46323	13.055	IL11;ANGPT1;SERPINE1;GATA2;SCG2
regulation of mitotic nuclear division (GO:0007088)	8/57	0.0230966	0.495538	0	0	2.49036	9.38386	CUL9;BMP4;CUL7;RGCC;DUSP1;IL1B;LRP5;IGF1
renal system development (GO:0072001)	8/57	0.0230966	0.495538	0	0	2.49036	9.38386	BMP4;MYOCD;ARL3;REN;PCSK5;WNT4;SULF2;VEGFA
positive regulation of vasculature development (GO:1904018)	12/102	0.0232503	0.495538	0	0	2.03598	7.6582	STIM1;HSPB6;SPHK1;IL1B;SERPINE1;WNT5A;FGF1;GATA2;HIF1A;RHOB;HIPK2;VEGFA
negative regulation of epithelial cell apoptotic process (GO:1904036)	6/37	0.0245728	0.495538	0	0	2.95031	10.9342	IL11;ANGPT1;SERPINE1;GATA2;PPARA;SCG2
positive regulation of myeloid cell differentiation (GO:0045639)	6/37	0.0245728	0.495538	0	0	2.95031	10.9342	STAT5B;SCIN;FAXDC2;STAT3;HIF1A;HOXA5
protein insertion into ER membrane (GO:0045048)	6/37	0.0245728	0.495538	0	0	2.95031	10.9342	TRAM1;SERP1;SEC61G;EMC3;STX5;VAMP2
negative regulation of signal transduction (GO:0009968)	25/267	0.0251913	0.495538	0	0	1.58143	5.82166	LRPAP1;IRS1;GATA2;CXXC4;DLL1;TSKU;NKD2;TMEM25;HERC4;RGS2;CYP26B1;SUFU;SOCS5;SLC2A10;BDNF;NOG;IFT122;RPGRIP1L;DKK1;DCN;SULF2;NR4A2;PTPRE;IL1B;TRABD2A
eye development (GO:0001654)	8/58	0.0253924	0.495538	0	0	2.44042	8.96442	MEIS1;EFEMP1;COL5A1;COL5A2;CACNA1C;MEIS2;TSKU;HIPK2
cilium organization (GO:0044782)	22/228	0.0254412	0.495538	0	0	1.63399	5.999	BBS2;INTU;IFT140;IFT172;ARL3;GBF1;IFT122;BBIP1;TXNDC15;HDAC6;TTBK2;TMEM231;TTC17;IFT20;AHI1;IFT43;TTLL3;IFT81;TMEM67;TMEM216;B9D1;PIBF1
cellular response to decreased oxygen levels (GO:0036294)	9/69	0.0255512	0.495538	0	0	2.28854	8.39224	RGCC;TBL2;TERT;EPAS1;MGARP;HIF1A;NDRG1;HIPK2;VEGFA
adenylate cyclase-modulating G protein-coupled receptor signaling pathway (GO:0007188)	17/165	0.0264965	0.495538	0	0	1.7557	6.37448	ABCA1;GPR78;PTGER2;FPR1;LPAR1;OPRL1;ADM;ADCY6;AKAP12;GNAL;GRK5;CNR1;ADGRG6;S1PR1;S1PR3;RAMP1;ADGRL3
branching involved in ureteric bud morphogenesis (GO:0001658)	4/19	0.0266189	0.495538	0	0	4.06174	14.7284	BMP4;FGF1;HOXD11;HOXA11
regulation of neuroinflammatory response (GO:0150077)	4/19	0.0266189	0.495538	0	0	4.06174	14.7284	SPHK1;IL1B;IGF1;TNFRSF1B
striated muscle cell differentiation (GO:0051146)	4/19	0.0266189	0.495538	0	0	4.06174	14.7284	AKAP13;MYOCD;SORT1;SIK1
angiogenesis involved in wound healing (GO:0060055)	3/11	0.0266657	0.495538	0	0	5.70931	20.6927	MCAM;GATA2;VEGFA
axonal transport of mitochondrion (GO:0019896)	3/11	0.0266657	0.495538	0	0	5.70931	20.6927	HAP1;MGARP;HIF1A
cellular glucan metabolic process (GO:0006073)	3/11	0.0266657	0.495538	0	0	5.70931	20.6927	PPP1R3C;PHKA1;PYGL
glutamine family amino acid biosynthetic process (GO:0009084)	3/11	0.0266657	0.495538	0	0	5.70931	20.6927	PYCR1;ALDH18A1;ASS1
glycerol metabolic process (GO:0006071)	3/11	0.0266657	0.495538	0	0	5.70931	20.6927	GK5;COQ2;GK
Golgi inheritance (GO:0048313)	3/11	0.0266657	0.495538	0	0	5.70931	20.6927	GOLGA2;GBF1;STX5
induction of positive chemotaxis (GO:0050930)	3/11	0.0266657	0.495538	0	0	5.70931	20.6927	CXCL12;SCG2;VEGFA
insulin-like growth factor receptor signaling pathway (GO:0048009)	3/11	0.0266657	0.495538	0	0	5.70931	20.6927	IRS1;EIF2AK3;IGF1
peptidyl-proline hydroxylation (GO:0019511)	3/11	0.0266657	0.495538	0	0	5.70931	20.6927	P4HA1;P4HA3;P3H2
positive regulation of alcohol biosynthetic process (GO:1902932)	3/11	0.0266657	0.495538	0	0	5.70931	20.6927	SCAP;FGF1;WNT4
positive regulation of non-canonical Wnt signaling pathway (GO:2000052)	3/11	0.0266657	0.495538	0	0	5.70931	20.6927	DAB2;RSPO3;DKK1
regulation of microtubule-based movement (GO:0060632)	3/11	0.0266657	0.495538	0	0	5.70931	20.6927	MAP2;HAP1;HDAC6
regulation of T cell mediated immunity (GO:0002709)	3/11	0.0266657	0.495538	0	0	5.70931	20.6927	IL1B;ZBTB1;TNFRSF1B
vasoconstriction (GO:0042310)	3/11	0.0266657	0.495538	0	0	5.70931	20.6927	ACTA2;EDNRA;EDNRB
protein localization to cell surface (GO:0034394)	5/28	0.026689	0.495538	0	0	3.31248	12.0028	PRRT1;FGF7;ANGPT1;SMURF1;UNC50
positive regulation of angiogenesis (GO:0045766)	13/116	0.0267571	0.495538	0	0	1.92749	6.97937	HSPB6;SPHK1;SERPINE1;WNT5A;FGF1;GATA2;HIF1A;DLL1;RHOB;HIPK2;VEGFA;STIM1;IL1B
transmembrane receptor protein tyrosine kinase signaling pathway (GO:0007169)	35/404	0.0273313	0.495538	0	0	1.45407	5.23423	CYFIP2;SHC4;SHC3;IRS1;ITSN1;SLA;IRS2;PLAT;FOXO4;FGF1;FOXO1;FGF7;SIPA1L1;FGF9;POLR2C;CHN1;PDK4;BDKRB2;FYN;PDGFRA;ANGPT1;BDNF;SORT1;HGF;STAT3;EIF2AK3;IGF1;SORBS1;SULF2;VEGFA;AHI1;NR4A3;HAP1;ROR2;ATP6V1B1
connective tissue development (GO:0061448)	6/38	0.0277054	0.495538	0	0	2.85796	10.249	PGRMC2;ZBTB16;CREB3L2;ZNF516;LRP5;SULF2
positive regulation of cell development (GO:0010720)	6/38	0.0277054	0.495538	0	0	2.85796	10.249	BMP4;SERPINF1;MYOD1;PDE3A;HOXA11;TGM2
kidney development (GO:0001822)	9/70	0.0277738	0.495538	0	0	2.2509	8.06648	BMP4;OSR2;ARL3;ZBTB16;REN;PCSK5;WNT4;SULF2;VEGFA
wound healing (GO:0042060)	9/70	0.0277738	0.495538	0	0	2.2509	8.06648	PDGFRA;COL3A1;RAB3A;NOG;WNT5A;MIA3;IGF1;FGF1;TSKU
phospholipid transport (GO:0015914)	8/59	0.0278428	0.495538	0	0	2.39244	8.56778	ABCA1;ATP8B4;ATP8B3;ABCA4;OSBPL2;ATP11A;LDLR;PITPNC1
positive regulation of cell differentiation (GO:0045597)	24/258	0.0297809	0.495538	0	0	1.56946	5.51491	WWTR1;IFITM1;ZHX3;HGF;ZBTB16;LRP5;IGF1;TMEM64;ADRA2C;HOXA11;BMP4;KITLG;DAB2;RGCC;IL1B;MYOD1;PDPN;SNAI1;ABL1;PPARG;NBL1;IL6R;HOXA5;WNT4
dicarboxylic acid transport (GO:0006835)	5/29	0.0306606	0.495538	0	0	3.17429	11.0617	SLC46A1;SLC13A3;SLC1A1;PDPN;SLC26A6
limb development (GO:0060173)	5/29	0.0306606	0.495538	0	0	3.17429	11.0617	INTU;NOG;IFT122;PCSK5;DKK1
monocarboxylic acid metabolic process (GO:0032787)	15/143	0.031008	0.495538	0	0	1.79018	6.21822	AASDH;ADH1B;IGF1;ALKBH7;LDHA;CYP26B1;PC;NPC1;PCCA;MTHFD1L;KYNU;HYI;HACL1;PPARG;PPARA
endothelial cell migration (GO:0043542)	6/39	0.0310906	0.495538	0	0	2.77121	9.61846	NR4A1;ID1;ABL1;FSTL1;SCG2;VEGFA
response to peptide (GO:1901652)	6/39	0.0310906	0.495538	0	0	2.77121	9.61846	STAT5A;STAT5B;IRS1;STAT3;ERBIN;FYN
energy reserve metabolic process (GO:0006112)	4/20	0.0316912	0.495538	0	0	3.80768	13.143	PPP1R3C;GFPT1;PHKA1;PYGL
growth hormone receptor signaling pathway (GO:0060396)	4/20	0.0316912	0.495538	0	0	3.80768	13.143	STAT5A;STAT5B;STAT3;PRL
lipopolysaccharide-mediated signaling pathway (GO:0031663)	4/20	0.0316912	0.495538	0	0	3.80768	13.143	PRKCE;IL1B;CCL2;CD14
sterol homeostasis (GO:0055092)	9/72	0.0326196	0.495538	0	0	2.17921	7.4591	ABCA1;LIMA1;NPC1;LRP5;NR1H3;ABCD1;LDLR;TSKU;TTC39B
negative regulation of cell migration (GO:0030336)	15/144	0.0327179	0.495538	0	0	1.77621	6.07434	IFITM1;LIMCH1;ZMYND8;SERPINE1;NOG;MITF;MIA3;ADARB1;ADIPOR1;MCC;RHOB;COL3A1;DUSP10;PHLDB2;RECK
protein lipidation (GO:0006497)	8/61	0.0332239	0.495538	0	0	2.30192	7.83685	DPM3;PIGP;WIPI1;MPPE1;PIGL;PIGV;ZDHHC2;PIGF
BMP signaling pathway involved in heart development (GO:0061312)	2/5	0.0336166	0.495538	0	0	10.1444	34.4171	BMP4;NOG
embryonic skeletal joint morphogenesis (GO:0060272)	2/5	0.0336166	0.495538	0	0	10.1444	34.4171	OSR2;NOG
glutathione transport (GO:0034635)	2/5	0.0336166	0.495538	0	0	10.1444	34.4171	SLC13A3;MGST1
left/right axis specification (GO:0070986)	2/5	0.0336166	0.495538	0	0	10.1444	34.4171	AHI1;SETDB2
mannose trimming involved in glycoprotein ERAD pathway (GO:1904382)	2/5	0.0336166	0.495538	0	0	10.1444	34.4171	EDEM3;MAN1A1
middle ear morphogenesis (GO:0042474)	2/5	0.0336166	0.495538	0	0	10.1444	34.4171	OSR2;NOG
negative regulation of ceramide biosynthetic process (GO:1900060)	2/5	0.0336166	0.495538	0	0	10.1444	34.4171	SPHK1;ORMDL3
negative regulation of gonadotropin secretion (GO:0032277)	2/5	0.0336166	0.495538	0	0	10.1444	34.4171	INHBB;INHA
negative regulation of hydrogen peroxide metabolic process (GO:0010727)	2/5	0.0336166	0.495538	0	0	10.1444	34.4171	FYN;HDAC6
negative regulation of sphingolipid biosynthetic process (GO:0090155)	2/5	0.0336166	0.495538	0	0	10.1444	34.4171	SPHK1;ORMDL3
negative regulation of vascular endothelial cell proliferation (GO:1905563)	2/5	0.0336166	0.495538	0	0	10.1444	34.4171	CCL2;PPARG
polyphosphate catabolic process (GO:0006798)	2/5	0.0336166	0.495538	0	0	10.1444	34.4171	PRUNE2;PRUNE1
positive regulation of cell proliferation involved in heart morphogenesis (GO:2000138)	2/5	0.0336166	0.495538	0	0	10.1444	34.4171	BMP4;PIM1
positive regulation of T-helper 1 cell cytokine production (GO:2000556)	2/5	0.0336166	0.495538	0	0	10.1444	34.4171	IL1R1;IL1B
positive regulation of transcription from RNA polymerase II promoter in response to hypoxia (GO:0061419)	2/5	0.0336166	0.495538	0	0	10.1444	34.4171	HIF1A;VEGFA
proline biosynthetic process (GO:0006561)	2/5	0.0336166	0.495538	0	0	10.1444	34.4171	PYCR1;ALDH18A1
protein C-linked glycosylation via 2'-alpha-mannosyl-L-tryptophan (GO:0018406)	2/5	0.0336166	0.495538	0	0	10.1444	34.4171	DPM3;DPY19L3
protein C-linked glycosylation via tryptophan (GO:0018317)	2/5	0.0336166	0.495538	0	0	10.1444	34.4171	DPM3;DPY19L3
protein deglycosylation involved in glycoprotein catabolic process (GO:0035977)	2/5	0.0336166	0.495538	0	0	10.1444	34.4171	EDEM3;MAN1A1
regulation of cell proliferation involved in heart morphogenesis (GO:2000136)	2/5	0.0336166	0.495538	0	0	10.1444	34.4171	BMP4;TBX3
regulation of cellular response to vascular endothelial growth factor stimulus (GO:1902547)	2/5	0.0336166	0.495538	0	0	10.1444	34.4171	TSPAN12;DLL1
regulation of glomerular mesangial cell proliferation (GO:0072124)	2/5	0.0336166	0.495538	0	0	10.1444	34.4171	BMP4;IL6R
regulation of T-helper 1 cell cytokine production (GO:2000554)	2/5	0.0336166	0.495538	0	0	10.1444	34.4171	IL1R1;IL1B
regulation of triglyceride metabolic process (GO:0090207)	2/5	0.0336166	0.495538	0	0	10.1444	34.4171	GNB3;FITM2
ubiquitin-dependent glycoprotein ERAD pathway (GO:0097466)	2/5	0.0336166	0.495538	0	0	10.1444	34.4171	EDEM3;MAN1A1
response to insulin (GO:0032868)	10/84	0.0338353	0.495538	0	0	2.06189	6.98206	RAB31;IRS1;SORT1;IRS2;PPARG;INHBB;SORBS1;VAMP2;FOXO1;LPIN3
vascular transport (GO:0010232)	10/84	0.0338353	0.495538	0	0	2.06189	6.98206	SLC13A3;SLC22A5;SLC44A1;SLC7A8;KCNJ8;SLC2A10;SLC2A13;SLC1A1;ABCC9;SLC7A2
adipose tissue development (GO:0060612)	3/12	0.033955	0.495538	0	0	5.07468	17.1662	PGRMC2;ZNF516;LRP5
cardiocyte differentiation (GO:0035051)	3/12	0.033955	0.495538	0	0	5.07468	17.1662	AKAP13;MYOCD;SIK1
early endosome to Golgi transport (GO:0034498)	3/12	0.033955	0.495538	0	0	5.07468	17.1662	LMAN1;SURF4;STX5
eye photoreceptor cell differentiation (GO:0001754)	3/12	0.033955	0.495538	0	0	5.07468	17.1662	STAT3;RORB;VEGFA
macrophage chemotaxis (GO:0048246)	3/12	0.033955	0.495538	0	0	5.07468	17.1662	EDNRB;SAA1;CCL2
negative regulation of vascular permeability (GO:0043116)	3/12	0.033955	0.495538	0	0	5.07468	17.1662	ANGPT1;PDE3A;VEGFA
positive regulation of vascular permeability (GO:0043117)	3/12	0.033955	0.495538	0	0	5.07468	17.1662	ANGPT1;PDE3A;VEGFA
regulation of B cell apoptotic process (GO:0002902)	3/12	0.033955	0.495538	0	0	5.07468	17.1662	BCL6;ORMDL3;IRS2
regulation of feeding behavior (GO:0060259)	3/12	0.033955	0.495538	0	0	5.07468	17.1662	NR4A3;STAT3;GNB3
regulation of leukocyte cell-cell adhesion (GO:1903037)	3/12	0.033955	0.495538	0	0	5.07468	17.1662	MIA3;PPARA;ASS1
regulation of vascular associated smooth muscle cell migration (GO:1904752)	3/12	0.033955	0.495538	0	0	5.07468	17.1662	NR4A3;FGF9;ADAMTS1
replicative senescence (GO:0090399)	3/12	0.033955	0.495538	0	0	5.07468	17.1662	TERT;SERPINE1;ATM
smooth muscle cell differentiation (GO:0051145)	3/12	0.033955	0.495538	0	0	5.07468	17.1662	BMP4;MYOCD;EDNRB
protein N-linked glycosylation via asparagine (GO:0018279)	5/30	0.0349839	0.508642	0	0	3.04715	10.2167	LMAN1;DPM3;OSTC;RPN1;MGAT1
positive regulation of multicellular organismal process (GO:0051240)	30/345	0.0371223	0.534182	0	0	1.45821	4.80267	LRPAP1;ITK;EPAS1;SERPINE1;OMA1;PRL;ADIPOR1;TSKU;TERT;PDPN;UCP2;ABCA1;WWTR1;IL15;ZBTB16;NOG;WNT5A;INHBB;TLE6;VEGFA;BSCL2;BMP4;DAB2;RGCC;IL1B;ZNF516;SNAI1;SAA1;PEMT;HAP1
chondroitin sulfate biosynthetic process (GO:0030206)	4/21	0.0372909	0.534182	0	0	3.5835	11.7862	CSGALNACT1;CHST7;CHSY1;DCN
positive regulation of vascular associated smooth muscle cell proliferation (GO:1904707)	4/21	0.0372909	0.534182	0	0	3.5835	11.7862	NR4A3;FGF9;ADAMTS1;IGF1
zinc ion transport (GO:0006829)	4/21	0.0372909	0.534182	0	0	3.5835	11.7862	SLC30A5;SLC39A11;SLC39A7;SLC39A1
sphingolipid biosynthetic process (GO:0030148)	9/74	0.038021	0.542638	0	0	2.11193	6.90521	CERS6;ELOVL4;SPHK1;SPTSSA;ABCA8;PLPP3;HACD3;ST6GALNAC5;HACD4
transport across blood-brain barrier (GO:0150104)	10/86	0.0389099	0.550287	0	0	2.00741	6.51707	SLC13A3;SLC22A5;SLC44A1;SLC7A8;KCNJ8;SLC2A10;SLC2A13;SLC1A1;ABCC9;SLC7A2
activation of protein kinase B activity (GO:0032148)	5/31	0.039665	0.550287	0	0	2.9298	9.4553	WNT5A;TXN;IGF1;FGF1;ADRA2C
embryonic skeletal system morphogenesis (GO:0048704)	5/31	0.039665	0.550287	0	0	2.9298	9.4553	OSR2;PDGFRA;NOG;HOXA3;HOXD9
peptidyl-asparagine modification (GO:0018196)	5/31	0.039665	0.550287	0	0	2.9298	9.4553	LMAN1;DPM3;OSTC;RPN1;MGAT1
receptor signaling pathway via JAK-STAT (GO:0007259)	5/31	0.039665	0.550287	0	0	2.9298	9.4553	STAT5A;STAT5B;IL15;STAT3;CCL2
regulation of macrophage derived foam cell differentiation (GO:0010743)	5/31	0.039665	0.550287	0	0	2.9298	9.4553	ABCA1;NFKBIA;NR1H3;PPARG;PPARA
amide biosynthetic process (GO:0043604)	7/52	0.039691	0.550287	0	0	2.37134	7.65142	SLC25A15;CERS6;DMD;SPTSSA;ABCA8;PCSK5;ASS1
cartilage development (GO:0051216)	7/52	0.039691	0.550287	0	0	2.37134	7.65142	BMP4;OSR2;WNT2B;ZBTB16;CREB3L2;HOXA11;SULF2
regulation of cytosolic calcium ion concentration (GO:0051480)	15/148	0.0402481	0.552811	0	0	1.72242	5.53361	PDGFRA;TRPC6;C5AR2;PTGER2;WNT5A;FPR1;LPAR1;CACNA1C;EDNRA;C1QTNF1;ABL1;BDKRB2;SAA1;ACKR3;S1PR3
negative regulation of mononuclear cell migration (GO:0071676)	3/13	0.0421629	0.552811	0	0	4.56696	14.46	DUSP1;MIA3;NBL1
negative regulation of myoblast differentiation (GO:0045662)	3/13	0.0421629	0.552811	0	0	4.56696	14.46	BMP4;DLL1;TBX3
negative regulation of reactive oxygen species biosynthetic process (GO:1903427)	3/13	0.0421629	0.552811	0	0	4.56696	14.46	FYN;PPARA;ABCD1
oligosaccharide-lipid intermediate biosynthetic process (GO:0006490)	3/13	0.0421629	0.552811	0	0	4.56696	14.46	ALG9;ALG3;ALG11
polyamine metabolic process (GO:0006595)	3/13	0.0421629	0.552811	0	0	4.56696	14.46	SMOX;SAT1;HDAC6
positive regulation of cellular carbohydrate metabolic process (GO:0010676)	3/13	0.0421629	0.552811	0	0	4.56696	14.46	IRS1;PRKCE;IRS2
positive regulation of protein exit from endoplasmic reticulum (GO:0070863)	3/13	0.0421629	0.552811	0	0	4.56696	14.46	SAR1A;SAR1B;TM9SF4
regulation of histone modification (GO:0031056)	3/13	0.0421629	0.552811	0	0	4.56696	14.46	MYOCD;NNMT;AKAP8L
regulation of protein exit from endoplasmic reticulum (GO:0070861)	3/13	0.0421629	0.552811	0	0	4.56696	14.46	SAR1A;SAR1B;TM9SF4
very long-chain fatty acid biosynthetic process (GO:0042761)	3/13	0.0421629	0.552811	0	0	4.56696	14.46	ELOVL4;HACD3;HACD4
negative regulation of multicellular organismal process (GO:0051241)	20/214	0.0425077	0.552811	0	0	1.57575	4.97633	BBS2;SRGN;LRPAP1;MYOCD;IL15;PLCL2;NR1H3;ACOT13;ADM;ADIPOR1;MCC;DKK1;BMP4;TWSG1;RGS2;RGCC;DUSP10;CHSY1;IL1B;ID1
positive regulation of protein modification process (GO:0031401)	20/214	0.0425077	0.552811	0	0	1.57575	4.97633	NNMT;ANGPT1;LIMCH1;FAXDC2;HGF;KNDC1;TXN;FGF1;VEGFA;GOLGA2;BMP4;FGF7;DAB2;CCND2;FGF9;IL1B;ABL1;RAMP1;PDE8A;TRABD2A
protein secretion (GO:0009306)	8/64	0.0425533	0.552811	0	0	2.17825	6.87674	ABCA1;RAB3A;TMEM167A;PTPRN;MIA3;TVP23B;PCSK5;SCG2
positive regulation of epithelial to mesenchymal transition (GO:0010718)	6/42	0.0428192	0.552811	0	0	2.53987	8.00254	WWTR1;DAB2;RGCC;IL1B;PDPN;SNAI1
skeletal system morphogenesis (GO:0048705)	6/42	0.0428192	0.552811	0	0	2.53987	8.00254	OSR2;PDGFRA;CYP26B1;LRP5;HOXA3;HOXD9
amino acid import (GO:0043090)	4/22	0.0434214	0.552811	0	0	3.38424	10.6157	SLC7A8;SLC1A1;SFXN1;SFXN2
limb morphogenesis (GO:0035108)	4/22	0.0434214	0.552811	0	0	3.38424	10.6157	CYP26B1;PCSK5;TBX3;HOXA11
membrane lipid metabolic process (GO:0006643)	4/22	0.0434214	0.552811	0	0	3.38424	10.6157	ARV1;SPHK1;ST6GALNAC4;B4GALT4
negative regulation of myeloid cell differentiation (GO:0045638)	4/22	0.0434214	0.552811	0	0	3.38424	10.6157	MEIS1;ZBTB16;MEIS2;HOXA5
protein mannosylation (GO:0035268)	4/22	0.0434214	0.552811	0	0	3.38424	10.6157	DPM3;B4GAT1;DPY19L3;TMTC1
regulation of adenylate cyclase activity (GO:0045761)	4/22	0.0434214	0.552811	0	0	3.38424	10.6157	GABBR2;EDNRB;STIM1;CACNA1C
zinc ion transmembrane transport (GO:0071577)	4/22	0.0434214	0.552811	0	0	3.38424	10.6157	SLC30A5;SLC39A11;SLC39A7;SLC39A1
retrograde transport, endosome to Golgi (GO:0042147)	10/88	0.0444852	0.552811	0	0	1.95573	6.0874	LMAN1;HEATR5A;STX16;GOSR2;GBF1;SURF4;ARL1;RHOBTB3;STX5;BET1L
activation of phospholipase C activity (GO:0007202)	5/32	0.0447086	0.552811	0	0	2.82114	8.76694	ITK;EDNRA;BDNF;LPAR1;ARHGAP6
intra-Golgi vesicle-mediated transport (GO:0006891)	5/32	0.0447086	0.552811	0	0	2.82114	8.76694	COPB2;COPA;COG6;GOSR2;COPZ1
positive regulation of glucose transmembrane transport (GO:0010828)	5/32	0.0447086	0.552811	0	0	2.82114	8.76694	NR4A3;IRS1;IRS2;IGF1;SORBS1
regulation of cellular biosynthetic process (GO:0031326)	5/32	0.0447086	0.552811	0	0	2.82114	8.76694	PDK4;FITM2;MITF;ADIPOR1;TNFRSF1B
negative regulation of cell population proliferation (GO:0008285)	32/379	0.0452882	0.552811	0	0	1.41188	4.36935	CDKN1C;IFITM1;MAGED1;FBLN1;ADARB1;FOXO4;GATA2;NUDT6;DLL1;TOB1;ING5;SCIN;DUSP10;ADAMTS1;PDPN;MYOCD;NOG;WNT5A;P3H2;P3H1;PEX2;MCC;TBX3;BMP4;MN1;RGCC;SST;IL1B;NOX4;PPARG;ROR2;B4GALT7
regulation of cell migration (GO:0030334)	34/408	0.04675	0.552811	0	0	1.3921	4.26391	IFITM1;SEMA3A;ZMYND8;SERPINE1;SEMA3B;TWIST2;MIA3;ADARB1;FGF1;TTBK2;FGF7;DUSP10;FGF9;PDPN;CGA;PDGFRA;LIMCH1;SPHK1;HGF;STAT3;NOG;MITF;IGF1;RHOB;VEGFA;DAB2;CXCL12;SST;IL1B;SNAI1;ATM;ROR2;SGK1;RECK
positive regulation of phospholipase C activity (GO:0010863)	6/43	0.0472684	0.552811	0	0	2.47109	7.54156	ITK;PDGFRA;EDNRA;BDNF;LPAR1;ARHGAP6
amylin receptor signaling pathway (GO:0097647)	2/6	0.0483856	0.552811	0	0	7.60787	23.0408	ADM;RAMP1
chondrocyte development (GO:0002063)	2/6	0.0483856	0.552811	0	0	7.60787	23.0408	EIF2AK3;SULF2
COPI coating of Golgi vesicle (GO:0048205)	2/6	0.0483856	0.552811	0	0	7.60787	23.0408	GBF1;TMED2
COPI-coated vesicle budding (GO:0035964)	2/6	0.0483856	0.552811	0	0	7.60787	23.0408	GBF1;TMED2
glomerular epithelial cell differentiation (GO:0072311)	2/6	0.0483856	0.552811	0	0	7.60787	23.0408	BASP1;KLF15
glycerol-3-phosphate metabolic process (GO:0006072)	2/6	0.0483856	0.552811	0	0	7.60787	23.0408	GK5;GK
Golgi transport vesicle coating (GO:0048200)	2/6	0.0483856	0.552811	0	0	7.60787	23.0408	GBF1;TMED2
L-ornithine transmembrane transport (GO:1903352)	2/6	0.0483856	0.552811	0	0	7.60787	23.0408	SLC25A15;SLC7A2
mitochondrial protein catabolic process (GO:0035694)	2/6	0.0483856	0.552811	0	0	7.60787	23.0408	SPATA18;PISD
negative regulation of actin filament depolymerization (GO:0030835)	2/6	0.0483856	0.552811	0	0	7.60787	23.0408	LIMA1;SCIN
negative regulation of astrocyte differentiation (GO:0048712)	2/6	0.0483856	0.552811	0	0	7.60787	23.0408	NOG;LDLR
negative regulation of cardiac muscle cell apoptotic process (GO:0010667)	2/6	0.0483856	0.552811	0	0	7.60787	23.0408	PPP1R10;HAND2
negative regulation of monocyte chemotaxis (GO:0090027)	2/6	0.0483856	0.552811	0	0	7.60787	23.0408	DUSP1;NBL1
negative regulation of relaxation of muscle (GO:1901078)	2/6	0.0483856	0.552811	0	0	7.60787	23.0408	PDE4D;PDE4B
polyphosphate metabolic process (GO:0006797)	2/6	0.0483856	0.552811	0	0	7.60787	23.0408	PRUNE2;PRUNE1
positive regulation of cholesterol metabolic process (GO:0090205)	2/6	0.0483856	0.552811	0	0	7.60787	23.0408	SCAP;FGF1
positive regulation of kidney development (GO:0090184)	2/6	0.0483856	0.552811	0	0	7.60787	23.0408	BMP4;NOG
positive regulation of non-membrane spanning protein tyrosine kinase activity (GO:1903997)	2/6	0.0483856	0.552811	0	0	7.60787	23.0408	BDNF;FYN
positive regulation of protein glycosylation (GO:0060050)	2/6	0.0483856	0.552811	0	0	7.60787	23.0408	GOLGA2;RAMP1
regulation of immature T cell proliferation in thymus (GO:0033084)	2/6	0.0483856	0.552811	0	0	7.60787	23.0408	BMP4;IL1B
regulation of macromolecule biosynthetic process (GO:0010556)	2/6	0.0483856	0.552811	0	0	7.60787	23.0408	MITF;TNFRSF1B
regulation of peptidyl-cysteine S-nitrosylation (GO:2000169)	2/6	0.0483856	0.552811	0	0	7.60787	23.0408	DMD;TXN
regulation of relaxation of cardiac muscle (GO:1901897)	2/6	0.0483856	0.552811	0	0	7.60787	23.0408	PDE4D;PDE4B
renal filtration cell differentiation (GO:0061318)	2/6	0.0483856	0.552811	0	0	7.60787	23.0408	BASP1;KLF15
response to catecholamine (GO:0071869)	2/6	0.0483856	0.552811	0	0	7.60787	23.0408	NR4A3;ADCY6
negative regulation of cell motility (GO:2000146)	12/114	0.0489019	0.552811	0	0	1.7953	5.4181	IFITM1;DUSP10;LIMCH1;ZMYND8;SERPINE1;NOG;MITF;FBLN1;MIA3;ADARB1;RECK;RHOB
blood vessel endothelial cell migration (GO:0043534)	4/23	0.0500825	0.552811	0	0	3.20595	9.59889	NR4A1;ID1;MIA3;VEGFA
positive regulation of cholesterol efflux (GO:0010875)	4/23	0.0500825	0.552811	0	0	3.20595	9.59889	NFKBIA;NR1H3;PPARG;ABCA8
regulation of SMAD protein signal transduction (GO:0060390)	4/23	0.0500825	0.552811	0	0	3.20595	9.59889	BMP4;WWTR1;DAB2;SLC2A10
regulation of steroid metabolic process (GO:0019218)	4/23	0.0500825	0.552811	0	0	3.20595	9.59889	ARV1;STAR;GNB3;TTC39B
regulation of supramolecular fiber organization (GO:1902903)	4/23	0.0500825	0.552811	0	0	3.20595	9.59889	AKAP13;MAP2;PRUNE1;ABL1
muscle cell development (GO:0055001)	5/33	0.0501176	0.552811	0	0	2.72024	8.14271	BIN1;MYOD1;DMD;IGF1;VEGFA
regulation of cholesterol efflux (GO:0010874)	5/33	0.0501176	0.552811	0	0	2.72024	8.14271	NFKBIA;NR1H3;PPARG;ABCA8;TTC39B
very long-chain fatty acid metabolic process (GO:0000038)	5/33	0.0501176	0.552811	0	0	2.72024	8.14271	ELOVL4;PEX2;HACD3;ABCD1;HACD4
negative regulation of protein kinase activity (GO:0006469)	10/90	0.050578	0.552811	0	0	1.90663	5.68985	CDKN1C;WWTR1;DEPTOR;DUSP10;PTPRQ;LRP5;ABL1;SH3BP5;ADARB1;TRIB2
negative regulation of protein serine/threonine kinase activity (GO:0071901)	9/78	0.0505803	0.552811	0	0	1.98908	5.93579	CDKN1C;HEXIM1;BMP4;RGS2;MYOCD;DUSP1;IL1B;LRP5;ABL1
protein modification process (GO:0036211)	9/78	0.0505803	0.552811	0	0	1.98908	5.93579	SERP1;GGCX;UBE2S;RPN1;ABL1;PLAT;PLOD2;RABGGTA;B4GALT7
transcription initiation from RNA polymerase II promoter (GO:0006367)	14/140	0.0509093	0.552811	0	0	1.69615	5.05065	WWTR1;NR1H3;RORB;NR2C1;GTF2H5;NR4A2;NR4A1;CDK7;NR4A3;POLR2C;PPARG;MAML3;TBL1X;PPARA
bone morphogenesis (GO:0060349)	3/14	0.0512653	0.552811	0	0	4.15156	12.3332	OSR2;CYP26B1;LRP5
cellular response to low-density lipoprotein particle stimulus (GO:0071404)	3/14	0.0512653	0.552811	0	0	4.15156	12.3332	ABCA1;PPARG;LDLR
negative regulation of cell activation (GO:0050866)	3/14	0.0512653	0.552811	0	0	4.15156	12.3332	PDGFRA;C1QTNF1;LDLR
negative regulation of neuroinflammatory response (GO:0150079)	3/14	0.0512653	0.552811	0	0	4.15156	12.3332	IGF1;TNFRSF1B;LDLR
negative regulation of pri-miRNA transcription by RNA polymerase II (GO:1902894)	3/14	0.0512653	0.552811	0	0	4.15156	12.3332	BMP4;PPARG;PPARA
ovarian follicle development (GO:0001541)	3/14	0.0512653	0.552811	0	0	4.15156	12.3332	INHBB;INHA;VEGFA
positive regulation of glucose metabolic process (GO:0010907)	3/14	0.0512653	0.552811	0	0	4.15156	12.3332	NNMT;IRS1;IRS2
positive regulation of transmembrane transport (GO:0034764)	3/14	0.0512653	0.552811	0	0	4.15156	12.3332	NR4A3;AZIN2;SLC26A6
regulation of histone methylation (GO:0031060)	3/14	0.0512653	0.552811	0	0	4.15156	12.3332	NNMT;JARID2;AASS
smooth muscle contraction (GO:0006939)	3/14	0.0512653	0.552811	0	0	4.15156	12.3332	ACTA2;EDNRA;BDKRB2
thymus development (GO:0048538)	3/14	0.0512653	0.552811	0	0	4.15156	12.3332	FOXE1;HAND2;ZBTB1
regulation of blood vessel endothelial cell migration (GO:0043535)	7/55	0.0514465	0.553228	0	0	2.22277	6.59543	STAT5A;RGCC;ANGPT1;PPARG;GATA2;HIF1A;VEGFA
embryonic organ morphogenesis (GO:0048562)	6/44	0.051993	0.55756	0	0	2.40594	7.1135	OSR2;PDGFRA;EFEMP1;FOXE1;HOXA3;HOXD9
anion transmembrane transport (GO:0098656)	8/67	0.0534671	0.570647	0	0	2.06716	6.05407	SLC35A2;SLC13A3;SLC7A8;SLC25A19;SLC1A1;SFXN1;SFXN2;SLC7A2
positive regulation of cellular biosynthetic process (GO:0031328)	17/180	0.0535073	0.570647	0	0	1.59285	4.66375	STN1;NNMT;IRS1;HGF;NR1H3;IRS2;IGF1;SORBS1;LARP4;HIF1A;ASS1;RGCC;STAR;IL1B;BCL3;METTL5;LDLR
positive regulation of transport (GO:0051050)	10/91	0.0538231	0.572442	0	0	1.88299	5.50221	TUB;DAB2;SCIN;IL15;IL1B;NR1H3;SGK1;GATA2;DLL1;KCTD7
positive regulation of macromolecule biosynthetic process (GO:0010557)	13/129	0.0555527	0.573801	0	0	1.71029	4.94346	STN1;IRS1;HGF;IRS2;IGF1;SORBS1;LARP4;RGCC;IL1B;BCL3;CCL2;METTL5;TMEM106A
organelle disassembly (GO:1903008)	5/34	0.0558936	0.573801	0	0	2.6263	7.57504	GOLGA2;UFL1;GBF1;STX5;ZFAND1
regulation of glucose metabolic process (GO:0010906)	5/34	0.0558936	0.573801	0	0	2.6263	7.57504	IRS1;PDK4;GNB3;IRS2;ADIPOR1
regulation of peptidyl-tyrosine phosphorylation (GO:0050730)	10/92	0.0572028	0.573801	0	0	1.85993	5.32154	IL11;FGF7;ANGPT1;IL15;HGF;ABL1;FYN;IGF1;IL6R;VEGFA
cardiac muscle cell differentiation (GO:0055007)	4/24	0.0572707	0.573801	0	0	3.04549	8.71	AKAP13;MYOCD;SIK1;VEGFA
cholesterol efflux (GO:0033344)	4/24	0.0572707	0.573801	0	0	3.04549	8.71	ABCA1;NPC1;ABCA8;TSKU
dorsal/ventral pattern formation (GO:0009953)	4/24	0.0572707	0.573801	0	0	3.04549	8.71	NOG;HOXD11;NBL1;HOXA11
mammary gland development (GO:0030879)	4/24	0.0572707	0.573801	0	0	3.04549	8.71	PRL;TBX3;VEGFA;WNT4
negative regulation of synaptic transmission (GO:0050805)	4/24	0.0572707	0.573801	0	0	3.04549	8.71	PRRT1;TMEM25;PNKD;IL1B
positive regulation of cellular response to transforming growth factor beta stimulus (GO:1903846)	4/24	0.0572707	0.573801	0	0	3.04549	8.71	CDKN1C;DAB2;SLC2A10;HIPK2
positive regulation of p38MAPK cascade (GO:1900745)	4/24	0.0572707	0.573801	0	0	3.04549	8.71	SPHK1;HAND2;IL1B;VEGFA
positive regulation of transforming growth factor beta receptor signaling pathway (GO:0030511)	4/24	0.0572707	0.573801	0	0	3.04549	8.71	CDKN1C;DAB2;SLC2A10;HIPK2
regulation of cardiac muscle hypertrophy (GO:0010611)	4/24	0.0572707	0.573801	0	0	3.04549	8.71	RGS2;NR4A3;HAND2;IGF1
plasma membrane bounded cell projection assembly (GO:0120031)	24/278	0.0612243	0.573801	0	0	1.44432	4.03429	BBS2;INTU;IFT140;IFT172;ARL3;GBF1;IFT122;BBIP1;TXNDC15;HDAC6;TTBK2;TMEM231;IFT20;AHI1;IFT43;TTLL3;IFT81;TMEM67;TMEM216;S1PR1;PMP22;ARFIP2;B9D1;PIBF1
electron transport chain (GO:0022900)	3/15	0.0612302	0.573801	0	0	3.8054	10.6289	NDUFA5;ETFRF1;PDIA5
endoplasmic reticulum to cytosol transport (GO:1903513)	3/15	0.0612302	0.573801	0	0	3.8054	10.6289	TMEM129;DERL1;SYVN1
eye photoreceptor cell development (GO:0042462)	3/15	0.0612302	0.573801	0	0	3.8054	10.6289	RORB;RPGRIP1L;VEGFA
ganglioside biosynthetic process (GO:0001574)	3/15	0.0612302	0.573801	0	0	3.8054	10.6289	B3GALT4;ST6GALNAC4;ST6GALNAC5
glucosamine-containing compound metabolic process (GO:1901071)	3/15	0.0612302	0.573801	0	0	3.8054	10.6289	CHST7;PGM3;CHST2
histone H3 deacetylation (GO:0070932)	3/15	0.0612302	0.573801	0	0	3.8054	10.6289	HDAC4;PER1;HDAC8
macrophage differentiation (GO:0030225)	3/15	0.0612302	0.573801	0	0	3.8054	10.6289	BMP4;IL15;VEGFA
macrophage migration (GO:1905517)	3/15	0.0612302	0.573801	0	0	3.8054	10.6289	EDNRB;SAA1;CCL2
neurotrophin TRK receptor signaling pathway (GO:0048011)	3/15	0.0612302	0.573801	0	0	3.8054	10.6289	BDNF;SORT1;HAP1
positive regulation of sprouting angiogenesis (GO:1903672)	3/15	0.0612302	0.573801	0	0	3.8054	10.6289	FGF1;DLL1;VEGFA
regulation of branching involved in ureteric bud morphogenesis (GO:0090189)	3/15	0.0612302	0.573801	0	0	3.8054	10.6289	BMP4;NOG;VEGFA
regulation of secretion (GO:0051046)	3/15	0.0612302	0.573801	0	0	3.8054	10.6289	POFUT2;SCIN;SGK1
positive regulation of lipid biosynthetic process (GO:0046889)	5/35	0.0620364	0.573801	0	0	2.53862	7.05744	NR1H3;SORBS1;CGA;PPARA;LDLR
protein localization to cilium (GO:0061512)	5/35	0.0620364	0.573801	0	0	2.53862	7.05744	TUB;IFT20;IFT140;ARL3;IFT122
alpha-amino acid metabolic process (GO:1901605)	6/46	0.0622758	0.573801	0	0	2.28539	6.34467	OAT;FOLH1B;PYCR1;NOX4;ALDH18A1;ASS1
establishment of protein localization to extracellular region (GO:0035592)	6/46	0.0622758	0.573801	0	0	2.28539	6.34467	ABCA1;RAB3A;TMEM167A;MIA3;TVP23B;SCG2
positive regulation of smooth muscle cell proliferation (GO:0048661)	6/46	0.0622758	0.573801	0	0	2.28539	6.34467	BMP4;NR4A3;FGF9;ADAMTS1;IGF1;IL6R
regulation of fibroblast proliferation (GO:0048145)	6/46	0.0622758	0.573801	0	0	2.28539	6.34467	PDGFRA;SPHK1;WNT5A;PEX2;IGF1;B4GALT7
cellular response to starvation (GO:0009267)	15/158	0.0643149	0.573801	0	0	1.60111	4.39339	GABARAPL1;SEC13;EIF2AK3;INHBB;WIPI1;FOXO1;NUAK2;TBL2;PDK4;SIK1;SIK2;PPARA;GCN1;MAP3K5;ATP6V1B1
organophosphate ester transport (GO:0015748)	4/25	0.0649796	0.573801	0	0	2.90031	7.92854	SLC25A19;OSBPL2;LDLR;PITPNC1
positive regulation of lipid metabolic process (GO:0045834)	4/25	0.0649796	0.573801	0	0	2.90031	7.92854	IL1B;PPARG;SORBS1;PPARA
positive regulation of vascular endothelial growth factor production (GO:0010575)	4/25	0.0649796	0.573801	0	0	2.90031	7.92854	IL1B;EIF2AK3;HIF1A;SULF2
protein quality control for misfolded or incompletely synthesized proteins (GO:0006515)	4/25	0.0649796	0.573801	0	0	2.90031	7.92854	DERL1;FBXL17;OMA1;HDAC6
receptor signaling pathway via STAT (GO:0097696)	4/25	0.0649796	0.573801	0	0	2.90031	7.92854	STAT5A;STAT5B;STAT3;CCL2
regulation of cholesterol transport (GO:0032374)	4/25	0.0649796	0.573801	0	0	2.90031	7.92854	ARV1;NR1H3;ABCA8;TTC39B
regulation of myotube differentiation (GO:0010830)	4/25	0.0649796	0.573801	0	0	2.90031	7.92854	HDAC4;BDNF;SIK1;ATP11A
astrocyte differentiation (GO:0048708)	2/7	0.0650155	0.573801	0	0	6.08597	16.6337	STAT3;DLL1
calcitonin family receptor signaling pathway (GO:0097646)	2/7	0.0650155	0.573801	0	0	6.08597	16.6337	ADM;RAMP1
cellular response to prostaglandin E stimulus (GO:0071380)	2/7	0.0650155	0.573801	0	0	6.08597	16.6337	PTGER2;ADCY6
citrulline metabolic process (GO:0000052)	2/7	0.0650155	0.573801	0	0	6.08597	16.6337	ALDH18A1;ASS1
gamma-delta T cell activation (GO:0046629)	2/7	0.0650155	0.573801	0	0	6.08597	16.6337	ITK;SOX13
glandular epithelial cell development (GO:0002068)	2/7	0.0650155	0.573801	0	0	6.08597	16.6337	BMP4;DLL1
left/right pattern formation (GO:0060972)	2/7	0.0650155	0.573801	0	0	6.08597	16.6337	AHI1;SETDB2
maintenance of protein location in extracellular region (GO:0071694)	2/7	0.0650155	0.573801	0	0	6.08597	16.6337	LTBP1;NBL1
negative regulation of interferon-gamma-mediated signaling pathway (GO:0060336)	2/7	0.0650155	0.573801	0	0	6.08597	16.6337	NR1H3;PPARG
negative regulation of p38MAPK cascade (GO:1903753)	2/7	0.0650155	0.573801	0	0	6.08597	16.6337	DUSP10;DUSP1
negative regulation of response to interferon-gamma (GO:0060331)	2/7	0.0650155	0.573801	0	0	6.08597	16.6337	NR1H3;PPARG
pharyngeal arch artery morphogenesis (GO:0061626)	2/7	0.0650155	0.573801	0	0	6.08597	16.6337	BMP4;NOG
photoreceptor cell differentiation (GO:0046530)	2/7	0.0650155	0.573801	0	0	6.08597	16.6337	ARL3;STAT3
polyamine biosynthetic process (GO:0006596)	2/7	0.0650155	0.573801	0	0	6.08597	16.6337	SMOX;SAT1
positive regulation of adenylate cyclase activity (GO:0045762)	2/7	0.0650155	0.573801	0	0	6.08597	16.6337	STIM1;CACNA1C
positive regulation of cardiac muscle cell differentiation (GO:2000727)	2/7	0.0650155	0.573801	0	0	6.08597	16.6337	BMP4;MYOCD
positive regulation of mast cell activation (GO:0033005)	2/7	0.0650155	0.573801	0	0	6.08597	16.6337	NR4A3;CD226
positive regulation of unsaturated fatty acid biosynthetic process (GO:2001280)	2/7	0.0650155	0.573801	0	0	6.08597	16.6337	IL1B;ABCD1
positive regulation of vascular associated smooth muscle cell differentiation (GO:1905065)	2/7	0.0650155	0.573801	0	0	6.08597	16.6337	MYOCD;CTH
proline metabolic process (GO:0006560)	2/7	0.0650155	0.573801	0	0	6.08597	16.6337	PYCR1;ALDH18A1
protein localization to ciliary membrane (GO:1903441)	2/7	0.0650155	0.573801	0	0	6.08597	16.6337	ARL3;BBIP1
protein localization to endoplasmic reticulum exit site (GO:0070973)	2/7	0.0650155	0.573801	0	0	6.08597	16.6337	GBF1;MIA3
regulation of blood-brain barrier permeability (GO:1905603)	2/7	0.0650155	0.573801	0	0	6.08597	16.6337	ANGPT1;VEGFA
regulation of cortisol biosynthetic process (GO:2000064)	2/7	0.0650155	0.573801	0	0	6.08597	16.6337	H6PD;WNT4
regulation of glial cell apoptotic process (GO:0034350)	2/7	0.0650155	0.573801	0	0	6.08597	16.6337	CCL2;DLL1
regulation of mesenchymal stem cell differentiation (GO:2000739)	2/7	0.0650155	0.573801	0	0	6.08597	16.6337	PDGFRA;LTBP3
regulation of non-membrane spanning protein tyrosine kinase activity (GO:1903995)	2/7	0.0650155	0.573801	0	0	6.08597	16.6337	BDNF;FYN
regulation of prostaglandin biosynthetic process (GO:0031392)	2/7	0.0650155	0.573801	0	0	6.08597	16.6337	IL1B;PIBF1
regulation of smooth muscle cell differentiation (GO:0051150)	2/7	0.0650155	0.573801	0	0	6.08597	16.6337	MYOCD;FOXO4
regulation of vascular associated smooth muscle cell apoptotic process (GO:1905459)	2/7	0.0650155	0.573801	0	0	6.08597	16.6337	PPARG;IGF1
retinal rod cell development (GO:0046548)	2/7	0.0650155	0.573801	0	0	6.08597	16.6337	RORB;RPGRIP1L
serine transport (GO:0032329)	2/7	0.0650155	0.573801	0	0	6.08597	16.6337	SFXN1;SFXN2
thiamine-containing compound metabolic process (GO:0042723)	2/7	0.0650155	0.573801	0	0	6.08597	16.6337	SLC25A19;SLC19A2
type B pancreatic cell development (GO:0003323)	2/7	0.0650155	0.573801	0	0	6.08597	16.6337	BMP4;DLL1
membrane lipid biosynthetic process (GO:0046467)	7/58	0.0651845	0.573801	0	0	2.09168	5.71142	CERS6;ELOVL4;SPHK1;SPTSSA;PLPP3;HACD3;HACD4
regulation of pathway-restricted SMAD protein phosphorylation (GO:0060393)	7/58	0.0651845	0.573801	0	0	2.09168	5.71142	BMP4;TWSG1;DAB2;NOG;INHBB;INHA;DKK1
snRNA transcription by RNA polymerase II (GO:0042795)	8/70	0.0660259	0.579893	0	0	1.96682	5.34525	CDK7;SNAPC1;SNAPC3;POLR2C;INTS10;INTS2;NABP1;ELL2
histone deacetylation (GO:0016575)	6/47	0.0678356	0.594442	0	0	2.22953	5.99894	HDAC4;PER1;MORF4L2;TBL1X;HDAC8;HDAC6
cyclic-nucleotide-mediated signaling (GO:0019935)	5/36	0.0685446	0.599302	0	0	2.4566	6.58434	KSR1;PDE4D;ADGRG6;PDE3A;PDE7B
regulation of secretion by cell (GO:1903530)	7/59	0.0702112	0.607648	0	0	2.05135	5.44889	RAB3A;SAA1;P3H1;KCNMB4;STXBP5;HAP1;VAMP2
cellular protein modification process (GO:0006464)	75/1025	0.0702922	0.607648	0	0	1.21245	3.21918	RAB3A;TESK2;PTPRM;PLOD2;MIA3;PLAT;PTPRF;PPP1CB;GOLGA2;UFL1;DUSP10;SERP1;PPP2R1B;PIM1;PDK4;MAP3K5;TGM2;CHGB;COG7;FBXW8;DUSP1;IGFBP4;PRKCE;ALG3;P3H1;WIPI1;RABGGTA;KCTD7;RCN1;B3GNT9;NPC1;MYOD1;SIK1;SIK2;SGK1;TRIB2;SCG2;B4GALT7;CUL9;RNASEL;CUL7;EPAS1;RPN1;GLRX;FSTL1;HIF1A;LTBP1;DCAF16;NUAK2;GRK5;PENK;ABL1;CCL2;FYN;MGAT1;SOCS5;PRRT1;ZBTB16;EIF2AK3;B3GALT4;HIPK2;BMP4;MAPK10;PTPRE;COL3A1;CDK7;KBTBD6;GGC…
negative regulation of transcription by RNA polymerase II (GO:0000122)	52/684	0.0703414	0.607648	0	0	1.26116	3.34762	FOXE1;FHL2;EDNRB;SUFU;ZNF404;CIR1;ZNF248;AASS;TGIF1;OSR2;NOG;SOX13;MITF;PEX2;DKK1;TLE6;PPARG;PPARA;ZNF599;MZF1;HDAC4;ZNF550;CREM;ZBTB1;HDAC8;ZBTB5;NR2C1;GLIS1;CUX1;NFIL3;HSF4;TBL1X;ZNF785;HEXIM1;MYPOP;ZBTB16;STAT3;NR1H3;MEIS2;TBX3;VEGFA;BMP4;NR4A2;PER1;DAB2;NR4A3;BCL6;ID1;SNAI1;ID3;HOXD9;MXD4
cholesterol homeostasis (GO:0042632)	8/71	0.0705843	0.607648	0	0	1.9355	5.13091	ABCA1;LIMA1;NPC1;LRP5;NR1H3;LDLR;TSKU;TTC39B
phosphatidylinositol-mediated signaling (GO:0048015)	8/71	0.0705843	0.607648	0	0	1.9355	5.13091	PDGFRA;PLCB4;IRS1;PLCL2;IRS2;PLCH1;GAB2;IGF1
snRNA transcription (GO:0009301)	8/71	0.0705843	0.607648	0	0	1.9355	5.13091	CDK7;SNAPC1;SNAPC3;POLR2C;INTS10;INTS2;NABP1;ELL2
positive regulation of cytosolic calcium ion concentration (GO:0007204)	14/147	0.0705948	0.607648	0	0	1.60628	4.25791	PDGFRA;C5AR2;PTGER2;FPR1;LPAR1;OPRL1;CACNA1C;EDNRA;C1QTNF1;ABL1;BDKRB2;SAA1;ACKR3;S1PR3
glycosphingolipid biosynthetic process (GO:0006688)	3/16	0.0720193	0.61177	0	0	3.51249	9.24073	B3GALT4;ST6GALNAC4;ST6GALNAC5
negative regulation of receptor signaling pathway via JAK-STAT (GO:0046426)	3/16	0.0720193	0.61177	0	0	3.51249	9.24073	BCL3;ADIPOR1;PIBF1
positive regulation of collagen biosynthetic process (GO:0032967)	3/16	0.0720193	0.61177	0	0	3.51249	9.24073	BMP4;RGCC;WNT4
regulation of cellular carbohydrate metabolic process (GO:0010675)	3/16	0.0720193	0.61177	0	0	3.51249	9.24073	PDK4;GNB3;ADIPOR1
regulation of intrinsic apoptotic signaling pathway in response to DNA damage (GO:1902229)	3/16	0.0720193	0.61177	0	0	3.51249	9.24073	CXCL12;SNAI1;ACKR3
sphingolipid catabolic process (GO:0030149)	3/16	0.0720193	0.61177	0	0	3.51249	9.24073	PDXDC1;SPHK1;SMPDL3A
mononuclear cell differentiation (GO:1903131)	4/26	0.0731998	0.612417	0	0	2.76833	7.23798	BMP4;PIR;PPARG;VEGFA
negative regulation of signaling receptor activity (GO:2000272)	4/26	0.0731998	0.612417	0	0	2.76833	7.23798	GPRC5A;PPARG;PPARA;SOCS5
positive regulation of glucose import (GO:0046326)	4/26	0.0731998	0.612417	0	0	2.76833	7.23798	IRS1;IRS2;IGF1;SORBS1
proteoglycan metabolic process (GO:0006029)	4/26	0.0731998	0.612417	0	0	2.76833	7.23798	CSGALNACT1;IGF1;B4GALT7;SULF2
regulation of chondrocyte differentiation (GO:0032330)	4/26	0.0731998	0.612417	0	0	2.76833	7.23798	EFEMP1;SCIN;ZBTB16;HOXA11
regulation of monocyte chemotaxis (GO:0090025)	4/26	0.0731998	0.612417	0	0	2.76833	7.23798	CXCL12;DUSP1;SERPINE1;NBL1
regulation of synapse organization (GO:0050807)	4/26	0.0731998	0.612417	0	0	2.76833	7.23798	SLITRK4;WNT5A;ABL1;ABHD17C
histone H4 acetylation (GO:0043967)	6/48	0.073674	0.613739	0	0	2.17633	5.67611	ING5;PER1;MORF4L2;MYOD1;JADE2;BRD8
negative regulation of mitotic cell cycle (GO:0045930)	6/48	0.073674	0.613739	0	0	2.17633	5.67611	CDKN1C;BMP4;RGCC;BCL6;GAS1;NABP1
regulation of vascular associated smooth muscle cell proliferation (GO:1904705)	5/37	0.0754152	0.62283	0	0	2.3797	6.15092	NR4A3;FGF9;ADAMTS1;PPARG;IGF1
response to organic cyclic compound (GO:0014070)	7/60	0.0754625	0.62283	0	0	2.01254	5.20064	STAT5B;TP53I13;KYNU;IL1B;SLC1A1;STAT3;CCL2
organic substance transport (GO:0071702)	13/136	0.0775581	0.62283	0	0	1.61235	4.12234	ARRDC4;ABCA1;SLC22A5;LMAN2L;ABCA4;MIA3;ABCA8;SLC50A1;CHMP1B;ABCD1;RAMP1;VAMP2;SLC19A2
regulation of anatomical structure morphogenesis (GO:0022603)	12/123	0.077689	0.62283	0	0	1.64894	4.2131	ZRANB1;SIPA1L1;BCL6;CHN1;KNDC1;FITM2;LARP4;TSPAN12;PHLDB2;DLL1;TANC2;HTATIP2
extracellular matrix organization (GO:0030198)	25/300	0.078757	0.62283	0	0	1.38918	3.53045	COL15A1;LAMA2;COL11A1;SERPINE1;ICAM3;DPT;PLOD2;NID1;THSD4;ADAMTS4;ADAMTS1;ADAMTS9;P3H2;P3H1;P3H4;DCN;COL3A1;COL5A1;P4HA1;P4HA3;COL5A2;COL8A1;COL4A5;TGFBI;RECK
negative regulation of cell projection organization (GO:0031345)	6/49	0.0797899	0.62283	0	0	2.12561	5.3743	MYLIP;SEMA3A;LPAR1;FYN;TSKU;ADCY6
O-glycan processing (GO:0016266)	7/61	0.0809379	0.62283	0	0	1.97516	4.9657	C1GALT1C1;GALNT5;GALNT15;GALNT2;GCNT1;POMGNT1;ST6GALNAC4
regulation of Wnt signaling pathway (GO:0030111)	11/111	0.0812545	0.62283	0	0	1.67741	4.21058	ZRANB1;TERT;DAAM2;FAM53B;RSPO3;DKK1;CXXC4;TSKU;TRABD2A;NKD2;SULF2
chondroitin sulfate proteoglycan biosynthetic process (GO:0050650)	4/27	0.0819195	0.62283	0	0	2.64783	6.62492	CSGALNACT1;CHST7;CHSY1;DCN
entrainment of circadian clock by photoperiod (GO:0043153)	4/27	0.0819195	0.62283	0	0	2.64783	6.62492	PPP1CB;PER1;FBXL17;SIK1
positive regulation of nuclear division (GO:0051785)	4/27	0.0819195	0.62283	0	0	2.64783	6.62492	RGCC;IL1B;LRP5;IGF1
positive regulation of striated muscle cell differentiation (GO:0051155)	4/27	0.0819195	0.62283	0	0	2.64783	6.62492	MYOCD;MYOD1;ATP11A;IGF1
regulation of cardiac muscle cell contraction (GO:0086004)	4/27	0.0819195	0.62283	0	0	2.64783	6.62492	PDE4D;PDE4B;RANGRF;CACNA1C
regulation of vascular endothelial growth factor production (GO:0010574)	4/27	0.0819195	0.62283	0	0	2.64783	6.62492	IL1B;EIF2AK3;HIF1A;SULF2
negative regulation of endothelial cell migration (GO:0010596)	5/38	0.0826439	0.62283	0	0	2.30746	5.753	RGCC;PTPRM;PPARG;ADAMTS9;DCN
regulation of apoptotic signaling pathway (GO:2001233)	5/38	0.0826439	0.62283	0	0	2.30746	5.753	NR4A2;ING5;DEPTOR;BDNF;TRAF1
negative regulation of cellular amide metabolic process (GO:0034249)	9/86	0.0831549	0.62283	0	0	1.78166	4.43107	RIDA;BIN1;SPHK1;ORMDL3;EIF2AK3;HAP1;IGF1;PAIP2;TOB1
negative regulation of phosphorylation (GO:0042326)	9/86	0.0831549	0.62283	0	0	1.78166	4.43107	CDKN1C;HDAC4;BMP4;WWTR1;IRS2;FBLN1;PLPP3;PPARA;INHA
brown fat cell differentiation (GO:0050873)	2/8	0.0832205	0.62283	0	0	5.07137	12.6088	ZNF516;METRNL
DNA damage induced protein phosphorylation (GO:0006975)	2/8	0.0832205	0.62283	0	0	5.07137	12.6088	ABL1;ATM
folic acid transport (GO:0015884)	2/8	0.0832205	0.62283	0	0	5.07137	12.6088	SLC46A1;PDPN
negative regulation of amyloid-beta clearance (GO:1900222)	2/8	0.0832205	0.62283	0	0	5.07137	12.6088	LRPAP1;MYOCD
negative regulation of appetite (GO:0032099)	2/8	0.0832205	0.62283	0	0	5.07137	12.6088	BBS2;PPARA
negative regulation of CD4-positive, alpha-beta T cell proliferation (GO:2000562)	2/8	0.0832205	0.62283	0	0	5.07137	12.6088	CD274;TWSG1
negative regulation of glial cell apoptotic process (GO:0034351)	2/8	0.0832205	0.62283	0	0	5.07137	12.6088	CCL2;DLL1
negative regulation of neural precursor cell proliferation (GO:2000178)	2/8	0.0832205	0.62283	0	0	5.07137	12.6088	WNT5A;GATA2
negative regulation of phospholipase activity (GO:0010519)	2/8	0.0832205	0.62283	0	0	5.07137	12.6088	RGS2;ABL1
negative regulation of striated muscle cell apoptotic process (GO:0010664)	2/8	0.0832205	0.62283	0	0	5.07137	12.6088	PPP1R10;HAND2
peptidyl-lysine deacetylation (GO:0034983)	2/8	0.0832205	0.62283	0	0	5.07137	12.6088	HDAC4;HDAC6
peptidyl-lysine hydroxylation (GO:0017185)	2/8	0.0832205	0.62283	0	0	5.07137	12.6088	P3H4;PLOD2
peptidyl-proline hydroxylation to 4-hydroxy-L-proline (GO:0018401)	2/8	0.0832205	0.62283	0	0	5.07137	12.6088	P4HA1;P4HA3
peptidyl-tyrosine dephosphorylation involved in inactivation of protein kinase activity (GO:1990264)	2/8	0.0832205	0.62283	0	0	5.07137	12.6088	DUSP10;PTPRQ
positive regulation of muscle contraction (GO:0045933)	2/8	0.0832205	0.62283	0	0	5.07137	12.6088	MYOCD;SPHK1
positive regulation of neuron projection arborization (GO:0150012)	2/8	0.0832205	0.62283	0	0	5.07137	12.6088	FZD4;WNT5A
protein deglutamylation (GO:0035608)	2/8	0.0832205	0.62283	0	0	5.07137	12.6088	AGBL5;FOLH1B
protein retention in ER lumen (GO:0006621)	2/8	0.0832205	0.62283	0	0	5.07137	12.6088	KDELR2;KDELR3
regulation of apoptotic cell clearance (GO:2000425)	2/8	0.0832205	0.62283	0	0	5.07137	12.6088	CCL2;TGM2
regulation of Cdc42 protein signal transduction (GO:0032489)	2/8	0.0832205	0.62283	0	0	5.07137	12.6088	ABCA1;ABL1
regulation of extracellular matrix constituent secretion (GO:0003330)	2/8	0.0832205	0.62283	0	0	5.07137	12.6088	RGCC;TNFRSF1B
regulation of protein glycosylation (GO:0060049)	2/8	0.0832205	0.62283	0	0	5.07137	12.6088	GOLGA2;RAMP1
short-chain fatty acid catabolic process (GO:0019626)	2/8	0.0832205	0.62283	0	0	5.07137	12.6088	MCEE;PCCA
snRNA transcription by RNA polymerase III (GO:0042796)	2/8	0.0832205	0.62283	0	0	5.07137	12.6088	SNAPC1;SNAPC3
spermidine metabolic process (GO:0008216)	2/8	0.0832205	0.62283	0	0	5.07137	12.6088	SAT1;HDAC6
acyl-CoA biosynthetic process (GO:0071616)	3/17	0.0835895	0.62283	0	0	3.26142	8.09432	PPT2;ACSS1;CBR4
cell surface receptor signaling pathway involved in heart development (GO:0061311)	3/17	0.0835895	0.62283	0	0	3.26142	8.09432	BMP4;NOG;SNAI1
modified amino acid transport (GO:0072337)	3/17	0.0835895	0.62283	0	0	3.26142	8.09432	SLC46A1;PDPN;MGST1
negative regulation of amyloid-beta formation (GO:1902430)	3/17	0.0835895	0.62283	0	0	3.26142	8.09432	BIN1;IGF1;HAP1
negative regulation of interleukin-10 production (GO:0032693)	3/17	0.0835895	0.62283	0	0	3.26142	8.09432	CD274;DLL1;TRIB2
positive regulation of collagen metabolic process (GO:0010714)	3/17	0.0835895	0.62283	0	0	3.26142	8.09432	BMP4;RGCC;WNT4
positive regulation of muscle hypertrophy (GO:0014742)	3/17	0.0835895	0.62283	0	0	3.26142	8.09432	NR4A3;HAND2;IGF1
positive regulation of positive chemotaxis (GO:0050927)	3/17	0.0835895	0.62283	0	0	3.26142	8.09432	CXCL12;SCG2;VEGFA
regulation of establishment of endothelial barrier (GO:1903140)	3/17	0.0835895	0.62283	0	0	3.26142	8.09432	IL1B;S1PR3;VEGFA
regulation of steroid biosynthetic process (GO:0050810)	3/17	0.0835895	0.62283	0	0	3.26142	8.09432	STAR;CGA;WNT4
retrograde protein transport, ER to cytosol (GO:0030970)	3/17	0.0835895	0.62283	0	0	3.26142	8.09432	TMEM129;DERL1;SYVN1
stabilization of membrane potential (GO:0030322)	3/17	0.0835895	0.62283	0	0	3.26142	8.09432	KCNK6;KCNK1;KCNK2
cellular response to lipid (GO:0071396)	19/219	0.084762	0.630356	0	0	1.45039	3.57943	CD274;TRIM41;FZD4;IRS1;SERPINE1;WNT5A;MGST1;NR1H3;RORB;TNFRSF1B;ADCY6;IL1B;MYOD1;PDK4;PDE4B;CCL2;ATM;MGARP;CD14
cellular response to oxidative stress (GO:0034599)	12/125	0.0852944	0.633103	0	0	1.61958	3.98683	PDGFRA;ERMP1;BRF2;ABL1;GPX8;PYCR1;NOX4;GPX7;ZFAND1;FOS;HIF1A;FOXO1
negative regulation of transcription, DNA-templated (GO:0045892)	69/948	0.0865253	0.640615	0	0	1.20413	2.9469	CDKN1C;CREBZF;FOXE1;FHL2;RORB;EDNRB;BASP1;SUFU;ZNF404;CIR1;ZNF248;JARID2;AASS;SAMD11;TGIF1;OSR2;ZHX3;ZBTB38;NOG;WNT5A;SOX13;PEX2;MITF;DKK1;TLE6;PPARG;PPARA;MZF1;ZNF599;HDAC4;ZNF550;CREM;ZBTB1;TWIST2;ZBTB5;HDAC8;NR2C1;FOXO1;GLIS1;HDAC6;NFIL3;CUX1;ATOH8;HSF4;TBL1X;ZNF785;WNT4;HEXIM1;MYPOP;PHF10;ZBTB16;STAT3;SETDB2;NR1H3;MEIS2;TBX3;VEGFA;BMP4;NR4A2;PER1;DAB2;NR4A3;BCL6;ID1;BCL3;SNAI1;ID3;HOXD9;MXD4
glucose metabolic process (GO:0006006)	7/62	0.0866365	0.640615	0	0	1.93915	4.74322	PC;DCXR;LRP5;IRS2;OMA1;ENO3;PGM1
protein targeting to membrane (GO:0006612)	9/87	0.0879458	0.64906	0	0	1.75872	4.27551	TRAM1;ARL6IP1;SGTB;SRPRA;SSR1;PEX2;ZDHHC2;ABCD1;YIF1B
carbohydrate derivative biosynthetic process (GO:1901137)	4/28	0.0911246	0.661207	0	0	2.53737	6.07834	GK5;GK;GCNT1;ALG11
cellular zinc ion homeostasis (GO:0006882)	4/28	0.0911246	0.661207	0	0	2.53737	6.07834	MT2A;SLC30A5;SLC39A7;MT1E
glycogen metabolic process (GO:0005977)	4/28	0.0911246	0.661207	0	0	2.53737	6.07834	PPP1R3C;PHKA1;PYGL;PGM1
L-amino acid transport (GO:0015807)	4/28	0.0911246	0.661207	0	0	2.53737	6.07834	SLC7A8;SLC1A1;SFXN1;SLC7A2
negative regulation of oxidative stress-induced cell death (GO:1903202)	4/28	0.0911246	0.661207	0	0	2.53737	6.07834	PYCR1;FYN;TXN;PDE8A
photoperiodism (GO:0009648)	4/28	0.0911246	0.661207	0	0	2.53737	6.07834	PPP1CB;PER1;FBXL17;SIK1
positive regulation of fibroblast proliferation (GO:0048146)	4/28	0.0911246	0.661207	0	0	2.53737	6.07834	PDGFRA;SPHK1;WNT5A;IGF1
regulation of postsynapse organization (GO:0099175)	4/28	0.0911246	0.661207	0	0	2.53737	6.07834	SIPA1L1;WNT5A;ABHD17C;TANC2
sulfur compound transport (GO:0072348)	4/28	0.0911246	0.661207	0	0	2.53737	6.07834	SLC25A19;MGST1;SLC26A6;SLC19A2
anterior/posterior pattern specification (GO:0009952)	7/63	0.0925572	0.668692	0	0	1.90442	4.53238	BASP1;HOXA3;LRP5;CELSR2;PCSK5;HOXD9;HOXA5
gonad development (GO:0008406)	6/51	0.0928452	0.668692	0	0	2.03092	4.82713	KITLG;WNT2B;FGF9;BASP1;WNT5A;WNT4
intrinsic apoptotic signaling pathway in response to DNA damage (GO:0008630)	6/51	0.0928452	0.668692	0	0	2.03092	4.82713	BCL2L11;BCL3;ABL1;ATM;TNFRSF1B;HIPK2
regulation of epithelial cell migration (GO:0010632)	6/51	0.0928452	0.668692	0	0	2.03092	4.82713	DUSP10;PRKCE;ADIPOR1;MCC;HIF1A;HDAC6
cellular response to chemical stress (GO:0062197)	10/101	0.0938434	0.67293	0	0	1.67517	3.96368	ERMP1;BRF2;ABL1;GPX8;PYCR1;NOX4;GPX7;ATM;ZFAND1;FOXO1
activation of protein kinase activity (GO:0032147)	11/114	0.0939087	0.67293	0	0	1.62829	3.85161	PRRC1;ANGPT1;WNT5A;ABL1;TXN;IGF1;FGF1;ADRA2C;PIBF1;ADCY6;VEGFA
cell migration involved in sprouting angiogenesis (GO:0002042)	3/18	0.0958941	0.67293	0	0	3.04383	7.1363	NR4A1;MIA3;VEGFA
negative regulation of leukocyte cell-cell adhesion (GO:1903038)	3/18	0.0958941	0.67293	0	0	3.04383	7.1363	MIA3;PPARA;ASS1
positive regulation of cardiac muscle hypertrophy (GO:0010613)	3/18	0.0958941	0.67293	0	0	3.04383	7.1363	NR4A3;HAND2;IGF1
positive regulation of cartilage development (GO:0061036)	3/18	0.0958941	0.67293	0	0	3.04383	7.1363	BMP4;ZBTB16;HOXA11
protein O-linked mannosylation (GO:0035269)	3/18	0.0958941	0.67293	0	0	3.04383	7.1363	DPM3;B4GAT1;TMTC1
regulation of cartilage development (GO:0061035)	3/18	0.0958941	0.67293	0	0	3.04383	7.1363	BMP4;SCIN;ZBTB16
regulation of membrane depolarization (GO:0003254)	3/18	0.0958941	0.67293	0	0	3.04383	7.1363	FHL1;RANGRF;ABCD1
regulation of epithelial to mesenchymal transition (GO:0010717)	8/76	0.0961829	0.67293	0	0	1.7927	4.19762	WWTR1;DAB2;RGCC;IL1B;PDPN;SNAI1;ADIPOR1;PHLDB2
water-soluble vitamin metabolic process (GO:0006767)	8/76	0.0961829	0.67293	0	0	1.7927	4.19762	SLC46A1;NNMT;PC;GSTO2;PCCA;MTHFD1L;SLC25A19;SLC19A2
positive regulation of cellular catabolic process (GO:0031331)	13/141	0.0962845	0.67293	0	0	1.54895	3.62524	IRS1;IRS2;IGF1;TNFRSF1B;HIF1A;FOXO1;DCN;UFL1;IL1B;ORMDL3;PPARA;ABCD1;PNPLA2
DNA-templated transcription, initiation (GO:0006352)	15/168	0.0965563	0.67293	0	0	1.49566	3.4963	WWTR1;BRF2;NR1H3;RORB;NR2C1;GTF2H5;NR4A2;NR4A1;CDK7;NR4A3;POLR2C;PPARG;MAML3;TBL1X;PPARA
positive regulation of ossification (GO:0045778)	5/40	0.0981526	0.67293	0	0	2.17538	5.04956	BMP4;OSR2;ZBTB16;WNT5A;WNT4
stem cell differentiation (GO:0048863)	5/40	0.0981526	0.67293	0	0	2.17538	5.04956	UFL1;FBXL17;METTL5;FOXO4;JARID2
regulation of protein phosphorylation (GO:0001932)	22/266	0.100057	0.67293	0	0	1.37669	3.16917	TSPYL2;WWTR1;ANGPT1;LIMCH1;FAXDC2;HGF;AKAP8L;EIF2AK3;KNDC1;FBLN1;FGF1;VEGFA;BMP4;FGF7;DAB2;CCND2;FGF9;IL1B;ABL1;FYN;PLPP3;PDE8A
positive regulation of nucleic acid-templated transcription (GO:1903508)	39/511	0.100541	0.67293	0	0	1.26379	2.90317	CDKN1C;HDAC4;FOXE1;LRP5;RORB;HIF1A;ING1;FOXO1;NPAS2;HOXA11;ING5;FGF7;NFIL3;CREB3L2;ATOH8;TBL1X;MAP3K5;WNT4;OSR2;MYOCD;FZD4;ZBTB16;STAT3;WNT5A;NR1H3;MITF;FOS;IGF1;HIPK2;BMP4;ACTA2;RYBP;HAND2;IL1B;BCL3;ZNF516;SNAI1;PPARG;PPARA
actin filament polymerization (GO:0030041)	4/29	0.100799	0.67293	0	0	2.43574	5.58913	PREX1;MSRB2;ARHGAP6;TTC17
positive regulation of viral genome replication (GO:0045070)	4/29	0.100799	0.67293	0	0	2.43574	5.58913	TMEM39A;ADARB1;HACD3;PPARA
response to zinc ion (GO:0010043)	4/29	0.100799	0.67293	0	0	2.43574	5.58913	MT2A;SLC30A5;D2HGDH;MT1E
cellular response to insulin stimulus (GO:0032869)	12/129	0.101849	0.67293	0	0	1.56387	3.5723	RAB31;IRS1;PDK4;IRS2;INHBB;PPARG;FOXO4;SORBS1;FOXO1;VAMP2;LPIN3;ATP6V1B1
positive regulation of endothelial cell proliferation (GO:0001938)	8/77	0.10186	0.67293	0	0	1.76663	4.03525	STAT5A;BMP4;NR4A1;WNT5A;GATA2;SCG2;HIF1A;VEGFA
biotin metabolic process (GO:0006768)	2/9	0.102743	0.67293	0	0	4.34666	9.89092	PC;PCCA
cellular response to leptin stimulus (GO:0044320)	2/9	0.102743	0.67293	0	0	4.34666	9.89092	NR4A3;STAT3
complement activation, classical pathway (GO:0006958)	2/9	0.102743	0.67293	0	0	4.34666	9.89092	C1S;C1R
detection of mechanical stimulus involved in sensory perception of sound (GO:0050910)	2/9	0.102743	0.67293	0	0	4.34666	9.89092	WHRN;COL11A1
endothelial cell chemotaxis (GO:0035767)	2/9	0.102743	0.67293	0	0	4.34666	9.89092	NR4A1;VEGFA
epithelial to mesenchymal transition involved in endocardial cushion formation (GO:0003198)	2/9	0.102743	0.67293	0	0	4.34666	9.89092	BMP4;SNAI1
estrogen biosynthetic process (GO:0006703)	2/9	0.102743	0.67293	0	0	4.34666	9.89092	HSD17B2;HSD17B11
galactose metabolic process (GO:0006012)	2/9	0.102743	0.67293	0	0	4.34666	9.89092	SLC35A2;GALK2
inner ear receptor cell development (GO:0060119)	2/9	0.102743	0.67293	0	0	4.34666	9.89092	WHRN;TSKU
intestinal cholesterol absorption (GO:0030299)	2/9	0.102743	0.67293	0	0	4.34666	9.89092	LIMA1;LDLR
negative regulation of alpha-beta T cell activation (GO:0046636)	2/9	0.102743	0.67293	0	0	4.34666	9.89092	CD274;TWSG1
negative regulation of glial cell differentiation (GO:0045686)	2/9	0.102743	0.67293	0	0	4.34666	9.89092	DAAM2;NOG
negative regulation of lipase activity (GO:0060192)	2/9	0.102743	0.67293	0	0	4.34666	9.89092	RGS2;SORT1
negative regulation of lipid localization (GO:1905953)	2/9	0.102743	0.67293	0	0	4.34666	9.89092	NFKBIA;NR1H3
negative regulation of pathway-restricted SMAD protein phosphorylation (GO:0060394)	2/9	0.102743	0.67293	0	0	4.34666	9.89092	NOG;DKK1
negative regulation of protein-containing complex disassembly (GO:0043242)	2/9	0.102743	0.67293	0	0	4.34666	9.89092	TMEM39A;HDAC6
ornithine metabolic process (GO:0006591)	2/9	0.102743	0.67293	0	0	4.34666	9.89092	AZIN2;ALDH18A1
peroxisomal transport (GO:0043574)	2/9	0.102743	0.67293	0	0	4.34666	9.89092	HACL1;ABCD1
phosphorylation of RNA polymerase II C-terminal domain (GO:0070816)	2/9	0.102743	0.67293	0	0	4.34666	9.89092	CDK7;GTF2H5
positive regulation of blood vessel endothelial cell proliferation involved in sprouting angiogenesis (GO:1903589)	2/9	0.102743	0.67293	0	0	4.34666	9.89092	GATA2;VEGFA
positive regulation of extracellular matrix assembly (GO:1901203)	2/9	0.102743	0.67293	0	0	4.34666	9.89092	RGCC;PHLDB2
positive regulation of megakaryocyte differentiation (GO:0045654)	2/9	0.102743	0.67293	0	0	4.34666	9.89092	SCIN;FAXDC2
positive regulation of protein kinase C signaling (GO:0090037)	2/9	0.102743	0.67293	0	0	4.34666	9.89092	WNT5A;VEGFA
positive regulation of smooth muscle contraction (GO:0045987)	2/9	0.102743	0.67293	0	0	4.34666	9.89092	MYOCD;SPHK1
regulation of glucan biosynthetic process (GO:0010962)	2/9	0.102743	0.67293	0	0	4.34666	9.89092	PPP1R3F;PPP1R3C
regulation of lipid transport (GO:0032368)	2/9	0.102743	0.67293	0	0	4.34666	9.89092	NR1H3;PPARA
regulation of vesicle fusion (GO:0031338)	2/9	0.102743	0.67293	0	0	4.34666	9.89092	RAB3A;SPHK1
response to leptin (GO:0044321)	2/9	0.102743	0.67293	0	0	4.34666	9.89092	NR4A3;STAT3
retinal rod cell differentiation (GO:0060221)	2/9	0.102743	0.67293	0	0	4.34666	9.89092	RORB;RPGRIP1L
short-chain fatty acid metabolic process (GO:0046459)	2/9	0.102743	0.67293	0	0	4.34666	9.89092	MCEE;PCCA
type B pancreatic cell differentiation (GO:0003309)	2/9	0.102743	0.67293	0	0	4.34666	9.89092	BMP4;DLL1
cytosolic transport (GO:0016482)	11/116	0.102968	0.67293	0	0	1.59711	3.63076	MON2;HEATR5A;STX16;SORT1;GOSR2;WDR91;GBF1;ARL1;RHOBTB3;STX5;BET1L
sphingolipid metabolic process (GO:0006665)	11/116	0.102968	0.67293	0	0	1.59711	3.63076	GALC;ARV1;CERS6;PDXDC1;ELOVL4;SPHK1;ORMDL3;SPTSSA;PLPP3;HACD3;HACD4
nitrogen compound transport (GO:0071705)	13/143	0.104487	0.681709	0	0	1.52496	3.44442	ARRDC4;SLC22A5;LMAN2L;SLC44A1;SLC43A2;MIA3;SLC7A2;SLC7A8;CHMP1B;PDPN;RAMP1;VAMP2;SLC19A2
regulation of cell cycle (GO:0051726)	24/296	0.105	0.683133	0	0	1.34743	3.03682	TSPYL2;TP53I13;DUSP1;GBF1;STAT3;FBXL17;ADARB1;FOXO4;NUDT6;TBX3;RHOB;HIPK2;TTC28;BMP4;RNF167;NR4A1;CDK7;RGCC;GRK5;BIN1;ABL1;SIK1;ATM;INHA
regulation of cellular catabolic process (GO:0031329)	7/65	0.105057	0.683133	0	0	1.83855	4.14272	OSBPL7;WDR91;ITPR1;ABL1;ATM;ABCD1;HDAC6
negative regulation of cell-cell adhesion (GO:0022408)	5/41	0.106418	0.689673	0	0	2.11484	4.73804	RGCC;MIA3;PPARA;ASS1;VEGFA
regulation of cell development (GO:0060284)	5/41	0.106418	0.689673	0	0	2.11484	4.73804	IL1B;PRUNE1;DLL1;FOXO1;HOXA11
positive regulation of phagocytosis (GO:0050766)	6/53	0.106977	0.692138	0	0	1.94429	4.34577	TUB;RAB31;IL15;IL1B;CCL2;GATA2
aspartate family amino acid metabolic process (GO:0009066)	3/19	0.108883	0.692925	0	0	2.85344	6.32744	ADI1;FOLH1B;ASS1
heart trabecula morphogenesis (GO:0061384)	3/19	0.108883	0.692925	0	0	2.85344	6.32744	NOG;ADGRG6;S1PR1
negative regulation of amyloid precursor protein catabolic process (GO:1902992)	3/19	0.108883	0.692925	0	0	2.85344	6.32744	BIN1;IGF1;HAP1
negative regulation of striated muscle cell differentiation (GO:0051154)	3/19	0.108883	0.692925	0	0	2.85344	6.32744	HDAC4;BDNF;DKK1
nucleotide-sugar biosynthetic process (GO:0009226)	3/19	0.108883	0.692925	0	0	2.85344	6.32744	GFPT1;PGM3;NANS
positive regulation of triglyceride metabolic process (GO:0090208)	3/19	0.108883	0.692925	0	0	2.85344	6.32744	NR1H3;LDLR;PNPLA2
regulation of collagen biosynthetic process (GO:0032965)	3/19	0.108883	0.692925	0	0	2.85344	6.32744	BMP4;RGCC;WNT4
regulation of vascular endothelial growth factor signaling pathway (GO:1900746)	3/19	0.108883	0.692925	0	0	2.85344	6.32744	TSPAN12;DLL1;DCN
response to fatty acid (GO:0070542)	3/19	0.108883	0.692925	0	0	2.85344	6.32744	IRS1;PDK4;FOXO1
ureteric bud morphogenesis (GO:0060675)	3/19	0.108883	0.692925	0	0	2.85344	6.32744	BMP4;HOXD11;HOXA11
positive regulation of cell migration (GO:0030335)	22/269	0.109122	0.693312	0	0	1.35975	3.01223	PDGFRA;PRKCE;SPHK1;HGF;SEMA3A;STAT3;SEMA3B;TWIST2;MIA3;IGF1;FGF1;HIF1A;HDAC6;VEGFA;DAB2;CXCL12;IL1B;PDPN;SNAI1;ATM;ROR2;CGA
artery morphogenesis (GO:0048844)	4/30	0.110924	0.697906	0	0	2.34194	5.1497	BMP4;NOG;ADAMTS9;VEGFA
chondroitin sulfate metabolic process (GO:0030204)	4/30	0.110924	0.697906	0	0	2.34194	5.1497	CSGALNACT1;CHST7;CHSY1;DCN
Golgi to plasma membrane protein transport (GO:0043001)	4/30	0.110924	0.697906	0	0	2.34194	5.1497	BBS2;RAB31;GOLPH3L;VAMP2
phosphatidylcholine acyl-chain remodeling (GO:0036151)	4/30	0.110924	0.697906	0	0	2.34194	5.1497	PLA2G12A;LPCAT1;NR1H3;PLBD1
positive regulation of small GTPase mediated signal transduction (GO:0051057)	4/30	0.110924	0.697906	0	0	2.34194	5.1497	ERBIN;IRS2;IGF1;TGM2
zinc ion homeostasis (GO:0055069)	4/30	0.110924	0.697906	0	0	2.34194	5.1497	MT2A;SLC30A5;SLC39A7;MT1E
positive regulation of cell death (GO:0010942)	7/66	0.111631	0.701213	0	0	1.80729	3.9626	BMP4;WNT5A;FYN;FOS;DKK1;HTATIP2;MAP3K5
Wnt signaling pathway (GO:0016055)	9/92	0.114291	0.709558	0	0	1.65233	3.58393	NR4A2;ZRANB1;WNT2B;FZD4;WNT5A;LRP5;PLPP3;CELSR2;WNT4
ceramide biosynthetic process (GO:0046513)	5/42	0.115012	0.709558	0	0	2.05757	4.44994	CERS6;B3GALT4;SPTSSA;ST6GALNAC4;ST6GALNAC5
positive regulation of cell population proliferation (GO:0008284)	36/474	0.116346	0.709558	0	0	1.25632	2.70258	HDAC4;IRS1;LRP5;IRS2;PRL;FGF1;DLL1;UFL1;FGF7;CCND2;TERT;FGF9;GRK5;PIM1;SSR1;S1PR3;CGA;IL6R;INSL4;WWTR1;IL11;OSR2;PDGFRA;IL15;SPHK1;WNT5A;IGF1;GAB2;MEIS2;TBX3;VEGFA;BMP4;KITLG;MEIS1;NR4A3;IL1B
negative regulation of cellular response to growth factor stimulus (GO:0090288)	8/80	0.119984	0.709558	0	0	1.69275	3.5893	SPART;SMURF1;NOG;SMAD9;PPARG;NBL1;HIPK2;SULF2
extracellular structure organization (GO:0043062)	18/216	0.120752	0.709558	0	0	1.38694	2.93202	COL15A1;LAMA2;COL11A1;SERPINE1;ICAM3;NID1;DCN;THSD4;ADAMTS4;COL3A1;COL5A1;ADAMTS1;COL5A2;COL8A1;COL4A5;TGFBI;ADAMTS9;RECK
steroid hormone biosynthetic process (GO:0120178)	4/31	0.121481	0.709558	0	0	2.25508	4.75369	STAR;HSD17B2;HSD17B11;TSPOAP1
vitamin transport (GO:0051180)	4/31	0.121481	0.709558	0	0	2.25508	4.75369	SLC46A1;SLC2A10;PDPN;SLC19A2
adrenergic receptor signaling pathway (GO:0071875)	3/20	0.122505	0.709558	0	0	2.68545	5.63837	AKAP13;PDE4D;ADRA2C
cardiac epithelial to mesenchymal transition (GO:0060317)	3/20	0.122505	0.709558	0	0	2.68545	5.63837	BMP4;SNAI1;TBX3
ganglioside metabolic process (GO:0001573)	3/20	0.122505	0.709558	0	0	2.68545	5.63837	B3GALT4;ST6GALNAC4;ST6GALNAC5
mesoderm development (GO:0007498)	3/20	0.122505	0.709558	0	0	2.68545	5.63837	SECTM1;TBX3;VEGFA
negative regulation of cyclin-dependent protein serine/threonine kinase activity (GO:0045736)	3/20	0.122505	0.709558	0	0	2.68545	5.63837	CDKN1C;HEXIM1;MYOCD
organic cation transport (GO:0015695)	3/20	0.122505	0.709558	0	0	2.68545	5.63837	SLC22A5;SLC44A1;SLC25A19
positive regulation of dendrite morphogenesis (GO:0050775)	3/20	0.122505	0.709558	0	0	2.68545	5.63837	CUL7;FBXW8;CUX1
positive regulation of epithelial cell differentiation (GO:0030858)	3/20	0.122505	0.709558	0	0	2.68545	5.63837	BMP4;AHI1;ATOH8
cellular response to lipopolysaccharide (GO:0071222)	11/120	0.122566	0.709558	0	0	1.53817	3.22877	CD274;TRIM41;PRKCE;IL1B;SERPINE1;WNT5A;PDE4B;CCL2;NR1H3;CD14;TNFRSF1B
amino sugar metabolic process (GO:0006040)	2/10	0.123351	0.709558	0	0	3.80312	7.95886	CSGALNACT1;GFPT1
cell differentiation involved in metanephros development (GO:0072202)	2/10	0.123351	0.709558	0	0	3.80312	7.95886	BMP4;WNT4
cellular biogenic amine catabolic process (GO:0042402)	2/10	0.123351	0.709558	0	0	3.80312	7.95886	SLC44A1;SMOX
cellular response to dopamine (GO:1903351)	2/10	0.123351	0.709558	0	0	3.80312	7.95886	ABL1;TGM2
cellular response to prostaglandin stimulus (GO:0071379)	2/10	0.123351	0.709558	0	0	3.80312	7.95886	PTGER2;ADCY6
dicarboxylic acid biosynthetic process (GO:0043650)	2/10	0.123351	0.709558	0	0	3.80312	7.95886	MTHFD1L;KYNU
endothelial tube morphogenesis (GO:0061154)	2/10	0.123351	0.709558	0	0	3.80312	7.95886	BMP4;RHOB
granulocyte activation (GO:0036230)	2/10	0.123351	0.709558	0	0	3.80312	7.95886	PREX1;IL15
histone H4 deacetylation (GO:0070933)	2/10	0.123351	0.709558	0	0	3.80312	7.95886	HDAC4;HDAC8
inner ear receptor cell stereocilium organization (GO:0060122)	2/10	0.123351	0.709558	0	0	3.80312	7.95886	WHRN;TSKU
leptin-mediated signaling pathway (GO:0033210)	2/10	0.123351	0.709558	0	0	3.80312	7.95886	BBS2;STAT3
lipid droplet formation (GO:0140042)	2/10	0.123351	0.709558	0	0	3.80312	7.95886	BSCL2;FITM2
lipoprotein transport (GO:0042953)	2/10	0.123351	0.709558	0	0	3.80312	7.95886	MIA3;PPARG
membrane lipid catabolic process (GO:0046466)	2/10	0.123351	0.709558	0	0	3.80312	7.95886	PDXDC1;FUCA1
mesenchymal to epithelial transition (GO:0060231)	2/10	0.123351	0.709558	0	0	3.80312	7.95886	BMP4;BASP1
negative regulation of alpha-beta T cell proliferation (GO:0046642)	2/10	0.123351	0.709558	0	0	3.80312	7.95886	CD274;TWSG1
negative regulation of cAMP-mediated signaling (GO:0043951)	2/10	0.123351	0.709558	0	0	3.80312	7.95886	PDE4D;PDE3A
negative regulation of cell-cell adhesion mediated by cadherin (GO:2000048)	2/10	0.123351	0.709558	0	0	3.80312	7.95886	RGCC;VEGFA
negative regulation of glycolytic process (GO:0045820)	2/10	0.123351	0.709558	0	0	3.80312	7.95886	HDAC4;PPARA
negative regulation of hormone secretion (GO:0046888)	2/10	0.123351	0.709558	0	0	3.80312	7.95886	IL11;IL1B
negative regulation of purine nucleotide metabolic process (GO:1900543)	2/10	0.123351	0.709558	0	0	3.80312	7.95886	HDAC4;PPARA
negative regulation of receptor binding (GO:1900121)	2/10	0.123351	0.709558	0	0	3.80312	7.95886	NOG;PTPRF
negative regulation of transmembrane transport (GO:0034763)	2/10	0.123351	0.709558	0	0	3.80312	7.95886	IL1B;IRS2
nuclear-transcribed mRNA catabolic process, exonucleolytic, 3'-5' (GO:0034427)	2/10	0.123351	0.709558	0	0	3.80312	7.95886	EXOSC7;SKIV2L
positive regulation of behavior (GO:0048520)	2/10	0.123351	0.709558	0	0	3.80312	7.95886	NR4A3;NPAS2
positive regulation of protein sumoylation (GO:0033235)	2/10	0.123351	0.709558	0	0	3.80312	7.95886	HDAC4;GNL3
positive regulation of skeletal muscle tissue development (GO:0048643)	2/10	0.123351	0.709558	0	0	3.80312	7.95886	MYOD1;DLL1
positive regulation of vascular endothelial growth factor receptor signaling pathway (GO:0030949)	2/10	0.123351	0.709558	0	0	3.80312	7.95886	IL1B;HIF1A
production of siRNA involved in RNA interference (GO:0030422)	2/10	0.123351	0.709558	0	0	3.80312	7.95886	TSNAX;TERT
regulation of histone phosphorylation (GO:0033127)	2/10	0.123351	0.709558	0	0	3.80312	7.95886	IL1B;AKAP8L
regulation of microtubule nucleation (GO:0010968)	2/10	0.123351	0.709558	0	0	3.80312	7.95886	RANGRF;EML2
regulation of peptidyl-lysine acetylation (GO:2000756)	2/10	0.123351	0.709558	0	0	3.80312	7.95886	MYOCD;KLF15
regulation of protein neddylation (GO:2000434)	2/10	0.123351	0.709558	0	0	3.80312	7.95886	EPAS1;HIF1A
regulation of receptor binding (GO:1900120)	2/10	0.123351	0.709558	0	0	3.80312	7.95886	BDNF;PTPRF
regulation of urine volume (GO:0035809)	2/10	0.123351	0.709558	0	0	3.80312	7.95886	ADM;ADCY6
response to dopamine (GO:1903350)	2/10	0.123351	0.709558	0	0	3.80312	7.95886	ABL1;TGM2
response to laminar fluid shear stress (GO:0034616)	2/10	0.123351	0.709558	0	0	3.80312	7.95886	ABCA1;ASS1
secretory granule organization (GO:0033363)	2/10	0.123351	0.709558	0	0	3.80312	7.95886	ABCA1;SRGN
urea cycle (GO:0000050)	2/10	0.123351	0.709558	0	0	3.80312	7.95886	SLC25A15;ASS1
cellular response to glucose starvation (GO:0042149)	5/43	0.123926	0.709558	0	0	2.00332	4.18307	NUAK2;TBL2;EIF2AK3;SIK1;SIK2
development of primary male sexual characteristics (GO:0046546)	5/43	0.123926	0.709558	0	0	2.00332	4.18307	KITLG;WNT2B;FGF9;WNT5A;WNT4
heart looping (GO:0001947)	5/43	0.123926	0.709558	0	0	2.00332	4.18307	AHI1;SETDB2;DLL1;TBX3;CCDC40
male gonad development (GO:0008584)	5/43	0.123926	0.709558	0	0	2.00332	4.18307	KITLG;WNT2B;FGF9;WNT5A;WNT4
regulation of cytokine production involved in inflammatory response (GO:1900015)	5/43	0.123926	0.709558	0	0	2.00332	4.18307	PER1;STAT3;PPARA;HIF1A;ABCD1
external encapsulating structure organization (GO:0045229)	18/217	0.124518	0.7119	0	0	1.3799	2.87475	COL15A1;LAMA2;COL11A1;SERPINE1;ICAM3;NID1;DCN;THSD4;ADAMTS4;COL3A1;COL5A1;ADAMTS1;COL5A2;COL8A1;COL4A5;TGFBI;ADAMTS9;RECK
positive regulation of peptidyl-tyrosine phosphorylation (GO:0050731)	12/134	0.125048	0.713878	0	0	1.49938	3.11729	IL11;FGF7;ANGPT1;IL15;HGF;STAT3;ABL1;NOX4;IGF1;IL6R;PIBF1;VEGFA
canonical Wnt signaling pathway (GO:0060070)	7/68	0.12541	0.714894	0	0	1.74785	3.62882	NR4A2;WNT2B;FZD4;WNT5A;LRP5;PLPP3;WNT4
hemopoiesis (GO:0030097)	9/94	0.125924	0.716769	0	0	1.61328	3.34284	KIRREL3;BMP4;KITLG;MEIS1;WNT2B;ZBTB16;WNT5A;PGM3;DLL1
blood vessel morphogenesis (GO:0048514)	6/56	0.130109	0.737531	0	0	1.82734	3.72664	CUL7;SLC1A1;ID1;LRP5;ADM;VEGFA
negative regulation of metabolic process (GO:0009892)	6/56	0.130109	0.737531	0	0	1.82734	3.72664	IL15;IL1B;PLCL2;ID1;ACOT13;NR1H3
negative regulation of transmembrane receptor protein serine/threonine kinase signaling pathway (GO:0090101)	10/108	0.130141	0.737531	0	0	1.55494	3.17072	SPART;SMURF1;SLC2A10;NOG;SMAD9;PPARG;PPARA;DKK1;NBL1;HIPK2
regulation of cell population proliferation (GO:0042127)	55/764	0.131784	0.745751	0	0	1.18701	2.40559	IFITM1;IRS1;IRS2;ADARB1;PRL;FGF1;NUDT6;ING5;UFL1;FGF7;CCND2;FGF9;ADAMTS1;IL6R;IL11;OSR2;PDGFRA;MYOCD;KSR1;IL15;P3H2;P3H1;GAB2;GNL3;IL1B;ROR2;SGK1;HDAC4;LRP5;FOXO4;DLL1;TOB1;SCIN;GRK5;PDPN;SSR1;S1PR3;CGA;STAT5A;STAT5B;WWTR1;STAT3;IGF1;MEIS2;TBX3;VEGFA;BMP4;KITLG;MEIS1;RGCC;NR4A3;BCL6;SST;NOX4;INHA
regulation of cell morphogenesis (GO:0022604)	4/32	0.132449	0.74586	0	0	2.17442	4.39573	ZRANB1;PDPN;FITM2;LARP4
regulation of dendrite morphogenesis (GO:0048814)	4/32	0.132449	0.74586	0	0	2.17442	4.39573	CUL7;CUX1;FBXW8;KNDC1
cell chemotaxis (GO:0060326)	7/69	0.132609	0.74586	0	0	1.71957	3.47413	PDGFRA;NR4A1;CXCL12;HGF;LPAR1;ACKR3;VEGFA
peptidyl-tyrosine phosphorylation (GO:0018108)	7/69	0.132609	0.74586	0	0	1.71957	3.47413	ITK;PDGFRA;EFEMP1;IL15;ABL1;FYN;PIBF1
branching morphogenesis of an epithelial tube (GO:0048754)	5/44	0.133148	0.74586	0	0	1.95184	3.93549	BMP4;LRP5;HOXD11;HOXA11;VEGFA
positive regulation of biosynthetic process (GO:0009891)	5/44	0.133148	0.74586	0	0	1.95184	3.93549	BMP4;RGCC;SORBS1;PPARA;WNT4
positive regulation of receptor-mediated endocytosis (GO:0048260)	5/44	0.133148	0.74586	0	0	1.95184	3.93549	AHI1;DAB2;ANGPT1;SERPINE1;VEGFA
transcription by RNA polymerase II (GO:0006366)	25/320	0.134684	0.752687	0	0	1.2936	2.59344	CEBPD;INTS10;ZBTB1;RORB;NR2C1;SNAPC1;SNAPC3;POLR2C;TBL1X;PKNOX1;WWTR1;INTS2;ELP2;NR1H3;ELL2;GTF2H5;NR4A2;NR4A1;CDK7;NR4A3;PIR;NABP1;PPARG;MAML3;PPARA
endocardial cushion development (GO:0003197)	3/21	0.136708	0.752687	0	0	2.53612	5.04665	BMP4;NOG;CRELD1
myotube differentiation (GO:0014902)	3/21	0.136708	0.752687	0	0	2.53612	5.04665	SORT1;MYOD1;IGF1
NAD biosynthetic process (GO:0009435)	3/21	0.136708	0.752687	0	0	2.53612	5.04665	NNMT;KYNU;NAXD
negative regulation of cell communication (GO:0010648)	3/21	0.136708	0.752687	0	0	2.53612	5.04665	IL11;IL1B;SOCS5
negative regulation of peptidyl-serine phosphorylation (GO:0033137)	3/21	0.136708	0.752687	0	0	2.53612	5.04665	PDE4D;DMD;DKK1
neurotrophin signaling pathway (GO:0038179)	3/21	0.136708	0.752687	0	0	2.53612	5.04665	BDNF;SORT1;HAP1
positive regulation of immune system process (GO:0002684)	3/21	0.136708	0.752687	0	0	2.53612	5.04665	IL15;MIA3;VEGFA
positive regulation of transcription from RNA polymerase II promoter involved in cellular response to chemical stimulus (GO:1901522)	3/21	0.136708	0.752687	0	0	2.53612	5.04665	SMAD9;HIF1A;VEGFA
regulation of cholesterol metabolic process (GO:0090181)	3/21	0.136708	0.752687	0	0	2.53612	5.04665	ARV1;GNB3;TTC39B
regulation of lipid catabolic process (GO:0050994)	3/21	0.136708	0.752687	0	0	2.53612	5.04665	BSCL2;IL1B;ABCD1
regulation of lipoprotein lipase activity (GO:0051004)	3/21	0.136708	0.752687	0	0	2.53612	5.04665	SORT1;NR1H3;PCSK5
regulation of vesicle-mediated transport (GO:0060627)	9/96	0.138163	0.752687	0	0	1.57603	3.11946	RAB3A;SPHK1;ABL1;GAS1;STXBP5;HAP1;ARFGAP1;BET1L;VAMP2
dicarboxylic acid metabolic process (GO:0043648)	6/57	0.138312	0.752687	0	0	1.79141	3.54385	SLC46A1;MTHFD1L;D2HGDH;ALDH18A1;GCLM;ASS1
positive regulation of interferon-gamma production (GO:0032729)	6/57	0.138312	0.752687	0	0	1.79141	3.54385	IL1R1;PDE4D;IL1B;PDE4B;CD226;CD14
positive regulation of cell motility (GO:2000147)	18/221	0.140269	0.752687	0	0	1.35242	2.65641	PDGFRA;SPHK1;HGF;SEMA3A;STAT3;SEMA3B;TWIST2;IGF1;FGF1;VEGFA;DAB2;CXCL12;IL1B;PDPN;SNAI1;ATM;ROR2;CGA
regulation of insulin receptor signaling pathway (GO:0046626)	5/45	0.142667	0.752687	0	0	1.90295	3.7055	PTPRE;IRS1;IL1B;SORBS1;SIK2
zymogen activation (GO:0031638)	5/45	0.142667	0.752687	0	0	1.90295	3.7055	CYFIP2;C1R;C1RL;PLAT;OMA1
antigen processing and presentation of peptide antigen via MHC class I (GO:0002474)	4/33	0.143805	0.752687	0	0	2.09933	4.07123	SEC23A;SEC13;SEC24A;SAR1B
phosphatidylcholine biosynthetic process (GO:0006656)	4/33	0.143805	0.752687	0	0	2.09933	4.07123	SLC44A1;LPCAT1;PEMT;LPIN3
positive regulation of cholesterol transport (GO:0032376)	4/33	0.143805	0.752687	0	0	2.09933	4.07123	NFKBIA;NR1H3;PPARG;ABCA8
positive regulation of organelle organization (GO:0010638)	4/33	0.143805	0.752687	0	0	2.09933	4.07123	LMAN1;UVRAG;SURF4;MGARP
regulation of protein localization to cell surface (GO:2000008)	4/33	0.143805	0.752687	0	0	2.09933	4.07123	BDNF;GBF1;RANGRF;TM9SF4
regulation of sprouting angiogenesis (GO:1903670)	4/33	0.143805	0.752687	0	0	2.09933	4.07123	FGF1;DLL1;ADAMTS9;VEGFA
fatty acid metabolic process (GO:0006631)	11/124	0.144093	0.752687	0	0	1.4834	2.87378	ELOVL4;AASDH;ALOX5AP;HACL1;PEX2;PPARG;ALKBH7;ADIPOR1;PPARA;CBR4;LPIN3
regulation of MAP kinase activity (GO:0043405)	9/97	0.144504	0.752687	0	0	1.55803	3.01394	BMP4;RGS2;KSR1;DUSP1;IL1B;DIRAS2;FGF1;TRIB2;VEGFA
cellular response to oxygen-containing compound (GO:1901701)	25/323	0.14472	0.752687	0	0	1.28037	2.47489	CD274;IRS1;SERPINE1;RORB;ZFAND1;ADCY6;FOXO1;PDK4;PDE4B;CCL2;CD14;TGM2;PDGFRA;TRIM41;FZD4;WNT5A;NR1H3;FOS;TNFRSF1B;NR4A3;IL1B;MYOD1;PDE3A;ATM;SLC26A6
camera-type eye morphogenesis (GO:0048593)	2/11	0.144837	0.752687	0	0	3.38037	6.53137	IFT122;VEGFA
cellular response to interleukin-2 (GO:0071352)	2/11	0.144837	0.752687	0	0	3.38037	6.53137	STAT5A;STAT5B
complement receptor mediated signaling pathway (GO:0002430)	2/11	0.144837	0.752687	0	0	3.38037	6.53137	C5AR2;FPR1
hematopoietic stem cell proliferation (GO:0071425)	2/11	0.144837	0.752687	0	0	3.38037	6.53137	WNT2B;WNT5A
humoral immune response mediated by circulating immunoglobulin (GO:0002455)	2/11	0.144837	0.752687	0	0	3.38037	6.53137	C1S;C1R
interleukin-2-mediated signaling pathway (GO:0038110)	2/11	0.144837	0.752687	0	0	3.38037	6.53137	STAT5A;STAT5B
intestinal lipid absorption (GO:0098856)	2/11	0.144837	0.752687	0	0	3.38037	6.53137	LIMA1;LDLR
lipoprotein localization (GO:0044872)	2/11	0.144837	0.752687	0	0	3.38037	6.53137	MIA3;PPARG
metanephric mesenchyme development (GO:0072075)	2/11	0.144837	0.752687	0	0	3.38037	6.53137	BASP1;WNT4
midbrain dopaminergic neuron differentiation (GO:1904948)	2/11	0.144837	0.752687	0	0	3.38037	6.53137	NR4A2;WNT5A
myotube cell development (GO:0014904)	2/11	0.144837	0.752687	0	0	3.38037	6.53137	MYOD1;IGF1
negative regulation of oxidative stress-induced neuron death (GO:1903204)	2/11	0.144837	0.752687	0	0	3.38037	6.53137	NR4A3;HIF1A
negative regulation of receptor signaling pathway via STAT (GO:1904893)	2/11	0.144837	0.752687	0	0	3.38037	6.53137	BCL3;ADIPOR1
negative regulation of steroid biosynthetic process (GO:0010894)	2/11	0.144837	0.752687	0	0	3.38037	6.53137	SNAI1;WNT4
PERK-mediated unfolded protein response (GO:0036499)	2/11	0.144837	0.752687	0	0	3.38037	6.53137	EIF2AK3;CCL2
positive regulation of chondrocyte differentiation (GO:0032332)	2/11	0.144837	0.752687	0	0	3.38037	6.53137	ZBTB16;HOXA11
positive regulation of triglyceride biosynthetic process (GO:0010867)	2/11	0.144837	0.752687	0	0	3.38037	6.53137	NR1H3;LDLR
regulation of cardiac muscle cell apoptotic process (GO:0010665)	2/11	0.144837	0.752687	0	0	3.38037	6.53137	PPP1R10;HAND2
regulation of cardiac muscle cell differentiation (GO:2000725)	2/11	0.144837	0.752687	0	0	3.38037	6.53137	MYOCD;DKK1
regulation of CD4-positive, alpha-beta T cell proliferation (GO:2000561)	2/11	0.144837	0.752687	0	0	3.38037	6.53137	CD274;TWSG1
regulation of lipid kinase activity (GO:0043550)	2/11	0.144837	0.752687	0	0	3.38037	6.53137	RBL2;WDR91
regulation of mesenchymal cell proliferation (GO:0010464)	2/11	0.144837	0.752687	0	0	3.38037	6.53137	WNT5A;LRP5
regulation of mitochondrial depolarization (GO:0051900)	2/11	0.144837	0.752687	0	0	3.38037	6.53137	ABCD1;DCN
regulation of pH (GO:0006885)	2/11	0.144837	0.752687	0	0	3.38037	6.53137	PDK4;ATP6V1B1
response to prostaglandin E (GO:0034695)	2/11	0.144837	0.752687	0	0	3.38037	6.53137	PTGER2;ADCY6
sphingomyelin metabolic process (GO:0006684)	2/11	0.144837	0.752687	0	0	3.38037	6.53137	ABCA8;SMPDL3A
UDP-N-acetylglucosamine biosynthetic process (GO:0006048)	2/11	0.144837	0.752687	0	0	3.38037	6.53137	GFPT1;PGM3
negative regulation of macromolecule metabolic process (GO:0010605)	16/194	0.146025	0.757847	0	0	1.37058	2.63697	LRPAP1;SLC2A10;SETDB2;IGF1;GATA2;HIF1A;VEGFA;BMP4;RBL2;PC;TERT;HAND2;TCEAL1;ATOH8;LDLR;WNT4
positive regulation of protein binding (GO:0032092)	6/58	0.14675	0.758566	0	0	1.75687	3.37148	BMP4;TERT;BDNF;DERL1;ABL1;HIPK2
receptor metabolic process (GO:0043112)	6/58	0.14675	0.758566	0	0	1.75687	3.37148	UVRAG;RAB31;SMURF1;ACKR3;ADM;RAMP1
regulation of phagocytosis (GO:0050764)	6/58	0.14675	0.758566	0	0	1.75687	3.37148	TUB;IL15;SPHK1;IL1B;GATA2;TGM2
gland development (GO:0048732)	7/71	0.1476	0.759924	0	0	1.66565	3.18681	FOXE1;HAND2;SRP54;ZBTB1;PRL;TBX3;WNT4
myeloid leukocyte differentiation (GO:0002573)	7/71	0.1476	0.759924	0	0	1.66565	3.18681	BMP4;IL15;SRP54;PIR;PPARG;GAB2;VEGFA
positive regulation of cellular protein localization (GO:1903829)	7/71	0.1476	0.759924	0	0	1.66565	3.18681	WWTR1;ORMDL3;EIF2AK3;RANGRF;FYN;TM9SF4;GNL3
regulation of protein secretion (GO:0050708)	11/125	0.149767	0.770058	0	0	1.47031	2.79164	SNAP25;IL1B;GOLPH3L;ITPR1;SAA1;P3H1;STXBP5;CACNA1C;IGF1;ADRA2C;APBB3
fatty-acyl-CoA metabolic process (GO:0035337)	3/22	0.151437	0.770483	0	0	2.40251	4.53495	FITM2;PPT2;CBR4
female gonad development (GO:0008585)	3/22	0.151437	0.770483	0	0	2.40251	4.53495	INHBB;INHA;VEGFA
glutamate metabolic process (GO:0006536)	3/22	0.151437	0.770483	0	0	2.40251	4.53495	OAT;ALDH18A1;GCLM
glutathione derivative biosynthetic process (GO:1901687)	3/22	0.151437	0.770483	0	0	2.40251	4.53495	GSTO2;MGST1;GSTM5
glutathione derivative metabolic process (GO:1901685)	3/22	0.151437	0.770483	0	0	2.40251	4.53495	GSTO2;MGST1;GSTM5
negative regulation of cyclin-dependent protein kinase activity (GO:1904030)	3/22	0.151437	0.770483	0	0	2.40251	4.53495	CDKN1C;HEXIM1;MYOCD
negative regulation of phosphate metabolic process (GO:0045936)	3/22	0.151437	0.770483	0	0	2.40251	4.53495	CDKN1C;BMP4;INHA
regulation of endoplasmic reticulum stress-induced intrinsic apoptotic signaling pathway (GO:1902235)	3/22	0.151437	0.770483	0	0	2.40251	4.53495	BCL2L11;EIF2AK3;SYVN1
positive regulation of secretion by cell (GO:1903532)	7/72	0.155383	0.785114	0	0	1.63994	3.05335	RAB3A;RGCC;IL1B;GOLPH3L;STXBP5;IGF1;APBB3
positive regulation of tyrosine phosphorylation of STAT protein (GO:0042531)	6/59	0.155415	0.785114	0	0	1.72363	3.20881	IL15;STAT3;IGF1;IL6R;PIBF1;VEGFA
cellular response to vascular endothelial growth factor stimulus (GO:0035924)	4/34	0.155526	0.785114	0	0	2.02924	3.77631	NR4A1;SPHK1;GAS1;VEGFA
positive regulation of DNA binding (GO:0043388)	4/34	0.155526	0.785114	0	0	2.02924	3.77631	HAND2;PPARG;TXN;IGF1
regulation of amyloid-beta formation (GO:1902003)	4/34	0.155526	0.785114	0	0	2.02924	3.77631	BIN1;SLC2A13;IGF1;HAP1
regulation of myoblast differentiation (GO:0045661)	4/34	0.155526	0.785114	0	0	2.02924	3.77631	BMP4;MYOD1;DLL1;TBX3
glucose homeostasis (GO:0042593)	8/86	0.16091	0.786677	0	0	1.56203	2.85369	IRS1;STAT3;PDK4;PPARG;PYGL;ADIPOR1;HIF1A;FOXO1
regulation of interferon-gamma production (GO:0032649)	8/86	0.16091	0.786677	0	0	1.56203	2.85369	CD274;IL1R1;PDE4D;IL1B;PDE4B;CD226;CD14;INHA
determination of heart left/right asymmetry (GO:0061371)	5/47	0.162547	0.786677	0	0	1.81214	3.29227	AHI1;SETDB2;DLL1;TBX3;CCDC40
embryonic heart tube morphogenesis (GO:0003143)	5/47	0.162547	0.786677	0	0	1.81214	3.29227	AHI1;SETDB2;DLL1;TBX3;CCDC40
negative regulation of cold-induced thermogenesis (GO:0120163)	5/47	0.162547	0.786677	0	0	1.81214	3.29227	IL15;PLCL2;ID1;ACOT13;NR1H3
positive regulation of neuron death (GO:1901216)	5/47	0.162547	0.786677	0	0	1.81214	3.29227	WNT5A;FYN;FOS;DKK1;MAP3K5
positive regulation of pathway-restricted SMAD protein phosphorylation (GO:0010862)	5/47	0.162547	0.786677	0	0	1.81214	3.29227	BMP4;DAB2;TWSG1;INHBB;INHA
regulation of cellular metabolic process (GO:0031323)	5/47	0.162547	0.786677	0	0	1.81214	3.29227	MKLN1;PDK4;GNB3;PPARA;DKK1
regulation of DNA binding (GO:0051101)	5/47	0.162547	0.786677	0	0	1.81214	3.29227	NFKBIA;BCL3;PPARG;TXN;IGF1
insulin receptor signaling pathway (GO:0008286)	7/73	0.16335	0.786677	0	0	1.61501	2.92617	IRS1;PDK4;IRS2;FOXO4;SORBS1;FOXO1;ATP6V1B1
negative regulation of cell adhesion (GO:0007162)	7/73	0.16335	0.786677	0	0	1.61501	2.92617	ANGPT1;DUSP1;FZD4;SERPINE1;MIA3;FBLN1;TGFBI
ubiquitin-dependent ERAD pathway (GO:0030433)	7/73	0.16335	0.786677	0	0	1.61501	2.92617	SGTB;TMEM67;TMEM129;DERL1;SYVN1;MAN1A1;FAM8A1
homophilic cell adhesion via plasma membrane adhesion molecules (GO:0007156)	6/60	0.164298	0.786677	0	0	1.69162	3.05519	TRO;KIRREL3;CDH4;PTPRM;CELSR2;MYPN
regulation of signal transduction (GO:0009966)	16/198	0.164523	0.786677	0	0	1.34017	2.41862	TSPYL2;WWTR1;INTU;IGFBP4;FBXL17;TSPAN12;KAZALD1;DLL1;RGS2;GRK5;IFT81;RSPO3;GAS1;FYN;SIK2;SOCS5
acylglycerol biosynthetic process (GO:0046463)	3/23	0.16664	0.786677	0	0	2.28226	4.08963	GK;LPIN3;PNPLA2
ear morphogenesis (GO:0042471)	3/23	0.16664	0.786677	0	0	2.28226	4.08963	OSR2;NOG;ATP6V1B1
negative regulation of reactive oxygen species metabolic process (GO:2000378)	3/23	0.16664	0.786677	0	0	2.28226	4.08963	PPARA;ABCD1;HDAC6
negative regulation of smoothened signaling pathway (GO:0045879)	3/23	0.16664	0.786677	0	0	2.28226	4.08963	HERC4;SUFU;IFT122
positive regulation of morphogenesis of an epithelium (GO:1905332)	3/23	0.16664	0.786677	0	0	2.28226	4.08963	BMP4;NOG;VEGFA
positive regulation of receptor internalization (GO:0002092)	3/23	0.16664	0.786677	0	0	2.28226	4.08963	AHI1;ANGPT1;VEGFA
protein deacylation (GO:0035601)	3/23	0.16664	0.786677	0	0	2.28226	4.08963	HDAC4;ABHD17C;HDAC6
regulation of release of sequestered calcium ion into cytosol by sarcoplasmic reticulum (GO:0010880)	3/23	0.16664	0.786677	0	0	2.28226	4.08963	PDE4D;DMD;CACNA1C
amino sugar biosynthetic process (GO:0046349)	2/12	0.167014	0.786677	0	0	3.04217	5.44452	GFPT1;PGM3
cell differentiation in hindbrain (GO:0021533)	2/12	0.167014	0.786677	0	0	3.04217	5.44452	NOG;KNDC1
cellular response to thyroid hormone stimulus (GO:0097067)	2/12	0.167014	0.786677	0	0	3.04217	5.44452	KLF9;BRD8
ethanol oxidation (GO:0006069)	2/12	0.167014	0.786677	0	0	3.04217	5.44452	ADH1B;ACSS1
glomerular visceral epithelial cell differentiation (GO:0072112)	2/12	0.167014	0.786677	0	0	3.04217	5.44452	BASP1;KLF15
glycine metabolic process (GO:0006544)	2/12	0.167014	0.786677	0	0	3.04217	5.44452	RIDA;GCAT
Golgi localization (GO:0051645)	2/12	0.167014	0.786677	0	0	3.04217	5.44452	ARHGAP21;UVRAG
homocysteine metabolic process (GO:0050667)	2/12	0.167014	0.786677	0	0	3.04217	5.44452	CTH;NOX4
inorganic ion transmembrane transport (GO:0098660)	2/12	0.167014	0.786677	0	0	3.04217	5.44452	KCNJ8;ABCC9
maintenance of protein localization in endoplasmic reticulum (GO:0035437)	2/12	0.167014	0.786677	0	0	3.04217	5.44452	KDELR2;KDELR3
mesoderm morphogenesis (GO:0048332)	2/12	0.167014	0.786677	0	0	3.04217	5.44452	SNAI1;TBX3
motile cilium assembly (GO:0044458)	2/12	0.167014	0.786677	0	0	3.04217	5.44452	BBOF1;CCDC40
negative regulation of cardiac muscle hypertrophy (GO:0010614)	2/12	0.167014	0.786677	0	0	3.04217	5.44452	RGS2;FOXO1
negative regulation of gene silencing by miRNA (GO:0060965)	2/12	0.167014	0.786677	0	0	3.04217	5.44452	TERT;PPARG
negative regulation of leukocyte chemotaxis (GO:0002689)	2/12	0.167014	0.786677	0	0	3.04217	5.44452	DUSP1;NBL1
negative regulation of microtubule polymerization (GO:0031115)	2/12	0.167014	0.786677	0	0	3.04217	5.44452	MAP2;EML2
negative regulation of production of miRNAs involved in gene silencing by miRNA (GO:1903799)	2/12	0.167014	0.786677	0	0	3.04217	5.44452	TERT;STAT3
nucleotide-sugar metabolic process (GO:0009225)	2/12	0.167014	0.786677	0	0	3.04217	5.44452	CSGALNACT1;GFPT1
phospholipid homeostasis (GO:0055091)	2/12	0.167014	0.786677	0	0	3.04217	5.44452	ABCA1;TLCD2
poly-N-acetyllactosamine biosynthetic process (GO:0030311)	2/12	0.167014	0.786677	0	0	3.04217	5.44452	B3GNT9;B4GAT1
polyol transport (GO:0015791)	2/12	0.167014	0.786677	0	0	3.04217	5.44452	SLC2A13;SLC26A6
positive regulation of branching involved in ureteric bud morphogenesis (GO:0090190)	2/12	0.167014	0.786677	0	0	3.04217	5.44452	NOG;VEGFA
positive regulation of sodium ion transmembrane transport (GO:1902307)	2/12	0.167014	0.786677	0	0	3.04217	5.44452	DMD;GLRX
positive regulation of T-helper 1 type immune response (GO:0002827)	2/12	0.167014	0.786677	0	0	3.04217	5.44452	IL1R1;IL1B
positive regulation of ubiquitin protein ligase activity (GO:1904668)	2/12	0.167014	0.786677	0	0	3.04217	5.44452	GOLGA2;UBE2S
posttranslational protein targeting to endoplasmic reticulum membrane (GO:0006620)	2/12	0.167014	0.786677	0	0	3.04217	5.44452	SGTB;SEC61G
pyrimidine-containing compound metabolic process (GO:0072527)	2/12	0.167014	0.786677	0	0	3.04217	5.44452	SLC25A19;SLC19A2
regulation of actin nucleation (GO:0051125)	2/12	0.167014	0.786677	0	0	3.04217	5.44452	SCIN;ARFIP2
regulation of astrocyte differentiation (GO:0048710)	2/12	0.167014	0.786677	0	0	3.04217	5.44452	BIN1;NOG
regulation of glycogen metabolic process (GO:0070873)	2/12	0.167014	0.786677	0	0	3.04217	5.44452	PPP1R3F;PPP1R3C
regulation of ventricular cardiac muscle cell action potential (GO:0098911)	2/12	0.167014	0.786677	0	0	3.04217	5.44452	BIN1;CACNA1C
sphingoid metabolic process (GO:0046519)	2/12	0.167014	0.786677	0	0	3.04217	5.44452	SPHK1;PLPP3
thyroid hormone generation (GO:0006590)	2/12	0.167014	0.786677	0	0	3.04217	5.44452	FOXE1;CGA
cellular response to hydrogen peroxide (GO:0070301)	4/35	0.167589	0.786677	0	0	1.96368	3.5076	ABL1;HDAC6;MAP3K5;RHOB
peptidyl-tyrosine dephosphorylation (GO:0035335)	4/35	0.167589	0.786677	0	0	1.96368	3.5076	DUSP10;PTPRQ;DUSP1;PTPRF
smoothened signaling pathway (GO:0007224)	4/35	0.167589	0.786677	0	0	1.96368	3.5076	B9D1;TTBK2;HIPK2;TMEM231
ERAD pathway (GO:0036503)	8/87	0.168299	0.788349	0	0	1.54218	2.74818	ERLEC1;SGTB;TMEM67;TMEM129;DERL1;SYVN1;MAN1A1;FAM8A1
membrane organization (GO:0061024)	19/242	0.168352	0.788349	0	0	1.29919	2.31476	SAR1A;SAR1B;FZD4;COX18;ITSN1;USO1;WNT5A;OSBPL2;TOR1AIP2;AZIN2;DAB2;SYNGR2;SERP1;NPC1;BIN1;CHMP1B;TLCD2;LDLR;VAMP2
positive regulation of programmed cell death (GO:0043068)	22/286	0.169812	0.789654	0	0	1.27102	2.2536	ITSN1;ARHGEF19;OMA1;FOXO1;HDAC6;RHOB;BMP4;PREX1;AKAP13;ING5;RYBP;BCL2L11;SCIN;BCL6;BIN1;ABL1;ATM;PHLDA1;HOXA5;HTATIP2;MAP3K5;TGM2
negative regulation of protein binding (GO:0032091)	7/74	0.171496	0.789654	0	0	1.59082	2.80492	GOLGA2;LRPAP1;DAB2;MAP2;DKK1;PTPRF;TTBK2
Golgi to plasma membrane transport (GO:0006893)	5/48	0.172881	0.789654	0	0	1.7699	3.10645	BBS2;RAB31;ARL3;GOLPH3L;VAMP2
negative regulation of MAP kinase activity (GO:0043407)	5/48	0.172881	0.789654	0	0	1.7699	3.10645	BMP4;RGS2;DUSP10;DUSP1;IL1B
positive regulation of blood vessel endothelial cell migration (GO:0043536)	5/48	0.172881	0.789654	0	0	1.7699	3.10645	STAT5A;ANGPT1;GATA2;HIF1A;VEGFA
regulation of interleukin-10 production (GO:0032653)	5/48	0.172881	0.789654	0	0	1.7699	3.10645	CD274;STAT3;DLL1;PIBF1;TRIB2
cellular amide metabolic process (GO:0043603)	10/115	0.17291	0.789654	0	0	1.45073	2.546	CPM;SLC46A1;NNMT;PC;PCCA;MTHFD1L;ORMDL3;ACOT13;PLPP3;CPZ
cellular response to molecule of bacterial origin (GO:0071219)	10/115	0.17291	0.789654	0	0	1.45073	2.546	CD274;TRIM41;IL1B;SERPINE1;WNT5A;PDE4B;CCL2;NR1H3;CD14;TNFRSF1B
regulation of endocytosis (GO:0030100)	6/61	0.173392	0.789654	0	0	1.66077	2.91001	LRPAP1;DAB2;SPHK1;ABL1;DLL1;ARFGAP1
receptor-mediated endocytosis (GO:0006898)	12/143	0.173544	0.789654	0	0	1.39569	2.44431	CD163;DAB2;RAB31;SAA1;ACKR3;GPR107;ADM;MASP1;RABEPK;DLL1;LDLR;RAMP1
regulation of protein catabolic process (GO:0042176)	9/102	0.178314	0.789654	0	0	1.47387	2.54127	SMURF1;WDR91;WNT5A;AZIN2;STX5;TMEM9;SEC22B;ZDHHC2;FOXO1
cellular response to growth factor stimulus (GO:0071363)	13/158	0.178588	0.789654	0	0	1.3661	2.35335	STAT5B;HGF;SPHK1;WNT5A;SMAD9;VEGFA;BMP4;NR4A1;PDE3A;GAS1;CCL2;PDE8A;WNT4
integrin-mediated signaling pathway (GO:0007229)	7/75	0.179814	0.789654	0	0	1.56734	2.68929	COL3A1;DAB2;ADAMTS1;ABL1;ERBIN;FBLN1;PLPP3
establishment of protein localization to plasma membrane (GO:0061951)	4/36	0.17997	0.789654	0	0	1.90221	3.26223	BBS2;RAB31;GOLPH3L;VAMP2
positive regulation of mitotic nuclear division (GO:0045840)	4/36	0.17997	0.789654	0	0	1.90221	3.26223	RGCC;IL1B;LRP5;IGF1
amino acid import across plasma membrane (GO:0089718)	3/24	0.182265	0.789654	0	0	2.17347	3.69989	SLC7A8;SLC1A1;SLC7A2
negative regulation of ossification (GO:0030279)	3/24	0.182265	0.789654	0	0	2.17347	3.69989	SRGN;CHSY1;DKK1
negative regulation of protein tyrosine kinase activity (GO:0061099)	3/24	0.182265	0.789654	0	0	2.17347	3.69989	GPRC5A;SH3BP5;SOCS5
peptidyl-glutamic acid modification (GO:0018200)	3/24	0.182265	0.789654	0	0	2.17347	3.69989	AGBL5;GGCX;TTLL3
phospholipid catabolic process (GO:0009395)	3/24	0.182265	0.789654	0	0	2.17347	3.69989	PLBD1;GPCPD1;SMPDL3A
positive regulation of transcription from RNA polymerase II promoter in response to stress (GO:0036003)	3/24	0.182265	0.789654	0	0	2.17347	3.69989	HIF1A;GCN1;VEGFA
protein alpha-1,2-demannosylation (GO:0036508)	3/24	0.182265	0.789654	0	0	2.17347	3.69989	EDEM3;SYVN1;MAN1A1
protein kinase B signaling (GO:0043491)	3/24	0.182265	0.789654	0	0	2.17347	3.69989	IL1B;CCL2;IGF1
purine ribonucleotide catabolic process (GO:0009154)	3/24	0.182265	0.789654	0	0	2.17347	3.69989	ENTPD4;PDE4D;FITM2
regulation of axon extension involved in axon guidance (GO:0048841)	3/24	0.182265	0.789654	0	0	2.17347	3.69989	SEMA3A;SEMA3B;VEGFA
sulfur amino acid metabolic process (GO:0000096)	3/24	0.182265	0.789654	0	0	2.17347	3.69989	ADI1;CTH;NOX4
aminoglycan biosynthetic process (GO:0006023)	5/49	0.183459	0.789654	0	0	1.72958	2.93296	B3GNT9;GALNT5;B4GAT1;HS6ST1;B4GALT7
negative regulation of catabolic process (GO:0009895)	5/49	0.183459	0.789654	0	0	1.72958	2.93296	BSCL2;HDAC4;IL1B;AZIN2;PPARA
regulation of smooth muscle cell proliferation (GO:0048660)	5/49	0.183459	0.789654	0	0	1.72958	2.93296	BMP4;NR4A3;PPARG;IGF1;IL6R
response to hydrogen peroxide (GO:0042542)	5/49	0.183459	0.789654	0	0	1.72958	2.93296	ABL1;FYN;HDAC6;MAP3K5;RHOB
RNA catabolic process (GO:0006401)	5/49	0.183459	0.789654	0	0	1.72958	2.93296	EXOSC7;RIDA;SKIV2L;NUDT16L1;SIDT2
cellular response to hormone stimulus (GO:0032870)	7/76	0.188298	0.789654	0	0	1.54454	2.57896	STAT5B;NR4A3;STAT3;KLF9;MGARP;BRD8;RAMP1
axon guidance (GO:0007411)	16/203	0.189273	0.789654	0	0	1.30399	2.17057	SHC3;LAMA2;BDNF;SEMA3A;WNT5A;SEMA3B;NRXN3;PTPRM;IRS2;GAB2;MYPN;VEGFA;CXCL12;DOK6;CHN1;FYN
cytoplasmic sequestering of protein (GO:0051220)	2/13	0.189714	0.789654	0	0	2.76546	4.59687	NFKBIA;SUFU
detection of calcium ion (GO:0005513)	2/13	0.189714	0.789654	0	0	2.76546	4.59687	STIM1;KCNMB4
embryonic appendage morphogenesis (GO:0035113)	2/13	0.189714	0.789654	0	0	2.76546	4.59687	CYP26B1;HOXA11
endochondral bone morphogenesis (GO:0060350)	2/13	0.189714	0.789654	0	0	2.76546	4.59687	BMP4;HOXA11
glucan biosynthetic process (GO:0009250)	2/13	0.189714	0.789654	0	0	2.76546	4.59687	PPP1R3C;PGM1
glucose import (GO:0046323)	2/13	0.189714	0.789654	0	0	2.76546	4.59687	SLC2A10;SORT1
glycogen biosynthetic process (GO:0005978)	2/13	0.189714	0.789654	0	0	2.76546	4.59687	PPP1R3C;PGM1
Golgi ribbon formation (GO:0090161)	2/13	0.189714	0.789654	0	0	2.76546	4.59687	GOLGA2;STX16
mitochondrion transport along microtubule (GO:0047497)	2/13	0.189714	0.789654	0	0	2.76546	4.59687	MGARP;HIF1A
muscle tissue development (GO:0060537)	2/13	0.189714	0.789654	0	0	2.76546	4.59687	BMP4;CSRP1
negative regulation of adenylate cyclase activity (GO:0007194)	2/13	0.189714	0.789654	0	0	2.76546	4.59687	GABBR2;EDNRB
negative regulation of autophagosome assembly (GO:1902902)	2/13	0.189714	0.789654	0	0	2.76546	4.59687	TMEM39A;SEC22B
negative regulation of CD4-positive, alpha-beta T cell activation (GO:2000515)	2/13	0.189714	0.789654	0	0	2.76546	4.59687	CD274;TWSG1
negative regulation of epidermal growth factor-activated receptor activity (GO:0007175)	2/13	0.189714	0.789654	0	0	2.76546	4.59687	GPRC5A;SOCS5
negative regulation of histone methylation (GO:0031061)	2/13	0.189714	0.789654	0	0	2.76546	4.59687	JARID2;AASS
negative regulation of myotube differentiation (GO:0010832)	2/13	0.189714	0.789654	0	0	2.76546	4.59687	HDAC4;BDNF
poly-N-acetyllactosamine metabolic process (GO:0030309)	2/13	0.189714	0.789654	0	0	2.76546	4.59687	B3GNT9;B4GAT1
positive regulation of adaptive immune response based on somatic recombination of immune receptors built from immunoglobulin superfamily domains (GO:0002824)	2/13	0.189714	0.789654	0	0	2.76546	4.59687	IL1B;ZBTB1
positive regulation of calcium ion import (GO:0090280)	2/13	0.189714	0.789654	0	0	2.76546	4.59687	CXCL12;CCL2
positive regulation of fatty acid biosynthetic process (GO:0045723)	2/13	0.189714	0.789654	0	0	2.76546	4.59687	NR1H3;ABCD1
positive regulation of histone deacetylation (GO:0031065)	2/13	0.189714	0.789654	0	0	2.76546	4.59687	AKAP8L;VEGFA
positive regulation of insulin receptor signaling pathway (GO:0046628)	2/13	0.189714	0.789654	0	0	2.76546	4.59687	IRS1;SORBS1
positive regulation of protein localization to cell surface (GO:2000010)	2/13	0.189714	0.789654	0	0	2.76546	4.59687	RANGRF;TM9SF4
regulation of autophagosome maturation (GO:1901096)	2/13	0.189714	0.789654	0	0	2.76546	4.59687	UVRAG;TMEM39A
regulation of oxidoreductase activity (GO:0051341)	2/13	0.189714	0.789654	0	0	2.76546	4.59687	ABL1;HDAC6
regulation of tube diameter (GO:0035296)	2/13	0.189714	0.789654	0	0	2.76546	4.59687	GCLM;ADCY6
response to muramyl dipeptide (GO:0032495)	2/13	0.189714	0.789654	0	0	2.76546	4.59687	TRIM41;ERBIN
response to nitric oxide (GO:0071731)	2/13	0.189714	0.789654	0	0	2.76546	4.59687	TXN;FOXO1
response to thyroid hormone (GO:0097066)	2/13	0.189714	0.789654	0	0	2.76546	4.59687	KLF9;BRD8
UDP-N-acetylglucosamine metabolic process (GO:0006047)	2/13	0.189714	0.789654	0	0	2.76546	4.59687	GFPT1;PGM3
vascular process in circulatory system (GO:0003018)	2/13	0.189714	0.789654	0	0	2.76546	4.59687	GCLM;ADCY6
cellular response to reactive oxygen species (GO:0034614)	6/63	0.192175	0.789654	0	0	1.60233	2.6428	PDGFRA;ABL1;FOS;HDAC6;MAP3K5;RHOB
positive regulation of Ras protein signal transduction (GO:0046579)	6/63	0.192175	0.789654	0	0	1.60233	2.6428	AKAP13;COL3A1;LPAR1;ERBIN;IRS2;IGF1
glutamine family amino acid metabolic process (GO:0009064)	4/37	0.192643	0.789654	0	0	1.84447	3.03769	OAT;PYCR1;ALDH18A1;GCLM
negative regulation of stress-activated MAPK cascade (GO:0032873)	4/37	0.192643	0.789654	0	0	1.84447	3.03769	PER1;DUSP10;DUSP1;FOXO1
positive regulation of signaling receptor activity (GO:2000273)	4/37	0.192643	0.789654	0	0	1.84447	3.03769	CCL2;ADRA2C;HIF1A;HDAC6
regulation of erythrocyte differentiation (GO:0045646)	4/37	0.192643	0.789654	0	0	1.84447	3.03769	STAT5B;STAT3;HIF1A;HOXA5
regulation of glucose import (GO:0046324)	4/37	0.192643	0.789654	0	0	1.84447	3.03769	IRS1;IRS2;IGF1;SORBS1
regulation of insulin secretion (GO:0050796)	9/104	0.192759	0.789654	0	0	1.44269	2.37512	SNAP25;IRS1;IL1B;ITPR1;LRP5;IRS2;INHBB;CACNA1C;ADRA2C
actin polymerization or depolymerization (GO:0008154)	5/50	0.194268	0.789654	0	0	1.69106	2.77083	PREX1;SCIN;MSRB2;ARHGAP6;TTC17
neuron migration (GO:0001764)	5/50	0.194268	0.789654	0	0	1.69106	2.77083	NR4A2;SEMA3A;DNER;VEGFA;ADGRL3
negative regulation of gene expression (GO:0010629)	24/322	0.196457	0.789654	0	0	1.22814	1.99856	CREBZF;SRGN;SLC2A10;SETDB2;EIF2AK3;IGF1;GATA2;NUDT16L1;HIF1A;TOB1;VEGFA;BMP4;RBL2;TWSG1;RIDA;RGCC;PC;TERT;HAND2;TCEAL1;ATOH8;JARID2;PAIP2;WNT4
phosphatidylcholine metabolic process (GO:0046470)	7/77	0.196942	0.789654	0	0	1.52239	2.47366	PLA2G12A;SLC44A1;LPCAT1;PLBD1;NR1H3;PEMT;LPIN3
3'-phosphoadenosine 5'-phosphosulfate metabolic process (GO:0050427)	3/25	0.198258	0.789654	0	0	2.07456	3.35703	TPST1;ABHD14B;PAPSS2
cellular polysaccharide biosynthetic process (GO:0033692)	3/25	0.198258	0.789654	0	0	2.07456	3.35703	CSGALNACT1;B3GNT9;B4GAT1
energy derivation by oxidation of organic compounds (GO:0015980)	3/25	0.198258	0.789654	0	0	2.07456	3.35703	NR4A3;GFPT1;SDHAF4
negative regulation of cell junction assembly (GO:1901889)	3/25	0.198258	0.789654	0	0	2.07456	3.35703	IL1B;ARHGAP6;PHLDB2
negative regulation of cellular carbohydrate metabolic process (GO:0010677)	3/25	0.198258	0.789654	0	0	2.07456	3.35703	HDAC4;SIK1;PPARA
negative regulation of signaling (GO:0023057)	3/25	0.198258	0.789654	0	0	2.07456	3.35703	IL11;IL1B;SOCS5
peripheral nervous system development (GO:0007422)	3/25	0.198258	0.789654	0	0	2.07456	3.35703	BDNF;ADGRG6;PMP22
peroxisome organization (GO:0007031)	3/25	0.198258	0.789654	0	0	2.07456	3.35703	PEX11A;PEX2;ABCD1
receptor catabolic process (GO:0032801)	3/25	0.198258	0.789654	0	0	2.07456	3.35703	MYLIP;UVRAG;SMURF1
regulation of calcium ion import (GO:0090279)	3/25	0.198258	0.789654	0	0	2.07456	3.35703	CXCL12;CCL2;FYN
negative regulation of Wnt signaling pathway (GO:0030178)	15/191	0.20249	0.789654	0	0	1.2986	2.07395	WWTR1;IGFBP4;FZD4;WNT5A;NOG;SOX13;TMEM64;MCC;DKK1;CXXC4;TSKU;TLE6;NKD2;DAB2;TRABD2A
regulation of inflammatory response (GO:0050727)	16/206	0.204944	0.789654	0	0	1.28319	2.03388	IL1R1;IL15;SPHK1;SERPINE1;WNT5A;NR1H3;METRNL;TNFRSF1B;NFKBIA;UFL1;BCL6;IL1B;SAA1;PPARG;PPARA;VAMP2
positive regulation of actin filament bundle assembly (GO:0032233)	5/51	0.205292	0.789654	0	0	1.65421	2.61914	RGCC;LIMCH1;LPAR1;ABL1;SYNPO
sensory perception (GO:0007600)	5/51	0.205292	0.789654	0	0	1.65421	2.61914	GNAL;WHRN;PENK;OPRL1;CCL2
positive regulation of transmembrane receptor protein serine/threonine kinase signaling pathway (GO:0090100)	8/92	0.20742	0.789654	0	0	1.44999	2.28086	CDKN1C;BMP4;TWSG1;DAB2;SLC2A10;INHBB;INHA;HIPK2
regulation of lipid metabolic process (GO:0019216)	8/92	0.20742	0.789654	0	0	1.44999	2.28086	CHD9;IL1B;GNB3;IRS2;PPARG;TBL1X;PPARA;ADIPOR1
negative regulation of cellular process (GO:0048523)	40/566	0.20759	0.789654	0	0	1.16067	1.82479	LRPAP1;IFITM1;TP53I13;FHL1;WFDC1;MIA3;FBLN1;ADARB1;FOXO4;ING1;NUDT6;DLL1;TOB1;NPAS2;ING5;SCIN;ADAMTS1;PDPN;PDE8A;TSPYL2;MYOCD;ANGPT1;DUSP1;EIF2AK3;P3H2;NR1H3;P3H1;TNFRSF1B;RHOB;BMP4;RNF167;NR4A1;RGCC;BCL6;SST;IL1B;NOX4;ROR2;TGFBI;INHA
protein processing (GO:0016485)	9/106	0.207688	0.789654	0	0	1.41279	2.22051	SRGN;CPM;C1R;XPNPEP3;C1RL;OMA1;ECE2;CPZ;PCSK5
small GTPase mediated signal transduction (GO:0007264)	9/106	0.207688	0.789654	0	0	1.41279	2.22051	CCNA2;RAB42;SHC3;KSR1;ARL3;ARFIP2;IGF1;HACD3;NUCB2
chemical homeostasis (GO:0048878)	6/65	0.211688	0.789654	0	0	1.54785	2.40326	NR1H3;IRS2;PPARG;TLCD2;FITM2;PNPLA2
cAMP metabolic process (GO:0046058)	2/14	0.212788	0.789654	0	0	2.53487	3.92261	PDE4D;ADCY6
carbohydrate transport (GO:0008643)	2/14	0.212788	0.789654	0	0	2.53487	3.92261	SLC50A1;SLC26A6
cellular copper ion homeostasis (GO:0006878)	2/14	0.212788	0.789654	0	0	2.53487	3.92261	MT2A;SLC31A1
cytoplasmic sequestering of transcription factor (GO:0042994)	2/14	0.212788	0.789654	0	0	2.53487	3.92261	NFKBIA;SUFU
genitalia development (GO:0048806)	2/14	0.212788	0.789654	0	0	2.53487	3.92261	WNT5A;TBX3
heart process (GO:0003015)	2/14	0.212788	0.789654	0	0	2.53487	3.92261	NOX4;FYN
heterochromatin organization (GO:0070828)	2/14	0.212788	0.789654	0	0	2.53487	3.92261	SETDB2;SNAI1
intestinal absorption (GO:0050892)	2/14	0.212788	0.789654	0	0	2.53487	3.92261	SLC46A1;SLC26A6
NAD biosynthesis via nicotinamide riboside salvage pathway (GO:0034356)	2/14	0.212788	0.789654	0	0	2.53487	3.92261	NNMT;NAXD
negative regulation of cyclase activity (GO:0031280)	2/14	0.212788	0.789654	0	0	2.53487	3.92261	GABBR2;EDNRB
negative regulation of translational initiation (GO:0045947)	2/14	0.212788	0.789654	0	0	2.53487	3.92261	EIF2AK1;PAIP2
nucleoside phosphate catabolic process (GO:1901292)	2/14	0.212788	0.789654	0	0	2.53487	3.92261	ENTPD4;SMPDL3A
pancreas development (GO:0031016)	2/14	0.212788	0.789654	0	0	2.53487	3.92261	SRP54;CCDC40
positive regulation of cellular response to insulin stimulus (GO:1900078)	2/14	0.212788	0.789654	0	0	2.53487	3.92261	IRS1;SORBS1
positive regulation of cyclase activity (GO:0031281)	2/14	0.212788	0.789654	0	0	2.53487	3.92261	STIM1;CACNA1C
positive regulation of protein deacetylation (GO:0090312)	2/14	0.212788	0.789654	0	0	2.53487	3.92261	NNMT;AKAP8L
positive regulation of regulatory T cell differentiation (GO:0045591)	2/14	0.212788	0.789654	0	0	2.53487	3.92261	DUSP10;BCL6
positive regulation of SMAD protein signal transduction (GO:0060391)	2/14	0.212788	0.789654	0	0	2.53487	3.92261	BMP4;DAB2
positive regulation of sodium ion transmembrane transporter activity (GO:2000651)	2/14	0.212788	0.789654	0	0	2.53487	3.92261	GLRX;DMD
regulation of IRE1-mediated unfolded protein response (GO:1903894)	2/14	0.212788	0.789654	0	0	2.53487	3.92261	UFL1;BCL2L11
regulation of protein kinase C signaling (GO:0090036)	2/14	0.212788	0.789654	0	0	2.53487	3.92261	WNT5A;VEGFA
regulation of response to endoplasmic reticulum stress (GO:1905897)	2/14	0.212788	0.789654	0	0	2.53487	3.92261	EIF2AK3;NR1H3
respiratory electron transport chain (GO:0022904)	2/14	0.212788	0.789654	0	0	2.53487	3.92261	NDUFA5;ETFRF1
response to chemokine (GO:1990868)	2/14	0.212788	0.789654	0	0	2.53487	3.92261	CXCL12;DUSP1
response to X-ray (GO:0010165)	2/14	0.212788	0.789654	0	0	2.53487	3.92261	IKBIP;ATM
steroid catabolic process (GO:0006706)	2/14	0.212788	0.789654	0	0	2.53487	3.92261	HSD11B1;HSD17B11
clathrin-dependent endocytosis (GO:0072583)	3/26	0.21457	0.789654	0	0	1.98426	3.05401	ITSN1;GPR107;DLL1
meiosis I (GO:0007127)	3/26	0.21457	0.789654	0	0	1.98426	3.05401	BCL2L11;PTTG1;MOV10L1
metanephros development (GO:0001656)	3/26	0.21457	0.789654	0	0	1.98426	3.05401	BMP4;OSR2;BASP1
negative regulation of intrinsic apoptotic signaling pathway in response to DNA damage (GO:1902230)	3/26	0.21457	0.789654	0	0	1.98426	3.05401	CXCL12;SNAI1;ACKR3
positive regulation of G1/S transition of mitotic cell cycle (GO:1900087)	3/26	0.21457	0.789654	0	0	1.98426	3.05401	CCND2;RGCC;ADAMTS1
positive regulation of interleukin-2 production (GO:0032743)	3/26	0.21457	0.789654	0	0	1.98426	3.05401	PDE4D;IL1B;PDE4B
positive regulation of ion transmembrane transporter activity (GO:0032414)	3/26	0.21457	0.789654	0	0	1.98426	3.05401	TRPC6;GLRX;DMD
regulation of telomere maintenance (GO:0032204)	3/26	0.21457	0.789654	0	0	1.98426	3.05401	PPP1R10;HDAC8;GNL3
positive regulation of signal transduction (GO:0009967)	19/252	0.214853	0.789654	0	0	1.24276	1.91111	ZRANB1;IRS1;BDNF;STAT3;IGF1;SORBS1;FGF1;TXNDC15;HIF1A;DLL1;SULF2;ING5;MN1;TERT;IL1B;RSPO3;CD226;MAML3;HAP1
protein-containing complex assembly (GO:0065003)	20/267	0.215797	0.789654	0	0	1.2341	1.89239	SEC13;SEC23A;SEC24A;SAR1B;GOSR2;USO1;MITF;LIN7A;TRAF1;GOLGA2;LMAN1;SEC23IP;CXCL12;TERT;TMED2;STX5;DMD;SEC22B;VAMP2;BET1
myeloid cell differentiation (GO:0030099)	5/52	0.216517	0.789654	0	0	1.61892	2.47709	UFL1;IL11;ZBTB16;INHA;HIPK2
negative regulation of protein metabolic process (GO:0051248)	5/52	0.216517	0.789654	0	0	1.61892	2.47709	EDNRB;EIF2AK1;AZIN2;INHBB;LDLR
positive regulation of protein localization to plasma membrane (GO:1903078)	5/52	0.216517	0.789654	0	0	1.61892	2.47709	PRKCE;RANGRF;SORBS1;ZDHHC2;NKD2
protein homotetramerization (GO:0051289)	5/52	0.216517	0.789654	0	0	1.61892	2.47709	GOLGA2;CTH;OSBPL2;ACOT13;CBR4
response to peptide hormone (GO:0043434)	5/52	0.216517	0.789654	0	0	1.61892	2.47709	STAT5A;STAT5B;IRS1;SORT1;STAT3
negative regulation of protein secretion (GO:0050709)	4/39	0.218768	0.789654	0	0	1.73889	2.64266	IRS1;IL1B;NR1H3;INHBB
organophosphate biosynthetic process (GO:0090407)	4/39	0.218768	0.789654	0	0	1.73889	2.64266	GK5;GK;LPCAT1;FITM2
protein acylation (GO:0043543)	4/39	0.218768	0.789654	0	0	1.73889	2.64266	ING5;SPHK1;ZDHHC2;FOXO1
regulation of receptor-mediated endocytosis (GO:0048259)	4/39	0.218768	0.789654	0	0	1.73889	2.64266	LRPAP1;MKLN1;SERPINE1;DKK1
positive regulation of phosphorylation (GO:0042327)	19/253	0.219804	0.789654	0	0	1.23738	1.87465	PDGFRA;ANGPT1;LIMCH1;FAXDC2;HGF;KNDC1;IGF1;FGF1;HIF1A;VEGFA;BMP4;FGF7;DAB2;CCND2;FGF9;IL1B;ABL1;ROR2;PDE8A
regulation of neuron projection development (GO:0010975)	13/165	0.220111	0.789654	0	0	1.3027	1.9718	MYLIP;BDNF;SEMA3A;WNT5A;LPAR1;P3H1;KNDC1;TSKU;TANC2;ADCY6;SIPA1L1;CHN1;ROR2
regulation of organelle organization (GO:0033043)	7/80	0.223761	0.789654	0	0	1.4596	2.18527	LMAN1;ARL6IP1;SAR1A;SAR1B;SURF4;STX5;PISD
cardiac muscle tissue development (GO:0048738)	5/53	0.227928	0.789654	0	0	1.58511	2.34395	BMP4;AKAP13;MYOCD;SIK1;ADAMTS9
regulation of DNA replication (GO:0006275)	5/53	0.227928	0.789654	0	0	1.58511	2.34395	TSPYL2;CCNA2;STN1;ZBTB38;RBBP6
post-translational protein modification (GO:0043687)	25/345	0.230656	0.789654	0	0	1.19092	1.74688	CUL9;CUL7;RAB3A;EPAS1;MIA3;HIF1A;FSTL1;LTBP1;DCAF16;PENK;CHGB;SOCS5;FBXW8;IGFBP4;ZBTB16;RABGGTA;KCTD7;BMP4;RCN1;KBTBD6;CALU;KBTBD7;SCG2;PNPLA2;CUL4B
cellular response to cadmium ion (GO:0071276)	3/27	0.231151	0.789654	0	0	1.90148	2.78507	MT2A;FOS;MT1E
L-alpha-amino acid transmembrane transport (GO:1902475)	3/27	0.231151	0.789654	0	0	1.90148	2.78507	SLC7A8;SLC1A1;SLC7A2
monocarboxylic acid catabolic process (GO:0072329)	3/27	0.231151	0.789654	0	0	1.90148	2.78507	CYP26B1;FAH;LPIN3
monovalent inorganic cation homeostasis (GO:0055067)	3/27	0.231151	0.789654	0	0	1.90148	2.78507	PDK4;SLC12A8;ATP6V1B1
negative regulation of insulin receptor signaling pathway (GO:0046627)	3/27	0.231151	0.789654	0	0	1.90148	2.78507	PTPRE;IRS1;IL1B
positive regulation of erythrocyte differentiation (GO:0045648)	3/27	0.231151	0.789654	0	0	1.90148	2.78507	STAT5B;STAT3;HIF1A
positive regulation of mitotic cell cycle (GO:0045931)	3/27	0.231151	0.789654	0	0	1.90148	2.78507	PPP1R10;SPHK1;MEIS2
positive regulation of muscle cell differentiation (GO:0051149)	3/27	0.231151	0.789654	0	0	1.90148	2.78507	MYOCD;MYOD1;ABL1
positive regulation of catabolic process (GO:0009896)	6/67	0.231852	0.789654	0	0	1.49694	2.18801	SMURF1;IL1B;WNT5A;STX5;SEC22B;FOXO1
regulation of viral genome replication (GO:0045069)	6/67	0.231852	0.789654	0	0	1.49694	2.18801	IFITM1;RNASEL;TMEM39A;ADARB1;PPARA;HACD3
negative regulation of blood coagulation (GO:0030195)	4/40	0.23217	0.789654	0	0	1.6905	2.46861	PDGFRA;C1QTNF1;SERPINE1;PLAT
regulation of microtubule polymerization (GO:0031113)	4/40	0.23217	0.789654	0	0	1.6905	2.46861	MAP2;PRUNE1;ABL1;EML2
regulation of sodium ion transmembrane transporter activity (GO:2000649)	4/40	0.23217	0.789654	0	0	1.6905	2.46861	PRKCE;RANGRF;GLRX;DMD
response to organonitrogen compound (GO:0010243)	4/40	0.23217	0.789654	0	0	1.6905	2.46861	ERLEC1;KYNU;DERL1;SYVN1
ciliary basal body-plasma membrane docking (GO:0097711)	8/95	0.232453	0.789654	0	0	1.39977	2.04236	AHI1;C2CD3;TMEM216;TMEM67;CEP70;B9D1;RPGRIP1L;TTBK2
negative regulation of cytokine production (GO:0001818)	14/182	0.234918	0.789654	0	0	1.26925	1.83853	SRGN;CD274;SLC2A10;C5AR2;INHBB;DLL1;TWSG1;RGCC;BCL3;PPARA;INHA;TRIB2;PIBF1;ABCD1
acute-phase response (GO:0006953)	2/15	0.236105	0.789654	0	0	2.33976	3.37739	SAA1;IL6R
C21-steroid hormone biosynthetic process (GO:0006700)	2/15	0.236105	0.789654	0	0	2.33976	3.37739	STAR;TSPOAP1
cellular response to arsenic-containing substance (GO:0071243)	2/15	0.236105	0.789654	0	0	2.33976	3.37739	GSTO2;ZFAND1
dermatan sulfate proteoglycan biosynthetic process (GO:0050651)	2/15	0.236105	0.789654	0	0	2.33976	3.37739	CSGALNACT1;DCN
detection of mechanical stimulus involved in sensory perception (GO:0050974)	2/15	0.236105	0.789654	0	0	2.33976	3.37739	WHRN;COL11A1
embryonic cranial skeleton morphogenesis (GO:0048701)	2/15	0.236105	0.789654	0	0	2.33976	3.37739	PDGFRA;MTHFD1L
fibrinolysis (GO:0042730)	2/15	0.236105	0.789654	0	0	2.33976	3.37739	SERPINE1;PLAT
glucan catabolic process (GO:0009251)	2/15	0.236105	0.789654	0	0	2.33976	3.37739	PHKA1;PYGL
glycogen catabolic process (GO:0005980)	2/15	0.236105	0.789654	0	0	2.33976	3.37739	PHKA1;PYGL
histone mRNA catabolic process (GO:0071044)	2/15	0.236105	0.789654	0	0	2.33976	3.37739	SSB;ATM
myoblast differentiation (GO:0045445)	2/15	0.236105	0.789654	0	0	2.33976	3.37739	EPAS1;IGF1
negative regulation of protein processing (GO:0010955)	2/15	0.236105	0.789654	0	0	2.33976	3.37739	SERPINE1;GAS1
peptidyl-tyrosine autophosphorylation (GO:0038083)	2/15	0.236105	0.789654	0	0	2.33976	3.37739	ITK;ABL1
phosphatidylethanolamine biosynthetic process (GO:0006646)	2/15	0.236105	0.789654	0	0	2.33976	3.37739	LPIN3;PISD
placenta development (GO:0001890)	2/15	0.236105	0.789654	0	0	2.33976	3.37739	CUL7;PPARG
positive regulation of chromosome organization (GO:2001252)	2/15	0.236105	0.789654	0	0	2.33976	3.37739	PPP1R10;GNL3
positive regulation of lyase activity (GO:0051349)	2/15	0.236105	0.789654	0	0	2.33976	3.37739	STIM1;CACNA1C
positive regulation of membrane protein ectodomain proteolysis (GO:0051044)	2/15	0.236105	0.789654	0	0	2.33976	3.37739	IL1B;TNFRSF1B
positive regulation of secretion (GO:0051047)	2/15	0.236105	0.789654	0	0	2.33976	3.37739	SCIN;PRL
protein homotrimerization (GO:0070207)	2/15	0.236105	0.789654	0	0	2.33976	3.37739	ALOX5AP;ASIC1
protein trimerization (GO:0070206)	2/15	0.236105	0.789654	0	0	2.33976	3.37739	ALOX5AP;ASIC1
regulation of microglial cell activation (GO:1903978)	2/15	0.236105	0.789654	0	0	2.33976	3.37739	SPHK1;LDLR
regulation of neuron projection arborization (GO:0150011)	2/15	0.236105	0.789654	0	0	2.33976	3.37739	FZD4;WNT5A
regulation of non-canonical Wnt signaling pathway (GO:2000050)	2/15	0.236105	0.789654	0	0	2.33976	3.37739	DAAM2;RSPO3
regulation of phospholipase C activity (GO:1900274)	2/15	0.236105	0.789654	0	0	2.33976	3.37739	PDGFRA;ABL1
regulation of synaptic transmission, GABAergic (GO:0032228)	2/15	0.236105	0.789654	0	0	2.33976	3.37739	USP46;HAP1
response to endoplasmic reticulum stress (GO:0034976)	9/110	0.238863	0.789654	0	0	1.35655	1.94239	UFL1;ERLEC1;BCL2L11;CREB3L2;ITPR1;EIF2AK3;DERL1;SYVN1;MAP3K5
regulation of focal adhesion assembly (GO:0051893)	5/54	0.239508	0.789654	0	0	1.55268	2.21904	LIMCH1;ABL1;ARHGAP6;PHLDB2;VEGFA
regulation of tyrosine phosphorylation of STAT protein (GO:0042509)	6/68	0.242153	0.789654	0	0	1.47272	2.08859	IL15;STAT3;IGF1;IL6R;PIBF1;VEGFA
regulation of cyclin-dependent protein serine/threonine kinase activity (GO:0000079)	7/82	0.242308	0.789654	0	0	1.42052	2.01365	CDKN1C;CCNA2;HEXIM1;MYOCD;CDK7;CCND2;RGCC
protein targeting (GO:0006605)	10/125	0.24366	0.789654	0	0	1.32387	1.86928	SEC61G;SRPRA;SRP54;SRPRB;HACL1;MAN1A1;MGARP;HAP1;ZDHHC2;YIF1B
acylglycerol metabolic process (GO:0006639)	4/41	0.245765	0.789654	0	0	1.64472	2.30817	GK5;DGKE;GK;PNPLA2
nucleobase-containing compound catabolic process (GO:0034655)	4/41	0.245765	0.789654	0	0	1.64472	2.30817	EXOSC7;ENTPD4;SKIV2L;SIDT2
regulation of mitochondrial membrane potential (GO:0051881)	4/41	0.245765	0.789654	0	0	1.64472	2.30817	SPART;ABL1;PYCR1;ABCD1
regulation of response to DNA damage stimulus (GO:2001020)	4/41	0.245765	0.789654	0	0	1.64472	2.30817	ETAA1;ARMT1;ABL1;NPAS2
regulation of protein serine/threonine kinase activity (GO:0071900)	9/111	0.246906	0.789654	0	0	1.34318	1.87877	CCNA2;UVRAG;ETAA1;CDK7;CCND2;KSR1;ABL1;LRP5;TRIB2
keratan sulfate biosynthetic process (GO:0018146)	3/28	0.247954	0.789654	0	0	1.82532	2.54543	B4GAT1;B4GALT4;CHST2
negative regulation of cellular response to insulin stimulus (GO:1900077)	3/28	0.247954	0.789654	0	0	1.82532	2.54543	PTPRE;IRS1;IL1B
neutral amino acid transport (GO:0015804)	3/28	0.247954	0.789654	0	0	1.82532	2.54543	SLC43A2;SLC7A8;SLC1A1
positive regulation of monooxygenase activity (GO:0032770)	3/28	0.247954	0.789654	0	0	1.82532	2.54543	TERT;IL1B;HIF1A
positive regulation of nitric oxide metabolic process (GO:1904407)	3/28	0.247954	0.789654	0	0	1.82532	2.54543	IL1B;ASS1;TMEM106A
regulation of extrinsic apoptotic signaling pathway in absence of ligand (GO:2001239)	3/28	0.247954	0.789654	0	0	1.82532	2.54543	PPP2R1B;TERT;IL1B
regulation of microtubule polymerization or depolymerization (GO:0031110)	3/28	0.247954	0.789654	0	0	1.82532	2.54543	MAP2;PRUNE1;ABL1
regulation of protein transport (GO:0051223)	3/28	0.247954	0.789654	0	0	1.82532	2.54543	SAA1;P3H1;STXBP5
positive regulation of cold-induced thermogenesis (GO:0120162)	8/97	0.249701	0.789654	0	0	1.36817	1.89832	BSCL2;EPAS1;ZNF516;UCP2;PEMT;OMA1;ADIPOR1;VEGFA
glycoprotein metabolic process (GO:0009100)	5/55	0.251245	0.789654	0	0	1.52154	2.10175	GCNT1;MAN1A1;ADAMTS9;B4GALT7;HIF1A
pyruvate metabolic process (GO:0006090)	5/55	0.251245	0.789654	0	0	1.52154	2.10175	LDHA;NR4A3;PC;ENO3;PGM1
regulation of cardiac conduction (GO:1903779)	5/55	0.251245	0.789654	0	0	1.52154	2.10175	STIM1;TMEM65;ITPR1;ABCC9;CORIN
synapse assembly (GO:0007416)	6/69	0.252585	0.789654	0	0	1.44926	1.99419	KIRREL3;FARP1;BDNF;DNER;WNT5A;ADGRL3
supramolecular fiber organization (GO:0097435)	25/351	0.257469	0.789654	0	0	1.16862	1.58565	COL15A1;COL11A1;RHOBTB3;DPT;FIGN;PLOD2;PRL;LTBP3;P3H2;CRIPT;P3H1;P3H4;TLE6;RHOB;COL3A1;COL5A1;P4HA1;P4HA3;COL5A2;SAA1;COL8A1;COL4A5;TUBGCP6;TGFBI;B4GALT7
regulation of peptidyl-serine phosphorylation (GO:0033135)	8/98	0.258475	0.789654	0	0	1.35289	1.83041	IL11;BDNF;PDE4D;DMD;TXN;DKK1;HDAC6;VEGFA
cellular respiration (GO:0045333)	4/42	0.259528	0.789654	0	0	1.60135	2.16005	NR4A3;NDUFA5;ETFRF1;SDHAF4
histone H3 acetylation (GO:0043966)	4/42	0.259528	0.789654	0	0	1.60135	2.16005	ING5;PER1;MYOD1;JADE2
nucleic acid-templated transcription (GO:0097659)	4/42	0.259528	0.789654	0	0	1.60135	2.16005	NR4A2;TERT;POLR2C;BCL3
regulation of nervous system development (GO:0051960)	4/42	0.259528	0.789654	0	0	1.60135	2.16005	IL1B;PRUNE1;TNFRSF1B;DLL1
regulation of ubiquitin-dependent protein catabolic process (GO:2000058)	4/42	0.259528	0.789654	0	0	1.60135	2.16005	UFL1;SMURF1;QRICH2;HIPK2
aromatic amino acid family catabolic process (GO:0009074)	2/16	0.259546	0.789654	0	0	2.17252	2.93034	KYNU;FAH
cellular polysaccharide catabolic process (GO:0044247)	2/16	0.259546	0.789654	0	0	2.17252	2.93034	PHKA1;PYGL
eosinophil chemotaxis (GO:0048245)	2/16	0.259546	0.789654	0	0	2.17252	2.93034	CCL2;SCG2
eosinophil migration (GO:0072677)	2/16	0.259546	0.789654	0	0	2.17252	2.93034	CCL2;SCG2
histone H2A acetylation (GO:0043968)	2/16	0.259546	0.789654	0	0	2.17252	2.93034	MORF4L2;BRD8
mesenchyme development (GO:0060485)	2/16	0.259546	0.789654	0	0	2.17252	2.93034	BMP4;CRELD1
motor neuron axon guidance (GO:0008045)	2/16	0.259546	0.789654	0	0	2.17252	2.93034	SEMA3A;CHN1
N-acetylglucosamine metabolic process (GO:0006044)	2/16	0.259546	0.789654	0	0	2.17252	2.93034	CHST7;CHST2
negative regulation of cell-substrate junction organization (GO:0150118)	2/16	0.259546	0.789654	0	0	2.17252	2.93034	ARHGAP6;PHLDB2
negative regulation of focal adhesion assembly (GO:0051895)	2/16	0.259546	0.789654	0	0	2.17252	2.93034	ARHGAP6;PHLDB2
negative regulation of histone modification (GO:0031057)	2/16	0.259546	0.789654	0	0	2.17252	2.93034	JARID2;AASS
negative regulation of lyase activity (GO:0051350)	2/16	0.259546	0.789654	0	0	2.17252	2.93034	GABBR2;EDNRB
negative regulation of macrophage activation (GO:0043031)	2/16	0.259546	0.789654	0	0	2.17252	2.93034	NR1H3;LDLR
negative regulation of platelet activation (GO:0010544)	2/16	0.259546	0.789654	0	0	2.17252	2.93034	PDGFRA;C1QTNF1
negative regulation of release of cytochrome c from mitochondria (GO:0090201)	2/16	0.259546	0.789654	0	0	2.17252	2.93034	HGF;IGF1
neutrophil activation (GO:0042119)	2/16	0.259546	0.789654	0	0	2.17252	2.93034	PREX1;IL15
positive regulation of endothelial cell apoptotic process (GO:2000353)	2/16	0.259546	0.789654	0	0	2.17252	2.93034	RGCC;CCL2
positive regulation of myeloid leukocyte cytokine production involved in immune response (GO:0061081)	2/16	0.259546	0.789654	0	0	2.17252	2.93034	NR4A3;WNT5A
protein localization to endoplasmic reticulum (GO:0070972)	2/16	0.259546	0.789654	0	0	2.17252	2.93034	GBF1;MIA3
protein localization to microtubule organizing center (GO:1905508)	2/16	0.259546	0.789654	0	0	2.17252	2.93034	C2CD3;PIBF1
regulation of amyloid-beta clearance (GO:1900221)	2/16	0.259546	0.789654	0	0	2.17252	2.93034	LRPAP1;MYOCD
regulation of blood vessel endothelial cell proliferation involved in sprouting angiogenesis (GO:1903587)	2/16	0.259546	0.789654	0	0	2.17252	2.93034	GATA2;VEGFA
regulation of ceramide biosynthetic process (GO:2000303)	2/16	0.259546	0.789654	0	0	2.17252	2.93034	SPHK1;ORMDL3
regulation of hormone secretion (GO:0046883)	2/16	0.259546	0.789654	0	0	2.17252	2.93034	IL11;VAMP2
regulation of Rac protein signal transduction (GO:0035020)	2/16	0.259546	0.789654	0	0	2.17252	2.93034	KBTBD6;KBTBD7
regulation of systemic arterial blood pressure by hormone (GO:0001990)	2/16	0.259546	0.789654	0	0	2.17252	2.93034	RASL10B;CORIN
retrograde axonal transport (GO:0008090)	2/16	0.259546	0.789654	0	0	2.17252	2.93034	HAP1;MGARP
transepithelial transport (GO:0070633)	2/16	0.259546	0.789654	0	0	2.17252	2.93034	SLC1A1;SLC26A6
positive regulation of DNA-binding transcription factor activity (GO:0051091)	18/246	0.261347	0.789654	0	0	1.2025	1.61365	HDAC4;MYOCD;BEX1;CRTC3;TRIM52;TRIM41;FZD4;SPHK1;STAT3;WNT5A;TRAF1;HIPK2;VEGFA;NFKBIA;RGCC;IL1B;PPARG;PLPP3
peptidyl-tyrosine modification (GO:0018212)	5/56	0.263121	0.789654	0	0	1.49163	1.99154	PDGFRA;TPST1;EFEMP1;ABL1;FYN
carbohydrate homeostasis (GO:0033500)	6/70	0.263139	0.789654	0	0	1.42654	1.90453	IRS1;STAT3;PDK4;PPARG;PYGL;ADIPOR1
fatty acid catabolic process (GO:0009062)	6/70	0.263139	0.789654	0	0	1.42654	1.90453	MCEE;PCCA;PEX2;HACL1;ABCD1;LPIN3
sterol metabolic process (GO:0016125)	6/70	0.263139	0.789654	0	0	1.42654	1.90453	ABCA1;ARV1;CYP26B1;FAXDC2;SCAP;TSKU
glycolytic process (GO:0006096)	3/29	0.264934	0.789654	0	0	1.75503	2.33116	LDHA;ENO3;PGM1
negative regulation of transferase activity (GO:0051348)	3/29	0.264934	0.789654	0	0	1.75503	2.33116	CDKN1C;ABL1;IRS2
nucleotide-excision repair, preincision complex assembly (GO:0006294)	3/29	0.264934	0.789654	0	0	1.75503	2.33116	CDK7;GTF2H5;CUL4B
positive regulation of leukocyte migration (GO:0002687)	3/29	0.264934	0.789654	0	0	1.75503	2.33116	MIA3;IL6R;VEGFA
protein targeting to peroxisome (GO:0006625)	3/29	0.264934	0.789654	0	0	1.75503	2.33116	HACL1;PEX2;ABCD1
regulation of DNA biosynthetic process (GO:2000278)	3/29	0.264934	0.789654	0	0	1.75503	2.33116	RGCC;HGF;ATM
regulation of fatty acid biosynthetic process (GO:0042304)	3/29	0.264934	0.789654	0	0	1.75503	2.33116	PDK4;NR1H3;ADIPOR1
regulation of neuronal synaptic plasticity (GO:0048168)	3/29	0.264934	0.789654	0	0	1.75503	2.33116	RAB3A;NCDN;ZDHHC2
response to cadmium ion (GO:0046686)	3/29	0.264934	0.789654	0	0	1.75503	2.33116	MT2A;FOS;MT1E
positive regulation of stress-activated MAPK cascade (GO:0032874)	8/99	0.267342	0.789654	0	0	1.33795	1.76507	SPHK1;HAND2;IL1B;SEMA3A;TRAF1;MAP3K5;HIPK2;VEGFA
positive regulation of macromolecule metabolic process (GO:0010604)	27/384	0.268887	0.789654	0	0	1.15248	1.51375	GATA2;FGF1;HIF1A;ACTG2;FGF7;C1QTNF1;FGF9;HOXA5;OSR2;ANGPT1;SLC2A10;SETDB2;NOG;STAT3;WNT5A;EIF2AK3;MITF;IGF1;DKK1;VEGFA;BMP4;ACTA2;AHI1;RGCC;IL1B;HAND2;ATM
positive regulation of protein catabolic process (GO:0045732)	7/85	0.270979	0.789654	0	0	1.36567	1.78317	SMURF1;IL1B;WNT5A;STX5;TNFRSF1B;SEC22B;FOXO1
Wnt signaling pathway, planar cell polarity pathway (GO:0060071)	7/85	0.270979	0.789654	0	0	1.36567	1.78317	FZD4;SMURF1;WNT5A;ARHGEF19;ROR2;CELSR2;CELSR3
cellular response to transforming growth factor beta stimulus (GO:0071560)	9/114	0.271557	0.789654	0	0	1.30459	1.70064	TWSG1;COL3A1;SMURF1;WNT5A;ID1;PDE3A;SMAD9;FOS;WNT4
activation of protein kinase C activity (GO:1990051)	1/5	0.272926	0.789654	0	0	3.80085	4.93562	ABL1
ADP transport (GO:0015866)	1/5	0.272926	0.789654	0	0	3.80085	4.93562	SLC17A9
aggresome assembly (GO:0070842)	1/5	0.272926	0.789654	0	0	3.80085	4.93562	HDAC6
alkaloid metabolic process (GO:0009820)	1/5	0.272926	0.789654	0	0	3.80085	4.93562	NNMT
alpha-beta T cell differentiation (GO:0046632)	1/5	0.272926	0.789654	0	0	3.80085	4.93562	ITK
amacrine cell differentiation (GO:0035881)	1/5	0.272926	0.789654	0	0	3.80085	4.93562	RORB
anion homeostasis (GO:0055081)	1/5	0.272926	0.789654	0	0	3.80085	4.93562	KCTD7
atrial cardiac muscle tissue morphogenesis (GO:0055009)	1/5	0.272926	0.789654	0	0	3.80085	4.93562	NOG
auditory receptor cell morphogenesis (GO:0002093)	1/5	0.272926	0.789654	0	0	3.80085	4.93562	WHRN
auditory receptor cell stereocilium organization (GO:0060088)	1/5	0.272926	0.789654	0	0	3.80085	4.93562	WHRN
bone marrow development (GO:0048539)	1/5	0.272926	0.789654	0	0	3.80085	4.93562	LRP5
C-terminal protein deglutamylation (GO:0035609)	1/5	0.272926	0.789654	0	0	3.80085	4.93562	FOLH1B
cannabinoid signaling pathway (GO:0038171)	1/5	0.272926	0.789654	0	0	3.80085	4.93562	CNR1
cell-cell adhesion mediated by integrin (GO:0033631)	1/5	0.272926	0.789654	0	0	3.80085	4.93562	PLPP3
cellular response to cGMP (GO:0071321)	1/5	0.272926	0.789654	0	0	3.80085	4.93562	PDE3A
cellular response to erythropoietin (GO:0036018)	1/5	0.272926	0.789654	0	0	3.80085	4.93562	MT2A
cellular response to vitamin D (GO:0071305)	1/5	0.272926	0.789654	0	0	3.80085	4.93562	PIM1
cerebellar granule cell differentiation (GO:0021707)	1/5	0.272926	0.789654	0	0	3.80085	4.93562	KNDC1
chemokine (C-X-C motif) ligand 12 signaling pathway (GO:0038146)	1/5	0.272926	0.789654	0	0	3.80085	4.93562	CXCL12
ciliary neurotrophic factor-mediated signaling pathway (GO:0070120)	1/5	0.272926	0.789654	0	0	3.80085	4.93562	IL6R
coronary artery morphogenesis (GO:0060982)	1/5	0.272926	0.789654	0	0	3.80085	4.93562	VEGFA
determination of dorsal/ventral asymmetry (GO:0048262)	1/5	0.272926	0.789654	0	0	3.80085	4.93562	NBL1
determination of pancreatic left/right asymmetry (GO:0035469)	1/5	0.272926	0.789654	0	0	3.80085	4.93562	CCDC40
diaphragm development (GO:0060539)	1/5	0.272926	0.789654	0	0	3.80085	4.93562	BASP1
dopamine catabolic process (GO:0042420)	1/5	0.272926	0.789654	0	0	3.80085	4.93562	MAOA
dorsal/ventral axis specification (GO:0009950)	1/5	0.272926	0.789654	0	0	3.80085	4.93562	CXXC4
drug transport (GO:0015893)	1/5	0.272926	0.789654	0	0	3.80085	4.93562	SLC46A1
embryonic viscerocranium morphogenesis (GO:0048703)	1/5	0.272926	0.789654	0	0	3.80085	4.93562	MTHFD1L
enamel mineralization (GO:0070166)	1/5	0.272926	0.789654	0	0	3.80085	4.93562	STIM1
endothelin receptor signaling pathway (GO:0086100)	1/5	0.272926	0.789654	0	0	3.80085	4.93562	EDNRB
erythrose 4-phosphate/phosphoenolpyruvate family amino acid catabolic process (GO:1902222)	1/5	0.272926	0.789654	0	0	3.80085	4.93562	FAH
establishment of monopolar cell polarity (GO:0061162)	1/5	0.272926	0.789654	0	0	3.80085	4.93562	GBF1
establishment of protein localization to telomere (GO:0070200)	1/5	0.272926	0.789654	0	0	3.80085	4.93562	TERT
fatty acid derivative catabolic process (GO:1901569)	1/5	0.272926	0.789654	0	0	3.80085	4.93562	FITM2
female genitalia development (GO:0030540)	1/5	0.272926	0.789654	0	0	3.80085	4.93562	TBX3
folate transmembrane transport (GO:0098838)	1/5	0.272926	0.789654	0	0	3.80085	4.93562	SLC46A1
forebrain regionalization (GO:0021871)	1/5	0.272926	0.789654	0	0	3.80085	4.93562	WNT2B
G protein-coupled opioid receptor signaling pathway (GO:0038003)	1/5	0.272926	0.789654	0	0	3.80085	4.93562	OPRL1
gastro-intestinal system smooth muscle contraction (GO:0014831)	1/5	0.272926	0.789654	0	0	3.80085	4.93562	SULF2
glial cell-derived neurotrophic factor receptor signaling pathway (GO:0035860)	1/5	0.272926	0.789654	0	0	3.80085	4.93562	SULF2
glucose import across plasma membrane (GO:0098708)	1/5	0.272926	0.789654	0	0	3.80085	4.93562	SLC2A10
glucose-6-phosphate transport (GO:0015760)	1/5	0.272926	0.789654	0	0	3.80085	4.93562	SLC37A3
glucuronate catabolic process (GO:0006064)	1/5	0.272926	0.789654	0	0	3.80085	4.93562	DCXR
glucuronate catabolic process to xylulose 5-phosphate (GO:0019640)	1/5	0.272926	0.789654	0	0	3.80085	4.93562	DCXR
heart field specification (GO:0003128)	1/5	0.272926	0.789654	0	0	3.80085	4.93562	BMP4
hemoglobin metabolic process (GO:0020027)	1/5	0.272926	0.789654	0	0	3.80085	4.93562	INHA
hexose phosphate transport (GO:0015712)	1/5	0.272926	0.789654	0	0	3.80085	4.93562	SLC37A3
homoserine metabolic process (GO:0009092)	1/5	0.272926	0.789654	0	0	3.80085	4.93562	CTH
immature B cell differentiation (GO:0002327)	1/5	0.272926	0.789654	0	0	3.80085	4.93562	SYVN1
L-arginine import across plasma membrane (GO:0097638)	1/5	0.272926	0.789654	0	0	3.80085	4.93562	SLC7A2
L-aspartate transmembrane transport (GO:0070778)	1/5	0.272926	0.789654	0	0	3.80085	4.93562	SLC1A1
L-methionine salvage from methylthioadenosine (GO:0019509)	1/5	0.272926	0.789654	0	0	3.80085	4.93562	ADI1
L-phenylalanine catabolic process (GO:0006559)	1/5	0.272926	0.789654	0	0	3.80085	4.93562	FAH
long-chain fatty acid catabolic process (GO:0042758)	1/5	0.272926	0.789654	0	0	3.80085	4.93562	ABCD1
lung morphogenesis (GO:0060425)	1/5	0.272926	0.789654	0	0	3.80085	4.93562	BMP4
lymph node development (GO:0048535)	1/5	0.272926	0.789654	0	0	3.80085	4.93562	PDPN
mammary gland duct morphogenesis (GO:0060603)	1/5	0.272926	0.789654	0	0	3.80085	4.93562	LRP5
membrane depolarization during AV node cell action potential (GO:0086045)	1/5	0.272926	0.789654	0	0	3.80085	4.93562	CACNA1C
membrane repolarization during ventricular cardiac muscle cell action potential (GO:0098915)	1/5	0.272926	0.789654	0	0	3.80085	4.93562	KCNJ8
metanephric mesenchymal cell differentiation (GO:0072162)	1/5	0.272926	0.789654	0	0	3.80085	4.93562	WNT4
metanephric renal vesicle morphogenesis (GO:0072283)	1/5	0.272926	0.789654	0	0	3.80085	4.93562	BMP4
negative regulation of anion transmembrane transport (GO:1903960)	1/5	0.272926	0.789654	0	0	3.80085	4.93562	SLC43A2
negative regulation of autophagosome maturation (GO:1901097)	1/5	0.272926	0.789654	0	0	3.80085	4.93562	TMEM39A
negative regulation of B cell differentiation (GO:0045578)	1/5	0.272926	0.789654	0	0	3.80085	4.93562	INHA
negative regulation of cardiac muscle cell proliferation (GO:0060044)	1/5	0.272926	0.789654	0	0	3.80085	4.93562	NOG
negative regulation of cGMP-mediated signaling (GO:0010754)	1/5	0.272926	0.789654	0	0	3.80085	4.93562	PDE10A
negative regulation of cholesterol biosynthetic process (GO:0045541)	1/5	0.272926	0.789654	0	0	3.80085	4.93562	SCAP
negative regulation of cholesterol metabolic process (GO:0090206)	1/5	0.272926	0.789654	0	0	3.80085	4.93562	SCAP
negative regulation of CREB transcription factor activity (GO:0032792)	1/5	0.272926	0.789654	0	0	3.80085	4.93562	SIK1
negative regulation of gene silencing by RNA (GO:0060967)	1/5	0.272926	0.789654	0	0	3.80085	4.93562	PPARG
negative regulation of hydrogen peroxide-induced neuron death (GO:1903208)	1/5	0.272926	0.789654	0	0	3.80085	4.93562	NR4A3
negative regulation of IRE1-mediated unfolded protein response (GO:1903895)	1/5	0.272926	0.789654	0	0	3.80085	4.93562	UFL1
negative regulation of leukocyte adhesion to vascular endothelial cell (GO:1904995)	1/5	0.272926	0.789654	0	0	3.80085	4.93562	CXCL12
negative regulation of lipid transport (GO:0032369)	1/5	0.272926	0.789654	0	0	3.80085	4.93562	NR1H3
negative regulation of macrophage differentiation (GO:0045650)	1/5	0.272926	0.789654	0	0	3.80085	4.93562	INHA
negative regulation of metallopeptidase activity (GO:1905049)	1/5	0.272926	0.789654	0	0	3.80085	4.93562	RECK
negative regulation of myelination (GO:0031642)	1/5	0.272926	0.789654	0	0	3.80085	4.93562	EIF2AK3
negative regulation of oxidative stress-induced neuron intrinsic apoptotic signaling pathway (GO:1903377)	1/5	0.272926	0.789654	0	0	3.80085	4.93562	HIF1A
negative regulation of pinocytosis (GO:0048550)	1/5	0.272926	0.789654	0	0	3.80085	4.93562	NR1H3
negative regulation of plasminogen activation (GO:0010757)	1/5	0.272926	0.789654	0	0	3.80085	4.93562	SERPINE1
negative regulation of posttranscriptional gene silencing (GO:0060149)	1/5	0.272926	0.789654	0	0	3.80085	4.93562	PPARG
negative regulation of protein acetylation (GO:1901984)	1/5	0.272926	0.789654	0	0	3.80085	4.93562	KLF15
negative regulation of response to food (GO:0032096)	1/5	0.272926	0.789654	0	0	3.80085	4.93562	PPARA
negative regulation of skeletal muscle cell differentiation (GO:2001015)	1/5	0.272926	0.789654	0	0	3.80085	4.93562	MYOCD
negative regulation of smooth muscle cell apoptotic process (GO:0034392)	1/5	0.272926	0.789654	0	0	3.80085	4.93562	IGF1
negative regulation of sterol biosynthetic process (GO:0106119)	1/5	0.272926	0.789654	0	0	3.80085	4.93562	SCAP
negative regulation of transforming growth factor beta1 production (GO:0032911)	1/5	0.272926	0.789654	0	0	3.80085	4.93562	TSKU
negative regulation of vitamin D biosynthetic process (GO:0010957)	1/5	0.272926	0.789654	0	0	3.80085	4.93562	SNAI1
non-canonical Wnt signaling pathway via MAPK cascade (GO:0038030)	1/5	0.272926	0.789654	0	0	3.80085	4.93562	WNT4
nucleoside triphosphate catabolic process (GO:0009143)	1/5	0.272926	0.789654	0	0	3.80085	4.93562	SMPDL3A
ornithine transport (GO:0015822)	1/5	0.272926	0.789654	0	0	3.80085	4.93562	SLC7A2
PML body organization (GO:0030578)	1/5	0.272926	0.789654	0	0	3.80085	4.93562	HIPK2
positive regulation of amino acid transport (GO:0051957)	1/5	0.272926	0.789654	0	0	3.80085	4.93562	ARL6IP1
positive regulation of anion transmembrane transport (GO:1903961)	1/5	0.272926	0.789654	0	0	3.80085	4.93562	ARL6IP1
positive regulation of anoikis (GO:2000210)	1/5	0.272926	0.789654	0	0	3.80085	4.93562	SIK1
positive regulation of axon extension involved in axon guidance (GO:0048842)	1/5	0.272926	0.789654	0	0	3.80085	4.93562	VEGFA
positive regulation of basement membrane assembly involved in embryonic body morphogenesis (GO:1904261)	1/5	0.272926	0.789654	0	0	3.80085	4.93562	PHLDB2
positive regulation of blood-brain barrier permeability (GO:1905605)	1/5	0.272926	0.789654	0	0	3.80085	4.93562	ANGPT1
positive regulation of cardiac muscle contraction (GO:0060452)	1/5	0.272926	0.789654	0	0	3.80085	4.93562	RGS2
positive regulation of endothelial cell chemotaxis by VEGF-activated vascular endothelial growth factor receptor signaling pathway (GO:0038033)	1/5	0.272926	0.789654	0	0	3.80085	4.93562	VEGFA
positive regulation of feeding behavior (GO:2000253)	1/5	0.272926	0.789654	0	0	3.80085	4.93562	NR4A3
positive regulation of glial cell proliferation (GO:0060252)	1/5	0.272926	0.789654	0	0	3.80085	4.93562	IL1B
positive regulation of glycoprotein metabolic process (GO:1903020)	1/5	0.272926	0.789654	0	0	3.80085	4.93562	IGF1
positive regulation of heat generation (GO:0031652)	1/5	0.272926	0.789654	0	0	3.80085	4.93562	IL1B
positive regulation of low-density lipoprotein receptor activity (GO:1905599)	1/5	0.272926	0.789654	0	0	3.80085	4.93562	PPARG
positive regulation of mast cell activation involved in immune response (GO:0033008)	1/5	0.272926	0.789654	0	0	3.80085	4.93562	GAB2
positive regulation of mast cell chemotaxis (GO:0060754)	1/5	0.272926	0.789654	0	0	3.80085	4.93562	VEGFA
positive regulation of metallopeptidase activity (GO:1905050)	1/5	0.272926	0.789654	0	0	3.80085	4.93562	STAT3
positive regulation of mitochondrial depolarization (GO:0051901)	1/5	0.272926	0.789654	0	0	3.80085	4.93562	DCN
positive regulation of myoblast proliferation (GO:2000288)	1/5	0.272926	0.789654	0	0	3.80085	4.93562	MEIS2
positive regulation of non-motile cilium assembly (GO:1902857)	1/5	0.272926	0.789654	0	0	3.80085	4.93562	HAP1
positive regulation of prostaglandin biosynthetic process (GO:0031394)	1/5	0.272926	0.789654	0	0	3.80085	4.93562	IL1B
positive regulation of prostaglandin secretion (GO:0032308)	1/5	0.272926	0.789654	0	0	3.80085	4.93562	IL1B
positive regulation of protein catabolic process in the vacuole (GO:1904352)	1/5	0.272926	0.789654	0	0	3.80085	4.93562	LDLR
positive regulation of protein kinase C activity (GO:1900020)	1/5	0.272926	0.789654	0	0	3.80085	4.93562	WNT5A
positive regulation of protein localization to synapse (GO:1902474)	1/5	0.272926	0.789654	0	0	3.80085	4.93562	WNT5A
positive regulation of smooth muscle cell differentiation (GO:0051152)	1/5	0.272926	0.789654	0	0	3.80085	4.93562	MYOCD
positive regulation of store-operated calcium channel activity (GO:1901341)	1/5	0.272926	0.789654	0	0	3.80085	4.93562	STIM1
positive regulation of transcription from RNA polymerase II promoter involved in heart development (GO:1901228)	1/5	0.272926	0.789654	0	0	3.80085	4.93562	MYOCD
positive regulation of vascular associated smooth muscle cell apoptotic process (GO:1905461)	1/5	0.272926	0.789654	0	0	3.80085	4.93562	PPARG
proline transmembrane transport (GO:0035524)	1/5	0.272926	0.789654	0	0	3.80085	4.93562	SLC7A8
protein K29-linked deubiquitination (GO:0035523)	1/5	0.272926	0.789654	0	0	3.80085	4.93562	ZRANB1
protein K69-linked ufmylation (GO:1990592)	1/5	0.272926	0.789654	0	0	3.80085	4.93562	UFL1
protein polyufmylation (GO:1990564)	1/5	0.272926	0.789654	0	0	3.80085	4.93562	UFL1
protein retention in Golgi apparatus (GO:0045053)	1/5	0.272926	0.789654	0	0	3.80085	4.93562	VPS13D
pulmonary artery morphogenesis (GO:0061156)	1/5	0.272926	0.789654	0	0	3.80085	4.93562	BMP4
pyridine-containing compound metabolic process (GO:0072524)	1/5	0.272926	0.789654	0	0	3.80085	4.93562	NNMT
pyrimidine ribonucleotide metabolic process (GO:0009218)	1/5	0.272926	0.789654	0	0	3.80085	4.93562	ENTPD4
receptor transactivation (GO:0035624)	1/5	0.272926	0.789654	0	0	3.80085	4.93562	ADRA2C
reelin-mediated signaling pathway (GO:0038026)	1/5	0.272926	0.789654	0	0	3.80085	4.93562	STAT5A
regulation of adherens junction organization (GO:1903391)	1/5	0.272926	0.789654	0	0	3.80085	4.93562	VEGFA
regulation of astrocyte activation (GO:0061888)	1/5	0.272926	0.789654	0	0	3.80085	4.93562	LDLR
regulation of basement membrane assembly involved in embryonic body morphogenesis (GO:1904259)	1/5	0.272926	0.789654	0	0	3.80085	4.93562	PHLDB2
regulation of chaperone-mediated protein folding (GO:1903644)	1/5	0.272926	0.789654	0	0	3.80085	4.93562	SGTB
regulation of chloride transport (GO:2001225)	1/5	0.272926	0.789654	0	0	3.80085	4.93562	GABRE
regulation of endothelial tube morphogenesis (GO:1901509)	1/5	0.272926	0.789654	0	0	3.80085	4.93562	FGF1
regulation of fever generation (GO:0031620)	1/5	0.272926	0.789654	0	0	3.80085	4.93562	IL1B
regulation of germinal center formation (GO:0002634)	1/5	0.272926	0.789654	0	0	3.80085	4.93562	BCL6
regulation of heart growth (GO:0060420)	1/5	0.272926	0.789654	0	0	3.80085	4.93562	BASP1
regulation of hormone metabolic process (GO:0032350)	1/5	0.272926	0.789654	0	0	3.80085	4.93562	GNB3
regulation of hydrogen peroxide biosynthetic process (GO:0010728)	1/5	0.272926	0.789654	0	0	3.80085	4.93562	FYN
regulation of intracellular cholesterol transport (GO:0032383)	1/5	0.272926	0.789654	0	0	3.80085	4.93562	ARV1
regulation of kidney development (GO:0090183)	1/5	0.272926	0.789654	0	0	3.80085	4.93562	BMP4
regulation of mitophagy (GO:1901524)	1/5	0.272926	0.789654	0	0	3.80085	4.93562	VPS13D
regulation of natural killer cell differentiation (GO:0032823)	1/5	0.272926	0.789654	0	0	3.80085	4.93562	ZBTB1
regulation of plasma membrane organization (GO:1903729)	1/5	0.272926	0.789654	0	0	3.80085	4.93562	RAB3A
regulation of postsynaptic density organization (GO:1905874)	1/5	0.272926	0.789654	0	0	3.80085	4.93562	CRIPT
regulation of protein import (GO:1904589)	1/5	0.272926	0.789654	0	0	3.80085	4.93562	BMP4
regulation of protein kinase C activity (GO:1900019)	1/5	0.272926	0.789654	0	0	3.80085	4.93562	WNT5A
regulation of retinal ganglion cell axon guidance (GO:0090259)	1/5	0.272926	0.789654	0	0	3.80085	4.93562	VEGFA
regulation of snRNA transcription by RNA polymerase II (GO:1905380)	1/5	0.272926	0.789654	0	0	3.80085	4.93562	MYOD1
regulation of vitamin D receptor signaling pathway (GO:0070562)	1/5	0.272926	0.789654	0	0	3.80085	4.93562	MN1
response to cGMP (GO:0070305)	1/5	0.272926	0.789654	0	0	3.80085	4.93562	PDE3A
response to cocaine (GO:0042220)	1/5	0.272926	0.789654	0	0	3.80085	4.93562	TGM2
response to denervation involved in regulation of muscle adaptation (GO:0014894)	1/5	0.272926	0.789654	0	0	3.80085	4.93562	HDAC4
response to fructose (GO:0009750)	1/5	0.272926	0.789654	0	0	3.80085	4.93562	SLC26A6
retina vasculature development in camera-type eye (GO:0061298)	1/5	0.272926	0.789654	0	0	3.80085	4.93562	PDGFRA
Schwann cell differentiation (GO:0014037)	1/5	0.272926	0.789654	0	0	3.80085	4.93562	ADGRG6
secondary heart field specification (GO:0003139)	1/5	0.272926	0.789654	0	0	3.80085	4.93562	BMP4
sensory perception of sour taste (GO:0050915)	1/5	0.272926	0.789654	0	0	3.80085	4.93562	ASIC1
sinoatrial node cell differentiation (GO:0060921)	1/5	0.272926	0.789654	0	0	3.80085	4.93562	TBX3
SRP-dependent cotranslational protein targeting to membrane, translocation (GO:0006616)	1/5	0.272926	0.789654	0	0	3.80085	4.93562	SRP54
stress granule disassembly (GO:0035617)	1/5	0.272926	0.789654	0	0	3.80085	4.93562	ZFAND1
succinyl-CoA metabolic process (GO:0006104)	1/5	0.272926	0.789654	0	0	3.80085	4.93562	SUCLG2
T cell extravasation (GO:0072683)	1/5	0.272926	0.789654	0	0	3.80085	4.93562	CCL2
thorax and anterior abdomen determination (GO:0007356)	1/5	0.272926	0.789654	0	0	3.80085	4.93562	BASP1
tonic smooth muscle contraction (GO:0014820)	1/5	0.272926	0.789654	0	0	3.80085	4.93562	EDNRA
transsulfuration (GO:0019346)	1/5	0.272926	0.789654	0	0	3.80085	4.93562	CTH
tryptophan catabolic process to kynurenine (GO:0019441)	1/5	0.272926	0.789654	0	0	3.80085	4.93562	KYNU
ubiquitin-dependent SMAD protein catabolic process (GO:0030579)	1/5	0.272926	0.789654	0	0	3.80085	4.93562	SMURF1
vascular endothelial growth factor receptor-2 signaling pathway (GO:0036324)	1/5	0.272926	0.789654	0	0	3.80085	4.93562	VEGFA
xylulose 5-phosphate biosynthetic process (GO:1901159)	1/5	0.272926	0.789654	0	0	3.80085	4.93562	DCXR
zygotic determination of anterior/posterior axis, embryo (GO:0007354)	1/5	0.272926	0.789654	0	0	3.80085	4.93562	BASP1
cellular response to retinoic acid (GO:0071300)	4/43	0.273436	0.789654	0	0	1.56021	2.0231	FZD4;WNT5A;ATM;RORB
lipid modification (GO:0030258)	4/43	0.273436	0.789654	0	0	1.56021	2.0231	DGKE;PLPP5;PLPPR2;PLPP3
signal release from synapse (GO:0099643)	4/43	0.273436	0.789654	0	0	1.56021	2.0231	SNAP25;RAB3A;LIN7A;VAMP2
histone acetylation (GO:0016573)	6/71	0.273805	0.789654	0	0	1.40452	1.81933	ING5;PER1;MORF4L2;MYOD1;JADE2;BRD8
regulation of G1/S transition of mitotic cell cycle (GO:2000045)	6/71	0.273805	0.789654	0	0	1.40452	1.81933	RBL2;CCND2;RGCC;ADAMTS1;FHL1;CCL2
carboxylic acid transport (GO:0046942)	5/57	0.275121	0.789654	0	0	1.46287	1.88789	SLC13A3;SLC7A8;SLC1A1;SLC16A4;SLC16A14
regulation of bone mineralization (GO:0030500)	5/57	0.275121	0.789654	0	0	1.46287	1.88789	SRGN;BMP4;OSR2;S1PR1;WNT4
positive regulation of protein phosphorylation (GO:0001934)	26/371	0.279313	0.789654	0	0	1.1482	1.46444	FAXDC2;KNDC1;TXN;FGF1;HDAC6;FGF7;CCND2;FGF9;ABL1;IL6R;PDE8A;IL11;ANGPT1;LIMCH1;IL15;BDNF;SPHK1;HGF;INHBB;IGF1;VEGFA;BMP4;TWSG1;DAB2;IL1B;INHA
regulation of Ras protein signal transduction (GO:0046578)	7/86	0.280732	0.789654	0	0	1.34831	1.71283	AKAP13;KBTBD6;ERBIN;IRS2;IGF1;KBTBD7;ARFGAP1
maintenance of blood-brain barrier (GO:0035633)	3/30	0.282046	0.789654	0	0	1.68994	2.13893	LAMA2;SLC1A1;DMD
regulation of macrophage activation (GO:0043030)	3/30	0.282046	0.789654	0	0	1.68994	2.13893	SPHK1;WNT5A;NR1H3
regulation of protein localization to membrane (GO:1905475)	3/30	0.282046	0.789654	0	0	1.68994	2.13893	CRIPT;FYN;ZDHHC2
regulation of vasoconstriction (GO:0019229)	3/30	0.282046	0.789654	0	0	1.68994	2.13893	BDKRB2;KCNMB4;ADM
synaptic vesicle cycle (GO:0099504)	3/30	0.282046	0.789654	0	0	1.68994	2.13893	SNAP25;RAB3A;VAMP2
activation of protein kinase A activity (GO:0034199)	2/17	0.283007	0.789654	0	0	2.02758	2.55938	PRRC1;ADCY6
adenylate cyclase-activating adrenergic receptor signaling pathway (GO:0071880)	2/17	0.283007	0.789654	0	0	2.02758	2.55938	AKAP13;ADRA2C
cellular biogenic amine biosynthetic process (GO:0042401)	2/17	0.283007	0.789654	0	0	2.02758	2.55938	SMOX;SAT1
cellular response to fatty acid (GO:0071398)	2/17	0.283007	0.789654	0	0	2.02758	2.55938	IRS1;PDK4
copper ion homeostasis (GO:0055070)	2/17	0.283007	0.789654	0	0	2.02758	2.55938	MT2A;SLC31A1
dolichol-linked oligosaccharide biosynthetic process (GO:0006488)	2/17	0.283007	0.789654	0	0	2.02758	2.55938	ALG9;ALG3
embryo development ending in birth or egg hatching (GO:0009792)	2/17	0.283007	0.789654	0	0	2.02758	2.55938	OSR2;UBR3
histone H2A monoubiquitination (GO:0035518)	2/17	0.283007	0.789654	0	0	2.02758	2.55938	RYBP;CUL4B
histone H2A ubiquitination (GO:0033522)	2/17	0.283007	0.789654	0	0	2.02758	2.55938	RYBP;CUL4B
maturation of 5.8S rRNA (GO:0000460)	2/17	0.283007	0.789654	0	0	2.02758	2.55938	URB1;MPHOSPH6
monosaccharide transmembrane transport (GO:0015749)	2/17	0.283007	0.789654	0	0	2.02758	2.55938	SLC2A10;SLC50A1
negative regulation of ATP metabolic process (GO:1903579)	2/17	0.283007	0.789654	0	0	2.02758	2.55938	HDAC4;PPARA
negative regulation of insulin secretion (GO:0046676)	2/17	0.283007	0.789654	0	0	2.02758	2.55938	IRS1;INHBB
pharyngeal system development (GO:0060037)	2/17	0.283007	0.789654	0	0	2.02758	2.55938	BMP4;NOG
positive regulation of cardiac muscle tissue growth (GO:0055023)	2/17	0.283007	0.789654	0	0	2.02758	2.55938	PIM1;IGF1
positive regulation of cyclin-dependent protein serine/threonine kinase activity (GO:0045737)	2/17	0.283007	0.789654	0	0	2.02758	2.55938	CCND2;RGCC
positive regulation of cytokine production involved in inflammatory response (GO:1900017)	2/17	0.283007	0.789654	0	0	2.02758	2.55938	STAT3;HIF1A
positive regulation of heart rate (GO:0010460)	2/17	0.283007	0.789654	0	0	2.02758	2.55938	PDE4D;ADM
positive regulation of stem cell proliferation (GO:2000648)	2/17	0.283007	0.789654	0	0	2.02758	2.55938	TERT;LTBP3
protein heterooligomerization (GO:0051291)	2/17	0.283007	0.789654	0	0	2.02758	2.55938	TMEM120B;CBR4
regulation of cardiac muscle contraction by regulation of the release of sequestered calcium ion (GO:0010881)	2/17	0.283007	0.789654	0	0	2.02758	2.55938	DMD;CACNA1C
regulation of cell killing (GO:0031341)	2/17	0.283007	0.789654	0	0	2.02758	2.55938	IL11;WNT5A
regulation of cellular response to growth factor stimulus (GO:0090287)	2/17	0.283007	0.789654	0	0	2.02758	2.55938	TWSG1;FSTL1
regulation of cholesterol biosynthetic process (GO:0045540)	2/17	0.283007	0.789654	0	0	2.02758	2.55938	SCAP;FGF1
regulation of leukocyte migration (GO:0002685)	2/17	0.283007	0.789654	0	0	2.02758	2.55938	MIA3;VEGFA
regulation of stem cell proliferation (GO:0072091)	2/17	0.283007	0.789654	0	0	2.02758	2.55938	TERT;FBLN1
regulation of transferase activity (GO:0051338)	2/17	0.283007	0.789654	0	0	2.02758	2.55938	PPP1R3F;ATM
RNA interference (GO:0016246)	2/17	0.283007	0.789654	0	0	2.02758	2.55938	TSNAX;TERT
ruffle organization (GO:0031529)	2/17	0.283007	0.789654	0	0	2.02758	2.55938	LIMA1;ARFIP2
snRNA metabolic process (GO:0016073)	2/17	0.283007	0.789654	0	0	2.02758	2.55938	INTS10;INTS2
synaptic vesicle membrane organization (GO:0048499)	2/17	0.283007	0.789654	0	0	2.02758	2.55938	SNAP25;SYNGR2
positive regulation of neurogenesis (GO:0050769)	6/72	0.28457	0.789654	0	0	1.38316	1.73833	CUL7;FBXW8;CUX1;SERPINF1;TGM2;VEGFA
epithelial cell differentiation (GO:0030855)	8/101	0.285328	0.789654	0	0	1.30904	1.64169	BMP4;DAB2;UPK1B;DMBT1;BASP1;PPARG;FSTL1;VEGFA
chordate embryonic development (GO:0043009)	5/58	0.287232	0.789654	0	0	1.43519	1.79035	NOG;WNT5A;PCSK5;SULF2;VEGFA
muscle organ development (GO:0007517)	5/58	0.287232	0.789654	0	0	1.43519	1.79035	LAMA2;MYOD1;FHL1;DMD;IGF1
negative regulation of neuron projection development (GO:0010977)	5/58	0.287232	0.789654	0	0	1.43519	1.79035	MYLIP;SEMA3A;LPAR1;TSKU;ADCY6
mitotic spindle assembly (GO:0090307)	4/44	0.287465	0.789654	0	0	1.52112	1.89631	GOLGA2;SPICE1;PIBF1;MAP9
neurotransmitter secretion (GO:0007269)	4/44	0.287465	0.789654	0	0	1.52112	1.89631	SNAP25;RAB3A;LIN7A;VAMP2
positive regulation of stress fiber assembly (GO:0051496)	4/44	0.287465	0.789654	0	0	1.52112	1.89631	RGCC;LIMCH1;LPAR1;ABL1
positive regulation of protein kinase B signaling (GO:0051897)	12/161	0.292179	0.789654	0	0	1.2259	1.50833	PDGFRA;FGF7;KITLG;FGF9;ANGPT1;IRS1;HGF;IRS2;FYN;TXN;GAB2;FGF1
cellular response to cytokine stimulus (GO:0071345)	33/482	0.293421	0.789654	0	0	1.11994	1.37321	CEBPD;MAOA;FPR1;SLA;HIF1A;FOXO1;IL18BP;MT2A;BCL2L11;PIM1;S1PR1;CCL2;FYN;IL6R;SOCS5;STAT5A;STAT5B;IL11;DUSP1;IL1R1;HGF;STAT3;WNT5A;ERBIN;FOS;GAB2;TNFRSF1B;VEGFA;CXCL12;BCL6;IL1B;SAA1;SLC26A6
granulocyte chemotaxis (GO:0071621)	6/73	0.295426	0.789654	0	0	1.36245	1.66128	GBF1;SRP54;PDE4B;SAA1;CCL2;SCG2
neurotransmitter transport (GO:0006836)	6/73	0.295426	0.789654	0	0	1.36245	1.66128	SNAP25;RAB3A;SLC1A1;LIN7A;TSPOAP1;VAMP2
negative regulation of axon extension (GO:0030517)	3/31	0.299249	0.789654	0	0	1.62949	1.96595	MAP2;SEMA3A;SEMA3B
negative regulation of response to DNA damage stimulus (GO:2001021)	3/31	0.299249	0.789654	0	0	1.62949	1.96595	CXCL12;SNAI1;ACKR3
positive regulation of Rho protein signal transduction (GO:0035025)	3/31	0.299249	0.789654	0	0	1.62949	1.96595	AKAP13;COL3A1;LPAR1
positive regulation of ubiquitin-protein transferase activity (GO:0051443)	3/31	0.299249	0.789654	0	0	1.62949	1.96595	GOLGA2;ARRDC4;UBE2S
protein acetylation (GO:0006473)	3/31	0.299249	0.789654	0	0	1.62949	1.96595	ING5;SPHK1;FOXO1
proteoglycan biosynthetic process (GO:0030166)	3/31	0.299249	0.789654	0	0	1.62949	1.96595	CSGALNACT1;IGF1;B4GALT7
protein polymerization (GO:0051258)	5/59	0.299437	0.789654	0	0	1.40854	1.69848	PREX1;UBE2S;MSRB2;ARHGAP6;TTC17
response to reactive oxygen species (GO:0000302)	5/59	0.299437	0.789654	0	0	1.40854	1.69848	PDGFRA;PTPRN;FYN;FOS;HIF1A
regulation of establishment of planar polarity (GO:0090175)	7/88	0.300485	0.789654	0	0	1.31488	1.58095	FZD4;SMURF1;WNT5A;ARHGEF19;ROR2;CELSR2;CELSR3
positive regulation of intracellular signal transduction (GO:1902533)	37/546	0.301356	0.789654	0	0	1.10773	1.32868	TRIM52;GOLT1B;IRS1;LPAR1;SECTM1;IRS2;TXN;FGF1;LITAF;AKAP13;TMEM101;FGF7;BCL2L11;FGF9;FYN;CD14;TMED4;TGM2;HEXIM1;IL11;PDGFRA;SEC13;KSR1;ANGPT1;SPHK1;HGF;WNT5A;MIB2;IGF1;GAB2;ADRA2C;DCN;VEGFA;KITLG;IL1B;ROR2;TMEM106A
positive regulation of nervous system development (GO:0051962)	4/45	0.301592	0.789654	0	0	1.48394	1.77877	CLSTN3;BDNF;SERPINF1;TGM2
protein deacetylation (GO:0006476)	4/45	0.301592	0.789654	0	0	1.48394	1.77877	HDAC4;MORF4L2;TBL1X;HDAC6
negative regulation of cellular macromolecule biosynthetic process (GO:2000113)	37/547	0.305307	0.789654	0	0	1.10549	1.3116	CDKN1C;HDAC4;CREBZF;FOXE1;TWIST2;RORB;TOB1;FOXO1;HDAC6;RIDA;NFIL3;BASP1;ATOH8;CIR1;JARID2;PAIP2;SAMD11;WNT4;TSPYL2;HEXIM1;ZHX3;PHF10;EIF2AK1;ZBTB38;ZBTB16;SETDB2;WNT5A;SOX13;EIF2AK3;TBX3;BMP4;PER1;BCL6;BCL3;ID1;ID3;PPARG
regulation of protein binding (GO:0043393)	9/118	0.305467	0.789654	0	0	1.25645	1.49004	GOLGA2;BMP4;HDAC4;LRPAP1;DAB2;TERT;DERL1;DKK1;HIPK2
positive regulation of cellular process (GO:0048522)	42/625	0.305672	0.789654	0	0	1.09795	1.30133	HDAC4;IRS1;LRP5;IRS2;PRL;GATA2;FGF1;DLL1;UFL1;FGF7;POFUT2;CCND2;FGF9;GRK5;PDPN;SSR1;S1PR3;CGA;IL6R;TGM2;TUB;WWTR1;IL11;OSR2;PDGFRA;IL15;SPHK1;WNT5A;IGF1;GAB2;TNFRSF1B;DKK1;MEIS2;TBX3;VEGFA;BMP4;KITLG;MEIS1;CXCL12;IL1B;SAA1;ATM
DNA damage response, signal transduction by p53 class mediator (GO:0030330)	6/74	0.306361	0.789654	0	0	1.34234	1.58798	RBL2;RGCC;BCL3;ATM;NDRG1;HIPK2
regulation of peptide hormone secretion (GO:0090276)	6/74	0.306361	0.789654	0	0	1.34234	1.58798	SNAP25;RASL10B;IL1B;ITPR1;CACNA1C;ADRA2C
regulation of stress fiber assembly (GO:0051492)	6/74	0.306361	0.789654	0	0	1.34234	1.58798	RGCC;LIMCH1;LPAR1;ABL1;ARHGAP6;PHLDB2
carbohydrate derivative transport (GO:1901264)	2/18	0.306396	0.789654	0	0	1.90075	2.24836	SLC10A7;SLC25A19
cellular response to glucocorticoid stimulus (GO:0071385)	2/18	0.306396	0.789654	0	0	1.90075	2.24836	BCL2L11;KLF9
cellular response to zinc ion (GO:0071294)	2/18	0.306396	0.789654	0	0	1.90075	2.24836	MT2A;MT1E
embryonic axis specification (GO:0000578)	2/18	0.306396	0.789654	0	0	1.90075	2.24836	CXXC4;TBX3
fluid transport (GO:0042044)	2/18	0.306396	0.789654	0	0	1.90075	2.24836	PDPN;SLC26A6
interleukin-6-mediated signaling pathway (GO:0070102)	2/18	0.306396	0.789654	0	0	1.90075	2.24836	STAT3;IL6R
negative regulation of biosynthetic process (GO:0009890)	2/18	0.306396	0.789654	0	0	1.90075	2.24836	PPARA;ABCD1
negative regulation of cation transmembrane transport (GO:1904063)	2/18	0.306396	0.789654	0	0	1.90075	2.24836	SLC43A2;BIN1
negative regulation of fibroblast proliferation (GO:0048147)	2/18	0.306396	0.789654	0	0	1.90075	2.24836	PEX2;B4GALT7
negative regulation of lipid catabolic process (GO:0050995)	2/18	0.306396	0.789654	0	0	1.90075	2.24836	BSCL2;IL1B
negative regulation of peptide hormone secretion (GO:0090278)	2/18	0.306396	0.789654	0	0	1.90075	2.24836	IRS1;INHBB
phosphatidylglycerol acyl-chain remodeling (GO:0036148)	2/18	0.306396	0.789654	0	0	1.90075	2.24836	PLA2G12A;LPCAT1
phosphatidylinositol acyl-chain remodeling (GO:0036149)	2/18	0.306396	0.789654	0	0	1.90075	2.24836	PLA2G12A;PLBD1
positive regulation of cell migration involved in sprouting angiogenesis (GO:0090050)	2/18	0.306396	0.789654	0	0	1.90075	2.24836	GATA2;VEGFA
positive regulation of CREB transcription factor activity (GO:0032793)	2/18	0.306396	0.789654	0	0	1.90075	2.24836	CRTC3;VEGFA
positive regulation of extracellular matrix organization (GO:1903055)	2/18	0.306396	0.789654	0	0	1.90075	2.24836	RGCC;PDPN
[truncated: 2,523 more rows]

## Sheet: BP 24 vs 0
Term	Overlap	P.value	Adjusted.P.value	Old.P.value	Old.Adjusted.P.value	Odds.Ratio	Combined.Score	Genes
[truncated: 4,144 more rows]

## Sheet: BP 36 vs 0
Term	Overlap	P.value	Adjusted.P.value	Old.P.value	Old.Adjusted.P.value	Odds.Ratio	Combined.Score	Genes
[truncated: 4,369 more rows]

[truncated: 3 more sheets: BP 48 vs 0, BP 72 vs 0, BP 144 vs 0]
