# Supplementary material for: CREB3L1 and CREB3L2 control Golgi remodelling during decidualization of endometrial stromal cells
Source: Front Cell Dev Biol. 2022 Oct 13;10:986997. doi: 10.3389/fcell.2022.986997 (PMC9608648; doi:10.3389/fcell.2022.986997)
Supplement: Supplementary file 2 [file Table3.XLSX]

## Sheet: BP 6 vs 0
Term	Overlap	P.value	Adjusted.P.value	Old.P.value	Old.Adjusted.P.value	Odds.Ratio	Combined.Score	Genes
positive regulation of transcription by RNA polymerase II (GO:0045944)	61/908	9.06082e-10	2.5778e-06	0	0	2.57728	53.6638	CSRNP1;CSRNP2;GLI1;FGF1;ETS1;ELK3;IRF2BPL;FLCN;ZMIZ1;GPER1;DPF3;SOX9;IER5;JUNB;IER2;SOX4;KDM6B;RIPK2;LMO7;ETV1;ETV4;DDIT3;IRF1;TET3;RARA;ARHGEF2;SQSTM1;ATF4;HDAC5;NOTCH1;SATB2;CEBPG;PDGFB;GLIS2;IFI16;ZNF827;E2F7;BRD4;EGR1;ARNT2;JUN;CDKN2B;TGFB2;JUND;SMAD3;CDX1;VDR;NR2F1;HMGA1;HMGA2;NR1D1;POU2F2;KLF2;NFKB2;KLF6;BMP2;KLF5;TNIP1;MAFF;F2RL1;SSBP4
positive regulation of intracellular signal transduction (GO:1902533)	43/546	3.32581e-09	4.45203e-06	0	0	3.01147	58.7886	BCAR3;FLT1;SLC20A1;PDGFB;HTR2B;IFIT5;PIK3CD;FGF1;CXXC5;THBS1;BBC3;TRIM8;FGF5;FLCN;GJA1;GPER1;PDGFC;HMOX1;BMF;SOX9;IKBKE;TRIM21;BRD4;BOK;PDGFRB;TGFB2;GPR37;UNC5B;RIPK2;GDF15;PLK2;TNFRSF19;NRG1;TICAM1;BMP2;RRAGC;DDIT3;KIT;F2RL1;TRIB3;NUPR1;HBEGF;BCL2L1
negative regulation of transcription, DNA-templated (GO:0045892)	61/948	4.69458e-09	4.45203e-06	0	0	2.45575	47.0936	NAB2;BHLHE41;LIMD1;BACH1;ELK3;IRF2BPL;FLCN;LBH;CCND1;WWC3;DPF3;SOX9;LRRFIP1;KLF11;FOXD1;DNMT3A;ARID5A;ARID5B;NRG1;COMMD7;HIC1;DDIT3;IRF1;RARA;ERF;TRIB3;EZR;JDP2;VGLL4;ATF4;HDAC5;L3MBTL3;NOTCH1;PDGFB;NEDD4L;CXXC5;HDAC9;GLIS2;CIART;DLL4;DNAJB1;IFI16;FNIP2;E2F7;PLK3;JUN;SMAD3;SMURF2;ATP8B1;GADD45A;VDR;NR2F1;HMGA1;HMGA2;NR1D1;KLF2;PML;BMP2;TNFSF4;BHLHE40;ZNF217
positive regulation of cell migration (GO:0030335)	27/269	2.28523e-08	1.62537e-05	0	0	3.86925	68.0764	RIPOR1;SEMA7A;NOTCH1;FLT1;PDGFB;NEDD9;PIK3CD;FGF1;THBS1;PAK1;PLAU;PODXL;GPER1;PDGFC;SOX9;PDGFRB;TGFB2;SEMA6A;WNT5B;SMURF2;MMP14;BMP2;KIT;F2RL1;ARHGEF2;BCAR1;HBEGF
intrinsic apoptotic signaling pathway (GO:0097193)	16/102	3.84742e-08	2.18918e-05	0	0	6.3777	108.888	PPP1R15A;PRKCD;HIC1;PML;BBC3;IFI16;DDIT3;TP53BP2;TRIB3;CHAC1;IKBKE;FNIP2;ATF4;EPHA2;BCL2L1;BOK
negative regulation of nucleic acid-templated transcription (GO:1903507)	36/464	9.48536e-08	4.49764e-05	0	0	2.9365	47.486	HDAC5;L3MBTL3;NOTCH1;PDGFB;BHLHE41;LIMD1;HDAC9;ELK3;GLIS2;CIART;LBH;IFI16;DPF3;SOX9;JUN;FOXD1;SMURF2;ATP8B1;VDR;ARID5A;HMGA1;ARID5B;HMGA2;NRG1;NR1D1;COMMD7;PML;BMP2;DDIT3;TNFSF4;IRF1;BHLHE40;RARA;ZNF217;TRIB3;VGLL4
positive regulation of transcription, DNA-templated (GO:0045893)	67/1183	1.148e-07	4.6353e-05	0	0	2.1421	34.2309	CSRNP1;CSRNP2;GLI1;FGF1;ETS1;ELK3;IRF2BPL;FLCN;LBH;ZMIZ1;GPER1;DPF3;SOX9;IER5;JUNB;IER2;TEAD2;SOX4;MAP2K3;KDM6B;DTX3L;RIPK2;LMO7;ETV1;RGMB;ETV4;DDIT3;IRF1;TET3;RARA;ARHGEF2;SQSTM1;ATF4;HDAC5;NOTCH1;SATB2;CEBPG;PDGFB;GLIS2;IFI16;ZNF827;E2F7;BRD4;EGR1;ARNT2;JUN;CDKN2B;JUND;FZD2;SMAD3;CDX1;VDR;NR2F1;HMGA1;HMGA2;NR1D1;POU2F2;KLF2;PML;NFKB2;KLF6;BMP2;KLF5;TNIP1;MAFF;F2RL1;SSBP4
positive regulation of cell motility (GO:2000147)	23/221	1.30342e-07	4.6353e-05	0	0	4.00872	63.5507	PDGFRB;RIPOR1;SEMA7A;SEMA6A;NOTCH1;FLT1;WNT5B;PDGFB;NEDD9;PIK3CD;FGF1;THBS1;MMP14;PAK1;BMP2;PLAU;PODXL;GPER1;PDGFC;KIT;F2RL1;BCAR1;HBEGF
negative regulation of cellular macromolecule biosynthetic process (GO:2000113)	39/547	2.52488e-07	7.98143e-05	0	0	2.68374	40.7712	HDAC5;BTG2;L3MBTL3;NOTCH1;PDGFB;BHLHE41;LIMD1;HDAC9;ELK3;GLIS2;CIART;LBH;IFI16;ANKRD1;DPF3;SOX9;JUN;FOXD1;SMURF2;ATP8B1;VDR;DAPK3;ARID5A;HMGA1;ARID5B;HMGA2;NRG1;NR1D1;COMMD7;PML;BMP2;DDIT3;TNFSF4;IRF1;BHLHE40;RARA;ZNF217;TRIB3;VGLL4
negative regulation of transcription by RNA polymerase II (GO:0000122)	45/684	2.97268e-07	8.45726e-05	0	0	2.47216	37.1532	HDAC5;NOTCH1;PDGFB;BHLHE41;NEDD4L;CXXC5;BACH1;HDAC9;GLIS2;IRF2BPL;DLL4;DNAJB1;FLCN;IFI16;CCND1;WWC3;SOX9;LRRFIP1;FNIP2;E2F7;PLK3;KLF11;JUN;SMAD3;SMURF2;GADD45A;VDR;DNMT3A;NR2F1;ARID5A;ARID5B;HMGA2;NR1D1;HIC1;KLF2;BMP2;DDIT3;BHLHE40;RARA;ERF;ZNF217;TRIB3;EZR;JDP2;ATF4
regulation of transcription by RNA polymerase II (GO:0006357)	104/2206	3.50587e-07	9.06745e-05	0	0	1.80008	26.7557	FGF1;BACH1;ETS1;ELK3;CCND1;ZMIZ1;WWC3;DPF3;SOX9;IER5;JUNB;PITX1;IER2;SOX4;IFRD1;RFX2;ARID5A;ARID5B;LMO7;HIC1;DDIT3;ERF;TRIB3;ZNF710;EZR;SQSTM1;ATF4;NOTCH1;NEDD4L;GLIS2;ZNF827;ZNF821;PLK3;EGR1;JUN;JUND;SMAD3;SMURF2;GADD45A;VDR;NR2F1;HMGA1;HMGA2;NR1D1;POU2F2;NFKB2;BMP2;MAFF;BHLHE40;CSRNP1;CSRNP2;BHLHE41;GLI1;IRF2BPL;FLCN;PPP1R13L;GPER1;ANKRD1;LRRFIP1;TEAD2;KDM6B;KLF11;FOXD1;KLF13;RIPK2;DNMT3A;ETV1;…
positive regulation of apoptotic process (GO:0043065)	27/310	4.17061e-07	9.88783e-05	0	0	3.30161	48.5008	RASGRF2;FLCN;RASSF2;CALHM2;PNMA1;GPER1;TP53BP2;ANKRD1;BMF;SOX4;BOK;KLF11;JUN;TGFB2;PLEKHG2;TNFRSF12A;GADD45A;DAPK3;HIP1R;HMGA2;DUSP6;BMP2;DDIT3;ARHGEF2;NUPR1;SQSTM1;ATF4
regulation of cell population proliferation (GO:0042127)	48/764	4.55857e-07	9.97626e-05	0	0	2.35695	34.4141	BTG2;NOTCH1;FLT1;CXCL8;NPR3;PDGFB;HTR2B;GLI1;FGF1;ETS1;THBS1;IFIT3;PTHLH;FGF5;DLL4;NUAK1;PAK1;GPER1;PDGFC;SPEG;STX3;SOX9;IER5;JUNB;SH2B3;E2F7;SOX4;BOK;PDGFRB;KLF11;JUN;CDKN2B;TGFB2;JUND;VDR;HMGA1;VEGFC;NRG1;PML;BMP2;DLG3;TNFSF4;IRF1;KIT;RARA;ARHGEF2;NUPR1;HBEGF
regulation of cell migration (GO:0030334)	31/408	1.16311e-06	0.00023636	0	0	2.85222	38.9739	MACF1;SEMA7A;RIPOR1;NOTCH1;FLT1;PDGFB;PIK3CD;NEDD9;FGF1;THBS1;FGF5;FLCN;PAK1;PLAU;PODXL;GPER1;PDGFC;APPL2;PDGFRB;DUSP3;SEMA6A;WNT5B;MMP14;BMP2;RAP2B;NAV3;SPATA13;KIT;F2RL1;BCAR1;HBEGF
negative regulation of cell population proliferation (GO:0008285)	29/379	2.23739e-06	0.000424359	0	0	2.86767	37.3089	BTG2;NOTCH1;CXCL8;ETS1;IFIT3;PTHLH;DLL4;FLCN;PAK1;GPER1;HMOX1;SPEG;SOX9;SH2B3;SOX4;APPL2;E2F7;KLF11;CDKN2B;TGFB2;VDR;HMGA1;PML;BMP2;DLG3;IRF1;NUPR1;TRIB1;VGLL4
regulation of chemotaxis (GO:0050920)	8/32	2.71048e-06	0.000481957	0	0	11.303	144.887	PDGFRB;DUSP3;PDGFB;F2RL1;STX3;ZSWIM4;THBS1;ZSWIM5
positive regulation of gene expression (GO:0010628)	33/482	5.09106e-06	0.000846221	0	0	2.549	31.0673	NOTCH1;CXCL8;PDGFB;HTR2B;PIK3CD;FGF1;ETS1;THBS1;FGF5;DLL4;GJA1;IFI16;GPER1;HABP4;ITGB8;SOX9;SOX4;EGR1;FOXD1;SMAD3;VDR;HMGA2;TICAM1;LARP6;ADAM19;BMP2;TNFSF4;ADM2;PRR16;TMEM119;VIM;EZR;ATF4
negative regulation of intracellular signal transduction (GO:1902532)	19/198	5.35395e-06	0.000846221	0	0	3.64054	44.1876	MAP2K3;DUSP3;PLAUR;NR1D1;LIMD1;THBS1;UACA;FLCN;PIK3IP1;TNIP1;DDIT3;GPER1;WWC3;TRIB3;AJUBA;SH2B3;VGLL4;EPHA2;BCL2L1
positive regulation of apoptotic signaling pathway (GO:2001235)	10/59	6.80581e-06	0.00101908	0	0	6.93555	82.5174	TNFRSF12A;GPER1;DDIT3;G0S2;BMF;NUPR1;PML;BBC3;BOK;BCL2L1
positive regulation of vasculature development (GO:1904018)	13/102	7.90763e-06	0.00112486	0	0	4.97995	58.5028	CXCL8;FLT1;HMGA2;PIK3CD;VEGFC;FGF1;ETS1;THBS1;HK2;ADM2;HMOX1;ITGB8;RAPGEF3
regulation of I-kappaB kinase/NF-kappaB signaling (GO:0043122)	20/224	9.0582e-06	0.00122717	0	0	3.36415	39.0639	RIPK2;SLC20A1;PLK2;TNFRSF19;IFIT5;HTR2B;NR1D1;TICAM1;CXXC5;TRIM8;GJA1;TRAF4;TNIP1;HMOX1;F2RL1;TRIM21;IKBKE;SQSTM1;OPTN;BRD4
positive regulation of programmed cell death (GO:0043068)	23/286	1.11944e-05	0.00141714	0	0	3.00777	34.2889	KLF11;JUN;PLEKHG2;TNFRSF12A;GADD45A;RASGRF2;DAPK3;HIP1R;HMGA2;DUSP6;FLCN;BMP2;RASSF2;CALHM2;PNMA1;GPER1;ANKRD1;BMF;ARHGEF2;SQSTM1;SOX4;ATF4;BOK
regulation of cellular component movement (GO:0051270)	9/50	1.18203e-05	0.00141714	0	0	7.44996	84.5249	PRAG1;DAPK3;ARHGAP18;NRG1;PKN1;ZSWIM4;ETS1;ZSWIM5;HBEGF
regulation of phosphatidylinositol 3-kinase signaling (GO:0014066)	13/106	1.21053e-05	0.00141714	0	0	4.76477	53.9461	PDGFRB;TGFB2;FLT1;UNC5B;PDGFB;PIK3CD;PIK3IP1;GPER1;PDGFC;KIT;F2RL1;SOX9;IER3
positive regulation of protein phosphorylation (GO:0001934)	27/371	1.24529e-05	0.00141714	0	0	2.70749	30.5772	BCAR3;PDGFB;FGF1;FGF5;FLCN;PAK1;RASSF2;CCND1;GPER1;PDGFC;TNFRSF14;SOX9;FNIP2;MAP2K3;TGFB2;RIPK2;GDF15;TNK2;PLAUR;VEGFC;INHBE;BMP2;TRAF4;TMEM119;CSPG4;ARHGEF2;RAPGEF3
positive regulation of phosphatidylinositol 3-kinase signaling (GO:0014068)	11/77	1.30936e-05	0.00143274	0	0	5.66901	63.7389	PDGFRB;TGFB2;FLT1;UNC5B;GPER1;KIT;PDGFC;PDGFB;PIK3CD;F2RL1;SOX9
intrinsic apoptotic signaling pathway in response to DNA damage (GO:0008630)	9/51	1.3988e-05	0.00146492	0	0	7.2722	81.2837	DYRK2;IFI16;IKBKE;FNIP2;HIC1;PML;BOK;EPHA2;BCL2L1
establishment of endothelial barrier (GO:0061028)	7/29	1.48966e-05	0.00146492	0	0	10.7715	119.719	RAP2B;RAPGEF1;F2RL1;EZR;RAPGEF3;ICAM1;TJP2
cellular response to growth factor stimulus (GO:0071363)	16/158	1.49324e-05	0.00146492	0	0	3.85136	42.7963	MAP2K3;SEMA6A;NOTCH1;SMAD3;CXCL8;FLT1;DUSP3;PDGFB;EHD1;DLL4;BMP2;ANKRD1;RAPGEF1;SOX9;APPL2;BCAR1
regulation of cell cycle (GO:0051726)	23/296	1.94516e-05	0.00184466	0	0	2.89608	31.4155	PPP1R15A;JUN;CDKN2B;TGFB2;JUND;NOTCH1;SMAD3;CXCL8;GADD45A;DAPK3;HMGA2;THBS1;PML;BMP2;CCND1;GPER1;IRF1;TP53BP2;RARA;SOX9;NUPR1;JUNB;TRIM21
positive regulation of cellular biosynthetic process (GO:0031328)	17/180	2.04086e-05	0.00187298	0	0	3.56732	38.5254	PDGFRB;BCAR3;EGR1;SMAD3;CXCL8;DYRK2;MID1IP1;PDGFB;NR1D1;GLI1;THBS1;LARP6;KLF2;SLC6A9;PRR16;VIM;SOX4
negative regulation of hippo signaling (GO:0035331)	5/13	2.13884e-05	0.00190156	0	0	21.1	226.881	MAP2K3;WWC3;LIMD1;AJUBA;VGLL4
negative regulation of cellular process (GO:0048523)	35/566	2.3685e-05	0.00199648	0	0	2.28447	24.3312	BTG2;NOTCH1;CXCL8;HTR2B;ETS1;IFIT3;PTHLH;DLL4;FLCN;GJA1;PODXL;GPER1;SESN2;TP53BP2;DACT3;SPEG;SH2B3;APPL2;E2F7;SOX4;KLF11;CDKN2B;TGFB2;SMAD3;VDR;HMGA1;PML;SPOCD1;DCSTAMP;BMP2;DLG3;IRF1;RASA1;NUPR1;VGLL4
regulation of MAP kinase activity (GO:0043405)	12/97	2.38595e-05	0.00199648	0	0	4.80572	51.1488	PDGFRB;FLT1;PRKCD;PDGFC;KIT;SPRY4;PDGFB;HTR2B;TRIB3;FGF1;TRIB1;SH2B3
cytokine-mediated signaling pathway (GO:0019221)	37/621	3.09883e-05	0.0025189	0	0	2.19775	22.8168	CXCL8;PDGFB;IFIT5;PIK3CD;TNFRSF11B;IFIT3;ICAM1;TRIM8;SOCS2;SOCS3;CCND1;GRB10;HMOX1;TNFRSF14;STX3;JUNB;SH2B3;TRIM21;APPL2;EGR1;SERPINB2;IL4R;TNFRSF12A;RIPK2;PRKCD;IL19;COMMD7;PML;GREM2;TNFSF4;IRF1;KIT;RAPGEF1;VIM;XAF1;SQSTM1;BCL2L1
positive regulation of angiogenesis (GO:0045766)	13/116	3.21505e-05	0.0025397	0	0	4.29994	44.4833	CXCL8;FLT1;HMGA2;PIK3CD;VEGFC;FGF1;ETS1;THBS1;HK2;ADM2;HMOX1;ITGB8;RAPGEF3
cellular response to cytokine stimulus (GO:0071345)	31/482	3.30295e-05	0.0025397	0	0	2.37497	24.5051	CXCL8;PIK3CD;AKAP6;ICAM1;SOCS2;SOCS3;IFI16;CCND1;GPER1;GRB10;ANKRD1;HMOX1;STX3;SOX9;JUNB;SH2B3;GBP3;EGR1;IL4R;SMAD3;DAPK3;IL19;NR1D1;DCSTAMP;GREM2;IRF1;KIT;RAPGEF1;ARHGEF2;VIM;BCL2L1
regulation of gene expression (GO:0010468)	55/1079	3.53881e-05	0.00259603	0	0	1.88203	19.2892	PRDM8;CXCL8;NAB2;PIK3CD;FGF1;LIMD1;AFF3;BACH1;ETS1;FGF5;FLCN;GJA1;GPER1;WWC3;ITGB8;SOX9;TRIM21;TEAD2;SOX4;KDM6B;FOXD1;DAPK3;TICAM1;HIC1;ADAM19;DDIT3;ALPK2;EZR;AJUBA;ATF4;HDAC5;NOTCH1;PDGFB;PTHLH;DLL4;IFI16;ZNF827;PCBP4;STC2;EGR1;ARNT2;TGFB2;TCF7L1;SMAD3;VDR;AHNAK2;HMGA1;HMGA2;PML;NFKB2;BMP2;ADM2;BHLHE40;TMEM119;ZNF217
regulation of transcription, DNA-templated (GO:0006355)	97/2244	3.55871e-05	0.00259603	0	0	1.6157	16.5505	PRDM8;NAB2;BACH1;ETS1;ELK3;ZMIZ1;WWC3;DPF3;SOX9;JUNB;PITX1;SOX4;MAP2K3;DAPK3;IFRD1;RFX2;ARID5A;ARID5B;HIC1;DDIT3;ERF;TRIB3;ZNF710;AJUBA;ATF4;L3MBTL3;NOTCH1;PDGFB;GLIS2;ZNF821;EGR1;JUN;JUND;FZD2;SMAD3;SMURF2;ATP8B1;VDR;NR2F1;HMGA1;HMGA2;NR1D1;POU2F2;NFKB2;BMP2;TNFSF4;MAFF;BHLHE40;CSRNP1;CSRNP2;BHLHE41;GLI1;LIMD1;IRF2BPL;LBH;PPP1R13L;ANKRD1;LRRFIP1;TEAD2;KLF11;FOXD1;KLF13;DTX3L;NRG1;ETV1;BAZ1A;RGMB…
regulation of pri-miRNA transcription by RNA polymerase II (GO:1902893)	8/45	3.98624e-05	0.00283521	0	0	7.32678	74.2209	EGR1;JUN;TGFB2;SMAD3;KLF5;PDGFB;SOX9;ETS1
ventricular trabecula myocardium morphogenesis (GO:0003222)	4/8	4.46534e-05	0.00306693	0	0	33.7083	337.642	DLL4;TGFB2;NOTCH1;NRG1
positive regulation of pri-miRNA transcription by RNA polymerase II (GO:1902895)	7/34	4.52762e-05	0.00306693	0	0	8.77455	87.7694	EGR1;JUN;TGFB2;SMAD3;KLF5;PDGFB;ETS1
regulation of autophagy (GO:0010506)	19/231	4.71407e-05	0.00311896	0	0	3.06858	30.5703	MTMR3;PLEKHF1;PLK2;DAPK3;HTR2B;TICAM1;TRIM8;FLCN;DRAM1;RRAGC;IFI16;DDIT3;TRIB3;BMF;NUPR1;TRIM21;RNF152;OPTN;BOK
positive regulation of autophagy (GO:0010508)	11/90	5.80609e-05	0.00375417	0	0	4.73295	46.1653	GPSM1;TRIM8;FLCN;PLK3;PLEKHF1;PLK2;SESN2;TICAM1;RNF152;TRIM21;OPTN
positive regulation of macromolecule metabolic process (GO:0010604)	26/384	6.09878e-05	0.00385579	0	0	2.4989	24.2514	NOTCH1;CXCL8;PDGFB;PIK3CD;FGF1;ETS1;FGF5;DLL4;GJA1;GPER1;ITGB8;SOX9;EGR1;FOXD1;SMAD3;DTX3L;VDR;HMGA2;TICAM1;KLF2;ADAM19;BMP2;ADM2;TMEM119;EZR;ATF4
regulation of myotube differentiation (GO:0010830)	6/25	6.41187e-05	0.00390748	0	0	10.6736	103.051	HDAC5;MMP14;NOTCH1;BHLHE41;TMEM119;HDAC9
regulation of apoptotic process (GO:0042981)	41/742	6.45525e-05	0.00390748	0	0	2.03123	19.5974	RASGRF2;HTR2B;FMN2;THBS1;IFIT3;SOCS2;FLCN;RASSF2;CALHM2;PNMA1;GPER1;TP53BP2;ANKRD1;MYO18A;BMF;SOX9;SOX4;BOK;PLK3;KLF11;JUN;PLEKHG2;TNFRSF12A;RIPK2;GADD45A;PLK2;DAPK3;HIP1R;PLAUR;HMGA2;DUSP6;BMP2;TP53I3;RASA1;ALPK2;ARHGEF2;NUPR1;SQSTM1;BCAR1;ATF4;BCL2L1
positive regulation of multicellular organismal process (GO:0051240)	24/345	7.64023e-05	0.00452843	0	0	2.56828	24.346	KDM6B;OXTR;TGFB2;FOXD1;IL4R;SMAD3;SMURF2;VDR;PDGFB;DIO2;HTR2B;G0S2;PIK3CD;ETV4;GJA1;BMP2;IFI16;TNFSF4;PDGFC;GRB10;TMEM119;F2RL1;SOX9;APPL2
mesodermal cell differentiation (GO:0048333)	4/9	7.85313e-05	0.00455962	0	0	26.9653	254.876	KDM6B;ITGA3;ITGA2;HMGA2
negative regulation of MAPK cascade (GO:0043409)	11/94	8.68107e-05	0.00487692	0	0	4.50393	42.1197	SPRED3;FLCN;DUSP3;SEMA6A;TNIP1;GPER1;PRKCD;SPRY4;EZR;SH2B3;DUSP6
negative regulation of ERK1 and ERK2 cascade (GO:0070373)	8/50	8.74246e-05	0.00487692	0	0	6.45288	60.3005	SPRED3;FLCN;DUSP3;SEMA6A;TNIP1;GPER1;EZR;DUSP6
regulation of angiogenesis (GO:0045765)	17/203	9.34739e-05	0.0051141	0	0	3.12246	28.9697	TGFB2;SEMA6A;CXCL8;FLT1;VEGFC;HMGA2;PIK3CD;FGF1;ETS1;THBS1;HK2;PML;ADM2;HMOX1;ITGB8;RAPGEF3;EPHA2
regulation of cellular catabolic process (GO:0031329)	9/65	0.000102531	0.00540188	0	0	5.45021	50.0621	MTMR3;DRAM1;RRAGC;IFI16;DDIT3;DAPK3;TRIB3;NUPR1;BOK
mitotic G1 DNA damage checkpoint signaling (GO:0031571)	9/65	0.000102531	0.00540188	0	0	5.45021	50.0621	PLK3;BTG2;CCND1;PCBP4;GADD45A;PLK2;SOX4;E2F7;PML
Rap protein signal transduction (GO:0032486)	4/10	0.000127884	0.0066151	0	0	22.4699	201.429	RAP2B;PLK2;RAPGEF1;RAPGEF3
positive regulation of cell population proliferation (GO:0008284)	29/474	0.000140747	0.00712029	0	0	2.24423	19.9031	NOTCH1;FLT1;PDGFB;HTR2B;GLI1;FGF1;THBS1;PTHLH;FGF5;DLL4;GJA1;PAK1;GPER1;PDGFC;HMOX1;STX3;SOX9;SOX4;PDGFRB;TGFB2;VEGFC;HMGA2;NRG1;BMP2;TNFSF4;RARA;TMEM119;NES;HBEGF
positive regulation of I-kappaB kinase/NF-kappaB signaling (GO:0043123)	15/171	0.000142656	0.00712029	0	0	3.27842	29.0307	RIPK2;SLC20A1;PLK2;TNFRSF19;IFIT5;HTR2B;TICAM1;CXXC5;TRIM8;GJA1;HMOX1;F2RL1;TRIM21;IKBKE;BRD4
intrinsic apoptotic signaling pathway in response to endoplasmic reticulum stress (GO:0070059)	6/29	0.000155832	0.00754213	0	0	8.81548	77.283	PPP1R15A;DDIT3;TRIB3;CHAC1;BBC3;ATF4
lymphocyte differentiation (GO:0030098)	10/84	0.00015641	0.00754213	0	0	4.58653	40.1919	LFNG;DLL4;HDAC5;KLF6;KIT;CEBPG;PIK3CD;HDAC9;SOX4;RELB
negative regulation of striated muscle cell differentiation (GO:0051154)	5/19	0.000167248	0.00793035	0	0	12.0534	104.817	HDAC5;BMP2;NOTCH1;BHLHE41;TMEM119
regulation of Ras protein signal transduction (GO:0046578)	10/86	0.000190484	0.00888406	0	0	4.46537	38.2501	FLCN;TGFB2;NOTCH1;ARHGEF28;SPRY4;RAPGEF1;DENND3;EPS8L2;ARHGEF2;SQSTM1
DNA damage response, signal transduction by p53 class mediator resulting in cell cycle arrest (GO:0006977)	8/56	0.00019862	0.0091141	0	0	5.64452	48.1146	PLK3;BTG2;PCBP4;GADD45A;PLK2;SOX4;E2F7;PML
regulation of intracellular signal transduction (GO:1902531)	27/437	0.000202344	0.00913761	0	0	2.26379	19.2548	DYRK2;RASGRF2;ARHGAP18;AKAP6;FGF1;ARHGAP22;FLCN;NUAK1;PAK1;LBH;RASSF2;PPP1R13L;TP53BP2;WWC3;IER3;PLK3;PLEKHG2;ARHGAP29;PML;ARHGAP23;TRAF4;RRAGC;F2RL1;ARHGEF2;EZR;SQSTM1;OPTN
regulation of ERK1 and ERK2 cascade (GO:0070372)	18/238	0.000213573	0.009494	0	0	2.79521	23.6238	PDGFRB;SEMA7A;DUSP3;SEMA6A;NOTCH1;PDGFB;HTR2B;DUSP6;ICAM1;SPRED3;FLCN;BMP2;TNIP1;GPER1;PDGFC;F2RL1;EZR;EPHA2
regulation of hippo signaling (GO:0035330)	5/20	0.000217705	0.00952878	0	0	11.2493	94.858	MAP2K3;WWC3;LIMD1;AJUBA;VGLL4
positive regulation of nucleic acid-templated transcription (GO:1903508)	30/511	0.000222249	0.00958026	0	0	2.14768	18.0657	NOTCH1;PDGFB;GLI1;ETS1;GLIS2;LBH;ZMIZ1;SOX9;TEAD2;SOX4;BRD4;MAP2K3;EGR1;ARNT2;JUN;FZD2;SMAD3;DTX3L;HMGA1;HMGA2;NR1D1;RGMB;KLF2;PML;KLF6;BMP2;DDIT3;IRF1;RARA;ATF4
positive regulation of protein secretion (GO:0050714)	9/72	0.000228138	0.00968735	0	0	4.84288	40.6103	TGFB2;GPER1;ANKRD1;MYO18A;F2RL1;FRMD4A;LRRC8A;EZR;SOX4
PML body organization (GO:0030578)	3/5	0.000232276	0.00971804	0	0	50.4801	422.396	HABP4;ETS1;PML
positive regulation of cellular catabolic process (GO:0031331)	13/141	0.000239255	0.00986494	0	0	3.45563	28.813	PFKFB2;PLEKHF1;DTX3L;PLK2;PRKCD;TICAM1;TRIM8;FLCN;EZR;TRIM21;RNF152;OPTN;VGLL4
regulation of actin filament-based process (GO:0032970)	9/73	0.00025364	0.010137	0	0	4.76697	39.4686	PDGFRB;PAK1;PRKCD;HIP1R;ARHGAP18;ABRACL;EZR;RND3;CORO2B
small GTPase mediated signal transduction (GO:0007264)	11/106	0.000255788	0.010137	0	0	3.93257	32.5269	JUN;MRAS;RRAGC;RRAD;PLK2;TNK2;ARHGAP18;RRAS2;RIN2;RALGDS;RASGRP3
Ras protein signal transduction (GO:0007265)	13/142	0.000256542	0.010137	0	0	3.42867	28.349	RIPOR1;JUN;PLK2;ARHGAP29;RRAS2;RASGRP3;MRAS;RAP2B;RAPGEF1;CDC42EP1;EPS8L2;RALGDS;RAPGEF3
regulation of cell migration involved in sprouting angiogenesis (GO:0090049)	6/32	0.000276127	0.0106704	0	0	7.79711	63.8946	DLL4;HDAC5;NOTCH1;HMOX1;HDAC9;THBS1
positive regulation of binding (GO:0051099)	10/90	0.000277544	0.0106704	0	0	4.24123	34.7337	GPSM1;BMP2;DTX3L;RIPK2;CEBPG;PLAUR;RARA;HIP1R;TRIB3;TRIM21
DNA damage response, signal transduction by p53 class mediator (GO:0030330)	9/74	0.000281459	0.0106767	0	0	4.69339	38.3709	PLK3;BTG2;PCBP4;GADD45A;PLK2;SESN2;SOX4;E2F7;PML
cardiocyte differentiation (GO:0035051)	4/12	0.000287794	0.0107099	0	0	16.8507	137.388	KDM6B;BMP2;TGFB2;NRG1
phosphorylation (GO:0016310)	25/400	0.000289864	0.0107099	0	0	2.28769	18.6357	DYRK2;PRAG1;PDGFB;HTR2B;WNK4;PIK3CD;LIMD1;STK10;NUAK1;PAK1;IKBKE;FNIP2;TGFB2;PLK2;TNK2;DAPK3;PRKCD;MEX3B;BMP2;ADM2;RARA;FAM20C;PKN1;TRIB1;DGKI
regulation of actin cytoskeleton organization (GO:0032956)	10/91	0.000303865	0.0110833	0	0	4.18865	33.9236	PDGFRB;PAK1;DAPK3;PRKCD;HIP1R;ARHGAP18;EZR;RND3;CORO2B;RAPGEF3
positive regulation of cellular process (GO:0048522)	34/625	0.000358027	0.0128935	0	0	1.98393	15.7423	NOTCH1;FLT1;PDGFB;HTR2B;AKAP6;GLI1;FGF1;ETS1;THBS1;PTHLH;FGF5;FLCN;PAK1;CCND1;PPP1R13L;GPER1;PDGFC;STX3;SOX9;IER5;TRIM21;SOX4;PDGFRB;TGFB2;RIPK2;PRKCD;VEGFC;HMGA2;NRG1;MMP14;TNFSF4;RARA;NUPR1;HBEGF
regulation of protein kinase B signaling (GO:0051896)	16/207	0.000370253	0.0131671	0	0	2.85604	22.5665	PDGFRB;GDF15;PDGFB;PIK3CD;NRG1;FGF1;THBS1;FGF5;FLCN;DDIT3;GPER1;KIT;TRIB3;SH2B3;EPHA2;HBEGF
positive regulation of macromolecule biosynthetic process (GO:0010557)	12/129	0.000378802	0.0132586	0	0	3.48555	27.4609	PDGFRB;BCAR3;TGFB2;DYRK2;SLC6A9;PRR16;PDGFB;VIM;GLI1;THBS1;SOX4;LARP6
negative regulation of cold-induced thermogenesis (GO:0120163)	7/47	0.000382145	0.0132586	0	0	5.91885	46.5796	ADAMTS5;FLCN;NOTCH1;DDIT3;NPR3;NR1D1;ATF4
cellular response to vascular endothelial growth factor stimulus (GO:0035924)	6/34	0.000390157	0.0133734	0	0	7.23942	56.822	DLL4;MAP2K3;FLT1;NOTCH1;SEMA6A;VEGFC
negative regulation of myotube differentiation (GO:0010832)	4/13	0.000406198	0.0137575	0	0	14.9776	116.955	HDAC5;NOTCH1;BHLHE41;TMEM119
apoptotic process (GO:0006915)	17/231	0.000434892	0.0145561	0	0	2.70996	20.9762	PPP1R15A;PLK3;CSRNP1;SEMA6A;GADD45A;DAPK3;PRKCD;TNFRSF19;HK2;BBC3;RRAGC;IRF1;BMF;RNF152;IER3;BCL2L1;BOK
positive regulation of phosphorylation (GO:0042327)	18/253	0.000447907	0.0148174	0	0	2.61475	20.1621	DDR1;PDGFRB;PFKFB2;FLT1;PLAUR;VEGFC;FGF1;THBS1;FGF5;FLCN;PAK1;BMP2;CCND1;GPER1;KIT;TMEM119;SOX9;EPHA2
transmembrane receptor protein serine/threonine kinase signaling pathway (GO:0007178)	12/133	0.000500418	0.0163642	0	0	3.36963	25.6094	FAM83G;JUN;TGFB2;BMP2;SMAD3;SMURF2;ZMIZ1;GDF15;PXN;ZYX;RGMB;APPL2
negative regulation of multicellular organismal process (GO:0051241)	16/214	0.00053424	0.0172717	0	0	2.75407	20.751	NOTCH1;GDF15;NPR3;NR1D1;HDAC9;VASN;SPRED3;ADAMTS5;FLCN;GJA1;BMP2;DDIT3;WWC3;SOX9;ALPK2;ATF4
positive regulation of transcription from RNA polymerase II promoter in response to stress (GO:0036003)	5/24	0.000542255	0.0173339	0	0	8.87918	66.7694	NOTCH1;DDIT3;SESN2;KLF2;ATF4
negative regulation of cell migration involved in sprouting angiogenesis (GO:0090051)	4/14	0.000555686	0.0175659	0	0	13.4792	101.03	DLL4;HDAC5;NOTCH1;THBS1
embryonic organ development (GO:0048568)	8/66	0.000623449	0.0194913	0	0	4.66892	34.4577	TGFB2;CXCL8;KIT;SH2B3;NES;TEAD2;ATF4;STRA6
regulation of microtubule depolymerization (GO:0031114)	5/25	0.00066179	0.0203437	0	0	8.43478	61.7474	NAV3;MAP1S;MID1IP1;MAP1B;ARHGEF2
regulation of Notch signaling pathway (GO:0008593)	9/83	0.000665014	0.0203437	0	0	4.12065	30.1455	LFNG;DLL4;MMP14;TGFB2;TSPAN14;NOTCH1;PRAG1;ZMIZ1;CHAC1
regulation of intrinsic apoptotic signaling pathway (GO:2001242)	7/52	0.000717539	0.021717	0	0	5.25984	38.0796	DDIT3;PLAUR;BMF;NUPR1;BBC3;BOK;BCL2L1
regulation of striated muscle cell differentiation (GO:0051153)	3/7	0.000778293	0.023143	0	0	25.2374	180.66	HDAC5;NRG1;HDAC9
transmembrane receptor protein tyrosine kinase signaling pathway (GO:0007169)	24/404	0.000780923	0.023143	0	0	2.16282	15.475	BCAR3;DDR1;PDGFRB;FLT1;GDF15;TNK2;ARHGEF28;PXN;PDGFB;NEDD9;VEGFC;NRG1;SHB;FGF1;FGF5;SOCS2;PAK1;RASA1;PDGFC;KIT;RAPGEF1;GRB10;BCAR1;EPHA2
endothelial cell development (GO:0001885)	5/26	0.000799997	0.0234097	0	0	8.03271	57.2805	RAPGEF1;F2RL1;EZR;RAPGEF3;ICAM1
heart morphogenesis (GO:0003007)	7/53	0.000806379	0.0234097	0	0	5.14523	36.6493	TGFB2;BMP2;NOTCH1;HTR2B;ANKRD1;SOX9;ALPK2
cell chemotaxis (GO:0060326)	8/69	0.000841381	0.0237003	0	0	4.43861	31.4274	PDGFRB;PRKCD;KIT;PDGFB;ACKR4;BCAR1;EPHA2;HBEGF
positive regulation of MAP kinase activity (GO:0043406)	8/69	0.000841381	0.0237003	0	0	4.43861	31.4274	PDGFRB;PAK1;FLT1;KIT;PDGFC;HTR2B;PDGFB;FGF1
positive regulation of protein transport (GO:0051222)	8/69	0.000841381	0.0237003	0	0	4.43861	31.4274	PLK3;RIPOR1;TGFB2;CNST;ANKRD1;MYO18A;FRMD4A;EZR
wound healing (GO:0042060)	8/70	0.000926271	0.0258357	0	0	4.36679	30.4992	MACF1;PAK1;TGFB2;SMAD3;AHNAK2;HMOX1;NRG1;FGF1
cellular senescence (GO:0090398)	5/27	0.000958631	0.0258942	0	0	7.66719	53.287	CDKN2B;PRKCD;HMGA1;HMGA2;PML
negative regulation of protein kinase B signaling (GO:0051898)	6/40	0.000961216	0.0258942	0	0	5.96003	41.4062	FLCN;GPER1;DDIT3;TRIB3;SH2B3;EPHA2
positive regulation of intrinsic apoptotic signaling pathway (GO:2001244)	6/40	0.000961216	0.0258942	0	0	5.96003	41.4062	DDIT3;BMF;NUPR1;BBC3;BOK;BCL2L1
platelet-derived growth factor receptor signaling pathway (GO:0048008)	4/16	0.000964775	0.0258942	0	0	11.2315	77.9871	PDGFRB;PDGFC;PDGFB;BCAR1
myeloid leukocyte differentiation (GO:0002573)	8/71	0.00101789	0.0269619	0	0	4.29726	29.6082	DCSTAMP;IFI16;KIT;RARA;PIK3CD;F2RL1;PML;EPHA2
regulation of cell cycle process (GO:0010564)	10/106	0.00102351	0.0269619	0	0	3.53143	24.3122	PLK3;FLCN;CDKN2B;PLK2;GPER1;DAPK3;KIF13A;HMGA2;SOX9;BCL2L1
cell junction organization (GO:0034330)	8/72	0.00111661	0.0291203	0	0	4.2299	28.7526	VASP;TGFB2;PPFIBP1;SMAD3;PPFIBP2;FBLIM1;FLNC;TJP2
negative regulation of metabolic process (GO:0009892)	7/56	0.00112592	0.0291203	0	0	4.82947	32.788	ADAMTS5;FLCN;NOTCH1;DDIT3;NPR3;NR1D1;ATF4
regulation of alpha-beta T cell proliferation (GO:0046640)	3/8	0.00121848	0.0302378	0	0	20.1889	135.471	IRF1;TNFSF4;TNFRSF14
regulation of transcription from RNA polymerase II promoter in response to oxidative stress (GO:0043619)	3/8	0.00121848	0.0302378	0	0	20.1889	135.471	SESN2;HMOX1;ATF4
lens fiber cell development (GO:0070307)	3/8	0.00121848	0.0302378	0	0	20.1889	135.471	WNT5B;ATF4;EPHA2
regulation of actin filament polymerization (GO:0030833)	8/73	0.00122282	0.0302378	0	0	4.1646	27.9303	VASP;PLEKHG2;RASA1;PRKCD;HIP1R;CDC42EP1;ARHGAP18;DBN1
regulation of Rho protein signal transduction (GO:0035023)	8/73	0.00122282	0.0302378	0	0	4.1646	27.9303	FLCN;PRAG1;ITGA3;ARHGEF28;F2RL1;EPS8L2;ARHGEF2;F2RL2
mesenchyme morphogenesis (GO:0072132)	4/17	0.0012329	0.0302378	0	0	10.367	69.4421	TGFB2;BMP2;NOTCH1;SOX9
cellular response to oxygen-containing compound (GO:1901701)	20/323	0.00127075	0.0308999	0	0	2.2533	15.0253	EGR1;JUN;CXCL8;WNT5B;PRKCD;PXN;PDGFB;AKAP6;NR1D1;TICAM1;RRAGC;TNFSF4;GPER1;SESN2;ANKRD1;RAPGEF1;SOX9;VIM;EZR;RAPGEF3
positive regulation of extrinsic apoptotic signaling pathway (GO:2001238)	5/29	0.00134442	0.0324143	0	0	7.02754	46.4646	TNFRSF12A;GPER1;G0S2;THBS1;PML
response to endoplasmic reticulum stress (GO:0034976)	10/110	0.00135979	0.0325094	0	0	3.38947	22.372	PPP1R15A;JUN;CXCL8;DDIT3;RASGRF2;TRIB3;CHAC1;THBS1;ATF4;BBC3
positive regulation of mitochondrion organization (GO:0010822)	7/58	0.00138889	0.0328151	0	0	4.6396	30.5251	GPER1;PLAUR;HIP1R;MIEF2;BMF;BBC3;BOK
positive regulation of transmembrane receptor protein serine/threonine kinase signaling pathway (GO:0090100)	9/92	0.00139737	0.0328151	0	0	3.67212	24.1375	FLCN;CDKN2B;TGFB2;BMP2;FOXD1;NOTCH1;GDF15;THBS1;INHBE
negative regulation of Wnt signaling pathway (GO:0030178)	14/191	0.00140751	0.0328151	0	0	2.68913	17.6566	TLE4;TPBG;APCDD1;GLI1;LIMD1;HIC1;BMP2;DDIT3;GRB10;DACT3;SOX9;ALPK2;LZTS2;VGLL4
cellular glucose homeostasis (GO:0001678)	6/43	0.00141872	0.0328151	0	0	5.47594	35.9112	GPER1;LRRC8A;NR1D1;HK2;SOX4;PCK2
MAPK cascade (GO:0000165)	19/303	0.0014383	0.0329997	0	0	2.28204	14.9343	PDGFRB;RASGRF2;PDGFB;HTR2B;NRG1;FGF1;DUSP6;RASGRP3;FGF5;PAK1;MRAS;DLG3;RASA3;RASA1;KIT;SOX9;RALGDS;HBEGF;BCL2L1
cellular response to transforming growth factor beta stimulus (GO:0071560)	10/114	0.00178093	0.0400642	0	0	3.25843	20.6279	JUN;TGFB2;SMAD3;ZMIZ1;GDF15;PXN;ANKRD1;ZYX;SOX9;APPL2
cellular response to muramyl dipeptide (GO:0071225)	3/9	0.00178846	0.0400642	0	0	16.8232	106.43	RIPK2;ARHGEF2;VIM
pericardium development (GO:0060039)	3/9	0.00178846	0.0400642	0	0	16.8232	106.43	DLL4;BMP2;NOTCH1
positive regulation of protein kinase activity (GO:0045860)	12/154	0.00180765	0.0401778	0	0	2.86818	18.1147	MAP2K3;EGR1;TGFB2;PAK1;RASSF2;DLG3;TRAF4;NAB2;PRKCD;PDGFB;HMGA2;NEDD9
positive regulation of locomotion (GO:0040017)	5/31	0.00183402	0.040448	0	0	6.48629	40.8717	PDGFRB;PDGFB;F2RL1;STX3;THBS1
atrioventricular valve morphogenesis (GO:0003181)	4/19	0.00191758	0.0410189	0	0	8.9838	56.2089	TGFB2;BMP2;NOTCH1;SOX4
cardiac atrium morphogenesis (GO:0003209)	4/19	0.00191758	0.0410189	0	0	8.9838	56.2089	DLL4;TGFB2;BMP2;NOTCH1
endocardial cushion morphogenesis (GO:0003203)	4/19	0.00191758	0.0410189	0	0	8.9838	56.2089	TGFB2;BMP2;NOTCH1;SOX9
heart trabecula morphogenesis (GO:0061384)	4/19	0.00191758	0.0410189	0	0	8.9838	56.2089	DLL4;TGFB2;NOTCH1;NRG1
positive regulation of cold-induced thermogenesis (GO:0120162)	9/97	0.0020243	0.0426937	0	0	3.46259	21.4768	KDM6B;OXTR;GJA1;IL4R;PDGFC;GRB10;DIO2;G0S2;APPL2
positive regulation of smooth muscle cell proliferation (GO:0048661)	6/46	0.00202589	0.0426937	0	0	5.06446	31.4085	PDGFRB;GJA1;JUN;PDGFB;HMOX1;THBS1
negative regulation of chemotaxis (GO:0050922)	5/32	0.00212252	0.0443434	0	0	6.24573	38.4434	SEMA7A;NOTCH1;DUSP3;SEMA6A;THBS1
negative regulation of signal transduction (GO:0009968)	17/267	0.00213534	0.0443434	0	0	2.31538	14.2376	SEMA6A;CXCL8;GDF15;PRKCD;SPRY4;APCDD1;THBS1;HIC1;GLIS2;DLL4;MMP14;BMP2;GRB10;DACT3;CHAC1;TRIB1;VGLL4
regulation of DNA binding (GO:0051101)	6/47	0.00226644	0.0467247	0	0	4.94068	30.0865	JUN;IFI16;CEBPG;HABP4;PLAUR;HMGA2
regulation of protein binding (GO:0043393)	10/118	0.00230177	0.0469334	0	0	3.1371	19.055	HDAC5;BMP2;DTX3L;RIPK2;PRKCD;PDGFB;HIP1R;TRIB3;TRIM21;NES
establishment of epithelial cell polarity (GO:0090162)	4/20	0.00234255	0.0469334	0	0	8.42188	51.0072	CYTH3;MYO18A;EZR;SIPA1L3
regulation of smooth muscle cell migration (GO:0014910)	4/20	0.00234255	0.0469334	0	0	8.42188	51.0072	PDGFRB;PLAU;PDGFB;TRIB1
mesoderm formation (GO:0001707)	4/20	0.00234255	0.0469334	0	0	8.42188	51.0072	KDM6B;ITGA3;ITGA2;HMGA2
signal transduction by p53 class mediator (GO:0072331)	5/33	0.00244274	0.0485986	0	0	6.02236	36.2223	IFI16;SESN2;TP53BP2;E2F7;BOK
granulocyte activation (GO:0036230)	3/10	0.00250013	0.049395	0	0	14.4192	86.3911	CXCL8;PRKCD;F2RL1
positive regulation of blood vessel endothelial cell migration (GO:0043536)	6/48	0.00252788	0.0495987	0	0	4.8228	28.8421	MAP2K3;PDGFB;HMOX1;ETS1;HDAC9;THBS1
positive regulation of MAPK cascade (GO:0043410)	17/274	0.00279319	0.0532844	0	0	2.25149	13.2401	PDGFRB;BCAR3;SEMA7A;TGFB2;GPR37;NOTCH1;FLT1;GDF15;PDGFB;HTR2B;FGF1;ICAM1;BMP2;GPER1;PDGFC;KIT;F2RL1
negative regulation of blood vessel endothelial cell migration (GO:0043537)	5/34	0.00279664	0.0532844	0	0	5.81439	34.1848	DLL4;HDAC5;NOTCH1;GADD45A;THBS1
positive regulation of epidermal growth factor receptor signaling pathway (GO:0045742)	5/34	0.00279664	0.0532844	0	0	5.81439	34.1848	BCAR3;GPER1;HIP1R;PLAUR;HBEGF
positive regulation of reactive oxygen species metabolic process (GO:2000379)	6/49	0.00281132	0.0532844	0	0	4.7104	27.6693	PDGFRB;GADD45A;PRKCD;PDGFB;F2RL1;THBS1
endocardial cushion development (GO:0003197)	4/21	0.0028281	0.0532844	0	0	7.92606	46.5113	TGFB2;BMP2;NOTCH1;SOX9
positive regulation of transcription from RNA polymerase II promoter involved in cellular response to chemical stimulus (GO:1901522)	4/21	0.0028281	0.0532844	0	0	7.92606	46.5113	BMP2;NOTCH1;SESN2;ATF4
positive regulation of cell cycle (GO:0045787)	7/66	0.00294981	0.0552118	0	0	4.00884	23.3556	TGFB2;DUSP3;CCND1;RARA;PDGFB;NUPR1;TRIM21
heart development (GO:0007507)	12/164	0.00305007	0.0563965	0	0	2.67809	15.5131	KDM6B;TGFB2;BMP2;NOTCH1;PDGFB;HTR2B;SOX9;ALPK2;HDAC9;PDLIM4;SOX4;STRA6
cellular response to organonitrogen compound (GO:0071417)	9/103	0.00305275	0.0563965	0	0	3.24056	18.7684	EGR1;HRH1;RRAGC;SESN2;RAPGEF1;AKAP6;SOX9;EZR;RAPGEF3
regulation of phosphatidylinositol 3-kinase activity (GO:0043551)	5/35	0.00318617	0.0584816	0	0	5.62029	32.3107	PDGFRB;FLT1;PIK3IP1;KIT;PDGFB
regulation of epidermal growth factor receptor signaling pathway (GO:0042058)	7/67	0.00321341	0.0586036	0	0	3.94183	22.6277	BCAR3;ERRFI1;DUSP3;GPER1;PLAUR;HIP1R;HBEGF
negative regulation of sprouting angiogenesis (GO:1903671)	3/11	0.00336405	0.0600694	0	0	12.6161	71.8439	SEMA6A;THBS1;KLF2
PERK-mediated unfolded protein response (GO:0036499)	3/11	0.00336405	0.0600694	0	0	12.6161	71.8439	CXCL8;DDIT3;ATF4
regulation of MAPK cascade (GO:0043408)	12/166	0.00336666	0.0600694	0	0	2.64304	15.049	BCAR3;BMP2;PAK1;FLT1;LBH;DUSP3;GPR37;GDF15;GPER1;KIT;PDGFB;EPHA2
regulation of viral release from host cell (GO:1902186)	4/22	0.00337824	0.0600694	0	0	7.48534	42.5946	TRIM8;VPS37B;TRIM21;PML
mesenchymal cell differentiation (GO:0048762)	6/51	0.00344874	0.060942	0	0	4.50058	25.5172	TGFB2;BMP2;NOTCH1;HTR2B;HMGA2;SOX9
positive regulation of endothelial cell migration (GO:0010595)	8/86	0.00348136	0.0611387	0	0	3.46817	19.631	MAP2K3;PDGFB;PIK3CD;FGF1;ETS1;RIN2;THBS1;BCAR1
intrinsic apoptotic signaling pathway by p53 class mediator (GO:0072332)	5/36	0.00361329	0.0630664	0	0	5.43871	30.5826	DYRK2;IFI16;TP53BP2;PML;BOK
positive regulation of protein serine/threonine kinase activity (GO:0071902)	9/106	0.00370204	0.0635578	0	0	3.13985	17.5796	PDGFRB;FLT1;CCND1;PDGFC;KIT;PDGFB;HTR2B;HMGA2;FGF1
circulatory system development (GO:0072359)	10/126	0.00370847	0.0635578	0	0	2.91954	16.3411	KDM6B;TGFB2;BMP2;NOTCH1;PDGFB;SOX9;HDAC9;PDLIM4;SOX4;STRA6
negative regulation of growth (GO:0045926)	10/126	0.00370847	0.0635578	0	0	2.91954	16.3411	FLCN;DCSTAMP;GJA1;TGFB2;NOTCH1;SMAD3;SESN2;DACT3;VGLL4;PML
regulation of nucleic acid-templated transcription (GO:1903506)	23/430	0.00378713	0.0644355	0	0	1.92899	10.7563	PRDM8;ARNT2;TCF7L1;NOTCH1;DAPK3;NAB2;HMGA1;HMGA2;LIMD1;BACH1;HIC1;PML;NFKB2;BMP2;ZMIZ1;DDIT3;BHLHE40;WWC3;ZNF217;AJUBA;TEAD2;SOX4;ATF4
positive regulation of protein localization to plasma membrane (GO:1903078)	6/52	0.00380498	0.0644355	0	0	4.40251	24.5284	CNST;ITGA3;GPER1;STX3;SQSTM1;EPHA2
positive regulation of morphogenesis of an epithelium (GO:1905332)	4/23	0.00399689	0.0672849	0	0	7.09101	39.1582	GJA1;WNT5B;PIK3CD;SOX9
cardiac muscle tissue development (GO:0048738)	6/53	0.00418778	0.0700838	0	0	4.30862	23.5922	KDM6B;GJA1;BMP2;NOTCH1;ANKRD1;NRG1
regulation of endothelial cell migration (GO:0010594)	8/89	0.00429833	0.0710974	0	0	3.3392	18.1971	DLL4;PIK3CD;FGF1;ETS1;RIN2;THBS1;BCAR1;EPHA2
transforming growth factor beta receptor signaling pathway (GO:0007179)	8/89	0.00429833	0.0710974	0	0	3.3392	18.1971	JUN;TGFB2;SMAD3;ZMIZ1;GDF15;PXN;ZYX;APPL2
positive regulation of cytokine production (GO:0001819)	19/335	0.00438282	0.0713604	0	0	2.04752	11.1182	EGR1;RIPK2;CEBPG;HTR2B;PIK3CD;TICAM1;POU2F2;NFKB2;IFI16;DDIT3;TNFSF4;IRF1;RARA;HMOX1;F2RL1;TNFRSF14;ARHGEF2;LRRFIP1;ATF4
megakaryocyte differentiation (GO:0030219)	3/12	0.00438948	0.0713604	0	0	11.2137	60.8743	CDKN2B;KIT;SH2B3
nuclear body organization (GO:0030575)	3/12	0.00438948	0.0713604	0	0	11.2137	60.8743	HABP4;ETS1;PML
cellular response to BMP stimulus (GO:0071773)	7/71	0.00445136	0.0719552	0	0	3.6947	20.0051	FAM83G;TGFB2;BMP2;SMAD3;GDF15;SOX9;RGMB
regulation of cell growth (GO:0001558)	14/217	0.00451855	0.0726286	0	0	2.34154	12.6433	OGFR;TGFB2;SMAD3;AKAP6;PML;SOCS2;DCSTAMP;FLCN;GJA1;MMP14;SESN2;DACT3;VGLL4;BCAR1
cardiac muscle cell differentiation (GO:0055007)	4/24	0.00468782	0.0745075	0	0	6.73611	36.1243	KDM6B;BMP2;NRG1;ALPK2
positive regulation of neuron apoptotic process (GO:0043525)	4/24	0.00468782	0.0745075	0	0	6.73611	36.1243	TGFB2;DDIT3;NUPR1;ATF4
positive regulation of secretion by cell (GO:1903532)	7/72	0.00481049	0.0760324	0	0	3.63767	19.4141	TGFB2;BMP2;GPER1;ANKRD1;MYO18A;FRMD4A;EZR
actin filament organization (GO:0007015)	11/152	0.00485126	0.0762532	0	0	2.6433	14.0848	ENAH;MYO1E;MARCKSL1;MYO1B;HIP1R;SHROOM3;NEDD9;ARHGEF2;RND3;DBN1;BCAR1
regulation of protein phosphorylation (GO:0001932)	16/266	0.00493588	0.0771571	0	0	2.17532	11.5536	PLAUR;VEGFC;FGF1;PML;FGF5;FLCN;PAK1;BMP2;CCND1;GPER1;SESN2;TMEM119;SOX9;FNIP2;ATF4;BRD4
regulation of Wnt signaling pathway (GO:0030111)	9/111	0.00501959	0.0774713	0	0	2.98517	15.8047	MACF1;BMP2;TCF7L1;ITGA3;GRB10;DACT3;APCDD1;HIC1;VGLL4
regulation of blood vessel endothelial cell migration (GO:0043535)	6/55	0.00503768	0.0774713	0	0	4.13233	21.8634	MAP2K3;GADD45A;PDGFB;ETS1;THBS1;EPHA2
positive regulation of response to DNA damage stimulus (GO:2001022)	6/55	0.00503768	0.0774713	0	0	4.13233	21.8634	SPRED3;PRKCD;CEBPG;ANKRD1;HMGA2;HIC1
regulation of protein tyrosine kinase activity (GO:0061097)	5/39	0.00513975	0.078616	0	0	4.95806	26.1327	RAP2B;SH3BP5L;DLG3;PDGFB;NEDD9
regulation of peptidyl-tyrosine phosphorylation (GO:0050730)	8/92	0.00525538	0.0799548	0	0	3.21945	16.8973	RAP2B;RIPK2;TNK2;PRKCD;PDGFB;TNFRSF14;CSPG4;ARHGEF2
regulation of cytoskeleton organization (GO:0051493)	9/112	0.00532199	0.0805375	0	0	2.95603	15.4775	PDGFRB;PHLDB1;PAK1;PRKCD;HIP1R;ARHGAP18;EZR;CORO2B;RND3
regulation of cell motility (GO:2000145)	10/133	0.00543295	0.0810602	0	0	2.75239	14.3545	FGF5;MACF1;PRAG1;DAPK3;SPATA13;ARHGAP18;NRG1;PKN1;FGF1;HBEGF
positive regulation of ERBB signaling pathway (GO:1901186)	4/25	0.00545468	0.0810602	0	0	6.41501	33.4304	BCAR3;GPER1;HIP1R;PLAUR
positive regulation of release of cytochrome c from mitochondria (GO:0090200)	4/25	0.00545468	0.0810602	0	0	6.41501	33.4304	GPER1;PLAUR;BMF;BBC3
protein phosphorylation (GO:0006468)	25/496	0.00555191	0.0810602	0	0	1.81223	9.412	DDR1;FLT1;DYRK2;PRAG1;PDGFB;WNK4;PIK3CD;STK10;NUAK1;PAK1;IKBKE;FNIP2;PDGFRB;TGFB2;PLK2;DAPK3;PRKCD;MEX3B;BMP2;ADM2;KIT;RARA;FAM20C;PKN1;TRIB1
regulation of membrane repolarization (GO:0060306)	3/13	0.00558447	0.0810602	0	0	10.0919	52.3542	CACNB3;NEDD4L;AKAP6
embryonic hemopoiesis (GO:0035162)	3/13	0.00558447	0.0810602	0	0	10.0919	52.3542	KIT;SH2B3;ATF4
response to muramyl dipeptide (GO:0032495)	3/13	0.00558447	0.0810602	0	0	10.0919	52.3542	RIPK2;ARHGEF2;VIM
negative regulation of viral release from host cell (GO:1902187)	3/13	0.00558447	0.0810602	0	0	10.0919	52.3542	TRIM8;TRIM21;PML
positive regulation of metabolic process (GO:0009893)	9/113	0.0056383	0.0814261	0	0	2.92746	15.1589	KDM6B;OXTR;GJA1;IL4R;PDGFC;GRB10;DIO2;G0S2;APPL2
positive regulation of peptidyl-tyrosine phosphorylation (GO:0050731)	10/134	0.0057234	0.0816043	0	0	2.73005	14.0958	SOCS3;DLG3;RIPK2;TNK2;KIT;PDGFB;NEDD9;TNFRSF14;CSPG4;ARHGEF2
digestive tract development (GO:0048565)	5/40	0.00573668	0.0816043	0	0	4.81615	24.8555	TGFB2;CXCL8;KIT;GLI1;STRA6
negative regulation of cell-substrate adhesion (GO:0010812)	5/40	0.00573668	0.0816043	0	0	4.81615	24.8555	NOTCH1;RASA1;SPRY4;THBS1;CORO2B
hemopoiesis (GO:0030097)	8/94	0.00597847	0.0841965	0	0	3.14425	16.0973	FLCN;TGFB2;FLT1;IFI16;KIT;PDGFB;SH2B3;ATF4
positive regulation of epithelial cell migration (GO:0010634)	8/94	0.00597847	0.0841965	0	0	3.14425	16.0973	TGFB2;PIK3CD;SOX9;FGF1;ETS1;RIN2;THBS1;BCAR1
cellular response to peptide (GO:1901653)	6/57	0.00600769	0.0841965	0	0	3.96987	20.3048	GJA1;RIPK2;GPER1;ARHGEF2;VIM;ICAM1
protein localization to plasma membrane (GO:0072659)	10/136	0.00634055	0.0881237	0	0	2.68644	13.5955	RAB3B;SLC9A3R2;EHD1;CACNB3;EHD3;TSPAN14;EHD4;PLEKHF1;EZR;EPHA2
regulation of release of cytochrome c from mitochondria (GO:0090199)	5/41	0.00638083	0.0881237	0	0	4.68213	23.6656	GPER1;PLAUR;BMF;BBC3;BCL2L1
T cell differentiation (GO:0030217)	5/41	0.00638083	0.0881237	0	0	4.68213	23.6656	DLL4;LFNG;KIT;PIK3CD;SOX4
skeletal system development (GO:0001501)	11/158	0.00645939	0.0884762	0	0	2.53462	12.7801	GJA1;TGFB2;BMP2;MMP14;NPR3;ITGB8;TNFRSF11B;SOX9;PITX1;SOX4;PTHLH
regulation of cell division (GO:0051302)	7/76	0.00646856	0.0884762	0	0	3.42608	17.2702	FLCN;PLK3;PLK2;KIF13A;HTR2B;FGF1;BCL2L1
positive regulation of protein binding (GO:0032092)	6/58	0.00654063	0.089034	0	0	3.89333	19.5823	BMP2;DTX3L;RIPK2;HIP1R;TRIB3;TRIM21
atrioventricular valve development (GO:0003171)	3/14	0.00695596	0.0933476	0	0	9.17394	45.5776	TGFB2;BMP2;NOTCH1
vasodilation (GO:0042311)	3/14	0.00695596	0.0933476	0	0	9.17394	45.5776	GPER1;F2RL1;KLF2
negative regulation of cell activation (GO:0050866)	3/14	0.00695596	0.0933476	0	0	9.17394	45.5776	GPER1;PDGFB;NR1D1
regulation of extrinsic apoptotic signaling pathway via death domain receptors (GO:1902041)	5/42	0.00707406	0.0944869	0	0	4.55535	22.555	HMOX1;ARHGEF2;THBS1;ICAM1;BCL2L1
positive regulation of protein kinase B signaling (GO:0051897)	11/161	0.00740641	0.0984637	0	0	2.48354	12.1828	FGF5;PDGFRB;GDF15;KIT;PDGFB;PIK3CD;TRIB3;NRG1;FGF1;THBS1;HBEGF
protein localization to cell periphery (GO:1990778)	10/140	0.00772911	0.0988377	0	0	2.60324	12.6589	RAB3B;SLC9A3R2;EHD1;CACNB3;EHD3;TSPAN14;EHD4;PLEKHF1;EZR;EPHA2
cellular response to glucose starvation (GO:0042149)	5/43	0.00781819	0.0988377	0	0	4.43524	21.5167	NUAK1;MTMR3;IFI16;SESN2;ATF4
cardiac endothelial cell differentiation (GO:0003348)	2/5	0.00792091	0.0988377	0	0	22.3956	108.356	NOTCH1;NRG1
cardiac muscle cell myoblast differentiation (GO:0060379)	2/5	0.00792091	0.0988377	0	0	22.3956	108.356	NOTCH1;NRG1
cellular response to heparin (GO:0071504)	2/5	0.00792091	0.0988377	0	0	22.3956	108.356	EGR1;SOX9
regulation of inositol trisphosphate biosynthetic process (GO:0032960)	2/5	0.00792091	0.0988377	0	0	22.3956	108.356	HRH1;GPER1
regulation of kidney development (GO:0090183)	2/5	0.00792091	0.0988377	0	0	22.3956	108.356	FOXD1;SOX9
cyclic-GMP-AMP transmembrane import across plasma membrane (GO:0140361)	2/5	0.00792091	0.0988377	0	0	22.3956	108.356	LRRC8C;LRRC8A
regulation of microvillus assembly (GO:0032534)	2/5	0.00792091	0.0988377	0	0	22.3956	108.356	ATP8B1;PODXL
regulation of phosphatidylinositol biosynthetic process (GO:0010511)	2/5	0.00792091	0.0988377	0	0	22.3956	108.356	HTR2B;PDGFB
endocardial cell differentiation (GO:0060956)	2/5	0.00792091	0.0988377	0	0	22.3956	108.356	NOTCH1;NRG1
endothelin receptor signaling pathway (GO:0086100)	2/5	0.00792091	0.0988377	0	0	22.3956	108.356	BCAR3;BCAR1
immature B cell differentiation (GO:0002327)	2/5	0.00792091	0.0988377	0	0	22.3956	108.356	KIT;LRRC8A
negative regulation of regulatory T cell differentiation (GO:0045590)	2/5	0.00792091	0.0988377	0	0	22.3956	108.356	IRF1;TNFSF4
response to interferon-beta (GO:0035456)	4/28	0.00824521	0.101941	0	0	5.61227	26.9284	IFI16;IRF1;XAF1;IKBKE
positive regulation of phosphatidylinositol 3-kinase activity (GO:0043552)	4/28	0.00824521	0.101941	0	0	5.61227	26.9284	PDGFRB;FLT1;KIT;PDGFB
cytoskeleton organization (GO:0007010)	9/120	0.00827712	0.101941	0	0	2.74185	13.1451	FMNL3;SEMA6A;PALLD;NEDD9;LIMD1;AJUBA;RND3;SIPA1L3;SYNE3
regulation of endothelial cell chemotaxis (GO:2001026)	3/15	0.00850984	0.102256	0	0	8.40901	40.0818	NOTCH1;FGF1;THBS1
regulation of phospholipase C activity (GO:1900274)	3/15	0.00850984	0.102256	0	0	8.40901	40.0818	PDGFRB;FLT1;KIT
fibrinolysis (GO:0042730)	3/15	0.00850984	0.102256	0	0	8.40901	40.0818	SERPINB2;PLAU;PLAUR
integrated stress response signaling (GO:0140467)	3/15	0.00850984	0.102256	0	0	8.40901	40.0818	CXCL8;DDIT3;ATF4
positive regulation of DNA damage response, signal transduction by p53 class mediator (GO:0043517)	3/15	0.00850984	0.102256	0	0	8.40901	40.0818	SPRED3;ANKRD1;HIC1
regulation of protein localization to plasma membrane (GO:1903076)	7/80	0.00851835	0.102256	0	0	3.23768	15.4293	MMP14;ITGA3;GPER1;STX3;SQSTM1;EPHA2;BCL2L1
regulation of transforming growth factor beta receptor signaling pathway (GO:0017015)	8/100	0.008605	0.102862	0	0	2.93828	13.9727	SPRED3;FLCN;CDKN2B;SMAD3;SMURF2;ITGA3;THBS1;VASN
negative regulation of DNA-binding transcription factor activity (GO:0043433)	10/143	0.00891602	0.106134	0	0	2.54412	12.008	DDIT3;TNFSF4;BHLHE40;CEBPG;NUPR1;TRIB1;NFKBIE;TRIM21;COMMD7;GLIS2
positive regulation of protein localization to membrane (GO:1905477)	8/101	0.00911534	0.108055	0	0	2.90653	13.6543	ITGA3;GPER1;TP53BP2;MIEF2;STX3;SQSTM1;EPHA2;BBC3
regulation of actin polymerization or depolymerization (GO:0008064)	4/29	0.00934934	0.110369	0	0	5.3875	25.1728	PLEKHG2;RASA1;ARHGAP18;DBN1
positive regulation of chemotaxis (GO:0050921)	5/45	0.00946623	0.110829	0	0	4.21304	19.6329	PDGFRB;PDGFB;F2RL1;STX3;THBS1
positive regulation of Notch signaling pathway (GO:0045747)	5/45	0.00946623	0.110829	0	0	4.21304	19.6329	DLL4;TGFB2;TSPAN14;NOTCH1;ZMIZ1
regulation of anatomical structure morphogenesis (GO:0022603)	9/123	0.00965895	0.112532	0	0	2.66928	12.3851	LFNG;PHLDB1;PAK1;INF2;CDX1;NEDD4L;HMOX1;ETS1;EPHA2
cell-cell junction organization (GO:0045216)	7/82	0.00970566	0.112532	0	0	3.15102	14.6051	GJC1;FLCN;ARVCF;TGFB2;SMAD3;F2RL1;TJP2
actin cytoskeleton reorganization (GO:0031532)	6/63	0.0097304	0.112532	0	0	3.55089	16.4495	PAK1;KIT;NEDD9;EZR;PDLIM4;BCAR1
positive regulation of GTPase activity (GO:0043547)	13/214	0.00986678	0.113189	0	0	2.19227	10.1252	BCAR3;DOCK9;ARHGAP29;SIPA1L2;SIPA1L3;ARHGAP22;DOCK11;FLCN;RAPGEF1;RGS10;F2RL1;RAPGEF3;EPHA2
positive regulation of protein modification process (GO:0031401)	13/214	0.00986678	0.113189	0	0	2.19227	10.1252	PRKCD;PLAUR;VEGFC;FGF1;FGF5;FLCN;PAK1;BMP2;CCND1;GPER1;TMEM119;SOX9;RAPGEF3
regulation of blood vessel endothelial cell proliferation involved in sprouting angiogenesis (GO:1903587)	3/16	0.010251	0.115273	0	0	7.76177	35.5518	DLL4;HMOX1;THBS1
negative regulation of platelet activation (GO:0010544)	3/16	0.010251	0.115273	0	0	7.76177	35.5518	PRKCD;PDGFB;SH2B3
neutrophil activation (GO:0042119)	3/16	0.010251	0.115273	0	0	7.76177	35.5518	CXCL8;PRKCD;F2RL1
positive regulation of myeloid leukocyte cytokine production involved in immune response (GO:0061081)	3/16	0.010251	0.115273	0	0	7.76177	35.5518	SEMA7A;KIT;TICAM1
positive regulation of syncytium formation by plasma membrane fusion (GO:0060143)	3/16	0.010251	0.115273	0	0	7.76177	35.5518	EHD1;DCSTAMP;RAPGEF3
positive regulation of response to stimulus (GO:0048584)	5/46	0.0103736	0.116192	0	0	4.11007	18.7768	TGFB2;PRKCD;HMGA1;HMGA2;IER5
artery morphogenesis (GO:0048844)	4/30	0.0105453	0.116737	0	0	5.18002	23.5798	PDGFRB;TGFB2;NOTCH1;STRA6
negative regulation of Notch signaling pathway (GO:0045746)	4/30	0.0105453	0.116737	0	0	5.18002	23.5798	DLL4;LFNG;MMP14;CHAC1
positive regulation of lipid kinase activity (GO:0090218)	4/30	0.0105453	0.116737	0	0	5.18002	23.5798	PDGFRB;FLT1;KIT;PDGFB
extracellular structure organization (GO:0043062)	13/216	0.0106112	0.116864	0	0	2.17045	9.86652	DDR1;COL27A1;ITGA3;ITGA2;PDGFB;THBS1;LOXL1;ICAM1;ADAM19;MMP11;ADAMTS5;MMP14;ITGB8
external encapsulating structure organization (GO:0045229)	13/217	0.0109995	0.116864	0	0	2.1597	9.74004	DDR1;COL27A1;ITGA3;ITGA2;PDGFB;THBS1;LOXL1;ICAM1;ADAM19;MMP11;ADAMTS5;MMP14;ITGB8
negative regulation of cell growth (GO:0030308)	9/126	0.0112081	0.116864	0	0	2.60043	11.6788	FLCN;DCSTAMP;GJA1;TGFB2;SMAD3;SESN2;DACT3;VGLL4;PML
cellular response to tumor necrosis factor (GO:0071356)	12/194	0.0112698	0.116864	0	0	2.23317	10.0172	DCSTAMP;CXCL8;TNFRSF12A;TNFSF4;GPER1;ANKRD1;TNFRSF11B;TNFRSF14;NR1D1;ARHGEF2;COMMD7;GBP3
negative regulation of macromolecule metabolic process (GO:0010605)	12/194	0.0112698	0.116864	0	0	2.23317	10.0172	DLL4;FLCN;TGFB2;BMP2;NOTCH1;CXCL8;VDR;STC2;GPER1;PDGFB;ITGB8;OPTN
BMP signaling pathway (GO:0030509)	6/65	0.0112722	0.116864	0	0	3.43017	15.3857	FAM83G;TGFB2;BMP2;SMAD3;GDF15;RGMB
regulation of cell-matrix adhesion (GO:0001952)	6/65	0.0112722	0.116864	0	0	3.43017	15.3857	MACF1;DUSP3;PLAU;RASA1;DAPK3;THBS1
epithelial to mesenchymal transition (GO:0001837)	5/47	0.0113387	0.116864	0	0	4.01201	17.9719	TGFB2;BMP2;NOTCH1;HMGA2;SOX9
positive regulation of neuron death (GO:1901216)	5/47	0.0113387	0.116864	0	0	4.01201	17.9719	EGR1;TGFB2;DDIT3;NUPR1;ATF4
regulation of glomerular filtration (GO:0003093)	2/6	0.0116541	0.116864	0	0	16.7958	74.7767	PDGFB;F2RL1
regulation of hormone biosynthetic process (GO:0046885)	2/6	0.0116541	0.116864	0	0	16.7958	74.7767	EGR1;STC2
regulation of pro-B cell differentiation (GO:2000973)	2/6	0.0116541	0.116864	0	0	16.7958	74.7767	FLCN;NOTCH1
regulation of protein depolymerization (GO:1901879)	2/6	0.0116541	0.116864	0	0	16.7958	74.7767	MAP1S;MAP1B
epithelial tube formation (GO:0072175)	2/6	0.0116541	0.116864	0	0	16.7958	74.7767	PODXL;SOX9
regulation of type B pancreatic cell proliferation (GO:0061469)	2/6	0.0116541	0.116864	0	0	16.7958	74.7767	NR1D1;NUPR1
guanine nucleotide transmembrane transport (GO:1903790)	2/6	0.0116541	0.116864	0	0	16.7958	74.7767	LRRC8C;LRRC8A
response to heparin (GO:0071503)	2/6	0.0116541	0.116864	0	0	16.7958	74.7767	EGR1;SOX9
hepatocyte differentiation (GO:0070365)	2/6	0.0116541	0.116864	0	0	16.7958	74.7767	E2F7;PCK2
L-serine biosynthetic process (GO:0006564)	2/6	0.0116541	0.116864	0	0	16.7958	74.7767	PSAT1;PHGDH
megakaryocyte development (GO:0035855)	2/6	0.0116541	0.116864	0	0	16.7958	74.7767	KIT;SH2B3
negative regulation of blood vessel endothelial cell proliferation involved in sprouting angiogenesis (GO:1903588)	2/6	0.0116541	0.116864	0	0	16.7958	74.7767	DLL4;THBS1
positive regulation of endoplasmic reticulum stress-induced intrinsic apoptotic signaling pathway (GO:1902237)	2/6	0.0116541	0.116864	0	0	16.7958	74.7767	DDIT3;BOK
positive regulation of kidney development (GO:0090184)	2/6	0.0116541	0.116864	0	0	16.7958	74.7767	FOXD1;SOX9
positive regulation of osteoblast proliferation (GO:0033690)	2/6	0.0116541	0.116864	0	0	16.7958	74.7767	BMP2;TMEM119
positive regulation of T-helper 2 cell differentiation (GO:0045630)	2/6	0.0116541	0.116864	0	0	16.7958	74.7767	TNFSF4;RARA
positive regulation of tau-protein kinase activity (GO:1902949)	2/6	0.0116541	0.116864	0	0	16.7958	74.7767	EGR1;NAB2
protein localization to membrane (GO:0072657)	12/195	0.0117042	0.116864	0	0	2.22085	9.87792	EHD1;RAB3B;SLC9A3R2;EHD3;CACNB3;TSPAN14;EHD4;PLEKHF1;DLG3;EZR;SYNE3;EPHA2
G1/S transition of mitotic cell cycle (GO:0000082)	7/85	0.0117069	0.116864	0	0	3.02936	13.4733	KLF11;PLK3;CCND1;PLK2;BCAT1;BACH1;BRD4
cellular response to cAMP (GO:0071320)	4/31	0.0118359	0.116921	0	0	4.98791	22.1295	RAPGEF1;AKAP6;EZR;RAPGEF3
negative regulation of DNA binding (GO:0043392)	4/31	0.0118359	0.116921	0	0	4.98791	22.1295	JUN;IFI16;HABP4;HMGA2
negative regulation of peptidyl-tyrosine phosphorylation (GO:0050732)	4/31	0.0118359	0.116921	0	0	4.98791	22.1295	SOCS3;SH3BP5L;PRKCD;SH2B3
pulmonary valve morphogenesis (GO:0003184)	3/17	0.0121835	0.117101	0	0	7.20698	31.766	TGFB2;NOTCH1;STRA6
cell surface receptor signaling pathway involved in heart development (GO:0061311)	3/17	0.0121835	0.117101	0	0	7.20698	31.766	DLL4;BMP2;NOTCH1
regulation of osteoblast proliferation (GO:0033688)	3/17	0.0121835	0.117101	0	0	7.20698	31.766	BMP2;NPR3;TMEM119
vasculature development (GO:0001944)	3/17	0.0121835	0.117101	0	0	7.20698	31.766	PDGFRB;ERRFI1;STRA6
muscle tissue morphogenesis (GO:0060415)	3/17	0.0121835	0.117101	0	0	7.20698	31.766	BMP2;NOTCH1;ANKRD1
negative regulation of fatty acid metabolic process (GO:0045922)	3/17	0.0121835	0.117101	0	0	7.20698	31.766	TRIB3;SOX9;APPL2
positive regulation of cardiac muscle tissue growth (GO:0055023)	3/17	0.0121835	0.117101	0	0	7.20698	31.766	NOTCH1;AKAP6;GLI1
positive regulation of positive chemotaxis (GO:0050927)	3/17	0.0121835	0.117101	0	0	7.20698	31.766	CXCL8;VEGFC;F2RL1
positive regulation of DNA-binding transcription factor activity (GO:0051091)	14/246	0.0129538	0.124086	0	0	2.04575	8.8916	HDAC5;FZD2;SMAD3;RIPK2;CEBPG;ARID5B;TICAM1;NFKB2;TRIM8;DDIT3;KIT;ARHGEF2;TRIM21;IKBKE
regulation of transcription from RNA polymerase II promoter in response to stress (GO:0043618)	7/87	0.0131967	0.124987	0	0	2.95332	12.7813	DNAJB1;DDIT3;HMOX1;LIMD1;BACH1;KLF2;ATF4
chondrocyte differentiation (GO:0002062)	4/32	0.0132235	0.124987	0	0	4.80952	20.8048	BMP2;WNT5B;HMGA2;SOX9
regulation of transcription involved in G1/S transition of mitotic cell cycle (GO:0000083)	4/32	0.0132235	0.124987	0	0	4.80952	20.8048	KLF11;BACH1;E2F7;BRD4
liver development (GO:0001889)	4/32	0.0132235	0.124987	0	0	4.80952	20.8048	CEBPG;ARID5B;E2F7;PCK2
cellular response to mechanical stimulus (GO:0071260)	5/49	0.0134487	0.126276	0	0	3.82925	16.4997	GADD45A;IRF1;ANKRD1;HABP4;SOX9
regulation of smooth muscle cell proliferation (GO:0048660)	5/49	0.0134487	0.126276	0	0	3.82925	16.4997	PDGFRB;PDGFB;HMOX1;TRIB1;THBS1
interferon-gamma-mediated signaling pathway (GO:0060333)	6/68	0.0138968	0.130054	0	0	3.26368	13.9558	TRIM8;IRF1;PRKCD;TRIM21;PML;ICAM1
negative regulation of binding (GO:0051100)	7/88	0.0139905	0.130502	0	0	2.9167	12.4525	JUN;IFI16;PRKCD;HABP4;PDGFB;HMGA2;NES
cellular response to DNA damage stimulus (GO:0006974)	18/350	0.0141096	0.13091	0	0	1.84144	7.8462	PPP1R15A;PLK3;BTG2;DYRK2;DTX3L;GADD45A;FMN2;BACH1;HIC1;PML;PAK1;CCND1;DDIT3;IKBKE;FNIP2;EPHA2;BCL2L1;BOK
pulmonary valve development (GO:0003177)	3/18	0.0143103	0.13091	0	0	6.72617	28.5645	TGFB2;NOTCH1;STRA6
regulation of cartilage development (GO:0061035)	3/18	0.0143103	0.13091	0	0	6.72617	28.5645	BMP2;SOX9;PTHLH
regulation of transforming growth factor beta production (GO:0071634)	3/18	0.0143103	0.13091	0	0	6.72617	28.5645	TGFB2;SMAD3;ITGB8
release of cytochrome c from mitochondria (GO:0001836)	3/18	0.0143103	0.13091	0	0	6.72617	28.5645	BBC3;BCL2L1;BOK
positive regulation of glial cell differentiation (GO:0045687)	3/18	0.0143103	0.13091	0	0	6.72617	28.5645	BMP2;NOTCH1;ZNF365
positive regulation of developmental process (GO:0051094)	11/177	0.0144104	0.131402	0	0	2.2423	9.50691	PHLDB1;GJA1;BMP2;FOXD1;SMURF2;PPP1R13L;PDGFB;TMEM119;MIEF2;SOX9;RAPGEF3
apoptotic mitochondrial changes (GO:0008637)	4/33	0.0147106	0.132442	0	0	4.64344	19.5916	HK2;BBC3;BOK;BCL2L1
regulation of sprouting angiogenesis (GO:1903670)	4/33	0.0147106	0.132442	0	0	4.64344	19.5916	SEMA6A;FGF1;THBS1;KLF2
vasculogenesis (GO:0001570)	4/33	0.0147106	0.132442	0	0	4.64344	19.5916	PDGFRB;NOTCH1;RASA1;ITGB8
positive regulation of cytokine production involved in immune response (GO:0002720)	4/33	0.0147106	0.132442	0	0	4.64344	19.5916	TNFSF4;KIT;F2RL1;TNFRSF14
response to tumor necrosis factor (GO:0034612)	8/110	0.0147764	0.132615	0	0	2.64884	11.1641	DCSTAMP;CXCL8;GPER1;ANKRD1;NR1D1;ARHGEF2;AFF3;GBP3
regulation of protein modification process (GO:0031399)	5/51	0.0158083	0.135919	0	0	3.66238	15.1887	SPRED3;FLCN;SESN2;FNIP2;PML
inositol lipid-mediated signaling (GO:0048017)	5/51	0.0158083	0.135919	0	0	3.66238	15.1887	PDGFRB;PIK3CD;PI4KB;EZR;PLCD3
negative regulation of viral process (GO:0048525)	6/70	0.0158665	0.135919	0	0	3.16137	13.0993	TRIM8;IFI16;TNIP1;IFIT5;TRIM21;PML
regulation of extracellular matrix assembly (GO:1901201)	2/7	0.0160045	0.135919	0	0	13.436	55.5563	NOTCH1;SMAD3
cyclic nucleotide transport (GO:0070729)	2/7	0.0160045	0.135919	0	0	13.436	55.5563	LRRC8C;LRRC8A
regulation of morphogenesis of an epithelium (GO:1905330)	2/7	0.0160045	0.135919	0	0	13.436	55.5563	GJA1;FGF1
regulation of protein deubiquitination (GO:0090085)	2/7	0.0160045	0.135919	0	0	13.436	55.5563	TNIP1;TRIM21
gap junction assembly (GO:0016264)	2/7	0.0160045	0.135919	0	0	13.436	55.5563	GJC1;GJA1
gland morphogenesis (GO:0022612)	2/7	0.0160045	0.135919	0	0	13.436	55.5563	TGFB2;EZR
regulation of transforming growth factor beta2 production (GO:0032909)	2/7	0.0160045	0.135919	0	0	13.436	55.5563	TGFB2;SMAD3
glomerular epithelial cell development (GO:0072310)	2/7	0.0160045	0.135919	0	0	13.436	55.5563	MYO1E;PODXL
glomerular visceral epithelial cell development (GO:0072015)	2/7	0.0160045	0.135919	0	0	13.436	55.5563	MYO1E;PODXL
regulation of vascular associated smooth muscle cell differentiation (GO:1905063)	2/7	0.0160045	0.135919	0	0	13.436	55.5563	KIT;PDGFB
smooth muscle cell migration (GO:0014909)	2/7	0.0160045	0.135919	0	0	13.436	55.5563	DDR1;PDGFRB
marginal zone B cell differentiation (GO:0002315)	2/7	0.0160045	0.135919	0	0	13.436	55.5563	LFNG;DOCK11
pericardium morphogenesis (GO:0003344)	2/7	0.0160045	0.135919	0	0	13.436	55.5563	DLL4;NOTCH1
positive regulation of cardiac epithelial to mesenchymal transition (GO:0062043)	2/7	0.0160045	0.135919	0	0	13.436	55.5563	TGFB2;NOTCH1
positive regulation of vascular associated smooth muscle cell differentiation (GO:1905065)	2/7	0.0160045	0.135919	0	0	13.436	55.5563	GPER1;KIT
ventricular cardiac muscle tissue morphogenesis (GO:0055010)	4/34	0.0162991	0.137192	0	0	4.48843	18.4773	DLL4;TGFB2;NOTCH1;NRG1
negative regulation of extrinsic apoptotic signaling pathway via death domain receptors (GO:1902042)	4/34	0.0162991	0.137192	0	0	4.48843	18.4773	HMOX1;ARHGEF2;ICAM1;BCL2L1
positive regulation of mitochondrial outer membrane permeabilization involved in apoptotic signaling pathway (GO:1901030)	4/34	0.0162991	0.137192	0	0	4.48843	18.4773	TP53BP2;HIP1R;BBC3;BOK
branching involved in ureteric bud morphogenesis (GO:0001658)	3/19	0.016634	0.138779	0	0	6.30546	25.8291	BMP2;FOXD1;FGF1
striated muscle cell differentiation (GO:0051146)	3/19	0.016634	0.138779	0	0	6.30546	25.8291	KDM6B;BMP2;NRG1
negative regulation of immune system process (GO:0002683)	3/19	0.016634	0.138779	0	0	6.30546	25.8291	GPER1;HMOX1;SOX9
gland development (GO:0048732)	6/71	0.0169202	0.140328	0	0	3.11257	12.697	CEBPG;ARID5B;NRG1;SOX9;EZR;STRA6
phosphatidylinositol-mediated signaling (GO:0048015)	6/71	0.0169202	0.140328	0	0	3.11257	12.697	PDGFRB;HTR2B;PIK3CD;PI4KB;EZR;PLCD3
cartilage development (GO:0051216)	5/52	0.0170852	0.140328	0	0	3.58427	14.5863	BMP2;WNT5B;ITGB8;HMGA2;SOX9
endocytic recycling (GO:0032456)	5/52	0.0170852	0.140328	0	0	3.58427	14.5863	ARL4C;EHD1;EHD3;EHD4;MICALL1
positive regulation of protein localization to cell periphery (GO:1904377)	5/52	0.0170852	0.140328	0	0	3.58427	14.5863	ITGA3;GPER1;STX3;SQSTM1;EPHA2
inflammatory response (GO:0006954)	13/230	0.0171155	0.140328	0	0	2.02894	8.25327	HDAC5;CXCL8;RIPK2;GPR68;PIK3CD;HDAC9;THBS1;RELB;HRH1;BMP2;ADGRE5;TNFSF4;KIT
negative regulation of cytokine production (GO:0001818)	11/182	0.0173906	0.142173	0	0	2.17617	8.81745	NAV3;DDIT3;TNFSF4;RARA;F2RL1;HOMER3;EZR;IKBKE;HDAC9;THBS1;APPL2
T cell activation (GO:0042110)	7/92	0.0175085	0.142727	0	0	2.77887	11.2407	LFNG;DLL4;TNFSF4;KIT;PIK3CD;F2RL1;SOX4
positive regulation of cellular component organization (GO:0051130)	8/114	0.0179762	0.143613	0	0	2.54836	10.2411	PPP1R15A;TGFB2;NEDD4L;BMF;NRG1;AJUBA;FNIP2;RAPGEF3
positive regulation of kinase activity (GO:0033674)	8/114	0.0179762	0.143613	0	0	2.54836	10.2411	MAP2K3;PDGFRB;DDR1;RASSF2;FLT1;TRAF4;KIT;EPHA2
blood vessel diameter maintenance (GO:0097746)	4/35	0.0179911	0.143613	0	0	4.34341	17.4513	GPER1;HTR2B;F2RL1;KLF2
regulation of protein polymerization (GO:0032271)	4/35	0.0179911	0.143613	0	0	4.34341	17.4513	PLEKHG2;RASA1;ARHGAP18;DBN1
regulation of TORC1 signaling (GO:1903432)	4/35	0.0179911	0.143613	0	0	4.34341	17.4513	FLCN;RRAGC;SESN2;RNF152
lung development (GO:0030324)	4/35	0.0179911	0.143613	0	0	4.34341	17.4513	ERRFI1;ITGA3;FGF1;STRA6
negative regulation of Ras protein signal transduction (GO:0046580)	4/35	0.0179911	0.143613	0	0	4.34341	17.4513	FLCN;TGFB2;ITGA3;SPRY4
negative regulation of epithelial cell proliferation (GO:0050680)	6/72	0.018021	0.143613	0	0	3.06525	12.3107	CDKN2B;TGFB2;VDR;SOX9;NUPR1;THBS1
regulation of cellular macromolecule biosynthetic process (GO:2000112)	22/468	0.0186378	0.148113	0	0	1.67731	6.67998	PRDM8;ARNT2;TCF7L1;NOTCH1;DAPK3;NAB2;HMGA1;HMGA2;LIMD1;BACH1;HIC1;PML;NFKB2;BMP2;DDIT3;BHLHE40;WWC3;ZNF217;AJUBA;TEAD2;SOX4;ATF4
cardiac epithelial to mesenchymal transition (GO:0060317)	3/20	0.019156	0.150966	0	0	5.93424	23.4708	TGFB2;BMP2;NOTCH1
cardiac ventricle development (GO:0003231)	3/20	0.019156	0.150966	0	0	5.93424	23.4708	DLL4;NOTCH1;STRA6
embryonic digestive tract development (GO:0048566)	3/20	0.019156	0.150966	0	0	5.93424	23.4708	TGFB2;CXCL8;STRA6
aortic valve development (GO:0003176)	4/36	0.0197883	0.152314	0	0	4.20747	16.5045	DLL4;BMP2;NOTCH1;SOX9
cellular response to heat (GO:0034605)	4/36	0.0197883	0.152314	0	0	4.20747	16.5045	HMOX1;FGF1;THBS1;IER5
cyclic-nucleotide-mediated signaling (GO:0019935)	4/36	0.0197883	0.152314	0	0	4.20747	16.5045	HTR2B;AKAP6;SOX9;RAPGEF3
regulation of ossification (GO:0030278)	4/36	0.0197883	0.152314	0	0	4.20747	16.5045	TGFB2;BMP2;NOTCH1;SOX9
negative regulation of fat cell differentiation (GO:0045599)	4/36	0.0197883	0.152314	0	0	4.20747	16.5045	FLCN;SMAD3;GPER1;TRIB3
positive regulation of response to external stimulus (GO:0032103)	9/139	0.0201359	0.152314	0	0	2.33881	9.13364	PDGFRB;TNIP1;TNFSF4;PDGFB;F2RL1;STX3;ETS1;THBS1;OPTN
actin filament reorganization (GO:0090527)	2/8	0.0209331	0.152314	0	0	11.1961	43.2888	NEDD9;BCAR1
atrial cardiac muscle cell to AV node cell signaling (GO:0086026)	2/8	0.0209331	0.152314	0	0	11.1961	43.2888	GJC1;GJA1
cardiac atrium development (GO:0003230)	2/8	0.0209331	0.152314	0	0	11.1961	43.2888	DLL4;NOTCH1
cell migration involved in heart development (GO:0060973)	2/8	0.0209331	0.152314	0	0	11.1961	43.2888	PDGFRB;NOTCH1
regulation of extracellular matrix constituent secretion (GO:0003330)	2/8	0.0209331	0.152314	0	0	11.1961	43.2888	BMP2;NOTCH1
cellular response to hepatocyte growth factor stimulus (GO:0035729)	2/8	0.0209331	0.152314	0	0	11.1961	43.2888	APPL2;BCAR1
regulation of microvillus organization (GO:0032530)	2/8	0.0209331	0.152314	0	0	11.1961	43.2888	ATP8B1;PODXL
regulation of protein localization to early endosome (GO:1902965)	2/8	0.0209331	0.152314	0	0	11.1961	43.2888	DTX3L;EZR
regulation of response to wounding (GO:1903034)	2/8	0.0209331	0.152314	0	0	11.1961	43.2888	TNFRSF12A;PLAU
regulation of T-helper 2 cell differentiation (GO:0045628)	2/8	0.0209331	0.152314	0	0	11.1961	43.2888	TNFSF4;RARA
response to hepatocyte growth factor (GO:0035728)	2/8	0.0209331	0.152314	0	0	11.1961	43.2888	APPL2;BCAR1
sequestering of BMP from receptor via BMP binding (GO:0038098)	2/8	0.0209331	0.152314	0	0	11.1961	43.2888	GREM2;BMP2
mast cell activation involved in immune response (GO:0002279)	2/8	0.0209331	0.152314	0	0	11.1961	43.2888	KIT;PIK3CD
mast cell degranulation (GO:0043303)	2/8	0.0209331	0.152314	0	0	11.1961	43.2888	KIT;PIK3CD
negative regulation of fatty acid oxidation (GO:0046322)	2/8	0.0209331	0.152314	0	0	11.1961	43.2888	SOX9;APPL2
negative regulation of glucose import (GO:0046325)	2/8	0.0209331	0.152314	0	0	11.1961	43.2888	GRB10;APPL2
negative regulation of sodium ion transport (GO:0010766)	2/8	0.0209331	0.152314	0	0	11.1961	43.2888	WNK4;NEDD4L
osteoblast development (GO:0002076)	2/8	0.0209331	0.152314	0	0	11.1961	43.2888	LIMD1;PTHLH
positive regulation of astrocyte differentiation (GO:0048711)	2/8	0.0209331	0.152314	0	0	11.1961	43.2888	BMP2;NOTCH1
positive regulation of dendritic cell cytokine production (GO:0002732)	2/8	0.0209331	0.152314	0	0	11.1961	43.2888	KIT;TICAM1
positive regulation of execution phase of apoptosis (GO:1900119)	2/8	0.0209331	0.152314	0	0	11.1961	43.2888	TP53BP2;BOK
positive regulation of membrane invagination (GO:1905155)	2/8	0.0209331	0.152314	0	0	11.1961	43.2888	F2RL1;APPL2
positive regulation of protein localization to early endosome (GO:1902966)	2/8	0.0209331	0.152314	0	0	11.1961	43.2888	DTX3L;EZR
positive regulation of protein localization to endosome (GO:1905668)	2/8	0.0209331	0.152314	0	0	11.1961	43.2888	DTX3L;EZR
enzyme linked receptor protein signaling pathway (GO:0007167)	9/140	0.0209883	0.152326	0	0	2.32084	8.96723	PDGFRB;DDR1;FLT1;TNK2;KIT;RAPGEF1;NEDD9;BCAR1;EPHA2
phosphate-containing compound metabolic process (GO:0006796)	12/212	0.0212329	0.153303	0	0	2.03028	7.82106	PFKFB2;PAK1;DUSP3;INPP1;SLC20A1;TNK2;HTR2B;PIK3CD;LIMD1;DUSP8;PLCD3;HK2
integrin-mediated signaling pathway (GO:0007229)	6/75	0.0216156	0.153303	0	0	2.93153	11.2405	SEMA7A;ITGA2;ZYX;ITGB8;NEDD9;BCAR1
regulation of protein autophosphorylation (GO:0031952)	4/37	0.0216923	0.153303	0	0	4.07976	15.6287	ERRFI1;RASSF2;PDGFC;PDGFB
regulation of vascular associated smooth muscle cell proliferation (GO:1904705)	4/37	0.0216923	0.153303	0	0	4.07976	15.6287	GJA1;JUN;GPER1;PDGFB
negative regulation of G1/S transition of mitotic cell cycle (GO:2000134)	4/37	0.0216923	0.153303	0	0	4.07976	15.6287	PLK3;CDKN2B;WEE1;E2F7
regulation of small GTPase mediated signal transduction (GO:0051056)	9/141	0.0218663	0.153303	0	0	2.30314	8.80444	ARHGAP22;FLCN;PLEKHG2;RASGRF2;ARHGAP18;ARHGAP29;ARHGEF2;SQSTM1;ARHGAP23
acetylcholine receptor signaling pathway (GO:0095500)	3/21	0.0218774	0.153303	0	0	5.60427	21.4212	CHRM2;LYPD1;RGS10
regulation of cardiac muscle cell proliferation (GO:0060043)	3/21	0.0218774	0.153303	0	0	5.60427	21.4212	NOTCH1;GLI1;VGLL4
regulation of cell-substrate junction assembly (GO:0090109)	3/21	0.0218774	0.153303	0	0	5.60427	21.4212	MACF1;DUSP3;DAPK3
chondroitin sulfate biosynthetic process (GO:0030206)	3/21	0.0218774	0.153303	0	0	5.60427	21.4212	CHST11;CSPG4;CHST3
intrinsic apoptotic signaling pathway in response to DNA damage by p53 class mediator (GO:0042771)	3/21	0.0218774	0.153303	0	0	5.60427	21.4212	DYRK2;IFI16;PML
negative regulation of microtubule depolymerization (GO:0007026)	3/21	0.0218774	0.153303	0	0	5.60427	21.4212	NAV3;MID1IP1;ARHGEF2
positive regulation of phosphatase activity (GO:0010922)	3/21	0.0218774	0.153303	0	0	5.60427	21.4212	PDGFRB;PPP1R15A;BMP2
positive regulation of vascular associated smooth muscle cell proliferation (GO:1904707)	3/21	0.0218774	0.153303	0	0	5.60427	21.4212	JUN;GJA1;PDGFB
positive regulation of interleukin-1 beta production (GO:0032731)	5/56	0.0228706	0.159389	0	0	3.30247	12.4764	PANX1;EGR1;IFI16;RIPK2;F2RL1
actomyosin structure organization (GO:0031032)	6/76	0.0229139	0.159389	0	0	2.8895	10.9108	FAM171A1;KRT19;FRMD6;ANKRD1;MYO18A;ZYX
regulation of epithelial to mesenchymal transition (GO:0010717)	6/76	0.0229139	0.159389	0	0	2.8895	10.9108	SPRED3;PHLDB1;TGFB2;BMP2;SMAD3;VASN
axonogenesis (GO:0007409)	13/240	0.0233536	0.162051	0	0	1.93855	7.28315	VASP;SEMA7A;SEMA6A;NOTCH1;MAP1S;UNC5B;PIK3CD;ENAH;PALLD;MAP1B;GRB10;EZR;EPHA2
response to cAMP (GO:0051591)	4/38	0.0237046	0.163292	0	0	3.95956	14.817	RAPGEF1;AKAP6;EZR;RAPGEF3
ventricular septum development (GO:0003281)	4/38	0.0237046	0.163292	0	0	3.95956	14.817	TGFB2;NOTCH1;SOX4;STRA6
negative regulation of endothelial cell migration (GO:0010596)	4/38	0.0237046	0.163292	0	0	3.95956	14.817	DLL4;NOTCH1;GADD45A;THBS1
positive regulation of endothelial cell proliferation (GO:0001938)	6/77	0.0242637	0.166739	0	0	2.84865	10.5935	BMP2;HTR2B;PDGFB;PIK3CD;HMOX1;VEGFC
cellular response to interferon-gamma (GO:0071346)	8/121	0.0247227	0.16758	0	0	2.38963	8.84171	TRIM8;IRF1;DAPK3;PRKCD;TRIM21;PML;ICAM1;GBP3
regulation of endoplasmic reticulum stress-induced intrinsic apoptotic signaling pathway (GO:1902235)	3/22	0.0247983	0.16758	0	0	5.30904	19.6274	DDIT3;BCL2L1;BOK
regulation of execution phase of apoptosis (GO:1900117)	3/22	0.0247983	0.16758	0	0	5.30904	19.6274	TP53BP2;BCL2L1;BOK
negative regulation of interleukin-2 production (GO:0032703)	3/22	0.0247983	0.16758	0	0	5.30904	19.6274	NAV3;HOMER3;EZR
negative regulation of lipid biosynthetic process (GO:0051055)	3/22	0.0247983	0.16758	0	0	5.30904	19.6274	BMP2;GPER1;TRIB3
positive regulation of axon extension (GO:0045773)	3/22	0.0247983	0.16758	0	0	5.30904	19.6274	MACF1;SEMA7A;DBN1
positive regulation of signal transduction by p53 class mediator (GO:1901798)	3/22	0.0247983	0.16758	0	0	5.30904	19.6274	SPRED3;ANKRD1;HIC1
positive regulation of stress-activated MAPK cascade (GO:0032874)	7/99	0.0250881	0.169137	0	0	2.56651	9.4585	TGFB2;BMP2;RASSF2;TRAF4;GADD45A;TNFRSF19;F2RL1
regulation of cellular component biogenesis (GO:0044087)	4/39	0.0258263	0.172286	0	0	3.84623	14.0632	NOTCH1;RAPGEF1;SNCAIP;EZR
bone cell development (GO:0098751)	2/9	0.0264031	0.172286	0	0	9.59614	34.875	KIT;SH2B3
regulation of cell adhesion molecule production (GO:0060353)	2/9	0.0264031	0.172286	0	0	9.59614	34.875	CXCL8;NOTCH1
collagen-activated signaling pathway (GO:0038065)	2/9	0.0264031	0.172286	0	0	9.59614	34.875	DDR1;ITGA2
regulation of PERK-mediated unfolded protein response (GO:1903897)	2/9	0.0264031	0.172286	0	0	9.59614	34.875	PPP1R15A;BOK
response to leptin (GO:0044321)	2/9	0.0264031	0.172286	0	0	9.59614	34.875	CCND1;NR1D1
mast cell mediated immunity (GO:0002448)	2/9	0.0264031	0.172286	0	0	9.59614	34.875	KIT;PIK3CD
mitral valve morphogenesis (GO:0003183)	2/9	0.0264031	0.172286	0	0	9.59614	34.875	NOTCH1;SOX4
negative regulation of biomineralization (GO:0110150)	2/9	0.0264031	0.172286	0	0	9.59614	34.875	NOTCH1;SOX9
negative regulation of platelet aggregation (GO:0090331)	2/9	0.0264031	0.172286	0	0	9.59614	34.875	PRKCD;SH2B3
positive regulation of extracellular matrix assembly (GO:1901203)	2/9	0.0264031	0.172286	0	0	9.59614	34.875	PHLDB1;SMAD3
positive regulation of inositol phosphate biosynthetic process (GO:0060732)	2/9	0.0264031	0.172286	0	0	9.59614	34.875	HRH1;GPER1
positive regulation of phagocytosis, engulfment (GO:0060100)	2/9	0.0264031	0.172286	0	0	9.59614	34.875	F2RL1;APPL2
protein hexamerization (GO:0034214)	2/9	0.0264031	0.172286	0	0	9.59614	34.875	LRRC8C;LRRC8A
regulation of interleukin-4 production (GO:0032673)	3/23	0.0279185	0.180109	0	0	5.04333	18.0474	DDIT3;TNFSF4;RARA
regulation of neural precursor cell proliferation (GO:2000177)	3/23	0.0279185	0.180109	0	0	5.04333	18.0474	DLL4;NES;APPL2
regulation of toll-like receptor 4 signaling pathway (GO:0034143)	3/23	0.0279185	0.180109	0	0	5.04333	18.0474	F2RL1;NR1D1;APPL2
mitotic cell cycle checkpoint signaling (GO:0007093)	3/23	0.0279185	0.180109	0	0	5.04333	18.0474	PLK3;WEE1;PLK2
positive regulation of protein autophosphorylation (GO:0031954)	3/23	0.0279185	0.180109	0	0	5.04333	18.0474	RASSF2;PDGFC;PDGFB
stem cell differentiation (GO:0048863)	4/40	0.0280585	0.180195	0	0	3.7392	13.3619	TGFB2;KIT;HTR2B;HMGA2
negative regulation of blood coagulation (GO:0030195)	4/40	0.0280585	0.180195	0	0	3.7392	13.3619	SERPINB2;PLAU;PDGFB;PLAUR
regulation of fat cell differentiation (GO:0045598)	6/80	0.0286285	0.182619	0	0	2.73274	9.7104	CCDC71L;BMP2;SMAD3;GPER1;TRIB3;NR1D1
negative regulation of cell cycle (GO:0045786)	6/80	0.0286285	0.182619	0	0	2.73274	9.7104	BTG2;BMP2;SMAD3;GPER1;TP53BP2;NUPR1
negative regulation of extrinsic apoptotic signaling pathway (GO:2001237)	6/80	0.0286285	0.182619	0	0	2.73274	9.7104	UNC5B;HMOX1;ARHGEF2;THBS1;ICAM1;BCL2L1
positive regulation of ERK1 and ERK2 cascade (GO:0070374)	10/172	0.0287044	0.182694	0	0	2.08555	7.40518	PDGFRB;SEMA7A;BMP2;NOTCH1;GPER1;PDGFC;PDGFB;HTR2B;F2RL1;ICAM1
positive regulation of cell growth (GO:0030307)	7/102	0.0289342	0.183336	0	0	2.48507	8.80395	MACF1;SEMA7A;TGFB2;MMP14;NEDD4L;AKAP6;DBN1
positive regulation of cellular protein metabolic process (GO:0032270)	7/102	0.0289342	0.183336	0	0	2.48507	8.80395	PRR16;VIM;EZR;THBS1;SOX4;LARP6;VGLL4
extracellular matrix organization (GO:0030198)	15/300	0.0294064	0.185914	0	0	1.78249	6.28602	DDR1;TGFB2;COL27A1;ITGA3;ITGA2;PDGFB;THBS1;LOXL1;ICAM1;ADAM19;MMP11;SCUBE3;ADAMTS5;MMP14;ITGB8
positive regulation of hydrolase activity (GO:0051345)	9/149	0.0298594	0.188359	0	0	2.17063	7.62163	BCAR3;DOCK11;FLCN;BMP2;DOCK9;RAPGEF1;RGS10;F2RL1;RAPGEF3
positive regulation of cellular amide metabolic process (GO:0034250)	6/81	0.030191	0.190029	0	0	2.69617	9.43716	PRKCD;PRR16;VIM;THBS1;SOX4;LARP6
chromatin remodeling (GO:0006338)	7/103	0.0303	0.190295	0	0	2.45906	8.59837	KDM6B;HDAC5;PAK1;SATB2;HMGA2;SOX9;BAZ1A
import into cell (GO:0098657)	4/41	0.030402	0.190515	0	0	3.63795	12.7083	SLC36A1;SLC38A1;LRRC8C;LRRC8A
cellular response to organic cyclic compound (GO:0071407)	9/150	0.030985	0.192359	0	0	2.15512	7.48744	EGR1;HRH1;GPER1;PDGFB;RAPGEF1;EPG5;AKAP6;EZR;RAPGEF3
response to cytokine (GO:0034097)	9/150	0.030985	0.192359	0	0	2.15512	7.48744	SMAD3;AKAP6;XAF1;AFF3;TRIM21;IKBKE;PML;BCL2L1;RELB
regulation of cellular response to transforming growth factor beta stimulus (GO:1903844)	3/24	0.0312372	0.192359	0	0	4.80292	16.6476	SMAD3;SMURF2;ITGA3
negative regulation of protein depolymerization (GO:1901880)	3/24	0.0312372	0.192359	0	0	4.80292	16.6476	NAV3;MID1IP1;ARHGEF2
neuromuscular junction development (GO:0007528)	3/24	0.0312372	0.192359	0	0	4.80292	16.6476	CACNB3;PPFIBP1;PPFIBP2
positive regulation of cellular response to transforming growth factor beta stimulus (GO:1903846)	3/24	0.0312372	0.192359	0	0	4.80292	16.6476	FLCN;CDKN2B;THBS1
positive regulation of phospholipase activity (GO:0010518)	3/24	0.0312372	0.192359	0	0	4.80292	16.6476	PDGFRB;FLT1;KIT
positive regulation of transforming growth factor beta receptor signaling pathway (GO:0030511)	3/24	0.0312372	0.192359	0	0	4.80292	16.6476	FLCN;CDKN2B;THBS1
B cell differentiation (GO:0030183)	5/61	0.0317073	0.193525	0	0	3.00683	10.3772	HDAC5;KLF6;KIT;CEBPG;HDAC9
apical protein localization (GO:0045176)	2/10	0.0323788	0.193525	0	0	8.39619	28.8011	ATP8B1;SHROOM3
regulation of axon guidance (GO:1902667)	2/10	0.0323788	0.193525	0	0	8.39619	28.8011	ZSWIM4;ZSWIM5
regulation of epithelial cell apoptotic process (GO:1904035)	2/10	0.0323788	0.193525	0	0	8.39619	28.8011	NUPR1;BOK
regulation of organ growth (GO:0046620)	2/10	0.0323788	0.193525	0	0	8.39619	28.8011	WWC3;DUSP6
regulation of phagocytosis, engulfment (GO:0060099)	2/10	0.0323788	0.193525	0	0	8.39619	28.8011	F2RL1;APPL2
regulation of tau-protein kinase activity (GO:1902947)	2/10	0.0323788	0.193525	0	0	8.39619	28.8011	EGR1;NAB2
glycine transport (GO:0015816)	2/10	0.0323788	0.193525	0	0	8.39619	28.8011	SLC36A1;SLC6A9
renal filtration (GO:0097205)	2/10	0.0323788	0.193525	0	0	8.39619	28.8011	MYO1E;ITGA3
L-serine metabolic process (GO:0006563)	2/10	0.0323788	0.193525	0	0	8.39619	28.8011	PSAT1;PHGDH
lung epithelium development (GO:0060428)	2/10	0.0323788	0.193525	0	0	8.39619	28.8011	ERRFI1;STRA6
morphogenesis of an epithelial sheet (GO:0002011)	2/10	0.0323788	0.193525	0	0	8.39619	28.8011	DLL4;NOTCH1
negative regulation of transcription from RNA polymerase II promoter in response to stress (GO:0097201)	2/10	0.0323788	0.193525	0	0	8.39619	28.8011	DNAJB1;JUN
negative regulation of tyrosine phosphorylation of STAT protein (GO:0042532)	2/10	0.0323788	0.193525	0	0	8.39619	28.8011	SOCS3;SH2B3
regulation of chemokine production (GO:0032642)	4/42	0.0328576	0.194581	0	0	3.54203	12.0981	EGR1;TNFSF4;HMOX1;F2RL1
phosphatidylinositol phosphate biosynthetic process (GO:0046854)	4/42	0.0328576	0.194581	0	0	3.54203	12.0981	SOCS2;SOCS3;PIK3CD;PI4KB
positive regulation of epithelial to mesenchymal transition (GO:0010718)	4/42	0.0328576	0.194581	0	0	3.54203	12.0981	TGFB2;BMP2;NOTCH1;SMAD3
positive regulation of protein tyrosine kinase activity (GO:0061098)	4/42	0.0328576	0.194581	0	0	3.54203	12.0981	DLG3;PDGFB;NEDD9;HBEGF
positive regulation of signal transduction (GO:0009967)	13/252	0.0328976	0.194581	0	0	1.84007	6.28264	MACF1;TGFB2;NOTCH1;ARMC9;GLI1;FGF1;KLF2;DLL4;BMP2;TSPAN14;ZMIZ1;GPER1;GRB10
regulation of osteoblast differentiation (GO:0045667)	6/83	0.0334809	0.19762	0	0	2.62587	8.91949	BMP2;NOTCH1;TMEM119;SOX9;LIMD1;ATF4
regulation of neurogenesis (GO:0050767)	5/62	0.0336976	0.198078	0	0	2.95393	10.0148	NOTCH1;GPER1;BHLHE40;BHLHE41;APPL2
positive regulation of interleukin-1 production (GO:0032732)	5/62	0.0336976	0.198078	0	0	2.95393	10.0148	PANX1;EGR1;IFI16;RIPK2;F2RL1
cAMP-mediated signaling (GO:0019933)	3/25	0.034753	0.202607	0	0	4.58437	15.4012	AKAP6;SOX9;RAPGEF3
cellular response to hexose stimulus (GO:0071331)	3/25	0.034753	0.202607	0	0	4.58437	15.4012	GPER1;SOX4;PCK2
in utero embryonic development (GO:0001701)	3/25	0.034753	0.202607	0	0	4.58437	15.4012	FLCN;ARNT2;BMP2
phosphatidylinositol dephosphorylation (GO:0046856)	3/25	0.034753	0.202607	0	0	4.58437	15.4012	MTMR3;MTMR11;SYNJ2
axon guidance (GO:0007411)	11/203	0.0350632	0.203997	0	0	1.93604	6.48689	VASP;ENAH;SEMA7A;SEMA6A;NOTCH1;UNC5B;PALLD;GRB10;PIK3CD;EZR;EPHA2
regulation of cytokinesis (GO:0032465)	6/84	0.0352094	0.20443	0	0	2.59207	8.6742	FLCN;PLK3;PLK2;KIF13A;E2F7;BCL2L1
positive regulation of phospholipase C activity (GO:0010863)	4/43	0.0354258	0.205267	0	0	3.45103	11.5275	PDGFRB;FLT1;KIT;HTR2B
anterior/posterior pattern specification (GO:0009952)	5/63	0.0357637	0.206385	0	0	2.90285	9.66887	BMP2;CDX1;DDIT3;BHLHE40;BHLHE41
positive regulation of Ras protein signal transduction (GO:0046579)	5/63	0.0357637	0.206385	0	0	2.90285	9.66887	NOTCH1;PRAG1;RAPGEF1;F2RL1;F2RL2
B cell activation (GO:0042113)	6/85	0.0369944	0.212625	0	0	2.55912	8.4374	HDAC5;KLF6;KIT;CEBPG;PIK3CD;HDAC9
positive regulation of protein catabolic process (GO:0045732)	6/85	0.0369944	0.212625	0	0	2.55912	8.4374	PLK3;SMURF2;PLK2;NEDD4L;EZR;VGLL4
regulation of extrinsic apoptotic signaling pathway (GO:2001236)	5/64	0.0379063	0.212835	0	0	2.8535	9.33847	TNFRSF12A;GPER1;G0S2;THBS1;PML
branching morphogenesis of an epithelial tube (GO:0048754)	4/44	0.0381068	0.212835	0	0	3.36458	10.9933	DLL4;PAK1;BMP2;EPHA2
cardiac ventricle morphogenesis (GO:0003208)	4/44	0.0381068	0.212835	0	0	3.36458	10.9933	DLL4;TGFB2;NOTCH1;SOX4
neurogenesis (GO:0022008)	4/44	0.0381068	0.212835	0	0	3.36458	10.9933	TGFB2;BTBD3;CHAC1;TRAK1
glial cell development (GO:0021782)	3/26	0.0384641	0.212835	0	0	4.38482	14.2859	PRDM8;MXRA8;SOX4
lamellipodium assembly (GO:0030032)	3/26	0.0384641	0.212835	0	0	4.38482	14.2859	ABLIM1;KIT;SPATA13
negative regulation of cell development (GO:0010721)	3/26	0.0384641	0.212835	0	0	4.38482	14.2859	NOTCH1;PTHLH;APPL2
atrial septum morphogenesis (GO:0060413)	2/11	0.0388266	0.212835	0	0	7.4629	24.2444	TGFB2;SOX4
regulation of histone H3-K9 acetylation (GO:2000615)	2/11	0.0388266	0.212835	0	0	7.4629	24.2444	HDAC5;RAPGEF3
regulation of inclusion body assembly (GO:0090083)	2/11	0.0388266	0.212835	0	0	7.4629	24.2444	DNAJB1;SNCAIP
establishment of endothelial intestinal barrier (GO:0090557)	2/11	0.0388266	0.212835	0	0	7.4629	24.2444	RAP2B;TJP2
hepatocyte growth factor receptor signaling pathway (GO:0048012)	2/11	0.0388266	0.212835	0	0	7.4629	24.2444	PAK1;BCAR1
induction of positive chemotaxis (GO:0050930)	2/11	0.0388266	0.212835	0	0	7.4629	24.2444	CXCL8;VEGFC
inositol phosphate dephosphorylation (GO:0046855)	2/11	0.0388266	0.212835	0	0	7.4629	24.2444	INPP1;SYNJ2
negative regulation of homotypic cell-cell adhesion (GO:0034111)	2/11	0.0388266	0.212835	0	0	7.4629	24.2444	PRKCD;SH2B3
negative regulation of interleukin-17 production (GO:0032700)	2/11	0.0388266	0.212835	0	0	7.4629	24.2444	DDIT3;TNFSF4
negative regulation of programmed necrotic cell death (GO:0062099)	2/11	0.0388266	0.212835	0	0	7.4629	24.2444	ARHGEF2;NUPR1
negative regulation of receptor signaling pathway via STAT (GO:1904893)	2/11	0.0388266	0.212835	0	0	7.4629	24.2444	SOCS3;SH2B3
Notch signaling involved in heart development (GO:0061314)	2/11	0.0388266	0.212835	0	0	7.4629	24.2444	DLL4;NOTCH1
phosphorylated carbohydrate dephosphorylation (GO:0046838)	2/11	0.0388266	0.212835	0	0	7.4629	24.2444	INPP1;SYNJ2
positive regulation of interleukin-13 production (GO:0032736)	2/11	0.0388266	0.212835	0	0	7.4629	24.2444	TNFSF4;RARA
positive regulation of posttranscriptional gene silencing (GO:0060148)	2/11	0.0388266	0.212835	0	0	7.4629	24.2444	LIMD1;AJUBA
positive regulation of transcription from RNA polymerase II promoter in response to endoplasmic reticulum stress (GO:1990440)	2/11	0.0388266	0.212835	0	0	7.4629	24.2444	DDIT3;ATF4
protein kinase C signaling (GO:0070528)	2/11	0.0388266	0.212835	0	0	7.4629	24.2444	HTR2B;PDGFB
regulation of cell adhesion (GO:0030155)	8/133	0.0400839	0.218275	0	0	2.15888	6.94465	FLCN;NUAK1;CXCL8;PLAU;PODXL;RASA1;STX3;EPHA2
cellular response to type I interferon (GO:0071357)	5/65	0.0401258	0.218275	0	0	2.8058	9.0227	EGR1;IRF1;IFIT5;XAF1;IFIT3
G protein-coupled receptor signaling pathway, coupled to cyclic nucleotide second messenger (GO:0007187)	5/65	0.0401258	0.218275	0	0	2.8058	9.0227	CHRM2;HRH1;HTR7;CALCRL;HTR2B
type I interferon signaling pathway (GO:0060337)	5/65	0.0401258	0.218275	0	0	2.8058	9.0227	EGR1;IRF1;IFIT5;XAF1;IFIT3
action potential (GO:0001508)	4/45	0.040901	0.220385	0	0	3.28235	10.4924	KCND2;GPER1;AKAP6;SLC4A3
amino acid transmembrane transport (GO:0003333)	4/45	0.040901	0.220385	0	0	3.28235	10.4924	SLC36A1;SLC38A1;SFXN3;SLC38A4
regulation of receptor signaling pathway via JAK-STAT (GO:0046425)	4/45	0.040901	0.220385	0	0	3.28235	10.4924	SOCS3;NOTCH1;KIT;SH2B3
zymogen activation (GO:0031638)	4/45	0.040901	0.220385	0	0	3.28235	10.4924	MMP14;IFI16;PLAU;RIPK2
neural crest cell development (GO:0014032)	4/45	0.040901	0.220385	0	0	3.28235	10.4924	SEMA7A;SEMA6A;HTR2B;NRG1
cellular response to starvation (GO:0009267)	9/158	0.0410662	0.220857	0	0	2.03856	6.50826	FLCN;RIPOR1;NUAK1;MTMR3;RRAGC;IFI16;SESN2;RNF152;ATF4
chondroitin sulfate proteoglycan biosynthetic process (GO:0050650)	3/27	0.0423683	0.22615	0	0	4.20191	13.2837	CHST11;CSPG4;CHST3
regulation of vasculature development (GO:1901342)	3/27	0.0423683	0.22615	0	0	4.20191	13.2837	HMOX1;ETS1;EPHA2
L-alpha-amino acid transmembrane transport (GO:1902475)	3/27	0.0423683	0.22615	0	0	4.20191	13.2837	SLC25A29;SLC38A1;SLC6A9
positive regulation of striated muscle cell differentiation (GO:0051155)	3/27	0.0423683	0.22615	0	0	4.20191	13.2837	MMP14;AKAP6;NRG1
regulation of type I interferon production (GO:0032479)	6/89	0.0447076	0.234759	0	0	2.43529	7.56793	IFI16;IRF1;LRRFIP1;IKBKE;TRIM21;NFKB2
anion transmembrane transport (GO:0098656)	5/67	0.0447971	0.234759	0	0	2.71501	8.43176	SLC25A29;SLC6A9;LRRC8C;SFXN3;LRRC8A
vascular endothelial growth factor receptor signaling pathway (GO:0048010)	5/67	0.0447971	0.234759	0	0	2.71501	8.43176	FLT1;PXN;VEGFC;SHB;BCAR1
regulation of astrocyte differentiation (GO:0048710)	2/12	0.045714	0.234759	0	0	6.71626	20.722	BMP2;NOTCH1
cell cycle checkpoint signaling (GO:0000075)	2/12	0.045714	0.234759	0	0	6.71626	20.722	WEE1;PLK2
cellular response to growth hormone stimulus (GO:0071378)	2/12	0.045714	0.234759	0	0	6.71626	20.722	SOCS2;PXN
regulation of nucleobase-containing compound metabolic process (GO:0019219)	2/12	0.045714	0.234759	0	0	6.71626	20.722	PCBP4;RASA1
regulation of pseudopodium assembly (GO:0031272)	2/12	0.045714	0.234759	0	0	6.71626	20.722	CDC42EP1;F2RL1
glomerular visceral epithelial cell differentiation (GO:0072112)	2/12	0.045714	0.234759	0	0	6.71626	20.722	MYO1E;PODXL
inositol phosphate catabolic process (GO:0071545)	2/12	0.045714	0.234759	0	0	6.71626	20.722	INPP1;SYNJ2
serine family amino acid biosynthetic process (GO:0009070)	2/12	0.045714	0.234759	0	0	6.71626	20.722	PSAT1;PHGDH
mitotic G1/S transition checkpoint signaling (GO:0044819)	2/12	0.045714	0.234759	0	0	6.71626	20.722	PLK3;CCND1
negative regulation of calcineurin-mediated signaling (GO:0106057)	2/12	0.045714	0.234759	0	0	6.71626	20.722	DYRK2;HOMER3
negative regulation of calcineurin-NFAT signaling cascade (GO:0070885)	2/12	0.045714	0.234759	0	0	6.71626	20.722	DYRK2;HOMER3
negative regulation of glucose transmembrane transport (GO:0010829)	2/12	0.045714	0.234759	0	0	6.71626	20.722	GRB10;APPL2
phosphate ion transmembrane transport (GO:0035435)	2/12	0.045714	0.234759	0	0	6.71626	20.722	SLC20A2;SLC20A1
positive regulation of cardiocyte differentiation (GO:1905209)	2/12	0.045714	0.234759	0	0	6.71626	20.722	TGFB2;GPER1
positive regulation of cellular senescence (GO:2000774)	2/12	0.045714	0.234759	0	0	6.71626	20.722	HMGA1;HMGA2
positive regulation of myeloid leukocyte mediated immunity (GO:0002888)	2/12	0.045714	0.234759	0	0	6.71626	20.722	F2RL1;TICAM1
positive regulation of protein depolymerization (GO:1901881)	2/12	0.045714	0.234759	0	0	6.71626	20.722	F2RL1;NES
positive regulation of pseudopodium assembly (GO:0031274)	2/12	0.045714	0.234759	0	0	6.71626	20.722	CDC42EP1;F2RL1
regulation of calcineurin-NFAT signaling cascade (GO:0070884)	3/28	0.0464631	0.235209	0	0	4.03362	12.3796	DYRK2;AKAP6;HOMER3
regulation of DNA damage response, signal transduction by p53 class mediator (GO:0043516)	3/28	0.0464631	0.235209	0	0	4.03362	12.3796	SPRED3;ANKRD1;HIC1
cellular response to acid chemical (GO:0071229)	3/28	0.0464631	0.235209	0	0	4.03362	12.3796	RRAGC;SESN2;KLF2
leukocyte cell-cell adhesion (GO:0007159)	3/28	0.0464631	0.235209	0	0	4.03362	12.3796	TNIP1;EZR;ICAM1
ventricular septum morphogenesis (GO:0060412)	3/28	0.0464631	0.235209	0	0	4.03362	12.3796	TGFB2;NOTCH1;SOX4
negative regulation of cellular response to insulin stimulus (GO:1900077)	3/28	0.0464631	0.235209	0	0	4.03362	12.3796	PRKCD;GRB10;APPL2
neutral amino acid transport (GO:0015804)	3/28	0.0464631	0.235209	0	0	4.03362	12.3796	SLC36A1;SLC38A1;SLC6A9
positive regulation of monooxygenase activity (GO:0032770)	3/28	0.0464631	0.235209	0	0	4.03362	12.3796	VDR;NPR3;HTR2B
protein complex oligomerization (GO:0051259)	6/90	0.046781	0.235385	0	0	2.40617	7.36837	EHD1;EHD3;EHD4;LRRC8C;LRRC8A;BOK
regulation of wound healing (GO:0061041)	4/47	0.0468289	0.235385	0	0	3.12936	9.57977	TNFRSF12A;PLAU;F2RL1;HBEGF
positive regulation of cell-cell adhesion (GO:0022409)	4/47	0.0468289	0.235385	0	0	3.12936	9.57977	MAGI1;ADAM19;PODXL;PLAUR
positive regulation of pathway-restricted SMAD protein phosphorylation (GO:0010862)	4/47	0.0468289	0.235385	0	0	3.12936	9.57977	TGFB2;BMP2;GDF15;INHBE
negative regulation of gene expression (GO:0010629)	15/322	0.0494039	0.247891	0	0	1.65285	4.97132	BTG2;TGFB2;NOTCH1;CXCL8;VDR;DAPK3;DNMT3A;PDGFB;HDAC9;DLL4;FLCN;BMP2;STC2;GPER1;ITGB8
peptidyl-tyrosine phosphorylation (GO:0018108)	5/69	0.0497801	0.249339	0	0	2.62989	7.89004	DDR1;PDGFRB;FLT1;KIT;PDGFB
regulation of mitochondrion organization (GO:0010821)	4/48	0.0499621	0.249372	0	0	3.05808	9.16351	FLCN;INF2;MIEF2;SQSTM1
negative regulation of mitotic cell cycle (GO:0045930)	4/48	0.0499621	0.249372	0	0	3.05808	9.16351	BTG2;WEE1;SMAD3;PLK2
regulation of DNA biosynthetic process (GO:2000278)	3/29	0.0507455	0.251956	0	0	3.87828	11.5609	PDGFRB;PDGFB;ANKRD1
lamellipodium organization (GO:0097581)	3/29	0.0507455	0.251956	0	0	3.87828	11.5609	ABLIM1;KIT;SPATA13
negative regulation of interferon-gamma production (GO:0032689)	3/29	0.0507455	0.251956	0	0	3.87828	11.5609	DDIT3;TNFSF4;RARA
supramolecular fiber organization (GO:0097435)	16/351	0.0509913	0.252735	0	0	1.61617	4.8099	PLK3;TGFB2;MARCKSL1;COL27A1;HIP1R;SHROOM3;SNCAIP;RND3;LOXL1;MYO1E;MYO1B;TSPAN14;ARHGEF2;VIM;DBN1;BCAR1
regulation of endothelial cell proliferation (GO:0001936)	6/92	0.0511041	0.252854	0	0	2.34997	6.98856	BMP2;HTR2B;PDGFB;PIK3CD;VEGFC;THBS1
transcription initiation from RNA polymerase II promoter (GO:0006367)	8/140	0.0514743	0.254095	0	0	2.04365	6.06285	HDAC5;NOTCH1;VDR;NR2F1;RARA;NR1D1;HDAC9;TEAD2
negative regulation of canonical Wnt signaling pathway (GO:0090090)	9/165	0.0515335	0.254095	0	0	1.94638	5.77204	TLE4;BMP2;DDIT3;TPBG;DACT3;SOX9;LZTS2;GLI1;LIMD1
ion transport (GO:0006811)	7/116	0.0520928	0.255617	0	0	2.16432	6.39498	PANX1;SLC36A1;SLC20A2;SLC20A1;ATP10D;WNK4;LRRC8A
atrial cardiac muscle cell action potential (GO:0086014)	2/13	0.0530103	0.255617	0	0	6.10538	17.9331	GJC1;GJA1
cardiac cell development (GO:0055006)	2/13	0.0530103	0.255617	0	0	6.10538	17.9331	NOTCH1;ALPK2
cardiac right ventricle morphogenesis (GO:0003215)	2/13	0.0530103	0.255617	0	0	6.10538	17.9331	TGFB2;SOX4
cytoplasmic sequestering of protein (GO:0051220)	2/13	0.0530103	0.255617	0	0	6.10538	17.9331	NFKBIE;DBN1
Golgi ribbon formation (GO:0090161)	2/13	0.0530103	0.255617	0	0	6.10538	17.9331	MYO18A;OPTN
mature B cell differentiation involved in immune response (GO:0002313)	2/13	0.0530103	0.255617	0	0	6.10538	17.9331	LFNG;DOCK11
negative regulation by host of viral transcription (GO:0043922)	2/13	0.0530103	0.255617	0	0	6.10538	17.9331	JUN;HMGA2
negative regulation of myoblast differentiation (GO:0045662)	2/13	0.0530103	0.255617	0	0	6.10538	17.9331	NOTCH1;SOX9
pathway-restricted SMAD protein phosphorylation (GO:0060389)	2/13	0.0530103	0.255617	0	0	6.10538	17.9331	TGFB2;BMP2
positive regulation of calcium ion import (GO:0090280)	2/13	0.0530103	0.255617	0	0	6.10538	17.9331	PDGFRB;PDGFB
positive regulation of cell aging (GO:0090343)	2/13	0.0530103	0.255617	0	0	6.10538	17.9331	HMGA1;HMGA2
positive regulation of neuron migration (GO:2001224)	2/13	0.0530103	0.255617	0	0	6.10538	17.9331	SEMA6A;ARHGEF2
response to glucose (GO:0009749)	4/49	0.0532077	0.255974	0	0	2.98997	8.77123	GPER1;THBS1;SOX4;PCK2
negative regulation of programmed cell death (GO:0043069)	17/381	0.0532848	0.255974	0	0	1.58078	4.63501	PLK3;RIPK2;PLK2;AMIGO2;HTR2B;PLAUR;HMGA2;FMN2;THBS1;IFIT3;SOCS2;RASA1;MYO18A;SOX9;NUPR1;SQSTM1;BCL2L1
regulation of epithelial cell proliferation (GO:0050678)	6/93	0.0533542	0.255974	0	0	2.32284	6.80778	CDKN2B;TGFB2;SOX9;NUPR1;NR1D1;FGF1
chromatin organization (GO:0006325)	8/142	0.0550752	0.262235	0	0	2.01294	5.83563	KDM6B;HDAC5;PAK1;TCF7L1;SATB2;HMGA2;SOX9;BAZ1A
regulation of G1/S transition of mitotic cell cycle (GO:2000045)	5/71	0.0550758	0.262235	0	0	2.54993	7.39237	CDKN2B;WEE1;CCND1;APPL2;E2F7
chondroitin sulfate metabolic process (GO:0030204)	3/30	0.0552122	0.262235	0	0	3.73445	10.8171	CHST11;CSPG4;CHST3
respiratory tube development (GO:0030323)	3/30	0.0552122	0.262235	0	0	3.73445	10.8171	ITGA3;FGF1;STRA6
Golgi to plasma membrane protein transport (GO:0043001)	3/30	0.0552122	0.262235	0	0	3.73445	10.8171	MACF1;KIF13A;OPTN
ion homeostasis (GO:0050801)	3/30	0.0552122	0.262235	0	0	3.73445	10.8171	WNK4;NEDD4L;SLC4A3
regulation of cellular response to stress (GO:0080135)	7/118	0.0561378	0.265744	0	0	2.1251	6.12018	DNAJB1;NUAK1;NUPR1;AJUBA;CORO2B;IER3;ATF4
negative regulation of response to external stimulus (GO:0032102)	7/118	0.0561378	0.265744	0	0	2.1251	6.12018	DUSP3;IFI16;GPER1;PRKCD;NR1D1;TRIB1;TRIM21
amino acid transport (GO:0006865)	4/50	0.0565652	0.267322	0	0	2.92482	8.40113	SLC36A1;SLC38A1;SLC25A29;SLC38A4
cell morphogenesis involved in differentiation (GO:0000904)	5/72	0.0578411	0.271997	0	0	2.51175	7.15861	PXN;SIPA1L3;ATF4;EPHA2;MEGF9
extrinsic apoptotic signaling pathway (GO:0097191)	5/72	0.0578411	0.271997	0	0	2.51175	7.15861	TGFB2;SMAD3;G0S2;BOK;BCL2L1
negative regulation of supramolecular fiber organization (GO:1902904)	5/72	0.0578411	0.271997	0	0	2.51175	7.15861	NAV3;MID1IP1;PRKCD;HIP1R;ARHGEF2
activation of protein kinase B activity (GO:0032148)	3/31	0.0598596	0.273183	0	0	3.60089	10.1392	PDGFB;NRG1;FGF1
regulation of cellular component size (GO:0032535)	3/31	0.0598596	0.273183	0	0	3.60089	10.1392	PPP1R15A;RAB3B;EZR
regulation of cellular senescence (GO:2000772)	3/31	0.0598596	0.273183	0	0	3.60089	10.1392	NUAK1;HMGA1;HMGA2
cardiac muscle cell action potential involved in contraction (GO:0086002)	3/31	0.0598596	0.273183	0	0	3.60089	10.1392	GJC1;GJA1;NEDD4L
regulation of transmembrane receptor protein serine/threonine kinase signaling pathway (GO:0090092)	3/31	0.0598596	0.273183	0	0	3.60089	10.1392	SMAD3;SMURF2;ITGA3
negative regulation of osteoblast differentiation (GO:0045668)	3/31	0.0598596	0.273183	0	0	3.60089	10.1392	NOTCH1;SOX9;LIMD1
negative regulation of response to biotic stimulus (GO:0002832)	3/31	0.0598596	0.273183	0	0	3.60089	10.1392	IFI16;TRIB1;TRIM21
positive regulation of Rho protein signal transduction (GO:0035025)	3/31	0.0598596	0.273183	0	0	3.60089	10.1392	PRAG1;F2RL1;F2RL2
negative regulation of cell adhesion (GO:0007162)	5/73	0.0606846	0.273183	0	0	2.47468	6.93422	SEMA6A;NOTCH1;PODXL;RASA1;CORO2B
positive regulation of JNK cascade (GO:0046330)	5/73	0.0606846	0.273183	0	0	2.47468	6.93422	RASSF2;TRAF4;GADD45A;TNFRSF19;F2RL1
activation of cysteine-type endopeptidase activity (GO:0097202)	2/14	0.060686	0.273183	0	0	5.59631	15.6811	IFI16;RIPK2
cAMP metabolic process (GO:0046058)	2/14	0.060686	0.273183	0	0	5.59631	15.6811	PTHLH;EPHA2
regulation of macrophage cytokine production (GO:0010935)	2/14	0.060686	0.273183	0	0	5.59631	15.6811	SEMA7A;TGFB2
regulation of trophoblast cell migration (GO:1901163)	2/14	0.060686	0.273183	0	0	5.59631	15.6811	GJA1;SMURF2
sequestering of extracellular ligand from receptor (GO:0035581)	2/14	0.060686	0.273183	0	0	5.59631	15.6811	GREM2;BMP2
substrate-dependent cell migration (GO:0006929)	2/14	0.060686	0.273183	0	0	5.59631	15.6811	ITGA2;VEGFC
microvillus organization (GO:0032528)	2/14	0.060686	0.273183	0	0	5.59631	15.6811	RAP2B;EZR
vascular endothelial growth factor signaling pathway (GO:0038084)	2/14	0.060686	0.273183	0	0	5.59631	15.6811	PIK3CD;VEGFC
negative regulation of cartilage development (GO:0061037)	2/14	0.060686	0.273183	0	0	5.59631	15.6811	SOX9;PTHLH
negative regulation of fibroblast growth factor receptor signaling pathway (GO:0040037)	2/14	0.060686	0.273183	0	0	5.59631	15.6811	SPRY4;THBS1
negative regulation of pri-miRNA transcription by RNA polymerase II (GO:1902894)	2/14	0.060686	0.273183	0	0	5.59631	15.6811	PDGFB;SOX9
negative regulation of T cell differentiation (GO:0045581)	2/14	0.060686	0.273183	0	0	5.59631	15.6811	IRF1;TNFSF4
negative regulation of TORC1 signaling (GO:1904262)	2/14	0.060686	0.273183	0	0	5.59631	15.6811	SESN2;RNF152
positive regulation of cardiac muscle cell proliferation (GO:0060045)	2/14	0.060686	0.273183	0	0	5.59631	15.6811	NOTCH1;GLI1
positive regulation of superoxide anion generation (GO:0032930)	2/14	0.060686	0.273183	0	0	5.59631	15.6811	PRKCD;F2RL1
positive regulation of T-helper cell differentiation (GO:0045624)	2/14	0.060686	0.273183	0	0	5.59631	15.6811	TNFSF4;RARA
positive regulation of type 2 immune response (GO:0002830)	2/14	0.060686	0.273183	0	0	5.59631	15.6811	TNFSF4;RARA
neuron projection development (GO:0031175)	9/171	0.0617876	0.277703	0	0	1.87371	5.21651	EHD1;BTG2;PAK1;MAP1S;MICALL1;STX3;FRY;DBN1;ZNF365
nervous system development (GO:0007399)	19/447	0.0633015	0.283666	0	0	1.50286	4.14766	CHRM2;ARNT2;MARCKSL1;SEMA6A;MAP1S;NAB2;NRG1;NAV1;TRAK1;GLIS2;IRF2BPL;FGF5;NAV3;BTBD3;PDGFC;DPF3;APBA1;CHAC1;NES
cellular response to amino acid starvation (GO:0034198)	5/74	0.0636061	0.283666	0	0	2.43869	6.7187	FLCN;RRAGC;SESN2;RNF152;ATF4
ameboidal-type cell migration (GO:0001667)	4/52	0.063613	0.283666	0	0	2.80266	7.72116	SEMA7A;SEMA6A;HTR2B;PKN1
negative regulation of BMP signaling pathway (GO:0030514)	4/52	0.063613	0.283666	0	0	2.80266	7.72116	GREM2;BMP2;NOTCH1;SMURF2
positive regulation of developmental growth (GO:0048639)	4/52	0.063613	0.283666	0	0	2.80266	7.72116	MACF1;SEMA7A;NEDD4L;DBN1
aortic valve morphogenesis (GO:0003180)	3/32	0.0646841	0.286199	0	0	3.47654	9.51961	DLL4;NOTCH1;SOX9
cardiac muscle tissue morphogenesis (GO:0055008)	3/32	0.0646841	0.286199	0	0	3.47654	9.51961	BMP2;NOTCH1;ANKRD1
cellular response to glucose stimulus (GO:0071333)	3/32	0.0646841	0.286199	0	0	3.47654	9.51961	GPER1;SOX4;PCK2
negative regulation of microtubule polymerization or depolymerization (GO:0031111)	3/32	0.0646841	0.286199	0	0	3.47654	9.51961	NAV3;MID1IP1;ARHGEF2
positive regulation of immune effector process (GO:0002699)	3/32	0.0646841	0.286199	0	0	3.47654	9.51961	TNFSF4;MYO18A;APPL2
regulation of neuron apoptotic process (GO:0043523)	6/98	0.0654961	0.288894	0	0	2.19603	5.98586	TGFB2;UNC5B;DDIT3;RASA1;NUPR1;ATF4
regulation of peptidyl-serine phosphorylation (GO:0033135)	6/98	0.0654961	0.288894	0	0	2.19603	5.98586	BCAR3;PAK1;RASSF2;RIPK2;FNIP2;RAPGEF3
regulation of canonical Wnt signaling pathway (GO:0060828)	12/253	0.0659132	0.290284	0	0	1.68129	4.57212	TLE4;BMP2;SMURF2;DDIT3;TPBG;DAPK3;DACT3;SOX9;GLI1;LIMD1;LZTS2;SOX4
response to amino acid starvation (GO:1990928)	5/75	0.0666054	0.292878	0	0	2.40373	6.51162	FLCN;RRAGC;SESN2;RNF152;ATF4
positive regulation of intracellular protein transport (GO:0090316)	8/148	0.0668238	0.293385	0	0	1.92607	5.21137	PLK3;RIPOR1;SMAD3;PRKCD;TP53BP2;MIEF2;RAPGEF3;BBC3
positive regulation of epithelial cell proliferation (GO:0050679)	7/123	0.0670835	0.294072	0	0	2.03298	5.49273	BMP2;PDGFB;HTR2B;PIK3CD;VEGFC;SOX9;FGF1
positive regulation of chemokine production (GO:0032722)	4/53	0.0673015	0.294573	0	0	2.74532	7.40846	EGR1;TNFSF4;HMOX1;F2RL1
regulation of clathrin-dependent endocytosis (GO:2000369)	2/15	0.0687131	0.2953	0	0	5.16556	13.8324	TNK2;HIP1R
cellular response to estrogen stimulus (GO:0071391)	2/15	0.0687131	0.2953	0	0	5.16556	13.8324	ARID5A;RARA
regulation of extracellular matrix organization (GO:1903053)	2/15	0.0687131	0.2953	0	0	5.16556	13.8324	DDR1;NOTCH1
contractile actin filament bundle assembly (GO:0030038)	2/15	0.0687131	0.2953	0	0	5.16556	13.8324	FAM171A1;ZYX
regulation of superoxide anion generation (GO:0032928)	2/15	0.0687131	0.2953	0	0	5.16556	13.8324	PRKCD;F2RL1
ganglioside biosynthetic process (GO:0001574)	2/15	0.0687131	0.2953	0	0	5.16556	13.8324	ST3GAL5;ST3GAL1
stress fiber assembly (GO:0043149)	2/15	0.0687131	0.2953	0	0	5.16556	13.8324	FAM171A1;ZYX
microvillus assembly (GO:0030033)	2/15	0.0687131	0.2953	0	0	5.16556	13.8324	RAP2B;EZR
negative regulation of chondrocyte differentiation (GO:0032331)	2/15	0.0687131	0.2953	0	0	5.16556	13.8324	SOX9;PTHLH
negative regulation of protein processing (GO:0010955)	2/15	0.0687131	0.2953	0	0	5.16556	13.8324	CHAC1;THBS1
placenta development (GO:0001890)	2/15	0.0687131	0.2953	0	0	5.16556	13.8324	ADAM19;E2F7
positive regulation of keratinocyte differentiation (GO:0045618)	2/15	0.0687131	0.2953	0	0	5.16556	13.8324	VDR;ETV4
actin filament bundle assembly (GO:0051017)	3/33	0.0696814	0.29722	0	0	3.36049	8.95173	MYO1B;NEDD9;EZR
actin filament bundle organization (GO:0061572)	3/33	0.0696814	0.29722	0	0	3.36049	8.95173	MYO1B;NEDD9;EZR
regulation of histone acetylation (GO:0035065)	3/33	0.0696814	0.29722	0	0	3.36049	8.95173	HDAC5;FLCN;RAPGEF3
negative regulation of smooth muscle cell proliferation (GO:0048662)	3/33	0.0696814	0.29722	0	0	3.36049	8.95173	GPER1;HMOX1;TRIB1
regulation of BMP signaling pathway (GO:0030510)	5/76	0.0696823	0.29722	0	0	2.36975	6.31256	BMP2;FOXD1;NOTCH1;SMURF2;ITGA3
generation of neurons (GO:0048699)	10/202	0.0705332	0.3004	0	0	1.75694	4.65884	TGFB2;FZD2;WNT5B;MAP1B;BHLHE40;BHLHE41;FZD8;NAV1;EML1;IER2
positive regulation of translation (GO:0045727)	6/100	0.0707695	0.300956	0	0	2.14908	5.69148	HABP4;PRR16;VIM;THBS1;SOX4;LARP6
regulation of focal adhesion assembly (GO:0051893)	4/54	0.0710984	0.301453	0	0	2.69028	7.11226	MACF1;DUSP3;DAPK3;THBS1
negative regulation of viral genome replication (GO:0045071)	4/54	0.0710984	0.301453	0	0	2.69028	7.11226	IFI16;TNIP1;IFIT5;HMGA2
platelet degranulation (GO:0002576)	7/125	0.0717968	0.303961	0	0	1.99831	5.26339	TOR4A;TGFB2;HABP4;PDGFB;VEGFC;GTPBP2;THBS1
cellular protein modification process (GO:0006464)	38/1025	0.0724344	0.306205	0	0	1.30937	3.4372	MTMR3;DYRK2;PRAG1;PDGFB;PPM1H;WNK4;PIK3CD;THBS1;LOXL1;SOCS2;STK10;SOCS3;NUAK1;PAK1;EVA1A;B3GALT2;STC2;ST3GAL5;ST3GAL1;IKBKE;FNIP2;TGFB2;PLK2;PRKCD;DAPK3;LMO7;PPP2R3A;DUSP8;FBXO32;DUSP6;MEX3B;BMP2;ADM2;RARA;MXRA8;FAM20C;PKN1;TRIB1
purine ribonucleotide metabolic process (GO:0009150)	5/77	0.0728363	0.306538	0	0	2.33671	6.12112	EFL1;CROT;AMPD3;PTHLH;EPHA2
negative regulation of developmental process (GO:0051093)	5/77	0.0728363	0.306538	0	0	2.33671	6.12112	BMP2;NOTCH1;SOX9;ALPK2;RAPGEF3
positive regulation of type I interferon production (GO:0032481)	5/77	0.0728363	0.306538	0	0	2.33671	6.12112	IFI16;RIPK2;IRF1;LRRFIP1;NFKB2
regulation of cell adhesion mediated by integrin (GO:0033628)	3/34	0.0748475	0.313149	0	0	3.25191	8.42995	TGFB2;PLAU;EPHA2
regulation of keratinocyte differentiation (GO:0045616)	3/34	0.0748475	0.313149	0	0	3.25191	8.42995	ERRFI1;VDR;ETV4
regulation of myoblast differentiation (GO:0045661)	3/34	0.0748475	0.313149	0	0	3.25191	8.42995	NOTCH1;LRRC8A;SOX9
positive regulation of protein dephosphorylation (GO:0035307)	3/34	0.0748475	0.313149	0	0	3.25191	8.42995	PPP1R15A;PDGFRB;PRKCD
negative regulation of protein serine/threonine kinase activity (GO:0071901)	5/78	0.0760672	0.317293	0	0	2.30459	5.93693	GADD45A;PRKCD;SPRY4;PKIG;SH2B3
cell junction assembly (GO:0034329)	6/102	0.0762804	0.317293	0	0	2.10409	5.41455	GJC1;VASP;FLCN;ARVCF;FBLIM1;FLNC
regulation of fatty acid oxidation (GO:0046320)	2/16	0.0770648	0.317293	0	0	4.79634	12.2935	SOX9;APPL2
regulation of interleukin-13 production (GO:0032656)	2/16	0.0770648	0.317293	0	0	4.79634	12.2935	TNFSF4;RARA
regulation of leukocyte activation (GO:0002694)	2/16	0.0770648	0.317293	0	0	4.79634	12.2935	GPER1;MYO18A
digestive tract morphogenesis (GO:0048546)	2/16	0.0770648	0.317293	0	0	4.79634	12.2935	GLI1;STRA6
filopodium assembly (GO:0046847)	2/16	0.0770648	0.317293	0	0	4.79634	12.2935	SPATA13;EZR
mesenchyme development (GO:0060485)	2/16	0.0770648	0.317293	0	0	4.79634	12.2935	BMP2;HMGA2
negative regulation of receptor signaling pathway via JAK-STAT (GO:0046426)	2/16	0.0770648	0.317293	0	0	4.79634	12.2935	SOCS3;SH2B3
positive regulation of collagen biosynthetic process (GO:0032967)	2/16	0.0770648	0.317293	0	0	4.79634	12.2935	VIM;LARP6
positive regulation of endothelial cell apoptotic process (GO:2000353)	2/16	0.0770648	0.317293	0	0	4.79634	12.2935	GPER1;THBS1
blood vessel morphogenesis (GO:0048514)	4/56	0.0790127	0.323907	0	0	2.58654	6.56501	FLT1;RASA1;ITGB8;STRA6
Rho protein signal transduction (GO:0007266)	4/56	0.0790127	0.323907	0	0	2.58654	6.56501	RIPOR1;CDC42EP1;ARHGAP29;EPS8L2
peptidyl-tyrosine modification (GO:0018212)	4/56	0.0790127	0.323907	0	0	2.58654	6.56501	PDGFRB;FLT1;KIT;PDGFB
respiratory system development (GO:0060541)	3/35	0.0801777	0.326331	0	0	3.15013	7.94938	ITGA3;FGF1;STRA6
response to estrogen (GO:0043627)	3/35	0.0801777	0.326331	0	0	3.15013	7.94938	KRT19;ARID5A;RARA
muscle cell differentiation (GO:0042692)	3/35	0.0801777	0.326331	0	0	3.15013	7.94938	WNT5B;SPEG;SYNE1
negative regulation of cell cycle G1/S phase transition (GO:1902807)	3/35	0.0801777	0.326331	0	0	3.15013	7.94938	CDKN2B;WEE1;E2F7
peptidyl-tyrosine dephosphorylation (GO:0035335)	3/35	0.0801777	0.326331	0	0	3.15013	7.94938	DUSP3;DUSP8;DUSP6
cellular response to insulin stimulus (GO:0032869)	7/129	0.0817983	0.332452	0	0	1.93239	4.83775	BCAR3;HDAC5;GRB10;TRIB3;HDAC9;BCAR1;PCK2
cellular response to interleukin-1 (GO:0071347)	8/155	0.0823451	0.334197	0	0	1.83369	4.57842	EGR1;CXCL8;RIPK2;ANKRD1;SOX9;NR1D1;SQSTM1;GBP3
negative regulation of cellular response to growth factor stimulus (GO:0090288)	5/80	0.0827575	0.334915	0	0	2.2429	5.58895	BMP2;NOTCH1;SMURF2;SPRY4;THBS1
positive regulation of cell adhesion (GO:0045785)	5/80	0.0827575	0.334915	0	0	2.2429	5.58895	MAGI1;FLCN;TGFB2;PDGFB;STX3
carboxylic acid transport (GO:0046942)	4/57	0.0831275	0.335458	0	0	2.5376	6.31199	SLC36A1;SLC38A1;SLC25A29;SLC6A9
regulation of reactive oxygen species metabolic process (GO:2000377)	4/57	0.0831275	0.335458	0	0	2.5376	6.31199	PDGFRB;GADD45A;PDGFB;THBS1
regulation of response to external stimulus (GO:0032101)	7/130	0.0844181	0.336825	0	0	1.91659	4.73775	SEMA7A;TNFSF4;IRF1;NMT2;F2RL1;APPL2;BRD4
G2/M transition of mitotic cell cycle (GO:0000086)	7/130	0.0844181	0.336825	0	0	1.91659	4.73775	PLK3;CDKN2B;WEE1;BACH1;AJUBA;NES;OPTN
regulation of JNK cascade (GO:0046328)	6/105	0.0849892	0.336825	0	0	2.04002	5.02911	RASSF2;DUSP3;TRAF4;GADD45A;TNFRSF19;F2RL1
establishment of protein localization to plasma membrane (GO:0061951)	3/36	0.0856677	0.336825	0	0	3.05451	7.50579	MACF1;KIF13A;OPTN
negative regulation of toll-like receptor signaling pathway (GO:0034122)	3/36	0.0856677	0.336825	0	0	3.05451	7.50579	F2RL1;NR1D1;TICAM1
purine ribonucleotide transport (GO:0015868)	2/17	0.0857157	0.336825	0	0	4.47636	10.9971	LRRC8C;LRRC8A
aorta morphogenesis (GO:0035909)	2/17	0.0857157	0.336825	0	0	4.47636	10.9971	PDGFRB;DLL4
regulation of cell killing (GO:0031341)	2/17	0.0857157	0.336825	0	0	4.47636	10.9971	TGFB2;ICAM1
cell communication by electrical coupling involved in cardiac conduction (GO:0086064)	2/17	0.0857157	0.336825	0	0	4.47636	10.9971	GJC1;GJA1
regulation of stem cell proliferation (GO:0072091)	2/17	0.0857157	0.336825	0	0	4.47636	10.9971	GJA1;HMGA2
regulation of steroid biosynthetic process (GO:0050810)	2/17	0.0857157	0.336825	0	0	4.47636	10.9971	EGR1;BMP2
negative regulation of ATP metabolic process (GO:1903579)	2/17	0.0857157	0.336825	0	0	4.47636	10.9971	FLCN;NUPR1
phosphate ion transport (GO:0006817)	2/17	0.0857157	0.336825	0	0	4.47636	10.9971	SLC20A2;SLC20A1
positive regulation of collagen metabolic process (GO:0010714)	2/17	0.0857157	0.336825	0	0	4.47636	10.9971	VIM;LARP6
positive regulation of cyclin-dependent protein serine/threonine kinase activity (GO:0045737)	2/17	0.0857157	0.336825	0	0	4.47636	10.9971	CCND1;PDGFB
positive regulation of DNA replication (GO:0045740)	2/17	0.0857157	0.336825	0	0	4.47636	10.9971	BCAR3;GLI1
positive regulation of smooth muscle cell migration (GO:0014911)	2/17	0.0857157	0.336825	0	0	4.47636	10.9971	PDGFRB;PDGFB
positive regulation of stem cell differentiation (GO:2000738)	2/17	0.0857157	0.336825	0	0	4.47636	10.9971	TGFB2;SOX9
positive regulation of stem cell proliferation (GO:2000648)	2/17	0.0857157	0.336825	0	0	4.47636	10.9971	GJA1;HMGA2
phospholipase C-activating G protein-coupled receptor signaling pathway (GO:0007200)	5/81	0.0862158	0.338323	0	0	2.21327	5.42451	CHRM2;HRH1;HTR2B;F2RL1;F2RL2
regulation of pathway-restricted SMAD protein phosphorylation (GO:0060393)	4/58	0.0873454	0.342283	0	0	2.49048	6.07151	TGFB2;BMP2;GDF15;INHBE
cellular response to peptide hormone stimulus (GO:0071375)	6/106	0.0880093	0.34441	0	0	2.01951	4.90805	HDAC5;GPER1;PRKCD;TRIB3;HDAC9;PCK2
regulation of G protein-coupled receptor signaling pathway (GO:0008277)	5/82	0.0897488	0.350735	0	0	2.18442	5.26606	RGS4;CXCL8;RGS3;GPER1;NMT2
regulation of p38MAPK cascade (GO:1900744)	3/37	0.0913126	0.354412	0	0	2.96452	7.09549	BMP2;GADD45A;EZR
lysosome localization (GO:0032418)	3/37	0.0913126	0.354412	0	0	2.96452	7.09549	FLCN;KIT;PIK3CD
negative regulation of endothelial cell proliferation (GO:0001937)	3/37	0.0913126	0.354412	0	0	2.96452	7.09549	DLL4;FLT1;THBS1
negative regulation of stress-activated MAPK cascade (GO:0032873)	3/37	0.0913126	0.354412	0	0	2.96452	7.09549	DUSP3;F2RL1;EZR
neural crest cell migration (GO:0001755)	3/37	0.0913126	0.354412	0	0	2.96452	7.09549	SEMA7A;SEMA6A;HTR2B
central nervous system development (GO:0007417)	12/268	0.0916034	0.354812	0	0	1.58154	3.78032	ARNT2;MARCKSL1;MAP1S;PDGFC;AMIGO2;PHGDH;SOX9;SYNJ2;EML1;NES;SOX4;GLIS2
response to reactive oxygen species (GO:0000302)	4/59	0.091665	0.354812	0	0	2.44508	5.84279	PLK3;JUN;PXN;HMOX1
protein autophosphorylation (GO:0046777)	8/159	0.0920943	0.355217	0	0	1.78475	4.25651	PDGFRB;DDR1;STK10;MEX3B;PAK1;FLT1;DAPK3;KIT
regulation of defense response (GO:0031347)	5/83	0.0933557	0.355217	0	0	2.1563	5.11331	SEMA7A;IRF1;TNFSF4;APPL2;BRD4
regulation of interleukin-1 beta production (GO:0032651)	5/83	0.0933557	0.355217	0	0	2.1563	5.11331	PANX1;EGR1;IFI16;RIPK2;F2RL1
negative regulation of transmembrane receptor protein serine/threonine kinase signaling pathway (GO:0090101)	6/108	0.0942231	0.355217	0	0	1.97971	4.67625	SPRED3;BMP2;NOTCH1;SMAD3;SMURF2;VASN
adenine nucleotide transport (GO:0051503)	2/18	0.0946414	0.355217	0	0	4.19637	9.89361	LRRC8C;LRRC8A
regulation of adaptive immune response (GO:0002819)	2/18	0.0946414	0.355217	0	0	4.19637	9.89361	IRF1;TNFSF4
regulation of cellular protein catabolic process (GO:1903362)	2/18	0.0946414	0.355217	0	0	4.19637	9.89361	EZR;VGLL4
regulation of mitochondrial outer membrane permeabilization involved in apoptotic signaling pathway (GO:1901028)	2/18	0.0946414	0.355217	0	0	4.19637	9.89361	HIP1R;BOK
regulation of platelet aggregation (GO:0090330)	2/18	0.0946414	0.355217	0	0	4.19637	9.89361	PRKCD;SH2B3
regulation of protein sumoylation (GO:0033233)	2/18	0.0946414	0.355217	0	0	4.19637	9.89361	EGR1;ZMIZ1
regulation of single stranded viral RNA replication via double stranded DNA intermediate (GO:0045091)	2/18	0.0946414	0.355217	0	0	4.19637	9.89361	CXCL8;HMGA2
G protein-coupled acetylcholine receptor signaling pathway (GO:0007213)	2/18	0.0946414	0.355217	0	0	4.19637	9.89361	CHRM2;RGS10
negative regulation of cation transmembrane transport (GO:1904063)	2/18	0.0946414	0.355217	0	0	4.19637	9.89361	NEDD4L;CBARP
negative regulation of leukocyte cell-cell adhesion (GO:1903038)	2/18	0.0946414	0.355217	0	0	4.19637	9.89361	DUSP3;PAG1
negative regulation of Rho protein signal transduction (GO:0035024)	2/18	0.0946414	0.355217	0	0	4.19637	9.89361	FLCN;ITGA3
positive regulation of cartilage development (GO:0061036)	2/18	0.0946414	0.355217	0	0	4.19637	9.89361	BMP2;SOX9
positive regulation of cell adhesion mediated by integrin (GO:0033630)	2/18	0.0946414	0.355217	0	0	4.19637	9.89361	TGFB2;PODXL
positive regulation of cell migration involved in sprouting angiogenesis (GO:0090050)	2/18	0.0946414	0.355217	0	0	4.19637	9.89361	HMOX1;HDAC9
positive regulation of extracellular matrix organization (GO:1903055)	2/18	0.0946414	0.355217	0	0	4.19637	9.89361	BMP2;SMAD3
positive regulation of interleukin-4 production (GO:0032753)	2/18	0.0946414	0.355217	0	0	4.19637	9.89361	TNFSF4;RARA
positive regulation of nitric-oxide synthase activity (GO:0051000)	2/18	0.0946414	0.355217	0	0	4.19637	9.89361	NPR3;HTR2B
positive regulation of phosphoprotein phosphatase activity (GO:0032516)	2/18	0.0946414	0.355217	0	0	4.19637	9.89361	PDGFRB;PPP1R15A
positive regulation of response to endoplasmic reticulum stress (GO:1905898)	2/18	0.0946414	0.355217	0	0	4.19637	9.89361	DDIT3;BOK
Notch signaling pathway (GO:0007219)	4/60	0.0960844	0.360158	0	0	2.40129	5.62509	DLL4;BMP2;NOTCH1;DTX3L
regulation of axon extension (GO:0030516)	3/38	0.0971076	0.361139	0	0	2.87967	6.71521	MACF1;SEMA7A;DBN1
connective tissue development (GO:0061448)	3/38	0.0971076	0.361139	0	0	2.87967	6.71521	ITGB8;ARID5B;SOX9
regulation of phosphoprotein phosphatase activity (GO:0043666)	3/38	0.0971076	0.361139	0	0	2.87967	6.71521	PPP1R15A;PDGFRB;NUAK1
negative regulation of TOR signaling (GO:0032007)	3/38	0.0971076	0.361139	0	0	2.87967	6.71521	FLCN;SESN2;RNF152
positive regulation of insulin secretion (GO:0032024)	3/38	0.0971076	0.361139	0	0	2.87967	6.71521	GPER1;LRRC8A;SOX4
positive regulation of production of molecular mediator of immune response (GO:0002702)	3/38	0.0971076	0.361139	0	0	2.87967	6.71521	TNFSF4;F2RL1;TNFRSF14
regulation of GTPase activity (GO:0043087)	9/189	0.0999013	0.371043	0	0	1.68476	3.88097	BCAR3;GPSM1;DOCK11;FLCN;DOCK9;RAPGEF1;RGS10;F2RL1;RAPGEF3
regulation of protein kinase activity (GO:0045859)	6/110	0.100666	0.373363	0	0	1.94144	4.45743	MAP2K3;RASSF2;RAP2B;TRAF4;TRIB3;TRIB1
negative regulation of defense response (GO:0031348)	5/85	0.100788	0.373363	0	0	2.10217	4.82392	IFI16;GPER1;PRKCD;NR1D1;TRIM21
vesicle cytoskeletal trafficking (GO:0099518)	3/39	0.103048	0.375782	0	0	2.79954	6.36213	MYO1E;MYO1B;TRAK1
phospholipid dephosphorylation (GO:0046839)	3/39	0.103048	0.375782	0	0	2.79954	6.36213	MTMR3;MTMR11;SYNJ2
positive regulation of intracellular transport (GO:0032388)	3/39	0.103048	0.375782	0	0	2.79954	6.36213	EHD1;PLK3;RIPOR1
regulation of cell-cell adhesion mediated by cadherin (GO:2000047)	2/19	0.103819	0.375782	0	0	3.94932	8.94564	ADAM19;NOTCH1
regulation of collagen biosynthetic process (GO:0032965)	2/19	0.103819	0.375782	0	0	3.94932	8.94564	VIM;LARP6
regulation of epithelial cell differentiation (GO:0030856)	2/19	0.103819	0.375782	0	0	3.94932	8.94564	MAFF;SOX9
regulation of neuroinflammatory response (GO:0150077)	2/19	0.103819	0.375782	0	0	3.94932	8.94564	NR1D1;NUPR1
DNA alkylation (GO:0006305)	2/19	0.103819	0.375782	0	0	3.94932	8.94564	SPOCD1;DNMT3A
DNA methylation or demethylation (GO:0044728)	2/19	0.103819	0.375782	0	0	3.94932	8.94564	SPOCD1;DNMT3A
regulation of oligodendrocyte differentiation (GO:0048713)	2/19	0.103819	0.375782	0	0	3.94932	8.94564	NOTCH1;ZNF365
dopamine metabolic process (GO:0042417)	2/19	0.103819	0.375782	0	0	3.94932	8.94564	TGFB2;SNCAIP
maintenance of protein localization in organelle (GO:0072595)	2/19	0.103819	0.375782	0	0	3.94932	8.94564	HK2;PML
mesenchymal cell development (GO:0014031)	2/19	0.103819	0.375782	0	0	3.94932	8.94564	NOTCH1;NRG1
vesicle transport along actin filament (GO:0030050)	2/19	0.103819	0.375782	0	0	3.94932	8.94564	MYO1E;MYO1B
negative regulation of nervous system development (GO:0051961)	2/19	0.103819	0.375782	0	0	3.94932	8.94564	NOTCH1;APPL2
negative regulation of T cell receptor signaling pathway (GO:0050860)	2/19	0.103819	0.375782	0	0	3.94932	8.94564	DUSP3;EZR
neural crest cell differentiation (GO:0014033)	2/19	0.103819	0.375782	0	0	3.94932	8.94564	HTR2B;NRG1
positive regulation of cellular protein catabolic process (GO:1903364)	2/19	0.103819	0.375782	0	0	3.94932	8.94564	EZR;VGLL4
regulation of protein serine/threonine kinase activity (GO:0071900)	6/111	0.103973	0.375862	0	0	1.92285	4.3526	CDKN2B;CCND1;GADD45A;HMGA2;TRIB3;TRIB1
regulation of interferon-gamma production (GO:0032649)	5/86	0.104613	0.376738	0	0	2.07611	4.68681	DDIT3;TNFSF4;CEBPG;RARA;F2RL1
glucose homeostasis (GO:0042593)	5/86	0.104613	0.376738	0	0	2.07611	4.68681	LRRC8A;NR1D1;HK2;APPL2;SOX4
response to interleukin-1 (GO:0070555)	5/86	0.104613	0.376738	0	0	2.07611	4.68681	CXCL8;ANKRD1;SOX9;NR1D1;GBP3
negative regulation of cell differentiation (GO:0045596)	9/191	0.10482	0.377008	0	0	1.66608	3.75785	SPRED3;NOTCH1;SMAD3;GPER1;TRIB3;SOX9;LIMD1;VASN;PTHLH
stress-activated MAPK cascade (GO:0051403)	4/62	0.105216	0.377478	0	0	2.31825	5.22008	MAP2K3;RIPK2;TNFRSF19;TRIB1
positive regulation of cysteine-type endopeptidase activity (GO:2001056)	4/62	0.105216	0.377478	0	0	2.31825	5.22008	IFI16;RIPK2;GPER1;UACA
phosphatidylinositol metabolic process (GO:0046488)	6/112	0.107336	0.384597	0	0	1.90461	4.2507	PDGFRB;MTMR3;MTMR11;PIK3CD;SYNJ2;PI4KB
negative regulation of angiogenesis (GO:0016525)	5/87	0.108508	0.388307	0	0	2.05069	4.55445	TGFB2;SEMA6A;THBS1;KLF2;PML
negative regulation of ERBB signaling pathway (GO:1901185)	3/40	0.109128	0.389547	0	0	2.72373	6.03371	ERRFI1;DUSP3;HBEGF
positive regulation of ossification (GO:0045778)	3/40	0.109128	0.389547	0	0	2.72373	6.03371	TGFB2;BMP2;TMEM119
cell cycle G1/S phase transition (GO:0044843)	4/63	0.109925	0.39141	0	0	2.27884	5.03158	PLK3;CCND1;PLK2;BCAT1
positive regulation of DNA metabolic process (GO:0051054)	4/63	0.109925	0.39141	0	0	2.27884	5.03158	PDGFRB;CEBPG;PDGFB;PML
protein dephosphorylation (GO:0006470)	7/139	0.110115	0.391595	0	0	1.78508	3.93829	PPP1R15A;MTMR3;DUSP3;PPM1H;PPP2R3A;DUSP8;DUSP6
plasma membrane bounded cell projection assembly (GO:0120031)	12/278	0.111725	0.392359	0	0	1.52129	3.33423	EHD1;EHD3;ABLIM1;EHD4;RAP2B;NOTCH1;SPATA13;KIT;DZIP1L;ARMC9;RFX2;EZR
regulation of fibroblast growth factor receptor signaling pathway (GO:0040036)	2/20	0.113226	0.392359	0	0	3.72972	8.12472	SPRY4;THBS1
cellular response to interferon-beta (GO:0035458)	2/20	0.113226	0.392359	0	0	3.72972	8.12472	IFI16;IRF1
cellular response to nitrogen compound (GO:1901699)	2/20	0.113226	0.392359	0	0	3.72972	8.12472	DDI2;EPG5
regulation of protein modification by small protein conjugation or removal (GO:1903320)	2/20	0.113226	0.392359	0	0	3.72972	8.12472	EGR1;ZMIZ1
regulation of smooth muscle contraction (GO:0006940)	2/20	0.113226	0.392359	0	0	3.72972	8.12472	CHRM2;DAPK3
granulocyte differentiation (GO:0030851)	2/20	0.113226	0.392359	0	0	3.72972	8.12472	RARA;PML
growth hormone receptor signaling pathway (GO:0060396)	2/20	0.113226	0.392359	0	0	3.72972	8.12472	SOCS2;PXN
hepaticobiliary system development (GO:0061008)	2/20	0.113226	0.392359	0	0	3.72972	8.12472	CEBPG;ARID5B
maintenance of protein location in nucleus (GO:0051457)	2/20	0.113226	0.392359	0	0	3.72972	8.12472	PML;SYNE1
modulation by symbiont of entry into host (GO:0052372)	2/20	0.113226	0.392359	0	0	3.72972	8.12472	CXCL8;TRIM21
myeloid cell development (GO:0061515)	2/20	0.113226	0.392359	0	0	3.72972	8.12472	KIT;SH2B3
negative regulation of axon extension involved in axon guidance (GO:0048843)	2/20	0.113226	0.392359	0	0	3.72972	8.12472	SEMA7A;SEMA6A
oligodendrocyte differentiation (GO:0048709)	2/20	0.113226	0.392359	0	0	3.72972	8.12472	PRDM8;SOX9
organic cation transport (GO:0015695)	2/20	0.113226	0.392359	0	0	3.72972	8.12472	SLC25A29;SEC14L1
positive regulation of cyclin-dependent protein kinase activity (GO:1904031)	2/20	0.113226	0.392359	0	0	3.72972	8.12472	CCND1;PDGFB
positive regulation of epidermal cell differentiation (GO:0045606)	2/20	0.113226	0.392359	0	0	3.72972	8.12472	VDR;ETV4
positive regulation of G2/M transition of mitotic cell cycle (GO:0010971)	2/20	0.113226	0.392359	0	0	3.72972	8.12472	CCND1;BRD4
positive regulation of lymphocyte differentiation (GO:0045621)	2/20	0.113226	0.392359	0	0	3.72972	8.12472	MMP14;ZMIZ1
positive regulation of nitrogen compound metabolic process (GO:0051173)	2/20	0.113226	0.392359	0	0	3.72972	8.12472	PDGFB;KLF2
post-transcriptional gene silencing by RNA (GO:0035194)	2/20	0.113226	0.392359	0	0	3.72972	8.12472	LIMD1;AJUBA
activation of protein kinase activity (GO:0032147)	6/114	0.114227	0.394846	0	0	1.86914	4.05524	TGFB2;PAK1;PRKCD;PDGFB;NRG1;FGF1
regulation of innate immune response (GO:0045088)	4/64	0.114726	0.394846	0	0	2.24074	4.85167	IFI16;IRF1;TRIM21;APPL2
negative regulation of apoptotic process (GO:0043066)	19/485	0.114986	0.394846	0	0	1.37754	2.97956	PLK3;NOTCH1;UNC5B;RIPK2;PLK2;PRKCD;HTR2B;PLAUR;HMGA2;FMN2;THBS1;IFIT3;SOCS2;RASA1;MYO18A;SOX9;NUPR1;SQSTM1;BCL2L1
regulation of cell development (GO:0060284)	3/41	0.115343	0.394846	0	0	2.65192	5.72773	BHLHE40;BHLHE41;HDAC9
carboxylic acid transmembrane transport (GO:1905039)	3/41	0.115343	0.394846	0	0	2.65192	5.72773	SLC36A1;SLC38A1;SLC38A4
cortical cytoskeleton organization (GO:0030865)	3/41	0.115343	0.394846	0	0	2.65192	5.72773	FMNL3;EZR;RND3
epithelial cell migration (GO:0010631)	3/41	0.115343	0.394846	0	0	2.65192	5.72773	PXN;KIT;PKN1
regulation of response to DNA damage stimulus (GO:2001020)	3/41	0.115343	0.394846	0	0	2.65192	5.72773	PRKCD;HMGA2;IER3
JNK cascade (GO:0007254)	3/41	0.115343	0.394846	0	0	2.65192	5.72773	RIPK2;TNFRSF19;TRIB1
negative regulation of cell-cell adhesion (GO:0022408)	3/41	0.115343	0.394846	0	0	2.65192	5.72773	BMP2;NOTCH1;PODXL
DNA-templated transcription, initiation (GO:0006352)	8/168	0.116337	0.394846	0	0	1.68357	3.62179	HDAC5;NOTCH1;VDR;NR2F1;RARA;NR1D1;HDAC9;TEAD2
cellular response to molecule of bacterial origin (GO:0071219)	6/115	0.117755	0.394846	0	0	1.8519	3.9615	CXCL8;TNFSF4;ANKRD1;NR1D1;VIM;TICAM1
chemical homeostasis (GO:0048878)	4/65	0.119618	0.394846	0	0	2.20389	4.67986	ABHD4;WNK4;NEDD4L;SLC4A3
negative regulation of protein kinase activity (GO:0006469)	5/90	0.120607	0.394846	0	0	1.97801	4.1839	DUSP3;SH3BP5L;GADD45A;TRIB3;TRIB1
regulation of double-strand break repair (GO:2000779)	3/42	0.121688	0.394846	0	0	2.58379	5.44222	FMN2;PML;ZNF365
neuron development (GO:0048666)	7/143	0.122729	0.394846	0	0	1.73221	3.63379	EHD1;TGFB2;BTG2;MICALL1;ETV1;STX3;FRY
actin filament-based transport (GO:0099515)	2/21	0.122841	0.394846	0	0	3.53324	7.40871	MYO1E;MYO1B
anterior/posterior axis specification (GO:0009948)	2/21	0.122841	0.394846	0	0	3.53324	7.40871	CDX1;DDIT3
regulation of fibroblast migration (GO:0010762)	2/21	0.122841	0.394846	0	0	3.53324	7.40871	THBS1;APPL2
epithelial cell development (GO:0002064)	2/21	0.122841	0.394846	0	0	3.53324	7.40871	WNT5B;SIPA1L3
extrinsic apoptotic signaling pathway in absence of ligand (GO:0097192)	2/21	0.122841	0.394846	0	0	3.53324	7.40871	BCL2L1;BOK
response to progesterone (GO:0032570)	2/21	0.122841	0.394846	0	0	3.53324	7.40871	TGFB2;THBS1
negative regulation of peptidyl-serine phosphorylation (GO:0033137)	2/21	0.122841	0.394846	0	0	3.53324	7.40871	RASSF2;GADD45A
negative regulation of small GTPase mediated signal transduction (GO:0051058)	2/21	0.122841	0.394846	0	0	3.53324	7.40871	TGFB2;SPRY4
neurotrophin signaling pathway (GO:0038179)	2/21	0.122841	0.394846	0	0	3.53324	7.40871	RAPGEF1;BCAR1
positive regulation of immune system process (GO:0002684)	2/21	0.122841	0.394846	0	0	3.53324	7.40871	TGFB2;PIK3CD
positive regulation of lipid storage (GO:0010884)	2/21	0.122841	0.394846	0	0	3.53324	7.40871	EHD1;IKBKE
positive regulation of smoothened signaling pathway (GO:0045880)	2/21	0.122841	0.394846	0	0	3.53324	7.40871	ARMC9;GLI1
regulation of signal transduction (GO:0009966)	9/198	0.123092	0.394846	0	0	1.60379	3.35965	LFNG;RGS4;SOCS2;TCF7L1;RGS3;PRAG1;ITGA3;PXN;GLI1
cell-cell junction assembly (GO:0007043)	4/66	0.124598	0.394846	0	0	2.16823	4.5157	GJC1;FLCN;GJA1;ARVCF
cellular component disassembly (GO:0022411)	4/66	0.124598	0.394846	0	0	2.16823	4.5157	ADAMTS5;MMP11;SCUBE3;MMP14
cellular response to nutrient levels (GO:0031669)	4/66	0.124598	0.394846	0	0	2.16823	4.5157	FLCN;RIPOR1;CDKN2B;RRAGC
ERBB signaling pathway (GO:0038127)	4/66	0.124598	0.394846	0	0	2.16823	4.5157	NRG1;SOX9;BCAR1;HBEGF
extracellular matrix disassembly (GO:0022617)	4/66	0.124598	0.394846	0	0	2.16823	4.5157	ADAMTS5;MMP11;SCUBE3;MMP14
positive regulation of supramolecular fiber organization (GO:1902905)	5/91	0.124776	0.394846	0	0	1.9549	4.06862	VASP;PAK1;NAV3;CDC42EP1;F2RL1
negative regulation of cell migration (GO:0030336)	7/144	0.125994	0.394846	0	0	1.71948	3.56194	FLCN;GJA1;DUSP3;RAP2B;NAV3;HMOX1;TRIB1
regulation of cell-substrate adhesion (GO:0010810)	3/43	0.128158	0.394846	0	0	2.51906	5.1754	NOTCH1;PDGFB;CORO2B
development of primary male sexual characteristics (GO:0046546)	3/43	0.128158	0.394846	0	0	2.51906	5.1754	TGFB2;KIT;SOX9
male gonad development (GO:0008584)	3/43	0.128158	0.394846	0	0	2.51906	5.1754	TGFB2;KIT;SOX9
myofibril assembly (GO:0030239)	3/43	0.128158	0.394846	0	0	2.51906	5.1754	PDGFRB;KRT19;ANKRD1
positive regulation of axonogenesis (GO:0050772)	3/43	0.128158	0.394846	0	0	2.51906	5.1754	MACF1;SEMA7A;DBN1
positive regulation of peptide hormone secretion (GO:0090277)	3/43	0.128158	0.394846	0	0	2.51906	5.1754	GPER1;LRRC8A;SOX4
positive regulation of T cell differentiation (GO:0045582)	3/43	0.128158	0.394846	0	0	2.51906	5.1754	ZMIZ1;TNFSF4;SOX4
regulation of macromolecule metabolic process (GO:0060255)	9/200	0.128609	0.394846	0	0	1.58683	3.25455	KDM6B;MTMR3;ZNF827;PCBP4;RASA1;ALPK2;AFF3;TRIM21;PTHLH
positive regulation of cellular component biogenesis (GO:0044089)	5/92	0.12901	0.394846	0	0	1.93233	3.95716	SMAD3;NRG1;BMF;AJUBA;FNIP2
regulation of viral genome replication (GO:0045069)	4/67	0.129665	0.394846	0	0	2.13371	4.35874	CXCL8;IFI16;TNIP1;IFIT5
positive regulation of cell differentiation (GO:0045597)	11/258	0.131637	0.394846	0	0	1.50063	3.04284	CCDC71L;GJA1;TGFB2;BMP2;SMAD3;PPP1R13L;TMEM119;LRRC8A;SOX9;ARHGEF2;RIN2
positive regulation of cysteine-type endopeptidase activity involved in apoptotic process (GO:0043280)	6/119	0.132398	0.394846	0	0	1.78598	3.61114	SMAD3;GPER1;HIP1R;UACA;BBC3;BOK
amino acid import (GO:0043090)	2/22	0.132646	0.394846	0	0	3.3564	6.78018	SLC36A1;SFXN3
cellular response to nerve growth factor stimulus (GO:1990090)	2/22	0.132646	0.394846	0	0	3.3564	6.78018	EHD1;RAPGEF1
regulation of voltage-gated calcium channel activity (GO:1901385)	2/22	0.132646	0.394846	0	0	3.3564	6.78018	CACNB3;CBARP
negative regulation of biomineral tissue development (GO:0070168)	2/22	0.132646	0.394846	0	0	3.3564	6.78018	NOTCH1;SOX9
negative regulation of lymphocyte activation (GO:0051250)	2/22	0.132646	0.394846	0	0	3.3564	6.78018	DUSP3;PAG1
osteoclast differentiation (GO:0030316)	2/22	0.132646	0.394846	0	0	3.3564	6.78018	DCSTAMP;EPHA2
peptidyl-threonine dephosphorylation (GO:0035970)	2/22	0.132646	0.394846	0	0	3.3564	6.78018	DUSP8;DUSP6
positive regulation of neural precursor cell proliferation (GO:2000179)	2/22	0.132646	0.394846	0	0	3.3564	6.78018	DLL4;NES
positive regulation of peptidyl-serine phosphorylation (GO:0033138)	5/93	0.133308	0.394846	0	0	1.91028	3.84938	BCAR3;PAK1;RIPK2;FNIP2;RAPGEF3
cation transmembrane transport (GO:0098655)	3/44	0.134747	0.394846	0	0	2.4575	4.9257	SLC25A29;SLC6A9;SFXN3
regulation of endothelial cell apoptotic process (GO:2000351)	3/44	0.134747	0.394846	0	0	2.4575	4.9257	GPER1;THBS1;ICAM1
negative regulation of epidermal growth factor receptor signaling pathway (GO:0042059)	3/44	0.134747	0.394846	0	0	2.4575	4.9257	ERRFI1;DUSP3;HBEGF
positive regulation of biosynthetic process (GO:0009891)	3/44	0.134747	0.394846	0	0	2.4575	4.9257	CXCL8;VIM;LARP6
positive regulation of stress fiber assembly (GO:0051496)	3/44	0.134747	0.394846	0	0	2.4575	4.9257	PAK1;PXN;RAPGEF3
canonical Wnt signaling pathway (GO:0060070)	4/68	0.134816	0.394846	0	0	2.10026	4.20859	TCF7L1;FZD2;WNT5B;FZD8
negative regulation of transforming growth factor beta receptor signaling pathway (GO:0030512)	4/68	0.134816	0.394846	0	0	2.10026	4.20859	SPRED3;SMAD3;SMURF2;VASN
positive regulation of protein localization to nucleus (GO:1900182)	4/68	0.134816	0.394846	0	0	2.10026	4.20859	SMAD3;DTX3L;SESN2;PRKCD
cellular response to lipopolysaccharide (GO:0071222)	6/120	0.136189	0.394846	0	0	1.77022	3.52931	CXCL8;TNFSF4;ANKRD1;NR1D1;VIM;TICAM1
protein sialylation (GO:1990743)	1/5	0.136843	0.394846	0	0	8.38342	16.674	ST3GAL1
pulmonary artery morphogenesis (GO:0061156)	1/5	0.136843	0.394846	0	0	8.38342	16.674	STRA6
pyrimidine ribonucleotide metabolic process (GO:0009218)	1/5	0.136843	0.394846	0	0	8.38342	16.674	AK5
receptor-mediated virion attachment to host cell (GO:0046813)	1/5	0.136843	0.394846	0	0	8.38342	16.674	ICAM1
apoptotic chromosome condensation (GO:0030263)	1/5	0.136843	0.394846	0	0	8.38342	16.674	GPER1
regulation of astrocyte activation (GO:0061888)	1/5	0.136843	0.394846	0	0	8.38342	16.674	NR1D1
regulation of basement membrane assembly involved in embryonic body morphogenesis (GO:1904259)	1/5	0.136843	0.394846	0	0	8.38342	16.674	PHLDB1
regulation of cardioblast differentiation (GO:0051890)	1/5	0.136843	0.394846	0	0	8.38342	16.674	TGFB2
BMP signaling pathway involved in heart development (GO:0061312)	1/5	0.136843	0.394846	0	0	8.38342	16.674	BMP2
regulation of caveolin-mediated endocytosis (GO:2001286)	1/5	0.136843	0.394846	0	0	8.38342	16.674	NEDD4L
camera-type eye photoreceptor cell differentiation (GO:0060219)	1/5	0.136843	0.394846	0	0	8.38342	16.674	SOX9
regulation of cellular response to osmotic stress (GO:0106049)	1/5	0.136843	0.394846	0	0	8.38342	16.674	EFHD1
cardiac muscle cell proliferation (GO:0060038)	1/5	0.136843	0.394846	0	0	8.38342	16.674	TGFB2
regulation of chloride transport (GO:2001225)	1/5	0.136843	0.394846	0	0	8.38342	16.674	ATP8B1
regulation of circadian sleep/wake cycle (GO:0042749)	1/5	0.136843	0.394846	0	0	8.38342	16.674	NR1D1
CD4-positive, alpha-beta T cell activation (GO:0035710)	1/5	0.136843	0.394846	0	0	8.38342	16.674	TNFSF4
regulation of dendritic cell cytokine production (GO:0002730)	1/5	0.136843	0.394846	0	0	8.38342	16.674	KIT
regulation of endothelial tube morphogenesis (GO:1901509)	1/5	0.136843	0.394846	0	0	8.38342	16.674	FGF1
cellular response to erythropoietin (GO:0036018)	1/5	0.136843	0.394846	0	0	8.38342	16.674	KIT
regulation of Fc-gamma receptor signaling pathway involved in phagocytosis (GO:1905449)	1/5	0.136843	0.394846	0	0	8.38342	16.674	APPL2
regulation of glomerular mesangial cell proliferation (GO:0072124)	1/5	0.136843	0.394846	0	0	8.38342	16.674	PDGFB
cellular response to macrophage colony-stimulating factor stimulus (GO:0036006)	1/5	0.136843	0.394846	0	0	8.38342	16.674	DCSTAMP
regulation of growth hormone receptor signaling pathway (GO:0060398)	1/5	0.136843	0.394846	0	0	8.38342	16.674	GDF15
cellular response to nutrient (GO:0031670)	1/5	0.136843	0.394846	0	0	8.38342	16.674	CDKN2B
regulation of growth rate (GO:0040009)	1/5	0.136843	0.394846	0	0	8.38342	16.674	NOTCH1
regulation of guanyl-nucleotide exchange factor activity (GO:1905097)	1/5	0.136843	0.394846	0	0	8.38342	16.674	GPSM1
regulation of heart growth (GO:0060420)	1/5	0.136843	0.394846	0	0	8.38342	16.674	DUSP6
regulation of hormone metabolic process (GO:0032350)	1/5	0.136843	0.394846	0	0	8.38342	16.674	STC2
cellular response to vitamin D (GO:0071305)	1/5	0.136843	0.394846	0	0	8.38342	16.674	VDR
regulation of integrin biosynthetic process (GO:0045113)	1/5	0.136843	0.394846	0	0	8.38342	16.674	TGFB2
chronic inflammatory response (GO:0002544)	1/5	0.136843	0.394846	0	0	8.38342	16.674	THBS1
coronary artery morphogenesis (GO:0060982)	1/5	0.136843	0.394846	0	0	8.38342	16.674	NOTCH1
regulation of mRNA binding (GO:1902415)	1/5	0.136843	0.394846	0	0	8.38342	16.674	LARP6
diaphragm development (GO:0060539)	1/5	0.136843	0.394846	0	0	8.38342	16.674	STRA6
dopamine biosynthetic process (GO:0042416)	1/5	0.136843	0.394846	0	0	8.38342	16.674	TGFB2
regulation of phosphatidylinositol dephosphorylation (GO:0060304)	1/5	0.136843	0.394846	0	0	8.38342	16.674	MTMR3
regulation of platelet-derived growth factor receptor-beta signaling pathway (GO:2000586)	1/5	0.136843	0.394846	0	0	8.38342	16.674	HIP1R
enamel mineralization (GO:0070166)	1/5	0.136843	0.394846	0	0	8.38342	16.674	FAM20C
regulation of receptor catabolic process (GO:2000644)	1/5	0.136843	0.394846	0	0	8.38342	16.674	DTX3L
female genitalia development (GO:0030540)	1/5	0.136843	0.394846	0	0	8.38342	16.674	STRA6
forebrain regionalization (GO:0021871)	1/5	0.136843	0.394846	0	0	8.38342	16.674	BMP2
fructose 2,6-bisphosphate metabolic process (GO:0006003)	1/5	0.136843	0.394846	0	0	8.38342	16.674	PFKFB2
gastro-intestinal system smooth muscle contraction (GO:0014831)	1/5	0.136843	0.394846	0	0	8.38342	16.674	HTR2B
glial cell-derived neurotrophic factor receptor signaling pathway (GO:0035860)	1/5	0.136843	0.394846	0	0	8.38342	16.674	GDF15
glycerol biosynthetic process (GO:0006114)	1/5	0.136843	0.394846	0	0	8.38342	16.674	PCK2
response to denervation involved in regulation of muscle adaptation (GO:0014894)	1/5	0.136843	0.394846	0	0	8.38342	16.674	FBXO32
response to macrophage colony-stimulating factor (GO:0036005)	1/5	0.136843	0.394846	0	0	8.38342	16.674	DCSTAMP
response to mitochondrial depolarisation (GO:0098780)	1/5	0.136843	0.394846	0	0	8.38342	16.674	SQSTM1
histone H3-K27 demethylation (GO:0071557)	1/5	0.136843	0.394846	0	0	8.38342	16.674	KDM6B
histone-threonine phosphorylation (GO:0035405)	1/5	0.136843	0.394846	0	0	8.38342	16.674	PKN1
retina vasculature development in camera-type eye (GO:0061298)	1/5	0.136843	0.394846	0	0	8.38342	16.674	PDGFRB
salivary gland development (GO:0007431)	1/5	0.136843	0.394846	0	0	8.38342	16.674	TGFB2
salivary gland morphogenesis (GO:0007435)	1/5	0.136843	0.394846	0	0	8.38342	16.674	TGFB2
kidney morphogenesis (GO:0060993)	1/5	0.136843	0.394846	0	0	8.38342	16.674	SOX4
striated muscle cell proliferation (GO:0014855)	1/5	0.136843	0.394846	0	0	8.38342	16.674	TGFB2
mammary gland duct morphogenesis (GO:0060603)	1/5	0.136843	0.394846	0	0	8.38342	16.674	EPHA2
mature conventional dendritic cell differentiation (GO:0097029)	1/5	0.136843	0.394846	0	0	8.38342	16.674	F2RL1
mature ribosome assembly (GO:0042256)	1/5	0.136843	0.394846	0	0	8.38342	16.674	EFL1
toll-like receptor 2 signaling pathway (GO:0034134)	1/5	0.136843	0.394846	0	0	8.38342	16.674	RIPK2
metanephric nephron tubule morphogenesis (GO:0072282)	1/5	0.136843	0.394846	0	0	8.38342	16.674	SOX9
trophoblast giant cell differentiation (GO:0060707)	1/5	0.136843	0.394846	0	0	8.38342	16.674	E2F7
ubiquitin-dependent SMAD protein catabolic process (GO:0030579)	1/5	0.136843	0.394846	0	0	8.38342	16.674	SMURF2
negative regulation of adaptive immune response (GO:0002820)	1/5	0.136843	0.394846	0	0	8.38342	16.674	TNFRSF14
negative regulation of calcium ion-dependent exocytosis (GO:0045955)	1/5	0.136843	0.394846	0	0	8.38342	16.674	CBARP
negative regulation of cardiac muscle cell proliferation (GO:0060044)	1/5	0.136843	0.394846	0	0	8.38342	16.674	VGLL4
negative regulation of cGMP-mediated signaling (GO:0010754)	1/5	0.136843	0.394846	0	0	8.38342	16.674	THBS1
negative regulation of CREB transcription factor activity (GO:0032792)	1/5	0.136843	0.394846	0	0	8.38342	16.674	DDIT3
negative regulation of cysteine-type endopeptidase activity involved in apoptotic signaling pathway (GO:2001268)	1/5	0.136843	0.394846	0	0	8.38342	16.674	PLAUR
negative regulation of gonadotropin secretion (GO:0032277)	1/5	0.136843	0.394846	0	0	8.38342	16.674	GJA1
negative regulation of insulin-like growth factor receptor signaling pathway (GO:0043569)	1/5	0.136843	0.394846	0	0	8.38342	16.674	BMP2
negative regulation of macrophage cytokine production (GO:0010936)	1/5	0.136843	0.394846	0	0	8.38342	16.674	TGFB2
negative regulation of organ growth (GO:0046621)	1/5	0.136843	0.394846	0	0	8.38342	16.674	WWC3
negative regulation of organelle organization (GO:0010639)	1/5	0.136843	0.394846	0	0	8.38342	16.674	FLCN
negative regulation of PERK-mediated unfolded protein response (GO:1903898)	1/5	0.136843	0.394846	0	0	8.38342	16.674	PPP1R15A
negative regulation of plasminogen activation (GO:0010757)	1/5	0.136843	0.394846	0	0	8.38342	16.674	THBS1
negative regulation of RNA polymerase II regulatory region sequence-specific DNA binding (GO:1903026)	1/5	0.136843	0.394846	0	0	8.38342	16.674	DDIT3
negative regulation of vascular endothelial cell proliferation (GO:1905563)	1/5	0.136843	0.394846	0	0	8.38342	16.674	FLT1
nephron tubule formation (GO:0072079)	1/5	0.136843	0.394846	0	0	8.38342	16.674	SOX9
ornithine transport (GO:0015822)	1/5	0.136843	0.394846	0	0	8.38342	16.674	SLC25A29
p38MAPK cascade (GO:0038066)	1/5	0.136843	0.394846	0	0	8.38342	16.674	MAP2K3
peptidyl-lysine oxidation (GO:0018057)	1/5	0.136843	0.394846	0	0	8.38342	16.674	LOXL1
peripheral nervous system neuron differentiation (GO:0048934)	1/5	0.136843	0.394846	0	0	8.38342	16.674	ETV1
plus-end-directed vesicle transport along microtubule (GO:0072383)	1/5	0.136843	0.394846	0	0	8.38342	16.674	KIF13A
positive regulation of basement membrane assembly involved in embryonic body morphogenesis (GO:1904261)	1/5	0.136843	0.394846	0	0	8.38342	16.674	PHLDB1
positive regulation of bicellular tight junction assembly (GO:1903348)	1/5	0.136843	0.394846	0	0	8.38342	16.674	EPHA2
positive regulation of blood-brain barrier permeability (GO:1905605)	1/5	0.136843	0.394846	0	0	8.38342	16.674	TJP2
positive regulation of cardioblast differentiation (GO:0051891)	1/5	0.136843	0.394846	0	0	8.38342	16.674	TGFB2
positive regulation of deoxyribonuclease activity (GO:0032077)	1/5	0.136843	0.394846	0	0	8.38342	16.674	PRKCD
positive regulation of endothelial cell-matrix adhesion via fibronectin (GO:1904906)	1/5	0.136843	0.394846	0	0	8.38342	16.674	RIN2
positive regulation of epithelial to mesenchymal transition involved in endocardial cushion formation (GO:1905007)	1/5	0.136843	0.394846	0	0	8.38342	16.674	TGFB2
positive regulation of gamma-delta T cell activation (GO:0046645)	1/5	0.136843	0.394846	0	0	8.38342	16.674	SOX4
positive regulation of Golgi to plasma membrane protein transport (GO:0042998)	1/5	0.136843	0.394846	0	0	8.38342	16.674	CNST
positive regulation of leukocyte mediated immunity (GO:0002705)	1/5	0.136843	0.394846	0	0	8.38342	16.674	KIT
positive regulation of mast cell chemotaxis (GO:0060754)	1/5	0.136843	0.394846	0	0	8.38342	16.674	VEGFC
positive regulation of neurotransmitter transport (GO:0051590)	1/5	0.136843	0.394846	0	0	8.38342	16.674	GPER1
positive regulation of smooth muscle cell differentiation (GO:0051152)	1/5	0.136843	0.394846	0	0	8.38342	16.674	KIT
positive regulation of transcription from RNA polymerase II promoter in response to hypoxia (GO:0061419)	1/5	0.136843	0.394846	0	0	8.38342	16.674	NOTCH1
proline transmembrane transport (GO:0035524)	1/5	0.136843	0.394846	0	0	8.38342	16.674	SLC36A1
prostaglandin transport (GO:0015732)	1/5	0.136843	0.394846	0	0	8.38342	16.674	SLCO2A1
regulation of kinase activity (GO:0043549)	5/94	0.13767	0.396831	0	0	1.88872	3.74512	DDR1;PDGFRB;FLT1;KIT;EPHA2
cellular component assembly (GO:0022607)	11/261	0.139177	0.400766	0	0	1.48239	2.92329	VASP;MAGI1;SLC9A3R2;MYO1B;FBLIM1;NEDD9;SOX9;FLNC;EZR;TEAD2;PML
positive regulation of transferase activity (GO:0051347)	7/148	0.139485	0.40125	0	0	1.67036	3.29026	PDGFRB;DDR1;FLT1;DTX3L;KIT;TRIB3;EPHA2
positive regulation of protein polymerization (GO:0032273)	4/69	0.140049	0.402464	0	0	2.06784	4.06489	VASP;PAK1;NAV3;CDC42EP1
regulation of mononuclear cell migration (GO:0071675)	2/23	0.14262	0.405753	0	0	3.19641	6.22524	STK10;THBS1
DNA methylation (GO:0006306)	2/23	0.14262	0.405753	0	0	3.19641	6.22524	SPOCD1;DNMT3A
ERK1 and ERK2 cascade (GO:0070371)	2/23	0.14262	0.405753	0	0	3.19641	6.22524	HTR2B;SOX9
regulation of supramolecular fiber organization (GO:1902903)	2/23	0.14262	0.405753	0	0	3.19641	6.22524	MAP1S;MAP1B
glucose 6-phosphate metabolic process (GO:0051156)	2/23	0.14262	0.405753	0	0	3.19641	6.22524	PGLS;HK2
vesicle transport along microtubule (GO:0047496)	2/23	0.14262	0.405753	0	0	3.19641	6.22524	KIF13A;TRAK1
negative regulation of extrinsic apoptotic signaling pathway in absence of ligand (GO:2001240)	2/23	0.14262	0.405753	0	0	3.19641	6.22524	UNC5B;BCL2L1
negative regulation of signal transduction in absence of ligand (GO:1901099)	2/23	0.14262	0.405753	0	0	3.19641	6.22524	UNC5B;BCL2L1
positive regulation of cell cycle G2/M phase transition (GO:1902751)	2/23	0.14262	0.405753	0	0	3.19641	6.22524	CCND1;BRD4
positive regulation of epithelial cell apoptotic process (GO:1904037)	2/23	0.14262	0.405753	0	0	3.19641	6.22524	GPER1;THBS1
brain development (GO:0007420)	7/150	0.146484	0.415336	0	0	1.64682	3.16328	ARNT2;MAP1S;AMIGO2;PHGDH;SYNJ2;EML1;NES
regulation of translation (GO:0006417)	8/178	0.146878	0.415336	0	0	1.58371	3.0378	BTG2;EIF5;DAPK3;PRR16;VIM;THBS1;SOX4;LARP6
negative regulation of immune response (GO:0050777)	8/178	0.146878	0.415336	0	0	1.58371	3.0378	GPR176;HTR7;CALCRL;IFI16;PLK2;ADM2;TRIM21;PTHLH
erythrocyte differentiation (GO:0030218)	3/46	0.148262	0.415336	0	0	2.34295	4.47216	CEBPG;KIT;SH2B3
positive regulation of nucleocytoplasmic transport (GO:0046824)	3/46	0.148262	0.415336	0	0	2.34295	4.47216	SMAD3;PRKCD;RAPGEF3
defense response to symbiont (GO:0140546)	6/124	0.151851	0.415336	0	0	1.70986	3.22284	IFI16;IRF1;IFIT5;F2RL1;IFIT3;BCL2L1
amino acid import across plasma membrane (GO:0089718)	2/24	0.152745	0.415336	0	0	3.05096	5.7327	SLC36A1;SLC6A9
regulation of axon extension involved in axon guidance (GO:0048841)	2/24	0.152745	0.415336	0	0	3.05096	5.7327	SEMA7A;SEMA6A
regulation of cell size (GO:0008361)	2/24	0.152745	0.415336	0	0	3.05096	5.7327	PRR16;EZR
cardiac muscle cell development (GO:0055013)	2/24	0.152745	0.415336	0	0	3.05096	5.7327	PDGFRB;ALPK2
regulation of cytokine production involved in immune response (GO:0002718)	2/24	0.152745	0.415336	0	0	3.05096	5.7327	F2RL1;TNFRSF14
dendritic cell differentiation (GO:0097028)	2/24	0.152745	0.415336	0	0	3.05096	5.7327	DCSTAMP;F2RL1
heterochromatin assembly (GO:0031507)	2/24	0.152745	0.415336	0	0	3.05096	5.7327	HMGA1;HMGA2
lipid translocation (GO:0034204)	2/24	0.152745	0.415336	0	0	3.05096	5.7327	ATP8B1;ATP10D
mammary gland development (GO:0030879)	2/24	0.152745	0.415336	0	0	3.05096	5.7327	OXTR;NRG1
negative regulation of ossification (GO:0030279)	2/24	0.152745	0.415336	0	0	3.05096	5.7327	NOTCH1;SOX9
negative regulation of protein tyrosine kinase activity (GO:0061099)	2/24	0.152745	0.415336	0	0	3.05096	5.7327	ERRFI1;SH3BP5L
positive regulation of carbohydrate metabolic process (GO:0045913)	2/24	0.152745	0.415336	0	0	3.05096	5.7327	PFKFB2;PDGFB
positive regulation of p38MAPK cascade (GO:1900745)	2/24	0.152745	0.415336	0	0	3.05096	5.7327	BMP2;GADD45A
protein kinase B signaling (GO:0043491)	2/24	0.152745	0.415336	0	0	3.05096	5.7327	PLK3;EPHA2
mitotic cell cycle phase transition (GO:0044772)	9/209	0.155006	0.415336	0	0	1.51471	2.82386	PLK3;CDKN2B;WEE1;CCND1;PLK2;BCAT1;AJUBA;NES;OPTN
regulation of protein localization to nucleus (GO:1900180)	3/47	0.155178	0.415336	0	0	2.28959	4.26591	FLCN;DTX3L;SESN2
epidermal growth factor receptor signaling pathway (GO:0007173)	3/47	0.155178	0.415336	0	0	2.28959	4.26591	SOX9;BCAR1;HBEGF
protein targeting (GO:0006605)	6/125	0.155887	0.415336	0	0	1.6954	3.15111	MICALL1;TOMM34;HOMER3;AKAP6;VPS37B;TRAK1
cellular response to oxidative stress (GO:0034599)	6/125	0.155887	0.415336	0	0	1.6954	3.15111	JUN;SESN2;PRKCD;PXN;HMOX1;ATF4
regulation of phosphorylation (GO:0042325)	6/125	0.155887	0.415336	0	0	1.6954	3.15111	FLCN;CDKN2B;SESN2;THBS1;FNIP2;PML
regulation of protein secretion (GO:0050708)	6/125	0.155887	0.415336	0	0	1.6954	3.15111	TGFB2;ANKRD1;MYO18A;FRMD4A;EZR;RAPGEF3
phosphatidylinositol biosynthetic process (GO:0006661)	6/126	0.15997	0.415336	0	0	1.68118	3.08122	SOCS2;SOCS3;MTMR3;PIK3CD;SYNJ2;PI4KB
protein localization to perinuclear region of cytoplasm (GO:1905719)	1/6	0.161881	0.415336	0	0	6.70639	12.2116	SQSTM1
activation of cysteine-type endopeptidase activity involved in apoptotic process by cytochrome c (GO:0008635)	1/6	0.161881	0.415336	0	0	6.70639	12.2116	BOK
activation of transmembrane receptor protein tyrosine kinase activity (GO:0007171)	1/6	0.161881	0.415336	0	0	6.70639	12.2116	NRG1
adiponectin-activated signaling pathway (GO:0033211)	1/6	0.161881	0.415336	0	0	6.70639	12.2116	APPL2
amino-acid betaine transport (GO:0015838)	1/6	0.161881	0.415336	0	0	6.70639	12.2116	SLC25A29
aromatic amino acid transport (GO:0015801)	1/6	0.161881	0.415336	0	0	6.70639	12.2116	SLC25A29
axo-dendritic transport (GO:0008088)	1/6	0.161881	0.415336	0	0	6.70639	12.2116	APBA1
B cell chemotaxis (GO:0035754)	1/6	0.161881	0.415336	0	0	6.70639	12.2116	PIK3CD
regulation of cellular response to hypoxia (GO:1900037)	1/6	0.161881	0.415336	0	0	6.70639	12.2116	AJUBA
cardiac ventricle formation (GO:0003211)	1/6	0.161881	0.415336	0	0	6.70639	12.2116	SOX4
carnitine transport (GO:0015879)	1/6	0.161881	0.415336	0	0	6.70639	12.2116	SLC25A29
cellular hyperosmotic response (GO:0071474)	1/6	0.161881	0.415336	0	0	6.70639	12.2116	ARHGEF2
regulation of endothelial cell-matrix adhesion via fibronectin (GO:1904904)	1/6	0.161881	0.415336	0	0	6.70639	12.2116	RIN2
regulation of focal adhesion disassembly (GO:0120182)	1/6	0.161881	0.415336	0	0	6.70639	12.2116	DUSP3
regulation of hyaluronan biosynthetic process (GO:1900125)	1/6	0.161881	0.415336	0	0	6.70639	12.2116	PDGFB
regulation of immunoglobulin mediated immune response (GO:0002889)	1/6	0.161881	0.415336	0	0	6.70639	12.2116	TNFSF4
choline transport (GO:0015871)	1/6	0.161881	0.415336	0	0	6.70639	12.2116	SEC14L1
chondrocyte development (GO:0002063)	1/6	0.161881	0.415336	0	0	6.70639	12.2116	SOX9
chromatin organization involved in negative regulation of transcription (GO:0097549)	1/6	0.161881	0.415336	0	0	6.70639	12.2116	HMGA2
regulation of long-chain fatty acid import across plasma membrane (GO:0010746)	1/6	0.161881	0.415336	0	0	6.70639	12.2116	THBS1
contact inhibition (GO:0060242)	1/6	0.161881	0.415336	0	0	6.70639	12.2116	PAK1
regulation of mast cell chemotaxis (GO:0060753)	1/6	0.161881	0.415336	0	0	6.70639	12.2116	VEGFC
regulation of nitric oxide mediated signal transduction (GO:0010749)	1/6	0.161881	0.415336	0	0	6.70639	12.2116	THBS1
ear development (GO:0043583)	1/6	0.161881	0.415336	0	0	6.70639	12.2116	STRA6
embryonic camera-type eye development (GO:0031076)	1/6	0.161881	0.415336	0	0	6.70639	12.2116	NES
embryonic hindlimb morphogenesis (GO:0035116)	1/6	0.161881	0.415336	0	0	6.70639	12.2116	AFF3
establishment of mitochondrion localization, microtubule-mediated (GO:0034643)	1/6	0.161881	0.415336	0	0	6.70639	12.2116	MAP1S
galactolipid biosynthetic process (GO:0019375)	1/6	0.161881	0.415336	0	0	6.70639	12.2116	B3GALT2
galactosylceramide biosynthetic process (GO:0006682)	1/6	0.161881	0.415336	0	0	6.70639	12.2116	B3GALT2
glandular epithelial cell differentiation (GO:0002067)	1/6	0.161881	0.415336	0	0	6.70639	12.2116	BMP2
regulation of type 2 immune response (GO:0002828)	1/6	0.161881	0.415336	0	0	6.70639	12.2116	TNFSF4
response to angiotensin (GO:1990776)	1/6	0.161881	0.415336	0	0	6.70639	12.2116	PRKCD
histone-serine phosphorylation (GO:0035404)	1/6	0.161881	0.415336	0	0	6.70639	12.2116	HMGA2
imitative learning (GO:0098596)	1/6	0.161881	0.415336	0	0	6.70639	12.2116	STRA6
IMP biosynthetic process (GO:0006188)	1/6	0.161881	0.415336	0	0	6.70639	12.2116	AMPD3
sialylation (GO:0097503)	1/6	0.161881	0.415336	0	0	6.70639	12.2116	ST3GAL1
signal complex assembly (GO:0007172)	1/6	0.161881	0.415336	0	0	6.70639	12.2116	PXN
L-arginine transmembrane transport (GO:1903400)	1/6	0.161881	0.415336	0	0	6.70639	12.2116	SLC25A29
L-ornithine transmembrane transport (GO:1903352)	1/6	0.161881	0.415336	0	0	6.70639	12.2116	SLC25A29
spinal cord dorsal/ventral patterning (GO:0021513)	1/6	0.161881	0.415336	0	0	6.70639	12.2116	DLL4
spinal cord motor neuron differentiation (GO:0021522)	1/6	0.161881	0.415336	0	0	6.70639	12.2116	SOX4
striated muscle hypertrophy (GO:0014897)	1/6	0.161881	0.415336	0	0	6.70639	12.2116	HTR2B
valine metabolic process (GO:0006573)	1/6	0.161881	0.415336	0	0	6.70639	12.2116	BCAT1
venous blood vessel morphogenesis (GO:0048845)	1/6	0.161881	0.415336	0	0	6.70639	12.2116	NOTCH1
vocal learning (GO:0042297)	1/6	0.161881	0.415336	0	0	6.70639	12.2116	STRA6
multinuclear osteoclast differentiation (GO:0072674)	1/6	0.161881	0.415336	0	0	6.70639	12.2116	DCSTAMP
negative regulation of astrocyte differentiation (GO:0048712)	1/6	0.161881	0.415336	0	0	6.70639	12.2116	NR1D1
negative regulation of cardiac muscle cell apoptotic process (GO:0010667)	1/6	0.161881	0.415336	0	0	6.70639	12.2116	NUPR1
negative regulation of cardiac muscle cell differentiation (GO:2000726)	1/6	0.161881	0.415336	0	0	6.70639	12.2116	BMP2
negative regulation of cardiac muscle tissue growth (GO:0055022)	1/6	0.161881	0.415336	0	0	6.70639	12.2116	VGLL4
negative regulation of chemokine-mediated signaling pathway (GO:0070100)	1/6	0.161881	0.415336	0	0	6.70639	12.2116	SH2B3
negative regulation of cytokinesis (GO:0032466)	1/6	0.161881	0.415336	0	0	6.70639	12.2116	E2F7
negative regulation of cytosolic calcium ion concentration (GO:0051481)	1/6	0.161881	0.415336	0	0	6.70639	12.2116	SMAD3
negative regulation of glial cell proliferation (GO:0060253)	1/6	0.161881	0.415336	0	0	6.70639	12.2116	NOTCH1
negative regulation of lens fiber cell differentiation (GO:1902747)	1/6	0.161881	0.415336	0	0	6.70639	12.2116	SPRED3
negative regulation of lipoprotein lipase activity (GO:0051005)	1/6	0.161881	0.415336	0	0	6.70639	12.2116	HDAC9
negative regulation of trophoblast cell migration (GO:1901164)	1/6	0.161881	0.415336	0	0	6.70639	12.2116	GJA1
neuroblast proliferation (GO:0007405)	1/6	0.161881	0.415336	0	0	6.70639	12.2116	EML1
neuroepithelial cell differentiation (GO:0060563)	1/6	0.161881	0.415336	0	0	6.70639	12.2116	SOX4
neutrophil extravasation (GO:0072672)	1/6	0.161881	0.415336	0	0	6.70639	12.2116	PIK3CD
nucleotide transport (GO:0006862)	1/6	0.161881	0.415336	0	0	6.70639	12.2116	EPG5
peripheral nervous system neuron development (GO:0048935)	1/6	0.161881	0.415336	0	0	6.70639	12.2116	ETV1
plus-end-directed organelle transport along microtubule (GO:0072386)	1/6	0.161881	0.415336	0	0	6.70639	12.2116	KIF13A
positive regulation of animal organ morphogenesis (GO:0110110)	1/6	0.161881	0.415336	0	0	6.70639	12.2116	BMP2
positive regulation of autophagy of mitochondrion in response to mitochondrial depolarization (GO:1904925)	1/6	0.161881	0.415336	0	0	6.70639	12.2116	HK2
positive regulation of cell-cell adhesion mediated by integrin (GO:0033634)	1/6	0.161881	0.415336	0	0	6.70639	12.2116	PODXL
positive regulation of cholesterol metabolic process (GO:0090205)	1/6	0.161881	0.415336	0	0	6.70639	12.2116	FGF1
positive regulation of cholesterol storage (GO:0010886)	1/6	0.161881	0.415336	0	0	6.70639	12.2116	EHD1
positive regulation of extrinsic apoptotic signaling pathway via death domain receptors (GO:1902043)	1/6	0.161881	0.415336	0	0	6.70639	12.2116	THBS1
positive regulation of focal adhesion disassembly (GO:0120183)	1/6	0.161881	0.415336	0	0	6.70639	12.2116	DUSP3
positive regulation of gonad development (GO:1905941)	1/6	0.161881	0.415336	0	0	6.70639	12.2116	SOX9
positive regulation of hemoglobin biosynthetic process (GO:0046985)	1/6	0.161881	0.415336	0	0	6.70639	12.2116	SLC6A9
positive regulation of male gonad development (GO:2000020)	1/6	0.161881	0.415336	0	0	6.70639	12.2116	SOX9
positive regulation of neurotransmitter secretion (GO:0001956)	1/6	0.161881	0.415336	0	0	6.70639	12.2116	GPER1
positive regulation of RNA binding (GO:1905216)	1/6	0.161881	0.415336	0	0	6.70639	12.2116	LARP6
positive regulation of toll-like receptor 2 signaling pathway (GO:0034137)	1/6	0.161881	0.415336	0	0	6.70639	12.2116	F2RL1
positive regulation of toll-like receptor 3 signaling pathway (GO:0034141)	1/6	0.161881	0.415336	0	0	6.70639	12.2116	F2RL1
protein insertion into mitochondrial membrane involved in apoptotic signaling pathway (GO:0001844)	1/6	0.161881	0.415336	0	0	6.70639	12.2116	BMF
regulation of interleukin-2 production (GO:0032663)	3/48	0.162193	0.415336	0	0	2.23859	4.07193	NAV3;HOMER3;EZR
regulation of protein metabolic process (GO:0051246)	3/48	0.162193	0.415336	0	0	2.23859	4.07193	PLAUR;NEDD4L;KLF2
Golgi to plasma membrane transport (GO:0006893)	3/48	0.162193	0.415336	0	0	2.23859	4.07193	MACF1;KIF13A;OPTN
negative regulation of MAP kinase activity (GO:0043407)	3/48	0.162193	0.415336	0	0	2.23859	4.07193	PRKCD;SPRY4;SH2B3
positive regulation of endocytosis (GO:0045807)	3/48	0.162193	0.415336	0	0	2.23859	4.07193	NEDD4L;F2RL1;APPL2
regulation of calcium ion import (GO:0090279)	2/25	0.163006	0.415547	0	0	2.91816	5.29345	PDGFRB;PDGFB
regulation of epidermal cell differentiation (GO:0045604)	2/25	0.163006	0.415547	0	0	2.91816	5.29345	ERRFI1;MAFF
regulation of mitochondrial fission (GO:0090140)	2/25	0.163006	0.415547	0	0	2.91816	5.29345	INF2;MIEF2
negative regulation of actin filament polymerization (GO:0030837)	2/25	0.163006	0.415547	0	0	2.91816	5.29345	PRKCD;HIP1R
negative regulation of antigen receptor-mediated signaling pathway (GO:0050858)	2/25	0.163006	0.415547	0	0	2.91816	5.29345	DUSP3;EZR
negative regulation of inflammatory response (GO:0050728)	9/212	0.164354	0.41861	0	0	1.49209	2.69432	GPR176;HTR7;CALCRL;PLK2;ADM2;GPER1;PRKCD;NR1D1;PTHLH
cell-matrix adhesion (GO:0007160)	5/100	0.165107	0.419776	0	0	1.76888	3.18604	DDR1;ITGA3;ITGA2;ZYX;ITGB8
organic acid transport (GO:0015849)	5/100	0.165107	0.419776	0	0	1.76888	3.18604	SLC36A1;SLC38A1;SLC25A29;ATP8B1;SLC38A4
regulation of interferon-beta production (GO:0032648)	3/49	0.1693	0.422762	0	0	2.18981	3.88928	RIPK2;IRF1;RELB
response to unfolded protein (GO:0006986)	3/49	0.1693	0.422762	0	0	2.18981	3.88928	DNAJB1;DDIT3;OPTN
regulation of biomineral tissue development (GO:0070167)	2/26	0.173384	0.422762	0	0	2.79642	4.90002	NOTCH1;SOX9
regulation of chondrocyte differentiation (GO:0032330)	2/26	0.173384	0.422762	0	0	2.79642	4.90002	SOX9;PTHLH
regulation of glycogen biosynthetic process (GO:0005979)	2/26	0.173384	0.422762	0	0	2.79642	4.90002	DYRK2;PPP1R3B
regulation of protein insertion into mitochondrial membrane involved in apoptotic signaling pathway (GO:1900739)	2/26	0.173384	0.422762	0	0	2.79642	4.90002	TP53BP2;BBC3
regulation of regulatory T cell differentiation (GO:0045589)	2/26	0.173384	0.422762	0	0	2.79642	4.90002	IRF1;TNFSF4
hippo signaling (GO:0035329)	2/26	0.173384	0.422762	0	0	2.79642	4.90002	TEAD2;TJP2
mononuclear cell differentiation (GO:1903131)	2/26	0.173384	0.422762	0	0	2.79642	4.90002	IFI16;RELB
negative regulation of signaling receptor activity (GO:2000272)	2/26	0.173384	0.422762	0	0	2.79642	4.90002	ERRFI1;SLC6A9
positive regulation of ion transmembrane transporter activity (GO:0032414)	2/26	0.173384	0.422762	0	0	2.79642	4.90002	SLC6A9;WNK4
positive regulation of microtubule polymerization or depolymerization (GO:0031112)	2/26	0.173384	0.422762	0	0	2.79642	4.90002	PAK1;NAV3
positive regulation of protein insertion into mitochondrial membrane involved in apoptotic signaling pathway (GO:1900740)	2/26	0.173384	0.422762	0	0	2.79642	4.90002	TP53BP2;BBC3
cellular response to hormone stimulus (GO:0032870)	4/76	0.178783	0.422762	0	0	1.86613	3.21269	SOCS2;GPER1;ARID5A;RARA
positive regulation of interleukin-6 production (GO:0032755)	4/76	0.178783	0.422762	0	0	1.86613	3.21269	TNFSF4;F2RL1;ARHGEF2;POU2F2
response to lipopolysaccharide (GO:0032496)	7/159	0.179933	0.422762	0	0	1.54859	2.65609	CXCL8;TNFSF4;ANKRD1;NR1D1;VIM;TICAM1;TRIB1
cell cycle G2/M phase transition (GO:0044839)	6/131	0.181057	0.422762	0	0	1.61352	2.75741	PLK3;CDKN2B;WEE1;AJUBA;NES;OPTN
cellular response to hypoxia (GO:0071456)	6/131	0.181057	0.422762	0	0	1.61352	2.75741	PLK3;KCND2;HMOX1;FMN2;LIMD1;BACH1
regulation of epithelial cell migration (GO:0010632)	3/51	0.183775	0.422762	0	0	2.09835	3.5547	MACF1;TGFB2;SOX9
regulation of interleukin-12 production (GO:0032655)	3/51	0.183775	0.422762	0	0	2.09835	3.5547	RIPK2;TNFSF4;THBS1
regulation of smoothened signaling pathway (GO:0008589)	3/51	0.183775	0.422762	0	0	2.09835	3.5547	ARMC9;GLI1;GLIS2
gonad development (GO:0008406)	3/51	0.183775	0.422762	0	0	2.09835	3.5547	TGFB2;KIT;SOX9
negative regulation of protein ubiquitination (GO:0031397)	3/51	0.183775	0.422762	0	0	2.09835	3.5547	DTX3L;SQSTM1;SOX4
positive regulation of actin filament bundle assembly (GO:0032233)	3/51	0.183775	0.422762	0	0	2.09835	3.5547	PAK1;PXN;RAPGEF3
acute inflammatory response (GO:0002526)	2/27	0.183865	0.422762	0	0	2.68443	4.54622	TNFSF4;APOL2
regulation of blood coagulation (GO:0030193)	2/27	0.183865	0.422762	0	0	2.68443	4.54622	F2RL1;THBS1
camera-type eye development (GO:0043010)	2/27	0.183865	0.422762	0	0	2.68443	4.54622	NES;STRA6
regulation of epidermal growth factor-activated receptor activity (GO:0007176)	2/27	0.183865	0.422762	0	0	2.68443	4.54622	ERRFI1;HBEGF
dendritic spine organization (GO:0097061)	2/27	0.183865	0.422762	0	0	2.68443	4.54622	ITGA3;ZNF365
entrainment of circadian clock by photoperiod (GO:0043153)	2/27	0.183865	0.422762	0	0	2.68443	4.54622	BHLHE40;PML
regulation of toll-like receptor signaling pathway (GO:0034121)	2/27	0.183865	0.422762	0	0	2.68443	4.54622	IRF1;APPL2
negative regulation of catalytic activity (GO:0043086)	2/27	0.183865	0.422762	0	0	2.68443	4.54622	NOTCH1;NES
negative regulation of cation channel activity (GO:2001258)	2/27	0.183865	0.422762	0	0	2.68443	4.54622	SLC6A9;CBARP
negative regulation of insulin receptor signaling pathway (GO:0046627)	2/27	0.183865	0.422762	0	0	2.68443	4.54622	PRKCD;GRB10
negative regulation of protein polymerization (GO:0032272)	2/27	0.183865	0.422762	0	0	2.68443	4.54622	PRKCD;HIP1R
positive regulation of BMP signaling pathway (GO:0030513)	2/27	0.183865	0.422762	0	0	2.68443	4.54622	NOTCH1;FOXD1
positive regulation of calcium ion transmembrane transport (GO:1904427)	2/27	0.183865	0.422762	0	0	2.68443	4.54622	GPER1;AKAP6
positive regulation of gene silencing by miRNA (GO:2000637)	2/27	0.183865	0.422762	0	0	2.68443	4.54622	LIMD1;AJUBA
positive regulation of nitric oxide biosynthetic process (GO:0045429)	2/27	0.183865	0.422762	0	0	2.68443	4.54622	SMAD3;KLF2
positive regulation of nuclear division (GO:0051785)	2/27	0.183865	0.422762	0	0	2.68443	4.54622	PDGFRB;PDGFB
regulation of insulin secretion (GO:0050796)	5/104	0.184506	0.422762	0	0	1.69706	2.86815	GPER1;LRRC8A;NR1D1;SOX4;RAPGEF3
amino-acid betaine metabolic process (GO:0006577)	1/7	0.186193	0.422762	0	0	5.58837	9.39388	CROT
pyrimidine ribonucleotide biosynthetic process (GO:0009220)	1/7	0.186193	0.422762	0	0	5.58837	9.39388	AK5
regulation of aldosterone biosynthetic process (GO:0032347)	1/7	0.186193	0.422762	0	0	5.58837	9.39388	BMP2
atrioventricular valve formation (GO:0003190)	1/7	0.186193	0.422762	0	0	5.58837	9.39388	NOTCH1
AV node cell to bundle of His cell communication (GO:0086067)	1/7	0.186193	0.422762	0	0	5.58837	9.39388	GJC1
regulation of blood-brain barrier permeability (GO:1905603)	1/7	0.186193	0.422762	0	0	5.58837	9.39388	TJP2
regulation of calcidiol 1-monooxygenase activity (GO:0060558)	1/7	0.186193	0.422762	0	0	5.58837	9.39388	VDR
regulation of cardiac muscle cell membrane potential (GO:0086036)	1/7	0.186193	0.422762	0	0	5.58837	9.39388	EHD3
calcitonin family receptor signaling pathway (GO:0097646)	1/7	0.186193	0.422762	0	0	5.58837	9.39388	CALCRL
regulation of cGMP-mediated signaling (GO:0010752)	1/7	0.186193	0.422762	0	0	5.58837	9.39388	THBS1
regulation of chromatin assembly or disassembly (GO:0001672)	1/7	0.186193	0.422762	0	0	5.58837	9.39388	MAP1S
regulation of cortisol biosynthetic process (GO:2000064)	1/7	0.186193	0.422762	0	0	5.58837	9.39388	BMP2
cellular amino acid biosynthetic process (GO:0008652)	1/7	0.186193	0.422762	0	0	5.58837	9.39388	BCAT1
cellular cation homeostasis (GO:0030003)	1/7	0.186193	0.422762	0	0	5.58837	9.39388	LETM2
regulation of endothelial cell chemotaxis to fibroblast growth factor (GO:2000544)	1/7	0.186193	0.422762	0	0	5.58837	9.39388	FGF1
regulation of entry of bacterium into host cell (GO:2000535)	1/7	0.186193	0.422762	0	0	5.58837	9.39388	CXCL8
cellular response to gonadotropin stimulus (GO:0071371)	1/7	0.186193	0.422762	0	0	5.58837	9.39388	NOTCH1
cellular response to histamine (GO:0071420)	1/7	0.186193	0.422762	0	0	5.58837	9.39388	HRH1
cellular response to interleukin-18 (GO:0071351)	1/7	0.186193	0.422762	0	0	5.58837	9.39388	PDGFB
regulation of glial cell apoptotic process (GO:0034350)	1/7	0.186193	0.422762	0	0	5.58837	9.39388	PRKCD
cellular response to laminar fluid shear stress (GO:0071499)	1/7	0.186193	0.422762	0	0	5.58837	9.39388	KLF2
regulation of hemoglobin biosynthetic process (GO:0046984)	1/7	0.186193	0.422762	0	0	5.58837	9.39388	SLC6A9
cellular response to prostaglandin E stimulus (GO:0071380)	1/7	0.186193	0.422762	0	0	5.58837	9.39388	TNFSF4
regulation of ketone biosynthetic process (GO:0010566)	1/7	0.186193	0.422762	0	0	5.58837	9.39388	EGR1
regulation of lens fiber cell differentiation (GO:1902746)	1/7	0.186193	0.422762	0	0	5.58837	9.39388	SPRED3
collagen-activated tyrosine kinase receptor signaling pathway (GO:0038063)	1/7	0.186193	0.422762	0	0	5.58837	9.39388	DDR1
regulation of male gonad development (GO:2000018)	1/7	0.186193	0.422762	0	0	5.58837	9.39388	SOX9
regulation of mesenchymal stem cell differentiation (GO:2000739)	1/7	0.186193	0.422762	0	0	5.58837	9.39388	SOX9
dendrite arborization (GO:0140059)	1/7	0.186193	0.422762	0	0	5.58837	9.39388	ZNF365
regulation of myosin-light-chain-phosphatase activity (GO:0035507)	1/7	0.186193	0.422762	0	0	5.58837	9.39388	NUAK1
dorsal aorta development (GO:0035907)	1/7	0.186193	0.422762	0	0	5.58837	9.39388	DLL4
dorsal aorta morphogenesis (GO:0035912)	1/7	0.186193	0.422762	0	0	5.58837	9.39388	DLL4
regulation of Rab protein signal transduction (GO:0032483)	1/7	0.186193	0.422762	0	0	5.58837	9.39388	DENND3
establishment of centrosome localization (GO:0051660)	1/7	0.186193	0.422762	0	0	5.58837	9.39388	EZR
excitatory chemical synaptic transmission (GO:0098976)	1/7	0.186193	0.422762	0	0	5.58837	9.39388	PDLIM4
regulation of T-helper 1 cell differentiation (GO:0045625)	1/7	0.186193	0.422762	0	0	5.58837	9.39388	TNFSF4
regulation of transcription from RNA polymerase II promoter involved in myocardial precursor cell differentiation (GO:0003256)	1/7	0.186193	0.422762	0	0	5.58837	9.39388	NOTCH1
regulation of transforming growth factor beta activation (GO:1901388)	1/7	0.186193	0.422762	0	0	5.58837	9.39388	ITGB8
regulation of transforming growth factor beta1 production (GO:0032908)	1/7	0.186193	0.422762	0	0	5.58837	9.39388	THBS1
glial cell migration (GO:0008347)	1/7	0.186193	0.422762	0	0	5.58837	9.39388	TGFB2
glutamine transport (GO:0006868)	1/7	0.186193	0.422762	0	0	5.58837	9.39388	SLC38A1
glutathione catabolic process (GO:0006751)	1/7	0.186193	0.422762	0	0	5.58837	9.39388	CHAC1
regulation of vesicle size (GO:0097494)	1/7	0.186193	0.422762	0	0	5.58837	9.39388	RAB3B
glycosylceramide biosynthetic process (GO:0046476)	1/7	0.186193	0.422762	0	0	5.58837	9.39388	B3GALT2
Golgi disassembly (GO:0090166)	1/7	0.186193	0.422762	0	0	5.58837	9.39388	PLK3
hindlimb morphogenesis (GO:0035137)	1/7	0.186193	0.422762	0	0	5.58837	9.39388	AFF3
hyperosmotic response (GO:0006972)	1/7	0.186193	0.422762	0	0	5.58837	9.39388	ARHGEF2
interleukin-18-mediated signaling pathway (GO:0035655)	1/7	0.186193	0.422762	0	0	5.58837	9.39388	PDGFB
selenocysteine incorporation (GO:0001514)	1/7	0.186193	0.422762	0	0	5.58837	9.39388	DIO2
serine transport (GO:0032329)	1/7	0.186193	0.422762	0	0	5.58837	9.39388	SFXN3
skin morphogenesis (GO:0043589)	1/7	0.186193	0.422762	0	0	5.58837	9.39388	ERRFI1
SMAD protein complex assembly (GO:0007183)	1/7	0.186193	0.422762	0	0	5.58837	9.39388	SMAD3
L-alanine transport (GO:0015808)	1/7	0.186193	0.422762	0	0	5.58837	9.39388	SLC36A1
leucine metabolic process (GO:0006551)	1/7	0.186193	0.422762	0	0	5.58837	9.39388	BCAT1
sphingosine-1-phosphate receptor signaling pathway (GO:0003376)	1/7	0.186193	0.422762	0	0	5.58837	9.39388	EZR
long-term synaptic depression (GO:0060292)	1/7	0.186193	0.422762	0	0	5.58837	9.39388	PLK2
lymphoid progenitor cell differentiation (GO:0002320)	1/7	0.186193	0.422762	0	0	5.58837	9.39388	SOX4
translational readthrough (GO:0006451)	1/7	0.186193	0.422762	0	0	5.58837	9.39388	DIO2
vascular associated smooth muscle cell development (GO:0097084)	1/7	0.186193	0.422762	0	0	5.58837	9.39388	NOTCH1
mitral valve development (GO:0003174)	1/7	0.186193	0.422762	0	0	5.58837	9.39388	SOX4
mRNA transcription by RNA polymerase II (GO:0042789)	1/7	0.186193	0.422762	0	0	5.58837	9.39388	ATF4
negative regulation of cardiocyte differentiation (GO:1905208)	1/7	0.186193	0.422762	0	0	5.58837	9.39388	BMP2
negative regulation of double-strand break repair via nonhomologous end joining (GO:2001033)	1/7	0.186193	0.422762	0	0	5.58837	9.39388	HMGA2
negative regulation of MyD88-independent toll-like receptor signaling pathway (GO:0034128)	1/7	0.186193	0.422762	0	0	5.58837	9.39388	TICAM1
negative regulation of oligodendrocyte differentiation (GO:0048715)	1/7	0.186193	0.422762	0	0	5.58837	9.39388	NOTCH1
negative regulation of p38MAPK cascade (GO:1903753)	1/7	0.186193	0.422762	0	0	5.58837	9.39388	EZR
negative regulation of RIG-I signaling pathway (GO:0039536)	1/7	0.186193	0.422762	0	0	5.58837	9.39388	SEC14L1
negative regulation of steroid metabolic process (GO:0045939)	1/7	0.186193	0.422762	0	0	5.58837	9.39388	BMP2
neuron projection arborization (GO:0140058)	1/7	0.186193	0.422762	0	0	5.58837	9.39388	ZNF365
nodal signaling pathway (GO:0038092)	1/7	0.186193	0.422762	0	0	5.58837	9.39388	SMAD3
noradrenergic neuron differentiation (GO:0003357)	1/7	0.186193	0.422762	0	0	5.58837	9.39388	SOX4
nose development (GO:0043584)	1/7	0.186193	0.422762	0	0	5.58837	9.39388	STRA6
nucleotide-binding oligomerization domain containing 2 signaling pathway (GO:0070431)	1/7	0.186193	0.422762	0	0	5.58837	9.39388	RIPK2
parallel actin filament bundle assembly (GO:0030046)	1/7	0.186193	0.422762	0	0	5.58837	9.39388	FMN2
pexophagy (GO:0000425)	1/7	0.186193	0.422762	0	0	5.58837	9.39388	SQSTM1
pharyngeal arch artery morphogenesis (GO:0061626)	1/7	0.186193	0.422762	0	0	5.58837	9.39388	TGFB2
positive regulation of blood circulation (GO:1903524)	1/7	0.186193	0.422762	0	0	5.58837	9.39388	TGFB2
positive regulation of epithelial tube formation (GO:1905278)	1/7	0.186193	0.422762	0	0	5.58837	9.39388	PIK3CD
positive regulation of hormone metabolic process (GO:0032352)	1/7	0.186193	0.422762	0	0	5.58837	9.39388	EGR1
positive regulation of interleukin-5 production (GO:0032754)	1/7	0.186193	0.422762	0	0	5.58837	9.39388	RARA
positive regulation of intracellular estrogen receptor signaling pathway (GO:0033148)	1/7	0.186193	0.422762	0	0	5.58837	9.39388	PAK1
positive regulation of microtubule nucleation (GO:0090063)	1/7	0.186193	0.422762	0	0	5.58837	9.39388	PAK1
positive regulation of mitophagy in response to mitochondrial depolarization (GO:0098779)	1/7	0.186193	0.422762	0	0	5.58837	9.39388	OPTN
positive regulation of mRNA binding (GO:1902416)	1/7	0.186193	0.422762	0	0	5.58837	9.39388	LARP6
positive regulation of phospholipid biosynthetic process (GO:0071073)	1/7	0.186193	0.422762	0	0	5.58837	9.39388	HTR2B
positive regulation of pinocytosis (GO:0048549)	1/7	0.186193	0.422762	0	0	5.58837	9.39388	APPL2
positive regulation of potassium ion import across plasma membrane (GO:1903288)	1/7	0.186193	0.422762	0	0	5.58837	9.39388	WNK4
positive regulation of protein deubiquitination (GO:1903003)	1/7	0.186193	0.422762	0	0	5.58837	9.39388	TNIP1
positive regulation of receptor catabolic process (GO:2000646)	1/7	0.186193	0.422762	0	0	5.58837	9.39388	DTX3L
positive regulation of synaptic plasticity (GO:0031915)	1/7	0.186193	0.422762	0	0	5.58837	9.39388	DBN1
positive regulation of trophoblast cell migration (GO:1901165)	1/7	0.186193	0.422762	0	0	5.58837	9.39388	SMURF2
positive regulation of urine volume (GO:0035810)	1/7	0.186193	0.422762	0	0	5.58837	9.39388	NPR3
positive regulation of voltage-gated calcium channel activity (GO:1901387)	1/7	0.186193	0.422762	0	0	5.58837	9.39388	CACNB3
cellular response to lipid (GO:0071396)	9/219	0.187166	0.424631	0	0	1.44183	2.41616	CXCL8;WNT5B;TNFSF4;GPER1;ANKRD1;SOX9;NR1D1;VIM;TICAM1
activation of GTPase activity (GO:0090630)	5/105	0.189482	0.429201	0	0	1.68	2.79461	ARHGAP22;ARHGAP29;SIPA1L2;SIPA1L3;EPHA2
positive regulation of cellular metabolic process (GO:0031325)	5/105	0.189482	0.429201	0	0	1.68	2.79461	PDGFRB;CXCL8;GADD45A;PDGFB;THBS1
defense response to virus (GO:0051607)	6/133	0.189789	0.429554	0	0	1.58794	2.63892	IFI16;IRF1;IFIT5;F2RL1;IFIT3;BCL2L1
negative regulation of blood vessel morphogenesis (GO:2000181)	4/78	0.190454	0.430716	0	0	1.8155	3.01073	TGFB2;SEMA6A;THBS1;PML
signal transduction in response to DNA damage (GO:0042770)	3/52	0.191132	0.43088	0	0	2.05542	3.4013	GADD45A;SESN2;E2F7
sprouting angiogenesis (GO:0002040)	3/52	0.191132	0.43088	0	0	2.05542	3.4013	VEGFC;THBS1;E2F7
myeloid cell differentiation (GO:0030099)	3/52	0.191132	0.43088	0	0	2.05542	3.4013	CDKN2B;IFI16;KIT
plasma membrane bounded cell projection morphogenesis (GO:0120039)	3/52	0.191132	0.43088	0	0	2.05542	3.4013	PAK1;MAP1S;DBN1
cellular response to epidermal growth factor stimulus (GO:0071364)	2/28	0.194435	0.432499	0	0	2.58105	4.22688	DUSP3;SOX9
regulation of extrinsic apoptotic signaling pathway in absence of ligand (GO:2001239)	2/28	0.194435	0.432499	0	0	2.58105	4.22688	UNC5B;BCL2L1
regulation of microtubule polymerization or depolymerization (GO:0031110)	2/28	0.194435	0.432499	0	0	2.58105	4.22688	MAP1S;MAP1B
regulation of muscle contraction (GO:0006937)	2/28	0.194435	0.432499	0	0	2.58105	4.22688	CHRM2;DAPK3
regulation of neuron migration (GO:2001222)	2/28	0.194435	0.432499	0	0	2.58105	4.22688	SEMA6A;ARHGEF2
response to ketone (GO:1901654)	2/28	0.194435	0.432499	0	0	2.58105	4.22688	TGFB2;THBS1
sarcomere organization (GO:0045214)	2/28	0.194435	0.432499	0	0	2.58105	4.22688	KRT19;ANKRD1
T cell activation involved in immune response (GO:0002286)	2/28	0.194435	0.432499	0	0	2.58105	4.22688	F2RL1;ICAM1
negative regulation of oxidative stress-induced cell death (GO:1903202)	2/28	0.194435	0.432499	0	0	2.58105	4.22688	GPR37;ATF4
negative regulation of phosphatase activity (GO:0010923)	2/28	0.194435	0.432499	0	0	2.58105	4.22688	PPP1R15A;TGFB2
photoperiodism (GO:0009648)	2/28	0.194435	0.432499	0	0	2.58105	4.22688	BHLHE40;PML
positive regulation of cytosolic calcium ion concentration involved in phospholipase C-activating G protein-coupled signaling pathway (GO:0051482)	2/28	0.194435	0.432499	0	0	2.58105	4.22688	F2RL1;F2RL2
positive regulation of fibroblast proliferation (GO:0048146)	2/28	0.194435	0.432499	0	0	2.58105	4.22688	PDGFC;PDGFB
positive regulation of microtubule polymerization (GO:0031116)	2/28	0.194435	0.432499	0	0	2.58105	4.22688	PAK1;NAV3
positive regulation of nitric oxide metabolic process (GO:1904407)	2/28	0.194435	0.432499	0	0	2.58105	4.22688	SMAD3;KLF2
positive regulation of protein import into nucleus (GO:0042307)	2/28	0.194435	0.432499	0	0	2.58105	4.22688	SMAD3;PRKCD
protein localization to Golgi apparatus (GO:0034067)	2/28	0.194435	0.432499	0	0	2.58105	4.22688	RIPOR1;OPTN
positive regulation of macroautophagy (GO:0016239)	3/53	0.198562	0.438565	0	0	2.01421	3.25628	GPSM1;SESN2;OPTN
positive regulation of phagocytosis (GO:0050766)	3/53	0.198562	0.438565	0	0	2.01421	3.25628	MYO18A;F2RL1;APPL2
regulation of organelle organization (GO:0033043)	4/80	0.202358	0.438565	0	0	1.76754	2.82403	EHD3;MIEF2;EZR;SQSTM1
negative regulation of inflammatory response to antigenic stimulus (GO:0002862)	6/136	0.203181	0.438565	0	0	1.55106	2.47185	GPR176;HTR7;CALCRL;PLK2;ADM2;PTHLH
aggrephagy (GO:0035973)	2/29	0.205078	0.438565	0	0	2.48533	3.93766	VIM;SQSTM1
beta-catenin-TCF complex assembly (GO:1904837)	2/29	0.205078	0.438565	0	0	2.48533	3.93766	TLE4;TCF7L1
regulation of double-strand break repair via nonhomologous end joining (GO:2001032)	2/29	0.205078	0.438565	0	0	2.48533	3.93766	DTX3L;HMGA2
regulation of fatty acid biosynthetic process (GO:0042304)	2/29	0.205078	0.438565	0	0	2.48533	3.93766	MID1IP1;TRIB3
regulation of response to biotic stimulus (GO:0002831)	2/29	0.205078	0.438565	0	0	2.48533	3.93766	IRF1;APPL2
glial cell differentiation (GO:0010001)	2/29	0.205078	0.438565	0	0	2.48533	3.93766	SOX9;SOX4
regulation of ubiquitin-protein transferase activity (GO:0051438)	2/29	0.205078	0.438565	0	0	2.48533	3.93766	DTX3L;TRIB3
glycolytic process (GO:0006096)	2/29	0.205078	0.438565	0	0	2.48533	3.93766	PFKFB2;HK2
negative regulation of epithelial to mesenchymal transition (GO:0010719)	2/29	0.205078	0.438565	0	0	2.48533	3.93766	SPRED3;VASN
positive regulation of dephosphorylation (GO:0035306)	2/29	0.205078	0.438565	0	0	2.48533	3.93766	BMP2;PRKCD
positive regulation of leukocyte migration (GO:0002687)	2/29	0.205078	0.438565	0	0	2.48533	3.93766	F2RL1;ICAM1
regulation of cyclin-dependent protein kinase activity (GO:1904029)	3/54	0.20606	0.438565	0	0	1.97462	3.11908	CDKN2B;CCND1;GADD45A
positive regulation of leukocyte chemotaxis (GO:0002690)	3/54	0.20606	0.438565	0	0	1.97462	3.11908	VEGFC;F2RL1;THBS1
regulation of inflammatory response to antigenic stimulus (GO:0002861)	6/137	0.20772	0.438565	0	0	1.53914	2.41885	GPR176;HTR7;CALCRL;PLK2;ADM2;PTHLH
activation of cysteine-type endopeptidase activity involved in apoptotic process (GO:0006919)	4/81	0.208392	0.438565	0	0	1.7445	2.73596	SMAD3;HIP1R;BBC3;BOK
adenylate cyclase-inhibiting G protein-coupled acetylcholine receptor signaling pathway (GO:0007197)	1/8	0.209802	0.438565	0	0	4.78979	7.47969	CHRM2
purine ribonucleoside monophosphate catabolic process (GO:0009169)	1/8	0.209802	0.438565	0	0	4.78979	7.47969	AMPD3
aromatic compound biosynthetic process (GO:0019438)	1/8	0.209802	0.438565	0	0	4.78979	7.47969	PSAT1
regulation of anion transport (GO:0044070)	1/8	0.209802	0.438565	0	0	4.78979	7.47969	ATP8B1
regulation of CD8-positive, alpha-beta T cell proliferation (GO:2000564)	1/8	0.209802	0.438565	0	0	4.78979	7.47969	IRF1
regulation of chaperone-mediated autophagy (GO:1904714)	1/8	0.209802	0.438565	0	0	4.78979	7.47969	PLK3
regulation of chemokine-mediated signaling pathway (GO:0070099)	1/8	0.209802	0.438565	0	0	4.78979	7.47969	SH2B3
cardiac muscle hypertrophy (GO:0003300)	1/8	0.209802	0.438565	0	0	4.78979	7.47969	HTR2B
regulation of dopamine uptake involved in synaptic transmission (GO:0051584)	1/8	0.209802	0.438565	0	0	4.78979	7.47969	RAB3B
regulation of endodeoxyribonuclease activity (GO:0032071)	1/8	0.209802	0.438565	0	0	4.78979	7.47969	PRKCD
cellular response to angiotensin (GO:1904385)	1/8	0.209802	0.438565	0	0	4.78979	7.47969	PRKCD
regulation of epithelial to mesenchymal transition involved in endocardial cushion formation (GO:1905005)	1/8	0.209802	0.438565	0	0	4.78979	7.47969	TGFB2
regulation of Golgi to plasma membrane protein transport (GO:0042996)	1/8	0.209802	0.438565	0	0	4.78979	7.47969	CNST
coronary vasculature morphogenesis (GO:0060977)	1/8	0.209802	0.438565	0	0	4.78979	7.47969	NOTCH1
dendritic spine maintenance (GO:0097062)	1/8	0.209802	0.438565	0	0	4.78979	7.47969	ITGA3
regulation of MyD88-independent toll-like receptor signaling pathway (GO:0034127)	1/8	0.209802	0.438565	0	0	4.78979	7.47969	TICAM1
regulation of oxidative stress-induced neuron death (GO:1903203)	1/8	0.209802	0.438565	0	0	4.78979	7.47969	ATF4
dynamin family protein polymerization involved in membrane fission (GO:0003373)	1/8	0.209802	0.438565	0	0	4.78979	7.47969	MIEF2
dynamin family protein polymerization involved in mitochondrial fission (GO:0003374)	1/8	0.209802	0.438565	0	0	4.78979	7.47969	MIEF2
regulation of positive chemotaxis (GO:0050926)	1/8	0.209802	0.438565	0	0	4.78979	7.47969	F2RL1
regulation of potassium ion import (GO:1903286)	1/8	0.209802	0.438565	0	0	4.78979	7.47969	WNK4
ER overload response (GO:0006983)	1/8	0.209802	0.438565	0	0	4.78979	7.47969	DDIT3
establishment of Golgi localization (GO:0051683)	1/8	0.209802	0.438565	0	0	4.78979	7.47969	RIPOR1
regulation of skeletal muscle fiber development (GO:0048742)	1/8	0.209802	0.438565	0	0	4.78979	7.47969	HDAC9
regulation of toll-like receptor 3 signaling pathway (GO:0034139)	1/8	0.209802	0.438565	0	0	4.78979	7.47969	F2RL1
galactosylceramide metabolic process (GO:0006681)	1/8	0.209802	0.438565	0	0	4.78979	7.47969	B3GALT2
response to hydroperoxide (GO:0033194)	1/8	0.209802	0.438565	0	0	4.78979	7.47969	PRKCD
short-chain fatty acid catabolic process (GO:0019626)	1/8	0.209802	0.438565	0	0	4.78979	7.47969	PCK2
kidney epithelium development (GO:0072073)	1/8	0.209802	0.438565	0	0	4.78979	7.47969	FGF1
lens fiber cell differentiation (GO:0070306)	1/8	0.209802	0.438565	0	0	4.78979	7.47969	WNT5B
macromolecule modification (GO:0043412)	1/8	0.209802	0.438565	0	0	4.78979	7.47969	ST3GAL1
mitophagy (GO:0000423)	1/8	0.209802	0.438565	0	0	4.78979	7.47969	SQSTM1
water homeostasis (GO:0030104)	1/8	0.209802	0.438565	0	0	4.78979	7.47969	NEDD4L
natural killer cell differentiation (GO:0001779)	1/8	0.209802	0.438565	0	0	4.78979	7.47969	PIK3CD
negative regulation by symbiont of host apoptotic process (GO:0033668)	1/8	0.209802	0.438565	0	0	4.78979	7.47969	BCL2L1
negative regulation of cAMP-dependent protein kinase activity (GO:2000480)	1/8	0.209802	0.438565	0	0	4.78979	7.47969	PKIG
negative regulation of glial cell apoptotic process (GO:0034351)	1/8	0.209802	0.438565	0	0	4.78979	7.47969	PRKCD
negative regulation of keratinocyte proliferation (GO:0010839)	1/8	0.209802	0.438565	0	0	4.78979	7.47969	VDR
negative regulation of lipid kinase activity (GO:0090219)	1/8	0.209802	0.438565	0	0	4.78979	7.47969	PIK3IP1
negative regulation of microglial cell activation (GO:1903979)	1/8	0.209802	0.438565	0	0	4.78979	7.47969	NR1D1
negative regulation of muscle hypertrophy (GO:0014741)	1/8	0.209802	0.438565	0	0	4.78979	7.47969	NOTCH1
negative regulation of neural precursor cell proliferation (GO:2000178)	1/8	0.209802	0.438565	0	0	4.78979	7.47969	APPL2
negative regulation of potassium ion transmembrane transporter activity (GO:1901017)	1/8	0.209802	0.438565	0	0	4.78979	7.47969	NEDD4L
negative regulation of regulated secretory pathway (GO:1903306)	1/8	0.209802	0.438565	0	0	4.78979	7.47969	CBARP
negative regulation of response to reactive oxygen species (GO:1901032)	1/8	0.209802	0.438565	0	0	4.78979	7.47969	GPR37
negative regulation of striated muscle cell apoptotic process (GO:0010664)	1/8	0.209802	0.438565	0	0	4.78979	7.47969	NUPR1
negative regulation of vascular associated smooth muscle cell differentiation (GO:1905064)	1/8	0.209802	0.438565	0	0	4.78979	7.47969	PDGFB
peptidyl-lysine deacetylation (GO:0034983)	1/8	0.209802	0.438565	0	0	4.78979	7.47969	HDAC9
peptidyl-tyrosine dephosphorylation involved in inactivation of protein kinase activity (GO:1990264)	1/8	0.209802	0.438565	0	0	4.78979	7.47969	DUSP3
phosphatidylinositol-3-phosphate biosynthetic process (GO:0036092)	1/8	0.209802	0.438565	0	0	4.78979	7.47969	PIK3CD
positive regulation of CD4-positive, alpha-beta T cell differentiation (GO:0043372)	1/8	0.209802	0.438565	0	0	4.78979	7.47969	TNFSF4
positive regulation of cell migration by vascular endothelial growth factor signaling pathway (GO:0038089)	1/8	0.209802	0.438565	0	0	4.78979	7.47969	PIK3CD
positive regulation of early endosome to late endosome transport (GO:2000643)	1/8	0.209802	0.438565	0	0	4.78979	7.47969	EZR
positive regulation of endocytic recycling (GO:2001137)	1/8	0.209802	0.438565	0	0	4.78979	7.47969	EHD1
positive regulation of fibroblast migration (GO:0010763)	1/8	0.209802	0.438565	0	0	4.78979	7.47969	THBS1
positive regulation of homotypic cell-cell adhesion (GO:0034112)	1/8	0.209802	0.438565	0	0	4.78979	7.47969	PLAUR
positive regulation of intracellular steroid hormone receptor signaling pathway (GO:0033145)	1/8	0.209802	0.438565	0	0	4.78979	7.47969	PAK1
positive regulation of myeloid cell apoptotic process (GO:0033034)	1/8	0.209802	0.438565	0	0	4.78979	7.47969	PIK3CD
positive regulation of myotube differentiation (GO:0010831)	1/8	0.209802	0.438565	0	0	4.78979	7.47969	MMP14
positive regulation of oligodendrocyte differentiation (GO:0048714)	1/8	0.209802	0.438565	0	0	4.78979	7.47969	ZNF365
positive regulation of ryanodine-sensitive calcium-release channel activity (GO:0060316)	1/8	0.209802	0.438565	0	0	4.78979	7.47969	AKAP6
positive regulation of steroid biosynthetic process (GO:0010893)	1/8	0.209802	0.438565	0	0	4.78979	7.47969	NR1D1
positive regulation of vascular associated smooth muscle cell migration (GO:1904754)	1/8	0.209802	0.438565	0	0	4.78979	7.47969	PDGFB
pyruvate metabolic process (GO:0006090)	3/55	0.213621	0.445892	0	0	1.93654	2.98915	PFKFB2;HK2;PCK2
negative regulation of protein modification by small protein conjugation or removal (GO:1903321)	3/55	0.213621	0.445892	0	0	1.93654	2.98915	TRIM21;SQSTM1;SOX4
regulation of cyclin-dependent protein serine/threonine kinase activity (GO:0000079)	4/82	0.214476	0.446694	0	0	1.72204	2.65119	CDKN2B;CCND1;GADD45A;PDGFB
ephrin receptor signaling pathway (GO:0048013)	4/82	0.214476	0.446694	0	0	1.72204	2.65119	PAK1;RASA1;ARHGEF28;EPHA2
positive regulation of cytoskeleton organization (GO:0051495)	4/82	0.214476	0.446694	0	0	1.72204	2.65119	VASP;CDC42EP1;F2RL1;NES
regulation of macrophage activation (GO:0043030)	2/30	0.215783	0.447125	0	0	2.39644	3.6749	MYO18A;THBS1
maintenance of blood-brain barrier (GO:0035633)	2/30	0.215783	0.447125	0	0	2.39644	3.6749	GJA1;TJP2
TRIF-dependent toll-like receptor signaling pathway (GO:0035666)	2/30	0.215783	0.447125	0	0	2.39644	3.6749	TICAM1;IKBKE
negative regulation of cytoskeleton organization (GO:0051494)	2/30	0.215783	0.447125	0	0	2.39644	3.6749	PRKCD;HIP1R
positive regulation of protein import (GO:1904591)	2/30	0.215783	0.447125	0	0	2.39644	3.6749	SMAD3;PRKCD
positive regulation of small GTPase mediated signal transduction (GO:0051057)	2/30	0.215783	0.447125	0	0	2.39644	3.6749	NOTCH1;RAPGEF1
primary neural tube formation (GO:0014020)	2/30	0.215783	0.447125	0	0	2.39644	3.6749	VASP;TGFB2
regulation of cellular component organization (GO:0051128)	6/139	0.216905	0.449123	0	0	1.51584	2.31665	SOCS2;OGFR;RAPGEF1;HIP1R;SNCAIP;BCAR1
glycoprotein biosynthetic process (GO:0009101)	4/83	0.220608	0.456127	0	0	1.70016	2.56956	CHST11;TNIP1;B3GALT2;ST3GAL5
positive regulation of plasma membrane bounded cell projection assembly (GO:0120034)	4/83	0.220608	0.456127	0	0	1.70016	2.56956	DOCK11;CDC42EP1;F2RL1;EPS8L2
transcription by RNA polymerase II (GO:0006366)	12/320	0.220881	0.456359	0	0	1.31096	1.97972	HDAC5;NOTCH1;KLF13;FIP1L1;VDR;NR2F1;RARA;NR1D1;POU2F2;HDAC9;TEAD2;ATF4
sensory organ development (GO:0007423)	3/56	0.22124	0.456769	0	0	1.89991	2.86602	TGFB2;SIPA1L3;STRA6
neuron projection morphogenesis (GO:0048812)	6/140	0.221548	0.457074	0	0	1.50445	2.26737	PAK1;MAP1S;MAP1B;BTBD3;DBN1;ZNF365
protein-containing complex subunit organization (GO:0043933)	5/112	0.225563	0.459797	0	0	1.56952	2.33727	MAGI1;SLC9A3R2;SOX9;TEAD2;PML
tube closure (GO:0060606)	2/31	0.226536	0.459797	0	0	2.31369	3.43548	VASP;TGFB2
MyD88-independent toll-like receptor signaling pathway (GO:0002756)	2/31	0.226536	0.459797	0	0	2.31369	3.43548	TICAM1;IKBKE
negative regulation of axon extension (GO:0030517)	2/31	0.226536	0.459797	0	0	2.31369	3.43548	SEMA7A;SEMA6A
organelle transport along microtubule (GO:0072384)	2/31	0.226536	0.459797	0	0	2.31369	3.43548	MAP1S;TRAK1
phospholipid translocation (GO:0045332)	2/31	0.226536	0.459797	0	0	2.31369	3.43548	ATP8B1;ATP10D
response to insulin (GO:0032868)	4/84	0.226787	0.459797	0	0	1.67882	2.49094	HDAC5;TRIB3;HDAC9;PCK2
regulation of mitotic nuclear division (GO:0007088)	3/57	0.228913	0.459797	0	0	1.86463	2.74923	PDGFRB;DAPK3;PDGFB
positive regulation of interferon-gamma production (GO:0032729)	3/57	0.228913	0.459797	0	0	1.86463	2.74923	TNFSF4;CEBPG;F2RL1
protein K48-linked ubiquitination (GO:0070936)	3/57	0.228913	0.459797	0	0	1.86463	2.74923	DTX3L;NEDD4L;RNF152
sulfur compound biosynthetic process (GO:0044272)	5/113	0.230878	0.459797	0	0	1.55491	2.27929	CHST11;CSPG4;CHAC1;ST3GAL1;CHST3
protein localization to organelle (GO:0033365)	6/142	0.230933	0.459797	0	0	1.48217	2.17231	EHD1;PPP1R15A;RIPOR1;MICALL1;HMOX1;OPTN
quaternary ammonium group transport (GO:0015697)	1/9	0.232727	0.459797	0	0	4.19085	6.10979	SLC25A29
anoikis (GO:0043276)	1/9	0.232727	0.459797	0	0	4.19085	6.10979	BMF
astral microtubule organization (GO:0030953)	1/9	0.232727	0.459797	0	0	4.19085	6.10979	EZR
ATF6-mediated unfolded protein response (GO:0036500)	1/9	0.232727	0.459797	0	0	4.19085	6.10979	DDIT3
regulation of CD8-positive, alpha-beta T cell activation (GO:2001185)	1/9	0.232727	0.459797	0	0	4.19085	6.10979	IRF1
regulation of cellular extravasation (GO:0002691)	1/9	0.232727	0.459797	0	0	4.19085	6.10979	ICAM1
regulation of complement-dependent cytotoxicity (GO:1903659)	1/9	0.232727	0.459797	0	0	4.19085	6.10979	TGFB2
regulation of dendritic cell antigen processing and presentation (GO:0002604)	1/9	0.232727	0.459797	0	0	4.19085	6.10979	THBS1
regulation of DNA-templated transcription in response to stress (GO:0043620)	1/9	0.232727	0.459797	0	0	4.19085	6.10979	DDIT3
regulation of epidermis development (GO:0045682)	1/9	0.232727	0.459797	0	0	4.19085	6.10979	MAFF
regulation of glial cell proliferation (GO:0060251)	1/9	0.232727	0.459797	0	0	4.19085	6.10979	NOTCH1
regulation of glucan biosynthetic process (GO:0010962)	1/9	0.232727	0.459797	0	0	4.19085	6.10979	PPP1R3B
regulation of leukocyte mediated cytotoxicity (GO:0001910)	1/9	0.232727	0.459797	0	0	4.19085	6.10979	ICAM1
detection of mechanical stimulus involved in sensory perception of sound (GO:0050910)	1/9	0.232727	0.459797	0	0	4.19085	6.10979	KIT
endochondral ossification (GO:0001958)	1/9	0.232727	0.459797	0	0	4.19085	6.10979	TMEM119
regulation of protein deacetylation (GO:0090311)	1/9	0.232727	0.459797	0	0	4.19085	6.10979	SPRED3
epithelial to mesenchymal transition involved in endocardial cushion formation (GO:0003198)	1/9	0.232727	0.459797	0	0	4.19085	6.10979	NOTCH1
regulation of RNA polymerase II regulatory region sequence-specific DNA binding (GO:1903025)	1/9	0.232727	0.459797	0	0	4.19085	6.10979	DDIT3
glomerular filtration (GO:0003094)	1/9	0.232727	0.459797	0	0	4.19085	6.10979	MYO1E
response to magnesium ion (GO:0032026)	1/9	0.232727	0.459797	0	0	4.19085	6.10979	THBS1
histone phosphorylation (GO:0016572)	1/9	0.232727	0.459797	0	0	4.19085	6.10979	PRKCD
retinal rod cell differentiation (GO:0060221)	1/9	0.232727	0.459797	0	0	4.19085	6.10979	SOX9
icosanoid transport (GO:0071715)	1/9	0.232727	0.459797	0	0	4.19085	6.10979	SLCO2A1
IMP metabolic process (GO:0046040)	1/9	0.232727	0.459797	0	0	4.19085	6.10979	AMPD3
sensory organ morphogenesis (GO:0090596)	1/9	0.232727	0.459797	0	0	4.19085	6.10979	STRA6
tetrahydrofolate interconversion (GO:0035999)	1/9	0.232727	0.459797	0	0	4.19085	6.10979	MTHFD2
unsaturated fatty acid biosynthetic process (GO:0006636)	1/9	0.232727	0.459797	0	0	4.19085	6.10979	FADS3
N-acylphosphatidylethanolamine metabolic process (GO:0070292)	1/9	0.232727	0.459797	0	0	4.19085	6.10979	ABHD4
negative regulation of alpha-beta T cell activation (GO:0046636)	1/9	0.232727	0.459797	0	0	4.19085	6.10979	TNFRSF14
negative regulation of bone resorption (GO:0045779)	1/9	0.232727	0.459797	0	0	4.19085	6.10979	TMEM119
negative regulation of fibrinolysis (GO:0051918)	1/9	0.232727	0.459797	0	0	4.19085	6.10979	THBS1
negative regulation of glial cell differentiation (GO:0045686)	1/9	0.232727	0.459797	0	0	4.19085	6.10979	NOTCH1
negative regulation of lipase activity (GO:0060192)	1/9	0.232727	0.459797	0	0	4.19085	6.10979	HDAC9
negative regulation of necroptotic process (GO:0060546)	1/9	0.232727	0.459797	0	0	4.19085	6.10979	ARHGEF2
negative regulation of smooth muscle cell differentiation (GO:0051151)	1/9	0.232727	0.459797	0	0	4.19085	6.10979	PDGFB
neurotransmitter receptor transport to postsynaptic membrane (GO:0098969)	1/9	0.232727	0.459797	0	0	4.19085	6.10979	STX3
nucleoside diphosphate phosphorylation (GO:0006165)	1/9	0.232727	0.459797	0	0	4.19085	6.10979	AK5
nucleoside triphosphate biosynthetic process (GO:0009142)	1/9	0.232727	0.459797	0	0	4.19085	6.10979	AK5
nucleotide phosphorylation (GO:0046939)	1/9	0.232727	0.459797	0	0	4.19085	6.10979	AK5
one-carbon compound transport (GO:0019755)	1/9	0.232727	0.459797	0	0	4.19085	6.10979	SLC14A1
plasminogen activation (GO:0031639)	1/9	0.232727	0.459797	0	0	4.19085	6.10979	PLAU
positive regulation of B cell differentiation (GO:0045579)	1/9	0.232727	0.459797	0	0	4.19085	6.10979	MMP14
positive regulation of blood vessel endothelial cell proliferation involved in sprouting angiogenesis (GO:1903589)	1/9	0.232727	0.459797	0	0	4.19085	6.10979	HMOX1
positive regulation of cell-cell adhesion mediated by cadherin (GO:2000049)	1/9	0.232727	0.459797	0	0	4.19085	6.10979	ADAM19
positive regulation of chromatin binding (GO:0035563)	1/9	0.232727	0.459797	0	0	4.19085	6.10979	DTX3L
positive regulation of ligase activity (GO:0051351)	1/9	0.232727	0.459797	0	0	4.19085	6.10979	MID1IP1
positive regulation of macrophage cytokine production (GO:0060907)	1/9	0.232727	0.459797	0	0	4.19085	6.10979	SEMA7A
positive regulation of memory T cell differentiation (GO:0043382)	1/9	0.232727	0.459797	0	0	4.19085	6.10979	TNFSF4
positive regulation of smooth muscle contraction (GO:0045987)	1/9	0.232727	0.459797	0	0	4.19085	6.10979	GPER1
nitrogen compound transport (GO:0071705)	6/143	0.235672	0.462145	0	0	1.47127	2.12645	SLC36A1;SLC38A1;SLC25A29;CALCRL;SEC14L1;SLC38A4
response to lipid (GO:0033993)	5/114	0.236229	0.462145	0	0	1.54057	2.22297	SOCS2;RARA;SOX9;TRIB1;PCK2
receptor metabolic process (GO:0043112)	3/58	0.236635	0.462145	0	0	1.83063	2.63837	EHD3;CXCL8;CALCRL
chordate embryonic development (GO:0043009)	3/58	0.236635	0.462145	0	0	1.83063	2.63837	FLCN;ARNT2;BMP2
regulation of neurotransmitter receptor activity (GO:0099601)	3/58	0.236635	0.462145	0	0	1.83063	2.63837	DLG3;CNIH3;DLGAP4
eye development (GO:0001654)	3/58	0.236635	0.462145	0	0	1.83063	2.63837	TGFB2;SIPA1L3;STRA6
muscle organ development (GO:0007517)	3/58	0.236635	0.462145	0	0	1.83063	2.63837	MRAS;SPEG;HBEGF
regulation of cellular biosynthetic process (GO:0031326)	2/32	0.237327	0.462145	0	0	2.23645	3.21672	CXCL8;STC2
regulation of intracellular protein transport (GO:0033157)	2/32	0.237327	0.462145	0	0	2.23645	3.21672	PLK3;RIPOR1
regulation of NMDA receptor activity (GO:2000310)	2/32	0.237327	0.462145	0	0	2.23645	3.21672	DLG3;SLC6A9
endodermal cell differentiation (GO:0035987)	2/32	0.237327	0.462145	0	0	2.23645	3.21672	MMP14;HMGA2
ERBB2 signaling pathway (GO:0038128)	2/32	0.237327	0.462145	0	0	2.23645	3.21672	NRG1;HBEGF
establishment or maintenance of epithelial cell apical/basal polarity (GO:0045197)	2/32	0.237327	0.462145	0	0	2.23645	3.21672	DLG3;EZR
gene silencing by miRNA (GO:0035195)	2/32	0.237327	0.462145	0	0	2.23645	3.21672	LIMD1;AJUBA
response to amino acid (GO:0043200)	2/32	0.237327	0.462145	0	0	2.23645	3.21672	RRAGC;SESN2
hematopoietic progenitor cell differentiation (GO:0002244)	2/32	0.237327	0.462145	0	0	2.23645	3.21672	FLT1;KIT
modulation by host of symbiont process (GO:0051851)	2/32	0.237327	0.462145	0	0	2.23645	3.21672	JUN;HMGA2
negative regulation of cell-matrix adhesion (GO:0001953)	2/32	0.237327	0.462145	0	0	2.23645	3.21672	RASA1;THBS1
negative regulation of developmental growth (GO:0048640)	2/32	0.237327	0.462145	0	0	2.23645	3.21672	GDF15;WWC3
positive regulation of interleukin-10 production (GO:0032733)	2/32	0.237327	0.462145	0	0	2.23645	3.21672	TNFSF4;F2RL1
positive regulation of receptor signaling pathway via STAT (GO:1904894)	2/32	0.237327	0.462145	0	0	2.23645	3.21672	NOTCH1;KIT
positive regulation of protein metabolic process (GO:0051247)	5/115	0.241614	0.466521	0	0	1.52648	2.16823	SMURF2;SLC6A9;PLK2;NEDD4L;KLF2
negative regulation of autophagy (GO:0010507)	3/59	0.244401	0.466521	0	0	1.79785	2.53306	HTR2B;BMF;NUPR1
regulation of protein-containing complex assembly (GO:0043254)	5/116	0.247032	0.466521	0	0	1.51265	2.11504	FBLIM1;BMF;NRG1;AJUBA;FNIP2
tumor necrosis factor-mediated signaling pathway (GO:0033209)	5/116	0.247032	0.466521	0	0	1.51265	2.11504	TNFRSF12A;TNFSF4;TNFRSF11B;TNFRSF14;COMMD7
apoptotic cell clearance (GO:0043277)	2/33	0.248142	0.466521	0	0	2.16419	3.01635	RARA;THBS1
regulation of interleukin-17 production (GO:0032660)	2/33	0.248142	0.466521	0	0	2.16419	3.01635	DDIT3;TNFSF4
regulation of neurotransmitter secretion (GO:0046928)	2/33	0.248142	0.466521	0	0	2.16419	3.01635	GPER1;SNCAIP
regulation of protein localization to cell surface (GO:2000008)	2/33	0.248142	0.466521	0	0	2.16419	3.01635	NEDD4L;STX3
negative chemotaxis (GO:0050919)	2/33	0.248142	0.466521	0	0	2.16419	3.01635	SEMA7A;SEMA6A
negative regulation of JNK cascade (GO:0046329)	2/33	0.248142	0.466521	0	0	2.16419	3.01635	DUSP3;F2RL1
positive regulation of ATP metabolic process (GO:1903580)	2/33	0.248142	0.466521	0	0	2.16419	3.01635	PFKFB2;NUPR1
positive regulation of receptor signaling pathway via JAK-STAT (GO:0046427)	2/33	0.248142	0.466521	0	0	2.16419	3.01635	NOTCH1;KIT
regulation of inflammatory response (GO:0050727)	8/206	0.249594	0.466521	0	0	1.35777	1.88448	SEMA7A;TNIP1;TNFSF4;GPER1;PRKCD;NR1D1;ETS1;BRD4
metal ion transport (GO:0030001)	4/88	0.251913	0.466521	0	0	1.59854	2.20387	NIPAL4;PANX1;CACNB3;CALCRL
adrenal gland development (GO:0030325)	1/10	0.254988	0.466521	0	0	3.725	5.09037	STRA6
alanine transport (GO:0032328)	1/10	0.254988	0.466521	0	0	3.725	5.09037	SLC36A1
amino sugar metabolic process (GO:0006040)	1/10	0.254988	0.466521	0	0	3.725	5.09037	ST3GAL1
receptor recycling (GO:0001881)	1/10	0.254988	0.466521	0	0	3.725	5.09037	EHD3
regulation of bile acid biosynthetic process (GO:0070857)	1/10	0.254988	0.466521	0	0	3.725	5.09037	NR1D1
B cell homeostasis (GO:0001782)	1/10	0.254988	0.466521	0	0	3.725	5.09037	DOCK11
regulation of cell-cell adhesion mediated by integrin (GO:0033632)	1/10	0.254988	0.466521	0	0	3.725	5.09037	PODXL
cellular response to acetylcholine (GO:1905145)	1/10	0.254988	0.466521	0	0	3.725	5.09037	LYPD1
cellular response to dopamine (GO:1903351)	1/10	0.254988	0.466521	0	0	3.725	5.09037	ATF4
cellular response to hydroxyurea (GO:0072711)	1/10	0.254988	0.466521	0	0	3.725	5.09037	DDI2
cellular response to interleukin-4 (GO:0071353)	1/10	0.254988	0.466521	0	0	3.725	5.09037	DCSTAMP
cellular response to leucine (GO:0071233)	1/10	0.254988	0.466521	0	0	3.725	5.09037	SESN2
cellular response to leucine starvation (GO:1990253)	1/10	0.254988	0.466521	0	0	3.725	5.09037	SESN2
regulation of granulocyte differentiation (GO:0030852)	1/10	0.254988	0.466521	0	0	3.725	5.09037	RARA
cellular response to oxidised low-density lipoprotein particle stimulus (GO:0140052)	1/10	0.254988	0.466521	0	0	3.725	5.09037	TICAM1
cellular response to prostaglandin stimulus (GO:0071379)	1/10	0.254988	0.466521	0	0	3.725	5.09037	TNFSF4
regulation of high voltage-gated calcium channel activity (GO:1901841)	1/10	0.254988	0.466521	0	0	3.725	5.09037	CACNB3
regulation of hydrogen peroxide-induced cell death (GO:1903205)	1/10	0.254988	0.466521	0	0	3.725	5.09037	GPR37
regulation of memory T cell differentiation (GO:0043380)	1/10	0.254988	0.466521	0	0	3.725	5.09037	TNFSF4
regulation of microtubule nucleation (GO:0010968)	1/10	0.254988	0.466521	0	0	3.725	5.09037	PAK1
regulation of peptidyl-lysine acetylation (GO:2000756)	1/10	0.254988	0.466521	0	0	3.725	5.09037	FLCN
regulation of phospholipid metabolic process (GO:1903725)	1/10	0.254988	0.466521	0	0	3.725	5.09037	MTMR3
regulation of postsynaptic neurotransmitter receptor activity (GO:0098962)	1/10	0.254988	0.466521	0	0	3.725	5.09037	DLGAP4
endothelium development (GO:0003158)	1/10	0.254988	0.466521	0	0	3.725	5.09037	KDM6B
regulation of receptor binding (GO:1900120)	1/10	0.254988	0.466521	0	0	3.725	5.09037	GREM2
regulation of store-operated calcium entry (GO:2001256)	1/10	0.254988	0.466521	0	0	3.725	5.09037	HOMER3
formation of translation preinitiation complex (GO:0001731)	1/10	0.254988	0.466521	0	0	3.725	5.09037	EIF5
fructose 6-phosphate metabolic process (GO:0006002)	1/10	0.254988	0.466521	0	0	3.725	5.09037	HK2
G protein-coupled serotonin receptor signaling pathway (GO:0098664)	1/10	0.254988	0.466521	0	0	3.725	5.09037	HTR2B
genetic imprinting (GO:0071514)	1/10	0.254988	0.466521	0	0	3.725	5.09037	DNMT3A
regulation of urine volume (GO:0035809)	1/10	0.254988	0.466521	0	0	3.725	5.09037	NPR3
response to dopamine (GO:1903350)	1/10	0.254988	0.466521	0	0	3.725	5.09037	ATF4
response to histamine (GO:0034776)	1/10	0.254988	0.466521	0	0	3.725	5.09037	HRH1
response to interleukin-4 (GO:0070670)	1/10	0.254988	0.466521	0	0	3.725	5.09037	DCSTAMP
response to laminar fluid shear stress (GO:0034616)	1/10	0.254988	0.466521	0	0	3.725	5.09037	KLF2
response to leucine (GO:0043201)	1/10	0.254988	0.466521	0	0	3.725	5.09037	SESN2
histone H2B ubiquitination (GO:0033523)	1/10	0.254988	0.466521	0	0	3.725	5.09037	DTX3L
histone H4 deacetylation (GO:0070933)	1/10	0.254988	0.466521	0	0	3.725	5.09037	HDAC9
retinoic acid receptor signaling pathway (GO:0048384)	1/10	0.254988	0.466521	0	0	3.725	5.09037	RARA
smooth muscle tissue development (GO:0048745)	1/10	0.254988	0.466521	0	0	3.725	5.09037	STRA6
lactation (GO:0007595)	1/10	0.254988	0.466521	0	0	3.725	5.09037	OXTR
lipid phosphorylation (GO:0046834)	1/10	0.254988	0.466521	0	0	3.725	5.09037	DGKI
toxin transport (GO:1901998)	1/10	0.254988	0.466521	0	0	3.725	5.09037	ANTXR2
muscle cell migration (GO:0014812)	1/10	0.254988	0.466521	0	0	3.725	5.09037	DDR1
myeloid dendritic cell differentiation (GO:0043011)	1/10	0.254988	0.466521	0	0	3.725	5.09037	DCSTAMP
N-acetylneuraminate metabolic process (GO:0006054)	1/10	0.254988	0.466521	0	0	3.725	5.09037	ST3GAL1
negative regulation of alpha-beta T cell proliferation (GO:0046642)	1/10	0.254988	0.466521	0	0	3.725	5.09037	TNFRSF14
negative regulation of cell-cell adhesion mediated by cadherin (GO:2000048)	1/10	0.254988	0.466521	0	0	3.725	5.09037	NOTCH1
negative regulation of establishment of protein localization (GO:1904950)	1/10	0.254988	0.466521	0	0	3.725	5.09037	CORO2B
negative regulation of extracellular matrix organization (GO:1903054)	1/10	0.254988	0.466521	0	0	3.725	5.09037	NOTCH1
negative regulation of glycolytic process (GO:0045820)	1/10	0.254988	0.466521	0	0	3.725	5.09037	NUPR1
negative regulation of hormone secretion (GO:0046888)	1/10	0.254988	0.466521	0	0	3.725	5.09037	GJA1
negative regulation of inclusion body assembly (GO:0090084)	1/10	0.254988	0.466521	0	0	3.725	5.09037	DNAJB1
negative regulation of interferon-beta production (GO:0032688)	1/10	0.254988	0.466521	0	0	3.725	5.09037	RELB
negative regulation of leukocyte migration (GO:0002686)	1/10	0.254988	0.466521	0	0	3.725	5.09037	HMOX1
negative regulation of lipopolysaccharide-mediated signaling pathway (GO:0031665)	1/10	0.254988	0.466521	0	0	3.725	5.09037	TRIB1
negative regulation of phosphatidylinositol 3-kinase signaling (GO:0014067)	1/10	0.254988	0.466521	0	0	3.725	5.09037	PIK3IP1
negative regulation of protein autophosphorylation (GO:0031953)	1/10	0.254988	0.466521	0	0	3.725	5.09037	ERRFI1
negative regulation of purine nucleotide metabolic process (GO:1900543)	1/10	0.254988	0.466521	0	0	3.725	5.09037	NUPR1
negative regulation of sodium ion transmembrane transport (GO:1902306)	1/10	0.254988	0.466521	0	0	3.725	5.09037	NEDD4L
negative regulation of sodium ion transmembrane transporter activity (GO:2000650)	1/10	0.254988	0.466521	0	0	3.725	5.09037	NEDD4L
negative regulation of toll-like receptor 4 signaling pathway (GO:0034144)	1/10	0.254988	0.466521	0	0	3.725	5.09037	NR1D1
negative regulation of transcription by competitive promoter binding (GO:0010944)	1/10	0.254988	0.466521	0	0	3.725	5.09037	BHLHE41
negative regulation of transmembrane transport (GO:0034763)	1/10	0.254988	0.466521	0	0	3.725	5.09037	THBS1
negative regulation of vascular endothelial growth factor signaling pathway (GO:1900747)	1/10	0.254988	0.466521	0	0	3.725	5.09037	SEMA6A
negative regulation of viral-induced cytoplasmic pattern recognition receptor signaling pathway (GO:0039532)	1/10	0.254988	0.466521	0	0	3.725	5.09037	SEC14L1
negative regulation of voltage-gated calcium channel activity (GO:1901386)	1/10	0.254988	0.466521	0	0	3.725	5.09037	CBARP
nerve growth factor signaling pathway (GO:0038180)	1/10	0.254988	0.466521	0	0	3.725	5.09037	RAPGEF1
positive regulation of behavior (GO:0048520)	1/10	0.254988	0.466521	0	0	3.725	5.09037	STRA6
positive regulation of coagulation (GO:0050820)	1/10	0.254988	0.466521	0	0	3.725	5.09037	THBS1
positive regulation of dendritic spine morphogenesis (GO:0061003)	1/10	0.254988	0.466521	0	0	3.725	5.09037	DBN1
positive regulation of hemostasis (GO:1900048)	1/10	0.254988	0.466521	0	0	3.725	5.09037	THBS1
positive regulation of mesenchymal cell proliferation (GO:0002053)	1/10	0.254988	0.466521	0	0	3.725	5.09037	SOX9
positive regulation of monocyte differentiation (GO:0045657)	1/10	0.254988	0.466521	0	0	3.725	5.09037	DCSTAMP
positive regulation of myoblast fusion (GO:1901741)	1/10	0.254988	0.466521	0	0	3.725	5.09037	EHD1
positive regulation of toll-like receptor 4 signaling pathway (GO:0034145)	1/10	0.254988	0.466521	0	0	3.725	5.09037	F2RL1
positive regulation of vascular endothelial growth factor receptor signaling pathway (GO:0030949)	1/10	0.254988	0.466521	0	0	3.725	5.09037	GRB10
positive regulation of vasculogenesis (GO:2001214)	1/10	0.254988	0.466521	0	0	3.725	5.09037	RIN2
primary miRNA processing (GO:0031053)	1/10	0.254988	0.466521	0	0	3.725	5.09037	SMAD3
protein localization to endosome (GO:0036010)	1/10	0.254988	0.466521	0	0	3.725	5.09037	MICALL1
second-messenger-mediated signaling (GO:0019932)	4/89	0.258285	0.469286	0	0	1.57966	2.13837	HRH1;CXCL8;HTR2B;ACKR4
positive regulation of inflammatory response (GO:0050729)	4/89	0.258285	0.469286	0	0	1.57966	2.13837	TNIP1;TNFSF4;NUPR1;ETS1
B cell receptor signaling pathway (GO:0050853)	2/34	0.258973	0.469286	0	0	2.09645	2.83237	PIK3CD;BCAR1
cellular response to amino acid stimulus (GO:0071230)	2/34	0.258973	0.469286	0	0	2.09645	2.83237	RRAGC;SESN2
epithelial tube morphogenesis (GO:0060562)	2/34	0.258973	0.469286	0	0	2.09645	2.83237	PAK1;PODXL
regulation of transmembrane transport (GO:0034762)	2/34	0.258973	0.469286	0	0	2.09645	2.83237	NEDD4L;TRIB3
response to steroid hormone (GO:0048545)	2/34	0.258973	0.469286	0	0	2.09645	2.83237	TGFB2;THBS1
negative regulation of mitochondrion organization (GO:0010823)	2/34	0.258973	0.469286	0	0	2.09645	2.83237	FLCN;BCL2L1
neural tube closure (GO:0001843)	2/34	0.258973	0.469286	0	0	2.09645	2.83237	VASP;TGFB2
phosphatidylinositol 3-kinase signaling (GO:0014065)	2/34	0.258973	0.469286	0	0	2.09645	2.83237	HTR2B;PIK3CD
positive regulation of calcium ion transport into cytosol (GO:0010524)	2/34	0.258973	0.469286	0	0	2.09645	2.83237	GPER1;AKAP6
positive regulation of DNA binding (GO:0043388)	2/34	0.258973	0.469286	0	0	2.09645	2.83237	CEBPG;PLAUR
positive regulation of interleukin-12 production (GO:0032735)	2/34	0.258973	0.469286	0	0	2.09645	2.83237	RIPK2;TNFSF4
positive regulation of release of sequestered calcium ion into cytosol (GO:0051281)	2/34	0.258973	0.469286	0	0	2.09645	2.83237	GPER1;AKAP6
protein destabilization (GO:0031648)	2/34	0.258973	0.469286	0	0	2.09645	2.83237	NR1D1;TRIM21
regulation of DNA-templated transcription, initiation (GO:2000142)	3/61	0.260049	0.470636	0	0	1.73567	2.33775	JUN;CCND1;SOX9
negative regulation of response to stimulus (GO:0048585)	3/61	0.260049	0.470636	0	0	1.73567	2.33775	HMGA2;SH2B3;APPL2
response to retinoic acid (GO:0032526)	3/62	0.267922	0.476643	0	0	1.70617	2.24712	WNT5B;RARA;SOX9
I-kappaB kinase/NF-kappaB signaling (GO:0007249)	3/62	0.267922	0.476643	0	0	1.70617	2.24712	RIPK2;TICAM1;RELB
regulated exocytosis (GO:0045055)	7/180	0.268307	0.476643	0	0	1.35913	1.7881	TOR4A;TGFB2;HABP4;PDGFB;VEGFC;GTPBP2;THBS1
regulation of cytokine production (GO:0001817)	6/150	0.269619	0.476643	0	0	1.39925	1.83406	IFI16;TNFSF4;HTR2B;PIK3CD;TRIM21;HDAC9
regulation of autophagosome assembly (GO:2000785)	2/35	0.269809	0.476643	0	0	2.03282	2.66307	MTMR3;NUPR1
cellular response to amyloid-beta (GO:1904646)	2/35	0.269809	0.476643	0	0	2.03282	2.66307	GJA1;ICAM1
regulation of ion transmembrane transport (GO:0034765)	2/35	0.269809	0.476643	0	0	2.03282	2.66307	NEDD4L;AKAP6
regulation of lipid biosynthetic process (GO:0046890)	2/35	0.269809	0.476643	0	0	2.03282	2.66307	GPER1;MID1IP1
regulation of T cell receptor signaling pathway (GO:0050856)	2/35	0.269809	0.476643	0	0	2.03282	2.66307	DUSP3;EZR
semaphorin-plexin signaling pathway (GO:0071526)	2/35	0.269809	0.476643	0	0	2.03282	2.66307	SEMA7A;SEMA6A
smoothened signaling pathway (GO:0007224)	2/35	0.269809	0.476643	0	0	2.03282	2.66307	DYRK2;GLI1
negative regulation of epithelial cell migration (GO:0010633)	2/35	0.269809	0.476643	0	0	2.03282	2.66307	DLL4;THBS1
negative regulation of neurogenesis (GO:0050768)	2/35	0.269809	0.476643	0	0	2.03282	2.66307	NOTCH1;APPL2
positive regulation of cell cycle G1/S phase transition (GO:1902808)	2/35	0.269809	0.476643	0	0	2.03282	2.66307	CCND1;GLI1
positive regulation of lymphocyte activation (GO:0051251)	2/35	0.269809	0.476643	0	0	2.03282	2.66307	TNFSF4;TICAM1
toll-like receptor signaling pathway (GO:0002224)	4/91	0.271121	0.476643	0	0	1.54318	2.01415	TNIP1;RIPK2;EPG5;TICAM1
cellular response to reactive oxygen species (GO:0034614)	3/63	0.275822	0.476643	0	0	1.67764	2.16081	JUN;PRKCD;PXN
protein oxidation (GO:0018158)	1/11	0.276604	0.476643	0	0	3.35233	4.30831	LOXL1
pyrimidine nucleoside catabolic process (GO:0046135)	1/11	0.276604	0.476643	0	0	3.35233	4.30831	UPP1
pyrimidine nucleoside salvage (GO:0043097)	1/11	0.276604	0.476643	0	0	3.35233	4.30831	UPP1
pyrimidine-containing compound salvage (GO:0008655)	1/11	0.276604	0.476643	0	0	3.35233	4.30831	UPP1
regulation of biosynthetic process (GO:0009889)	1/11	0.276604	0.476643	0	0	3.35233	4.30831	MID1IP1
axonal transport of mitochondrion (GO:0019896)	1/11	0.276604	0.476643	0	0	3.35233	4.30831	TRAK1
regulation of cardiac muscle cell apoptotic process (GO:0010665)	1/11	0.276604	0.476643	0	0	3.35233	4.30831	NUPR1
regulation of cardiac muscle cell differentiation (GO:2000725)	1/11	0.276604	0.476643	0	0	3.35233	4.30831	BMP2
carnitine shuttle (GO:0006853)	1/11	0.276604	0.476643	0	0	3.35233	4.30831	MID1IP1
regulation of coagulation (GO:0050818)	1/11	0.276604	0.476643	0	0	3.35233	4.30831	F2RL1
regulation of cysteine-type endopeptidase activity involved in apoptotic signaling pathway (GO:2001267)	1/11	0.276604	0.476643	0	0	3.35233	4.30831	PLAUR
cell differentiation in spinal cord (GO:0021515)	1/11	0.276604	0.476643	0	0	3.35233	4.30831	SOX4
cell-cell junction maintenance (GO:0045217)	1/11	0.276604	0.476643	0	0	3.35233	4.30831	F2RL1
regulation of endocytic recycling (GO:2001135)	1/11	0.276604	0.476643	0	0	3.35233	4.30831	EHD1
regulation of gene expression by genetic imprinting (GO:0006349)	1/11	0.276604	0.476643	0	0	3.35233	4.30831	DNMT3A
chromatin-mediated maintenance of transcription (GO:0048096)	1/11	0.276604	0.476643	0	0	3.35233	4.30831	ZMIZ1
columnar/cuboidal epithelial cell differentiation (GO:0002065)	1/11	0.276604	0.476643	0	0	3.35233	4.30831	SOX4
regulation of lymphocyte migration (GO:2000401)	1/11	0.276604	0.476643	0	0	3.35233	4.30831	STK10
regulation of mesenchymal cell proliferation (GO:0010464)	1/11	0.276604	0.476643	0	0	3.35233	4.30831	SOX9
erythrocyte development (GO:0048821)	1/11	0.276604	0.476643	0	0	3.35233	4.30831	SH2B3
establishment of epithelial cell apical/basal polarity (GO:0045198)	1/11	0.276604	0.476643	0	0	3.35233	4.30831	EZR
regulation of toll-like receptor 2 signaling pathway (GO:0034135)	1/11	0.276604	0.476643	0	0	3.35233	4.30831	F2RL1
glutathione biosynthetic process (GO:0006750)	1/11	0.276604	0.476643	0	0	3.35233	4.30831	CHAC1
Golgi inheritance (GO:0048313)	1/11	0.276604	0.476643	0	0	3.35233	4.30831	PLK3
Golgi to lysosome transport (GO:0090160)	1/11	0.276604	0.476643	0	0	3.35233	4.30831	EHD3
response to hydroxyurea (GO:0072710)	1/11	0.276604	0.476643	0	0	3.35233	4.30831	DDI2
response to prostaglandin E (GO:0034695)	1/11	0.276604	0.476643	0	0	3.35233	4.30831	TNFSF4
somite development (GO:0061053)	1/11	0.276604	0.476643	0	0	3.35233	4.30831	PPP2R3A
T cell chemotaxis (GO:0010818)	1/11	0.276604	0.476643	0	0	3.35233	4.30831	PIK3CD
tetrahydrofolate metabolic process (GO:0046653)	1/11	0.276604	0.476643	0	0	3.35233	4.30831	MTHFD2
mesonephros development (GO:0001823)	1/11	0.276604	0.476643	0	0	3.35233	4.30831	FGF1
UDP-N-acetylglucosamine biosynthetic process (GO:0006048)	1/11	0.276604	0.476643	0	0	3.35233	4.30831	UAP1L1
vasoconstriction (GO:0042310)	1/11	0.276604	0.476643	0	0	3.35233	4.30831	HTR2B
monocyte differentiation (GO:0030224)	1/11	0.276604	0.476643	0	0	3.35233	4.30831	IFI16
negative regulation of bone remodeling (GO:0046851)	1/11	0.276604	0.476643	0	0	3.35233	4.30831	TMEM119
negative regulation of calcium ion transmembrane transport (GO:1903170)	1/11	0.276604	0.476643	0	0	3.35233	4.30831	CBARP
negative regulation of oxidative stress-induced neuron death (GO:1903204)	1/11	0.276604	0.476643	0	0	3.35233	4.30831	ATF4
negative regulation of potassium ion transmembrane transport (GO:1901380)	1/11	0.276604	0.476643	0	0	3.35233	4.30831	NEDD4L
negative regulation of protein localization to cell surface (GO:2000009)	1/11	0.276604	0.476643	0	0	3.35233	4.30831	NEDD4L
negative regulation of protein maturation (GO:1903318)	1/11	0.276604	0.476643	0	0	3.35233	4.30831	CHAC1
negative regulation of response to cytokine stimulus (GO:0060761)	1/11	0.276604	0.476643	0	0	3.35233	4.30831	SH2B3
negative regulation of steroid biosynthetic process (GO:0010894)	1/11	0.276604	0.476643	0	0	3.35233	4.30831	BMP2
negative regulation of T-helper cell differentiation (GO:0045623)	1/11	0.276604	0.476643	0	0	3.35233	4.30831	TNFSF4
nucleus localization (GO:0051647)	1/11	0.276604	0.476643	0	0	3.35233	4.30831	SYNE3
positive regulation of alcohol biosynthetic process (GO:1902932)	1/11	0.276604	0.476643	0	0	3.35233	4.30831	FGF1
positive regulation of bone resorption (GO:0045780)	1/11	0.276604	0.476643	0	0	3.35233	4.30831	DCSTAMP
positive regulation of cellular extravasation (GO:0002693)	1/11	0.276604	0.476643	0	0	3.35233	4.30831	ICAM1
positive regulation of cellular respiration (GO:1901857)	1/11	0.276604	0.476643	0	0	3.35233	4.30831	NUPR1
positive regulation of ceramide biosynthetic process (GO:2000304)	1/11	0.276604	0.476643	0	0	3.35233	4.30831	PRKCD
positive regulation of chondrocyte differentiation (GO:0032332)	1/11	0.276604	0.476643	0	0	3.35233	4.30831	SOX9
positive regulation of cytoplasmic transport (GO:1903651)	1/11	0.276604	0.476643	0	0	3.35233	4.30831	EZR
positive regulation of DNA-dependent DNA replication (GO:2000105)	1/11	0.276604	0.476643	0	0	3.35233	4.30831	E2F7
positive regulation of epidermal growth factor-activated receptor activity (GO:0045741)	1/11	0.276604	0.476643	0	0	3.35233	4.30831	HBEGF
positive regulation of leukocyte apoptotic process (GO:2000108)	1/11	0.276604	0.476643	0	0	3.35233	4.30831	PIK3CD
positive regulation of lipid localization (GO:1905954)	1/11	0.276604	0.476643	0	0	3.35233	4.30831	IKBKE
positive regulation of non-canonical Wnt signaling pathway (GO:2000052)	1/11	0.276604	0.476643	0	0	3.35233	4.30831	WNT5B
positive regulation of sphingolipid biosynthetic process (GO:0090154)	1/11	0.276604	0.476643	0	0	3.35233	4.30831	PRKCD
positive regulation of transcription elongation from RNA polymerase II promoter (GO:0032968)	1/11	0.276604	0.476643	0	0	3.35233	4.30831	BRD4
positive regulation of transforming growth factor beta production (GO:0071636)	1/11	0.276604	0.476643	0	0	3.35233	4.30831	THBS1
positive regulation of viral release from host cell (GO:1902188)	1/11	0.276604	0.476643	0	0	3.35233	4.30831	VPS37B
positive regulation of voltage-gated potassium channel activity (GO:1903818)	1/11	0.276604	0.476643	0	0	3.35233	4.30831	AKAP6
protein kinase C-activating G protein-coupled receptor signaling pathway (GO:0007205)	1/11	0.276604	0.476643	0	0	3.35233	4.30831	HTR2B
cellular response to fibroblast growth factor stimulus (GO:0044344)	4/92	0.277581	0.477748	0	0	1.52557	1.95524	FGF5;DLL4;CXCL8;FGF1
Wnt signaling pathway (GO:0016055)	4/92	0.277581	0.477748	0	0	1.52557	1.95524	TCF7L1;FZD2;WNT5B;FZD8
anterograde trans-synaptic signaling (GO:0098916)	9/244	0.278272	0.478647	0	0	1.28677	1.64598	CHRM2;GPR176;CACNB3;HRH1;HTR7;DTNA;KCND2;HTR2B;APBA1
negative regulation of protein phosphorylation (GO:0001933)	6/152	0.279536	0.479534	0	0	1.37993	1.7589	SPRED3;ERRFI1;RASSF2;PRKCD;TRIB3;TRIB1
regulation of cell cycle G1/S phase transition (GO:1902806)	2/36	0.280641	0.479534	0	0	1.97293	2.50696	GLI1;APPL2
regulation of microtubule-based process (GO:0032886)	2/36	0.280641	0.479534	0	0	1.97293	2.50696	MACF1;PHLDB1
dendrite morphogenesis (GO:0048813)	2/36	0.280641	0.479534	0	0	1.97293	2.50696	BTBD3;ZNF365
embryonic limb morphogenesis (GO:0030326)	2/36	0.280641	0.479534	0	0	1.97293	2.50696	TGFB2;AFF3
endoderm formation (GO:0001706)	2/36	0.280641	0.479534	0	0	1.97293	2.50696	MMP14;HMGA2
regulation of protein import into nucleus (GO:0042306)	2/36	0.280641	0.479534	0	0	1.97293	2.50696	SMAD3;PRKCD
negative regulation of cellular protein localization (GO:1903828)	2/36	0.280641	0.479534	0	0	1.97293	2.50696	FLCN;NEDD4L
positive regulation of bone mineralization (GO:0030501)	2/36	0.280641	0.479534	0	0	1.97293	2.50696	BMP2;TMEM119
positive regulation of interferon-beta production (GO:0032728)	2/36	0.280641	0.479534	0	0	1.97293	2.50696	RIPK2;IRF1
positive regulation of mitotic nuclear division (GO:0045840)	2/36	0.280641	0.479534	0	0	1.97293	2.50696	PDGFRB;PDGFB
negative regulation of intrinsic apoptotic signaling pathway (GO:2001243)	3/64	0.283744	0.484255	0	0	1.65006	2.07854	PLAUR;ARHGEF2;BCL2L1
protein catabolic process (GO:0030163)	3/64	0.283744	0.484255	0	0	1.65006	2.07854	DDI2;DENND3;NR1D1
dephosphorylation (GO:0016311)	6/153	0.284526	0.485006	0	0	1.37048	1.72259	MTMR3;DUSP3;PPM1H;PPP2R3A;DUSP8;DUSP6
positive regulation of Wnt signaling pathway (GO:0030177)	6/153	0.284526	0.485006	0	0	1.37048	1.72259	MACF1;BMP2;WNT5B;SMURF2;DAPK3;SOX4
anterograde axonal transport (GO:0008089)	2/37	0.29146	0.49053	0	0	1.91646	2.36271	AP3M2;TRAK1
regulation of actin cytoskeleton reorganization (GO:2000249)	2/37	0.29146	0.49053	0	0	1.91646	2.36271	DAPK3;RAPGEF3
regulation of glucose import (GO:0046324)	2/37	0.29146	0.49053	0	0	1.91646	2.36271	GRB10;APPL2
negative regulation of epithelial cell apoptotic process (GO:1904036)	2/37	0.29146	0.49053	0	0	1.91646	2.36271	NUPR1;ICAM1
positive regulation of calcium ion transport (GO:0051928)	2/37	0.29146	0.49053	0	0	1.91646	2.36271	PDGFRB;PDGFB
regulation of RNA metabolic process (GO:0051252)	3/65	0.291686	0.49053	0	0	1.62336	2.0001	PCBP4;RASA1;AHNAK2
inorganic anion transmembrane transport (GO:0098661)	3/65	0.291686	0.49053	0	0	1.62336	2.0001	SLC20A2;SLC20A1;LRRC8A
positive regulation of NF-kappaB transcription factor activity (GO:0051092)	6/155	0.294562	0.49053	0	0	1.35194	1.65243	TRIM8;RIPK2;ARHGEF2;TICAM1;TRIM21;NFKB2
protein mono-ADP-ribosylation (GO:0140289)	1/12	0.297594	0.49053	0	0	3.04742	3.69355	PARP12
adipose tissue development (GO:0060612)	1/12	0.297594	0.49053	0	0	3.04742	3.69355	ARID5B
amino sugar biosynthetic process (GO:0046349)	1/12	0.297594	0.49053	0	0	3.04742	3.69355	UAP1L1
regulation of actin filament depolymerization (GO:0030834)	1/12	0.297594	0.49053	0	0	3.04742	3.69355	F2RL1
autophagy of peroxisome (GO:0030242)	1/12	0.297594	0.49053	0	0	3.04742	3.69355	SQSTM1
regulation of CD4-positive, alpha-beta T cell differentiation (GO:0043370)	1/12	0.297594	0.49053	0	0	3.04742	3.69355	TNFSF4
regulation of chromatin binding (GO:0035561)	1/12	0.297594	0.49053	0	0	3.04742	3.69355	DTX3L
carnitine metabolic process (GO:0009437)	1/12	0.297594	0.49053	0	0	3.04742	3.69355	CROT
catecholamine biosynthetic process (GO:0042423)	1/12	0.297594	0.49053	0	0	3.04742	3.69355	TGFB2
cellular response to fluid shear stress (GO:0071498)	1/12	0.297594	0.49053	0	0	3.04742	3.69355	KLF2
regulation of glycogen metabolic process (GO:0070873)	1/12	0.297594	0.49053	0	0	3.04742	3.69355	PPP1R3B
cochlea morphogenesis (GO:0090103)	1/12	0.297594	0.49053	0	0	3.04742	3.69355	SOX9
dermatan sulfate biosynthetic process (GO:0030208)	1/12	0.297594	0.49053	0	0	3.04742	3.69355	CSPG4
regulation of myoblast fusion (GO:1901739)	1/12	0.297594	0.49053	0	0	3.04742	3.69355	EHD1
regulation of natural killer cell activation (GO:0032814)	1/12	0.297594	0.49053	0	0	3.04742	3.69355	TICAM1
digestive system development (GO:0055123)	1/12	0.297594	0.49053	0	0	3.04742	3.69355	KIT
early endosome to Golgi transport (GO:0034498)	1/12	0.297594	0.49053	0	0	3.04742	3.69355	EHD3
regulation of plasminogen activation (GO:0010755)	1/12	0.297594	0.49053	0	0	3.04742	3.69355	THBS1
epithelial cell-cell adhesion (GO:0090136)	1/12	0.297594	0.49053	0	0	3.04742	3.69355	KIT
regulation of vascular associated smooth muscle cell migration (GO:1904752)	1/12	0.297594	0.49053	0	0	3.04742	3.69355	PDGFB
Golgi localization (GO:0051645)	1/12	0.297594	0.49053	0	0	3.04742	3.69355	RIPOR1
intrinsic apoptotic signaling pathway in response to oxidative stress (GO:0008631)	1/12	0.297594	0.49053	0	0	3.04742	3.69355	PRKCD
magnesium ion transport (GO:0015693)	1/12	0.297594	0.49053	0	0	3.04742	3.69355	NIPAL4
synaptic vesicle fusion to presynaptic active zone membrane (GO:0031629)	1/12	0.297594	0.49053	0	0	3.04742	3.69355	STX3
melanocyte differentiation (GO:0030318)	1/12	0.297594	0.49053	0	0	3.04742	3.69355	KIT
thyroid hormone generation (GO:0006590)	1/12	0.297594	0.49053	0	0	3.04742	3.69355	DIO2
toll-like receptor 3 signaling pathway (GO:0034138)	1/12	0.297594	0.49053	0	0	3.04742	3.69355	TICAM1
urogenital system development (GO:0001655)	1/12	0.297594	0.49053	0	0	3.04742	3.69355	SOX9
mitochondrion distribution (GO:0048311)	1/12	0.297594	0.49053	0	0	3.04742	3.69355	TRAK1
mRNA transcription (GO:0009299)	1/12	0.297594	0.49053	0	0	3.04742	3.69355	ATF4
negative regulation of cardiac muscle hypertrophy (GO:0010614)	1/12	0.297594	0.49053	0	0	3.04742	3.69355	NOTCH1
negative regulation of cell division (GO:0051782)	1/12	0.297594	0.49053	0	0	3.04742	3.69355	E2F7
negative regulation of cellular response to vascular endothelial growth factor stimulus (GO:1902548)	1/12	0.297594	0.49053	0	0	3.04742	3.69355	SEMA6A
negative regulation of fatty acid biosynthetic process (GO:0045717)	1/12	0.297594	0.49053	0	0	3.04742	3.69355	TRIB3
neurotransmitter uptake (GO:0001504)	1/12	0.297594	0.49053	0	0	3.04742	3.69355	SLC38A1
nonribosomal peptide biosynthetic process (GO:0019184)	1/12	0.297594	0.49053	0	0	3.04742	3.69355	CHAC1
nucleoside catabolic process (GO:0009164)	1/12	0.297594	0.49053	0	0	3.04742	3.69355	UPP1
nucleoside salvage (GO:0043174)	1/12	0.297594	0.49053	0	0	3.04742	3.69355	UPP1
P-body assembly (GO:0033962)	1/12	0.297594	0.49053	0	0	3.04742	3.69355	LIMD1
phasic smooth muscle contraction (GO:0014821)	1/12	0.297594	0.49053	0	0	3.04742	3.69355	HTR2B
poly-N-acetyllactosamine biosynthetic process (GO:0030311)	1/12	0.297594	0.49053	0	0	3.04742	3.69355	B3GALT2
positive regulation of actin filament depolymerization (GO:0030836)	1/12	0.297594	0.49053	0	0	3.04742	3.69355	F2RL1
positive regulation of branching involved in ureteric bud morphogenesis (GO:0090190)	1/12	0.297594	0.49053	0	0	3.04742	3.69355	SOX9
positive regulation of endoplasmic reticulum unfolded protein response (GO:1900103)	1/12	0.297594	0.49053	0	0	3.04742	3.69355	BOK
positive regulation of neuroinflammatory response (GO:0150078)	1/12	0.297594	0.49053	0	0	3.04742	3.69355	NUPR1
positive regulation of protein maturation (GO:1903319)	1/12	0.297594	0.49053	0	0	3.04742	3.69355	SOX4
positive regulation of sodium ion transmembrane transport (GO:1902307)	1/12	0.297594	0.49053	0	0	3.04742	3.69355	WNK4
positive regulation of vascular permeability (GO:0043117)	1/12	0.297594	0.49053	0	0	3.04742	3.69355	TJP2
protein auto-ADP-ribosylation (GO:0070213)	1/12	0.297594	0.49053	0	0	3.04742	3.69355	PARP12
regulation of signal transduction by p53 class mediator (GO:1901796)	6/156	0.299607	0.493277	0	0	1.34286	1.61852	PLK3;NUAK1;DYRK2;PPP1R13L;TP53BP2;PML
peptidyl-serine phosphorylation (GO:0018105)	6/156	0.299607	0.493277	0	0	1.34286	1.61852	DYRK2;PLK2;PRKCD;PDGFB;PKN1;IKBKE
response to estradiol (GO:0032355)	2/38	0.302257	0.497065	0	0	1.86313	2.22919	SOCS2;GPER1
negative regulation of innate immune response (GO:0045824)	2/38	0.302257	0.497065	0	0	1.86313	2.22919	IFI16;TRIM21
positive regulation of catabolic process (GO:0009896)	3/67	0.30761	0.5023	0	0	1.57247	1.85381	SMURF2;PLK2;NEDD4L
protein maturation (GO:0051604)	4/97	0.310202	0.5023	0	0	1.44318	1.68928	ADAM19;MMP14;TSPAN14;DDI2
glycosaminoglycan biosynthetic process (GO:0006024)	4/97	0.310202	0.5023	0	0	1.44318	1.68928	CHST11;CSPG4;ST3GAL1;CHST3
protein monoubiquitination (GO:0006513)	2/39	0.313026	0.5023	0	0	1.81268	2.10538	DTX3L;TRIM21
regulation of dendrite development (GO:0050773)	2/39	0.313026	0.5023	0	0	1.81268	2.10538	NEDD4L;DBN1
cellular response to ketone (GO:1901655)	2/39	0.313026	0.5023	0	0	1.81268	2.10538	TNFSF4;PCK2
regulation of nitric-oxide synthase activity (GO:0050999)	2/39	0.313026	0.5023	0	0	1.81268	2.10538	NPR3;HTR2B
regulation of peptidyl-threonine phosphorylation (GO:0010799)	2/39	0.313026	0.5023	0	0	1.81268	2.10538	SPRED3;RIPK2
regulation of receptor-mediated endocytosis (GO:0048259)	2/39	0.313026	0.5023	0	0	1.81268	2.10538	TNK2;HIP1R
odontogenesis (GO:0042476)	2/39	0.313026	0.5023	0	0	1.81268	2.10538	TGFB2;BMP2
plasma membrane bounded cell projection organization (GO:0120036)	5/128	0.314057	0.5023	0	0	1.36423	1.58002	EHD1;BTG2;MICALL1;STX3;FRY
regulation of translational initiation (GO:0006446)	3/68	0.315585	0.5023	0	0	1.54819	1.78557	EIF5;HABP4;ATF4
regulation of tyrosine phosphorylation of STAT protein (GO:0042509)	3/68	0.315585	0.5023	0	0	1.54819	1.78557	SOCS3;KIT;SH2B3
positive regulation of defense response (GO:0031349)	4/98	0.316775	0.5023	0	0	1.42775	1.64129	TNIP1;TNFSF4;ETS1;OPTN
purine ribonucleoside triphosphate metabolic process (GO:0009205)	1/13	0.317976	0.5023	0	0	2.79332	3.20053	EFL1
purine-containing compound salvage (GO:0043101)	1/13	0.317976	0.5023	0	0	2.79332	3.20053	AMPD3
AMP metabolic process (GO:0046033)	1/13	0.317976	0.5023	0	0	2.79332	3.20053	AMPD3
regulation of cell aging (GO:0090342)	1/13	0.317976	0.5023	0	0	2.79332	3.20053	NUAK1
regulation of chemokine (C-X-C motif) ligand 2 production (GO:2000341)	1/13	0.317976	0.5023	0	0	2.79332	3.20053	F2RL1
cellular component maintenance (GO:0043954)	1/13	0.317976	0.5023	0	0	2.79332	3.20053	ITGA3
regulation of fibrinolysis (GO:0051917)	1/13	0.317976	0.5023	0	0	2.79332	3.20053	THBS1
regulation of histone modification (GO:0031056)	1/13	0.317976	0.5023	0	0	2.79332	3.20053	FLCN
regulation of homotypic cell-cell adhesion (GO:0034110)	1/13	0.317976	0.5023	0	0	2.79332	3.20053	PLAUR
regulation of interleukin-5 production (GO:0032674)	1/13	0.317976	0.5023	0	0	2.79332	3.20053	RARA
chondroitin sulfate catabolic process (GO:0030207)	1/13	0.317976	0.5023	0	0	2.79332	3.20053	CSPG4
chromatin organization involved in regulation of transcription (GO:0034401)	1/13	0.317976	0.5023	0	0	2.79332	3.20053	ZMIZ1
regulation of leukocyte adhesion to vascular endothelial cell (GO:1904994)	1/13	0.317976	0.5023	0	0	2.79332	3.20053	ETS1
dermatan sulfate metabolic process (GO:0030205)	1/13	0.317976	0.5023	0	0	2.79332	3.20053	CSPG4
DNA replication-independent nucleosome organization (GO:0034724)	1/13	0.317976	0.5023	0	0	2.79332	3.20053	CABIN1
embryonic appendage morphogenesis (GO:0035113)	1/13	0.317976	0.5023	0	0	2.79332	3.20053	TGFB2
endochondral bone morphogenesis (GO:0060350)	1/13	0.317976	0.5023	0	0	2.79332	3.20053	TMEM119
regulation of protein acetylation (GO:1901983)	1/13	0.317976	0.5023	0	0	2.79332	3.20053	RAPGEF3
regulation of response to stress (GO:0080134)	1/13	0.317976	0.5023	0	0	2.79332	3.20053	CORO2B
glucan biosynthetic process (GO:0009250)	1/13	0.317976	0.5023	0	0	2.79332	3.20053	NR1D1
glycogen biosynthetic process (GO:0005978)	1/13	0.317976	0.5023	0	0	2.79332	3.20053	NR1D1
homeostasis of number of cells (GO:0048872)	1/13	0.317976	0.5023	0	0	2.79332	3.20053	NOTCH1
spinal cord development (GO:0021510)	1/13	0.317976	0.5023	0	0	2.79332	3.20053	SOX4
toll-like receptor 9 signaling pathway (GO:0034162)	1/13	0.317976	0.5023	0	0	2.79332	3.20053	EPG5
transport along microtubule (GO:0010970)	1/13	0.317976	0.5023	0	0	2.79332	3.20053	APBA1
mitochondrial outer membrane permeabilization (GO:0097345)	1/13	0.317976	0.5023	0	0	2.79332	3.20053	BMF
UDP-N-acetylglucosamine metabolic process (GO:0006047)	1/13	0.317976	0.5023	0	0	2.79332	3.20053	UAP1L1
mitochondrion transport along microtubule (GO:0047497)	1/13	0.317976	0.5023	0	0	2.79332	3.20053	MAP1S
muscle tissue development (GO:0060537)	1/13	0.317976	0.5023	0	0	2.79332	3.20053	STRA6
negative regulation of alcohol biosynthetic process (GO:1902931)	1/13	0.317976	0.5023	0	0	2.79332	3.20053	BMP2
negative regulation of autophagosome assembly (GO:1902902)	1/13	0.317976	0.5023	0	0	2.79332	3.20053	NUPR1
negative regulation of cell morphogenesis involved in differentiation (GO:0010771)	1/13	0.317976	0.5023	0	0	2.79332	3.20053	SPRY4
negative regulation of cellular senescence (GO:2000773)	1/13	0.317976	0.5023	0	0	2.79332	3.20053	HMGA2
negative regulation of chromatin organization (GO:1905268)	1/13	0.317976	0.5023	0	0	2.79332	3.20053	HMGA1
negative regulation of chromatin silencing (GO:0031936)	1/13	0.317976	0.5023	0	0	2.79332	3.20053	HMGA1
negative regulation of endoplasmic reticulum unfolded protein response (GO:1900102)	1/13	0.317976	0.5023	0	0	2.79332	3.20053	PPP1R15A
negative regulation of epidermal growth factor-activated receptor activity (GO:0007175)	1/13	0.317976	0.5023	0	0	2.79332	3.20053	ERRFI1
negative regulation of gene silencing (GO:0060969)	1/13	0.317976	0.5023	0	0	2.79332	3.20053	HMGA1
negative regulation of hydrogen peroxide-induced cell death (GO:1903206)	1/13	0.317976	0.5023	0	0	2.79332	3.20053	GPR37
negative regulation of locomotion (GO:0040013)	1/13	0.317976	0.5023	0	0	2.79332	3.20053	DUSP3
negative regulation of potassium ion transport (GO:0043267)	1/13	0.317976	0.5023	0	0	2.79332	3.20053	NEDD4L
negative regulation of stem cell differentiation (GO:2000737)	1/13	0.317976	0.5023	0	0	2.79332	3.20053	NOTCH1
negative regulation of substrate adhesion-dependent cell spreading (GO:1900025)	1/13	0.317976	0.5023	0	0	2.79332	3.20053	SPRY4
pentose-phosphate shunt (GO:0006098)	1/13	0.317976	0.5023	0	0	2.79332	3.20053	PGLS
plasma membrane repair (GO:0001778)	1/13	0.317976	0.5023	0	0	2.79332	3.20053	AHNAK2
plasma membrane tubulation (GO:0097320)	1/13	0.317976	0.5023	0	0	2.79332	3.20053	MICALL1
poly-N-acetyllactosamine metabolic process (GO:0030309)	1/13	0.317976	0.5023	0	0	2.79332	3.20053	B3GALT2
positive regulation of calcineurin-mediated signaling (GO:0106058)	1/13	0.317976	0.5023	0	0	2.79332	3.20053	AKAP6
positive regulation of calcineurin-NFAT signaling cascade (GO:0070886)	1/13	0.317976	0.5023	0	0	2.79332	3.20053	AKAP6
positive regulation of CD4-positive, alpha-beta T cell activation (GO:2000516)	1/13	0.317976	0.5023	0	0	2.79332	3.20053	TNFSF4
positive regulation of fatty acid biosynthetic process (GO:0045723)	1/13	0.317976	0.5023	0	0	2.79332	3.20053	MID1IP1
positive regulation of nuclear-transcribed mRNA poly(A) tail shortening (GO:0060213)	1/13	0.317976	0.5023	0	0	2.79332	3.20053	BTG2
positive regulation of protein acetylation (GO:1901985)	1/13	0.317976	0.5023	0	0	2.79332	3.20053	RAPGEF3
positive regulation of protein localization to cell surface (GO:2000010)	1/13	0.317976	0.5023	0	0	2.79332	3.20053	STX3
positive regulation of ruffle assembly (GO:1900029)	1/13	0.317976	0.5023	0	0	2.79332	3.20053	EPS8L2
pre-mRNA cleavage required for polyadenylation (GO:0098789)	1/13	0.317976	0.5023	0	0	2.79332	3.20053	FIP1L1
protein localization to mitochondrion (GO:0070585)	1/13	0.317976	0.5023	0	0	2.79332	3.20053	HK2
muscle contraction (GO:0006936)	5/129	0.319765	0.504846	0	0	1.35316	1.54282	GJC1;OXTR;DTNA;PXN;VIM
response to UV (GO:0009411)	4/99	0.32336	0.507767	0	0	1.41265	1.59486	CCND1;PRKCD;BMF;ATF4
organic anion transport (GO:0015711)	4/99	0.32336	0.507767	0	0	1.41265	1.59486	SLCO2A1;LRRC8C;LRRC8A;SLC4A3
cellular response to decreased oxygen levels (GO:0036294)	3/69	0.323564	0.507767	0	0	1.52466	1.72036	KCND2;HMOX1;FMN2
negative regulation of cellular catabolic process (GO:0031330)	3/69	0.323564	0.507767	0	0	1.52466	1.72036	HTR2B;BMF;NUPR1
regulation of microtubule polymerization (GO:0031113)	2/40	0.323757	0.507767	0	0	1.76489	1.99037	PAK1;NAV3
regulation of nitric oxide biosynthetic process (GO:0045428)	2/40	0.323757	0.507767	0	0	1.76489	1.99037	SMAD3;KLF2
regulation of sodium ion transmembrane transporter activity (GO:2000649)	2/40	0.323757	0.507767	0	0	1.76489	1.99037	WNK4;NEDD4L
sulfur compound catabolic process (GO:0044273)	2/40	0.323757	0.507767	0	0	1.76489	1.99037	CSPG4;CHAC1
negative regulation of I-kappaB kinase/NF-kappaB signaling (GO:0043124)	2/40	0.323757	0.507767	0	0	1.76489	1.99037	TNIP1;NR1D1
organic hydroxy compound transport (GO:0015850)	2/40	0.323757	0.507767	0	0	1.76489	1.99037	ATP8B1;STRA6
positive regulation of double-strand break repair (GO:2000781)	2/40	0.323757	0.507767	0	0	1.76489	1.99037	DTX3L;FMN2
positive regulation of wound healing (GO:0090303)	2/40	0.323757	0.507767	0	0	1.76489	1.99037	THBS1;HBEGF
Golgi organization (GO:0007030)	5/130	0.325486	0.509916	0	0	1.34226	1.5066	PLK3;ATP8B1;MYO18A;OPTN;SYNE1
protein glycosylation (GO:0006486)	5/130	0.325486	0.509916	0	0	1.34226	1.5066	B3GALT2;TET3;ST3GAL5;TRAK1;ST3GAL1
cellular response to light stimulus (GO:0071482)	3/70	0.331544	0.510328	0	0	1.50182	1.65801	PRKCD;BMF;ATF4
regulation of plasma membrane bounded cell projection assembly (GO:0120032)	3/70	0.331544	0.510328	0	0	1.50182	1.65801	PODXL;ATP8B1;EPHA2
establishment of protein localization to membrane (GO:0090150)	3/70	0.331544	0.510328	0	0	1.50182	1.65801	MICALL1;VPS37B;SYNE3
kidney development (GO:0001822)	3/70	0.331544	0.510328	0	0	1.50182	1.65801	TGFB2;SOX4;STRA6
neutrophil chemotaxis (GO:0030593)	3/70	0.331544	0.510328	0	0	1.50182	1.65801	TGFB2;CXCL8;PIK3CD
regulation of programmed cell death (GO:0043067)	7/194	0.332653	0.510328	0	0	1.25646	1.38293	TP53I3;DAPK3;AMIGO2;TP53BP2;SOX9;ALPK2;BCAR1
carbohydrate catabolic process (GO:0016052)	2/41	0.334445	0.510328	0	0	1.71955	1.88339	PFKFB2;HK2
regulation of filopodium assembly (GO:0051489)	2/41	0.334445	0.510328	0	0	1.71955	1.88339	DOCK11;PRKCD
regulation of protein dephosphorylation (GO:0035304)	2/41	0.334445	0.510328	0	0	1.71955	1.88339	PPP1R15A;PRKCD
endosome organization (GO:0007032)	2/41	0.334445	0.510328	0	0	1.71955	1.88339	PLEKHF1;SQSTM1
gluconeogenesis (GO:0006094)	2/41	0.334445	0.510328	0	0	1.71955	1.88339	PCK2;ATF4
response to growth factor (GO:0070848)	2/41	0.334445	0.510328	0	0	1.71955	1.88339	PDGFB;EPHA2
visual system development (GO:0150063)	2/41	0.334445	0.510328	0	0	1.71955	1.88339	TGFB2;SIPA1L3
positive regulation of biomineral tissue development (GO:0070169)	2/41	0.334445	0.510328	0	0	1.71955	1.88339	BMP2;TMEM119
positive regulation of TOR signaling (GO:0032008)	2/41	0.334445	0.510328	0	0	1.71955	1.88339	FLCN;RRAGC
organelle organization (GO:0006996)	14/420	0.335305	0.510328	0	0	1.1584	1.2658	SEMA6A;PLEKHF1;ATP8B1;NEDD9;MIEF2;LIMD1;SYNE3;SIPA1L3;SYNE1;FMNL3;PALLD;MYO18A;AJUBA;OPTN
epithelial cell differentiation (GO:0030855)	4/101	0.336554	0.510328	0	0	1.38338	1.50649	KDM6B;GLI1;E2F7;PCK2
pyrimidine nucleoside biosynthetic process (GO:0046134)	1/14	0.337767	0.510328	0	0	2.57832	2.7985	UPP1
amyloid precursor protein catabolic process (GO:0042987)	1/14	0.337767	0.510328	0	0	2.57832	2.7985	ADAM19
aorta development (GO:0035904)	1/14	0.337767	0.510328	0	0	2.57832	2.7985	PDGFRB
atrial septum development (GO:0003283)	1/14	0.337767	0.510328	0	0	2.57832	2.7985	TGFB2
regulation of cAMP-dependent protein kinase activity (GO:2000479)	1/14	0.337767	0.510328	0	0	2.57832	2.7985	PKIG
branching involved in blood vessel morphogenesis (GO:0001569)	1/14	0.337767	0.510328	0	0	2.57832	2.7985	DLL4
regulation of cell projection organization (GO:0031344)	1/14	0.337767	0.510328	0	0	2.57832	2.7985	MACF1
cardiac left ventricle morphogenesis (GO:0003214)	1/14	0.337767	0.510328	0	0	2.57832	2.7985	NOTCH1
cell junction maintenance (GO:0034331)	1/14	0.337767	0.510328	0	0	2.57832	2.7985	F2RL1
regulation of gastrulation (GO:0010470)	1/14	0.337767	0.510328	0	0	2.57832	2.7985	PHLDB1
cGMP-mediated signaling (GO:0019934)	1/14	0.337767	0.510328	0	0	2.57832	2.7985	HTR2B
regulation of lamellipodium organization (GO:1902743)	1/14	0.337767	0.510328	0	0	2.57832	2.7985	EPHA2
coenzyme A metabolic process (GO:0015936)	1/14	0.337767	0.510328	0	0	2.57832	2.7985	CROT
cytoplasmic sequestering of transcription factor (GO:0042994)	1/14	0.337767	0.510328	0	0	2.57832	2.7985	NFKBIE
endothelial cell differentiation (GO:0045446)	1/14	0.337767	0.510328	0	0	2.57832	2.7985	KDM6B
regulation of response to endoplasmic reticulum stress (GO:1905897)	1/14	0.337767	0.510328	0	0	2.57832	2.7985	NUPR1
regulation of response to interferon-gamma (GO:0060330)	1/14	0.337767	0.510328	0	0	2.57832	2.7985	SOCS3
regulation of retinoic acid receptor signaling pathway (GO:0048385)	1/14	0.337767	0.510328	0	0	2.57832	2.7985	KLF2
genitalia development (GO:0048806)	1/14	0.337767	0.510328	0	0	2.57832	2.7985	STRA6
regulation of vasculogenesis (GO:2001212)	1/14	0.337767	0.510328	0	0	2.57832	2.7985	RIN2
renal absorption (GO:0070293)	1/14	0.337767	0.510328	0	0	2.57832	2.7985	WNK4
response to chemokine (GO:1990868)	1/14	0.337767	0.510328	0	0	2.57832	2.7985	SH2B3
heterochromatin organization (GO:0070828)	1/14	0.337767	0.510328	0	0	2.57832	2.7985	HMGA2
histone H3-K4 trimethylation (GO:0080182)	1/14	0.337767	0.510328	0	0	2.57832	2.7985	TET3
response to UV-A (GO:0070141)	1/14	0.337767	0.510328	0	0	2.57832	2.7985	CCND1
immune response-regulating cell surface receptor signaling pathway (GO:0002768)	1/14	0.337767	0.510328	0	0	2.57832	2.7985	KIT
intestinal absorption (GO:0050892)	1/14	0.337767	0.510328	0	0	2.57832	2.7985	TJP2
secondary palate development (GO:0062009)	1/14	0.337767	0.510328	0	0	2.57832	2.7985	TGFB2
sodium-independent organic anion transport (GO:0043252)	1/14	0.337767	0.510328	0	0	2.57832	2.7985	SLCO2A1
mRNA cleavage involved in mRNA processing (GO:0098787)	1/14	0.337767	0.510328	0	0	2.57832	2.7985	FIP1L1
myeloid dendritic cell activation (GO:0001773)	1/14	0.337767	0.510328	0	0	2.57832	2.7985	DCSTAMP
negative regulation of interleukin-12 production (GO:0032695)	1/14	0.337767	0.510328	0	0	2.57832	2.7985	THBS1
negative regulation of mRNA splicing, via spliceosome (GO:0048025)	1/14	0.337767	0.510328	0	0	2.57832	2.7985	PCBP4
negative regulation of neuroinflammatory response (GO:0150079)	1/14	0.337767	0.510328	0	0	2.57832	2.7985	NR1D1
negative regulation of secretion (GO:0051048)	1/14	0.337767	0.510328	0	0	2.57832	2.7985	NRG1
negative regulation of smooth muscle cell migration (GO:0014912)	1/14	0.337767	0.510328	0	0	2.57832	2.7985	TRIB1
negative regulation of viral transcription (GO:0032897)	1/14	0.337767	0.510328	0	0	2.57832	2.7985	TRIM21
neuron fate commitment (GO:0048663)	1/14	0.337767	0.510328	0	0	2.57832	2.7985	DLL4
nuclear migration (GO:0007097)	1/14	0.337767	0.510328	0	0	2.57832	2.7985	SYNE3
nucleoside phosphate biosynthetic process (GO:1901293)	1/14	0.337767	0.510328	0	0	2.57832	2.7985	AK5
nucleoside triphosphate metabolic process (GO:0009141)	1/14	0.337767	0.510328	0	0	2.57832	2.7985	AK5
ovarian follicle development (GO:0001541)	1/14	0.337767	0.510328	0	0	2.57832	2.7985	KIT
polarized epithelial cell differentiation (GO:0030859)	1/14	0.337767	0.510328	0	0	2.57832	2.7985	EZR
positive regulation of alpha-beta T cell differentiation (GO:0046638)	1/14	0.337767	0.510328	0	0	2.57832	2.7985	TNFSF4
positive regulation of glycogen biosynthetic process (GO:0045725)	1/14	0.337767	0.510328	0	0	2.57832	2.7985	DYRK2
positive regulation of leukocyte degranulation (GO:0043302)	1/14	0.337767	0.510328	0	0	2.57832	2.7985	F2RL1
positive regulation of long-term synaptic potentiation (GO:1900273)	1/14	0.337767	0.510328	0	0	2.57832	2.7985	SQSTM1
positive regulation of lymphocyte migration (GO:2000403)	1/14	0.337767	0.510328	0	0	2.57832	2.7985	TNFRSF14
positive regulation of macrophage chemotaxis (GO:0010759)	1/14	0.337767	0.510328	0	0	2.57832	2.7985	THBS1
positive regulation of sodium ion transmembrane transporter activity (GO:2000651)	1/14	0.337767	0.510328	0	0	2.57832	2.7985	WNK4
cholesterol homeostasis (GO:0042632)	3/71	0.33952	0.512431	0	0	1.47966	1.59837	EHD1;NR1D1;HDAC9
positive regulation of cellular protein localization (GO:1903829)	3/71	0.33952	0.512431	0	0	1.47966	1.59837	DTX3L;SESN2;STX3
cilium organization (GO:0044782)	8/228	0.342466	0.516604	0	0	1.2206	1.30797	EHD1;EHD3;ABLIM1;EHD4;NOTCH1;DZIP1L;ARMC9;RFX2
regulation of cell death (GO:0010941)	4/102	0.343161	0.517104	0	0	1.36919	1.46443	RIPK2;HTR2B;RRAS2;SOX4
regulation of protein catabolic process (GO:0042176)	4/102	0.343161	0.517104	0	0	1.36919	1.46443	SMURF2;PLK2;NEDD4L;FMN2
regulation of nervous system development (GO:0051960)	2/42	0.345083	0.519175	0	0	1.67647	1.78372	BHLHE40;BHLHE41
heterophilic cell-cell adhesion via plasma membrane cell adhesion molecules (GO:0007157)	2/42	0.345083	0.519175	0	0	1.67647	1.78372	AMIGO2;ICAM1
monocyte chemotaxis (GO:0002548)	2/42	0.345083	0.519175	0	0	1.67647	1.78372	FLT1;PDGFB
adenylate cyclase-modulating G protein-coupled receptor signaling pathway (GO:0007188)	6/165	0.345622	0.519712	0	0	1.26625	1.34528	CHRM2;CALCRL;GPR37;ADGRE5;GPER1;PTHLH
sterol homeostasis (GO:0055092)	3/72	0.347489	0.519767	0	0	1.45814	1.54129	EHD1;NR1D1;HDAC9
granulocyte chemotaxis (GO:0071621)	3/73	0.355449	0.519767	0	0	1.43724	1.48664	TGFB2;CXCL8;PIK3CD
insulin receptor signaling pathway (GO:0008286)	3/73	0.355449	0.519767	0	0	1.43724	1.48664	BCAR3;GRB10;BCAR1
positive regulation of synaptic transmission (GO:0050806)	3/73	0.355449	0.519767	0	0	1.43724	1.48664	GPER1;PLK2;SQSTM1
anion transport (GO:0006820)	2/43	0.355664	0.519767	0	0	1.6355	1.69072	LRRC8C;LRRC8A
regulation of cell-cell adhesion (GO:0022407)	2/43	0.355664	0.519767	0	0	1.6355	1.69072	MAGI1;PODXL
regulation of cytokine production involved in inflammatory response (GO:1900015)	2/43	0.355664	0.519767	0	0	1.6355	1.69072	TICAM1;APPL2
cellular response to retinoic acid (GO:0071300)	2/43	0.355664	0.519767	0	0	1.6355	1.69072	WNT5B;SOX9
negative regulation of proteolysis (GO:0045861)	2/43	0.355664	0.519767	0	0	1.6355	1.69072	CHAC1;TRIM21
negative regulation of type I interferon production (GO:0032480)	2/43	0.355664	0.519767	0	0	1.6355	1.69072	IKBKE;RELB
positive regulation of neuron differentiation (GO:0045666)	2/43	0.355664	0.519767	0	0	1.6355	1.69072	BMP2;ARHGEF2
cellular metal ion homeostasis (GO:0006875)	4/104	0.356381	0.519767	0	0	1.34167	1.38427	STC2;HTR2B;NEDD4L;LETM2
acute-phase response (GO:0006953)	1/15	0.356986	0.519767	0	0	2.39403	2.46599	APOL2
pyrimidine nucleoside metabolic process (GO:0006213)	1/15	0.356986	0.519767	0	0	2.39403	2.46599	UPP1
androgen receptor signaling pathway (GO:0030521)	1/15	0.356986	0.519767	0	0	2.39403	2.46599	ZMIZ1
anterograde synaptic vesicle transport (GO:0048490)	1/15	0.356986	0.519767	0	0	2.39403	2.46599	AP3M2
regulation of branching involved in ureteric bud morphogenesis (GO:0090189)	1/15	0.356986	0.519767	0	0	2.39403	2.46599	SOX9
cardiac myofibril assembly (GO:0055003)	1/15	0.356986	0.519767	0	0	2.39403	2.46599	PDGFRB
catecholamine metabolic process (GO:0006584)	1/15	0.356986	0.519767	0	0	2.39403	2.46599	SNCAIP
regulation of dephosphorylation (GO:0035303)	1/15	0.356986	0.519767	0	0	2.39403	2.46599	MTMR3
regulation of establishment of protein localization (GO:0070201)	1/15	0.356986	0.519767	0	0	2.39403	2.46599	CORO2B
regulation of extracellular matrix disassembly (GO:0010715)	1/15	0.356986	0.519767	0	0	2.39403	2.46599	DDR1
cellular sodium ion homeostasis (GO:0006883)	1/15	0.356986	0.519767	0	0	2.39403	2.46599	NEDD4L
regulation of integrin activation (GO:0033623)	1/15	0.356986	0.519767	0	0	2.39403	2.46599	FBLIM1
clathrin coat assembly (GO:0048268)	1/15	0.356986	0.519767	0	0	2.39403	2.46599	HIP1R
regulation of lymphocyte activation (GO:0051249)	1/15	0.356986	0.519767	0	0	2.39403	2.46599	PAG1
regulation of microglial cell activation (GO:1903978)	1/15	0.356986	0.519767	0	0	2.39403	2.46599	NR1D1
dermatan sulfate proteoglycan biosynthetic process (GO:0050651)	1/15	0.356986	0.519767	0	0	2.39403	2.46599	CSPG4
detection of mechanical stimulus involved in sensory perception (GO:0050974)	1/15	0.356986	0.519767	0	0	2.39403	2.46599	KIT
regulation of neuron projection arborization (GO:0150011)	1/15	0.356986	0.519767	0	0	2.39403	2.46599	MACF1
regulation of non-canonical Wnt signaling pathway (GO:2000050)	1/15	0.356986	0.519767	0	0	2.39403	2.46599	WNT5B
regulation of nuclear-transcribed mRNA poly(A) tail shortening (GO:0060211)	1/15	0.356986	0.519767	0	0	2.39403	2.46599	BTG2
engulfment of apoptotic cell (GO:0043652)	1/15	0.356986	0.519767	0	0	2.39403	2.46599	THBS1
establishment of apical/basal cell polarity (GO:0035089)	1/15	0.356986	0.519767	0	0	2.39403	2.46599	EZR
regulation of secretion (GO:0051046)	1/15	0.356986	0.519767	0	0	2.39403	2.46599	NRG1
fatty acid beta-oxidation using acyl-CoA oxidase (GO:0033540)	1/15	0.356986	0.519767	0	0	2.39403	2.46599	CROT
G protein-coupled glutamate receptor signaling pathway (GO:0007216)	1/15	0.356986	0.519767	0	0	2.39403	2.46599	HOMER3
glucosamine-containing compound metabolic process (GO:1901071)	1/15	0.356986	0.519767	0	0	2.39403	2.46599	CHST3
GTP metabolic process (GO:0046039)	1/15	0.356986	0.519767	0	0	2.39403	2.46599	EFL1
response to muscle stretch (GO:0035994)	1/15	0.356986	0.519767	0	0	2.39403	2.46599	ANKRD1
histone H3 deacetylation (GO:0070932)	1/15	0.356986	0.519767	0	0	2.39403	2.46599	HDAC9
steroid hormone mediated signaling pathway (GO:0043401)	1/15	0.356986	0.519767	0	0	2.39403	2.46599	GPER1
synaptic vesicle transport along microtubule (GO:0099517)	1/15	0.356986	0.519767	0	0	2.39403	2.46599	AP3M2
mammary gland epithelium development (GO:0061180)	1/15	0.356986	0.519767	0	0	2.39403	2.46599	EPHA2
medium-chain fatty acid metabolic process (GO:0051791)	1/15	0.356986	0.519767	0	0	2.39403	2.46599	CROT
vitamin D metabolic process (GO:0042359)	1/15	0.356986	0.519767	0	0	2.39403	2.46599	VDR
myoblast differentiation (GO:0045445)	1/15	0.356986	0.519767	0	0	2.39403	2.46599	NRG1
myoblast fusion (GO:0007520)	1/15	0.356986	0.519767	0	0	2.39403	2.46599	ADAMTS5
negative regulation of endoplasmic reticulum stress-induced intrinsic apoptotic signaling pathway (GO:1902236)	1/15	0.356986	0.519767	0	0	2.39403	2.46599	BCL2L1
negative regulation of leukocyte activation (GO:0002695)	1/15	0.356986	0.519767	0	0	2.39403	2.46599	GPER1
negative regulation of mRNA processing (GO:0050686)	1/15	0.356986	0.519767	0	0	2.39403	2.46599	PCBP4
negative regulation of single stranded viral RNA replication via double stranded DNA intermediate (GO:0045869)	1/15	0.356986	0.519767	0	0	2.39403	2.46599	HMGA2
negative regulation of ubiquitin-protein transferase activity (GO:0051444)	1/15	0.356986	0.519767	0	0	2.39403	2.46599	DTX3L
neurotrophin TRK receptor signaling pathway (GO:0048011)	1/15	0.356986	0.519767	0	0	2.39403	2.46599	BCAR1
peptidyl-tyrosine autophosphorylation (GO:0038083)	1/15	0.356986	0.519767	0	0	2.39403	2.46599	DDR1
positive regulation of chromosome organization (GO:2001252)	1/15	0.356986	0.519767	0	0	2.39403	2.46599	PML
positive regulation of glycogen metabolic process (GO:0070875)	1/15	0.356986	0.519767	0	0	2.39403	2.46599	DYRK2
positive regulation of natural killer cell activation (GO:0032816)	1/15	0.356986	0.519767	0	0	2.39403	2.46599	TICAM1
positive regulation of protein export from nucleus (GO:0046827)	1/15	0.356986	0.519767	0	0	2.39403	2.46599	RAPGEF3
positive regulation of sprouting angiogenesis (GO:1903672)	1/15	0.356986	0.519767	0	0	2.39403	2.46599	FGF1
protein kinase A signaling (GO:0010737)	1/15	0.356986	0.519767	0	0	2.39403	2.46599	EZR
protein localization to cell-cell junction (GO:0150105)	1/15	0.356986	0.519767	0	0	2.39403	2.46599	TJP2
regulation of stress fiber assembly (GO:0051492)	3/74	0.363397	0.52856	0	0	1.41692	1.43429	PAK1;PXN;RAPGEF3
negative regulation of protein binding (GO:0032091)	3/74	0.363397	0.52856	0	0	1.41692	1.43429	PRKCD;PDGFB;NES
response to amyloid-beta (GO:1904645)	2/44	0.366184	0.53008	0	0	1.59647	1.60385	GJA1;ICAM1
hexose biosynthetic process (GO:0019319)	2/44	0.366184	0.53008	0	0	1.59647	1.60385	PCK2;ATF4
homotypic cell-cell adhesion (GO:0034109)	2/44	0.366184	0.53008	0	0	1.59647	1.60385	RAP2B;TJP2
intracellular steroid hormone receptor signaling pathway (GO:0030518)	2/44	0.366184	0.53008	0	0	1.59647	1.60385	ZMIZ1;GPER1
positive regulation of cell division (GO:0051781)	2/44	0.366184	0.53008	0	0	1.59647	1.60385	HTR2B;FGF1
positive regulation of mRNA catabolic process (GO:0061014)	2/44	0.366184	0.53008	0	0	1.59647	1.60385	BTG2;MEX3D
positive regulation of osteoblast differentiation (GO:0045669)	2/44	0.366184	0.53008	0	0	1.59647	1.60385	BMP2;TMEM119
positive regulation of potassium ion transmembrane transport (GO:1901381)	2/44	0.366184	0.53008	0	0	1.59647	1.60385	WNK4;AKAP6
protein K63-linked ubiquitination (GO:0070534)	2/44	0.366184	0.53008	0	0	1.59647	1.60385	RNF152;TRIM21
peptidyl-serine modification (GO:0018209)	6/169	0.366305	0.53008	0	0	1.23492	1.24022	DYRK2;PLK2;PRKCD;PDGFB;PKN1;IKBKE
protein-containing complex assembly (GO:0065003)	9/267	0.370814	0.530987	0	0	1.17065	1.16135	MAGI1;TLE4;SLC9A3R2;TCF7L1;SOX9;CNIH3;TEAD2;PML;BOK
regulation of transcription from RNA polymerase II promoter in response to hypoxia (GO:0061418)	3/75	0.371328	0.530987	0	0	1.39717	1.38413	NOTCH1;LIMD1;BACH1
positive regulation of immune response (GO:0050778)	3/75	0.371328	0.530987	0	0	1.39717	1.38413	TGFB2;TNFSF4;F2RL1
purine ribonucleoside monophosphate biosynthetic process (GO:0009168)	1/16	0.375647	0.530987	0	0	2.23431	2.18763	AMPD3
regulation of ATP biosynthetic process (GO:2001169)	1/16	0.375647	0.530987	0	0	2.23431	2.18763	FLCN
body fluid secretion (GO:0007589)	1/16	0.375647	0.530987	0	0	2.23431	2.18763	OXTR
regulation of ceramide biosynthetic process (GO:2000303)	1/16	0.375647	0.530987	0	0	2.23431	2.18763	PRKCD
regulation of cholesterol storage (GO:0010885)	1/16	0.375647	0.530987	0	0	2.23431	2.18763	EHD1
regulation of chromatin silencing (GO:0031935)	1/16	0.375647	0.530987	0	0	2.23431	2.18763	HMGA1
cellular response to corticosteroid stimulus (GO:0071384)	1/16	0.375647	0.530987	0	0	2.23431	2.18763	GPER1
regulation of intrinsic apoptotic signaling pathway in response to DNA damage (GO:1902229)	1/16	0.375647	0.530987	0	0	2.23431	2.18763	BCL2L1
dendrite self-avoidance (GO:0070593)	1/16	0.375647	0.530987	0	0	2.23431	2.18763	PALLD
dendritic spine morphogenesis (GO:0060997)	1/16	0.375647	0.530987	0	0	2.23431	2.18763	ZNF365
regulation of monocyte differentiation (GO:0045655)	1/16	0.375647	0.530987	0	0	2.23431	2.18763	DCSTAMP
regulation of neurotransmitter transport (GO:0051588)	1/16	0.375647	0.530987	0	0	2.23431	2.18763	SNCAIP
DNA unwinding involved in DNA replication (GO:0006268)	1/16	0.375647	0.530987	0	0	2.23431	2.18763	HMGA1
regulation of oxidative phosphorylation (GO:0002082)	1/16	0.375647	0.530987	0	0	2.23431	2.18763	NUPR1
epiboly involved in wound healing (GO:0090505)	1/16	0.375647	0.530987	0	0	2.23431	2.18763	DDR1
regulation of systemic arterial blood pressure by hormone (GO:0001990)	1/16	0.375647	0.530987	0	0	2.23431	2.18763	OXTR
glycosphingolipid biosynthetic process (GO:0006688)	1/16	0.375647	0.530987	0	0	2.23431	2.18763	ST3GAL5
heme catabolic process (GO:0042167)	1/16	0.375647	0.530987	0	0	2.23431	2.18763	HMOX1
sympathetic nervous system development (GO:0048485)	1/16	0.375647	0.530987	0	0	2.23431	2.18763	SOX4
N-acetylglucosamine metabolic process (GO:0006044)	1/16	0.375647	0.530987	0	0	2.23431	2.18763	CHST3
necroptotic process (GO:0070266)	1/16	0.375647	0.530987	0	0	2.23431	2.18763	TICAM1
negative regulation of anoikis (GO:2000811)	1/16	0.375647	0.530987	0	0	2.23431	2.18763	NOTCH1
negative regulation of cell-substrate junction organization (GO:0150118)	1/16	0.375647	0.530987	0	0	2.23431	2.18763	THBS1
negative regulation of epithelial cell differentiation (GO:0030857)	1/16	0.375647	0.530987	0	0	2.23431	2.18763	SPRED3
negative regulation of focal adhesion assembly (GO:0051895)	1/16	0.375647	0.530987	0	0	2.23431	2.18763	THBS1
negative regulation of macrophage activation (GO:0043031)	1/16	0.375647	0.530987	0	0	2.23431	2.18763	NR1D1
negative regulation of release of cytochrome c from mitochondria (GO:0090201)	1/16	0.375647	0.530987	0	0	2.23431	2.18763	BCL2L1
negative regulation of transcription regulatory region DNA binding (GO:2000678)	1/16	0.375647	0.530987	0	0	2.23431	2.18763	DDIT3
neural tube development (GO:0021915)	1/16	0.375647	0.530987	0	0	2.23431	2.18763	SOX4
nuclear transport (GO:0051169)	1/16	0.375647	0.530987	0	0	2.23431	2.18763	HMGA1
[truncated: 846 more rows]

## Sheet: BP 18 vs 0
Term	Overlap	P.value	Adjusted.P.value	Old.P.value	Old.Adjusted.P.value	Odds.Ratio	Combined.Score	Genes
DNA replication (GO:0006260)	41/108	2.57483e-18	1.16151e-14	0	0	7.26684	294.312	BLM;FEN1;MCM7;MCM8;MCM10;BRCA1;RECQL4;POLD4;BRIP1;ORC6;CDC45;ORC1;EXO1;POLD1;CHEK1;RBBP8;MCMBP;CLSPN;TOPBP1;POLE;BARD1;WDHD1;TIPIN;RFC3;RFC2;RMI1;CDC6;BAZ1A;TICRR;FAM111B;FAM111A;POLA1;POLA2;POLE2;TIMELESS;MCM3;MCM4;MCM5;MCM6;RHNO1;MCM2
DNA metabolic process (GO:0006259)	64/277	3.70539e-15	8.3575e-12	0	0	3.5932	119.398	DCLRE1B;FEN1;MCM7;MCM8;GMNN;MCM10;BRCA1;BACH1;EXO1;CHEK1;TOPBP1;POLE;ZNF365;WDHD1;HELLS;RFC3;LIG1;PARP2;RFC2;RAD51D;MSH2;TIMELESS;MCM3;MCM4;MCM5;MCM6;DCTPP1;MCM2;PRIM2;SP100;BLM;DNMT1;PCNA;UHRF2;UHRF1;DOT1L;TYMS;UNG;RECQL4;RAD51AP1;POLD3;POLD4;ORC6;CDC45;ORC1;POLD1;RBBP8;RAD54L;BARD1;CDT1;POLQ;ACD;FANCA;GTF2H1;CDC6;FANCG;TICRR;POLA1;POLA2;RAD51;TDP1;APEX1;POLE2;RAD18
DNA-dependent DNA replication (GO:0006261)	38/129	5.46417e-13	8.12377e-10	0	0	4.94274	139.56	PRIM2;BLM;MCM7;MCM8;GMNN;MCM10;PSMB10;POLD3;RECQL4;POLD4;ORC6;CDC45;ORC1;PSMD2;POLD1;MCMBP;TOPBP1;POLE;GINS1;WDHD1;CDT1;GINS2;RFC3;RFC2;GINS3;HMGA1;CDC6;BAZ1A;PSMB9;POLA1;POLA2;RAD51;POLE2;MCM3;MCM4;MCM5;MCM6;MCM2
DNA replication initiation (GO:0006270)	20/38	7.20352e-13	8.12377e-10	0	0	13.0524	364.931	PRIM2;CDT1;MCM7;MCM8;GMNN;MCM10;CDC6;POLA1;POLA2;CDC45;ORC6;ORC1;POLE2;MCM3;MCM4;MCM5;TOPBP1;MCM6;POLE;MCM2
cellular response to DNA damage stimulus (GO:0006974)	67/350	1.02147e-11	9.21573e-09	0	0	2.82587	71.5149	FEN1;DYRK2;MCM7;MCM8;MCM10;BRCA1;FMN2;BACH1;ALKBH8;CCND1;EXO1;CHEK1;CASP2;TOPBP1;IKBKE;ZNF385A;BOK;WDHD1;RFC3;LIG1;DTX3L;PARP2;RFC2;DDX11;MASTL;WDR76;HIC1;FOXP1;RAD51D;MSH2;DDIT3;TIMELESS;TP53;DTL;EPHA2;PPP1R15A;BLM;UBA6;DOT1L;HTRA2;UNG;RECQL4;RAD51AP1;PAK1;POLD1;E2F1;RBBP8;RAD54L;FNIP2;BARD1;PLK3;POLQ;SLF2;FANCA;GTF2H1;FANCG;TICRR;FAM111A;POLA1;RAD51;APC;TDP1;APEX1;RFWD3;POLE2;RAD18;BCL2L1
regulation of cell migration (GO:0030334)	70/408	5.87511e-10	4.4171e-07	0	0	2.46936	52.4866	SEMA5A;RIPOR1;FLT1;SERPINE2;PIK3CD;PTPRK;SYNE2;MYLK;FGF5;DOCK10;FLCN;PLAU;GPER1;DPYSL3;KDR;APPL2;ACVR1;EDN1;ANXA1;DUSP3;SEMA6A;IGFBP5;WNT5B;DDX58;F2R;MAGI2;TPM1;MMP14;RAP2B;NAV3;SPATA13;KIT;MYADM;ITGA6;VCL;ENG;HBEGF;SEMA7A;NOTCH1;SEMA3D;SRC;PDGFB;NEDD9;THBS1;CORO1C;PAK1;GPNMB;PODXL;PDGFC;LMNA;PLXNA1;SRGAP1;MAP4K4;CCR1;NTNG1;ACE;CAV1;OSGIN1;SEMA4F;SULF1;SMAD7;BMP2;APC;DLC1;DLG5;F2RL1;NF2;AMOTL1;TR…
DNA strand elongation involved in DNA replication (GO:0006271)	12/18	7.02653e-10	4.5281e-07	0	0	23.3901	492.973	GINS1;POLD3;GINS2;POLA1;RFC3;PCNA;LIG1;MCM7;GINS3;MCM3;MCM4;POLE
regulation of apoptotic process (GO:0042981)	107/742	8.53896e-10	4.81491e-07	0	0	2.02558	42.2965	ANKLE2;FCMR;STEAP3;TRIO;IFIT3;RASSF2;ARHGDIA;KDR;SOX9;SOX4;UNC13B;MEF2C;DAPK3;MELK;NUPR1;SQSTM1;TP53;PPIA;ATF4;SLC27A4;HTRA2;KALRN;RTN4;SOCS2;CALHM2;IRAK1;FIGNL1;BAG1;MAP3K20;TP53BP2;PMAIP1;BMF;FADD;BARD1;TNFSF18;PLK3;JUN;STIL;EGR3;PLK2;SIAH1;OSGIN1;ASNS;HMGA2;DHCR24;NET1;BMP2;TP53I3;NF2;MYD88;BCL2L1;HRK;HIP1;RASGRF2;FAF1;HTR2B;HSPB1;FMN2;RNF157;FLCN;CASP6;TRIM2;GPER1;NUP62;ANKRD1;CASP2;BOK;STPG1…
DNA repair (GO:0006281)	56/298	1.04538e-09	5.08823e-07	0	0	2.74843	56.8344	DCLRE1B;DCLRE1A;FEN1;BRCA1;BACH1;EXO1;CHEK1;EXO5;TOPBP1;POLE;FAAP100;WDHD1;RFC3;LIG1;DTX3L;PARP2;RFC2;RAD51D;MSH2;TIMELESS;TP53;RHNO1;BLM;PCNA;CDCA5;DOT1L;BRCC3;UNG;RECQL4;RAD51AP1;POLD3;POLD4;BRIP1;POLD1;NSD2;USP1;RBBP8;RAD54L;BARD1;FANCI;POLQ;FANCA;HMGA2;GTF2H1;FANCB;FANCE;FANCG;TICRR;FAM111A;POLA1;RAD51;TDP1;APEX1;RFWD3;POLE2;RAD18
mitotic DNA replication (GO:1902969)	9/10	1.12796e-09	5.08823e-07	0	0	105.084	2165.02	GINS1;POLA1;CDC45;LIG1;GINS3;MCM3;MCM4;MCM6;MCM2
regulation of intracellular signal transduction (GO:1902531)	72/437	2.06825e-09	8.48172e-07	0	0	2.35162	47.0243	TRIO;DYRK2;FAM13B;RASGRF2;PAK1IP1;ARHGAP1;HSPB1;BRCA1;ARHGAP35;FLCN;RASSF2;EXO1;PPP1R13L;ARHGDIA;CHEK1;RAC2;WWC3;PIP4K2A;KMT5A;TOPBP1;ZNF385A;IER3;RFC3;PLEKHG2;RMI1;RFC2;VAV2;ARHGAP10;RRAGC;TRAF3;ARHGEF3;TNIK;ARHGEF2;EZR;SQSTM1;TP53;OPTN;TELO2;RHNO1;BIRC3;ARHGEF6;BLM;PHLPP1;MEAF6;ARHGAP18;AKAP6;RPF2;KALRN;ARHGAP22;GNA13;BRIP1;NUAK1;PAK1;RBBP8;TP53BP2;SRGAP1;GBP1;MAP4K4;BARD1;PLK3;ARHGAP29;MYO9B;P…
regulation of transcription involved in G1/S transition of mitotic cell cycle (GO:0000083)	15/32	4.47903e-09	1.68374e-06	0	0	10.3327	198.634	CDT1;KLF11;PCNA;CDC6;TYMS;BACH1;DHFR;POLA1;CDC45;ORC1;ID2;E2F1;FBXO5;E2F7;CDK15
positive regulation of cell migration (GO:0030335)	50/269	1.18224e-08	4.10237e-06	0	0	2.7045	49.3659	SEMA5A;NRP1;RIPOR1;BMPR2;FLT1;PIK3CD;SYNE2;MYLK;GLIPR2;PLAU;GPER1;KDR;FBXO5;SOX9;ACVR1;EDN1;SEMA6A;WNT5B;F2R;MMP14;KIT;MYADM;ITGA6;ARHGEF2;HBEGF;SEMA7A;NOTCH1;SEMA3D;SRC;PDGFB;NEDD9;THBS1;RTN4;PAK1;GPNMB;PODXL;PDGFC;S100A11;MAP4K4;CCR1;TNFSF18;TGFB2;SMURF2;CAV1;SEMA4F;BMP2;APC;F2RL1;TRIM32;BCAR1
G1/S transition of mitotic cell cycle (GO:0000082)	24/85	2.53099e-08	8.1552e-06	0	0	4.62282	80.8628	ACVR1;KLF11;CDT1;PLK3;PCNA;PLK2;CDC6;INHBA;TYMS;BACH1;CDC25A;DHFR;POLA1;CDC45;CCND1;CCNE2;ORC1;CDK4;E2F1;EIF4EBP1;FBXO5;BCAT1;POLE;CDK15
positive regulation of apoptotic process (GO:0043065)	54/310	3.18e-08	9.56332e-06	0	0	2.50013	43.1618	HRK;TRIO;FAF1;RASGRF2;FLCN;RASSF2;GPER1;ANKRD1;CASP2;SOX4;BOK;UNC13B;STPG1;KLF11;PLEKHG2;TNFRSF12A;DAPK3;DUSP6;VAV2;MELK;DDIT3;KCNMA1;ARHGEF3;ITGA6;ARHGEF2;NUPR1;TP53;SQSTM1;ATF4;ARHGEF6;SLC27A4;HTT;HTRA2;KALRN;GNA13;CALHM2;PNMA1;TP53BP2;MAP3K20;E2F1;PMAIP1;BMF;FADD;BARD1;JUN;TGFB2;SIAH1;HIP1R;HMGA2;NET1;DNAJA1;BMP2;APC;DLC1
actin filament organization (GO:0007015)	33/152	8.46275e-08	2.38597e-05	0	0	3.26684	53.2005	FHOD3;HIP1;FLII;NEDD9;CORO1A;RND3;RHOBTB1;CORO1C;MPRIP;DPYSL3;MYO6;RAC2;PLS3;GAS2L1;SVIL;MARCKSL1;GSN;TPM3;TMOD2;TPM1;HIP1R;RFLNB;MYO5A;SHROOM3;ARPC4;EMP2;BAIAP2;ENAH;MYO1D;MYO1E;ARHGEF2;DBN1;BCAR1
double-strand break repair via homologous recombination (GO:0000724)	25/97	9.48062e-08	2.51571e-05	0	0	4.07992	65.9781	BLM;FEN1;MCM7;MCM8;TONSL;BRCA1;RAD51AP1;RECQL4;CDC45;RBBP8;RAD54L;GINS2;POLQ;RMI1;FANCB;PALB2;MMS22L;RAD51D;RAD51;RFWD3;MCM3;MCM4;MCM5;MCM6;MCM2
positive regulation of programmed cell death (GO:0043068)	49/286	2.29812e-07	5.49635e-05	0	0	2.4451	37.3758	HRK;TRIO;FAF1;RASGRF2;FLCN;RASSF2;GPER1;ANKRD1;CASP2;SOX4;BOK;UNC13B;STPG1;KLF11;PLEKHG2;TNFRSF12A;DAPK3;DUSP6;VAV2;MELK;KCNMA1;ARHGEF3;ITGA6;ARHGEF2;TP53;SQSTM1;ATF4;ARHGEF6;SLC27A4;HTT;HTRA2;KALRN;GNA13;CALHM2;PNMA1;MAP3K20;E2F1;PMAIP1;BMF;FADD;BARD1;JUN;SIAH1;HIP1R;HMGA2;NET1;DNAJA1;BMP2;APC
DNA strand elongation (GO:0022616)	10/18	2.31502e-07	5.49635e-05	0	0	14.5987	223.048	DCLRE1B;GINS1;POLD3;GINS2;POLA1;RFC3;MCM7;GINS3;MCM3;MCM4
regulation of cell cycle (GO:0051726)	50/296	2.71747e-07	6.12926e-05	0	0	2.40409	36.346	LIN54;CXCL8;GMNN;BRCA1;PTPRK;CCND1;GPER1;CHEK1;MYBL2;FBXO5;SOX9;TRIM21;DAPK3;MAGI2;MASTL;CDC25A;KAT2B;IRF1;RARA;TTLL12;NUPR1;TP53;DTL;BIRC3;PPP1R15A;NOTCH1;UHRF2;HTRA2;THBS1;FIGNL1;TP53BP2;MAP3K20;GAS2L1;BARD1;AFAP1L2;JUN;TGFB2;SMAD3;HMGA2;DHCR24;INHBA;PER2;CYLD;BOP1;BMP2;APC;CDK4;ID2;NF2;TRIM32
double-strand break repair via break-induced replication (GO:0000727)	8/12	5.69487e-07	0.000122331	0	0	23.3333	335.499	GINS2;CDC45;MCM7;MCM3;MCM4;MCM5;MCM6;MCM2
regulation of Rho protein signal transduction (GO:0035023)	20/73	6.20313e-07	0.000127192	0	0	4.42444	63.2388	NRP1;PRAG1;ITGA3;ARHGEF28;F2R;MYO9B;ARHGAP35;NET1;FLCN;ARHGDIA;DLC1;STMN1;ARHGEF3;ABL2;EPS8L1;F2RL1;EPS8L2;ARHGEF2;MET;F2RL2
DNA replication checkpoint signaling (GO:0000076)	9/17	1.64037e-06	0.000321726	0	0	13.1305	174.906	CDT1;TIPIN;CDC45;ORC1;TIMELESS;CDC6;CLSPN;TOPBP1;TICRR
positive regulation of cell motility (GO:2000147)	39/221	1.80493e-06	0.000339252	0	0	2.52544	33.3989	SEMA5A;RIPOR1;SEMA7A;NOTCH1;FLT1;SEMA3D;PDGFB;NEDD9;PIK3CD;THBS1;SYNE2;MYLK;PAK1;GPNMB;PLAU;PODXL;GPER1;PDGFC;KDR;MAP4K4;ACVR1;CCR1;EDN1;SEMA6A;CAVIN1;WNT5B;CAV1;F2R;SEMA4F;MMP14;BMP2;APC;KIT;MYADM;F2RL1;ITGA6;TRIM32;BCAR1;HBEGF
cellular response to growth factor stimulus (GO:0071363)	31/158	2.0986e-06	0.000378672	0	0	2.87058	37.5307	NRP1;FOXC1;NOTCH1;BMPR2;CXCL8;FLT1;PDGFB;HTRA2;HSPB1;KDR;ANKRD1;SOX9;APPL2;SOX5;ACVR1;MAP2K3;MEF2C;SEMA6A;EGR3;SMAD3;ANXA1;DUSP3;KIDINS220;MAGI2;SMAD7;TGFBR2;EHD1;BMP2;RAPGEF1;CD44;BCAR1
negative regulation of cell population proliferation (GO:0008285)	56/379	4.41473e-06	0.000765956	0	0	2.05001	25.2778	BMPR2;CXCL8;CTCF;PTPRK;ETS1;IFIT3;FLCN;FTH1;GPER1;NUP62;NCK2;SOX9;SOX4;APPL2;KLF10;KLF11;PBRM1;IGFBP5;F2R;MAGI2;ITGA1;MTSS1;KAT2B;IRF1;NUPR1;TRIB1;TP53;NDRG4;NOTCH1;PTHLH;PAK1;GPNMB;LMNA;E2F1;HMOX1;SH3BP4;TP53I11;SH2B3;S100A11;E2F7;TGFB2;VDR;HMGA1;CDC6;NMI;INHBA;PARP10;PER2;BMP2;DLG3;APC;DLC1;DLG5;NF2;TRIM32;HSPA1A
regulation of small GTPase mediated signal transduction (GO:0051056)	28/141	5.04248e-06	0.000841715	0	0	2.91063	35.5027	TRIO;FAM13B;SRC;RASGRF2;ARHGAP1;ARHGAP18;KALRN;ARHGAP35;ARHGAP22;GNA13;FLCN;ARHGDIA;NUP62;RAC2;SRGAP1;PLEKHG2;ARHGAP29;MYO9B;ARHGAP23;VAV2;NET1;ARHGAP10;ARHGAP31;DLC1;ARHGEF3;ARHGEF2;SQSTM1;ARHGEF6
circulatory system development (GO:0072359)	26/126	5.22457e-06	0.000841715	0	0	3.05233	37.1229	FOXC1;NOTCH1;SRF;PDGFB;HDAC9;ADAP2;SH3PXD2B;SOX9;PDLIM5;BVES;PDLIM4;SOX4;PDLIM7;STRA6;ACVR1;KDM6B;MEF2C;TGFB2;MICAL2;CACYBP;TGFBR2;KAT2B;BMP2;MTHFD1;ID2;TEK
apoptotic process (GO:0006915)	39/231	5.47156e-06	0.000851111	0	0	2.39259	28.9885	PPP1R15A;CSRNP1;HIP1;AHR;RTN4;HK2;BBC3;AKAP1;CASP6;CHEK1;PMAIP1;CASP2;BMF;FADD;NLRP1;PHLDA2;RNF152;ZNF385A;IER3;BOK;PLK3;SEMA6A;DAPK3;PRKCD;SIAH1;TNFRSF19;DHCR24;TGFBR2;MELK;RRAGC;ESPL1;DLC1;IRF1;PPIA;MYD88;ARHGEF6;PPARD;BCL2L1;MCM2
pre-replicative complex assembly involved in nuclear cell cycle DNA replication (GO:0006267)	6/8	5.99937e-06	0.000902105	0	0	34.9595	420.348	MCM7;MCM3;MCM4;MCM5;MCM6;MCM2
negative regulation of cellular process (GO:0048523)	75/566	7.38068e-06	0.00107401	0	0	1.81187	21.4102	SEMA5A;BMPR2;CXCL8;GMNN;HTR2B;CTCF;PTPRK;ETS1;IFIT3;FLCN;FTH1;ARHGDIA;GPER1;SESN2;NUP62;NCK2;SIRPA;DACT3;FBXO5;MYBL1;APPL2;SOX4;KLF10;KLF11;PBRM1;F2R;MAGI2;ITGA1;CASK;SPOCD1;KAT2B;DCSTAMP;IRF1;RASA1;MYH9;NUPR1;TP53;BLM;SP100;NOTCH1;HTRA2;RTN4;PTHLH;ORC6;GPNMB;PODXL;LMNA;TP53BP2;PLXNA1;SH3BP4;LPXN;TP53I11;SH2B3;S100A11;E2F7;TGFB2;SMAD3;VDR;OSGIN1;HMGA1;CDC6;NMI;OSGIN2;INHBA;HOPX;BMP2;APC;DLG3;DLC1…
cellular response to transforming growth factor beta stimulus (GO:0071560)	24/114	8.29513e-06	0.00116935	0	0	3.1283	36.6006	ACVR1;SMAD1;MEF2C;JUN;TGFB2;SMAD3;ITGB5;SRC;PXN;PTPRK;LRRC32;CBL;SMAD7;TGFBR2;ZMIZ1;BAMBI;PARD3;ANKRD1;ZYX;LPXN;SOX9;APPL2;SOX5;ENG
epithelial cell-cell adhesion (GO:0090136)	7/12	1.07939e-05	0.00145988	0	0	16.3221	186.668	DSP;ITGB5;KIT;BVES;SERPINB8;PLEKHA7;VCL
DNA unwinding involved in DNA replication (GO:0006268)	8/16	1.10859e-05	0.00145988	0	0	11.6641	133.086	RECQL4;BLM;RAD51;MCM7;HMGA1;MCM4;MCM6;MCM2
regulation of actin filament polymerization (GO:0030833)	18/73	1.13269e-05	0.00145988	0	0	3.83189	43.6388	VASP;WASHC5;DBNL;PLEKHG2;PRKCD;HIP1R;ARHGAP18;BAIAP2;FCHSD2;CTTN;RASA1;CDC42EP3;NCK2;MYADM;CDC42EP1;SNX9;DBN1;ARF6
heart development (GO:0007507)	30/164	1.31273e-05	0.00164493	0	0	2.63017	29.5652	NDRG4;FOXC1;NOTCH1;BMPR2;SRF;PDGFB;HTR2B;HDAC9;ADAP2;SH3PXD2B;SOX9;PDLIM5;BVES;PDLIM4;SOX4;PDLIM7;STRA6;ACVR1;KDM6B;MEF2C;TGFB2;MICAL2;CACYBP;TGFBR2;KAT2B;BMP2;MTHFD1;ID2;DLC1;TEK
axonogenesis (GO:0007409)	39/240	1.37783e-05	0.00166123	0	0	2.28433	25.5672	ROBO2;SEMA5A;NRP1;NOTCH3;LAMA5;SEMA7A;NOTCH1;SEMA3D;SRC;PLPPR4;DOCK7;PIK3CD;ARHGAP35;EFNB2;EFNB1;TUBB3;GRB10;EPHB1;PDLIM7;NTNG1;VASP;LYPLA2;HSP90AA1;SEMA6A;MAP1S;UNC5B;SIAH1;GFRA1;SEMA4F;BAIAP2;ENAH;KLF7;PALLD;MAP1B;PARD3;MAP1A;S100A6;EZR;EPHA2
positive regulation of transcription, DNA-templated (GO:0045893)	134/1183	1.39939e-05	0.00166123	0	0	1.5277	17.0749	AHR;ETS1;DCAF6;ELK3;RPS6KA4;ZMIZ1;CHEK1;DPF3;SOX9;IER2;SOX4;CDK5RAP2;ACVR1;MAP2K3;MEF2C;SMARCC1;ZNF281;F2R;LMO7;RUNX1;DDIT3;PADI2;ZNF711;SQSTM1;TP53;ATF3;ATF4;KMT2E;BLM;NOTCH1;CDCA4;DHX9;PDGFB;SLC9A1;HELZ2;ZNF827;NUP85;MYO6;FADD;EGR1;SMAD1;JUN;ZFHX3;AFAP1L2;SMAD3;VDR;FZD7;NR2F1;HMGA1;HMGA2;NR1D2;INHBA;POU2F2;TRERF1;SMAD7;FOSL1;BMP2;BAMBI;ID2;MAFF;TCF3;PICALM;CSRNP1;CSRNP2;BMPR2;CTCF;BRCA1;GLI1;GL…
transmembrane receptor protein serine/threonine kinase signaling pathway (GO:0007178)	26/133	1.45091e-05	0.00167822	0	0	2.85156	31.7685	BMPR2;ITGB5;SRC;PXN;PTPRK;LRRC32;CBL;FAM83G;ZMIZ1;LPXN;APPL2;ACVR1;SMAD1;JUN;TGFB2;SMAD3;SMURF2;INHBA;RGMB;SMAD7;TGFBR2;BMP2;BAMBI;PARD3;ZYX;ENG
transforming growth factor beta receptor signaling pathway (GO:0007179)	20/89	1.67766e-05	0.00183303	0	0	3.39552	37.3356	ACVR1;SMAD1;JUN;TGFB2;SMAD3;ITGB5;SRC;PXN;PTPRK;LRRC32;CBL;TGFBR2;SMAD7;ZMIZ1;BAMBI;PARD3;ZYX;LPXN;APPL2;ENG
Ras protein signal transduction (GO:0007265)	27/142	1.6975e-05	0.00183303	0	0	2.7558	30.269	RIPOR1;DNMT1;RALA;ARHGAP1;RASGRP3;GNA13;ARHGDIA;RAC2;EPS8L1;EPS8L2;RALGDS;CTNNAL1;JUN;DBNL;PLK2;LIMK1;ARHGAP29;RRAS2;MYO9B;MRAS;RAP2B;CDC42EP3;ARHGEF3;RAPGEF1;CDC42EP1;TAX1BP3;TP53
mitotic DNA replication initiation (GO:1902975)	5/6	1.74729e-05	0.00183303	0	0	58.2321	637.925	POLA1;GINS3;MCM3;MCM4;MCM2
nuclear cell cycle DNA replication initiation (GO:1902315)	5/6	1.74729e-05	0.00183303	0	0	58.2321	637.925	POLA1;GINS3;MCM3;MCM4;MCM2
cellular macromolecule biosynthetic process (GO:0034645)	47/314	1.79911e-05	0.00184449	0	0	2.07564	22.6777	FEN1;BLM;MCM7;MCM8;MCM10;BRCA1;TYMS;RECQL4;POLD3;BRIP1;ORC6;CDC45;ORC1;EXO1;POLD1;CHEK1;ST3GAL4;E2F1;RBBP8;IGF2BP3;CLSPN;TOPBP1;POLE;BARD1;TIPIN;RFC3;RMI1;RFC2;CDC6;INHBA;GTPBP2;TICRR;FAM111B;FAM111A;POLA1;POLA2;RRAGC;TNIP1;POLE2;TIMELESS;MCM3;MCM4;MCM5;MCM6;PTMA;RHNO1;MCM2
DNA biosynthetic process (GO:0071897)	8/17	1.9482e-05	0.00195296	0	0	10.3676	112.447	POLD3;POLA1;POLD4;RFC3;POLD1;TYMS;POLE;PPIA
positive regulation of transcription by RNA polymerase II (GO:0045944)	107/908	2.07241e-05	0.00203231	0	0	1.5908	17.1556	AHR;ETS1;DCAF6;ELK3;RPS6KA4;ZMIZ1;DPF3;SOX9;IER2;SOX4;ACVR1;MEF2C;LMO7;RUNX1;DDIT3;SQSTM1;TP53;ATF3;ATF4;NOTCH3;NOTCH1;DHX9;PDGFB;SLC9A1;HELZ2;ZNF827;MYO6;FADD;EGR1;SMAD1;JUN;ZFHX3;TGFB2;SMAD3;VDR;NR2F1;HMGA1;MICAL2;HMGA2;NR1D2;INHBA;POU2F2;TRERF1;SMAD7;FOSL1;BMP2;MAFF;TCF3;CSRNP1;CSRNP2;BMPR2;BRCA1;GLI1;GLI3;FLCN;ZNF407;GPER1;NCK2;MYBL2;MYBL1;ACTR3;KDM6B;KLF10;RBM14;EDN1;DDX58;ETV1;ETV4;SREBF2;K…
microtubule cytoskeleton organization involved in mitosis (GO:1902850)	25/128	2.13814e-05	0.00205216	0	0	2.84716	30.6155	NUP107;KIF11;SKA1;NUP85;STMN1;KNTC1;SPDL1;CENPU;STIL;PLK2;EML1;ZWINT;DYNC1LI1;CLIP1;ESPL1;CENPI;ZW10;KIF4A;SBDS;CENPL;CENPO;CENPP;CENPQ;SPC24;SPC25
positive regulation of intracellular signal transduction (GO:1902533)	71/546	2.41648e-05	0.00227098	0	0	1.76991	18.8152	SEMA5A;BCAR3;FLT1;HIP1;RTKN2;HTR2B;IFIT5;PIK3CD;BBC3;TRIM8;FGF5;FLCN;GPER1;NUP62;KDR;RAC2;SOX9;IKBKE;TRIM21;BOK;HSP90AA1;GPR37;UNC5B;F2R;TNFRSF19;IRAK4;TICAM1;RRAGC;DDIT3;KIT;S100A4;TRIB3;NUPR1;MET;TP53;JCAD;ENG;HBEGF;BIRC3;SRC;SLC20A1;PDGFB;DDX60;CBL;THBS1;RTN4;IRAK1;PDGFC;S100A13;HMOX1;PMAIP1;BMF;FADD;MAP3K3;TGFB2;CAV2;PLK2;CAV1;SIAH1;NMI;MFHAS1;BMP2;AXL;DLG5;F2RL1;TRIM38;TEK;TRIM32;MYD88;BCL2L…
intrinsic apoptotic signaling pathway in response to DNA damage (GO:0008630)	14/51	2.89109e-05	0.00266157	0	0	4.42332	46.2294	DYRK2;HTRA2;BRCA1;HIC1;MSH2;IFI16;E2F1;CASP2;IKBKE;TP53;FNIP2;BOK;EPHA2;BCL2L1
DNA integrity checkpoint signaling (GO:0031570)	12/39	3.07201e-05	0.00277157	0	0	5.19187	53.9466	CDT1;BRIP1;TIPIN;CDC45;DOT1L;CHEK1;E2F1;MAP3K20;TIMELESS;CLSPN;CDC6;RHNO1
positive regulation of mitochondrion organization (GO:0010822)	15/58	3.28074e-05	0.00288095	0	0	4.07924	42.1176	HRK;RALA;PLAUR;HIP1R;ZDHHC6;HTRA2;HTT;MIEF2;BBC3;GPER1;KDR;PMAIP1;BMF;TP53;BOK
regulation of microtubule polymerization or depolymerization (GO:0031110)	10/28	3.32098e-05	0.00288095	0	0	6.48477	66.8753	MAP1S;MAP1B;STMN1;MAP1A;STMN3;SKA3;GAS2L1;CAMSAP1;SKA1;CAMSAP2
regulation of intrinsic apoptotic signaling pathway (GO:2001242)	14/52	3.6698e-05	0.00312348	0	0	4.30668	43.9832	SRC;CAV1;RTKN2;SIAH1;PLAUR;BBC3;CYLD;DDIT3;PMAIP1;BMF;NUPR1;TP53;BOK;BCL2L1
cellular response to vascular endothelial growth factor stimulus (GO:0035924)	11/34	3.8938e-05	0.00325277	0	0	5.58457	56.7031	MAP2K3;NRP1;FOXC1;FLT1;NOTCH1;ANXA1;EGR3;SEMA6A;KDR;HSPB1;VEGFC
mitotic spindle organization (GO:0007052)	28/157	4.05029e-05	0.00328625	0	0	2.54739	25.7647	NUP107;KIF11;SMC3;SKA1;NUP85;STMN1;KNTC1;SPDL1;CENPU;STIL;PLK2;KIF23;EML1;ZWINT;DYNC1LI1;CLIP1;STAG1;KIFC1;CENPI;ZW10;KIF4A;SBDS;CENPL;CENPO;CENPP;CENPQ;SPC24;SPC25
positive regulation of apoptotic signaling pathway (GO:2001235)	15/59	4.07958e-05	0.00328625	0	0	3.98631	40.2894	TNFRSF12A;CAV1;SIAH1;G0S2;BBC3;CYLD;GPER1;DDIT3;PMAIP1;BMF;NUPR1;FADD;TP53;BOK;BCL2L1
intrinsic apoptotic signaling pathway (GO:0097193)	21/102	4.23312e-05	0.0033501	0	0	3.03706	30.5832	PPP1R15A;PRKCD;HTRA2;BRCA1;HIC1;BBC3;IFI16;DDIT3;TP53BP2;E2F1;PMAIP1;CASP2;TRIB3;CHAC1;TP53;IKBKE;FNIP2;ATF4;EPHA2;BCL2L1;BOK
regulation of DNA replication (GO:0006275)	14/53	4.62626e-05	0.00359811	0	0	4.19603	41.8813	BCAR3;CDT1;BLM;PCNA;DHX9;DSCC1;FAF1;GMNN;ESCO2;CDC6;GLI1;SMC3;FBXO5;S100A11
positive regulation of extrinsic apoptotic signaling pathway (GO:2001238)	10/29	4.7099e-05	0.00360108	0	0	6.14313	61.2056	CYLD;TNFRSF12A;GPER1;CAV1;HTRA2;PMAIP1;G0S2;FADD;INHBA;THBS1
telomere organization (GO:0032200)	13/47	5.08381e-05	0.00377612	0	0	4.46767	44.1713	DCLRE1B;BLM;SP100;ACD;PCNA;DOT1L;POLD3;RECQL4;POLD4;RAD51D;POLD1;APEX1;ZNF365
vascular endothelial growth factor receptor signaling pathway (GO:0048010)	16/67	5.23906e-05	0.00377612	0	0	3.66939	36.1684	NRP1;HSP90AA1;FLT1;SRC;PXN;HSPB1;VEGFC;SHB;BAIAP2;SULF1;VAV2;MAPKAPK3;AXL;KDR;NCK2;BCAR1
regulation of centriole replication (GO:0046599)	8/19	5.24417e-05	0.00377612	0	0	8.48162	83.5932	PLK4;KAT2B;RBM14;STIL;PLK2;NUP62;BRCA1;CDK5RAP2
base-excision repair, gap-filling (GO:0006287)	11/35	5.27367e-05	0.00377612	0	0	5.35159	52.7142	POLD3;POLD4;FEN1;RFC3;PCNA;LIG1;RFC2;POLD1;APEX1;POLE;UNG
positive regulation of cardiac epithelial to mesenchymal transition (GO:0062043)	5/7	5.71342e-05	0.00402707	0	0	29.1145	284.452	ACVR1;TGFB2;NOTCH1;ENG;TGFBR2
positive regulation of cytoskeleton organization (GO:0051495)	18/82	6.07429e-05	0.00421556	0	0	3.29141	31.9559	SEMA5A;PLK4;VASP;NRP1;EDN1;LIMK1;BAIAP2;FCHSD2;CTTN;NUP62;CDC42EP3;NCK2;CDC42EP1;F2RL1;SNX9;TEK;NES;ARF6
base-excision repair (GO:0006284)	13/48	6.47e-05	0.00442214	0	0	4.33979	41.8605	POLQ;FEN1;RFC3;PCNA;LIG1;RFC2;HMGA2;UNG;POLD3;POLD4;POLD1;APEX1;POLE
interstrand cross-link repair (GO:0036297)	14/55	7.21011e-05	0.00482769	0	0	3.99091	38.0631	DCLRE1B;FANCI;DCLRE1A;MCM8;FANCA;FANCB;FANCE;FANCG;RAD51AP1;RAD51;RFWD3;USP1;EXO5;FAAP100
supramolecular fiber organization (GO:0097435)	49/351	7.54124e-05	0.00482769	0	0	1.91197	18.1495	HIP1;STMN3;LOXL4;RND3;PCM1;MPRIP;STMN1;RAC2;DSP;COL27A1;TPM3;TMOD2;TPM1;KIF24;SHROOM3;EMP2;CLIP2;CLIP1;COL21A1;ITGA6;ARHGEF2;DBN1;PLEC;COL13A1;DCTN1;FLII;CORO1A;CAMSAP1;RHOBTB1;CAMSAP2;CORO1C;ADAMTS14;FIGNL1;MYO6;PLK3;TGFB2;MARCKSL1;GSN;LAMB3;SIAH1;HIP1R;MYO5A;SNCAIP;MYO1D;MYO1E;TSPAN14;COL5A3;VIM;BCAR1
positive regulation of protein polymerization (GO:0032273)	16/69	7.66788e-05	0.00482769	0	0	3.53054	33.455	VASP;HSP90AA1;DCTN1;BAIAP2;CLIP1;PAK1;FCHSD2;CTTN;NAV3;CDC42EP3;NCK2;CDC42EP1;SNX9;MET;CDK5RAP2;ARF6
positive regulation of ERBB signaling pathway (GO:1901186)	9/25	7.69037e-05	0.00482769	0	0	6.56238	62.1651	BCAR3;AFAP1L2;HIP1;GPER1;NUP62;HIP1R;PLAUR;CBL;RTN4
regulation of microtubule depolymerization (GO:0031114)	9/25	7.69037e-05	0.00482769	0	0	6.56238	62.1651	APC;NAV3;MAP1S;MID1IP1;MAP1B;MAP1A;ARHGEF2;CAMSAP1;CAMSAP2
positive regulation of supramolecular fiber organization (GO:1902905)	19/91	7.909e-05	0.00482769	0	0	3.08886	29.1741	SEMA5A;VASP;EDN1;DCTN1;LIMK1;BAIAP2;CLIP1;PAK1;FCHSD2;CTTN;NAV3;CDC42EP3;NCK2;CDC42EP1;F2RL1;SNX9;MET;CDK5RAP2;ARF6
chromatin-mediated maintenance of transcription (GO:0048096)	6/11	8.02867e-05	0.00482769	0	0	13.9815	131.844	SERTAD1;CDCA4;ZMIZ1;CHEK1;PADI2;ARID1A
nuclear DNA replication (GO:0033260)	6/11	8.02867e-05	0.00482769	0	0	13.9815	131.844	MCM7;MCM3;MCM4;MCM5;MCM6;MCM2
nucleobase-containing compound biosynthetic process (GO:0034654)	8/20	8.13355e-05	0.00482769	0	0	7.7744	73.2109	POLD3;PNP;POLD1;ADK;GMPR;AMPD3;TYMS;DCK
regulation of smooth muscle cell migration (GO:0014910)	8/20	8.13355e-05	0.00482769	0	0	7.7744	73.2109	NRP1;NDRG4;ACE;IGFBP5;PLAU;PDGFB;TRIB1;S100A11
Rho protein signal transduction (GO:0007266)	14/56	8.91875e-05	0.00517524	0	0	3.89567	36.3263	RIPOR1;LIMK1;ARHGAP1;ARHGAP29;MYO9B;GNA13;ARHGDIA;CDC42EP3;ARHGEF3;CDC42EP1;EPS8L1;TAX1BP3;EPS8L2;CTNNAL1
DNA-dependent DNA replication maintenance of fidelity (GO:0045005)	12/43	8.94854e-05	0.00517524	0	0	4.52097	42.1419	FAM111A;MMS22L;BLM;TIPIN;PCNA;RAD51;POLD1;DDX11;RFWD3;TONSL;TIMELESS;POLE
regulation of cell population proliferation (GO:0042127)	90/764	9.4429e-05	0.00539201	0	0	1.58345	14.6749	BMPR2;FLT1;CXCL8;RTKN2;HTR2B;CTCF;PTPRK;GLI1;ETS1;IFIT3;FGF5;FTH1;GPER1;NUP62;NCK2;KDR;FBXO5;SOX9;CAPN1;SOX4;BOK;KLF10;KLF11;TIPIN;EDN1;PBRM1;F2R;MAGI2;ITGA1;EMP2;TMEM250;RUNX1;TGFBR2;KAT2B;IRF1;KIT;RARA;TIMELESS;ARHGEF2;NUPR1;TP53;ENG;HBEGF;NOTCH1;UHRF1;DOT1L;NPR3;CDCA7;PDGFB;THBS1;PTHLH;DPP4;EFNB2;NUAK1;PAK1;GPNMB;SERTAD1;PDGFC;LMNA;S100A13;SH3BP4;STX3;TP53I11;SH2B3;S100A11;E2F7;JUN;TGFB2;VDR;O…
transmembrane receptor protein tyrosine kinase signaling pathway (GO:0007169)	54/404	0.000107598	0.00604847	0	0	1.8192	16.6222	BCAR3;DDR1;NRP1;FLT1;ARPC1B;SHB;FGFRL1;FGF5;SPRED2;UBASH3B;STMN1;GRB10;NCK2;KDR;EPHB1;ACTR3;HSP90AA1;MTSS1;VAV2;MAPKAPK3;RASA1;KIT;TYRO3;RAPGEF1;ATP6V0D1;MET;ATP6V0D2;EPHA2;FOXC1;SRC;ARHGEF28;MVP;PXN;PDGFB;NEDD9;CBL;KALRN;SOCS2;EFNB2;EFNB1;PAK1;PDGFC;CAV2;TNK2;VEGFC;ARPC4;SULF1;BAIAP2;SHCBP1;APC;AXL;TEK;BCAR1;FGFR1
mitotic cell cycle phase transition (GO:0044772)	33/209	0.000108607	0.00604847	0	0	2.20195	20.0989	DCTN1;CCNF;PKMYT1;PCM1;TUBA1A;CCND1;HAUS8;EIF4EBP1;E2F1;CEP250;POLE;CDK5RAP2;CEP78;ACVR1;PLK4;PLK3;HSP90AA1;PLK2;INHBA;MASTL;CDC25A;HAUS2;NEDD1;WEE1;MELK;CCNE2;CDK4;CCNG2;BCAT1;AJUBA;NES;OPTN;SDCCAG8
pre-replicative complex assembly (GO:0036388)	15/64	0.000111928	0.00615742	0	0	3.57857	32.5566	CDT1;MCM7;MCM8;GMNN;CDC6;PSMB10;PSMB9;ORC6;ORC1;PSMD2;MCM3;MCM4;MCM5;MCM6;MCM2
positive regulation of endothelial cell migration (GO:0010595)	18/86	0.000116883	0.00635255	0	0	3.09713	28.0424	SEMA5A;MAP2K3;NRP1;EDN1;BMPR2;ANXA3;PDGFB;HSPB1;PIK3CD;ETS1;THBS1;FOXP1;KDR;TEK;MET;RIN2;BCAR1;FGFR1
regulation of cell migration involved in sprouting angiogenesis (GO:0090049)	10/32	0.000121738	0.00653764	0	0	5.30457	47.8135	HDAC5;CARD10;MAP3K3;NOTCH1;ANXA1;KDR;HMOX1;HDAC9;THBS1;JCAD
positive regulation of epithelial cell migration (GO:0010634)	19/94	0.000124945	0.00656451	0	0	2.96482	26.6468	NRP1;EDN1;TGFB2;BMPR2;ANXA3;SRC;PIK3CD;ETS1;THBS1;RTN4;FOXP1;GLIPR2;KDR;SOX9;TEK;RIN2;BCAR1;ARF6;MAP4K4
axon development (GO:0061564)	17/79	0.000125149	0.00656451	0	0	3.20714	28.8194	SEMA5A;NTNG1;MAP1S;PLPPR4;DOCK7;VASH2;NREP;BAIAP2;ARHGAP35;RTN4;CAMSAP2;DHFR;KLF7;MAP1B;PARD3;MAP1A;S100A6
negative regulation of cellular macromolecule biosynthetic process (GO:2000113)	68/547	0.000141749	0.0073309	0	0	1.67727	14.863	BMPR2;GMNN;BHLHE41;CTCF;AHR;BRCA1;PTPRK;LIMD1;GLI3;ELK3;ANKRD1;DPF3;KMT5A;SOX9;KLF10;FOXD1;IGFBP5;ZNF281;DAPK3;ARID5A;ARID5B;PASK;PUS7;COMMD7;FOXP1;ZNF93;DDIT3;IRF1;RARA;TIMELESS;TRIB3;TP53;PPARD;HDAC5;L3MBTL3;NOTCH1;PDGFB;TYMS;HDAC9;CIART;TCEAL7;LARP1;IFI16;E2F1;IGF2BP1;IGF2BP3;S100A11;SNX6;HSPA8;JUN;SMURF2;ATP8B1;VDR;HMGA1;HMGA2;NR1D2;CDC6;FOXN3;TRERF1;GATAD2A;DHFR;PER2;BMP2;TNFSF4;ID2;BHLHE40;…
mitotic G2/M transition checkpoint (GO:0044818)	12/45	0.000144635	0.0073309	0	0	4.24651	37.5446	BLM;ORC1;CHEK1;HMGA2;BRCA1;BRCC3;CLSPN;TOPBP1;CDC6;FOXN3;DTL;TICRR
regulation of pri-miRNA transcription by RNA polymerase II (GO:1902893)	12/45	0.000144635	0.0073309	0	0	4.24651	37.5446	FOSL1;EGR1;JUN;TGFB2;SMAD3;KLF5;SRF;PDGFB;SOX9;ETS1;TP53;PPARD
regulation of actin filament-based process (GO:0032970)	16/73	0.000156212	0.00780199	0	0	3.28207	28.765	SIGLEC15;PRKCD;HIP1R;ARHGAP18;ABRACL;BAIAP2;RND3;CORO1A;CORO2B;ARHGAP35;RHOBTB1;CNN2;PAK1;DLC1;RAC2;EZR
sprouting angiogenesis (GO:0002040)	13/52	0.000157992	0.00780199	0	0	3.89383	34.0826	SEMA5A;NRP1;CCBE1;EGR3;SRF;VEGFC;THBS1;EFNB2;KDR;TEK;E2F7;ENG;E2F8
negative regulation of programmed cell death (GO:0043069)	51/381	0.000159118	0.00780199	0	0	1.82072	15.9237	ANKLE2;FCMR;HTR2B;HSPB1;FMN2;IFIT3;RNF157;ARHGDIA;NUP62;KDR;CASP2;SOX9;ANXA1;ANXA4;PLAUR;YWHAZ;ARHGAP10;DDAH2;RASA1;NUPR1;TP53;PTMA;SQSTM1;MET;CD44;BIRC3;SRC;AMIGO2;CBL;THBS1;SOCS2;IRAK1;FIGNL1;BAG1;MAP4K4;BARD1;TNFSF18;PLK3;STIL;EGR3;PLK2;ASNS;HMGA2;DHCR24;DNAJA1;KRT18;AXL;TEK;MYD88;HSPA1A;BCL2L1
mitotic G2 DNA damage checkpoint signaling (GO:0007095)	10/33	0.000162336	0.00783138	0	0	5.07366	44.2719	BLM;CHEK1;HMGA2;BRCA1;BRCC3;CLSPN;TOPBP1;FOXN3;DTL;TICRR
mitotic DNA damage checkpoint signaling (GO:0044773)	14/59	0.00016319	0.00783138	0	0	3.63537	31.7026	TIPIN;BLM;HMGA2;BRCA1;BRCC3;FOXN3;TICRR;CCND1;RFWD3;CHEK1;TOPBP1;CLSPN;DTL;TP53
positive regulation of nucleic acid-templated transcription (GO:1903508)	64/511	0.000178248	0.00846395	0	0	1.69018	14.5902	CTCF;AHR;BRCA1;GLI1;ETS1;GLI3;ZMIZ1;NUP62;SOX9;MYBL1;TEAD2;SOX4;CDK5RAP2;YWHAH;MAP2K3;ACVR1;MEF2C;SMARCC1;DTX3L;ZNF281;F2R;RGMB;ARID1A;RUNX1;ELF4;DDIT3;IRF1;RARA;ZNF711;TP53;ATF4;PPARD;KMT2E;BLM;FOXC1;SP100;NOTCH1;PDGFB;ARNTL2;NUP85;TP53INP2;SPP1;E2F1;EGR1;ARNT2;AFAP1L2;JUN;ZFHX3;SMAD3;FZD7;ATAD2;HMGA1;HMGA2;NR1D2;GTF2H1;INHBA;TRERF1;KLF2;KLF6;BMP2;BAMBI;ID2;TCF3;PICALM
positive regulation of epithelial to mesenchymal transition involved in endocardial cushion formation (GO:1905007)	4/5	0.00018456	0.00867239	0	0	46.5563	400.269	ACVR1;TGFB2;ENG;TGFBR2
positive regulation of cellular biosynthetic process (GO:0031328)	29/180	0.000193866	0.00901578	0	0	2.25271	19.2569	BCAR3;SLC45A3;CXCL8;DYRK2;PCNA;DHX9;FAF1;PDGFB;GLI1;THBS1;RBM3;SOX4;CDT1;EGR1;STARD4;EDN1;HSP90AA1;SMAD3;MID1IP1;PASK;LARP6;KLF2;ZEB2;ABCB10;SLC6A9;DDAH2;GIPC1;PRR16;VIM
negative regulation of intracellular signal transduction (GO:1902532)	31/198	0.000202035	0.00920608	0	0	2.17824	18.5305	PHLPP2;PHLPP1;SRC;RTKN2;LIMD1;THBS1;UACA;RNF157;FLCN;GPER1;WWC3;SH3BP4;SH2B3;MAP2K3;DUSP3;CAV1;MAGI2;PLAUR;ATP2B4;NMI;WTIP;CYLD;PIK3IP1;TNIP1;DDIT3;DLG5;MYADM;TRIB3;AJUBA;EPHA2;BCL2L1
negative regulation of cell-substrate adhesion (GO:0010812)	11/40	0.00020204	0.00920608	0	0	4.4277	37.6666	NOTCH1;FZD7;RASA1;SPRY4;CASK;NF2;THBS1;GBP1;CORO2B;CORO1C;MAP4K4
positive regulation of mitochondrial outer membrane permeabilization involved in apoptotic signaling pathway (GO:1901030)	10/34	0.000213752	0.0095469	0	0	4.86199	41.0872	PPP3CC;E2F1;TP53BP2;HIP1R;PMAIP1;YWHAZ;TP53;BBC3;BOK;YWHAH
positive regulation of pri-miRNA transcription by RNA polymerase II (GO:1902895)	10/34	0.000213752	0.0095469	0	0	4.86199	41.0872	FOSL1;EGR1;JUN;TGFB2;SMAD3;KLF5;SRF;PDGFB;ETS1;TP53
regulation of phosphatidylinositol 3-kinase signaling (GO:0014066)	20/106	0.000224706	0.00993773	0	0	2.72179	22.865	TGFB2;FLT1;UNC5B;SRC;F2R;PDGFB;PIK3CD;CBL;PTPN13;PIK3IP1;GPER1;PDGFC;KIT;KDR;PIP4K2A;F2RL1;SOX9;TEK;IER3;FGFR1
protein phosphorylation (GO:0006468)	62/496	0.00023562	0.0103034	0	0	1.68541	14.0788	DDR1;DYRK3;BMPR2;FLT1;DYRK2;PRAG1;PIK3CD;RPS6KA4;STK10;RPS6KA6;PPP4R1;CHEK1;KDR;IKBKE;EPHB1;ACVR1;CAMK1D;DAPK3;PRKCD;HUNK;PASK;MASTL;YWHAZ;TGFBR2;MELK;MAPKAPK3;KIT;TYRO3;RARA;FAM20C;TNIK;TRIB1;SRC;PDGFB;WNK4;NUAK1;PAK1;IRAK1;MAP3K20;ABL2;CLSPN;FNIP2;MAP4K4;PLK4;MAP3K3;TGFB2;PLK2;LIMK2;LIMK1;GTF2H1;SMAD7;MAPK13;MEX3B;BMP2;CDK4;ADM2;ATP13A2;PKN1;CAMK1;TEK;CDK15;FGFR1
regulation of focal adhesion assembly (GO:0051893)	13/54	0.000237543	0.0103034	0	0	3.70349	30.9062	NRP1;DUSP3;SRC;DAPK3;THBS1;CORO1C;SLC9A1;DLC1;KDR;TEK;VCL;MAP4K4;S100A10
chromatin organization involved in regulation of transcription (GO:0034401)	6/13	0.000259495	0.0110432	0	0	9.98571	82.4498	SERTAD1;CDCA4;ZMIZ1;CHEK1;PADI2;ARID1A
negative regulation of hippo signaling (GO:0035331)	6/13	0.000259495	0.0110432	0	0	9.98571	82.4498	MAP2K3;DLG5;WWC3;LIMD1;WTIP;AJUBA
negative regulation of gene expression (GO:0010629)	44/322	0.000276784	0.011481	0	0	1.86151	15.25	DNMT1;NOTCH1;CXCL8;PDGFB;LRP3;TYMS;HDAC9;RPS6KA4;FLCN;LARP1;GPNMB;STC2;GPER1;KDR;DNMT3B;IGF2BP1;ITGB8;IGF2BP3;CCR1;HELLS;MEF2C;TGFB2;IGFBP5;VDR;ZNF281;DAPK3;DNMT3A;ATP2B4;ATP2B1;PUS7;RUNX1;FOXP1;DHFR;PARP10;KAT2B;SLC7A5;BMP2;RBL1;ID2;MYADM;EZH2;ENG;HSPA1A;PICALM
negative regulation of Ras protein signal transduction (GO:0046580)	10/35	0.000278159	0.011481	0	0	4.66726	38.2123	FLCN;TGFB2;ITGA3;DLC1;STMN1;SPRY4;STMN3;ABL2;MET;ARHGAP35
regulation of protein polymerization (GO:0032271)	10/35	0.000278159	0.011481	0	0	4.66726	38.2123	HSP90AA1;DBNL;PLEKHG2;FCHSD2;CTTN;RASA1;ARHGAP18;CAMSAP1;DBN1;CAMSAP2
positive regulation of blood vessel endothelial cell migration (GO:0043536)	12/48	0.000280515	0.011481	0	0	3.89199	31.8322	MAP2K3;MAP3K3;ANXA1;PDGFB;KDR;HSPB1;HMOX1;ETS1;HDAC9;THBS1;JCAD;FGFR1
negative regulation of Rho protein signal transduction (GO:0035024)	7/18	0.000283366	0.011481	0	0	7.41672	60.5855	FLCN;ITGA3;DLC1;STMN1;ABL2;MET;ARHGAP35
negative regulation of transcription by RNA polymerase II (GO:0000122)	80/684	0.000285053	0.011481	0	0	1.56636	12.786	BHLHE41;UBE2D1;CTCF;BACH1;GLI3;FLCN;ZNF608;CCND1;DNMT3B;WWC3;KMT5A;SOX9;LRRFIP1;ZNF124;KLF10;KLF11;MEF2C;EDN1;ZNF281;DNMT3A;ZFP69B;ARID5A;ARID5B;HIC1;SREBF2;FOXP1;RUNX1;ZEB2;DDIT3;RARA;ERF;TRIB3;EZR;TP53;ATF3;JDP2;ATF4;PPARD;HDAC5;FOXC1;SP100;NOTCH1;CBFB;UHRF1;SRF;PDGFB;NEDD4L;HDAC9;RNF2;DNAJB1;IFI16;E2F1;ZBED2;FNIP2;E2F7;E2F8;PLK3;JUN;ZFHX3;SMAD3;SMURF2;VDR;CAV1;CBX2;NR2F1;HMGA2;NR1D2;KLF2;GATAD…
positive regulation of angiogenesis (GO:0045766)	21/116	0.000287618	0.0114818	0	0	2.58752	21.0983	SEMA5A;SMAD1;CXCL8;FLT1;ANXA3;VASH2;HMGA2;HSPB1;PIK3CD;VEGFC;BRCA1;ETS1;THBS1;HK2;RUNX1;PKM;ADM2;KDR;HMOX1;ITGB8;TEK
regulation of transforming growth factor beta receptor signaling pathway (GO:0017015)	19/100	0.00029085	0.011509	0	0	2.74431	22.3461	SMAD3;SMURF2;ITGA3;CAV1;NREP;THBS1;SMAD7;TGFBR2;FLCN;SPRED2;ZEB2;BAMBI;CD109;GIPC1;VEPH1;PMEPA1;SNX6;ENG;HSPA1A
bone cell development (GO:0098751)	5/9	0.000299332	0.0116529	0	0	14.5557	118.104	SRC;KIT;SH2B3;ZNF385A;FOXP1
positive regulation of phosphatidylinositol 3-kinase signaling (GO:0014068)	16/77	0.000299653	0.0116529	0	0	3.06618	24.8756	TGFB2;FLT1;UNC5B;SRC;F2R;PDGFB;PIK3CD;CBL;GPER1;KIT;PDGFC;KDR;F2RL1;SOX9;TEK;FGFR1
regulation of phosphorylation (GO:0042325)	22/125	0.000315661	0.0121259	0	0	2.5007	20.1577	BARD1;NRP1;ANKLE2;NUP107;NUP188;MCM7;FZD7;HSPB1;NUP153;EMP2;INHBA;BTBD10;SLC2A6;THBS1;CORO1C;FLCN;NUP85;NUP50;SESN2;NUP62;ITGA6;FNIP2
axon guidance (GO:0007411)	31/203	0.000317194	0.0121259	0	0	2.11434	17.0331	ROBO2;SEMA5A;NRP1;NOTCH3;LAMA5;SEMA7A;NOTCH1;SEMA3D;SRC;PIK3CD;ARHGAP35;EFNB2;EFNB1;TUBB3;RAC2;GRB10;PLXNA1;EPHB1;PDLIM7;VASP;LYPLA2;SEMA6A;UNC5B;SIAH1;GFRA1;SEMA4F;ENAH;KLF7;PALLD;EZR;EPHA2
actin cytoskeleton reorganization (GO:0031532)	14/63	0.00034015	0.0128943	0	0	3.33788	26.6567	NRP1;RALA;ANXA1;GSN;NEDD9;PAK1;CTTN;KIT;MYH9;PLEK2;TNIK;EZR;PDLIM4;BCAR1
blood vessel morphogenesis (GO:0048514)	13/56	0.000349085	0.0130142	0	0	3.53085	28.1062	NRP1;CCBE1;FLT1;CAV1;TGFBR2;SMAD7;EFNB2;RASA1;KDR;ITGB8;CCM2;ENG;STRA6
telomere maintenance (GO:0000723)	13/56	0.000349085	0.0130142	0	0	3.53085	28.1062	DCLRE1B;BLM;SP100;ACD;PCNA;POLD3;RECQL4;POLD4;RAD51D;RAD51;POLD1;APEX1;ZNF365
negative regulation of protein tyrosine kinase activity (GO:0061099)	8/24	0.0003564	0.0130709	0	0	5.82953	46.2833	ERRFI1;SH3BP5L;CAV1;MVP;CBLB;CBL;CHMP6;SNX6
nucleotide-excision repair, DNA gap filling (GO:0006297)	8/24	0.0003564	0.0130709	0	0	5.82953	46.2833	POLD3;POLD4;RFC3;PCNA;LIG1;RFC2;POLD1;POLE
hemopoiesis (GO:0030097)	18/94	0.000376246	0.0136498	0	0	2.7699	21.8414	TGFB2;FLT1;SELPLG;RTKN2;PDGFB;INHBA;RUNX1;TGFBR2;FLCN;MELK;IFI16;KIT;KDR;SBDS;TEK;TP53;SH2B3;ATF4
positive regulation of vasculature development (GO:1904018)	19/102	0.000378236	0.0136498	0	0	2.67789	21.1017	SEMA5A;CXCL8;FLT1;ANXA3;VASH2;HMGA2;HSPB1;PIK3CD;VEGFC;BRCA1;ETS1;THBS1;HK2;RUNX1;ADM2;KDR;HMOX1;ITGB8;TEK
regulation of extrinsic apoptotic signaling pathway (GO:2001236)	14/64	0.000404053	0.0140534	0	0	3.27094	25.559	ACVR1;SP100;TNFRSF12A;SRC;CAV1;HTT;G0S2;THBS1;LGALS3;CYLD;GPER1;ITGA6;FADD;FGFR1
recombinational repair (GO:0000725)	16/79	0.000406658	0.0140534	0	0	2.96852	23.1768	POLQ;FEN1;BLM;MCM8;RMI1;TONSL;BRCA1;PALB2;RAD51AP1;RECQL4;MMS22L;RAD51D;RAD51;RFWD3;RBBP8;RHNO1
atrioventricular valve morphogenesis (GO:0003181)	7/19	0.000418073	0.0140534	0	0	6.79829	52.8897	ACVR1;TGFB2;BMP2;BMPR2;NOTCH1;SOX4;TGFBR2
DNA alkylation (GO:0006305)	7/19	0.000418073	0.0140534	0	0	6.79829	52.8897	KMT2E;SPOCD1;HELLS;DNMT1;DNMT3A;DNMT3B;GATAD2A
DNA methylation or demethylation (GO:0044728)	7/19	0.000418073	0.0140534	0	0	6.79829	52.8897	KMT2E;SPOCD1;HELLS;DNMT1;DNMT3A;DNMT3B;GATAD2A
endocardial cushion morphogenesis (GO:0003203)	7/19	0.000418073	0.0140534	0	0	6.79829	52.8897	ACVR1;TGFB2;BMP2;NOTCH1;SOX9;TGFBR2;ENG
negative regulation of ERK1 and ERK2 cascade (GO:0070373)	12/50	0.000421565	0.0140534	0	0	3.68675	28.6517	FLCN;SPRED2;RPS6KA6;DUSP3;SEMA6A;TNIP1;GPER1;SIRPA;TIMP3;EZR;GBP1;DUSP6
regulation of cellular component movement (GO:0051270)	12/50	0.000421565	0.0140534	0	0	3.68675	28.6517	DIAPH1;SP100;PRAG1;DAPK3;ARHGAP18;ABL2;CD9;PKN1;ZSWIM4;ETS1;ZSWIM5;HBEGF
atrioventricular valve development (GO:0003171)	6/14	0.000423688	0.0140534	0	0	8.73703	67.8562	ACVR1;TGFB2;BMP2;BMPR2;NOTCH1;TGFBR2
nuclear migration (GO:0007097)	6/14	0.000423688	0.0140534	0	0	8.73703	67.8562	PCM1;TMEM201;DCTN1;DOCK7;SYNE3;SYNE2
positive regulation of alpha-beta T cell differentiation (GO:0046638)	6/14	0.000423688	0.0140534	0	0	8.73703	67.8562	PNP;CBFB;TNFSF4;GLI3;RUNX1;TGFBR2
cell morphogenesis involved in differentiation (GO:0000904)	15/72	0.000444587	0.0145329	0	0	3.07498	23.7338	NTNG1;NRP1;LAMA5;MEF2C;LAMB3;ATRNL1;PXN;SIPA1L3;TYRO3;LPXN;TEK;BVES;ATF4;EPHA2;MEGF9
response to ionizing radiation (GO:0010212)	15/72	0.000444587	0.0145329	0	0	3.07498	23.7338	BLM;ANXA1;BRCA1;BRCC3;TICRR;RAD51AP1;NET1;RAD51;MSH2;IFI16;FIGNL1;RFWD3;TOPBP1;TP53;RHNO1
positive regulation of calcium ion transport (GO:0051928)	10/37	0.000456087	0.0148015	0	0	4.32107	33.2412	CCR1;LGALS3;CRACR2A;STIM2;CAV1;F2R;PDGFB;ANK2;ATP2B1;MYLK
cytoskeleton organization (GO:0007010)	21/120	0.000462707	0.0149091	0	0	2.48243	19.0611	SEMA6A;TPM1;MICAL2;NEDD9;LIMD1;WTIP;ANK1;RND3;SIPA1L3;SYNE3;CAMSAP1;RHOBTB1;CNN2;FMNL3;DIAPH1;ARHGAP10;STRIP2;PALLD;RAC2;TNIK;AJUBA
DNA duplex unwinding (GO:0032508)	12/51	0.000511995	0.0160273	0	0	3.59202	27.2175	RECQL4;BLM;ANXA1;RAD51;MCM7;DHX9;DDX11;HMGA1;MCM4;GTF2H1;MCM6;MCM2
mesenchymal cell differentiation (GO:0048762)	12/51	0.000511995	0.0160273	0	0	3.59202	27.2175	MEF2C;FOXC1;TGFB2;BMP2;NOTCH1;DLG5;HTR2B;HMGA2;S100A4;SOX9;ENG;FGFR1
hepatocyte differentiation (GO:0070365)	4/6	0.000518737	0.0160273	0	0	23.2769	176.069	ANXA1;E2F7;E2F8;PCK2
maintenance of DNA methylation (GO:0010216)	4/6	0.000518737	0.0160273	0	0	23.2769	176.069	HELLS;DNMT1;UHRF2;UHRF1
positive regulation of extrinsic apoptotic signaling pathway via death domain receptors (GO:1902043)	4/6	0.000518737	0.0160273	0	0	23.2769	176.069	PMAIP1;TIMP3;THBS1;ATF3
regulation of glomerular filtration (GO:0003093)	4/6	0.000518737	0.0160273	0	0	23.2769	176.069	F2R;PDGFB;F2RL1;EMP2
double-strand break repair (GO:0006302)	26/164	0.000522282	0.0160273	0	0	2.20725	16.6808	DCLRE1B;DCLRE1A;BLM;FEN1;MCM8;CDCA5;TONSL;BRCC3;BRCA1;RAD51AP1;RECQL4;BRIP1;NSD2;RBBP8;BARD1;POLQ;DTX3L;PARP2;RMI1;PALB2;POLA1;MMS22L;RAD51D;RAD51;TDP1;RFWD3
G2/M transition of mitotic cell cycle (GO:0000086)	22/130	0.000553411	0.0168184	0	0	2.38427	17.8806	PLK4;PLK3;HSP90AA1;DCTN1;PKMYT1;MASTL;BACH1;CDC25A;HAUS2;NEDD1;PCM1;WEE1;MELK;TUBA1A;HAUS8;CEP250;AJUBA;NES;OPTN;CDK5RAP2;CEP78;SDCCAG8
mitotic DNA replication checkpoint signaling (GO:0033314)	5/10	0.000559538	0.0168184	0	0	11.6439	87.1941	ORC1;CDC6;CLSPN;TOPBP1;TICRR
regulation of signal transduction by p53 class mediator (GO:1901796)	25/156	0.00056243	0.0168184	0	0	2.23518	16.7264	BLM;DYRK2;MEAF6;PAK1IP1;BRCA1;RPF2;BRIP1;NUAK1;EXO1;PPP1R13L;CHEK1;TP53BP2;RBBP8;PIP4K2A;KMT5A;TOPBP1;ZNF385A;BARD1;PLK3;RFC3;RFC2;RMI1;BOP1;TP53;RHNO1
embryonic organ development (GO:0048568)	14/66	0.000562975	0.0168184	0	0	3.14479	23.5302	NDRG4;STIL;TGFB2;CXCL8;COL13A1;GLI3;TGFBR2;KIT;KDR;SH2B3;NES;TEAD2;ATF4;STRA6
regulation of hippo signaling (GO:0035330)	7/20	0.000599394	0.0176723	0	0	6.275	46.558	MAP2K3;DLG5;WWC3;NF2;LIMD1;WTIP;AJUBA
regulation of smooth muscle contraction (GO:0006940)	7/20	0.000599394	0.0176723	0	0	6.275	46.558	CHRM2;CTTN;CAV1;SRF;DAPK3;F2R;ATP2B1
DNA damage response, signal transduction by p53 class mediator (GO:0030330)	15/74	0.00060417	0.0176975	0	0	2.97042	22.0157	PLK3;SP100;PCNA;PLK2;RPS6KA6;PCBP4;SESN2;MYO6;E2F1;CASP2;TP53;SOX4;ZNF385A;E2F7;E2F8
regulation of cell cycle process (GO:0010564)	19/106	0.00062328	0.0178425	0	0	2.55421	18.8514	PLK4;PLK3;TIPIN;CAV2;PLK2;DAPK3;HMGA2;KIF11;PKMYT1;TTL;FLCN;APC;GPER1;CHEK1;KIF13A;CEP250;FBXO5;SOX9;BCL2L1
regulation of gene expression (GO:0010468)	115/1079	0.000635003	0.0178425	0	0	1.41515	10.4182	NUP107;NAB2;AHR;ETS1;BACH1;SLC8A1;FGF5;RPS6KA4;KDR;WWC3;SIRPA;TRIM26;ZNF326;SOX9;TRIM21;SOX4;MEF2C;ZNF281;DAPK3;ANK2;TICAM1;ATP1B1;HIC1;FOXP1;RUNX1;ADAM19;DDIT3;MYADM;ZNF711;EZR;AJUBA;TP53;ATF4;DNMT1;NOTCH1;TCF7;PDGFB;LARP1;ZNF827;PCBP4;STC2;MSC;CCR1;EGR1;SMAD1;ZFHX3;TGFB2;SMAD3;FUS;VDR;FZD7;HMGA1;HMGA2;MSN;NR1D2;FOXN3;INHBA;PARP10;BMP2;CDK4;ID2;BHLHE40;TMEM119;TCF3;MYD88;EZH2;PICALM;LIN54;CXCL8;…
chondrocyte differentiation (GO:0002062)	9/32	0.000635793	0.0178425	0	0	4.5634	33.5895	MEF2C;BMP2;BMPR2;WNT5B;HMGA2;SOX9;SULF1;SOX5;RUNX1
negative regulation of chemotaxis (GO:0050922)	9/32	0.000635793	0.0178425	0	0	4.5634	33.5895	ROBO2;SEMA5A;SEMA7A;NOTCH1;DUSP3;SEMA6A;SEMA3D;SEMA4F;THBS1
positive regulation of binding (GO:0051099)	17/90	0.000637443	0.0178425	0	0	2.72224	20.0304	CDT1;FOXC1;DTX3L;DHX9;DDX11;CAV1;GMNN;CEBPG;PLAUR;HIP1R;BMP2;BAMBI;STMN1;RARA;TRIB3;TRIM21;MET
neuron projection morphogenesis (GO:0048812)	23/140	0.000644651	0.0178425	0	0	2.30125	16.9068	NTNG1;TRIO;DBNL;MAP1S;PLPPR4;DOCK7;LRP4;BAIAP2;DOCK10;KLF7;PAK1;CTTN;MAP1B;PARD3;BTBD3;MAP1A;S100A6;TNIK;EPHB1;DBN1;ZNF365;SHANK1;MAP4K4
protein localization to cell periphery (GO:1990778)	23/140	0.000644651	0.0178425	0	0	2.30125	16.9068	RAB3B;CAV1;TTC7B;MYO5A;ANK2;EMP2;ATP1B1;ANK1;FAM126A;SLC9A3R2;EHD1;EFR3A;CACNB3;TSPAN14;EHD4;RABEP1;RAB15;MYADM;RAB29;TNIK;EZR;EPHA2;S100A10
regulation of anatomical structure morphogenesis (GO:0022603)	21/123	0.000648995	0.0178425	0	0	2.40902	17.6824	PHLDB1;MEF2C;SP100;VASH2;NEDD4L;EMP2;WTIP;ETS1;ARHGAP35;CAMSAP1;LFNG;PAK1;INF2;GPNMB;HECW2;SARM1;HMOX1;TNIK;PDLIM5;LZTS3;EPHA2
positive regulation of protein insertion into mitochondrial membrane involved in apoptotic signaling pathway (GO:1900740)	8/26	0.000656175	0.0178425	0	0	5.18124	37.9738	PPP3CC;E2F1;TP53BP2;PMAIP1;YWHAZ;TP53;BBC3;YWHAH
purine-containing compound biosynthetic process (GO:0072522)	8/26	0.000656175	0.0178425	0	0	5.18124	37.9738	PRPS1;PNP;MTHFD1;SHMT2;ADK;GMPR;AMPD3;DCK
regulation of protein insertion into mitochondrial membrane involved in apoptotic signaling pathway (GO:1900739)	8/26	0.000656175	0.0178425	0	0	5.18124	37.9738	PPP3CC;E2F1;TP53BP2;PMAIP1;YWHAZ;TP53;BBC3;YWHAH
negative regulation of apoptotic process (GO:0043066)	59/485	0.000658357	0.0178425	0	0	1.6315	11.952	ANKLE2;FCMR;HTR2B;HSPB1;FMN2;IFIT3;RNF157;FOXQ1;ARHGDIA;NUP62;KDR;CASP2;SOX9;MEF2C;ANXA1;UNC5B;ANXA4;PRKCD;F2R;PLAUR;YWHAZ;ARHGAP10;MSH2;DDAH2;RASA1;TYRO3;NUPR1;SQSTM1;TP53;PTMA;CD44;BIRC3;NOTCH1;SRC;CBL;THBS1;SOCS2;IRAK1;FIGNL1;BAG1;SNX6;MAP4K4;BARD1;TNFSF18;PLK3;STIL;EGR3;PLK2;CAV1;ASNS;HMGA2;DHCR24;DNAJA1;KRT18;AXL;TEK;MYD88;HSPA1A;BCL2L1
regulation of epidermal growth factor receptor signaling pathway (GO:0042058)	14/67	0.000660539	0.0178425	0	0	3.08529	22.5919	BCAR3;ERRFI1;AFAP1L2;HIP1;DUSP3;MVP;ITGA1;PLAUR;HIP1R;CBL;GPER1;NUP62;MVB12B;HBEGF
negative regulation of macromolecule metabolic process (GO:0010605)	29/194	0.000693356	0.0186174	0	0	2.05999	14.9843	DNMT1;NOTCH1;CXCL8;PDGFB;LRP3;FLCN;STC2;GPER1;KDR;ITGB8;ANKRD13A;CCR1;MEF2C;TGFB2;VDR;ZNF281;ATP2B4;RUNX1;FOXP1;PARP10;SLC7A5;BMP2;RBL1;ID2;MYADM;RIN3;OPTN;ENG;PICALM
DNA replication-independent nucleosome assembly (GO:0006336)	10/39	0.000719509	0.0192054	0	0	4.02262	29.1115	CENPU;MIS18A;CENPI;HAT1;CENPL;CENPO;CENPP;CENPQ;CABIN1;ASF1B
regulation of actin cytoskeleton organization (GO:0032956)	17/91	0.000726988	0.0192908	0	0	2.6853	19.4056	SIGLEC15;DAPK3;PRKCD;HIP1R;ARHGAP18;BAIAP2;RND3;CORO1A;CORO2B;ARHGAP35;RHOBTB1;PAK1;ARHGDIA;DLC1;RAC2;ABL2;EZR
postreplication repair (GO:0006301)	11/46	0.000750111	0.019788	0	0	3.66746	26.3885	POLD3;PARP10;POLD4;RFC3;PCNA;MSH2;RFC2;POLD1;BRCA1;DTL;RAD18
negative regulation of transmembrane receptor protein serine/threonine kinase signaling pathway (GO:0090101)	19/108	0.000790362	0.0207286	0	0	2.49654	17.8328	ACVR1;SMAD1;NOTCH1;SMAD3;BMPR2;SMURF2;CAV1;MAGI2;UBE2D1;SMAD7;TGFBR2;SPRED2;BMP2;BAMBI;CD109;VEPH1;PMEPA1;SNX6;HSPA1A
actomyosin structure organization (GO:0031032)	15/76	0.000810113	0.0211238	0	0	2.87271	20.4489	FHOD3;ITGB5;SRC;FLII;TMOD2;TPM1;FHDC1;FAM171A1;KRT19;CSRP2;FRMD6;EPB41L2;ANKRD1;ZYX;MYH9
endocardial cushion development (GO:0003197)	7/21	0.000837954	0.0217242	0	0	5.82647	41.2779	ACVR1;TGFB2;BMP2;BMPR2;NOTCH1;SOX9;ENG
mitotic chromosome condensation (GO:0007076)	8/27	0.000868219	0.0223802	0	0	4.90828	34.5988	CDCA5;NCAPH2;NCAPG2;NCAPG;KMT5A;NCAPD3;NCAPH;SMC2
positive regulation of phosphorylation (GO:0042327)	35/253	0.000889031	0.0227334	0	0	1.88354	13.2326	DDR1;PFKFB2;NRP1;VAC14;PFKFB4;FLT1;THBS1;FGF5;FLCN;PAK1;GPNMB;CCND1;GPER1;KDR;SOX9;EPHB1;HSP90AA1;FZD7;LIMK2;PLAUR;VEGFC;BTBD10;BMP2;AXL;KIT;TYRO3;TMEM119;ITGA6;TNIK;TEK;PPIA;MET;EPHA2;ENG;FGFR1
positive regulation of intrinsic apoptotic signaling pathway (GO:2001244)	10/40	0.000892	0.0227334	0	0	3.88832	27.304	CAV1;DDIT3;SIAH1;PMAIP1;BMF;NUPR1;TP53;BBC3;BOK;BCL2L1
regulation of DNA binding (GO:0051101)	11/47	0.000910085	0.023064	0	0	3.5654	24.9648	CDT1;FOXC1;SP100;JUN;IFI16;CEBPG;DOT1L;E2F1;HABP4;PLAUR;HMGA2
positive regulation of protein localization to membrane (GO:1905477)	18/101	0.000918193	0.0231395	0	0	2.53533	17.7298	ITGA3;ATP2B4;MIEF2;YWHAZ;BBC3;LGALS3;PPP3CC;GPER1;TP53BP2;E2F1;PMAIP1;PTPN9;STX3;SQSTM1;TP53;EPHA2;YWHAH;ARF6
positive regulation of endothelial cell proliferation (GO:0001938)	15/77	0.000933612	0.0233973	0	0	2.82623	19.717	SEMA5A;NRP1;BMPR2;EGR3;HTR2B;VASH2;PDGFB;PIK3CD;VEGFC;BMP2;KDR;HMOX1;TEK;JCAD;FGFR1
regulation of cellular response to stress (GO:0080135)	20/118	0.000948024	0.0236273	0	0	2.38695	16.6159	HSPA8;DYRK3;HSP90AA1;NUP107;NUP188;NUP153;CORO2B;DNAJB1;NUAK1;HSPH1;NUP85;NUP50;BAG1;NUP62;NUPR1;AJUBA;ATF3;IER3;ATF4;HSPA1A
negative regulation of centrosome duplication (GO:0010826)	5/11	0.000958917	0.0236376	0	0	9.70272	67.431	KAT2B;RBM14;CCNF;BRCA1;CDK5RAP2
tetrahydrofolate metabolic process (GO:0046653)	5/11	0.000958917	0.0236376	0	0	9.70272	67.431	DHFR;MTHFD1;MTHFD2;SHMT2;TYMS
regulation of signal transduction (GO:0009966)	29/198	0.00096534	0.0236666	0	0	2.01079	13.961	SEMA5A;SP100;PRAG1;CBFB;SRC;HHIP;ZFAND2B;PXN;GLI1;LFNG;RGS4;SOCS2;RGS3;UBASH3B;IRAK1;NUP62;NCK2;UBTF;RGS20;ACVR1;TCF7L1;IGFBP5;ITGA3;SULF1;SREBF2;RUNX1;VEPH1;RGS12;PPIA
positive regulation of epidermal growth factor receptor signaling pathway (GO:0045742)	9/34	0.00102919	0.0250956	0	0	4.19787	28.8771	BCAR3;AFAP1L2;HIP1;GPER1;NUP62;HIP1R;PLAUR;CBL;HBEGF
negative regulation of MAPK cascade (GO:0043409)	17/94	0.00106285	0.0257771	0	0	2.58026	17.6665	DUSP3;SEMA6A;CAV1;PRKCD;SPRY4;DUSP6;FLCN;SPRED2;RPS6KA6;TNIP1;GPER1;SIRPA;TIMP3;EZR;PPIA;GBP1;SH2B3
regulation of Ras protein signal transduction (GO:0046578)	16/86	0.00107738	0.0259895	0	0	2.67065	18.2491	TGFB2;NOTCH1;ARHGEF28;SPRY4;DENND3;MYO9B;FLCN;ARHGDIA;DLC1;NUP62;RAPGEF1;EPS8L1;EPS8L2;ARHGEF2;SQSTM1;ARF6
substrate adhesion-dependent cell spreading (GO:0034446)	11/48	0.00109726	0.0263283	0	0	3.46885	23.64	NTNG1;LAMA5;NRP1;LAMB3;ATRNL1;PXN;TYRO3;LPXN;TEK;BVES;MEGF9
regulation of protein serine/threonine kinase activity (GO:0071900)	19/111	0.0011125	0.0265529	0	0	2.41474	16.423	BLM;SRC;CCNF;HMGA2;HTT;GTF2H1;CDC6;PKMYT1;SLC8A1;CDC25A;CCND1;CCNE2;SERTAD1;CCNG2;TRIB3;CAMK1;TRIB1;TELO2;EZH2
ventricular septum morphogenesis (GO:0060412)	8/28	0.00113186	0.0265811	0	0	4.66261	31.6306	ROBO2;ACVR1;TGFB2;BMPR2;NOTCH1;SOX4;SMAD7;TGFBR2
bleb assembly (GO:0032060)	4/7	0.00113421	0.0265811	0	0	15.5171	105.234	EMP1;EMP2;EMP3;MYLK
negative regulation of centriole replication (GO:0046600)	4/7	0.00113421	0.0265811	0	0	15.5171	105.234	KAT2B;RBM14;BRCA1;CDK5RAP2
cytokine-mediated signaling pathway (GO:0019221)	71/621	0.00113726	0.0265811	0	0	1.52217	10.319	CXCL8;IL24;IFIT5;PIK3CD;IFIT3;LMNB1;TRIM8;RPS6KA4;CCND1;PSMD2;GRB10;TRIM26;TRIM21;APPL2;IL15RA;HSP90AA1;ANXA1;SERPINB2;IL4R;TNFRSF12A;MMP1;PRKCD;MMP3;IRAK4;COMMD7;YWHAZ;GREM2;TRAF3;OAS2;IRF1;OAS3;KIT;RAPGEF1;SQSTM1;TP53;PPIA;CD44;BIRC3;LAMA5;FOXC1;SP100;RALA;SRC;PDGFB;CBL;PSMB10;SOCS2;CNN2;SOCS3;IRAK1;HMOX1;ABL2;TNFRSF14;STX3;SH2B3;GBP1;CCR1;TNFSF18;EGR1;MAP3K3;HSPA8;TNFSF15;MSN;PSMB9;TNFSF4;PLP2…
positive regulation of multicellular organismal process (GO:0051240)	44/345	0.00119208	0.027719	0	0	1.71709	11.5595	OXTR;FOXC1;BMPR2;PDGFB;HTR2B;PIK3CD;RTN4;IFI16;GLIPR2;PDGFC;S100A13;ZBED2;GRB10;FBXO5;SOX9;APPL2;SOX5;ACVR1;KDM6B;TGFB2;FOXD1;IL4R;SMAD3;SMURF2;VDR;CAV1;F2R;DIO2;TRPV2;G0S2;INHBA;ETV4;TGFBR2;PER2;BMP2;APC;BAMBI;SCD;TNFSF4;MFAP2;TMEM119;F2RL1;LPIN1;EZH2
myeloid leukocyte differentiation (GO:0002573)	14/71	0.00120619	0.0279033	0	0	2.86815	19.2748	PIK3CD;DEK;FOXP1;RUNX1;TGFBR2;DCSTAMP;IFI16;CDK4;KIT;RARA;E2F1;MYH9;F2RL1;EPHA2
regulation of cytoskeleton organization (GO:0051493)	19/112	0.00124221	0.0285899	0	0	2.38864	15.9821	PHLDB1;SIGLEC15;PRKCD;HIP1R;STMN3;ARHGAP18;BAIAP2;CORO1A;CORO2B;RND3;ARHGAP35;RHOBTB1;CYLD;DIAPH1;PAK1;DLC1;CAPN2;RAC2;EZR
regulation of neuron projection development (GO:0010975)	25/165	0.00129013	0.0295419	0	0	2.09046	13.9079	NDRG4;TENM3;PRAG1;ARHGAP35;CAMSAP2;EFNB2;PAK1;DPYSL3;NCS1;RAB29;ABL2;GPC2;PDLIM5;LZTS3;ZNF365;NTNG1;CAMK1D;KIDINS220;MAGI2;ZNF804A;RAPGEF1;PTPN9;ITGA6;CAMK1;DBN1
cellular response to mechanical stimulus (GO:0071260)	11/49	0.00131502	0.0298093	0	0	3.37738	22.4052	CNN2;IRF1;CHEK1;ANKRD1;HABP4;CASP2;PIEZO1;SOX9;FADD;MYD88;SLC9A1
positive regulation of actin filament polymerization (GO:0030838)	11/49	0.00131502	0.0298093	0	0	3.37738	22.4052	VASP;FCHSD2;GSN;CTTN;CDC42EP3;NCK2;CDC42EP1;SNX9;ARPC4;BAIAP2;ARF6
regulation of double-strand break repair (GO:2000779)	10/42	0.00133891	0.0300488	0	0	3.64491	24.1144	RAD51AP1;SLF2;RAD51;FIGNL1;DDX11;CHEK1;TIMELESS;FMN2;DEK;ZNF365
regulation of extrinsic apoptotic signaling pathway via death domain receptors (GO:1902041)	10/42	0.00133891	0.0300488	0	0	3.64491	24.1144	LGALS3;SP100;PEA15;HMOX1;PMAIP1;BRCA1;FADD;ARHGEF2;THBS1;BCL2L1
negative regulation of transcription, DNA-templated (GO:0045892)	101/948	0.0013497	0.030141	0	0	1.41062	9.32118	GMNN;NAB2;UBE2D1;AHR;BACH1;ELK3;ZNF608;CCND1;WWC3;DPF3;KMT5A;SOX9;MEF2C;ZNF281;ZFP69B;ARID5A;ARID5B;HIC1;FOXP1;RUNX1;ZNF93;DDIT3;ERF;TIMELESS;TRIB3;EZR;TP53;ATF3;ATF4;L3MBTL3;NOTCH1;CBFB;PDGFB;NEDD4L;ZBED2;SNX6;PLK3;HSPA8;JUN;ZFHX3;SMAD3;SMURF2;VDR;ATP8B1;CAV1;CBX2;NR2F1;HMGA1;HMGA2;NR1D2;FOXN3;TRERF1;SMAD7;BMP2;ID2;TNFSF4;BHLHE40;TCF3;EZH2;BHLHE41;CTCF;BRCA1;PTPRK;LIMD1;GLI3;FLCN;DNMT3B;LRRFIP1;…
mesenchyme morphogenesis (GO:0072132)	6/17	0.00141912	0.0313805	0	0	6.35316	41.6623	ACVR1;TGFB2;BMP2;NOTCH1;SOX9;ENG
positive regulation of DNA replication (GO:0045740)	6/17	0.00141912	0.0313805	0	0	6.35316	41.6623	BCAR3;CDT1;PCNA;DHX9;FAF1;GLI1
regulation of angiogenesis (GO:0045765)	29/203	0.00143252	0.0315225	0	0	1.95247	12.7854	SEMA5A;FOXC1;SP100;CXCL8;FLT1;HSPB1;PIK3CD;BRCA1;ISM1;ETS1;THBS1;HK2;GPNMB;KDR;HMOX1;ITGB8;TGFB2;SEMA6A;ANXA3;VASH2;ATP2B4;VEGFC;HMGA2;EMP2;SULF1;RUNX1;ADM2;TEK;EPHA2
establishment of endothelial barrier (GO:0061028)	8/29	0.00145561	0.0317211	0	0	4.44034	29.0058	RAP2B;MARVELD2;MYADM;RAPGEF1;MSN;F2RL1;EZR;TJP2
regulation of actin polymerization or depolymerization (GO:0008064)	8/29	0.00145561	0.0317211	0	0	4.44034	29.0058	DBNL;PLEKHG2;FCHSD2;CTTN;RASA1;ARHGAP18;ARHGAP35;DBN1
cell cycle G2/M phase transition (GO:0044839)	21/131	0.00149186	0.0323548	0	0	2.23284	14.5307	PLK4;PLK3;HSP90AA1;DCTN1;PKMYT1;MASTL;CDC25A;HAUS2;NEDD1;PCM1;WEE1;MELK;TUBA1A;HAUS8;CEP250;AJUBA;NES;OPTN;CDK5RAP2;CEP78;SDCCAG8
blood vessel endothelial cell migration (GO:0043534)	7/23	0.00153505	0.0324593	0	0	5.09761	33.0284	EFNB2;NRP1;EGR3;SRF;KDR;MYH9;EMP2
DNA methylation (GO:0006306)	7/23	0.00153505	0.0324593	0	0	5.09761	33.0284	KMT2E;SPOCD1;HELLS;DNMT1;DNMT3A;DNMT3B;GATAD2A
regulation of DNA-dependent DNA replication (GO:0090329)	5/12	0.00153688	0.0324593	0	0	8.31617	53.8722	CDT1;BLM;TIPIN;GMNN;TICRR
regulation of sister chromatid cohesion (GO:0007063)	5/12	0.00153688	0.0324593	0	0	8.31617	53.8722	FEN1;ESPL1;CDCA5;DDX11;CTCF
regulation of vascular associated smooth muscle cell migration (GO:1904752)	5/12	0.00153688	0.0324593	0	0	8.31617	53.8722	MEF2C;IGFBP5;DOCK7;TPM1;PDGFB
skeletal system development (GO:0001501)	24/158	0.00153986	0.0324593	0	0	2.09605	13.5742	TGFB2;COL13A1;HHIP;ANKRD11;NPR3;RFLNB;XYLT1;SULF1;HAPLN1;PTHLH;EBP;BMP2;MMP14;EVC;EXTL1;SH3PXD2B;PLS3;ITGB8;SOX9;PITX1;SOX4;CD44;SOX5;FGFR1
mitotic G1 DNA damage checkpoint signaling (GO:0031571)	13/65	0.00155583	0.0324925	0	0	2.91831	18.869	PLK3;PCNA;PLK2;CCND1;PCBP4;RFWD3;E2F1;CASP2;TP53;SOX4;ZNF385A;E2F7;E2F8
regulation of cell-matrix adhesion (GO:0001952)	13/65	0.00155583	0.0324925	0	0	2.91831	18.869	DUSP3;DAPK3;CASK;EMP2;THBS1;CORO1C;SLC9A1;PLAU;RASA1;NF2;UTRN;VCL;MAP4K4
negative regulation of cellular protein localization (GO:1903828)	9/36	0.00159955	0.0332515	0	0	3.88649	25.0214	DNAJA1;FLCN;CDT1;MFHAS1;MAP1A;NEDD4L;TAX1BP3;ANKRD13A;PICALM
positive regulation of GTPase activity (GO:0043547)	30/214	0.00161929	0.0334201	0	0	1.91021	12.2745	USP6NL;BCAR3;DOCK9;DOCK7;RAP1GDS1;ASAP3;SIPA1L3;CORO1C;DOCK10;ARHGAP22;DOCK11;FLCN;SNX9;S100A10;MAP4K4;CAV2;F2R;ARHGAP29;NET1;TBC1D1;SNX18;RAPGEF1;RGS10;F2RL1;TAX1BP3;ITGA6;EPHA2;EZH2;SLC27A4;PICALM
DNA synthesis involved in DNA repair (GO:0000731)	10/43	0.00162248	0.0334201	0	0	3.53426	22.7034	POLD3;PARP10;POLD4;POLA1;RFC3;PCNA;RFC2;POLD1;POLE;DTL
negative regulation of nucleic acid-templated transcription (GO:1903507)	55/464	0.00177775	0.036452	0	0	1.58146	10.0144	GMNN;BHLHE41;CTCF;AHR;BRCA1;PTPRK;LIMD1;GLI3;ELK3;DPF3;KMT5A;SOX9;KLF10;FOXD1;ZNF281;ARID5A;ARID5B;COMMD7;FOXP1;ZNF93;DDIT3;IRF1;RARA;TIMELESS;TRIB3;TP53;PPARD;HDAC5;L3MBTL3;NOTCH1;PDGFB;HDAC9;CIART;TCEAL7;IFI16;E2F1;SNX6;HSPA8;JUN;SMURF2;ATP8B1;VDR;HMGA1;HMGA2;NR1D2;FOXN3;TRERF1;GATAD2A;PER2;BMP2;TNFSF4;ID2;BHLHE40;ZNF217;EZH2
positive regulation of cell cycle (GO:0045787)	13/66	0.00179937	0.0367283	0	0	2.86309	18.0957	TGFB2;DUSP3;PDGFB;ASNS;TTL;CCND1;CDK4;CHEK1;RARA;EIF4EBP1;NUPR1;TRIM21;TRIM32
negative regulation of protein ubiquitination (GO:0031397)	11/51	0.00185715	0.0377369	0	0	3.20816	20.1752	IVNS1ABP;DNAJA1;PER2;DTX3L;CAV1;LIMK1;FBXO5;SQSTM1;SOX4;SMAD7;HSPA1A
response to UV (GO:0009411)	17/99	0.00191341	0.0387058	0	0	2.42227	15.1607	SCARA3;FEN1;PCNA;PRKCD;PTPRK;CDC25A;MAPK13;CCND1;MSH2;POLD1;USP1;BMF;TP53;DTL;TRIM32;ATF4;RHNO1
positive chemotaxis (GO:0050918)	6/18	0.00198699	0.0396607	0	0	5.82342	36.2283	SEMA5A;NRP1;LGALS3;GPNMB;CORO1A;MET
positive regulation of cell migration involved in sprouting angiogenesis (GO:0090050)	6/18	0.00198699	0.0396607	0	0	5.82342	36.2283	MAP3K3;ANXA1;KDR;HMOX1;HDAC9;JCAD
positive regulation of glial cell differentiation (GO:0045687)	6/18	0.00198699	0.0396607	0	0	5.82342	36.2283	BMP2;NOTCH1;SERPINE2;TENM4;ID2;ZNF365
neuromuscular junction development (GO:0007528)	7/24	0.00202038	0.0397988	0	0	4.79749	29.7659	UNC13B;CACNB3;PPFIBP1;DCTN1;F2R;LRP4;PDZRN3
positive regulation of cell-substrate junction organization (GO:0150117)	7/24	0.00202038	0.0397988	0	0	4.79749	29.7659	NRP1;DUSP3;KDR;TEK;ARF6;MAP4K4;S100A10
positive regulation of transcription from RNA polymerase II promoter in response to stress (GO:0036003)	7/24	0.00202038	0.0397988	0	0	4.79749	29.7659	NOTCH1;DDIT3;SESN2;TP53;KLF2;ATF3;ATF4
regulation of GTPase activity (GO:0043087)	27/189	0.00204942	0.0401954	0	0	1.95125	12.0786	USP6NL;BCAR3;DOCK9;RAP1GDS1;ASAP3;STMN3;DOCK10;DOCK11;FLCN;PLXNA1;SH3BP4;SNX9;BVES;S100A10;MAP4K4;CAV2;F2R;VAV2;NET1;SNX18;RAPGEF1;RGS10;F2RL1;ITGA6;CPEB2;EZH2;PICALM
positive regulation of astrocyte differentiation (GO:0048711)	4/8	0.00212607	0.0411618	0	0	11.6372	71.6091	BMP2;NOTCH1;SERPINE2;ID2
positive regulation of execution phase of apoptosis (GO:1900119)	4/8	0.00212607	0.0411618	0	0	11.6372	71.6091	DLC1;TP53BP2;TP53;BOK
regulation of epithelial to mesenchymal transition involved in endocardial cushion formation (GO:1905005)	4/8	0.00212607	0.0411618	0	0	11.6372	71.6091	ACVR1;TGFB2;ENG;TGFBR2
signal transduction in response to DNA damage (GO:0042770)	11/52	0.00218955	0.0422097	0	0	3.12974	19.1667	BRIP1;CHEK1;SESN2;DOT1L;MYO6;E2F1;MAP3K20;CLSPN;TP53;E2F7;RHNO1
regulation of endothelial cell proliferation (GO:0001936)	16/92	0.00224228	0.0430423	0	0	2.459	15.0005	SEMA5A;NRP1;BMPR2;EGR3;CAV2;CAV1;HTR2B;VASH2;PDGFB;PIK3CD;VEGFC;SULF1;THBS1;BMP2;KDR;TEK
regulation of ERK1 and ERK2 cascade (GO:0070372)	32/238	0.00229135	0.0431733	0	0	1.82009	11.0637	NRP1;NDRG4;SEMA7A;NOTCH1;PDGFB;HTR2B;FLCN;SPRED2;RPS6KA6;GPNMB;GLIPR2;GPER1;PDGFC;KDR;TIMP3;SIRPA;EPHB1;GBP1;CCR1;DUSP3;SEMA6A;F2R;YWHAZ;DUSP6;MFHAS1;BMP2;TNIP1;F2RL1;TEK;EZR;CD44;EPHA2
regulation of cellular component size (GO:0032535)	8/31	0.00232081	0.0431733	0	0	4.05378	24.5896	PPP1R15A;RAB3B;MSN;ATP13A2;RIN3;EZR;VAV2;PICALM
embryonic hemopoiesis (GO:0035162)	5/13	0.00233524	0.0431733	0	0	7.27625	44.0914	KIT;KDR;SH2B3;TGFBR2;ATF4
endochondral bone morphogenesis (GO:0060350)	5/13	0.00233524	0.0431733	0	0	7.27625	44.0914	FOXC1;MEF2C;BMPR2;COL13A1;TMEM119
mitotic DNA integrity checkpoint signaling (GO:0044774)	5/13	0.00233524	0.0431733	0	0	7.27625	44.0914	ORC1;CDC6;CLSPN;TOPBP1;TICRR
negative regulation of DNA-dependent DNA replication (GO:2000104)	5/13	0.00233524	0.0431733	0	0	7.27625	44.0914	BLM;TIPIN;GMNN;TIMELESS;FBXO5
negative regulation of epidermal growth factor-activated receptor activity (GO:0007175)	5/13	0.00233524	0.0431733	0	0	7.27625	44.0914	ERRFI1;CBLB;CBL;CHMP6;SNX6
pathway-restricted SMAD protein phosphorylation (GO:0060389)	5/13	0.00233524	0.0431733	0	0	7.27625	44.0914	ACVR1;TGFB2;BMP2;SMAD7;TGFBR2
purine-containing compound salvage (GO:0043101)	5/13	0.00233524	0.0431733	0	0	7.27625	44.0914	PNP;ADK;GMPR;AMPD3;DCK
positive regulation of protein kinase activity (GO:0045860)	23/154	0.00238528	0.0439183	0	0	2.05374	12.4014	MAP2K3;EGR1;TGFB2;HSP90AA1;ACE;SRC;NAB2;PRKCD;PDGFB;HMGA2;NEDD9;EMP2;TGFBR2;PAK1;RASSF2;DLG3;SNX9;TNIK;CLSPN;CAMK1;TELO2;EZH2;MAP4K4
ventricular septum development (GO:0003281)	9/38	0.00239899	0.0439912	0	0	3.61807	21.8267	ROBO2;ACVR1;TGFB2;BMPR2;NOTCH1;SOX4;STRA6;SMAD7;TGFBR2
cellular response to cytokine stimulus (GO:0071345)	56/482	0.00253761	0.0463447	0	0	1.5455	9.23675	CXCL8;IL24;PIK3CD;BRCA1;CCND1;GPER1;DPYSL3;GRB10;ANKRD1;SIRPA;SOX9;HSP90AA1;ANXA1;IL4R;MMP1;DAPK3;MMP3;IRAK4;YWHAZ;DCSTAMP;GREM2;IRF1;KIT;RAPGEF1;ARHGEF2;TP53;LAMA5;FOXC1;SELPLG;DHX9;TCF7;HTRA2;AKAP6;CBL;SOCS2;SOCS3;IFI16;IRAK1;HMOX1;ABL2;STX3;SH2B3;GBP1;GBP3;CCR1;EGR1;HSPA8;SMAD3;PTPN13;MAPK13;AXL;PTPN9;PLP2;VIM;RBMX;BCL2L1
outflow tract septum morphogenesis (GO:0003148)	7/25	0.00261633	0.0472091	0	0	4.53072	26.9396	ROBO2;ACVR1;NRP1;TGFB2;BMPR2;TGFBR2;ENG
positive regulation of release of cytochrome c from mitochondria (GO:0090200)	7/25	0.00261633	0.0472091	0	0	4.53072	26.9396	HRK;GPER1;PLAUR;PMAIP1;BMF;TP53;BBC3
regulation of myotube differentiation (GO:0010830)	7/25	0.00261633	0.0472091	0	0	4.53072	26.9396	HDAC5;MMP14;NOTCH1;BHLHE41;TMEM119;PIEZO1;HDAC9
phosphorylation (GO:0016310)	48/400	0.0026295	0.0472577	0	0	1.60143	9.51403	DYRK3;BMPR2;DYRK2;PRAG1;PDGFB;HTR2B;WNK4;PIK3CD;LIMD1;HK1;RPS6KA4;STK10;NUAK1;PAK1;PPP4R1;IRAK1;CHEK1;MAP3K20;IKBKE;FNIP2;MAP4K4;PLK4;ACVR1;TGFB2;PLK2;TNK2;LIMK2;DAPK3;PRKCD;LIMK1;HUNK;PASK;YWHAZ;TGFBR2;MEX3B;BMP2;MELK;CDK4;ADM2;RARA;FAM20C;PKN1;TNIK;CAMK1;TRIB1;CDK15;DGKI;FGFR1
negative regulation of striated muscle cell differentiation (GO:0051154)	6/19	0.00271111	0.048531	0	0	5.37517	31.7694	HDAC5;BMP2;NOTCH1;FZD7;BHLHE41;TMEM119
positive regulation of protein transport (GO:0051222)	13/69	0.00272522	0.0485849	0	0	2.70927	15.9988	UNC13B;PLK3;RIPOR1;TGFB2;FRMD4A;PCM1;CNST;ANKRD1;RAB29;ATP13A2;EZR;PPIA;ARF6
regulation of autophagy (GO:0010506)	31/231	0.00273566	0.0485849	0	0	1.81554	10.7142	MTMR3;HTR2B;HTRA2;HSPB1;TRIM8;FLCN;IFI16;PIP4K2A;ABL2;SH3BP4;BMF;CAPN1;TRIM21;RNF152;SNX6;BOK;RUBCN;PLK2;DAPK3;TICAM1;SREBF2;RRAGC;DDIT3;TRIB3;ATP13A2;NUPR1;TRIM38;ATP6V0D1;ATP6V0D2;MET;OPTN
regulation of fibroblast proliferation (GO:0048145)	10/46	0.00277558	0.0491005	0	0	3.23921	19.0689	PARP10;DHX9;CDK4;FTH1;PDGFC;PDGFB;E2F1;S100A6;TP53;TRIM32
extracellular matrix organization (GO:0030198)	38/300	0.00279134	0.0491865	0	0	1.70073	10.0024	DDR1;LAMA5;COL13A1;ITGB5;PDGFB;TNC;LOXL4;THBS1;HAPLN1;SCUBE3;ADAMTS14;SH3PXD2B;KDR;SPP1;CAPN2;ITGB8;CAPN1;POSTN;TGFB2;GSN;COL27A1;LAMB3;ITGA3;MMP1;ITGA2;ITGA1;MMP3;BGN;MMP10;ADAM19;MMP11;MMP14;COL5A3;MFAP2;COL21A1;ITGA6;CD44;PLEC
cellular response to insulin stimulus (GO:0032869)	20/129	0.00285848	0.0497896	0	0	2.14477	12.5629	BCAR3;HDAC5;GOT1;CAV2;MYO5A;BAIAP2;HDAC9;KAT2B;PKM;APC;RAB15;GRB10;TRIB3;ATP6V0D1;LPIN1;ATP6V0D2;CPEB2;BCAR1;SLC27A4;PCK2
positive regulation of macromolecule biosynthetic process (GO:0010557)	20/129	0.00285848	0.0497896	0	0	2.14477	12.5629	BCAR3;CDT1;TGFB2;DYRK2;PCNA;DHX9;FAF1;PDGFB;PASK;GLI1;THBS1;LARP6;RBM3;HSPH1;ABCB10;SLC6A9;KDR;PRR16;VIM;SOX4
chromatin remodeling at centromere (GO:0031055)	8/32	0.00288248	0.0497896	0	0	3.88466	22.7218	CENPU;HELLS;MIS18A;CENPI;CENPL;CENPO;CENPP;CENPQ
negative regulation of cell-matrix adhesion (GO:0001953)	8/32	0.00288248	0.0497896	0	0	3.88466	22.7218	SRC;DLC1;RASA1;CASK;NF2;THBS1;CORO1C;MAP4K4
regulation of chemotaxis (GO:0050920)	8/32	0.00288248	0.0497896	0	0	3.88466	22.7218	EFNB2;DUSP3;PDGFB;F2RL1;STX3;ZSWIM4;THBS1;ZSWIM5
endothelial cell migration (GO:0043542)	9/39	0.00290283	0.0497896	0	0	3.49727	20.4313	DPP4;NRP1;EGR3;GIPC1;PXN;LPXN;MYH9;EMP2;PRSS3
regulation of protein tyrosine kinase activity (GO:0061097)	9/39	0.00290283	0.0497896	0	0	3.49727	20.4313	ACE;RAP2B;SH3BP5L;DLG3;MVP;CAV1;PDGFB;NCK2;NEDD9
cellular response to organonitrogen compound (GO:0071417)	17/103	0.00295135	0.0504301	0	0	2.3091	13.4516	EGR1;MEF2C;IGFBP5;AKAP6;AHR;BRCA1;MAPK13;DIAPH1;HRH1;LARP1;RRAGC;SESN2;CAPN2;RAPGEF1;SH3BP4;SOX9;EZR
cytoplasmic microtubule organization (GO:0031122)	11/54	0.00299892	0.0510495	0	0	2.98385	17.3347	CLIP2;PLK3;PCM1;CLIP1;DCTN1;FIGNL1;LIMK2;STMN3;EZR;CAMSAP1;CAMSAP2
wound healing (GO:0042060)	13/70	0.00310885	0.0527219	0	0	2.66159	15.3667	DSP;TGFB2;SMAD3;SRF;FZD7;MYOF;TPM1;AHNAK2;SYT7;PAK1;MYH9;HMOX1;PLEC
positive regulation of cellular process (GO:0048522)	69/625	0.00318412	0.0537962	0	0	1.4609	8.39958	FLT1;TENM4;FAF1;RTKN2;HTR2B;GLI1;ETS1;FGF5;FLCN;CCND1;PPP1R13L;GPER1;CHEK1;KDR;SIRPA;FBXO5;SOX9;CAPN1;TRIM21;SOX4;IL15RA;TIPIN;EDN1;CAMK1D;PRKCD;F2R;TPM1;EMP2;TMEM250;TGFBR2;MMP14;PARD3;MAP1A;RARA;NUPR1;HBEGF;NOTCH1;SRF;DOT1L;PDGFB;AKAP6;THBS1;PTHLH;DPP4;EFNB2;PAK1;SERTAD1;PDGFC;LMNA;S100A13;STX3;EXOSC2;TNFSF18;TGFB2;ZFHX3;FZD7;CAV1;VEGFC;HMGA2;CDC6;FOSL1;APC;CDK4;BAMBI;TNFSF4;TRIM32;RAD18;EZH2;F…
protein localization to membrane (GO:0072657)	27/195	0.00320714	0.0539828	0	0	1.88094	10.8011	RAB3B;SYNE3;SLC9A3R2;EFR3A;SH3PXD2B;RAB29;S100A10;CAV1;MAGI2;TTC7B;MYO5A;ANK2;EMP2;ATP1B1;ANK1;FAM126A;EHD1;CACNB3;TSPAN14;EHD4;RABEP1;DLG3;RAB15;MYADM;TNIK;EZR;EPHA2
regulation of wound healing (GO:0061041)	10/47	0.00327977	0.0550001	0	0	3.1515	18.0265	ANXA1;TNFRSF12A;PLAU;CAV1;CD109;F2R;CASK;F2RL1;MYLK;HBEGF
endothelial cell development (GO:0001885)	7/26	0.0033385	0.0554843	0	0	4.29202	24.4741	MARVELD2;MYADM;RAPGEF1;MSN;F2RL1;EZR;MET
positive regulation of hydrolase activity (GO:0051345)	22/149	0.00337904	0.0554843	0	0	2.02546	11.5252	USP6NL;BCAR3;CAV2;DOCK9;F2R;RAP1GDS1;ASAP3;DOCK10;NET1;DOCK11;FLCN;BMP2;SNX18;RAPGEF1;RGS10;F2RL1;SNX9;ITGA6;S100A10;EZH2;PICALM;MAP4K4
negative regulation of smooth muscle cell migration (GO:0014912)	5/14	0.00339722	0.0554843	0	0	6.46743	36.766	MEF2C;NDRG4;IGFBP5;TPM1;TRIB1
protein localization to vacuole (GO:0072665)	5/14	0.00339722	0.0554843	0	0	6.46743	36.766	RNF128;SH3BP4;ATP13A2;GBP1;RTN4
vascular endothelial growth factor signaling pathway (GO:0038084)	5/14	0.00339722	0.0554843	0	0	6.46743	36.766	NRP1;FOXC1;KDR;PIK3CD;VEGFC
positive regulation of developmental process (GO:0051094)	25/177	0.00342236	0.0554843	0	0	1.92416	10.9243	PHLDB1;RALA;BMPR2;SRC;SRF;PDGFB;ZDHHC6;MIEF2;RTN4;CORO1C;PPP1R13L;LMNA;KDR;FBXO5;SOX9;SOX5;ACVR1;FOXD1;SMURF2;BMP2;DLG5;TMEM119;CAMK1;FGFR1;SHANK1
positive regulation of response to DNA damage stimulus (GO:2001022)	11/55	0.00348533	0.0554843	0	0	2.91587	16.5015	SPRED2;PCNA;DHX9;PRKCD;CEBPG;ANKRD1;PMAIP1;HMGA2;BRCA1;BRCC3;HIC1
negative regulation of protein kinase B signaling (GO:0051898)	9/40	0.00348662	0.0554843	0	0	3.38427	19.151	PHLPP2;FLCN;PHLPP1;GPER1;DDIT3;MAGI2;TRIB3;SH2B3;EPHA2
regulation of microtubule polymerization (GO:0031113)	9/40	0.00348662	0.0554843	0	0	3.38427	19.151	PAK1;CLIP1;NAV3;DCTN1;STMN1;MET;CAMSAP1;CAMSAP2;CDK5RAP2
positive regulation of cellular protein localization (GO:1903829)	13/71	0.00353531	0.0554843	0	0	2.61556	14.7647	CARD10;CDT1;DTX3L;LIMK2;RTN4;APC;NUP62;SESN2;MAP1A;CEP250;STX3;CENPQ;TMEM35A
signal transduction by p53 class mediator (GO:0072331)	8/33	0.00354461	0.0554843	0	0	3.72907	21.0407	IFI16;MYO6;SESN2;TP53BP2;PMAIP1;TP53;E2F7;BOK
vasculogenesis (GO:0001570)	8/33	0.00354461	0.0554843	0	0	3.72907	21.0407	NOTCH1;CAV1;RASA1;KDR;ITGB8;CCM2;TGFBR2;ENG
cell cycle G1/S phase transition (GO:0044843)	12/63	0.00355882	0.0554843	0	0	2.74505	15.4775	ACVR1;PLK3;CCND1;CCNE2;CDK4;PLK2;E2F1;EIF4EBP1;INHBA;BCAT1;POLE;CDC25A
endochondral ossification (GO:0001958)	4/9	0.00358746	0.0554843	0	0	9.30923	52.4138	FOXC1;MEF2C;COL13A1;TMEM119
mesodermal cell differentiation (GO:0048333)	4/9	0.00358746	0.0554843	0	0	9.30923	52.4138	KDM6B;ITGA3;ITGA2;HMGA2
mitral valve morphogenesis (GO:0003183)	4/9	0.00358746	0.0554843	0	0	9.30923	52.4138	ACVR1;BMPR2;NOTCH1;SOX4
negative regulation of platelet aggregation (GO:0090331)	4/9	0.00358746	0.0554843	0	0	9.30923	52.4138	SERPINE2;PRKCD;CD9;SH2B3
positive regulation of chromatin binding (GO:0035563)	4/9	0.00358746	0.0554843	0	0	9.30923	52.4138	CDT1;DTX3L;DDX11;GMNN
positive regulation of DNA-directed DNA polymerase activity (GO:1900264)	4/9	0.00358746	0.0554843	0	0	9.30923	52.4138	RFC3;PCNA;RFC2;DSCC1
positive regulation of smooth muscle contraction (GO:0045987)	4/9	0.00358746	0.0554843	0	0	9.30923	52.4138	CTTN;GPER1;SRF;F2R
regulation of DNA-directed DNA polymerase activity (GO:1900262)	4/9	0.00358746	0.0554843	0	0	9.30923	52.4138	RFC3;PCNA;RFC2;DSCC1
tetrahydrofolate interconversion (GO:0035999)	4/9	0.00358746	0.0554843	0	0	9.30923	52.4138	MTHFD1;MTHFD2;SHMT2;TYMS
cellular response to nitrogen compound (GO:1901699)	6/20	0.00361614	0.0554843	0	0	4.99096	28.0609	BLM;DDX11;DDI2;ATP2B4;TIMELESS;EPG5
establishment of epithelial cell polarity (GO:0090162)	6/20	0.00361614	0.0554843	0	0	4.99096	28.0609	CYTH3;PARD3;MSN;EZR;SIPA1L3;CYTH1
myeloid cell development (GO:0061515)	6/20	0.00361614	0.0554843	0	0	4.99096	28.0609	ABCB10;SRC;KIT;SH2B3;ZNF385A;FOXP1
extracellular structure organization (GO:0043062)	29/216	0.00365007	0.0558151	0	0	1.81544	10.1901	DDR1;LAMA5;COL13A1;ITGB5;PDGFB;TNC;THBS1;HAPLN1;ADAMTS14;KDR;SPP1;ITGB8;POSTN;COL27A1;LAMB3;ITGA3;MMP1;ITGA2;ITGA1;MMP3;BGN;MMP10;ADAM19;MMP11;MMP14;COL5A3;MFAP2;ITGA6;CD44
positive regulation of neuron projection development (GO:0010976)	15/88	0.00369853	0.0562726	0	0	2.39892	13.4335	NDRG4;TENM3;CAMK1D;DBNL;KIDINS220;MAGI2;ZNF804A;ARHGAP35;DPYSL3;RAPGEF1;ABL2;GPC2;ITGA6;CAMK1;DBN1
positive regulation of cellular component organization (GO:0051130)	18/114	0.00370493	0.0562726	0	0	2.19045	12.2623	HRK;PPP1R15A;CDT1;TGFB2;SLF2;MMP1;DCTN1;FAF1;MMP3;NEDD4L;LRP4;ATP10A;RUNX1;LGALS3;BMF;CAMK1;AJUBA;FNIP2
negative regulation of extrinsic apoptotic signaling pathway (GO:2001237)	14/80	0.00387596	0.0586727	0	0	2.47583	13.7482	ACVR1;UNC5B;SRC;HTT;BRCA1;THBS1;LGALS3;PEA15;HMOX1;ITGA6;ARHGEF2;FADD;BCL2L1;HSPA1A
external encapsulating structure organization (GO:0045229)	29/217	0.00390248	0.0588765	0	0	1.80569	10.0146	DDR1;LAMA5;COL13A1;ITGB5;PDGFB;TNC;THBS1;HAPLN1;ADAMTS14;KDR;SPP1;ITGB8;POSTN;COL27A1;LAMB3;ITGA3;MMP1;ITGA2;ITGA1;MMP3;BGN;MMP10;ADAM19;MMP11;MMP14;COL5A3;MFAP2;ITGA6;CD44
small GTPase mediated signal transduction (GO:0007264)	17/106	0.00400518	0.0596756	0	0	2.2309	12.3149	DNMT1;JUN;RALA;RRAD;PLK2;TNK2;ARHGAP1;ARHGAP18;RRAS2;RASGRP3;ARHGAP31;MRAS;RRAGC;RGL1;RIN2;TP53;RALGDS
negative regulation of supramolecular fiber organization (GO:1902904)	13/72	0.004008	0.0596756	0	0	2.57109	14.191	HSPA8;MID1IP1;PRKCD;HIP1R;CORO1A;CAMSAP1;CAMSAP2;NAV3;APC;STMN1;MYADM;ARHGEF2;SHANK1
positive regulation of protein secretion (GO:0050714)	13/72	0.004008	0.0596756	0	0	2.57109	14.191	UNC13B;TGFB2;ACSL4;FRMD4A;GPER1;ANKRD1;F2RL1;LRRC8A;ATP13A2;EZR;PPIA;SOX4;ARF6
DNA damage response, signal transduction by p53 class mediator resulting in cell cycle arrest (GO:0006977)	11/56	0.00403289	0.0596756	0	0	2.85092	15.7179	PLK3;PCNA;PCBP4;PLK2;E2F1;CASP2;TP53;SOX4;ZNF385A;E2F7;E2F8
positive regulation of establishment of protein localization to mitochondrion (GO:1903749)	11/56	0.00403289	0.0596756	0	0	2.85092	15.7179	PPP3CC;RAC2;E2F1;TP53BP2;HTRA2;PMAIP1;YWHAZ;TP53;SREBF2;BBC3;YWHAH
positive regulation of gene expression (GO:0010628)	55/482	0.00403481	0.0596756	0	0	1.51328	8.34238	CXCL8;HTR2B;PIK3CD;CTCF;BRCA1;ETS1;FGF5;RBM3;GPER1;DNMT3B;HABP4;ITGB8;SOX9;SOX4;MEF2C;FOXD1;DDX58;ANK2;PASK;TICAM1;ADAM19;KAT2B;PRR16;POLR1E;EZR;TP53;ATF4;DNMT1;NOTCH1;PDGFB;LRP3;THBS1;IFI16;S100A13;E2F1;EGR1;SMAD1;GSN;SMAD3;VDR;ZNF804A;HMGA2;MSN;INHBA;DEK;LARP6;BMP2;TNFSF4;ADM2;ID2;TMEM119;ATP13A2;VIM;MYD88;HSPA1A
negative regulation of cell cycle process (GO:0010948)	12/64	0.0040708	0.060011	0	0	2.69211	14.8172	RAD51;ESPL1;GPER1;CHEK1;E2F1;RBBP8;BRCA1;FBXO5;RNF2;E2F7;E2F8;EZH2
regulation of cell adhesion (GO:0030155)	20/133	0.00408932	0.0600877	0	0	2.0684	11.3749	SEMA5A;TNFSF18;ZFHX3;CXCL8;SRC;TPM1;FLCN;NUAK1;PLAU;PODXL;ARHGDIA;RASA1;MYADM;RAC2;ABL2;LPXN;PLXNA1;STX3;CYTH1;EPHA2
regulation of endothelial cell migration (GO:0010594)	15/89	0.00412977	0.060485	0	0	2.36637	12.9903	NRP1;EDN1;SP100;BMPR2;ANXA3;PIK3CD;EMP2;ETS1;THBS1;FOXP1;KDR;TEK;RIN2;BCAR1;EPHA2
epithelial cell migration (GO:0010631)	9/41	0.00415871	0.0607117	0	0	3.27834	17.9737	DPP4;NRP1;ZEB2;GIPC1;PXN;KIT;LPXN;PKN1;PRSS3
regulation of blood coagulation (GO:0030193)	7/27	0.0042031	0.0607698	0	0	4.0772	22.3102	EDN1;SERPINE2;CAV1;F2R;ST3GAL4;F2RL1;THBS1
regulation of epidermal growth factor-activated receptor activity (GO:0007176)	7/27	0.0042031	0.0607698	0	0	4.0772	22.3102	ERRFI1;NCK2;CBLB;CBL;CHMP6;SNX6;HBEGF
regulation of vasculature development (GO:1901342)	7/27	0.0042031	0.0607698	0	0	4.0772	22.3102	SP100;GPNMB;VASH2;HMOX1;EMP2;ETS1;EPHA2
positive regulation of protein dephosphorylation (GO:0035307)	8/34	0.00431859	0.0615286	0	0	3.58545	19.5222	PPP1R15A;ANKLE2;PPP1R7;DLC1;ITGA1;MAGI2;PRKCD;PPIA
secondary alcohol biosynthetic process (GO:1902653)	8/34	0.00431859	0.0615286	0	0	3.58545	19.5222	FDPS;EBP;MSMO1;DHCR24;DHCR7;LBR;LSS;ACAT2
plasma membrane bounded cell projection assembly (GO:0120031)	35/278	0.00440416	0.0615286	0	0	1.68744	9.15472	NRP1;NOTCH1;MYLK;PCM1;ABLIM1;DZIP1L;CEP250;MAP4K4;PLK4;ACTR3;ABCC4;GSN;ARMC9;RFX2;EMP1;KIF24;EMP2;EMP3;FHDC1;TMEM250;MTSS1;EHD1;EHD4;RAP2B;FAM161A;RP2;SPATA13;KIT;TNIK;ATP6V0D1;EZR;VCL;CEP89;ARF6;ARHGEF6
bone marrow development (GO:0048539)	3/5	0.00440562	0.0615286	0	0	17.4466	94.6457	LRRC17;SBDS;TP53
caveola assembly (GO:0070836)	3/5	0.00440562	0.0615286	0	0	17.4466	94.6457	CAV2;CAV1;EMP2
DNA replication, synthesis of RNA primer (GO:0006269)	3/5	0.00440562	0.0615286	0	0	17.4466	94.6457	POLA1;PRIM2;POLA2
endothelin receptor signaling pathway (GO:0086100)	3/5	0.00440562	0.0615286	0	0	17.4466	94.6457	BCAR3;EDN1;BCAR1
positive regulation of deoxyribonuclease activity (GO:0032077)	3/5	0.00440562	0.0615286	0	0	17.4466	94.6457	PCNA;DDX11;PRKCD
positive regulation of smooth muscle cell differentiation (GO:0051152)	3/5	0.00440562	0.0615286	0	0	17.4466	94.6457	OLFM2;KIT;ENG
pyrimidine nucleotide metabolic process (GO:0006220)	3/5	0.00440562	0.0615286	0	0	17.4466	94.6457	PRPS1;CTPS2;DCK
trophoblast giant cell differentiation (GO:0060707)	3/5	0.00440562	0.0615286	0	0	17.4466	94.6457	PLK4;E2F7;E2F8
regulation of interferon-beta production (GO:0032648)	10/49	0.00450517	0.0625317	0	0	2.98955	16.1512	HSP90AA1;DDX58;OAS2;TRAF3;DHX9;POLR3C;IRF1;OAS3;SIRPA;RELB
response to unfolded protein (GO:0006986)	10/49	0.00450517	0.0625317	0	0	2.98955	16.1512	DNAJA1;DNAJB1;HSPA8;HSP90AA1;HSPH1;DDIT3;HSPB7;HSPB1;OPTN;HSPA1A
positive regulation of gene expression, epigenetic (GO:0045815)	11/57	0.00464684	0.0641236	0	0	2.78879	14.9802	KAT2B;SERTAD1;ZMIZ1;CDCA4;CHEK1;ATAD2;HMGA1;PADI2;POLR1E;DEK;ARID1A
calcium ion transport into cytosol (GO:0060402)	6/21	0.00472741	0.0641236	0	0	4.65797	24.9406	CACNB3;GRIN2A;JPH2;ATP2B4;ITPR3;SLC8A1
negative regulation of microtubule depolymerization (GO:0007026)	6/21	0.00472741	0.0641236	0	0	4.65797	24.9406	APC;NAV3;MID1IP1;ARHGEF2;CAMSAP1;CAMSAP2
response to progesterone (GO:0032570)	6/21	0.00472741	0.0641236	0	0	4.65797	24.9406	TGFB2;SRC;ABHD2;CAV1;THBS1;TRERF1
clathrin coat assembly (GO:0048268)	5/15	0.00476638	0.0641236	0	0	5.82037	31.1167	HIP1;CLTB;HIP1R;CLTA;PICALM
contractile actin filament bundle assembly (GO:0030038)	5/15	0.00476638	0.0641236	0	0	5.82037	31.1167	FAM171A1;ITGB5;SRC;ZYX;FHDC1
positive regulation of DNA damage response, signal transduction by p53 class mediator (GO:0043517)	5/15	0.00476638	0.0641236	0	0	5.82037	31.1167	SPRED2;ANKRD1;PMAIP1;HIC1;ZNF385A
positive regulation of endothelial cell chemotaxis (GO:2001028)	5/15	0.00476638	0.0641236	0	0	5.82037	31.1167	SEMA5A;KDR;HSPB1;MET;FGFR1
regulation of endothelial cell chemotaxis (GO:2001026)	5/15	0.00476638	0.0641236	0	0	5.82037	31.1167	SEMA5A;NOTCH1;HSPB1;THBS1;MET
stress fiber assembly (GO:0043149)	5/15	0.00476638	0.0641236	0	0	5.82037	31.1167	FAM171A1;ITGB5;SRC;ZYX;FHDC1
negative regulation of cell migration (GO:0030336)	21/144	0.00477622	0.0641236	0	0	1.99543	10.6638	NDRG4;DUSP3;IGFBP5;MAGI2;TPM1;PTPRK;SULF1;CORO1C;SMAD7;FLCN;RAP2B;NAV3;DLG5;DLC1;DPYSL3;HMOX1;NF2;TRIB1;SRGAP1;VCL;ENG
cell-cell junction organization (GO:0045216)	14/82	0.00487393	0.0650482	0	0	2.40275	12.7919	DSP;TGFB2;SMAD3;F2R;PVR;GJC1;FLCN;ARVCF;MARVELD2;MYADM;CDH24;F2RL1;NECTIN1;TJP2
ephrin receptor signaling pathway (GO:0048013)	14/82	0.00487393	0.0650482	0	0	2.40275	12.7919	ACTR3;SRC;ARPC1B;ARHGEF28;ARPC4;KALRN;VAV2;EFNB2;EFNB1;PAK1;RASA1;NCK2;EPHB1;EPHA2
positive regulation of epithelial to mesenchymal transition (GO:0010718)	9/42	0.00492774	0.0653796	0	0	3.17882	16.8887	FOXC1;TGFB2;BMP2;NOTCH1;SMAD3;GLIPR2;BAMBI;TGFBR2;EZH2
translesion synthesis (GO:0019985)	9/42	0.00492774	0.0653796	0	0	3.17882	16.8887	POLD3;PARP10;POLD4;RFC3;PCNA;RFC2;POLD1;POLE2;DTL
regulation of stress fiber assembly (GO:0051492)	13/74	0.00510633	0.0675503	0	0	2.48652	13.122	NRP1;TPM1;PXN;LIMK1;ASAP3;ARHGEF10L;SLC9A1;PAK1;DLC1;STMN1;NF2;MET;S100A10
cholesterol biosynthetic process (GO:0006695)	8/35	0.0052162	0.0681454	0	0	3.45247	18.1461	FDPS;EBP;MSMO1;DHCR24;DHCR7;LBR;LSS;ACAT2
semaphorin-plexin signaling pathway (GO:0071526)	8/35	0.0052162	0.0681454	0	0	3.45247	18.1461	SEMA5A;NRP1;SEMA7A;SEMA6A;SEMA3D;ARHGDIA;SEMA4F;MET
cytosolic calcium ion transport (GO:0060401)	7/28	0.00522685	0.0681454	0	0	3.88284	20.4002	JPH2;CACNB3;MCUB;ITPR3;ATP2B1;MICU1;SLC8A1
neutral amino acid transport (GO:0015804)	7/28	0.00522685	0.0681454	0	0	3.88284	20.4002	SLC36A1;SLC7A5;SLC38A1;SLC6A9;SLC38A6;SLC1A4;SLC3A2
positive regulation of microtubule polymerization (GO:0031116)	7/28	0.00522685	0.0681454	0	0	3.88284	20.4002	PAK1;CLIP1;NAV3;DCTN1;MET;CDK5RAP2;HSPA1A
cellular component disassembly (GO:0022411)	12/66	0.00527153	0.0684021	0	0	2.59212	13.5968	MMP11;SCUBE3;DYRK3;MMP14;GSN;MMP1;SH3PXD2B;MMP3;CAPN2;CAPN1;MMP10;CD44
protein localization to plasma membrane (GO:0072659)	20/136	0.00527686	0.0684021	0	0	2.01458	10.5653	RAB3B;TTC7B;MYO5A;ANK2;EMP2;ATP1B1;ANK1;FAM126A;SLC9A3R2;EHD1;EFR3A;CACNB3;TSPAN14;EHD4;RAB15;MYADM;TNIK;EZR;EPHA2;S100A10
positive regulation of macromolecule metabolic process (GO:0010604)	45/384	0.00542389	0.0701065	0	0	1.557	8.12278	DNMT1;NOTCH1;CXCL8;PDGFB;PIK3CD;LRP3;BRCA1;CTCF;ETS1;FGF5;GPER1;DNMT3B;E2F1;RAB29;ITGB8;SOX9;BVES;EGR1;SMAD1;MEF2C;FOXD1;GSN;SMAD3;DTX3L;VDR;DDX58;MAGI2;ZNF804A;HMGA2;MSN;ANK2;INHBA;TICAM1;KLF2;ADAM19;BMP2;ID2;ADM2;TMEM119;ATP13A2;EZR;TP53;MYD88;ATF4;HSPA1A
positive regulation of plasma membrane bounded cell projection assembly (GO:0120034)	14/83	0.00544543	0.0701838	0	0	2.3678	12.3433	ACTR3;NRP1;RALA;HTT;ARHGAP35;DOCK11;APC;DPYSL3;CDC42EP3;RAC2;CDC42EP1;EPS8L1;F2RL1;EPS8L2
nervous system development (GO:0007399)	51/447	0.00548757	0.0705254	0	0	1.51173	7.86894	CHRM2;SEMA5A;ROBO2;ANKLE2;DAGLA;NAB2;STMN3;HAPLN1;NRGN;FGF5;RPS6KA6;DPYSL4;DPF3;CHAC1;EPHB1;CDK5RAP2;MEF2C;SEMA6A;DBNL;MAP1S;TMOD2;GFRA1;NAV1;SREBF2;ZEB2;NAV3;TYRO3;PAFAH1B3;MET;PRPS1;DCTN1;TRAK1;KALRN;BTBD3;PDGFC;IGF2BP1;RAB29;IGF2BP3;ARNT2;MARCKSL1;STIL;GSN;SIAH1;LIMK1;SEMA4F;INHBA;APC;AXL;APBA1;NES;APBA2
cellular response to hydroxyurea (GO:0072711)	4/10	0.00560609	0.0706784	0	0	7.75727	40.2129	BLM;DDI2;DDX11;TIMELESS
DNA replication-dependent nucleosome assembly (GO:0006335)	4/10	0.00560609	0.0706784	0	0	7.75727	40.2129	CHAF1B;CHAF1A;HAT1;ASF1B
DNA replication-dependent nucleosome organization (GO:0034723)	4/10	0.00560609	0.0706784	0	0	7.75727	40.2129	CHAF1B;CHAF1A;HAT1;ASF1B
granulocyte activation (GO:0036230)	4/10	0.00560609	0.0706784	0	0	7.75727	40.2129	KMT2E;CXCL8;PRKCD;F2RL1
negative regulation of protein autophosphorylation (GO:0031953)	4/10	0.00560609	0.0706784	0	0	7.75727	40.2129	ERRFI1;CAV1;MVP;ENG
telomere maintenance in response to DNA damage (GO:0043247)	4/10	0.00560609	0.0706784	0	0	7.75727	40.2129	DCLRE1B;DCLRE1A;ACD;APEX1
regulation of mRNA stability (GO:0043488)	21/146	0.00560915	0.0706784	0	0	1.96329	10.1764	HSPA8;FUS;PRKCD;HSPB1;MEX3D;YWHAZ;PSMB10;PSMB9;EXOSC6;CARHSP1;LARP1;PCBP4;CSDC2;PSMD2;APEX1;E2F1;IGF2BP1;IGF2BP3;VIM;EXOSC2;HSPA1A
positive regulation of axon extension (GO:0045773)	6/22	0.00607062	0.0758575	0	0	4.36661	22.2885	SEMA5A;NRP1;SEMA7A;DBNL;LIMK1;DBN1
positive regulation of calcium ion transmembrane transporter activity (GO:1901021)	6/22	0.00607062	0.0758575	0	0	4.36661	22.2885	JPH2;HTT;AKAP6;ANK2;ATP1B1;SLC9A1
regulation of response to cytokine stimulus (GO:0060759)	6/22	0.00607062	0.0758575	0	0	4.36661	22.2885	CBFB;IRAK1;DDX58;DHX9;SH2B3;RUNX1
platelet aggregation (GO:0070527)	8/36	0.00624953	0.0776629	0	0	3.32899	16.8954	RAP2B;UBASH3B;TYRO3;HSPB1;MYH9;CLIC1;PPIA;VCL
regulation of ossification (GO:0030278)	8/36	0.00624953	0.0776629	0	0	3.32899	16.8954	ACVR1;MEF2C;TGFB2;BMP2;BMPR2;NOTCH1;LRP4;SOX9
mitotic sister chromatid segregation (GO:0000070)	16/102	0.0063994	0.0788637	0	0	2.17189	10.9714	CDCA5;NCAPH2;NCAPG2;NCAPG;KIF23;NCAPH;ZWINT;SMC2;ESPL1;KIFC1;ZW10;NUP62;KMT5A;SPDL1;NCAPD3;CHMP6
positive regulation of cellular protein metabolic process (GO:0032270)	16/102	0.0063994	0.0788637	0	0	2.17189	10.9714	HSP90AA1;UHRF1;FAF1;MSN;INHBA;PASK;THBS1;LARP6;CLN6;RBM3;PRR16;FADD;VIM;EZR;TRIM32;SOX4
mismatch repair (GO:0006298)	7/29	0.00642679	0.0788637	0	0	3.70614	18.7059	POLD3;POLD4;PCNA;LIG1;MSH2;EXO1;POLD1
positive regulation of dephosphorylation (GO:0035306)	7/29	0.00642679	0.0788637	0	0	3.70614	18.7059	ANKLE2;BMP2;SRC;PPP1R7;DLC1;PRKCD;PPIA
cell morphogenesis involved in neuron differentiation (GO:0048667)	13/76	0.00643357	0.0788637	0	0	2.40732	12.1479	NTNG1;MEF2C;MAP1S;PLPPR4;DOCK7;LRP4;BAIAP2;KLF7;MAP1B;PARD3;BTBD3;MAP1A;S100A6
negative regulation of platelet activation (GO:0010544)	5/16	0.00648572	0.0792875	0	0	5.29096	26.6566	SERPINE2;PRKCD;PDGFB;CD9;SH2B3
negative regulation of transforming growth factor beta receptor signaling pathway (GO:0030512)	12/68	0.00673816	0.0818496	0	0	2.49927	12.4963	SPRED2;SMAD3;SMURF2;BAMBI;CD109;CAV1;VEPH1;PMEPA1;TGFBR2;SNX6;SMAD7;HSPA1A
positive regulation of protein catabolic process (GO:0045732)	14/85	0.00674974	0.0818496	0	0	2.30085	11.5002	BARD1;PLK3;HSP90AA1;SMURF2;FAF1;PLK2;NEDD4L;MSN;APC;HECW2;SNX9;EZR;DTL;TRIM32
regulation of cell cycle G2/M phase transition (GO:1902749)	14/85	0.00674974	0.0818496	0	0	2.30085	11.5002	PLK4;DYRK3;HSP90AA1;DCTN1;HAUS2;NEDD1;PCM1;TUBA1A;HAUS8;CEP250;TP53;CDK5RAP2;SDCCAG8;CEP78
homotypic cell-cell adhesion (GO:0034109)	9/44	0.00679264	0.0819294	0	0	2.99685	14.96	RAP2B;UBASH3B;TYRO3;HSPB1;MYH9;CLIC1;PPIA;VCL;TJP2
negative regulation of epidermal growth factor receptor signaling pathway (GO:0042059)	9/44	0.00679264	0.0819294	0	0	2.99685	14.96	ERRFI1;DUSP3;MVP;ITGA1;CBLB;CBL;CHMP6;SNX6;HBEGF
ameboidal-type cell migration (GO:0001667)	10/52	0.00698738	0.0833864	0	0	2.77556	13.7769	SEMA5A;SEMA7A;SGPL1;SEMA6A;SEMA3D;HTR2B;SEMA4F;AMOTL1;PKN1;CORO1C
cartilage development (GO:0051216)	10/52	0.00698738	0.0833864	0	0	2.77556	13.7769	MEF2C;BMP2;WNT5B;ITGB8;HMGA2;SOX9;SULF1;CD44;SOX5;RUNX1
positive regulation of protein localization to cell periphery (GO:1904377)	10/52	0.00698738	0.0833864	0	0	2.77556	13.7769	LGALS3;ITGA3;GPER1;EPB41L2;ATP2B4;PTPN9;STX3;SQSTM1;ARF6;EPHA2
positive regulation of protein localization to plasma membrane (GO:1903078)	10/52	0.00698738	0.0833864	0	0	2.77556	13.7769	LGALS3;CNST;ITGA3;GPER1;ATP2B4;PTPN9;STX3;SQSTM1;ARF6;EPHA2
cellular response to UV (GO:0034644)	13/77	0.00719281	0.0856115	0	0	2.36958	11.6931	PCNA;MMP1;MMP3;PRKCD;PTPRK;CDC25A;MAPK13;POLD1;CHEK1;BMF;TP53;ATF4;RHNO1
regulation of protein kinase B signaling (GO:0051896)	27/207	0.00721814	0.0856869	0	0	1.75439	8.65119	PHLPP2;SEMA5A;HIP1;PHLPP1;SRC;PDGFB;PIK3CD;THBS1;RTN4;FGF5;FLCN;GPER1;RAC2;SH2B3;HSP90AA1;MAGI2;MFHAS1;AXL;DDIT3;KIT;TRIB3;TEK;MET;EPHA2;ENG;HBEGF;FGFR1
centromere complex assembly (GO:0034508)	8/37	0.00743089	0.0876055	0	0	3.21402	15.7555	CENPU;HELLS;MIS18A;CENPI;CENPL;CENPO;CENPP;CENPQ
neural crest cell migration (GO:0001755)	8/37	0.00743089	0.0876055	0	0	3.21402	15.7555	SEMA5A;NRP1;SEMA7A;SEMA6A;SEMA3D;HTR2B;SEMA4F;CORO1C
regulation of neuron death (GO:1901214)	14/86	0.00748931	0.0876055	0	0	2.26877	11.104	EGR1;MEF2C;RRAS2;HTRA2;DHCR24;BTBD10;EFNB2;GPNMB;TRIM2;RAB29;SARM1;ATP13A2;EPHB1;PICALM
cell chemotaxis (GO:0060326)	12/69	0.00758299	0.0876055	0	0	2.45529	11.9864	SEMA5A;CCR1;NRP1;EGR3;PRKCD;KIT;PDGFB;ACKR4;EPHB1;BCAR1;EPHA2;HBEGF
response to cytokine (GO:0034097)	21/150	0.0076346	0.0876055	0	0	1.902	9.27237	SP100;SMAD3;ANXA1;SHMT2;SRC;SRF;AKAP6;AFF3;PTPN13;RELB;MAPKAPK3;IRAK1;DPYSL3;TIMP3;PTPN9;XAF1;TRIM21;IKBKE;TRIM32;MYD88;BCL2L1
artery development (GO:0060840)	6/23	0.00767141	0.0876055	0	0	4.10953	20.0145	ROBO2;NRP1;BMPR2;SMAD7;ENG;STRA6
mitotic cell cycle checkpoint signaling (GO:0007093)	6/23	0.00767141	0.0876055	0	0	4.10953	20.0145	PLK3;WEE1;PLK2;ZW10;CHEK1;ZWINT
positive regulation of cell cycle G2/M phase transition (GO:1902751)	6/23	0.00767141	0.0876055	0	0	4.10953	20.0145	DYRK3;CCND1;CDK4;FBXO5;DTL;CDC25A
regulation of supramolecular fiber organization (GO:1902903)	6/23	0.00767141	0.0876055	0	0	4.10953	20.0145	HSPA8;MAP1S;MAP1B;MAP1A;CAMSAP1;CAMSAP2
cellular metal ion homeostasis (GO:0006875)	16/104	0.00771717	0.0876055	0	0	2.12229	10.3235	CCR1;EDN1;CAV1;HTR2B;ATP2B4;NEDD4L;ANK2;ATP2B1;ATP1B1;SLC8A1;SLC9A1;LETM2;STIM2;STC2;KCNMA1;ATP13A2
positive regulation of protein phosphorylation (GO:0001934)	43/371	0.00779341	0.0876055	0	0	1.53664	7.45957	BCAR3;NRP1;BMPR2;SRC;DOCK7;PDGFB;RPS6KA4;FGF5;FLCN;PAK1;RASSF2;GPNMB;CCND1;GPER1;PDGFC;KDR;SNX9;TNFRSF14;SOX9;FNIP2;ACVR1;MAP2K3;TGFB2;HSP90AA1;CAV1;TNK2;LIMK2;PLAUR;ATP2B4;VEGFC;INHBA;INHBE;BMP2;TMEM119;CSPG4;ARHGEF2;CAMK1;TNIK;TEK;TP53;PPIA;CD44;ENG
artery morphogenesis (GO:0048844)	7/30	0.00782014	0.0876055	0	0	3.54481	17.1961	NRP1;TGFB2;BMPR2;NOTCH1;STRA6;SMAD7;ENG
CENP-A containing chromatin organization (GO:0061641)	7/30	0.00782014	0.0876055	0	0	3.54481	17.1961	CENPU;MIS18A;CENPI;CENPL;CENPO;CENPP;CENPQ
CENP-A containing nucleosome assembly (GO:0034080)	7/30	0.00782014	0.0876055	0	0	3.54481	17.1961	CENPU;MIS18A;CENPI;CENPL;CENPO;CENPP;CENPQ
regulation of vasoconstriction (GO:0019229)	7/30	0.00782014	0.0876055	0	0	3.54481	17.1961	PER2;OXTR;BMPR2;ACE;CAV1;F2R;ATP2B1
negative regulation of response to stimulus (GO:0048585)	11/61	0.00787763	0.0876055	0	0	2.56513	12.4248	ACVR1;MAP3K3;KLF7;RBL1;UBASH3B;HHIP;CASK;HMGA2;FBXO5;SH2B3;APPL2
chromosome condensation (GO:0030261)	9/45	0.00790699	0.0876055	0	0	2.91344	14.1011	CDCA5;GPER1;NCAPH2;NCAPG2;NCAPG;KMT5A;NCAPD3;NCAPH;SMC2
positive regulation of chemotaxis (GO:0050921)	9/45	0.00790699	0.0876055	0	0	2.91344	14.1011	SEMA5A;NRP1;PDGFB;KDR;HSPB1;F2RL1;STX3;THBS1;MET
regulation of receptor signaling pathway via JAK-STAT (GO:0046425)	9/45	0.00790699	0.0876055	0	0	2.91344	14.1011	SOCS3;NOTCH1;CAV1;DOT1L;F2R;KIT;NF2;OCIAD2;SH2B3
atrial septum morphogenesis (GO:0060413)	4/11	0.00826162	0.0876055	0	0	6.64873	31.8882	ACVR1;TGFB2;BMPR2;SOX4
hepatocyte growth factor receptor signaling pathway (GO:0048012)	4/11	0.00826162	0.0876055	0	0	6.64873	31.8882	NRP1;PAK1;STMN1;BCAR1
negative regulation of homotypic cell-cell adhesion (GO:0034111)	4/11	0.00826162	0.0876055	0	0	6.64873	31.8882	SERPINE2;PRKCD;CD9;SH2B3
negative regulation of receptor signaling pathway via STAT (GO:1904893)	4/11	0.00826162	0.0876055	0	0	6.64873	31.8882	SOCS3;CAV1;NF2;SH2B3
negative regulation of sprouting angiogenesis (GO:1903671)	4/11	0.00826162	0.0876055	0	0	6.64873	31.8882	SEMA6A;E2F2;THBS1;KLF2
positive regulation of posttranscriptional gene silencing (GO:0060148)	4/11	0.00826162	0.0876055	0	0	6.64873	31.8882	DHX9;LIMD1;WTIP;AJUBA
positive regulation of transcription from RNA polymerase II promoter in response to endoplasmic reticulum stress (GO:1990440)	4/11	0.00826162	0.0876055	0	0	6.64873	31.8882	DDIT3;TP53;ATF3;ATF4
regulation of cardiac muscle cell differentiation (GO:2000725)	4/11	0.00826162	0.0876055	0	0	6.64873	31.8882	EFNB2;BMP2;MEF2C;FZD7
regulation of coagulation (GO:0050818)	4/11	0.00826162	0.0876055	0	0	6.64873	31.8882	CAV1;F2R;F2RL1;HS3ST5
regulation of histone H3-K9 acetylation (GO:2000615)	4/11	0.00826162	0.0876055	0	0	6.64873	31.8882	HDAC5;CHEK1;BRCA1;CAMK1
regulation of inclusion body assembly (GO:0090083)	4/11	0.00826162	0.0876055	0	0	6.64873	31.8882	DNAJB1;SACS;SNCAIP;HSPA1A
response to hydroxyurea (GO:0072710)	4/11	0.00826162	0.0876055	0	0	6.64873	31.8882	BLM;DDI2;DDX11;TIMELESS
regulation of transcription from RNA polymerase II promoter in response to stress (GO:0043618)	14/87	0.00829181	0.0876055	0	0	2.23756	10.7235	LIMD1;BACH1;PSMB10;KLF2;PSMB9;DNAJB1;PSMD2;DDIT3;CHEK1;HMOX1;TP53;ATF3;ATF4;HSPA1A
axo-dendritic transport (GO:0008088)	3/6	0.00829252	0.0876055	0	0	11.6304	55.7378	HSPA8;DCTN1;APBA1
chondrocyte development (GO:0002063)	3/6	0.00829252	0.0876055	0	0	11.6304	55.7378	BMPR2;SOX9;SULF1
megakaryocyte development (GO:0035855)	3/6	0.00829252	0.0876055	0	0	11.6304	55.7378	KIT;SH2B3;ZNF385A
negative regulation of cytosolic calcium ion concentration (GO:0051481)	3/6	0.00829252	0.0876055	0	0	11.6304	55.7378	SMAD3;ATP2B1;SLC8A1
negative regulation of histone H3-K9 methylation (GO:0051573)	3/6	0.00829252	0.0876055	0	0	11.6304	55.7378	DNMT1;DNMT3B;BRCA1
plasma membrane raft assembly (GO:0044854)	3/6	0.00829252	0.0876055	0	0	11.6304	55.7378	CAV2;CAV1;EMP2
positive regulation of endoplasmic reticulum stress-induced intrinsic apoptotic signaling pathway (GO:1902237)	3/6	0.00829252	0.0876055	0	0	11.6304	55.7378	DDIT3;PMAIP1;BOK
positive regulation of focal adhesion disassembly (GO:0120183)	3/6	0.00829252	0.0876055	0	0	11.6304	55.7378	DUSP3;ARF6;MAP4K4
positive regulation of tau-protein kinase activity (GO:1902949)	3/6	0.00829252	0.0876055	0	0	11.6304	55.7378	EGR1;HSP90AA1;NAB2
protein sulfation (GO:0006477)	3/6	0.00829252	0.0876055	0	0	11.6304	55.7378	TPST2;UST;HS3ST5
regulation of focal adhesion disassembly (GO:0120182)	3/6	0.00829252	0.0876055	0	0	11.6304	55.7378	DUSP3;ARF6;MAP4K4
regulation of protein depolymerization (GO:1901879)	3/6	0.00829252	0.0876055	0	0	11.6304	55.7378	MAP1S;MAP1B;MAP1A
retinal ganglion cell axon guidance (GO:0031290)	3/6	0.00829252	0.0876055	0	0	11.6304	55.7378	ROBO2;NRP1;EPHB1
signal complex assembly (GO:0007172)	3/6	0.00829252	0.0876055	0	0	11.6304	55.7378	SRC;PXN;NCK2
venous blood vessel morphogenesis (GO:0048845)	3/6	0.00829252	0.0876055	0	0	11.6304	55.7378	CCBE1;NOTCH1;ENG
negative regulation of cell motility (GO:2000146)	17/114	0.00839398	0.0884701	0	0	2.04601	9.78044	DUSP3;IGFBP5;MAGI2;TPM1;PTPRK;SULF1;SMAD7;FLCN;RAP2B;NAV3;DLG5;DLC1;DPYSL3;NF2;SRGAP1;VCL;ENG
negative regulation of viral process (GO:0048525)	12/70	0.00850868	0.08947	0	0	2.41283	11.5012	TRIM8;PARP10;FAM111A;IFI16;TNIP1;OAS2;OAS3;IFIT5;TRIM26;TRIM21;PPIA;TRIM32
positive regulation of cardiac muscle tissue growth (GO:0055023)	5/17	0.00859681	0.0899773	0	0	4.84978	23.0673	EDN1;MEF2C;NOTCH1;AKAP6;GLI1
positive regulation of smooth muscle cell migration (GO:0014911)	5/17	0.00859681	0.0899773	0	0	4.84978	23.0673	NRP1;IGFBP5;DOCK7;PDGFB;S100A11
neuron projection development (GO:0031175)	23/171	0.0087472	0.0909743	0	0	1.81615	8.60675	TRIO;DBNL;MAP1S;DOCK7;VASH2;STMN3;FRY;CAMSAP1;CAMSAP2;DOCK10;EHD1;PAK1;CTTN;GPRIN1;STMN1;MICALL1;TNIK;STX3;EPHB1;DBN1;ZNF365;SHANK1;MAP4K4
positive regulation of I-kappaB kinase/NF-kappaB signaling (GO:0043123)	23/171	0.0087472	0.0909743	0	0	1.81615	8.60675	MAP3K3;SLC20A1;PLK2;F2R;TNFRSF19;IFIT5;HTR2B;IRAK4;TICAM1;TRIM8;IRAK1;NUP62;S100A13;HMOX1;F2RL1;S100A4;FADD;TRIM38;TRIM21;IKBKE;TRIM32;MYD88;BIRC3
connective tissue development (GO:0061448)	8/38	0.00877274	0.0909743	0	0	3.10672	14.7137	SPTLC2;SH3PXD2B;ITGB8;ARID5B;SOX9;SULF1;CD44;SOX5
sterol biosynthetic process (GO:0016126)	8/38	0.00877274	0.0909743	0	0	3.10672	14.7137	FDPS;EBP;MSMO1;DHCR24;DHCR7;LBR;LSS;ACAT2
regulation of cyclin-dependent protein kinase activity (GO:1904029)	10/54	0.00915502	0.0940403	0	0	2.64911	12.4335	BLM;CCND1;CCNE2;SERTAD1;CCNG2;CCNF;GTF2H1;CDC6;PKMYT1;CDC25A
erythrocyte differentiation (GO:0030218)	9/46	0.00915517	0.0940403	0	0	2.83455	13.3038	KMT2E;MFHAS1;DYRK3;ABCB10;ID2;CEBPG;KIT;INHBA;SH2B3
positive regulation of smooth muscle cell proliferation (GO:0048661)	9/46	0.00915517	0.0940403	0	0	2.83455	13.3038	DNMT1;EDN1;JUN;IGFBP5;ID2;PDGFB;HMOX1;THBS1;FOXP1
regulation of double-strand break repair via homologous recombination (GO:0010569)	9/46	0.00915517	0.0940403	0	0	2.83455	13.3038	RAD51AP1;POLQ;RAD51;FUS;FIGNL1;CHEK1;TIMELESS;FANCB;ZNF365
protein-DNA complex assembly (GO:0065004)	20/143	0.00917263	0.0940403	0	0	1.8992	8.91015	CDT1;MCM7;MCM8;GMNN;GTF2H1;CDC6;PSMB10;PSMB9;CHAF1B;ORC6;CHAF1A;RAD51;ORC1;PSMD2;MCM3;MCM4;MCM5;SOX9;MCM6;MCM2
positive regulation of cold-induced thermogenesis (GO:0120162)	15/97	0.0092578	0.0946983	0	0	2.13457	9.99469	KDM6B;OXTR;IL4R;CAV1;DIO2;TRPV2;G0S2;PER2;APC;SCD;PDGFC;MFAP2;GRB10;LPIN1;APPL2
negative regulation of axon extension (GO:0030517)	7/31	0.00942411	0.095533	0	0	3.39693	15.8449	SEMA5A;SEMA7A;SEMA6A;SEMA3D;SEMA4F;DIP2B;RTN4
negative regulation of DNA binding (GO:0043392)	7/31	0.00942411	0.095533	0	0	3.39693	15.8449	PER2;SP100;JUN;IFI16;E2F1;HABP4;HMGA2
negative regulation of peptidyl-tyrosine phosphorylation (GO:0050732)	7/31	0.00942411	0.095533	0	0	3.39693	15.8449	SOCS3;SH3BP5L;MVP;CAV1;PRKCD;NF2;SH2B3
positive regulation of locomotion (GO:0040017)	7/31	0.00942411	0.095533	0	0	3.39693	15.8449	CAVIN1;PDGFB;F2RL1;STX3;THBS1;BVES;TRIM32
Fc-gamma receptor signaling pathway involved in phagocytosis (GO:0038096)	12/71	0.00952021	0.0957845	0	0	2.3718	11.0392	ACTR3;HSP90AA1;PAK1;PLPP4;MYO10;SRC;ARPC1B;PRKCD;LIMK1;ARPC4;BAIAP2;VAV2
regulation of G1/S transition of mitotic cell cycle (GO:2000045)	12/71	0.00952021	0.0957845	0	0	2.3718	11.0392	KMT2E;WEE1;ANXA1;RBL1;CCND1;GPNMB;APC;CDK4;ID2;E2F1;APPL2;E2F7
negative regulation of protein depolymerization (GO:1901880)	6/24	0.00955509	0.0957845	0	0	3.88101	18.0494	APC;NAV3;MID1IP1;ARHGEF2;CAMSAP1;CAMSAP2
regulation of axon extension involved in axon guidance (GO:0048841)	6/24	0.00955509	0.0957845	0	0	3.88101	18.0494	SEMA5A;NRP1;SEMA7A;SEMA6A;SEMA3D;SEMA4F
regulation of cellular response to transforming growth factor beta stimulus (GO:1903844)	6/24	0.00955509	0.0957845	0	0	3.88101	18.0494	SMAD3;SMURF2;ITGA3;NREP;SMAD7;ENG
negative regulation of cellular response to growth factor stimulus (GO:0090288)	13/80	0.00990218	0.0986065	0	0	2.26311	10.4442	SMAD1;BMPR2;NOTCH1;SMURF2;SPRY4;ATP2B4;UBE2D1;CASK;SULF1;THBS1;SMAD7;BMP2;BAMBI
regulation of organelle organization (GO:0033043)	13/80	0.00990218	0.0986065	0	0	2.26311	10.4442	USP6NL;CDT1;STMN3;MSN;MYO5A;MIEF2;CAMSAP2;DIAPH1;ZEB2;CAPN2;ATP13A2;EZR;SQSTM1
regulation of protein localization to plasma membrane (GO:1903076)	13/80	0.00990218	0.0986065	0	0	2.26311	10.4442	ITGA3;ATP2B4;LGALS3;MMP14;GPER1;PTPN9;STX3;SQSTM1;GBP1;ARF6;EPHA2;BCL2L1;PICALM
regulation of type I interferon production (GO:0032479)	14/89	0.0100999	0.100354	0	0	2.17766	10.0068	DDX58;DHX9;CYLD;POLA1;IFI16;IRAK1;TRAF3;POLR3C;IRF1;LRRFIP1;IKBKE;TRIM21;TRIM32;MYD88
cellular response to ketone (GO:1901655)	8/39	0.0102876	0.101105	0	0	3.00634	13.7595	LARP1;SRC;TNFSF4;SPP1;MSN;AHR;TRERF1;PCK2
DNA recombination (GO:0006310)	8/39	0.0102876	0.101105	0	0	3.00634	13.7595	RECQL4;BLM;RAD51D;RAD51;MSH2;EXO1;RAD54L;RHNO1
regulation of cellular component biogenesis (GO:0044087)	8/39	0.0102876	0.101105	0	0	3.00634	13.7595	PARP10;HSPA8;HSP90AA1;NOTCH1;RAPGEF1;MSN;SNCAIP;EZR
regulation of nitric-oxide synthase activity (GO:0050999)	8/39	0.0102876	0.101105	0	0	3.00634	13.7595	DHFR;HSP90AA1;DDAH2;CAV1;NPR3;HTR2B;ATP2B4;CYGB
replication fork processing (GO:0031297)	8/39	0.0102876	0.101105	0	0	3.00634	13.7595	FAM111A;MMS22L;BLM;PCNA;RAD51;DDX11;RFWD3;TONSL
regulation of blood vessel endothelial cell migration (GO:0043535)	10/55	0.010415	0.102135	0	0	2.5901	11.8226	MAP2K3;MEF2C;KDR;PDGFB;ATP2B4;HSPB1;ETS1;THBS1;EPHA2;FGFR1
embryonic heart tube morphogenesis (GO:0003143)	9/47	0.0105467	0.102979	0	0	2.7598	12.5625	ACVR1;NDRG4;MEF2C;STIL;NOTCH1;SRF;MICAL2;TGFBR2;ENG
epithelial to mesenchymal transition (GO:0001837)	9/47	0.0105467	0.102979	0	0	2.7598	12.5625	TGFB2;BMP2;NOTCH1;DLG5;HMGA2;S100A4;SOX9;ENG;FGFR1
Fc-gamma receptor signaling pathway (GO:0038094)	12/72	0.0106227	0.103273	0	0	2.33215	10.5991	ACTR3;HSP90AA1;PAK1;PLPP4;MYO10;SRC;ARPC1B;PRKCD;LIMK1;ARPC4;BAIAP2;VAV2
positive regulation of secretion by cell (GO:1903532)	12/72	0.0106227	0.103273	0	0	2.33215	10.5991	UNC13B;EDN1;TGFB2;BMP2;GPER1;ANKRD1;FRMD4A;RAB27B;ATP13A2;EZR;PPIA;ARF6
regulation of I-kappaB kinase/NF-kappaB signaling (GO:0043122)	28/224	0.0110438	0.107137	0	0	1.67046	7.52689	SLC20A1;IFIT5;HTR2B;HSPB1;TRIM8;IRAK1;NUP62;S100A13;HMOX1;FADD;TRIM21;IKBKE;MAP3K3;PLK2;F2R;TNFRSF19;IRAK4;TICAM1;TNIP1;TRAF3;F2RL1;S100A4;TRIM38;SQSTM1;TRIM32;OPTN;MYD88;BIRC3
positive regulation of autophagy (GO:0010508)	14/90	0.0111129	0.107139	0	0	2.14889	9.66925	PLK3;PLK2;HTT;TICAM1;TRIM8;FLCN;LARP1;SESN2;KDR;SH3BP4;TRIM38;RNF152;TRIM21;OPTN
cell migration involved in sprouting angiogenesis (GO:0002042)	5/18	0.0111391	0.107139	0	0	4.47648	20.132	EFNB2;NRP1;EGR3;SRF;KDR
pulmonary valve development (GO:0003177)	5/18	0.0111391	0.107139	0	0	4.47648	20.132	ROBO2;TGFB2;BMPR2;NOTCH1;STRA6
regulation of cartilage development (GO:0061035)	5/18	0.0111391	0.107139	0	0	4.47648	20.132	BMP2;BMPR2;SOX9;PTHLH;SOX5
DNA damage checkpoint signaling (GO:0000077)	7/32	0.0112558	0.107336	0	0	3.26087	14.6311	BRIP1;DOT1L;CHEK1;E2F1;MAP3K20;CLSPN;RHNO1
hematopoietic progenitor cell differentiation (GO:0002244)	7/32	0.0112558	0.107336	0	0	3.26087	14.6311	FLT1;ACE;KIT;KDR;SBDS;INHBA;TP53
liver development (GO:0001889)	7/32	0.0112558	0.107336	0	0	3.26087	14.6311	ANXA1;CEBPG;ARID5B;MET;E2F7;E2F8;PCK2
negative regulation of microtubule polymerization or depolymerization (GO:0031111)	7/32	0.0112558	0.107336	0	0	3.26087	14.6311	APC;NAV3;MID1IP1;STMN1;ARHGEF2;CAMSAP1;CAMSAP2
negative regulation of intrinsic apoptotic signaling pathway (GO:2001243)	11/64	0.0112785	0.107336	0	0	2.41954	10.8513	DNAJA1;SRC;RTKN2;PLAUR;HSPB1;HTRA2;ARHGEF2;PPIA;TRIM32;BCL2L1;HSPA1A
cell cycle checkpoint signaling (GO:0000075)	4/12	0.011624	0.108115	0	0	5.81732	25.9143	WEE1;PLK2;ZW10;ZWINT
cellular response to fluid shear stress (GO:0071498)	4/12	0.011624	0.108115	0	0	5.81732	25.9143	MEF2C;KLF2;MTSS1;SREBF2
mitotic G1/S transition checkpoint signaling (GO:0044819)	4/12	0.011624	0.108115	0	0	5.81732	25.9143	PLK3;CCND1;RFWD3;TP53
negative regulation of cell division (GO:0051782)	4/12	0.011624	0.108115	0	0	5.81732	25.9143	BLM;ORC6;E2F7;E2F8
positive regulation of cardiocyte differentiation (GO:1905209)	4/12	0.011624	0.108115	0	0	5.81732	25.9143	EFNB2;MEF2C;TGFB2;GPER1
positive regulation of pseudopodium assembly (GO:0031274)	4/12	0.011624	0.108115	0	0	5.81732	25.9143	APC;CDC42EP3;CDC42EP1;F2RL1
regulation of astrocyte differentiation (GO:0048710)	4/12	0.011624	0.108115	0	0	5.81732	25.9143	BMP2;NOTCH1;SERPINE2;ID2
regulation of chromatin binding (GO:0035561)	4/12	0.011624	0.108115	0	0	5.81732	25.9143	CDT1;DTX3L;DDX11;GMNN
regulation of nucleobase-containing compound metabolic process (GO:0019219)	4/12	0.011624	0.108115	0	0	5.81732	25.9143	PCBP4;RASA1;IGF2BP1;IGF2BP3
regulation of pseudopodium assembly (GO:0031272)	4/12	0.011624	0.108115	0	0	5.81732	25.9143	APC;CDC42EP3;CDC42EP1;F2RL1
serine family amino acid biosynthetic process (GO:0009070)	4/12	0.011624	0.108115	0	0	5.81732	25.9143	MTHFD1;PSAT1;PHGDH;SEPHS1
positive regulation of protein-containing complex assembly (GO:0031334)	17/118	0.0117153	0.108581	0	0	1.96455	8.7361	UNC13B;HRK;CDT1;HSP90AA1;SLF2;MMP1;SRC;FAF1;MMP3;GTF2H1;LGALS3;PIEZO1;BMF;AJUBA;TP53;FNIP2;MYD88
divalent inorganic cation homeostasis (GO:0072507)	6/25	0.0117463	0.108581	0	0	3.67655	16.3394	JPH2;CAV1;TRPM7;ATP13A2;CNNM2;SLC8A1
negative regulation of cell junction assembly (GO:1901889)	6/25	0.0117463	0.108581	0	0	3.67655	16.3394	ROBO2;ACE;SRC;DLC1;THBS1;CORO1C
peptidyl-tyrosine modification (GO:0018212)	10/56	0.0118024	0.108876	0	0	2.53366	11.2481	TPST2;FLT1;SRC;KIT;KDR;PDGFB;ABL2;TEK;TTL;FGFR1
positive regulation of double-strand break repair (GO:2000781)	8/40	0.0119878	0.109578	0	0	2.91223	12.8833	RAD51AP1;SLF2;DTX3L;FUS;DDX11;TIMELESS;FMN2;FANCB
positive regulation of ossification (GO:0045778)	8/40	0.0119878	0.109578	0	0	2.91223	12.8833	ACVR1;MEF2C;TGFB2;BMP2;BMPR2;TMEM119;ATP2B1;SLC8A1
regulation of nitric oxide biosynthetic process (GO:0045428)	8/40	0.0119878	0.109578	0	0	2.91223	12.8833	EDN1;HSP90AA1;SMAD3;DDAH2;CAV1;ATP2B4;SIRPA;KLF2
stem cell differentiation (GO:0048863)	8/40	0.0119878	0.109578	0	0	2.91223	12.8833	MEF2C;TGFB2;ACE;ZNF281;KIT;HTR2B;HMGA2;TP53
regulation of MAPK cascade (GO:0043408)	22/166	0.0119999	0.109578	0	0	1.78469	7.89341	BCAR3;FLT1;DUSP3;GPR37;PHLPP1;CAV2;CAV1;F2R;PDGFB;YWHAZ;BMP2;PAK1;GPER1;KIT;KDR;TNIK;TEK;EPHB1;JCAD;EPHA2;FGFR1;MAP4K4
cellular response to ionizing radiation (GO:0071479)	9/48	0.0120912	0.109966	0	0	2.68889	11.8722	RAD51AP1;NET1;BLM;RAD51;IFI16;FIGNL1;MAP3K20;TP53;RHNO1
positive regulation of DNA repair (GO:0045739)	9/48	0.0120912	0.109966	0	0	2.68889	11.8722	PCNA;SLF2;DHX9;DDX11;CEBPG;TIMELESS;BRCA1;BRCC3;FMN2
cell-matrix adhesion (GO:0007160)	15/100	0.0121454	0.110237	0	0	2.0589	9.08141	DDR1;COL13A1;ITGB5;ITGA3;SRC;ITGA2;ITGA1;EMP2;PTPRK;CTTN;DLC1;ZYX;ITGB8;VCL;CD44
positive regulation of DNA-binding transcription factor activity (GO:0051091)	30/246	0.0121955	0.11047	0	0	1.62436	7.15804	HDAC5;DHX9;SRF;RTKN2;CEBPG;RPS6KA4;TRIM8;IRAK1;TRIM26;TRIM21;IKBKE;TNFSF18;EDN1;SMAD3;CAMK1D;ANXA3;DDX58;CAV1;ARID5B;TICAM1;DDIT3;KIT;ARHGEF2;TCF3;TRIM38;RAB7B;PPIA;TRIM32;MYD88;HSPA1A
regulation of inflammatory response (GO:0050727)	26/206	0.0124147	0.11223	0	0	1.68833	7.40988	SEMA7A;DAGLA;DHX9;ETS1;GPER1;SIRPA;NLRP1;SNX6;ANXA1;PRKCD;MMP3;NR1D2;NMI;FOXP1;MAPK13;CYLD;MFHAS1;FNDC4;NLRP10;TNIP1;TNFSF4;TYRO3;TEK;MYD88;PPARD;BIRC3
regulation of cellular catabolic process (GO:0031329)	11/65	0.0126307	0.113727	0	0	2.3746	10.3809	MTMR3;RRAGC;IFI16;DDIT3;DAPK3;HSPB1;PIP4K2A;ABL2;TRIB3;NUPR1;BOK
regulation of RNA metabolic process (GO:0051252)	11/65	0.0126307	0.113727	0	0	2.3746	10.3809	RBM38;AHNAK;OAS2;PCBP4;FUS;OAS3;RASA1;AHNAK2;IGF2BP1;ZNF326;IGF2BP3
Fc receptor mediated stimulatory signaling pathway (GO:0002431)	12/74	0.0131208	0.116937	0	0	2.25667	9.77942	ACTR3;HSP90AA1;PAK1;PLPP4;MYO10;SRC;ARPC1B;PRKCD;LIMK1;ARPC4;BAIAP2;VAV2
positive regulation of transferase activity (GO:0051347)	20/148	0.0131699	0.116937	0	0	1.82451	7.89981	DDR1;VAC14;ACD;HSP90AA1;RFC3;FLT1;PCNA;DTX3L;RFC2;DSCC1;AXL;KIT;KDR;TYRO3;TRIB3;TEK;EPHB1;MET;EPHA2;FGFR1
positive regulation of cell cycle process (GO:0090068)	15/101	0.01325	0.116937	0	0	2.03485	8.79819	PLK4;SVIL;FEN1;EDN1;DDX11;PDGFB;KIF23;CDC6;DYNC1LI1;GIPC1;NUP62;MAP3K20;E2F7;RHNO1;E2F8
cellular response to peptide (GO:1901653)	10/57	0.0133248	0.116937	0	0	2.47961	10.7073	GRIN2A;SRC;GPER1;DDX11;CAV1;TIMELESS;ARHGEF2;VIM;TP53;SNX6
positive regulation of cell junction assembly (GO:1901890)	10/57	0.0133248	0.116937	0	0	2.47961	10.7073	NRP1;CLSTN2;CAV1;DLG5;KDR;TEK;EPHB1;EPHA2;MAP4K4;S100A10
negative regulation of smooth muscle cell proliferation (GO:0048662)	7/33	0.0133319	0.116937	0	0	3.13529	13.5369	NDRG4;MEF2C;IGFBP5;GPER1;TPM1;HMOX1;TRIB1
regulation of protein localization to cell surface (GO:2000008)	7/33	0.0133319	0.116937	0	0	3.13529	13.5369	MAP1A;NEDD4L;TAX1BP3;STX3;TMEM35A;RAB11FIP5;PICALM
positive regulation of cellular component biogenesis (GO:0044089)	14/92	0.0133751	0.116937	0	0	2.09356	9.03237	HRK;CDT1;SLF2;SMAD3;SDC4;MMP1;FAF1;MMP3;LIMK1;LGALS3;BMF;ATP13A2;AJUBA;FNIP2
positive regulation of transmembrane receptor protein serine/threonine kinase signaling pathway (GO:0090100)	14/92	0.0133751	0.116937	0	0	2.09356	9.03237	ACVR1;TGFB2;BMPR2;FOXD1;NOTCH1;INHBA;SULF1;THBS1;INHBE;FLCN;ZEB2;BMP2;GIPC1;ENG
regulation of lipid metabolic process (GO:0019216)	14/92	0.0133751	0.116937	0	0	2.09356	9.03237	FDPS;CAV1;MID1IP1;NFYC;NR1D2;LSS;SREBF2;HELZ2;LACTB;C1QTNF2;SCD;ID2;DHCR7;PPARD
positive regulation of cell differentiation (GO:0045597)	31/258	0.0133973	0.116937	0	0	1.59723	6.88836	CCDC71L;FOXC1;BMPR2;SRF;LRP3;GLIPR2;PPP1R13L;BOC;KDR;LRRC8A;FBXO5;SOX9;ZNF385A;SOX5;ACVR1;MEF2C;TGFB2;SMAD3;TGFBR2;BMP2;BAMBI;ID2;TMEM119;ARHGEF2;CAMK1;TCF3;RIN2;TRIM32;EZH2;PPARD;FGFR1
cyclic nucleotide transport (GO:0070729)	3/7	0.0136613	0.116937	0	0	8.72236	37.4468	ABCC4;LRRC8C;LRRC8A
G-quadruplex DNA unwinding (GO:0044806)	3/7	0.0136613	0.116937	0	0	8.72236	37.4468	BLM;DHX9;DDX11
gland morphogenesis (GO:0022612)	3/7	0.0136613	0.116937	0	0	8.72236	37.4468	TGFB2;MSN;EZR
glomerular epithelial cell development (GO:0072310)	3/7	0.0136613	0.116937	0	0	8.72236	37.4468	MYO1E;PODXL;MAGI2
glomerular visceral epithelial cell development (GO:0072015)	3/7	0.0136613	0.116937	0	0	8.72236	37.4468	MYO1E;PODXL;MAGI2
glutamine transport (GO:0006868)	3/7	0.0136613	0.116937	0	0	8.72236	37.4468	SLC38A1;SLC38A6;SLC1A4
marginal zone B cell differentiation (GO:0002315)	3/7	0.0136613	0.116937	0	0	8.72236	37.4468	DOCK10;LFNG;DOCK11
mitral valve development (GO:0003174)	3/7	0.0136613	0.116937	0	0	8.72236	37.4468	ACVR1;BMPR2;SOX4
positive regulation of microtubule nucleation (GO:0090063)	3/7	0.0136613	0.116937	0	0	8.72236	37.4468	PAK1;DCTN1;HSPA1A
positive regulation of protein localization to centrosome (GO:1904781)	3/7	0.0136613	0.116937	0	0	8.72236	37.4468	APC;NUP62;CEP250
positive regulation of vascular associated smooth muscle cell differentiation (GO:1905065)	3/7	0.0136613	0.116937	0	0	8.72236	37.4468	GPER1;KIT;ENG
protection from non-homologous end joining at telomere (GO:0031848)	3/7	0.0136613	0.116937	0	0	8.72236	37.4468	DCLRE1B;DCLRE1A;ACD
regulation of chromatin assembly or disassembly (GO:0001672)	3/7	0.0136613	0.116937	0	0	8.72236	37.4468	PARP10;MAP1S;PADI2
regulation of vascular associated smooth muscle cell differentiation (GO:1905063)	3/7	0.0136613	0.116937	0	0	8.72236	37.4468	KIT;PDGFB;ENG
regulation of vesicle size (GO:0097494)	3/7	0.0136613	0.116937	0	0	8.72236	37.4468	RAB3B;RIN3;PICALM
regulation of smooth muscle cell proliferation (GO:0048660)	9/49	0.013798	0.117301	0	0	2.62153	11.2286	EDN1;NDRG4;IGFBP5;ID2;PDGFB;HMOX1;TRIB1;THBS1;FOXP1
positive regulation of biomineral tissue development (GO:0070169)	8/41	0.0138858	0.117301	0	0	2.82383	12.0772	ACVR1;MEF2C;BMP2;BMPR2;TMEM119;FBXO5;ATP2B1;SLC8A1
regulation of G0 to G1 transition (GO:0070316)	8/41	0.0138858	0.117301	0	0	2.82383	12.0772	RAD51;CHEK1;E2F1;RBBP8;BRCA1;RNF2;EZH2;RHNO1
regulation of protein dephosphorylation (GO:0035304)	8/41	0.0138858	0.117301	0	0	2.82383	12.0772	PPP1R15A;MFHAS1;ANKLE2;PPP1R7;DLC1;PRKCD;HTT;PPIA
regulation of release of cytochrome c from mitochondria (GO:0090199)	8/41	0.0138858	0.117301	0	0	2.82383	12.0772	HRK;GPER1;PLAUR;PMAIP1;BMF;TP53;BBC3;BCL2L1
regulation of response to DNA damage stimulus (GO:2001020)	8/41	0.0138858	0.117301	0	0	2.82383	12.0772	RFWD3;PRKCD;USP1;HMGA2;FBXO5;KMT5A;WDR76;IER3
T cell differentiation (GO:0030217)	8/41	0.0138858	0.117301	0	0	2.82383	12.0772	LFNG;ANXA1;TCF7;KIT;PIK3CD;FADD;GLI3;SOX4
regulation of mitotic cell cycle phase transition (GO:1901990)	24/188	0.013917	0.117345	0	0	1.70982	7.30885	PLK4;HSP90AA1;DCTN1;UBE2D1;CDC6;HAUS2;PSMB10;PSMB9;NEDD1;PCM1;TUBA1A;HAUS8;PSMD2;HECW2;ZW10;ID2;E2F1;CEP250;KNTC1;FBXO5;APPL2;CDK5RAP2;CEP78;SDCCAG8
extracellular matrix disassembly (GO:0022617)	11/66	0.0141026	0.118197	0	0	2.3313	9.9346	MMP11;SCUBE3;MMP14;GSN;MMP1;SH3PXD2B;MMP3;CAPN2;CAPN1;MMP10;CD44
regulation of G2/M transition of mitotic cell cycle (GO:0010389)	20/149	0.0141142	0.118197	0	0	1.81027	7.7128	PLK4;HSP90AA1;DCTN1;CDC25A;HAUS2;PSMB10;PSMB9;NEDD1;PCM1;TUBA1A;CCND1;HAUS8;CDK4;PSMD2;CEP250;FBXO5;DTL;CDK5RAP2;CEP78;SDCCAG8
cardiac atrium morphogenesis (GO:0003209)	5/19	0.014149	0.118197	0	0	4.1565	17.6988	TGFB2;BMP2;BMPR2;NOTCH1;ENG
positive regulation of cellular protein catabolic process (GO:1903364)	5/19	0.014149	0.118197	0	0	4.1565	17.6988	HSP90AA1;RNF128;FAF1;MSN;EZR
positive regulation of focal adhesion assembly (GO:0051894)	5/19	0.014149	0.118197	0	0	4.1565	17.6988	NRP1;KDR;TEK;MAP4K4;S100A10
negative regulation of signaling receptor activity (GO:2000272)	6/26	0.0142686	0.118537	0	0	3.49253	14.8422	ERRFI1;SLC6A9;CBLB;CBL;CHMP6;SNX6
positive regulation of microtubule polymerization or depolymerization (GO:0031112)	6/26	0.0142686	0.118537	0	0	3.49253	14.8422	PAK1;CLIP1;NAV3;DCTN1;MET;CDK5RAP2
regulation of viral life cycle (GO:1903900)	6/26	0.0142686	0.118537	0	0	3.49253	14.8422	AXL;TYRO3;HS3ST5;TRIM38;TRIM21;PPIA
integrin-mediated signaling pathway (GO:0007229)	12/75	0.0145267	0.12046	0	0	2.22073	9.3976	NRP1;LAMA5;SEMA7A;ITGB5;SRC;ITGA2;ZYX;ITGB8;MYH9;NEDD9;CCM2;BCAR1
enzyme linked receptor protein signaling pathway (GO:0007167)	19/140	0.0147606	0.122174	0	0	1.83309	7.72794	DDR1;TRIO;BMPR2;FLT1;SRC;TNK2;NEDD9;MTSS1;AXL;KIT;KDR;TYRO3;RAPGEF1;TEK;EPHB1;MET;BCAR1;EPHA2;FGFR1
muscle organ development (GO:0007517)	10/58	0.0149899	0.123845	0	0	2.42782	10.1978	COPRS;MEF2C;SMTN;EVC;MRAS;EGR3;UTRN;BVES;CACNA1H;HBEGF
regulation of cytokine production (GO:0001817)	20/150	0.015111	0.124618	0	0	1.79625	7.53046	AFAP1L2;ANXA1;DDX58;HTR2B;PIK3CD;ATP2B1;HDAC9;FOXP1;RPS6KA4;POLA1;GPNMB;IFI16;TRAF3;TNFSF4;S100A13;IGF2BP1;SIRPA;IGF2BP3;TRIM21;TRIM32
cell-substrate junction assembly (GO:0007044)	7/34	0.0156686	0.127118	0	0	3.019	12.5472	LAMB3;CTTN;SRC;DLC1;ITGA6;PTPRK;PLEC
epithelial tube morphogenesis (GO:0060562)	7/34	0.0156686	0.127118	0	0	3.019	12.5472	ACVR1;PAK1;MEF2C;PODXL;CCM2;MET;MTSS1
regulation of keratinocyte differentiation (GO:0045616)	7/34	0.0156686	0.127118	0	0	3.019	12.5472	ERRFI1;FOXC1;CBFB;VDR;ZBED2;ETV4;RUNX1
organic hydroxy compound biosynthetic process (GO:1901617)	9/50	0.0156767	0.127118	0	0	2.55745	10.6277	PER2;HSD3B7;EBP;OSBPL6;PSAT1;MSMO1;DHCR7;OSBPL1A;LBR
entry into host (GO:0044409)	4/13	0.0157524	0.127118	0	0	5.17067	21.4622	SRC;CBL;MET;PPIA
negative regulation of cellular senescence (GO:2000773)	4/13	0.0157524	0.127118	0	0	5.17067	21.4622	MAP3K3;RBL1;HMGA2;FBXO5
negative regulation of myotube differentiation (GO:0010832)	4/13	0.0157524	0.127118	0	0	5.17067	21.4622	HDAC5;NOTCH1;BHLHE41;TMEM119
negative regulation of viral release from host cell (GO:1902187)	4/13	0.0157524	0.127118	0	0	5.17067	21.4622	TRIM8;TRIM26;TRIM21;TRIM32
plasma membrane repair (GO:0001778)	4/13	0.0157524	0.127118	0	0	5.17067	21.4622	AHNAK2;MYOF;MYH9;SYT7
protein localization to mitochondrion (GO:0070585)	4/13	0.0157524	0.127118	0	0	5.17067	21.4622	DNAJA1;RALA;HK2;HK1
regulation of membrane repolarization (GO:0060306)	4/13	0.0157524	0.127118	0	0	5.17067	21.4622	CACNB3;CAV1;NEDD4L;AKAP6
toll-like receptor 9 signaling pathway (GO:0034162)	4/13	0.0157524	0.127118	0	0	5.17067	21.4622	IRAK1;EPG5;IRAK4;MYD88
regulation of kinase activity (GO:0043549)	14/94	0.0159777	0.128325	0	0	2.041	8.44272	DDR1;VAC14;FLT1;EMP2;RBL1;AXL;KIT;KDR;TYRO3;TEK;EPHB1;MET;EPHA2;FGFR1
phosphatidylinositol phosphate biosynthetic process (GO:0046854)	8/42	0.0159935	0.128325	0	0	2.74062	11.334	SOCS2;SOCS3;EFR3A;TTC7B;PIK3CD;PIP4K2A;PI4KB;FAM126A
regulation of mRNA catabolic process (GO:0061013)	17/122	0.0159959	0.128325	0	0	1.8893	7.81306	HSPA8;PRKCD;HSPB1;YWHAZ;PSMB10;PSMB9;EXOSC6;CARHSP1;PCBP4;CSDC2;PSMD2;APEX1;IGF2BP1;IGF2BP3;VIM;EXOSC2;HSPA1A
positive regulation of cell population proliferation (GO:0008284)	51/474	0.0160305	0.128325	0	0	1.41311	5.84077	FLT1;RTKN2;HTR2B;GLI1;FGF5;GPER1;KDR;FBXO5;SOX9;CAPN1;SOX4;MEF2C;TIPIN;EDN1;F2R;EMP2;TMEM250;FOXP1;TGFBR2;RARA;S100A6;HBEGF;NOTCH1;DHX9;DOT1L;PDGFB;THBS1;PTHLH;DPP4;EFNB2;PAK1;SERTAD1;PDGFC;S100A13;E2F1;HMOX1;STX3;MAP3K3;TGFB2;VEGFC;HMGA2;FOSL1;BMP2;CDK4;BAMBI;TNFSF4;ID2;TMEM119;NES;EZH2;FGFR1
regulation of BMP signaling pathway (GO:0030510)	12/76	0.0160442	0.128325	0	0	2.18591	9.03308	SMAD1;BMP2;BMPR2;FOXD1;NOTCH1;SMURF2;ITGA3;BAMBI;UBE2D1;SULF1;ENG;SMAD7
positive regulation of cytokine production (GO:0001819)	38/335	0.0162619	0.129836	0	0	1.49742	6.16775	DHX9;CEBPG;HTR2B;PIK3CD;BRCA1;PNP;IRAK1;IFI16;S100A13;HMOX1;TNFRSF14;FADD;LRRFIP1;CCBE1;EGR1;AFAP1L2;ANXA1;DDX58;F2R;SULF1;TICAM1;POU2F2;RUNX1;FOXP1;MAPK13;SLC7A5;NLRP10;POLR3C;DDIT3;TNFSF4;IRF1;RARA;F2RL1;ARHGEF2;RAB7B;MYD88;ATF4;HSPA1A
positive regulation of metabolic process (GO:0009893)	16/113	0.016552	0.131919	0	0	1.92443	7.89258	KDM6B;OXTR;IL4R;CAMK1D;CAV1;DIO2;TRPV2;G0S2;PER2;APC;SCD;PDGFC;MFAP2;GRB10;LPIN1;APPL2
positive regulation of striated muscle cell differentiation (GO:0051155)	6/27	0.0171445	0.1364	0	0	3.32604	13.5239	EFNB2;EDN1;MEF2C;MMP14;PIEZO1;AKAP6
negative regulation of protein phosphorylation (GO:0001933)	20/152	0.0172703	0.137159	0	0	1.76884	7.1793	ERRFI1;CAV1;MVP;PRKCD;HSPB1;PTPN13;CORO1C;SMAD7;SPRED2;RASSF2;UBASH3B;PARD3;MYADM;NCK2;SIRPA;PMEPA1;TRIB3;TRIB1;PPIA;ENG
ciliary basal body-plasma membrane docking (GO:0097711)	14/95	0.017416	0.137939	0	0	2.01569	8.16428	PLK4;HSP90AA1;DCTN1;KIF24;HAUS2;NEDD1;PCM1;TUBA1A;HAUS8;CEP250;CDK5RAP2;SDCCAG8;CEP78;CEP89
interferon-gamma-mediated signaling pathway (GO:0060333)	11/68	0.0174297	0.137939	0	0	2.24926	9.10854	TRIM8;SP100;OAS2;IRF1;OAS3;PRKCD;TRIM26;TRIM38;TRIM21;GBP1;CD44
cellular monovalent inorganic cation homeostasis (GO:0030004)	5/20	0.01766	0.13797	0	0	3.87919	15.6582	KCNMA1;NEDD4L;ATP1B1;SLC8A1;SLC9A1
embryonic digestive tract development (GO:0048566)	5/20	0.01766	0.13797	0	0	3.87919	15.6582	TGFB2;CXCL8;ID2;GLI3;STRA6
granulocyte differentiation (GO:0030851)	5/20	0.01766	0.13797	0	0	3.87919	15.6582	CDK4;E2F1;RARA;DEK;LBR
mesoderm formation (GO:0001707)	5/20	0.01766	0.13797	0	0	3.87919	15.6582	KDM6B;BMPR2;ITGA3;ITGA2;HMGA2
modulation by symbiont of entry into host (GO:0052372)	5/20	0.01766	0.13797	0	0	3.87919	15.6582	CXCL8;CAV1;HS3ST5;TRIM38;TRIM21
negative regulation of axon extension involved in axon guidance (GO:0048843)	5/20	0.01766	0.13797	0	0	3.87919	15.6582	SEMA5A;SEMA7A;SEMA6A;SEMA3D;SEMA4F
positive regulation of G2/M transition of mitotic cell cycle (GO:0010971)	5/20	0.01766	0.13797	0	0	3.87919	15.6582	CCND1;CDK4;FBXO5;DTL;CDC25A
cholesterol metabolic process (GO:0008203)	12/77	0.0176783	0.13797	0	0	2.15216	8.68488	FDPS;EBP;SOAT1;MSMO1;DHCR24;DHCR7;OSBPL1A;LBR;LSS;ACAT2;CLN6;PPARD
regulation of cell motility (GO:2000145)	18/133	0.017764	0.138399	0	0	1.82665	7.36248	PRAG1;SERPINE2;CAVIN1;DDX58;DAPK3;OSGIN1;ARHGAP18;DOCK10;FGF5;DIAPH1;SPATA13;LMNA;ABL2;PLXNA1;AMOTL1;PKN1;TRIM32;HBEGF
negative regulation of DNA-binding transcription factor activity (GO:0043433)	19/143	0.0181584	0.140569	0	0	1.78845	7.16922	SP100;ANXA4;CEBPG;COMMD7;RNF2;SMAD7;PARP10;CYLD;TCEAL7;IRAK1;TRAF3;DDIT3;ID2;TNFSF4;BHLHE40;NUPR1;TRIB1;NFKBIE;TRIM21
blood vessel diameter maintenance (GO:0097746)	7/35	0.0182817	0.140569	0	0	2.91102	11.6495	PER2;EDN1;ACE;GPER1;HTR2B;F2RL1;KLF2
negative regulation of neurogenesis (GO:0050768)	7/35	0.0182817	0.140569	0	0	2.91102	11.6495	PCM1;NOTCH1;ARHGDIA;LRP4;RTN4;APPL2;YWHAH
regulation of muscle cell differentiation (GO:0051147)	7/35	0.0182817	0.140569	0	0	2.91102	11.6495	MEF2C;SRF;ID2;BOC;CAMK1;TCF3;HDAC9
regulation of TORC1 signaling (GO:1903432)	7/35	0.0182817	0.140569	0	0	2.91102	11.6495	FLCN;DYRK3;RRAGC;SESN2;RNF152;TELO2;GPR137C
cellular response to glucose starvation (GO:0042149)	8/43	0.0183229	0.140569	0	0	2.66218	10.6477	NUAK1;MTMR3;IFI16;SESN2;PMAIP1;ASNS;TP53;ATF4
heart looping (GO:0001947)	8/43	0.0183229	0.140569	0	0	2.66218	10.6477	NDRG4;MEF2C;STIL;NOTCH1;SRF;MICAL2;TGFBR2;ENG
regulation of cell-cell adhesion (GO:0022407)	8/43	0.0183229	0.140569	0	0	2.66218	10.6477	DPP4;MAGI1;TENM3;SRC;PODXL;NF2;MDGA1;SMAD7
regulation of cell-substrate adhesion (GO:0010810)	8/43	0.0183229	0.140569	0	0	2.66218	10.6477	NOTCH1;FZD7;PDGFB;RAC2;MYADM;EMP2;CORO2B;CORO1C
regulation of cellular macromolecule biosynthetic process (GO:2000112)	50/468	0.0190982	0.146268	0	0	1.40145	5.54717	LIN54;NUP107;DSCC1;GMNN;NAB2;AHR;SMC3;LIMD1;BACH1;RPS6KA4;RBM3;WWC3;MYBL2;FBXO5;MYBL1;TEAD2;SOX4;MEF2C;ZNF281;DAPK3;ESCO2;HIC1;DDIT3;AJUBA;TP53;ATF4;ENG;FOXC1;NOTCH1;TCF7;ARNTL2;NSD2;E2F1;MSC;ARNT2;ZFHX3;TCF7L1;FUS;FZD7;NFYC;HMGA1;HMGA2;NR1D2;FOXN3;WTIP;BMP2;BHLHE40;ZNF217;TCF3;EZH2
negative regulation of multicellular organismal process (GO:0051241)	26/214	0.0194493	0.146521	0	0	1.61578	6.36608	NOTCH1;BMPR2;SRF;NPR3;DOCK7;LRP4;HDAC9;CORO1C;RPS6KA4;FLCN;SPRED2;RPS6KA6;GPNMB;WWC3;SOX9;RAB11FIP5;MEF2C;F2R;ATP2B4;HS3ST5;ATP2B1;SMAD7;KLF7;BMP2;DDIT3;ATF4
negative regulation of BMP signaling pathway (GO:0030514)	9/52	0.0199862	0.146521	0	0	2.43823	9.54011	GREM2;SMAD1;BMP2;BMPR2;NOTCH1;SMURF2;BAMBI;UBE2D1;SMAD7
cellular response to peptide hormone stimulus (GO:0071375)	15/106	0.019987	0.146521	0	0	1.92252	7.52219	HDAC5;GOT1;SRC;CAV1;PRKCD;MYO5A;HDAC9;KAT2B;PKM;RAB15;GPER1;TRIB3;LPIN1;CPEB2;PCK2
positive regulation of protein serine/threonine kinase activity (GO:0071902)	15/106	0.019987	0.146521	0	0	1.92252	7.52219	EDN1;FLT1;SRC;PDGFB;HTR2B;ATP2B4;HMGA2;CCND1;IRAK1;PDGFC;KIT;CAMK1;TELO2;EZH2;FGFR1
positive regulation of fibroblast proliferation (GO:0048146)	6/28	0.0203948	0.146521	0	0	3.17468	12.3574	DHX9;CDK4;PDGFC;PDGFB;E2F1;S100A6
regulation of DNA damage response, signal transduction by p53 class mediator (GO:0043516)	6/28	0.0203948	0.146521	0	0	3.17468	12.3574	SPRED2;ANKRD1;PMAIP1;KMT5A;HIC1;CD44
regulation of extrinsic apoptotic signaling pathway in absence of ligand (GO:2001239)	6/28	0.0203948	0.146521	0	0	3.17468	12.3574	UNC5B;HTRA2;INHBA;BCL2L1;FGFR1;HSPA1A
actin filament reorganization (GO:0090527)	3/8	0.0205824	0.146521	0	0	6.97751	27.0959	GSN;NEDD9;BCAR1
anterograde axonal protein transport (GO:0099641)	3/8	0.0205824	0.146521	0	0	6.97751	27.0959	MAP1A;HSPB1;RAB27B
aspartate family amino acid biosynthetic process (GO:0009067)	3/8	0.0205824	0.146521	0	0	6.97751	27.0959	GOT1;MTHFD1;ASNS
axo-dendritic protein transport (GO:0099640)	3/8	0.0205824	0.146521	0	0	6.97751	27.0959	MAP1A;HSPB1;RAB27B
cardiac atrium development (GO:0003230)	3/8	0.0205824	0.146521	0	0	6.97751	27.0959	NOTCH1;ANK2;ENG
cellular response to hepatocyte growth factor stimulus (GO:0035729)	3/8	0.0205824	0.146521	0	0	6.97751	27.0959	NRP1;APPL2;BCAR1
entry of bacterium into host cell (GO:0035635)	3/8	0.0205824	0.146521	0	0	6.97751	27.0959	SRC;CBL;MET
lens fiber cell development (GO:0070307)	3/8	0.0205824	0.146521	0	0	6.97751	27.0959	WNT5B;ATF4;EPHA2
mast cell activation involved in immune response (GO:0002279)	3/8	0.0205824	0.146521	0	0	6.97751	27.0959	KIT;S100A13;PIK3CD
mast cell degranulation (GO:0043303)	3/8	0.0205824	0.146521	0	0	6.97751	27.0959	KIT;S100A13;PIK3CD
myeloid leukocyte mediated immunity (GO:0002444)	3/8	0.0205824	0.146521	0	0	6.97751	27.0959	KMT2E;ACE;IRAK4
negative regulation of alpha-beta T cell differentiation (GO:0046639)	3/8	0.0205824	0.146521	0	0	6.97751	27.0959	CBFB;GLI3;RUNX1
negative regulation of glucose import (GO:0046325)	3/8	0.0205824	0.146521	0	0	6.97751	27.0959	PEA15;GRB10;APPL2
negative regulation of keratinocyte proliferation (GO:0010839)	3/8	0.0205824	0.146521	0	0	6.97751	27.0959	VDR;CASK;PTPRK
negative regulation of lipid kinase activity (GO:0090219)	3/8	0.0205824	0.146521	0	0	6.97751	27.0959	RUBCN;PIK3IP1;PIP4K2A
positive regulation of cell migration by vascular endothelial growth factor signaling pathway (GO:0038089)	3/8	0.0205824	0.146521	0	0	6.97751	27.0959	KDR;HSPB1;PIK3CD
positive regulation of dendritic cell cytokine production (GO:0002732)	3/8	0.0205824	0.146521	0	0	6.97751	27.0959	DDX58;KIT;TICAM1
positive regulation of muscle contraction (GO:0045933)	3/8	0.0205824	0.146521	0	0	6.97751	27.0959	CTTN;SRF;F2R
positive regulation of myeloid cell apoptotic process (GO:0033034)	3/8	0.0205824	0.146521	0	0	6.97751	27.0959	MEF2C;ANXA1;PIK3CD
positive regulation of protein localization to early endosome (GO:1902966)	3/8	0.0205824	0.146521	0	0	6.97751	27.0959	DTX3L;MSN;EZR
positive regulation of protein localization to endosome (GO:1905668)	3/8	0.0205824	0.146521	0	0	6.97751	27.0959	DTX3L;MSN;EZR
positive regulation of vascular associated smooth muscle cell migration (GO:1904754)	3/8	0.0205824	0.146521	0	0	6.97751	27.0959	IGFBP5;DOCK7;PDGFB
protein localization to presynapse (GO:1905383)	3/8	0.0205824	0.146521	0	0	6.97751	27.0959	MAP1A;HSPB1;RAB27B
purine ribonucleoside monophosphate catabolic process (GO:0009169)	3/8	0.0205824	0.146521	0	0	6.97751	27.0959	PNP;AMPD3;NT5C2
regulation of alpha-beta T cell proliferation (GO:0046640)	3/8	0.0205824	0.146521	0	0	6.97751	27.0959	IRF1;TNFSF4;TNFRSF14
regulation of chemokine-mediated signaling pathway (GO:0070099)	3/8	0.0205824	0.146521	0	0	6.97751	27.0959	EDN1;PADI2;SH2B3
regulation of protein localization to early endosome (GO:1902965)	3/8	0.0205824	0.146521	0	0	6.97751	27.0959	DTX3L;MSN;EZR
regulation of T-helper 2 cell differentiation (GO:0045628)	3/8	0.0205824	0.146521	0	0	6.97751	27.0959	ANXA1;TNFSF4;RARA
regulation of transcription from RNA polymerase II promoter in response to oxidative stress (GO:0043619)	3/8	0.0205824	0.146521	0	0	6.97751	27.0959	SESN2;HMOX1;ATF4
replication fork protection (GO:0048478)	3/8	0.0205824	0.146521	0	0	6.97751	27.0959	BLM;TIPIN;TIMELESS
response to hepatocyte growth factor (GO:0035728)	3/8	0.0205824	0.146521	0	0	6.97751	27.0959	NRP1;APPL2;BCAR1
venous blood vessel development (GO:0060841)	3/8	0.0205824	0.146521	0	0	6.97751	27.0959	CCBE1;BMPR2;ENG
ventricular trabecula myocardium morphogenesis (GO:0003222)	3/8	0.0205824	0.146521	0	0	6.97751	27.0959	TGFB2;NOTCH1;ENG
regulation of MAP kinase activity (GO:0043405)	14/97	0.0205858	0.146521	0	0	1.96691	7.6378	EDN1;FLT1;PRKCD;SPRY4;PDGFB;HTR2B;IRAK1;PDGFC;KIT;TRIB3;TRIB1;SH2B3;EZH2;FGFR1
branching involved in blood vessel morphogenesis (GO:0001569)	4/14	0.0206944	0.146521	0	0	4.65335	18.0452	NRP1;KDR;TGFBR2;ENG
cell junction maintenance (GO:0034331)	4/14	0.0206944	0.146521	0	0	4.65335	18.0452	DCTN1;F2R;MYADM;F2RL1
microvillus organization (GO:0032528)	4/14	0.0206944	0.146521	0	0	4.65335	18.0452	RAP2B;TNIK;EZR;MAP4K4
negative regulation of cell migration involved in sprouting angiogenesis (GO:0090051)	4/14	0.0206944	0.146521	0	0	4.65335	18.0452	CARD10;HDAC5;NOTCH1;THBS1
negative regulation of pri-miRNA transcription by RNA polymerase II (GO:1902894)	4/14	0.0206944	0.146521	0	0	4.65335	18.0452	SRF;PDGFB;SOX9;PPARD
response to X-ray (GO:0010165)	4/14	0.0206944	0.146521	0	0	4.65335	18.0452	BLM;ANXA1;MSH2;BRCC3
vasodilation (GO:0042311)	4/14	0.0206944	0.146521	0	0	4.65335	18.0452	GPER1;KCNMA1;F2RL1;KLF2
branching morphogenesis of an epithelial tube (GO:0048754)	8/44	0.0208851	0.146521	0	0	2.58809	10.0126	NRP1;PAK1;BMP2;KDR;MET;TGFBR2;ENG;EPHA2
cardiac ventricle morphogenesis (GO:0003208)	8/44	0.0208851	0.146521	0	0	2.58809	10.0126	MEF2C;TGFB2;NOTCH1;TPM1;SOX4;SMAD7;TGFBR2;ENG
cation transmembrane transport (GO:0098655)	8/44	0.0208851	0.146521	0	0	2.58809	10.0126	SLC7A5;SLC6A9;SFXN3;SLC3A2;TRPM7;ATP13A2;ATP1B1;CACNA1H
neurogenesis (GO:0022008)	8/44	0.0208851	0.146521	0	0	2.58809	10.0126	TGFB2;DAGLA;ANXA1;BTBD3;CHAC1;TRAK1;EPHB1;CDK5RAP2
positive regulation of cell-matrix adhesion (GO:0001954)	8/44	0.0208851	0.146521	0	0	2.58809	10.0126	NRP1;KDR;EMP2;TEK;UTRN;RIN2;MAP4K4;S100A10
positive regulation of stress fiber assembly (GO:0051496)	8/44	0.0208851	0.146521	0	0	2.58809	10.0126	NRP1;PAK1;PXN;LIMK1;TPM1;ARHGEF10L;NF2;S100A10
cyclic-nucleotide-mediated signaling (GO:0019935)	7/36	0.0211861	0.147258	0	0	2.81049	10.8328	CAP1;HTR2B;AKAP6;AHR;SOX9;NUDT4;CAP2
dendrite morphogenesis (GO:0048813)	7/36	0.0211861	0.147258	0	0	2.81049	10.8328	DOCK10;KLF7;BTBD3;LRP4;EPHB1;ZNF365;SHANK1
intrinsic apoptotic signaling pathway by p53 class mediator (GO:0072332)	7/36	0.0211861	0.147258	0	0	2.81049	10.8328	DYRK2;IFI16;MSH2;TP53BP2;PMAIP1;TP53;BOK
negative regulation of fat cell differentiation (GO:0045599)	7/36	0.0211861	0.147258	0	0	2.81049	10.8328	FLCN;TRIO;SMAD3;GPER1;E2F1;LRP3;TRIB3
positive regulation of bone mineralization (GO:0030501)	7/36	0.0211861	0.147258	0	0	2.81049	10.8328	ACVR1;MEF2C;BMP2;BMPR2;TMEM119;ATP2B1;SLC8A1
positive regulation of interferon-beta production (GO:0032728)	7/36	0.0211861	0.147258	0	0	2.81049	10.8328	HSP90AA1;DHX9;DDX58;OAS2;POLR3C;IRF1;OAS3
regulation of plasma membrane bounded cell projection assembly (GO:0120032)	11/70	0.0213086	0.147711	0	0	2.17277	8.36223	USP6NL;TBC1D1;CYLD;TBC1D19;MYO10;PODXL;ATP8B1;CAV1;ARF6;EPHA2;SDCCAG8
regulation of cellular response to heat (GO:1900034)	12/79	0.0213168	0.147711	0	0	2.08769	8.03399	DNAJB1;HSPA8;HSP90AA1;NUP107;HSPH1;NUP188;NUP85;NUP50;NUP62;BAG1;NUP153;HSPA1A
actin filament-based transport (GO:0099515)	5/21	0.0217015	0.148777	0	0	3.63654	13.9293	MYO1D;MYO1E;MYO6;MYO5A;SYNE2
cellular response to inorganic substance (GO:0071241)	5/21	0.0217015	0.148777	0	0	3.63654	13.9293	BLM;DDX11;DDI2;MMP3;TIMELESS
heparan sulfate proteoglycan metabolic process (GO:0030201)	5/21	0.0217015	0.148777	0	0	3.63654	13.9293	GLCE;XYLT1;HS3ST5;SULF1;EXTL3
positive regulation of phosphatase activity (GO:0010922)	5/21	0.0217015	0.148777	0	0	3.63654	13.9293	PPP1R15A;MEF2C;BMP2;ITGA1;MAGI2
positive regulation of transcription from RNA polymerase II promoter involved in cellular response to chemical stimulus (GO:1901522)	5/21	0.0217015	0.148777	0	0	3.63654	13.9293	SMAD1;BMP2;NOTCH1;SESN2;ATF4
regulation of cell-substrate junction assembly (GO:0090109)	5/21	0.0217015	0.148777	0	0	3.63654	13.9293	DUSP3;DAPK3;VCL;CORO1C;SLC9A1
regulation of dendritic spine development (GO:0060998)	5/21	0.0217015	0.148777	0	0	3.63654	13.9293	MEF2C;DLG5;CAMK1;ARF6;SHANK1
regulation of cell differentiation (GO:0045595)	20/156	0.0223045	0.152679	0	0	1.71644	6.52755	PHLDB1;ZFHX3;CBFB;SRF;NR1D2;EMP2;NREP;HOPX;PTHLH;RUNX1;SMAD7;LGALS3;APC;PPP1R13L;ID2;CAMK1;CDK5RAP2;ATF4;FGFR1;YWHAH
positive regulation of cell projection organization (GO:0031346)	16/117	0.0223756	0.152934	0	0	1.84781	7.0213	ROBO2;NDRG4;TENM3;CAMK1D;KIDINS220;MAGI2;ZNF804A;ARHGAP35;ARHGDIA;DPYSL3;RAPGEF1;ABL2;PLXNA1;GPC2;ITGA6;CAMK1
heart morphogenesis (GO:0003007)	9/53	0.0224348	0.153107	0	0	2.38269	9.04741	ACVR1;TGFB2;BMP2;NOTCH1;DLC1;HTR2B;ANKRD1;SOX9;ENG
regulation of nucleic acid-templated transcription (GO:1903506)	46/430	0.0233055	0.158809	0	0	1.4025	5.27207	LIN54;FOXC1;NUP107;NOTCH1;NAB2;TCF7;AHR;LIMD1;BACH1;ARNTL2;RPS6KA4;ZMIZ1;NSD2;E2F1;WWC3;MYBL2;RALY;MSC;MYBL1;TEAD2;SOX4;ARNT2;MEF2C;ZFHX3;TCF7L1;FUS;ZNF281;FZD7;NFYC;DAPK3;HMGA1;HMGA2;NR1D2;FOXN3;WTIP;HIC1;BMP2;DDIT3;BHLHE40;ZNF217;TCF3;AJUBA;TP53;ATF4;EZH2;ENG
cellular response to BMP stimulus (GO:0071773)	11/71	0.0234698	0.159446	0	0	2.13644	8.01602	ACVR1;FAM83G;SMAD1;TGFB2;BMP2;BMPR2;SMAD3;SOX9;RGMB;ENG;SMAD7
gland development (GO:0048732)	11/71	0.0234698	0.159446	0	0	2.13644	8.01602	ANXA1;CAV1;CEBPG;ARID5B;MSN;SOX9;FADD;EZR;MET;ARHGAP35;STRA6
cellular response to radiation (GO:0071478)	8/45	0.0236912	0.160708	0	0	2.518	9.424	RAD51AP1;NET1;BLM;RAD51;IFI16;FIGNL1;TP53;RHNO1
establishment of mitotic spindle localization (GO:0040001)	6/29	0.0240386	0.16209	0	0	3.03649	11.3203	ESPL1;DCTN1;ZW10;HTT;SPDL1;CDK5RAP2
intrinsic apoptotic signaling pathway in response to endoplasmic reticulum stress (GO:0070059)	6/29	0.0240386	0.16209	0	0	3.03649	11.3203	PPP1R15A;DDIT3;TRIB3;CHAC1;BBC3;ATF4
lamellipodium organization (GO:0097581)	6/29	0.0240386	0.16209	0	0	3.03649	11.3203	ABLIM1;CTTN;KIT;SPATA13;VCL;ARHGEF6
negative regulation of transferase activity (GO:0051348)	6/29	0.0240386	0.16209	0	0	3.03649	11.3203	DTX3L;SRC;LIMK1;FBXO5;TP53;SMAD7
anterograde axonal transport (GO:0008089)	7/37	0.0243956	0.163035	0	0	2.71666	10.0879	AP3M2;KIF4A;MAP1A;HSPB1;KIF1B;RAB27B;TRAK1
negative regulation of G1/S transition of mitotic cell cycle (GO:2000134)	7/37	0.0243956	0.163035	0	0	2.71666	10.0879	PLK3;WEE1;RBL1;GPNMB;APC;CDK4;E2F7
nucleotide-excision repair, DNA incision, 5'-to lesion (GO:0006296)	7/37	0.0243956	0.163035	0	0	2.71666	10.0879	POLD3;POLD4;RFC3;PCNA;RFC2;POLD1;GTF2H1
regulation of microtubule cytoskeleton organization (GO:0070507)	7/37	0.0243956	0.163035	0	0	2.71666	10.0879	CYLD;PHLDB1;STMN1;STMN3;SKA3;GAS2L1;SKA1
regulation of protein autophosphorylation (GO:0031952)	7/37	0.0243956	0.163035	0	0	2.71666	10.0879	ERRFI1;RASSF2;GPNMB;MVP;PDGFC;PDGFB;ENG
regulation of vascular associated smooth muscle cell proliferation (GO:1904705)	7/37	0.0243956	0.163035	0	0	2.71666	10.0879	DNMT1;JUN;MEF2C;IGFBP5;GPER1;TPM1;PDGFB
protein complex oligomerization (GO:0051259)	13/90	0.0249155	0.166263	0	0	1.96812	7.26683	POLQ;BLM;SHMT2;FUS;SLC9A1;EHD1;EHD4;MAT2A;LRRC8C;LRRC8A;MICU1;RBMX;BOK
negative regulation of viral genome replication (GO:0045071)	9/54	0.0250908	0.167185	0	0	2.32961	8.58522	PARP10;FAM111A;IFI16;TNIP1;OAS2;OAS3;IFIT5;HMGA2;APOBEC3B
positive regulation of intracellular protein transport (GO:0090316)	19/148	0.0251322	0.167214	0	0	1.71866	6.33086	PLK3;RIPOR1;SMAD3;PRKCD;HTRA2;MIEF2;YWHAZ;SREBF2;BBC3;PCM1;PPP3CC;TP53BP2;RAC2;E2F1;RAB29;PMAIP1;CAMK1;TP53;YWHAH
cellular response to starvation (GO:0009267)	20/158	0.0252103	0.167487	0	0	1.69138	6.22512	KLF10;HSPA8;RIPOR1;MTMR3;BMPR2;ASNS;WDR45;SREBF2;FLCN;NUAK1;RRAGC;IFI16;SESN2;PMAIP1;ATP6V0D1;GAS2L1;ATP6V0D2;TP53;RNF152;ATF4
cellular component assembly (GO:0022607)	30/261	0.0256717	0.170301	0	0	1.51763	5.55811	FBLIM1;NEDD9;RTN4;SLC9A3R2;CHAF1B;CHAF1A;DPYSL3;RAC2;PLS3;LPXN;SNX9;KNTC1;SOX9;FLNC;TEAD2;VASP;MAGI1;CARD10;ACD;GSN;FANCA;BAIAP2;YWHAZ;APC;PARD3;ZW10;EZR;TP53;PICALM;SHANK1
organonitrogen compound catabolic process (GO:1901565)	10/63	0.0257113	0.170314	0	0	2.19819	8.04717	PLA2G15;SGPL1;ACE;ERAP2;ANPEP;AMDHD2;SIAH1;RENBP;TRHDE;CLN6
negative regulation of epithelial cell proliferation (GO:0050680)	11/72	0.0257866	0.170482	0	0	2.10131	7.68637	TGFB2;CAV2;VDR;CAV1;CASK;PTPRK;SOX9;NUPR1;SULF1;THBS1;MTSS1
positive regulation of cysteine-type endopeptidase activity involved in apoptotic process (GO:0043280)	16/119	0.0258123	0.170482	0	0	1.81174	6.62535	SMAD3;HIP1;GSN;TNFSF15;F2R;HIP1R;HTRA2;UACA;BBC3;GPER1;DLC1;PMAIP1;CASP2;FADD;NLRP1;BOK
muscle contraction (GO:0006936)	17/129	0.026292	0.170686	0	0	1.77054	6.44211	OXTR;DTNA;ITGB5;TPM3;TMOD2;TPM1;PXN;ITGA1;MYOF;SLC8A1;CACNA1H;MYLK;GJC1;SMTN;VIM;UTRN;VCL
negative regulation of mitotic metaphase/anaphase transition (GO:0045841)	5/22	0.0262988	0.170686	0	0	3.42244	12.4516	APC;ZW10;KNTC1;FBXO5;ZWINT
positive regulation of dendritic spine development (GO:0060999)	5/22	0.0262988	0.170686	0	0	3.42244	12.4516	DBNL;DLG5;CAMK1;DBN1;SHANK1
regulation of endoplasmic reticulum stress-induced intrinsic apoptotic signaling pathway (GO:1902235)	5/22	0.0262988	0.170686	0	0	3.42244	12.4516	DDIT3;PMAIP1;BCL2L1;BOK;HSPA1A
regulation of execution phase of apoptosis (GO:1900117)	5/22	0.0262988	0.170686	0	0	3.42244	12.4516	DLC1;TP53BP2;TP53;BCL2L1;BOK
regulation of viral release from host cell (GO:1902186)	5/22	0.0262988	0.170686	0	0	3.42244	12.4516	TRIM8;TRIM26;VPS37B;TRIM21;TRIM32
cellular sodium ion homeostasis (GO:0006883)	4/15	0.0264864	0.170686	0	0	4.23009	15.36	NEDD4L;ATP1B1;SLC8A1;SLC9A1
microvillus assembly (GO:0030033)	4/15	0.0264864	0.170686	0	0	4.23009	15.36	RAP2B;TNIK;EZR;MAP4K4
negative regulation of mRNA processing (GO:0050686)	4/15	0.0264864	0.170686	0	0	4.23009	15.36	BARD1;PCBP4;RBMX;SRSF7
negative regulation of ubiquitin-protein transferase activity (GO:0051444)	4/15	0.0264864	0.170686	0	0	4.23009	15.36	DTX3L;LIMK1;FBXO5;SMAD7
placenta development (GO:0001890)	4/15	0.0264864	0.170686	0	0	4.23009	15.36	ADAM19;PHLDA2;E2F7;E2F8
positive regulation of double-strand break repair via homologous recombination (GO:1905168)	4/15	0.0264864	0.170686	0	0	4.23009	15.36	RAD51AP1;FUS;TIMELESS;FANCB
positive regulation of histone H3-K4 methylation (GO:0051571)	4/15	0.0264864	0.170686	0	0	4.23009	15.36	KMT2E;DNMT1;DNMT3B;BRCA1
positive regulation of keratinocyte differentiation (GO:0045618)	4/15	0.0264864	0.170686	0	0	4.23009	15.36	FOXC1;VDR;ZBED2;ETV4
regulation of cytoplasmic translation (GO:2000765)	4/15	0.0264864	0.170686	0	0	4.23009	15.36	PKM;DHX9;CPEB2;ZNF385A
regulation of phospholipase C activity (GO:1900274)	4/15	0.0264864	0.170686	0	0	4.23009	15.36	FLT1;KIT;ABL2;FGFR1
response to muscle stretch (GO:0035994)	4/15	0.0264864	0.170686	0	0	4.23009	15.36	GSN;ANKRD1;SLC8A1;SLC9A1
protein autophosphorylation (GO:0046777)	20/159	0.026767	0.172248	0	0	1.67912	6.07938	DDR1;MAP3K3;FLT1;SRC;DAPK3;PASK;STK10;MEX3B;PAK1;MELK;MAPKAPK3;IRAK1;KIT;KDR;TYRO3;ATP13A2;TNIK;TEK;EPHB1;FGFR1
toll-like receptor signaling pathway (GO:0002224)	13/91	0.0270342	0.17372	0	0	1.94278	7.01472	SCARA3;UBE2D1;IRAK4;NMI;TICAM1;MAPKAPK3;IRAK1;TNIP1;TRAF3;EPG5;FADD;MYD88;BIRC3
regulation of cyclin-dependent protein serine/threonine kinase activity (GO:0000079)	12/82	0.0277743	0.178222	0	0	1.99789	7.15974	BLM;CCND1;CCNE2;SERTAD1;APC;CCNG2;CCNF;PDGFB;GTF2H1;CDC6;PKMYT1;CDC25A
histone exchange (GO:0043486)	7/38	0.0279234	0.178255	0	0	2.62888	9.40689	CENPU;MIS18A;CENPI;CENPL;CENPO;CENPP;CENPQ
negative regulation of G0 to G1 transition (GO:0070317)	7/38	0.0279234	0.178255	0	0	2.62888	9.40689	RAD51;CHEK1;E2F1;RBBP8;BRCA1;RNF2;EZH2
regulation of axon extension (GO:0030516)	7/38	0.0279234	0.178255	0	0	2.62888	9.40689	SEMA7A;DBNL;CTTN;LIMK1;DIP2B;RTN4;DBN1
negative regulation of protein modification by small protein conjugation or removal (GO:1903321)	9/55	0.0279621	0.178255	0	0	2.27885	8.15121	IVNS1ABP;DNAJA1;PER2;CAV1;TRIM21;SQSTM1;SOX4;SMAD7;HSPA1A
positive regulation of phosphate metabolic process (GO:0045937)	6/30	0.0280932	0.178255	0	0	2.90981	10.3945	NRP1;SRC;FZD7;ITGA6;THBS1;BTBD10
TRIF-dependent toll-like receptor signaling pathway (GO:0035666)	6/30	0.0280932	0.178255	0	0	2.90981	10.3945	TRAF3;UBE2D1;FADD;TICAM1;IKBKE;BIRC3
regulation of primary metabolic process (GO:0080090)	17/130	0.0280955	0.178255	0	0	1.75478	6.26832	FDPS;NQO1;NFYC;ODC1;NR1D2;LSS;SREBF2;PSMB10;PSMB9;HELZ2;LACTB;C1QTNF2;SCD;PSMD2;ID2;DHCR7;PPARD
regulation of response to external stimulus (GO:0032101)	17/130	0.0280955	0.178255	0	0	1.75478	6.26832	SEMA7A;ANXA1;CAV1;F2R;NR1D2;FOXP1;EFNB2;CYLD;TRAF3;TNFSF4;IRF1;NMT2;F2RL1;NLRP1;MYD88;APPL2;BIRC3
negative regulation of cell adhesion (GO:0007162)	11/73	0.0282643	0.179073	0	0	2.0673	7.37232	SEMA5A;SEMA6A;NOTCH1;PODXL;ARHGDIA;RASA1;FZD7;LPXN;PLXNA1;NF2;CORO2B
cellular response to organic cyclic compound (GO:0071407)	19/150	0.0284296	0.179868	0	0	1.69224	6.02491	EGR1;MEF2C;BLM;IGFBP5;PDGFB;MSN;AKAP6;AHR;BRCA1;DIAPH1;HRH1;LARP1;RAD51;CASP6;GPER1;RAPGEF1;SPP1;EPG5;EZR
collagen-activated signaling pathway (GO:0038065)	3/9	0.0290799	0.182194	0	0	5.81428	20.5692	DDR1;UBASH3B;ITGA2
IMP metabolic process (GO:0046040)	3/9	0.0290799	0.182194	0	0	5.81428	20.5692	PNP;AMPD3;NT5C2
mast cell mediated immunity (GO:0002448)	3/9	0.0290799	0.182194	0	0	5.81428	20.5692	KIT;S100A13;PIK3CD
negative regulation of nitric oxide biosynthetic process (GO:0045019)	3/9	0.0290799	0.182194	0	0	5.81428	20.5692	CAV1;ATP2B4;SIRPA
negative regulation of nitric oxide metabolic process (GO:1904406)	3/9	0.0290799	0.182194	0	0	5.81428	20.5692	CAV1;ATP2B4;SIRPA
protein hexamerization (GO:0034214)	3/9	0.0290799	0.182194	0	0	5.81428	20.5692	MAT2A;LRRC8C;LRRC8A
regulation of cell adhesion molecule production (GO:0060353)	3/9	0.0290799	0.182194	0	0	5.81428	20.5692	CXCL8;NOTCH1;CAV1
negative regulation of Wnt signaling pathway (GO:0030178)	23/191	0.029255	0.183037	0	0	1.59819	5.64432	TLE4;CAV1;TPBG;LRP4;TMEM131L;GLI1;LIMD1;HIC1;GLI3;PSMB10;BICC1;PSMB9;CYLD;BMP2;ZNRF3;APC;PSMD2;DDIT3;GRB10;DACT3;TAX1BP3;SOX9;LZTS2
determination of heart left/right asymmetry (GO:0061371)	8/47	0.0300755	0.187467	0	0	2.38861	8.3698	NDRG4;MEF2C;STIL;NOTCH1;SRF;MICAL2;TGFBR2;ENG
positive regulation of neuron death (GO:1901216)	8/47	0.0300755	0.187467	0	0	2.38861	8.3698	EFNB2;EGR1;TGFB2;DDIT3;SARM1;NUPR1;ATF4;PICALM
positive regulation of cellular catabolic process (GO:0031331)	18/141	0.0301681	0.187467	0	0	1.7071	5.9765	PFKFB2;PFKFB4;HSP90AA1;DTX3L;PLK2;FAF1;PRKCD;MSN;TICAM1;TRIM8;FLCN;SH3BP4;SNX9;TRIM38;EZR;TRIM21;RNF152;OPTN
regulation of defense response (GO:0031347)	12/83	0.0302125	0.187467	0	0	1.96965	6.89278	CYLD;SEMA7A;ANXA1;TRAF3;IRF1;TNFSF4;NR1D2;NLRP1;APPL2;MYD88;FOXP1;BIRC3
regulation of Notch signaling pathway (GO:0008593)	12/83	0.0302125	0.187467	0	0	1.96965	6.89278	LFNG;KAT2B;NOTCH3;MMP14;TGFB2;TSPAN14;NOTCH1;PRAG1;ZMIZ1;SRC;CHAC1;SREBF2
regulation of osteoblast differentiation (GO:0045667)	12/83	0.0302125	0.187467	0	0	1.96965	6.89278	ACVR1;MEF2C;BMP2;BMPR2;NOTCH1;BAMBI;TMEM119;LRP3;FBXO5;SOX9;LIMD1;ATF4
calcium-mediated signaling (GO:0019722)	14/102	0.030392	0.188322	0	0	1.85464	6.47934	CCR1;EDN1;CXCL8;HTR2B;ANK2;ATP1B1;SLC8A1;NUDT4;SLC9A1;PPP3CC;RCAN2;RCAN3;KDR;ACKR4
protein-containing complex subunit organization (GO:0043933)	15/112	0.0311744	0.192351	0	0	1.80301	6.25312	MAGI1;CARD10;FANCA;SLC9A3R2;APC;PARD3;ZW10;LPXN;KNTC1;SNX9;SOX9;TP53;TEAD2;PICALM;SHANK1
BMP signaling pathway (GO:0030509)	10/65	0.0312483	0.192351	0	0	2.11802	7.34061	ACVR1;FAM83G;SMAD1;TGFB2;BMP2;BMPR2;SMAD3;RGMB;ENG;SMAD7
cellular response to type I interferon (GO:0071357)	10/65	0.0312483	0.192351	0	0	2.11802	7.34061	EGR1;SP100;IRAK1;OAS2;IRF1;OAS3;IFIT5;XAF1;IFIT3;MYD88
type I interferon signaling pathway (GO:0060337)	10/65	0.0312483	0.192351	0	0	2.11802	7.34061	EGR1;SP100;IRAK1;OAS2;IRF1;OAS3;IFIT5;XAF1;IFIT3;MYD88
negative regulation of cytokine production (GO:0001818)	22/182	0.0312554	0.192351	0	0	1.60481	5.56158	ANXA1;DDX58;ANXA4;INHBA;ATP2B1;HDAC9;THBS1;RPS6KA4;CYLD;NAV3;GPNMB;AXL;DDIT3;TNFSF4;RARA;SIRPA;F2RL1;HOMER3;EZR;IKBKE;GBP1;APPL2
positive regulation of protein autophosphorylation (GO:0031954)	5/23	0.0314731	0.193426	0	0	3.23213	11.1787	ACE;RASSF2;GPNMB;PDGFC;PDGFB
nucleotide-excision repair, DNA incision (GO:0033683)	7/39	0.0317812	0.194789	0	0	2.54659	8.78288	POLD3;POLD4;RFC3;PCNA;RFC2;POLD1;GTF2H1
regulation of dendrite development (GO:0050773)	7/39	0.0317812	0.194789	0	0	2.54659	8.78288	CAMK1D;HECW2;SARM1;NEDD4L;TNIK;DBN1;CAMSAP2
MyD88-independent toll-like receptor signaling pathway (GO:0002756)	6/31	0.0325738	0.198349	0	0	2.79327	9.56483	TRAF3;UBE2D1;FADD;TICAM1;IKBKE;BIRC3
positive regulation of Rho protein signal transduction (GO:0035025)	6/31	0.0325738	0.198349	0	0	2.79327	9.56483	NET1;PRAG1;F2R;ARHGEF3;F2RL1;F2RL2
regulation of cellular senescence (GO:2000772)	6/31	0.0325738	0.198349	0	0	2.79327	9.56483	MAP3K3;NUAK1;RBL1;HMGA1;HMGA2;FBXO5
regulation of transmembrane receptor protein serine/threonine kinase signaling pathway (GO:0090092)	6/31	0.0325738	0.198349	0	0	2.79327	9.56483	SMAD3;SMURF2;ITGA3;NREP;SMAD7;ENG
lymphocyte differentiation (GO:0030098)	12/84	0.0328011	0.198349	0	0	1.94219	6.63702	LFNG;HDAC5;KLF6;MSH2;AXL;KIT;CEBPG;PIK3CD;TCF3;HDAC9;SOX4;RELB
regulation of cytokinesis (GO:0032465)	12/84	0.0328011	0.198349	0	0	1.94219	6.63702	PLK4;FLCN;PLK3;SVIL;PLK2;GIPC1;KIF13A;KIF23;CDC6;E2F7;E2F8;BCL2L1
positive regulation of protein modification process (GO:0031401)	25/214	0.0329394	0.198349	0	0	1.54434	5.27097	ANKLE2;FGF5;FLCN;PAK1;GPNMB;CCND1;PPP1R7;GPER1;KDR;SOX9;HSP90AA1;ACE;LIMK2;PRKCD;PLAUR;VEGFC;BMP2;FAM161A;DLC1;TMEM119;CAMK1;TNIK;TEK;PPIA;ENG
dendritic spine morphogenesis (GO:0060997)	4/16	0.0331534	0.198349	0	0	3.87737	13.2087	DOCK10;EPHB1;SHANK1;ZNF365
negative regulation of cell-substrate junction organization (GO:0150118)	4/16	0.0331534	0.198349	0	0	3.87737	13.2087	SRC;DLC1;THBS1;CORO1C
negative regulation of focal adhesion assembly (GO:0051895)	4/16	0.0331534	0.198349	0	0	3.87737	13.2087	SRC;DLC1;THBS1;CORO1C
negative regulation of receptor signaling pathway via JAK-STAT (GO:0046426)	4/16	0.0331534	0.198349	0	0	3.87737	13.2087	SOCS3;CAV1;NF2;SH2B3
neutrophil activation (GO:0042119)	4/16	0.0331534	0.198349	0	0	3.87737	13.2087	KMT2E;CXCL8;PRKCD;F2RL1
nucleotide catabolic process (GO:0009166)	4/16	0.0331534	0.198349	0	0	3.87737	13.2087	PNP;NT5C2;NUDT3;ITPA
platelet-derived growth factor receptor signaling pathway (GO:0048008)	4/16	0.0331534	0.198349	0	0	3.87737	13.2087	NRP1;PDGFC;PDGFB;BCAR1
positive regulation of collagen biosynthetic process (GO:0032967)	4/16	0.0331534	0.198349	0	0	3.87737	13.2087	F2R;VIM;LARP6;RUNX1
positive regulation of myeloid leukocyte cytokine production involved in immune response (GO:0061081)	4/16	0.0331534	0.198349	0	0	3.87737	13.2087	SEMA7A;DDX58;KIT;TICAM1
protein localization to microtubule organizing center (GO:1905508)	4/16	0.0331534	0.198349	0	0	3.87737	13.2087	NEDD1;STIL;PCM1;CCDC14
regulation of interleukin-1 production (GO:0032652)	4/16	0.0331534	0.198349	0	0	3.87737	13.2087	ANXA1;F2R;SIRPA;FOXP1
regulation of protein metabolic process (GO:0051246)	8/48	0.0336724	0.201187	0	0	2.32877	7.89704	ACE;TRAF3;FAF1;ODC1;PLAUR;NEDD4L;CHMP6;KLF2
receptor-mediated endocytosis (GO:0006898)	18/143	0.0340902	0.203414	0	0	1.6796	5.67495	CUBN;HSP90AA1;CXCL8;CAV2;CAV1;CLTB;HIP1R;CLTA;LRP3;HSPH1;FCHSD2;CTTN;MICALL1;CD9;SNX9;PI4KB;PDLIM7;PICALM
regulation of mitotic nuclear division (GO:0007088)	9/57	0.0343813	0.20488	0	0	2.18366	7.35945	EDN1;CAV2;CHEK1;NUP62;DAPK3;PDGFB;FBXO5;PKMYT1;CDK5RAP2
positive regulation of kinase activity (GO:0033674)	15/114	0.0357654	0.212847	0	0	1.76639	5.88345	MAP2K3;DDR1;VAC14;FLT1;RASSF2;AXL;KIT;KDR;TYRO3;SNX9;TEK;EPHB1;MET;EPHA2;FGFR1
positive regulation of peptidyl-tyrosine phosphorylation (GO:0050731)	17/134	0.0362412	0.215394	0	0	1.69442	5.62133	ACVR1;TNFSF18;NRP1;ACE;SRC;TNK2;PDGFB;NEDD9;SOCS3;DLG3;KIT;STAP2;TNFRSF14;CSPG4;ARHGEF2;TP53;CD44
establishment of protein localization to organelle (GO:0072594)	11/76	0.036716	0.217172	0	0	1.97157	6.51512	RALA;NUP107;IPO9;NUP188;NUP85;NUP50;NUP62;NUP153;HK2;APPL2;HK1
positive regulation of interleukin-6 production (GO:0032755)	11/76	0.036716	0.217172	0	0	1.97157	6.51512	NLRP10;DDX58;DHX9;TNFSF4;F2R;F2RL1;ARHGEF2;RAB7B;POU2F2;MYD88;MAPK13
regulation of epithelial to mesenchymal transition (GO:0010717)	11/76	0.036716	0.217172	0	0	1.97157	6.51512	SPRED2;PHLDB1;FOXC1;TGFB2;BMP2;SMAD3;GLIPR2;BAMBI;TGFBR2;SMAD7;EZH2
amino acid import across plasma membrane (GO:0089718)	5/24	0.037241	0.217172	0	0	3.06185	10.0746	SLC36A1;SLC7A5;SLC6A9;SLC1A4;SLC3A2
canonical glycolysis (GO:0061621)	5/24	0.037241	0.217172	0	0	3.06185	10.0746	PKM;ENO2;HK2;PFKP;HK1
cardiac muscle cell differentiation (GO:0055007)	5/24	0.037241	0.217172	0	0	3.06185	10.0746	ACVR1;KDM6B;MEF2C;BMP2;SLC8A1
establishment of mitotic spindle orientation (GO:0000132)	5/24	0.037241	0.217172	0	0	3.06185	10.0746	DCTN1;ZW10;HTT;SPDL1;CDK5RAP2
glucose catabolic process to pyruvate (GO:0061718)	5/24	0.037241	0.217172	0	0	3.06185	10.0746	PKM;ENO2;HK2;PFKP;HK1
negative regulation of ossification (GO:0030279)	5/24	0.037241	0.217172	0	0	3.06185	10.0746	CCR1;MEF2C;NOTCH1;LRP4;SOX9
positive regulation of phospholipase activity (GO:0010518)	5/24	0.037241	0.217172	0	0	3.06185	10.0746	GNA13;FLT1;KIT;ABL2;FGFR1
purine nucleotide metabolic process (GO:0006163)	5/24	0.037241	0.217172	0	0	3.06185	10.0746	PRPS1;PNP;MTHFD1;NT5C2;ITPA
purine ribonucleotide catabolic process (GO:0009154)	5/24	0.037241	0.217172	0	0	3.06185	10.0746	PNP;AMPD3;NT5C2;NUDT3;NUDT4
regulation of cell size (GO:0008361)	5/24	0.037241	0.217172	0	0	3.06185	10.0746	EDN1;PRR16;MSN;EZR;VAV2
regulation of monooxygenase activity (GO:0032768)	5/24	0.037241	0.217172	0	0	3.06185	10.0746	HSP90AA1;VDR;DDAH2;CAV1;CYGB
cardiac muscle tissue morphogenesis (GO:0055008)	6/32	0.0374933	0.217172	0	0	2.68569	8.8187	BMP2;NOTCH1;TPM1;ANKRD1;SMAD7;ENG
regulation of NMDA receptor activity (GO:2000310)	6/32	0.0374933	0.217172	0	0	2.68569	8.8187	GRIA1;GRIN2A;MEF2C;DLG3;SLC6A9;CAPN1
skeletal muscle organ development (GO:0060538)	6/32	0.0374933	0.217172	0	0	2.68569	8.8187	SVIL;MEF2C;CAV1;MSC;BVES;STRA6
mitotic cytokinesis (GO:0000281)	8/49	0.0375503	0.217172	0	0	2.27185	7.45637	SNX18;ESPL1;APC;RASA1;KIF4A;STMN1;KIF23;SNX9
regulation of gene silencing by miRNA (GO:0060964)	10/67	0.0375749	0.217172	0	0	2.04348	6.70552	NUP107;NUP188;DHX9;NUP85;NUP50;NUP62;NUP153;LIMD1;WTIP;AJUBA
regulation of viral genome replication (GO:0045069)	10/67	0.0375749	0.217172	0	0	2.04348	6.70552	PARP10;FAM111A;CXCL8;LARP1;IFI16;TNIP1;OAS2;OAS3;IFIT5;PPIA
negative regulation of canonical Wnt signaling pathway (GO:0090090)	20/165	0.0376776	0.217172	0	0	1.60911	5.27576	TLE4;CAV1;TPBG;LRP4;TMEM131L;GLI1;LIMD1;GLI3;PSMB10;BICC1;PSMB9;CYLD;BMP2;ZNRF3;APC;PSMD2;DDIT3;DACT3;SOX9;LZTS2
chordate embryonic development (GO:0043009)	9/58	0.037943	0.217172	0	0	2.13897	6.99802	FLCN;ARNT2;FUT8;STIL;BMP2;XYLT1;BRCA1;SULF1;FGFR1
negative regulation of neuron projection development (GO:0010977)	9/58	0.037943	0.217172	0	0	2.13897	6.99802	EFNB2;PRAG1;ARHGDIA;DPYSL3;RAB29;LRP4;PTPN9;RTN4;ZNF365
positive regulation of mitotic cell cycle phase transition (GO:1901992)	9/58	0.037943	0.217172	0	0	2.13897	6.99802	KMT2E;ANXA1;CCND1;ESPL1;CDK4;CDCA5;FBXO5;DTL;CDC25A
regulation of calcium ion transport (GO:0051924)	9/58	0.037943	0.217172	0	0	2.13897	6.99802	CCR1;CRACR2A;PLPP4;STIM2;F2R;HOMER3;ANK2;ATP2B1;MYLK
regulation of pathway-restricted SMAD protein phosphorylation (GO:0060393)	9/58	0.037943	0.217172	0	0	2.13897	6.99802	ACVR1;TGFB2;BMP2;BMPR2;PMEPA1;INHBA;ENG;INHBE;SMAD7
calcium ion transport (GO:0006816)	15/115	0.0382357	0.217172	0	0	1.74863	5.70751	CCR1;TRPA1;CAV1;TRPV2;ATP2B4;ANK2;SLC3A2;SLC8A1;CACNA1H;PANX1;CACNB3;CRACR2A;STIM2;TRPM7;MICU1
response to interleukin-1 (GO:0070555)	12/86	0.0384462	0.217172	0	0	1.88949	6.15689	CXCL8;ANXA1;IRAK1;SRC;ANKRD1;SIRPA;SOX9;GBP1;RBMX;MYD88;GBP3;MAPK13
cellular response to oxidative stress (GO:0034599)	16/125	0.0384897	0.217172	0	0	1.71145	5.57481	JUN;TXNRD1;PRKCD;TPM1;PXN;HTRA2;PTPRK;MSRA;SESN2;HMOX1;ATP13A2;PPIA;TP53;CPEB2;ATF4;HSPA1A
B cell homeostasis (GO:0001782)	3/10	0.0391401	0.217172	0	0	4.9834	16.1492	DOCK10;DOCK11;MEF2C
DNA damage response, signal transduction by p53 class mediator resulting in transcription of p21 class mediator (GO:0006978)	3/10	0.0391401	0.217172	0	0	4.9834	16.1492	RPS6KA6;SP100;TP53
fructose 6-phosphate metabolic process (GO:0006002)	3/10	0.0391401	0.217172	0	0	4.9834	16.1492	HK2;PFKP;HK1
L-serine metabolic process (GO:0006563)	3/10	0.0391401	0.217172	0	0	4.9834	16.1492	PSAT1;SHMT2;PHGDH
microtubule anchoring at centrosome (GO:0034454)	3/10	0.0391401	0.217172	0	0	4.9834	16.1492	PCM1;CCDC68;DCTN1
N-acetylneuraminate metabolic process (GO:0006054)	3/10	0.0391401	0.217172	0	0	4.9834	16.1492	ST6GAL1;AMDHD2;RENBP
negative regulation of inclusion body assembly (GO:0090084)	3/10	0.0391401	0.217172	0	0	4.9834	16.1492	DNAJB1;SACS;HSPA1A
negative regulation of transcription from RNA polymerase II promoter in response to stress (GO:0097201)	3/10	0.0391401	0.217172	0	0	4.9834	16.1492	DNAJB1;JUN;HSPA1A
negative regulation of tyrosine phosphorylation of STAT protein (GO:0042532)	3/10	0.0391401	0.217172	0	0	4.9834	16.1492	SOCS3;NF2;SH2B3
nerve growth factor signaling pathway (GO:0038180)	3/10	0.0391401	0.217172	0	0	4.9834	16.1492	KIDINS220;MAGI2;RAPGEF1
neuron projection fasciculation (GO:0106030)	3/10	0.0391401	0.217172	0	0	4.9834	16.1492	SEMA5A;ARHGAP35;RTN4
nuclear pore complex assembly (GO:0051292)	3/10	0.0391401	0.217172	0	0	4.9834	16.1492	NUP107;NUP153;RTN4
positive regulation of coagulation (GO:0050820)	3/10	0.0391401	0.217172	0	0	4.9834	16.1492	F2R;ST3GAL4;THBS1
positive regulation of hemostasis (GO:1900048)	3/10	0.0391401	0.217172	0	0	4.9834	16.1492	F2R;ST3GAL4;THBS1
protein localization to endosome (GO:0036010)	3/10	0.0391401	0.217172	0	0	4.9834	16.1492	NRP1;MICALL1;ARF6
Rap protein signal transduction (GO:0032486)	3/10	0.0391401	0.217172	0	0	4.9834	16.1492	RAP2B;PLK2;RAPGEF1
regulation of axon guidance (GO:1902667)	3/10	0.0391401	0.217172	0	0	4.9834	16.1492	NRP1;ZSWIM4;ZSWIM5
regulation of cell-cell adhesion mediated by integrin (GO:0033632)	3/10	0.0391401	0.217172	0	0	4.9834	16.1492	DPP4;PODXL;PIEZO1
regulation of epithelial cell apoptotic process (GO:1904035)	3/10	0.0391401	0.217172	0	0	4.9834	16.1492	NUPR1;TEK;BOK
regulation of microtubule nucleation (GO:0010968)	3/10	0.0391401	0.217172	0	0	4.9834	16.1492	PAK1;DCTN1;HSPA1A
regulation of protein localization to centrosome (GO:1904779)	3/10	0.0391401	0.217172	0	0	4.9834	16.1492	APC;NUP62;CEP250
regulation of tau-protein kinase activity (GO:1902947)	3/10	0.0391401	0.217172	0	0	4.9834	16.1492	EGR1;HSP90AA1;NAB2
renal filtration (GO:0097205)	3/10	0.0391401	0.217172	0	0	4.9834	16.1492	MYO1E;ITGA3;SULF1
response to laminar fluid shear stress (GO:0034616)	3/10	0.0391401	0.217172	0	0	4.9834	16.1492	KLF2;SREBF2;SMAD7
smooth muscle tissue development (GO:0048745)	3/10	0.0391401	0.217172	0	0	4.9834	16.1492	ENG;MYLK;STRA6
positive regulation of type I interferon production (GO:0032481)	11/77	0.0398889	0.220784	0	0	1.94159	6.25513	HSP90AA1;IFI16;IRAK1;DDX58;OAS2;DHX9;POLR3C;IRF1;OAS3;LRRFIP1;MYD88
regulation of organelle assembly (GO:1902115)	11/77	0.0398889	0.220784	0	0	1.94159	6.25513	USP6NL;TBC1D1;CYLD;TBC1D19;STIL;MTMR3;GSN;PLK2;MSN;EZR;SDCCAG8
cortical cytoskeleton organization (GO:0030865)	7/41	0.0405286	0.222593	0	0	2.39653	7.68266	FHOD3;FMNL3;RAC2;EZR;RND3;RHOBTB1;ARF6
regulation of filopodium assembly (GO:0051489)	7/41	0.0405286	0.222593	0	0	2.39653	7.68266	NRP1;DOCK11;RALA;MYO10;DPYSL3;PRKCD;ARF6
muscle tissue morphogenesis (GO:0060415)	4/17	0.0407092	0.222593	0	0	3.57892	11.4572	BMP2;NOTCH1;ANKRD1;MYLK
negative regulation of cell aging (GO:0090344)	4/17	0.0407092	0.222593	0	0	3.57892	11.4572	MAP3K3;RBL1;HMGA2;FBXO5
negative regulation of fatty acid metabolic process (GO:0045922)	4/17	0.0407092	0.222593	0	0	3.57892	11.4572	TRIB3;BRCA1;SOX9;APPL2
positive regulation of collagen metabolic process (GO:0010714)	4/17	0.0407092	0.222593	0	0	3.57892	11.4572	F2R;VIM;LARP6;RUNX1
positive regulation of positive chemotaxis (GO:0050927)	4/17	0.0407092	0.222593	0	0	3.57892	11.4572	CXCL8;KDR;VEGFC;F2RL1
positive regulation of stem cell differentiation (GO:2000738)	4/17	0.0407092	0.222593	0	0	3.57892	11.4572	FOXC1;TGFB2;SOX9;SOX5
pulmonary valve morphogenesis (GO:0003184)	4/17	0.0407092	0.222593	0	0	3.57892	11.4572	ROBO2;TGFB2;NOTCH1;STRA6
regulation of leukocyte migration (GO:0002685)	4/17	0.0407092	0.222593	0	0	3.57892	11.4572	TNFSF18;ANXA1;RAC2;HMOX1
regulation of protein-containing complex assembly (GO:0043254)	15/116	0.0408263	0.222963	0	0	1.73122	5.5372	HRK;CDT1;HSPA8;HSP90AA1;GSN;SLF2;FBLIM1;MMP1;SRC;FAF1;MMP3;LGALS3;BMF;AJUBA;FNIP2
actin polymerization or depolymerization (GO:0008154)	8/50	0.0417167	0.227001	0	0	2.21764	7.0451	ENAH;WASHC5;SVIL;DIAPH1;GSN;PSTPIP2;FLII;MICAL2
amino acid transport (GO:0006865)	8/50	0.0417167	0.227001	0	0	2.21764	7.0451	SLC36A1;SLC7A5;SLC38A1;SH3BP4;SLC38A6;SLC1A4;SLC3A2;SLC38A4
positive regulation of ion transport (GO:0043270)	8/50	0.0417167	0.227001	0	0	2.21764	7.0451	RAB3B;CCR1;CRACR2A;STIM2;F2R;ANK2;ATP2B1;MYLK
calcium ion homeostasis (GO:0055074)	13/97	0.0425877	0.231462	0	0	1.80342	5.69195	CCR1;EDN1;CAV1;HTR2B;ATP2B4;ANK2;ATP2B1;ATP1B1;SLC8A1;JPH2;STIM2;STC2;ATP13A2
actin filament bundle organization (GO:0061572)	6/33	0.0428626	0.231838	0	0	2.58608	8.14551	DPYSL3;RFLNB;NEDD9;PLS3;BAIAP2;EZR
apoptotic cell clearance (GO:0043277)	6/33	0.0428626	0.231838	0	0	2.58608	8.14551	ANXA1;RAC2;RARA;TYRO3;THBS1;RHOBTB1
regulation of histone acetylation (GO:0035065)	6/33	0.0428626	0.231838	0	0	2.58608	8.14551	RPS6KA4;HDAC5;FLCN;CHEK1;BRCA1;CAMK1
regulation of sprouting angiogenesis (GO:1903670)	6/33	0.0428626	0.231838	0	0	2.58608	8.14551	SMAD1;SEMA6A;PKM;E2F2;THBS1;KLF2
cAMP-mediated signaling (GO:0019933)	5/25	0.0436146	0.233942	0	0	2.9086	9.1108	CAP1;AKAP6;AHR;SOX9;CAP2
glycolytic process through glucose-6-phosphate (GO:0061620)	5/25	0.0436146	0.233942	0	0	2.9086	9.1108	PKM;ENO2;HK2;PFKP;HK1
in utero embryonic development (GO:0001701)	5/25	0.0436146	0.233942	0	0	2.9086	9.1108	FLCN;ARNT2;FUT8;STIL;BMP2
negative regulation of antigen receptor-mediated signaling pathway (GO:0050858)	5/25	0.0436146	0.233942	0	0	2.9086	9.1108	LGALS3;DUSP3;LPXN;EZR;GBP1
negative regulation of endocytosis (GO:0045806)	5/25	0.0436146	0.233942	0	0	2.9086	9.1108	LGALS3;RUBCN;CAV1;ARF6;PICALM
peptide catabolic process (GO:0043171)	5/25	0.0436146	0.233942	0	0	2.9086	9.1108	ACE;ERAP2;ANPEP;CHAC1;TRHDE
regulation of epidermal cell differentiation (GO:0045604)	5/25	0.0436146	0.233942	0	0	2.9086	9.1108	ERRFI1;KLF7;CBFB;MAFF;RUNX1
cellular protein-containing complex assembly (GO:0034622)	20/168	0.0442216	0.236917	0	0	1.57623	4.91554	SMAD1;HSP90AA1;NUP107;SMAD3;HIP1;DHX9;SRC;MID1IP1;PXN;CLTB;HIP1R;CLTA;NUP153;RTN4;HOPX;NCK2;SNX9;TMEM35A;PICALM;HSPA1A
positive regulation of MAP kinase activity (GO:0043406)	10/69	0.0447349	0.239134	0	0	1.974	6.13321	EDN1;PAK1;FLT1;IRAK1;KIT;PDGFC;HTR2B;PDGFB;EZH2;FGFR1
negative regulation of binding (GO:0051100)	12/88	0.0447416	0.239134	0	0	1.83956	5.71525	SP100;JUN;IFI16;DDX11;CAV1;PRKCD;HABP4;PDGFB;E2F1;HMGA2;CAMK1;NES
calcium ion transmembrane import into cytosol (GO:0097553)	7/42	0.0454356	0.241984	0	0	2.32793	7.1967	GRIN2A;F2R;HTR2B;ATP2B4;TRPV2;ITPR3;SLC8A1
positive regulation of ATPase activity (GO:0032781)	7/42	0.0454356	0.241984	0	0	2.32793	7.1967	DNAJB1;MSH2;DHX9;UHRF1;TPM1;DNAJC9;ATP1B1
regulation of DNA recombination (GO:0000018)	7/42	0.0454356	0.241984	0	0	2.32793	7.1967	RAD51AP1;BLM;RAD51;MSH2;FIGNL1;CHEK1;ZNF365
negative regulation of neuron death (GO:1901215)	13/98	0.0456868	0.242748	0	0	1.78211	5.4995	MEF2C;UNC5B;F2R;HTRA2;BTBD10;FOXQ1;MSH2;GPNMB;RASA1;TYRO3;ATP13A2;ATF4;SNX6
regulation of neuron apoptotic process (GO:0043523)	13/98	0.0456868	0.242748	0	0	1.78211	5.4995	MEF2C;TGFB2;UNC5B;F2R;FOXQ1;MSH2;DDIT3;TRIM2;RASA1;TYRO3;NUPR1;ATF4;SNX6
positive regulation of actin filament bundle assembly (GO:0032233)	8/51	0.0461782	0.244782	0	0	2.16594	6.66082	NRP1;PAK1;TPM1;PXN;LIMK1;ARHGEF10L;NF2;S100A10
regulation of epithelial cell migration (GO:0010632)	8/51	0.0461782	0.244782	0	0	2.16594	6.66082	TGFB2;BMPR2;GLIPR2;SRC;EMP2;SOX9;RTN4;CORO1C
negative regulation of response to external stimulus (GO:0032102)	15/118	0.0463782	0.245554	0	0	1.69742	5.21266	DUSP3;PRKCD;CASK;NMI;MFHAS1;FNDC4;IFI16;CD109;GPER1;TYRO3;SIRPA;TEK;TRIB1;TRIM21;PPARD
regulation of neuron differentiation (GO:0045664)	11/79	0.0467947	0.247469	0	0	1.88428	5.76963	MEF2C;ZFHX3;BMP2;ID2;ARHGEF2;NREP;TCF3;TRIM32;CDK5RAP2;YWHAH;FGFR1
cellular response to light stimulus (GO:0071482)	10/70	0.0486392	0.24841	0	0	1.94099	5.86824	PCNA;POLD1;PRKCD;BMF;PTPRK;TP53;CDC25A;ATF4;RHNO1;MAPK13
negative regulation of blood vessel endothelial cell migration (GO:0043537)	6/34	0.0486898	0.24841	0	0	2.49358	7.53631	HDAC5;CARD10;MEF2C;NOTCH1;ATP2B4;THBS1
negative regulation of extrinsic apoptotic signaling pathway via death domain receptors (GO:1902042)	6/34	0.0486898	0.24841	0	0	2.49358	7.53631	PEA15;HMOX1;BRCA1;FADD;ARHGEF2;BCL2L1
striated muscle tissue development (GO:0014706)	6/34	0.0486898	0.24841	0	0	2.49358	7.53631	SVIL;MEF2C;BMPR2;CAV1;MSC;BVES
tRNA export from nucleus (GO:0006409)	6/34	0.0486898	0.24841	0	0	2.49358	7.53631	NUP107;NUP188;NUP85;NUP50;NUP62;NUP153
tRNA-containing ribonucleoprotein complex export from nucleus (GO:0071431)	6/34	0.0486898	0.24841	0	0	2.49358	7.53631	NUP107;NUP188;NUP85;NUP50;NUP62;NUP153
ventricular cardiac muscle tissue morphogenesis (GO:0055010)	6/34	0.0486898	0.24841	0	0	2.49358	7.53631	DSP;TGFB2;NOTCH1;TPM1;SMAD7;ENG
phosphate-containing compound metabolic process (GO:0006796)	24/212	0.0490776	0.24841	0	0	1.48958	4.49012	PFKFB2;PFKFB4;DUSP3;INPP1;SLC20A1;PLPPR4;TNK2;LIMK2;PLA2G4C;HTR2B;PIK3CD;LIMD1;NUDT3;HK2;NUDT4;HK1;PLA2G15;PLCB3;PAK1;PIP4K2A;PLCD3;PLPP2;NUDT14;PFKP
cellular response to alkaloid (GO:0071312)	4/18	0.0491579	0.24841	0	0	3.3231	10.0116	BLM;RAD51;CASP6;SLC8A1
endothelial cell proliferation (GO:0001935)	4/18	0.0491579	0.24841	0	0	3.3231	10.0116	SEMA5A;BMPR2;HMOX1;TEK
negative regulation of fibroblast proliferation (GO:0048147)	4/18	0.0491579	0.24841	0	0	3.3231	10.0116	PARP10;FTH1;TP53;TRIM32
nucleotide biosynthetic process (GO:0009165)	4/18	0.0491579	0.24841	0	0	3.3231	10.0116	PRPS1;RRM1;PNP;MTHFD1
positive regulation of cartilage development (GO:0061036)	4/18	0.0491579	0.24841	0	0	3.3231	10.0116	BMP2;BMPR2;SOX9;SOX5
protein localization to centrosome (GO:0071539)	4/18	0.0491579	0.24841	0	0	3.3231	10.0116	NEDD1;STIL;PCM1;CCDC14
regulation of adaptive immune response (GO:0002819)	4/18	0.0491579	0.24841	0	0	3.3231	10.0116	IRF1;TNFSF4;AHR;FADD
regulation of catabolic process (GO:0009894)	4/18	0.0491579	0.24841	0	0	3.3231	10.0116	FAF1;ODC1;NEDD4L;CHMP6
regulation of cellular protein catabolic process (GO:1903362)	4/18	0.0491579	0.24841	0	0	3.3231	10.0116	HSP90AA1;FAF1;MSN;EZR
regulation of platelet aggregation (GO:0090330)	4/18	0.0491579	0.24841	0	0	3.3231	10.0116	SERPINE2;PRKCD;CD9;SH2B3
regulation of transforming growth factor beta production (GO:0071634)	4/18	0.0491579	0.24841	0	0	3.3231	10.0116	TGFB2;SMAD3;ITGB8;LRRC32
response to axon injury (GO:0048678)	4/18	0.0491579	0.24841	0	0	3.3231	10.0116	DHFR;DPYSL3;SARM1;NREP
positive regulation of interleukin-8 production (GO:0032757)	9/61	0.0501087	0.24841	0	0	2.01524	6.03275	AFAP1L2;NLRP10;DDX58;DDIT3;F2R;F2RL1;FADD;MYD88;HSPA1A
negative regulation of cell cycle (GO:0045786)	11/80	0.0505353	0.24841	0	0	1.85687	5.5429	FOXC1;BMP2;SMAD3;APC;GPER1;GMNN;TP53BP2;HTRA2;PTPRK;NUPR1;INHBA
regulation of fat cell differentiation (GO:0045598)	11/80	0.0505353	0.24841	0	0	1.85687	5.5429	CCDC71L;BMP2;TRIO;SMAD3;GPER1;ID2;E2F1;TRIB3;LRP3;ZNF385A;PPARD
clathrin-dependent endocytosis (GO:0072583)	5/26	0.0506018	0.24841	0	0	2.76995	8.26488	ITSN2;FCHSD2;CLTB;CLTA;PICALM
DNA geometric change (GO:0032392)	5/26	0.0506018	0.24841	0	0	2.76995	8.26488	RECQL4;BLM;ANXA1;DHX9;DDX11
lamellipodium assembly (GO:0030032)	5/26	0.0506018	0.24841	0	0	2.76995	8.26488	ABLIM1;KIT;SPATA13;VCL;ARHGEF6
negative regulation of cell development (GO:0010721)	5/26	0.0506018	0.24841	0	0	2.76995	8.26488	PCM1;NOTCH1;RFLNB;PTHLH;APPL2
regulation of mitotic metaphase/anaphase transition (GO:0030071)	5/26	0.0506018	0.24841	0	0	2.76995	8.26488	ESPL1;HECW2;FBXO5;CDC6;CDK5RAP2
regulation of regulatory T cell differentiation (GO:0045589)	5/26	0.0506018	0.24841	0	0	2.76995	8.26488	CBFB;IRF1;TNFSF4;FANCA;RUNX1
regulation of synapse organization (GO:0050807)	5/26	0.0506018	0.24841	0	0	2.76995	8.26488	ARHGAP22;MEF2C;PDLIM5;YWHAZ;MDGA1
cellular glucose homeostasis (GO:0001678)	7/43	0.0507076	0.24841	0	0	2.26314	6.74796	UNC13B;GPER1;LRRC8A;HK2;SOX4;HK1;PCK2
myofibril assembly (GO:0030239)	7/43	0.0507076	0.24841	0	0	2.26314	6.74796	FHOD3;KRT19;CSRP2;FLII;TMOD2;TPM1;ANKRD1
positive regulation of axonogenesis (GO:0050772)	7/43	0.0507076	0.24841	0	0	2.26314	6.74796	ROBO2;SEMA7A;DBNL;ARHGDIA;LIMK1;PLXNA1;DBN1
regulation of carbohydrate catabolic process (GO:0043470)	7/43	0.0507076	0.24841	0	0	2.26314	6.74796	NUP107;NUP188;NUP85;NUP50;NUP62;NUP153;SLC2A6
regulation of purine nucleotide metabolic process (GO:1900542)	7/43	0.0507076	0.24841	0	0	2.26314	6.74796	NUP107;NUP188;NUP85;NUP50;NUP62;NUP153;SLC2A6
cell differentiation in spinal cord (GO:0021515)	3/11	0.0507195	0.24841	0	0	4.36023	12.9998	MDGA2;MDGA1;SOX4
cell-cell junction maintenance (GO:0045217)	3/11	0.0507195	0.24841	0	0	4.36023	12.9998	F2R;MYADM;F2RL1
DNA damage response, signal transduction resulting in transcription (GO:0042772)	3/11	0.0507195	0.24841	0	0	4.36023	12.9998	RPS6KA6;SP100;TP53
negative regulation of programmed necrotic cell death (GO:0062099)	3/11	0.0507195	0.24841	0	0	4.36023	12.9998	ARHGEF2;NUPR1;BIRC3
negative regulation of protein localization to cell surface (GO:2000009)	3/11	0.0507195	0.24841	0	0	4.36023	12.9998	NEDD4L;TAX1BP3;PICALM
negative regulation of T-helper cell differentiation (GO:0045623)	3/11	0.0507195	0.24841	0	0	4.36023	12.9998	ANXA1;TNFSF4;SMAD7
nucleus localization (GO:0051647)	3/11	0.0507195	0.24841	0	0	4.36023	12.9998	DCTN1;SYNE3;SYNE2
PERK-mediated unfolded protein response (GO:0036499)	3/11	0.0507195	0.24841	0	0	4.36023	12.9998	CXCL8;DDIT3;ATF4
positive regulation of DNA-dependent DNA replication (GO:2000105)	3/11	0.0507195	0.24841	0	0	4.36023	12.9998	CDT1;E2F7;E2F8
positive regulation of leukocyte apoptotic process (GO:2000108)	3/11	0.0507195	0.24841	0	0	4.36023	12.9998	MEF2C;ANXA1;PIK3CD
protein kinase C-activating G protein-coupled receptor signaling pathway (GO:0007205)	3/11	0.0507195	0.24841	0	0	4.36023	12.9998	PARD3;F2R;HTR2B
pyrimidine nucleoside salvage (GO:0043097)	3/11	0.0507195	0.24841	0	0	4.36023	12.9998	UCK2;UPP1;DCK
pyrimidine-containing compound salvage (GO:0008655)	3/11	0.0507195	0.24841	0	0	4.36023	12.9998	UCK2;UPP1;DCK
regulation of cysteine-type endopeptidase activity involved in apoptotic signaling pathway (GO:2001267)	3/11	0.0507195	0.24841	0	0	4.36023	12.9998	GSN;PLAUR;HTRA2
regulation of endocytic recycling (GO:2001135)	3/11	0.0507195	0.24841	0	0	4.36023	12.9998	EHD1;ARHGAP1;ATP9A
regulation of lamellipodium morphogenesis (GO:2000392)	3/11	0.0507195	0.24841	0	0	4.36023	12.9998	SRC;CD44;CORO1C
UDP-N-acetylglucosamine biosynthetic process (GO:0006048)	3/11	0.0507195	0.24841	0	0	4.36023	12.9998	AMDHD2;UAP1L1;RENBP
vasoconstriction (GO:0042310)	3/11	0.0507195	0.24841	0	0	4.36023	12.9998	EDN1;HTR2B;SLC8A1
plasma membrane bounded cell projection morphogenesis (GO:0120039)	8/52	0.0509404	0.24841	0	0	2.1166	6.30134	PAK1;TRIO;DBNL;CTTN;MAP1S;TNIK;DBN1;MAP4K4
[truncated: 3,604 more rows]

## Sheet: BP 24 vs 0
Term	Overlap	P.value	Adjusted.P.value	Old.P.value	Old.Adjusted.P.value	Odds.Ratio	Combined.Score	Genes
[truncated: 4,642 more rows]

## Sheet: BP 36 vs 0
Term	Overlap	P.value	Adjusted.P.value	Old.P.value	Old.Adjusted.P.value	Odds.Ratio	Combined.Score	Genes
[truncated: 4,641 more rows]

[truncated: 3 more sheets: BP 48 vs 0, BP 72 vs 0, BP 144 vs 0]
