# Supplementary material for: CREB3L1 and CREB3L2 control Golgi remodelling during decidualization of endometrial stromal cells
Source: Front Cell Dev Biol. 2022 Oct 13;10:986997. doi: 10.3389/fcell.2022.986997 (PMC9608648; doi:10.3389/fcell.2022.986997)
Supplement: Supplementary file 3 [file Table9.XLSX]

## Sheet: clusters
		z-normalized, mean vst normalized counts
SYMBOL	cluster	0	6	18	24	36	48	72
AGPAT5	1	1.24273	1.406	0.273034	-0.468363	-0.49072	-1.0762	-0.886479
AJUBA	1	1.76404	0.586679	0.0179376	-0.0169642	-0.147086	-0.888294	-1.31631
ANP32A	1	1.22941	1.26432	0.200817	-0.269359	-0.213692	-0.727476	-1.48401
AP1B1	1	1.05998	1.03165	0.284005	0.268033	-0.193321	-0.668308	-1.78203
ATL3	1	0.759855	1.75015	0.229985	-0.373075	-0.542157	-0.589333	-1.23542
BACE2	1	1.33009	1.16484	0.256795	-0.428374	-0.165571	-0.712048	-1.44573
CAPN2	1	1.53455	1.07983	0.0840806	-0.125899	-0.477709	-0.917477	-1.17738
CAV1	1	1.47806	1.01286	0.161272	-0.130413	-0.26964	-0.863709	-1.38843
CCDC88A	1	1.07721	1.03913	0.708166	0.0371463	-0.433411	-0.968222	-1.46002
CDK5RAP2	1	1.21439	1.35065	0.188684	-0.0205019	-0.583798	-0.990564	-1.15886
CEP57	1	1.02774	1.29275	0.47452	-0.0721508	-0.570965	-0.628261	-1.52363
CEP85	1	0.668697	1.45628	0.615829	0.157202	-0.579548	-1.20741	-1.11105
CLN6	1	1.2953	1.37218	0.14571	-0.329075	-0.418024	-1.05215	-1.01394
CLSPN	1	1.09998	1.17336	0.357115	0.184695	-0.308751	-1.16589	-1.34052
COG4	1	1.13736	0.774362	-0.000892387	0.432854	-0.0373669	-0.359924	-1.9464
COPG2	1	0.790113	0.773423	0.72317	0.34479	-0.122709	-0.556677	-1.95211
DCLRE1C	1	1.38378	1.23413	0.352499	-0.376787	-0.797894	-0.744715	-1.05101
DDX54	1	1.34686	1.06431	0.27204	0.185906	-0.591043	-1.15493	-1.12314
EIPR1	1	1.06904	0.846472	0.796848	-0.273374	0.0155307	-0.769876	-1.68464
ELOVL1	1	1.55017	1.03051	-0.0524446	-0.154641	-0.148968	-1.18871	-1.03592
ERAP2	1	1.53996	0.874675	-0.36433	0.139489	0.123231	-1.05397	-1.25906
ERLIN1	1	0.698393	1.39848	0.589006	0.129363	-0.355518	-1.08608	-1.37364
ESCO2	1	0.991199	1.33781	0.343096	0.0924968	-0.358083	-1.00627	-1.40025
EXT1	1	1.39185	1.19038	-0.189332	-0.336691	0.0917973	-0.773028	-1.37497
FAF1	1	1.26956	1.4747	-0.257093	-0.322355	-0.301171	-0.603037	-1.2606
FOXRED2	1	1.29145	1.09325	0.40675	-0.0349794	-0.676299	-1.45803	-0.622145
FUT4	1	1.68556	0.660781	0.460766	-0.12753	-0.666905	-1.11478	-0.897884
G2E3	1	0.745479	1.59743	0.677661	-0.434156	-0.794942	-0.831897	-0.959574
GBP1	1	1.50429	0.851291	0.303689	0.00406362	-0.386455	-0.839484	-1.43739
GLUD1	1	1.10832	1.48121	0.0149569	0.023846	-0.704194	-0.623107	-1.30103
GLYCTK	1	1.29169	1.04529	0.0144028	0.162266	-0.10358	-0.819404	-1.59067
HACD2	1	0.707356	1.56069	0.539184	-0.22666	-0.330558	-0.923431	-1.32658
HACE1	1	1.19773	0.878943	0.355663	0.547138	-0.603426	-0.887939	-1.48811
HRAS	1	1.26156	0.851756	0.253237	0.385418	-0.123384	-1.30109	-1.3275
INPP5E	1	1.53637	0.821259	0.264309	0.0916012	-0.375432	-1.08996	-1.24815
ITGA8	1	1.28263	1.13594	-0.107961	0.0458662	0.0769413	-1.01167	-1.42175
KPNB1	1	1.27755	1.24181	0.265955	-0.03185	-0.64744	-0.810939	-1.29508
LACC1	1	0.772592	1.78109	-0.119203	-0.39133	-0.414131	-0.282935	-1.34608
LBR	1	1.53464	1.14891	0.171493	-0.28054	-0.8826	-0.903133	-0.788766
MAP2K1	1	1.30401	1.31315	0.107909	-0.0286732	-0.594231	-1.05642	-1.04574
MDGA1	1	1.34677	0.975991	0.182729	0.253315	-0.53105	-0.682231	-1.54552
MPHOSPH9	1	0.76396	1.07143	0.972436	0.26216	-0.816031	-0.972067	-1.28189
MSH6	1	1.09776	1.25987	0.469765	-0.00748443	-0.604217	-0.81874	-1.39696
NEDD4	1	1.17618	1.53864	-0.0231693	-0.40528	-0.348025	-0.763425	-1.17493
NRAS	1	0.915011	1.64061	0.235207	-0.561537	-0.204745	-0.944423	-1.08012
NT5C3A	1	1.15496	1.29382	0.288962	-0.162589	-0.291501	-1.44976	-0.833898
OSBPL3	1	1.28747	1.41144	0.252409	-0.517875	-0.7676	-0.977169	-0.688677
PDCL3	1	0.94871	1.16385	0.435331	0.126941	-0.0606366	-1.06306	-1.55113
PIEZO1	1	1.58185	1.01243	0.138592	-0.0833801	-0.617122	-1.00144	-1.03094
PKMYT1	1	1.05541	1.02225	0.438305	0.288836	-0.181153	-1.09852	-1.52513
POLQ	1	0.948119	1.17346	0.526499	0.214501	-0.293862	-1.19671	-1.372
PUM3	1	1.0505	0.558374	0.999603	0.312382	-0.410021	-0.96594	-1.5449
PWP1	1	1.47802	1.01365	0.292657	0.0507126	-0.847962	-1.05031	-0.936775
RAB32	1	1.73793	0.424855	0.341855	-0.0469221	-0.181735	-1.30672	-0.969266
RAF1	1	1.6602	0.720778	0.0156609	0.278665	-0.47499	-1.09677	-1.10354
RNF5	1	1.35367	0.841836	0.650177	-0.0802546	-0.357094	-1.2371	-1.17123
RPGR	1	1.14509	1.12406	0.401032	-0.659555	0.130852	-1.58031	-0.561171
SCARA3	1	1.26983	1.04355	0.384298	0.233054	-0.582464	-1.16764	-1.18063
SEMA4F	1	1.61517	0.851048	0.107314	-0.0510402	-0.722856	-0.394373	-1.40526
SET	1	1.37893	1.39579	0.0933825	-0.589672	-0.618648	-0.700021	-0.95976
SRI	1	1.1434	1.53546	0.0109095	-0.354272	-0.38475	-1.25701	-0.693741
STBD1	1	1.48352	0.992267	-0.077347	-0.00652441	-0.301565	-0.529036	-1.56132
SYNE2	1	1.30682	1.33349	0.0525577	-0.146686	-0.397521	-0.966178	-1.18247
THY1	1	1.42632	0.760123	0.452994	0.156417	-0.654688	-0.603015	-1.53815
TRAF2	1	1.44999	0.76535	0.307641	0.22403	-0.32751	-0.95217	-1.46733
VRK1	1	0.988986	1.33446	0.544703	-0.0666717	-0.469161	-1.16589	-1.16643
VRK2	1	1.32472	1.43859	0.020962	-0.46047	-0.445949	-0.962089	-0.915762
WDR77	1	1.44374	0.421702	0.560913	0.27907	-0.134281	-1.181	-1.39014
ZDHHC13	1	1.23007	1.46865	0.00936007	-0.560713	-0.252788	-0.667167	-1.2274
ACSL3	2	-0.7979	0.0919849	-0.314351	-1.52737	0.143166	1.27956	1.12492
ASAH1	2	-0.939093	-0.374865	-0.562384	-0.586446	-0.152882	0.647097	1.96857
ATP6AP2	2	-0.992432	-0.697896	-0.572843	-0.527143	0.0103845	1.21985	1.56008
CAST	2	-0.780028	-0.576837	-0.982563	-0.430575	0.166305	0.806516	1.79718
CEMIP	2	-0.627165	-0.839704	-1.12705	-0.374932	0.614708	0.763627	1.59052
CLCN5	2	-0.699938	-0.475836	-0.96151	-0.473177	-0.00678616	0.712707	1.90454
CTSL	2	-0.109983	-0.108146	-1.17705	-0.591974	-0.353114	0.340307	1.99996
DHCR24	2	0.301861	0.32418	-1.32768	-1.44099	0.202003	1.1131	0.827532
DHCR7	2	-0.303141	-0.245979	-1.03379	-1.0958	0.00949751	1.24613	1.42309
DNAJB14	2	-1.5055	0.600573	-0.039454	-1.01093	-0.183269	0.949087	1.18949
DNAJB9	2	-1.00054	-0.0111891	-0.83651	-0.617861	-0.157112	0.836209	1.787
ELOVL5	2	-1.14017	-0.0861457	-0.429169	-0.800178	-0.290102	1.28821	1.45755
ERGIC2	2	-1.22074	-0.481344	-0.246188	-0.846467	0.173864	1.17579	1.44508
ERN1	2	-0.19914	-0.926133	-0.877597	-0.27308	-0.236108	0.532528	1.97953
ERO1A	2	-0.683214	0.48372	-0.949866	-1.01758	-0.243061	0.758689	1.65131
FAM3C	2	-1.24568	-0.4312	-0.355317	-0.758043	0.247201	0.906241	1.63679
FASN	2	-0.633966	-0.650498	-0.711087	-0.95149	0.227333	1.44315	1.27656
FDFT1	2	-0.261799	0.808774	-1.08724	-1.439	0.203597	1.33872	0.436939
HMGCR	2	-0.587195	-0.475474	-0.744309	-1.1124	0.356885	1.61824	0.944263
HSD17B12	2	-0.680362	0.242088	-0.61068	-1.21022	-0.371622	1.17002	1.46078
IER3IP1	2	-1.30706	0.663151	-0.00498811	-1.13531	-0.373739	0.86124	1.29671
IGFBP1	2	-0.795758	-0.578697	-0.836724	-0.467397	0.242451	0.480777	1.95535
INSIG1	2	-0.521883	-0.417293	-0.746126	-1.23457	0.357475	1.45713	1.10527
INSIG2	2	-0.763132	-0.155585	-1.11912	-0.874506	0.408181	1.05946	1.44471
LARGE1	2	-0.747063	-0.205886	-1.03643	-0.491487	-0.0840399	0.655025	1.90988
LMBRD1	2	-0.657843	-0.287168	-0.904119	-1.03604	0.232423	1.2229	1.42985
MAN2A1	2	-1.08924	-0.624795	-0.566432	-0.568564	0.123163	1.51901	1.20686
MESD	2	-0.740707	-0.930019	-0.501424	-0.540557	0.0471063	0.838909	1.82669
NSDHL	2	0.411729	0.651175	-0.879651	-1.68468	-0.202067	1.24081	0.462679
NUS1	2	-1.58825	0.646211	0.274049	-0.994061	-0.265083	1.14985	0.777291
PCGF5	2	-1.35234	0.836463	-0.608617	-0.447596	-0.651989	1.14666	1.07742
PCSK9	2	-0.593828	-0.553416	-0.757107	-0.762212	-0.203448	1.31872	1.55129
PLAGL1	2	-0.752147	-0.673462	-0.750402	-0.555101	-0.0354745	1.00831	1.75828
PMEPA1	2	0.0170399	0.389954	-1.6282	-0.946605	0.0596233	0.860736	1.24745
PRKD1	2	-0.541062	-0.583091	-0.844795	-1.09068	0.593335	1.04517	1.42112
PTGS2	2	-0.565245	-0.565245	-0.565245	-0.565245	-0.565245	0.961057	1.86517
RAB18	2	-1.13215	0.328018	-0.0693456	-1.10186	-0.489728	0.99419	1.47088
RDH11	2	-1.17596	-0.720084	-0.534108	-0.541427	0.373821	1.24288	1.35487
RHBDD2	2	-0.246528	-0.95456	-1.28213	-0.37055	0.372148	1.12003	1.36158
RNF103	2	-1.4463	-0.198026	-0.496803	-0.608101	0.467054	0.677356	1.60482
RNF13	2	-1.05045	-0.343267	-0.684551	-0.629724	0.0668613	0.861581	1.77954
SCAMP1	2	-1.28098	0.616634	-0.295128	-1.16989	-0.110201	1.15952	1.08004
SCD	2	-0.159147	-0.391009	-0.959543	-1.22071	0.125386	1.33513	1.2699
SCD5	2	-0.644264	-0.21339	-0.82901	-1.17997	0.326672	1.01758	1.52237
SEMA6D	2	-0.198746	-0.929489	-1.27737	-0.315799	0.145697	1.40362	1.17208
SLC30A7	2	-1.20775	-0.0756752	0.0374086	-0.975918	-0.389448	1.2045	1.40688
SPAST	2	-1.10018	0.674434	-0.512622	-1.15244	-0.213651	1.00572	1.29874
SPRY1	2	-0.0867812	-0.758355	-0.999322	-0.266501	-0.277362	0.351923	2.0364
ST3GAL1	2	-0.330455	-1.12421	-0.953388	-0.300907	0.195591	0.792642	1.72073
TM7SF2	2	-0.202403	-0.809235	-0.939795	-0.834436	0.076912	1.1971	1.51186
TMED5	2	-1.17786	0.371695	-0.379144	-1.1674	-0.0539209	1.0175	1.38914
TMED7	2	-1.48386	0.551843	0.111385	-1.02727	-0.305946	1.15704	0.996796
TMEM33	2	-1.16655	0.133754	-0.390139	-1.09099	0.0415356	0.903972	1.56841
TMEM35A	2	0.115141	-0.945924	-1.2646	-0.0123172	-0.355702	0.824331	1.63907
TMEM41B	2	-1.1667	-0.597977	-0.504071	-0.657047	0.300916	1.13942	1.48546
TMEM50B	2	-1.47331	-0.198252	-0.37601	-0.565184	0.0492496	1.13855	1.42496
TMEM87A	2	-1.07465	-0.104701	-0.516157	-0.454679	-0.0796191	0.148295	2.08151
TMTC3	2	-1.30618	0.651437	-0.254552	-1.25761	0.0654246	0.977514	1.12397
TXNDC16	2	-1.18478	-0.160507	-1.12224	-0.200308	0.33031	0.705141	1.63238
ABCA4	3	-1.15017	-1.06468	-0.328842	-0.295152	0.323999	1.05604	1.45881
ABCA7	3	-1.12816	-1.25977	-0.378988	0.0646006	0.394956	0.858335	1.44903
ABCA8	3	-1.37441	-1.31983	-0.0105444	0.063558	0.73205	0.897524	1.01165
ADAMTS9	3	-1.6552	-0.998634	0.0625246	0.287127	0.282816	0.846723	1.17464
ADPGK	3	-1.4696	-1.1561	0.0332499	0.216885	0.36851	0.612621	1.39444
ALG2	3	-1.5205	-1.10909	-0.0188868	0.202993	0.316533	0.906316	1.22263
AMFR	3	-1.48957	-0.952877	-0.280615	0.268538	0.331694	0.637685	1.48515
ARHGAP21	3	-1.65847	-0.777143	-0.299426	0.318143	0.299288	0.810861	1.30675
ARSG	3	-1.05383	-1.23992	-0.559305	-0.0343509	0.599153	0.969455	1.31879
ATP8A1	3	-1.15571	-0.655732	-0.636794	-0.284749	0.11866	0.909477	1.70485
B4GALT1	3	-1.56071	-0.721474	-0.112379	-0.0954099	0.0418898	1.11534	1.33274
B4GALT2	3	-1.44558	-1.0602	-0.125151	0.0705572	0.325326	0.832894	1.40216
B4GALT3	3	-1.81878	-0.659497	0.158311	0.0689042	0.347054	0.568446	1.33556
B4GAT1	3	-1.43708	-1.0863	-0.0851547	0.0848157	0.299757	0.814135	1.40983
BCL6	3	-1.45187	-1.21717	-0.0147948	0.117733	0.61706	0.733308	1.21573
BDKRB2	3	-1.36842	-1.05251	-0.269617	0.31791	0.12191	0.739262	1.51146
C18orf32	3	-0.8946	-1.11496	-0.706219	0.0680449	0.339574	0.573543	1.73462
C6orf89	3	-1.37076	-0.92481	-0.440484	-0.16105	0.564241	1.11038	1.22249
CD14	3	-1.18697	-1.10977	-0.161531	-0.427579	0.606919	0.834917	1.44401
CHID1	3	-1.12612	-1.23983	-0.556641	0.228065	0.440598	0.904952	1.34898
CHST2	3	-1.44546	-1.14267	-0.170051	0.15927	0.46946	0.887257	1.24219
CKAP4	3	-1.33755	-1.3692	-0.0477571	0.195222	0.580613	1.01397	0.964691
CLN5	3	-1.12279	-0.948179	-0.395452	-0.376536	0.277903	0.986612	1.57845
CLN8	3	-1.07034	-1.23527	-0.422688	-0.124656	0.533241	0.877568	1.44215
CPE	3	-1.27996	-0.983881	-0.412908	0.0199931	0.20917	0.920708	1.52687
CRTAP	3	-1.31103	-1.34906	-0.0929747	0.202189	0.511507	0.831857	1.20751
DDRGK1	3	-1.17775	-1.30598	-0.241237	0.0828454	0.513898	0.668198	1.46003
DERL1	3	-1.56285	-0.946849	-0.0927504	0.191106	0.189886	0.873684	1.34777
DNASE1L1	3	-1.04121	-1.14522	-0.468562	-0.0939005	0.204983	1.0503	1.49361
DPM3	3	-1.38353	-1.26814	-0.204342	0.236401	0.747373	0.750609	1.12163
DPP7	3	-0.981489	-1.17455	-0.676746	0.530702	0.202869	0.469534	1.62968
DRAM2	3	-1.45564	-0.760015	-0.0331002	-0.523457	0.406417	1.00303	1.36276
EDEM2	3	-1.5425	-1.02514	-0.311709	0.2014	0.731582	0.936611	1.00976
ELOVL3	3	-1.12828	-1.12828	-0.446016	-0.314576	0.819835	0.911818	1.28551
EMC3	3	-1.49706	-1.23229	-0.00908754	0.21854	0.711395	0.744511	1.06399
EMC7	3	-1.45942	-0.915215	-0.169726	-0.0113002	0.38637	0.58396	1.58533
ERP44	3	-1.26074	-1.06227	-0.223474	-0.33635	0.527633	0.994356	1.36085
EXT2	3	-1.32189	-1.39275	-0.0561005	0.180785	0.708212	0.990755	0.890989
FAM20A	3	-1.12782	-1.67278	0.154181	0.550928	0.412709	0.931663	0.751127
FAM8A1	3	-1.58625	-0.99684	0.141433	-0.121311	0.436207	1.0212	1.10557
FGFR4	3	-1.421	-1.06851	-0.0830165	-0.0644338	0.298943	1.11655	1.22146
FKBP10	3	-1.18017	-1.34733	-0.21536	0.207118	0.284893	0.915342	1.33551
GABARAPL2	3	-1.42393	-1.09166	-0.225677	-0.00946987	0.788274	0.679008	1.28345
GANAB	3	-1.39295	-1.27124	-0.155179	0.27128	0.502181	1.04437	1.00153
GLB1	3	-0.920697	-1.2423	-0.518516	-0.0442922	0.331841	0.771235	1.62273
GOLGB1	3	-1.68964	-0.947915	-0.0316086	0.24489	0.428109	0.927406	1.06876
GPR108	3	-1.22089	-1.23073	-0.364722	0.0475204	0.7004	0.695336	1.37309
GSTM2	3	-1.1709	-1.17778	-0.263039	-0.106993	0.241304	1.10789	1.36951
H6PD	3	-1.54407	-0.980001	-0.203522	0.122334	0.398297	1.053	1.15396
HLA-F	3	-1.02159	-1.56565	-0.337581	0.399592	0.687868	0.731135	1.10623
HM13	3	-1.00602	-1.33163	-0.593646	0.31244	0.536278	0.648537	1.43404
HSD11B1	3	-1.50771	-1.07548	-0.143618	0.22173	0.556595	0.59198	1.35651
HSPB6	3	-1.3774	-1.26223	-0.122716	0.121563	0.563042	0.993054	1.08469
ITM2B	3	-1.13314	-0.899762	-0.398108	-0.280736	0.099091	0.955392	1.65726
ITM2C	3	-1.28139	-1.21264	-0.165752	0.0724499	0.291627	0.888369	1.40733
KDELR1	3	-1.47598	-1.17674	-0.202378	0.37011	0.472826	1.07979	0.932373
KDELR2	3	-1.64483	-0.965099	0.169315	0.0351158	0.287995	0.994065	1.12344
KIAA0319L	3	-1.44567	-1.19683	-0.124569	0.124189	0.608155	0.959252	1.07548
LAPTM4A	3	-1.18005	-1.06211	-0.214796	-0.223161	0.120409	1.06432	1.49539
LDLR	3	-1.43516	-1.02821	-0.205215	-0.13409	0.566681	1.14989	1.0861
LEPROT	3	-1.11514	-0.978159	-0.531391	-0.427378	0.654737	1.0715	1.32583
LMAN2	3	-1.33896	-1.26399	-0.111129	0.101339	0.571315	0.72341	1.31802
LMAN2L	3	-1.54862	-1.19201	0.0813329	0.277724	0.437457	0.882734	1.06139
LMBR1L	3	-0.850425	-1.60159	-0.345675	0.0972848	0.797683	0.690352	1.21237
LPCAT3	3	-1.21637	-0.956138	-0.422136	-0.229148	0.357581	0.911716	1.55449
LRPAP1	3	-1.40236	-1.06294	-0.255737	0.120814	0.356635	0.822206	1.42138
LTBR	3	-0.837516	-1.45168	-0.375575	0.268861	0.247959	0.521919	1.62603
MAN1A1	3	-1.32359	-1.02814	-0.330239	-0.0256572	0.254847	1.29087	1.16191
MAN1B1	3	-0.97885	-1.31791	-0.408282	0.0428513	0.264695	0.888605	1.50889
MAP3K5	3	-1.6067	-1.09046	-0.0743515	0.22662	0.7543	0.910285	0.880307
MPPE1	3	-1.60121	-0.574894	-0.169404	-0.379758	0.389326	1.00547	1.33047
MR1	3	-1.09003	-0.930094	-0.615216	-0.284057	0.323399	1.21615	1.37984
MYDGF	3	-1.15788	-1.62839	0.0964184	0.461865	0.789511	0.467131	0.971343
NCSTN	3	-1.45513	-1.04027	-0.336104	0.160142	0.513681	0.891501	1.26617
NOMO2	3	-1.28068	-1.2405	-0.237646	0.0200177	0.530166	0.956037	1.25261
ORMDL1	3	-1.46124	-0.831795	-0.18607	-0.282456	0.385306	0.979885	1.39637
ORMDL3	3	-1.41693	-1.16985	-0.0512058	0.16922	0.271623	0.869435	1.32771
OS9	3	-1.01492	-1.21082	-0.61904	0.30392	0.14083	0.946673	1.45336
OSTC	3	-1.47054	-1.16779	0.0907906	0.0641749	0.347492	0.895173	1.2407
P3H1	3	-1.30689	-1.36628	-0.0969207	0.236406	0.502407	0.866308	1.16497
P3H4	3	-1.54245	-1.254	0.189581	0.395776	0.407994	0.723083	1.08002
P4HA1	3	-1.48555	-1.10831	-0.0266736	-0.0162503	0.476416	1.12045	1.03992
P4HA2	3	-1.15954	-1.25511	-0.186658	0.169676	0.00762934	1.01379	1.41021
PCSK5	3	-1.49995	-1.10462	-0.0327301	0.103631	0.408643	0.846549	1.27848
PEMT	3	-1.26876	-1.02411	-0.224437	-0.131618	0.246836	0.796201	1.60589
PGAP3	3	-1.3255	-1.04155	-0.18267	0.00276564	0.0849207	1.02265	1.43939
PIGG	3	-1.29434	-1.10108	-0.212271	-0.270507	0.587806	1.03199	1.25839
PIGS	3	-1.41786	-1.10587	-0.305002	0.208497	0.438717	0.920074	1.26144
PIGT	3	-1.09955	-1.27967	-0.395351	0.361672	0.235471	0.619521	1.55791
PLD3	3	-1.03272	-1.21886	-0.514241	0.122184	0.196737	0.962525	1.48437
PLEKHA3	3	-1.25276	-0.585236	0.0150684	-0.449059	-0.191648	0.593568	1.87007
PNPLA6	3	-1.29576	-1.11558	-0.576043	0.351233	0.431209	1.05498	1.14995
POFUT2	3	-1.49377	-1.26457	0.0758059	0.290497	0.458682	0.961774	0.971583
PPIB	3	-1.2007	-1.25645	-0.337351	0.154945	0.47865	0.707632	1.45327
PPT1	3	-1.54571	-0.940373	-0.262522	-0.0702244	0.88871	0.974009	0.956107
PRDM2	3	-1.20892	-1.54402	-0.00510414	0.259764	0.779803	0.893515	0.824959
PTCH1	3	-1.22384	-1.22878	-0.0645192	0.00472954	0.12362	0.949742	1.43904
PTGS1	3	-1.50643	-0.889612	-0.374288	-0.00245604	0.55442	0.984309	1.23406
RAB31	3	-1.31608	-0.973999	-0.398005	0.0503834	0.387269	0.637298	1.61313
RCN1	3	-1.23742	-1.23109	0.0449454	-0.0586115	0.100981	0.964191	1.417
RCN3	3	-1.12649	-1.50665	-0.243595	0.431667	0.545514	0.711446	1.18811
RER1	3	-1.35217	-1.22298	-0.130726	0.00659352	0.580923	0.862161	1.2562
RPN1	3	-1.32789	-1.09367	-0.251487	-0.0613764	0.407751	0.939063	1.38761
RPN2	3	-1.4223	-1.10848	-0.233645	0.137062	0.416763	0.935151	1.27545
SARAF	3	-1.08204	-0.768653	-0.621227	-0.325478	0.186278	0.916457	1.69467
SCAMP2	3	-1.45995	-1.19777	-0.181855	0.37495	0.444394	0.905087	1.11515
SCAP	3	-1.50262	-1.27004	0.00123753	0.411576	0.525088	0.938129	0.896627
SDF2	3	-1.42081	-0.996282	-0.309033	0.0388055	0.455415	0.804794	1.42711
SDF4	3	-1.03157	-1.31402	-0.515658	0.317199	0.31036	0.762091	1.4716
SELENOF	3	-1.58576	-0.648826	-0.0123371	-0.3837	0.39497	0.75593	1.47972
SERPINH1	3	-1.07502	-1.54678	-0.119229	0.162347	0.524966	0.911174	1.14254
SIL1	3	-1.23205	-1.2248	-0.244275	0.0202013	0.371821	0.912049	1.39705
SLC26A11	3	-0.728479	-1.21333	-0.518736	-0.369658	0.616825	0.489672	1.72371
SLC30A1	3	-1.27576	-0.733096	-0.354391	-0.335731	0.0741782	1.04184	1.58296
SLC35B2	3	-0.966318	-1.40126	-0.323594	0.0371414	0.359495	0.804557	1.48998
SLC35C2	3	-1.1897	-1.32629	-0.0526121	0.166137	0.12147	0.841345	1.43965
SLC37A3	3	-1.45271	-1.00538	-0.247011	-0.0969186	0.632122	0.919617	1.25027
SLC38A10	3	-1.34667	-1.14327	-0.045941	0.0623905	0.291662	0.639172	1.54266
SLC50A1	3	-1.42742	-0.973652	-0.260976	-0.0568822	0.354938	1.07496	1.28903
SMO	3	-0.969664	-1.10226	-0.750595	0.329351	0.0705667	0.869662	1.55294
SPCS1	3	-1.38862	-0.865767	-0.201075	-0.121335	0.383797	0.498553	1.69445
SSR1	3	-1.64167	-0.616008	0.069259	-0.341945	0.205784	0.989704	1.33487
SSR4	3	-1.24927	-1.13804	-0.234657	0.361584	0.223674	0.372495	1.66421
STIM1	3	-1.57742	-1.12491	0.0599208	0.421601	0.245064	0.82493	1.15082
STX16	3	-1.35465	-1.2109	0.141041	0.0842138	0.225504	0.618872	1.49592
SULF2	3	-1.20586	-1.1983	-0.303983	0.177652	0.16599	0.896723	1.46777
SUMF2	3	-1.09073	-1.02929	-0.528114	-0.158552	0.295426	0.934443	1.57682
TBC1D20	3	-1.70699	-0.813771	-0.132891	0.163589	0.563767	0.641881	1.28441
TBXAS1	3	-1.04415	-1.14769	-0.778528	0.622307	0.146778	0.822424	1.37886
TECR	3	-1.1901	-1.22589	-0.482167	0.236625	0.456511	0.825967	1.37905
TGFBI	3	-1.39832	-1.24344	-0.127414	0.39386	0.355542	0.726118	1.29365
TGM2	3	-1.41868	-1.1348	-0.295046	0.0848921	0.788428	0.859156	1.11605
TGOLN2	3	-1.31564	-1.09357	-0.289639	-0.131401	0.528014	1.00435	1.29789
TLR4	3	-1.08198	-1.41062	-0.164237	-0.0825296	0.467153	1.08157	1.19065
TM9SF4	3	-1.52778	-1.23191	0.0523643	0.346239	0.455394	0.98788	0.917811
TMCO1	3	-0.970302	-0.878123	-0.619167	-0.421613	0.351998	0.830609	1.7066
TMED1	3	-1.37672	-1.32827	-0.106463	0.26391	0.631749	0.845784	1.07001
TMED10	3	-1.29019	-0.669556	-0.310453	-0.466873	0.0939777	1.13324	1.50986
TMED3	3	-1.21056	-1.3663	-0.194983	0.190665	0.488811	0.758577	1.3338
TMED9	3	-1.40972	-1.31244	0.0633702	0.195803	0.519081	0.761023	1.18289
TMEM129	3	-1.51378	-1.1895	-0.0515616	0.36621	0.446426	0.782111	1.16009
TMEM147	3	-0.896512	-1.32245	-0.543153	0.0753796	0.654385	0.444674	1.58768
TMEM165	3	-1.4644	-0.739827	0.160573	-0.296339	0.130401	0.497996	1.7116
TMEM258	3	-1.5045	-1.15992	-0.139951	0.388248	0.576302	0.606735	1.23308
TMEM59	3	-1.12554	-1.01099	-0.405039	-0.237351	0.262185	0.90131	1.61542
TMEM67	3	-1.45862	-1.04917	-0.213641	0.129473	0.347996	1.30971	0.934247
TMTC4	3	-1.14167	-0.982526	-0.603025	-0.0517628	0.200691	1.26856	1.30974
TNFRSF1A	3	-1.50728	-1.18796	-0.0521645	0.558978	0.354141	0.605713	1.22857
TOR1B	3	-1.2748	-0.752062	-0.117408	-0.201632	-0.12177	0.644221	1.82346
TPD52	3	-1.45188	-0.942602	0.244266	-0.190164	0.0460947	0.777193	1.51709
TPST1	3	-1.53283	-1.12418	-0.131483	0.275572	0.599479	0.729306	1.18413
TRIM23	3	-1.75997	-0.437447	-0.128547	-0.343962	0.643331	0.779974	1.24662
TXNDC12	3	-1.23283	-1.17409	-0.117005	-0.0208916	0.284063	0.655345	1.60541
UBAC2	3	-1.09217	-1.12516	-0.19806	-0.316384	0.160352	1.09857	1.47285
VKORC1	3	-1.22437	-1.1214	-0.124297	0.263177	-0.0468227	0.571492	1.68222
WIPI1	3	-1.42844	-1.09865	-0.278451	0.27472	0.321115	0.939014	1.27069
YIF1A	3	-1.39116	-1.26904	-0.181918	0.300604	0.518689	0.922394	1.10042
YIF1B	3	-1.49252	-1.36793	0.210517	0.550224	0.641694	0.529743	0.928271
YIPF3	3	-0.888657	-1.24108	-0.738598	0.0514225	0.499087	0.853465	1.46436
YIPF4	3	-1.41475	-0.834285	-0.195683	-0.387724	0.482491	0.930136	1.41982
ZDHHC9	3	-1.25977	-1.03198	-0.358458	-0.0925286	0.296894	0.966277	1.47956
ZFYVE27	3	-1.31619	-1.07342	-0.160309	0.352902	0.130327	0.395928	1.67076
ADAM10	4	1.54264	1.30072	-0.374978	-0.823985	-0.410607	-0.317617	-0.916169
ANKLE2	4	1.56592	1.25923	-0.62951	-0.241173	-0.25889	-0.888248	-0.80733
AP1S2	4	1.62956	1.2425	-0.301319	-0.794003	-0.539697	-0.725949	-0.511093
APBA1	4	2.09641	0.409431	-0.794817	-0.634496	-0.36405	-0.447767	-0.264714
APC	4	2.08881	0.302401	-0.685805	-0.861682	-0.491173	-0.297132	-0.0554175
ATP10A	4	1.73538	0.962582	-0.0446548	-0.206968	-0.702376	-0.833182	-0.910784
ATP10D	4	1.83661	0.0764755	-1.26806	-0.964636	0.251638	-0.0579278	0.125901
ATP8B1	4	1.91275	0.506574	0.0691639	-0.194095	-0.440984	-0.671489	-1.18192
BICD1	4	1.29202	1.4589	-0.310147	-0.503159	-0.122995	-0.597954	-1.21666
BOK	4	1.97417	0.594718	-0.375962	-0.241104	-0.268001	-0.668683	-1.01514
CAMSAP2	4	1.7535	0.954176	-0.417289	-0.919356	-0.810822	-0.581024	0.0208195
CBL	4	1.80913	0.936655	-0.0696585	-0.712675	-0.485273	-0.672201	-0.805982
CD44	4	1.85799	0.611465	-1.04004	-0.966333	-0.353609	-0.171922	0.06244
CNST	4	2.17572	-0.33399	-0.7106	-0.4072	-0.301313	-0.601076	0.178459
CTTN	4	1.77827	1.00592	-0.610011	-0.630782	-0.100593	-0.770921	-0.671886
CYP2S1	4	1.62946	1.2219	-0.438864	-0.424093	-0.404458	-0.616906	-0.967048
DCSTAMP	4	1.94053	-0.16947	-0.971429	-1.00602	-0.312984	0.16735	0.352021
EDEM1	4	1.46619	1.3491	-0.285988	-0.681228	-0.778221	-0.926366	-0.143482
EHD4	4	1.71885	0.927293	-0.0305699	-0.187506	-0.489858	-0.844024	-1.09419
EPHB1	4	1.88714	0.883701	-0.637519	-0.496219	-0.748415	-0.602636	-0.28605
ESYT1	4	1.6764	1.15309	-0.335202	-0.383918	-0.429339	-0.801695	-0.879344
EXTL3	4	2.00082	0.610558	-0.714533	-0.596876	-0.753948	-0.413761	-0.132257
FAM20C	4	2.00523	0.630957	-0.591806	-0.246433	-0.366237	-0.789782	-0.641933
FMNL3	4	2.11987	0.407024	-0.675618	-0.543168	-0.345328	-0.42542	-0.53736
GLIPR2	4	1.76931	1.04352	-0.408217	-0.529345	-0.367849	-0.577195	-0.930219
GLYATL2	4	1.77115	0.815998	-0.649436	-0.0304488	-0.743238	-0.0601878	-1.10384
GNAI3	4	1.6857	1.05901	-0.0123431	-0.727378	-0.34729	-0.748064	-0.909643
GPC2	4	2.1216	-0.12487	-0.606849	-0.248959	-0.978343	-0.28452	0.121941
GPER1	4	2.0349	-0.0755159	-0.817119	-1.05695	-0.0785351	-0.180122	0.173352
GPR37	4	1.95726	0.259017	-0.313437	-0.495878	0.164517	-0.287722	-1.28376
HABP4	4	1.94357	0.807337	-0.751775	-0.504555	-0.516984	-0.543063	-0.434528
HIP1	4	1.20214	1.50695	-0.988022	-0.552237	0.212103	-0.736819	-0.644122
HMOX1	4	2.056	-0.594153	-0.44621	0.0607408	-0.868026	-0.574222	0.365872
HTT	4	2.09073	0.478455	-0.493615	-0.409521	-0.352111	-0.683201	-0.630736
ITPR3	4	1.63946	1.22429	-0.36091	-0.36281	-0.828212	-0.605694	-0.706122
KTN1	4	1.98532	0.723937	-0.481484	-0.593839	-0.378017	-0.532079	-0.723838
LPCAT2	4	1.4951	1.11433	-1.12721	-1.08935	-0.158876	-0.197774	-0.0362199
LSG1	4	1.42745	1.4422	-0.325917	-0.561123	-0.758067	-0.873968	-0.350568
MAMDC2	4	1.83653	0.590648	-0.258285	0.273159	-0.501874	-1.00849	-0.931684
MICALL1	4	1.84944	0.683961	-0.0321057	-0.0905821	-0.471631	-0.963984	-0.975101
MYO18A	4	2.09938	-0.599217	-0.131821	0.0957018	-0.0537915	-0.381324	-1.02893
MYO5A	4	1.31962	1.40268	-0.348849	-0.680877	0.0712525	-0.612478	-1.15135
NBEAL2	4	1.83223	0.924767	-0.407856	-0.941732	-0.690214	-0.336922	-0.380276
NCK2	4	2.01123	0.281014	-0.638637	-0.0614925	0.0930254	-0.976457	-0.708682
NEO1	4	1.37363	1.45418	-0.576334	-1.09793	-0.361451	-0.487014	-0.305075
NMT2	4	2.0086	0.494218	-0.0194776	-0.316176	-0.558868	-0.716694	-0.891601
OSBPL6	4	1.66217	1.05871	-0.926838	-0.861363	-0.304382	-0.649798	0.021499
PANX1	4	2.16259	0.217183	-0.641844	-0.182535	-0.64119	-0.427449	-0.486752
PARP10	4	2.03507	0.0995484	-0.682302	-0.110377	0.236064	-0.976179	-0.601828
PEX3	4	1.63589	1.13118	-0.101834	-0.738605	-0.417755	-1.05068	-0.458193
PPP1R15A	4	2.20033	-0.131536	-0.44685	-0.157427	-0.128984	-0.732388	-0.60314
PRKCD	4	2.17923	-0.195565	-0.714691	-0.185476	0.0658508	-0.611298	-0.538052
RAB27B	4	1.74456	1.08698	-0.605573	-0.626837	-0.218432	-0.775328	-0.605376
RAB30	4	1.82205	0.945218	-0.558683	-0.977411	-0.329807	-0.496715	-0.404652
RAB7B	4	2.09522	0.382883	-0.466629	-0.526163	-0.143791	-0.515319	-0.826206
RAC1	4	1.6254	1.16572	-0.0599228	-0.483539	-0.598658	-0.676572	-0.972432
RAP1GDS1	4	1.57672	1.11509	-0.232695	-0.438299	-0.0818346	-0.707027	-1.23195
RASGRF2	4	1.78755	0.882974	-0.0452358	-0.329913	-0.5415	-0.673382	-1.08049
RASSF2	4	1.90144	0.707911	-0.170378	-0.232517	-0.412089	-0.998644	-0.795725
RGS20	4	1.86545	0.873577	-0.424882	-0.925948	-0.238425	-0.599649	-0.550122
RIPOR1	4	2.22778	-0.102178	-0.512441	-0.186345	-0.570817	-0.564119	-0.291876
RNF19B	4	1.76191	0.851096	-0.417099	0.00888139	-0.32359	-1.18871	-0.692488
RTN4	4	1.93501	0.782811	-0.420505	-0.844843	-0.471061	-0.647008	-0.334408
RUBCN	4	1.66231	0.270099	-0.667429	0.202708	0.266691	-0.124865	-1.60951
SGPL1	4	1.65211	1.11301	-0.0769359	-0.570154	-0.384069	-0.709002	-1.02496
SIPA1L3	4	2.09711	0.0914831	-0.24318	-0.102355	-0.199505	-0.563213	-1.08034
SLC27A4	4	1.74512	0.886629	-1.00055	-0.762924	-0.354473	-0.661653	0.14785
SLC36A1	4	2.1655	0.150108	-0.644458	-0.587998	-0.0644692	-0.553898	-0.464789
SLC37A2	4	1.69252	1.14983	-0.482647	-0.458421	-0.310336	-0.859778	-0.731176
ST6GAL1	4	1.80352	0.883053	-0.913816	-0.0695137	-0.71198	-0.24127	-0.749998
STMN3	4	1.6571	1.10875	-0.372113	-0.132088	-0.429839	-0.859897	-0.971909
SULF1	4	1.80721	0.756549	-0.700305	-1.08777	-0.0929514	-0.692242	0.00950975
SYNE1	4	2.02976	0.214943	-0.771174	-0.0963708	0.0321364	-0.361311	-1.04799
TAP2	4	1.47427	1.42184	-0.666227	-0.618378	-0.607781	-0.731572	-0.272148
TMCC2	4	2.0996	0.17494	-0.301087	-1.01462	-0.0428567	-0.557	-0.358981
TMEM97	4	1.30569	1.45661	-0.214554	-0.993379	-0.861188	-0.628299	-0.0648836
TPST2	4	1.958	0.716669	-0.312028	-0.363293	-0.692449	-0.865362	-0.441534
UNC13B	4	1.55939	1.28886	-0.904815	-0.68362	-0.192166	-0.44936	-0.618284
USP25	4	1.93642	0.650267	-0.360248	-0.613517	-0.951103	-0.645284	-0.0165327
WDR44	4	1.80927	0.921123	-0.314515	-0.834174	-0.321059	-0.325688	-0.934959
ZDHHC6	4	1.57231	1.29911	-0.356521	-0.701032	-0.339496	-0.835848	-0.63852
ZW10	4	1.43815	1.41252	-0.235297	-0.54306	-0.37008	-0.835603	-0.866628
ACBD3	5	-2.04891	-0.365403	0.474894	0.0819874	0.235567	0.991906	0.629956
AGPAT1	5	-1.63905	-1.07079	-0.0483044	0.611045	0.328679	1.03145	0.78696
ALG3	5	-1.74174	-1.10424	0.399422	0.55163	0.509639	0.513875	0.871414
ALKBH5	5	-1.67647	-0.97686	-0.0849234	0.254562	0.565049	0.999851	0.918795
ANGEL1	5	-1.5924	-1.22635	0.109308	0.458445	0.621079	0.924852	0.705066
ARFIP2	5	-1.66685	-1.12457	0.510403	0.663254	0.0859588	0.571101	0.960711
ARL1	5	-1.7793	-0.727043	0.504349	-0.0478099	0.0897256	1.22485	0.73522
ARV1	5	-1.74773	-0.98052	0.170241	0.212443	0.634349	1.0029	0.708311
ASIC1	5	-1.54499	-1.1634	-0.0501636	0.305504	0.589835	1.13161	0.731602
ATG9A	5	-1.74182	-0.947095	-0.137178	0.647937	0.667532	0.607241	0.903382
ATP11A	5	-1.849	-0.433428	0.208928	-0.0446085	0.878624	1.25518	-0.0156941
ATP2A1	5	-1.66747	-1.06881	0.297198	1.05099	0.267837	0.255928	0.864325
ATP7B	5	-1.77922	-0.925498	0.670067	0.912447	0.162166	0.803385	0.156659
ATP8B4	5	-1.9591	-0.0991239	-0.234124	-0.0252433	0.328431	0.922423	1.06674
AZIN2	5	-1.8203	-0.884786	0.633864	0.202124	0.711231	0.956335	0.201527
B4GALT7	5	-1.56885	-1.32785	0.411871	0.804579	0.599679	0.6272	0.453371
BET1L	5	-1.86882	-0.888353	0.583375	0.681649	0.196557	0.780909	0.514686
BSCL2	5	-1.65087	-0.913106	-0.00732154	-0.0873798	0.708101	1.09655	0.85402
CALU	5	-1.73408	-1.04298	0.334078	0.186421	0.551852	0.827468	0.877241
CCDC170	5	-1.78044	-0.945313	0.213382	0.215354	0.53474	0.934761	0.827516
CLINT1	5	-1.90942	-0.662237	0.982227	0.209715	0.186425	0.879542	0.313752
COG6	5	-1.89784	-0.808455	0.497395	0.263302	0.349825	0.924883	0.67089
COG7	5	-1.7845	-0.929848	0.625782	1.10743	0.374144	0.237384	0.369608
COL1A2	5	-1.46536	-1.31093	0.234698	0.47755	0.275641	1.19073	0.59767
COPA	5	-1.62295	-1.25205	0.759122	0.6376	0.509948	0.692408	0.27592
COPB2	5	-1.68617	-1.14504	0.516345	0.547221	0.620183	0.917751	0.229707
COPZ1	5	-1.66331	-0.983765	0.684775	0.724086	0.837908	0.695219	-0.294915
COPZ2	5	-1.4307	-1.46267	0.393545	0.712935	0.748345	0.359214	0.67933
CREB3L2	5	-2.22438	0.446165	0.152462	0.135003	0.296152	0.669215	0.525386
CUL7	5	-1.47085	-1.38471	0.421219	0.826309	0.642148	0.783076	0.182804
CUX1	5	-1.72758	-0.812789	-0.115602	0.324417	0.418135	1.29641	0.617016
DUSP10	5	-2.22515	0.400416	0.0204995	0.59932	0.545287	0.413178	0.246445
DYNC2H1	5	-1.73431	-0.65599	0.32192	-0.0131185	0.835365	1.32442	-0.0782812
ELOVL4	5	-1.66418	-0.515434	0.11232	-0.577345	0.452436	1.17139	1.02081
EMC1	5	-1.58665	-1.16061	0.213983	0.0903751	0.598231	1.02788	0.816797
ENTPD4	5	-1.78216	-0.935395	0.303861	0.170874	0.436276	0.954613	0.851932
ERLEC1	5	-1.71726	-1.00295	0.269359	0.136226	0.440511	0.89346	0.980652
FAM114A1	5	-1.64564	-0.821113	1.0296	0.923666	0.122079	0.749283	-0.357879
FNDC3A	5	-1.85588	-0.585981	-0.0760362	0.0178885	0.547979	0.956627	0.995401
GALNT2	5	-1.80549	-0.643848	-0.0485238	0.0689865	0.348309	0.912079	1.16848
GBF1	5	-1.67363	-1.16307	0.441708	0.681176	0.441745	0.93845	0.333619
GLG1	5	-1.58373	-1.17519	0.0191224	0.482874	0.500007	1.08314	0.673777
GOLGA2	5	-1.71932	-1.1588	0.583648	0.71722	0.530219	0.615181	0.43185
GOLGA3	5	-1.87089	-0.703366	1.04781	0.806619	0.283491	0.419351	0.0169855
GOLGA5	5	-2.00017	-0.537129	0.377561	0.255662	0.7801	0.924404	0.199569
GOLT1B	5	-1.89761	0.125677	0.573578	-0.551175	-0.112249	0.979785	0.881995
GOSR2	5	-1.51277	-1.33369	0.784539	0.791162	0.104515	0.597091	0.569148
GPR107	5	-1.52616	-1.27268	0.294044	0.243046	0.392168	0.980189	0.889393
HACD3	5	-1.58328	-1.11726	0.179919	0.0303775	0.624221	1.13421	0.73182
HACD4	5	-1.77248	-0.371395	1.21753	0.126684	0.0819467	1.05084	-0.33313
IFT20	5	-1.66214	-1.21864	0.426008	0.619638	0.423534	0.631379	0.780223
KDELR3	5	-1.51315	-1.37692	0.591636	0.487239	0.443476	0.90186	0.465857
KRTCAP2	5	-1.76494	-0.952033	0.538172	0.527252	0.300442	0.223892	1.12721
KSR1	5	-2.20868	0.482967	0.709396	0.525569	0.045433	0.160327	0.284993
LITAF	5	-1.74887	-0.902976	0.0634197	0.142588	0.552752	0.992938	0.900149
LMAN1	5	-1.69831	-0.930914	0.172878	0.0533857	0.360668	1.00037	1.04192
LPCAT1	5	-2.08997	-0.249107	0.129118	0.303493	0.227904	0.824136	0.854426
LYSMD3	5	-1.95376	0.315606	0.406235	-0.428205	-0.0378136	1.23099	0.466951
MGAT1	5	-1.8239	-0.977137	0.242948	0.577103	0.550288	0.70396	0.726737
MIA3	5	-1.77775	-0.688203	0.00997233	-0.0408667	0.398961	1.00169	1.0962
MME	5	-1.55785	-0.902793	-0.111119	0.0514605	1.01705	1.28959	0.213657
MOGS	5	-1.59608	-1.21286	0.133869	0.39914	0.531407	0.86227	0.882252
MPLKIP	5	-1.62875	-1.2559	0.328529	0.699577	0.524698	0.737846	0.593998
NBAS	5	-1.56564	-1.30011	0.656911	0.539165	0.542151	0.885231	0.242289
NPC1	5	-2.20452	0.215926	0.2672	-0.00321872	0.712558	0.472982	0.539075
OSBP	5	-1.89117	-0.813532	0.166831	0.393703	0.547703	0.845456	0.751013
PDXDC1	5	-1.73641	-1.10245	0.494456	0.51054	0.304709	0.730122	0.799026
PGRMC2	5	-1.89186	0.411755	-0.134194	-0.569144	0.322917	0.737502	1.12303
PIDD1	5	-1.61678	-1.23127	0.238922	0.73656	0.364153	0.746108	0.762306
PIGP	5	-1.59775	-1.20001	0.209085	0.428594	0.804985	1.00437	0.350732
PIGV	5	-1.88706	-0.905144	0.622888	0.477002	0.698157	0.603382	0.390776
POMGNT1	5	-1.58275	-1.27378	0.376629	0.731106	0.715321	0.790895	0.242573
QPCTL	5	-1.76846	-0.994199	0.215028	0.333696	0.52171	0.739952	0.952272
RCN2	5	-1.74053	-0.793545	0.101563	-0.0953533	0.490463	1.07056	0.966847
RGP1	5	-1.93458	-0.654161	0.298533	0.725811	0.388851	1.0187	0.156845
RNF144A	5	-1.98207	-0.434068	0.0284844	0.130234	0.500126	0.690154	1.06714
SEC16A	5	-1.5992	-1.04134	0.248233	0.666004	-0.0525636	1.25551	0.523367
SEC23A	5	-1.96984	-0.230717	1.07156	0.189209	0.12217	0.925189	-0.107566
SEC23IP	5	-1.9669	-0.364233	0.567806	0.0615842	-0.0774308	1.09418	0.684998
SEC24A	5	-1.8958	-0.658668	0.559776	0.261828	-0.0357968	0.995784	0.772875
SLC30A5	5	-1.96579	-0.521274	0.27659	0.0181359	0.40423	0.782089	1.00601
SLC30A6	5	-1.84971	-0.0982096	0.392819	-0.479344	0.0376934	0.690227	1.30653
SLC35A2	5	-1.64351	-1.112	0.449275	0.170351	0.273367	0.825733	1.03678
SLC35E1	5	-1.82761	-0.821203	0.507161	0.228004	0.090347	0.965949	0.857351
SLC39A7	5	-1.60167	-1.2267	0.25492	0.561849	0.322722	0.747291	0.941593
SMIM14	5	-2.04717	0.0454941	0.107191	0.0190152	0.182306	1.25189	0.441272
SORT1	5	-1.74552	-0.944213	0.189637	0.150005	0.517251	1.08368	0.749166
SPTLC1	5	-1.55749	-1.03469	0.197615	0.178341	0.0606473	1.30786	0.847712
SPTSSA	5	-1.81534	-0.222772	-0.0747207	-0.119556	-0.0616051	1.14251	1.15148
SRGN	5	-1.8744	-0.838182	0.287672	0.195389	0.679177	0.76884	0.781503
STT3A	5	-1.64919	-1.13689	0.221236	0.231604	0.601263	0.974752	0.757229
STT3B	5	-1.75111	-0.258513	0.230617	-0.648702	0.299244	0.926283	1.20218
STX5	5	-1.76555	-0.894798	0.936096	0.890708	-0.0512016	0.346176	0.538573
SYVN1	5	-1.90157	-0.750873	0.138338	0.490482	0.379401	0.642051	1.00217
TBL2	5	-1.80028	-0.978183	0.203014	0.469877	0.505401	0.752891	0.847278
TMED2	5	-1.95861	-0.507643	0.656481	-0.0577792	0.174626	0.910994	0.781935
TMEM167A	5	-1.86722	-0.490081	0.192743	-0.191494	0.311511	1.10093	0.943609
TMEM167B	5	-1.84264	-0.605429	0.524934	-0.033308	0.0359487	0.719381	1.20111
TMEM214	5	-1.62394	-1.25442	0.288449	0.560738	0.581249	0.776457	0.671471
TMEM30A	5	-1.73551	-0.757242	0.624456	-0.217916	0.177391	1.2033	0.705525
TMEM39A	5	-1.96378	-0.666407	0.352721	0.225103	0.437229	0.927799	0.68733
TMF1	5	-1.79385	-0.753924	0.224923	-0.0444047	0.346998	1.00668	1.01357
TMX1	5	-1.91934	0.293051	-0.0981435	-0.366623	0.112397	1.23021	0.748445
TMX3	5	-1.74097	-0.503502	0.0335988	-0.379985	0.453761	1.26916	0.867942
TOR1AIP2	5	-1.89825	-0.341108	-0.0730155	-0.0722871	0.597558	1.29092	0.496179
TRAM1	5	-1.91857	-0.30584	0.42851	-0.333997	0.294076	1.19969	0.636129
UFL1	5	-2.07873	-0.328485	0.40155	0.360046	0.203654	1.03641	0.405559
USO1	5	-1.71316	-0.889403	1.18934	0.115333	0.481395	0.783161	0.0333317
UVRAG	5	-1.88178	-0.701766	0.283397	0.021543	0.449195	0.987181	0.842229
WDR81	5	-1.85796	-0.801278	-0.0565402	0.697098	0.481497	0.810364	0.726819
YIPF5	5	-1.97268	-0.389335	0.309382	-0.198005	0.464069	0.8199	0.966666
YIPF6	5	-1.89381	-0.448066	-0.0220989	-0.0116958	0.32311	1.0016	1.05095
ZDHHC2	5	-2.0345	0.515739	0.993471	-0.159948	0.361889	0.60833	-0.284979
ZMYND8	5	-2.01147	-0.635717	0.225022	0.529571	0.688518	0.701522	0.502559
