# Supplementary material for: CREB3L1 and CREB3L2 control Golgi remodelling during decidualization of endometrial stromal cells
Source: Front Cell Dev Biol. 2022 Oct 13;10:986997. doi: 10.3389/fcell.2022.986997 (PMC9608648; doi:10.3389/fcell.2022.986997)
Supplement: Supplementary file 8 [file Table6.XLSX]

## Sheet: MF 6 vs 0
Term	Overlap	P.value	Adjusted.P.value	Old.P.value	Old.Adjusted.P.value	Odds.Ratio	Combined.Score	Genes
glucocorticoid receptor binding (GO:0035259)	5/9	3.86721e-07	0.00016629	0	0	61.3784	906.287	NR4A2;NR4A1;STAT5B;NR4A3;TACC1
3',5'-cyclic-AMP phosphodiesterase activity (GO:0004115)	4/12	7.14051e-05	0.0153521	0	0	24.485	233.762	PDE4D;PDE3A;PDE7B;PDE8A
E-box binding (GO:0070888)	6/41	0.000161801	0.0231915	0	0	8.42541	73.5466	PER1;HAND2;ATOH8;SNAI1;MITF;PPARG
cAMP response element binding protein binding (GO:0008140)	3/9	0.000627719	0.0544055	0	0	24.4264	180.106	CRTC3;CREM;SIK1
3',5'-cyclic-nucleotide phosphodiesterase activity (GO:0004114)	4/21	0.000747542	0.0544055	0	0	11.5171	82.9081	PDE4D;PDE3A;PDE7B;PDE8A
receptor tyrosine kinase binding (GO:0030971)	6/56	0.000905967	0.0544055	0	0	5.89327	41.2912	SHC4;SHC3;ANGPT1;IRS1;GAB2;TOB1
cyclic-nucleotide phosphodiesterase activity (GO:0004112)	4/23	0.0010713	0.0544055	0	0	10.3037	70.4657	PDE4D;PDE3A;PDE7B;PDE8A
DNA-binding transcription factor binding (GO:0140297)	12/208	0.0011162	0.0544055	0	0	3.02999	20.5973	HDAC4;MYOCD;BEX1;CRTC3;HAND2;CREM;FHL2;SIK1;PPARG;FOS;TBX3;HIPK2
retinoid X receptor binding (GO:0046965)	3/11	0.00119645	0.0544055	0	0	18.318	123.25	NR4A2;PPARG;TACC1
transforming growth factor beta binding (GO:0050431)	4/24	0.00126524	0.0544055	0	0	9.788	65.3103	TGFBR3;TWSG1;LTBP1;TGFBR1
transforming growth factor beta-activated receptor activity (GO:0005024)	3/12	0.00157147	0.06143	0	0	16.2818	105.111	TGFBR3;LTBP1;TGFBR1
protein kinase regulator activity (GO:0019887)	7/98	0.00373092	0.111674	0	0	3.77931	21.1305	HEXIM1;CDKN1C;CCNA2;ITPRIP;RGCC;GPRC5A;SH3BP5
potassium ion leak channel activity (GO:0022841)	3/16	0.00376725	0.111674	0	0	11.2697	62.9009	KCNK6;KCNK1;KCNK2
folic acid transmembrane transporter activity (GO:0008517)	2/5	0.00390924	0.111674	0	0	32.4925	180.152	PDPN;SLC19A2
L-ornithine transmembrane transporter activity (GO:0000064)	2/5	0.00390924	0.111674	0	0	32.4925	180.152	SLC25A15;SLC7A2
kinase inhibitor activity (GO:0019210)	4/33	0.00422378	0.111674	0	0	6.74724	36.8873	CDKN1C;HEXIM1;ITPRIP;SH3BP5
transforming growth factor beta receptor binding (GO:0005160)	3/18	0.00532775	0.111674	0	0	9.76608	51.1238	TGFBR3;TGFBR1;FERMT2
transmembrane receptor protein serine/threonine kinase activity (GO:0004675)	3/18	0.00532775	0.111674	0	0	9.76608	51.1238	TGFBR3;LTBP1;TGFBR1
retinoic acid receptor binding (GO:0042974)	3/18	0.00532775	0.111674	0	0	9.76608	51.1238	NR4A2;PPARG;TACC1
RNA polymerase II-specific DNA-binding transcription factor binding (GO:0061629)	10/190	0.00540387	0.111674	0	0	2.73773	14.2927	NFKBIA;HDAC4;MYOCD;BEX1;PPARG;TACC1;FOS;HIF1A;TBX3;HIPK2
glucuronosyl-N-acetylgalactosaminyl-proteoglycan 4-beta-N-acetylgalactosaminyltransferase activity (GO:0047238)	2/6	0.00578568	0.111674	0	0	24.3682	125.554	CSGALNACT1;CHSY1
carboxylic acid transmembrane transporter activity (GO:0046943)	5/57	0.00580727	0.111674	0	0	4.70985	24.2494	SLC7A8;PDPN;SLC7A2;SLC16A14;SLC19A2
RNA polymerase II cis-regulatory region sequence-specific DNA binding (GO:0000978)	36/1149	0.0061217	0.111674	0	0	1.62455	8.27855	ZNF331;HDAC4;CEBPD;FOXE1;PLAG1;CREM;RORB;HIF1A;HOXD10;FOXO1;GLIS1;HOXA11;NFIL3;CREB3L2;ATOH8;MYBL1;STAT5A;TGIF1;STAT5B;NFATC2;SMAD9;MITF;FOS;MEIS2;TBX3;NR4A2;PER1;NR4A1;MEIS1;NR4A3;NFIA;HAND2;KLF9;SNAI1;PPARG;MKX
leak channel activity (GO:0022840)	3/19	0.00623299	0.111674	0	0	9.15524	46.4894	KCNK6;KCNK1;KCNK2
type II transforming growth factor beta receptor binding (GO:0005114)	2/8	0.0105146	0.167097	0	0	16.2438	73.9903	TGFBR3;TGFBR1
disulfide oxidoreductase activity (GO:0015036)	2/8	0.0105146	0.167097	0	0	16.2438	73.9903	TMX1;GLRX
phosphatidylinositol phospholipase C activity (GO:0004435)	3/23	0.0107333	0.167097	0	0	7.32269	33.204	EDNRA;PLCB4;PLCH1
protein kinase inhibitor activity (GO:0004860)	4/43	0.0108807	0.167097	0	0	5.01462	22.6699	CDKN1C;HEXIM1;ITPRIP;SH3BP5
bioactive lipid receptor activity (GO:0045125)	2/9	0.0133394	0.181834	0	0	13.9225	60.104	LPAR1;S1PR1
interleukin-1 binding (GO:0019966)	2/9	0.0133394	0.181834	0	0	13.9225	60.104	IL1RN;IL1R1
inward rectifier potassium channel activity (GO:0005242)	3/25	0.0135319	0.181834	0	0	6.65631	28.6402	KCNK6;KCNJ8;KCNK1
phospholipase C activity (GO:0004629)	3/25	0.0135319	0.181834	0	0	6.65631	28.6402	EDNRA;PLCB4;PLCH1
phosphatidylinositol-3,4-bisphosphate binding (GO:0043325)	3/26	0.015072	0.186065	0	0	6.36658	26.7073	PLEKHA1;PLEKHA2;GAB2
protein tyrosine kinase binding (GO:1990782)	5/72	0.0152018	0.186065	0	0	3.6526	15.291	SHC4;SHC3;ANGPT1;NOX4;TOB1
cAMP response element binding (GO:0035497)	2/10	0.0164534	0.186065	0	0	12.1816	50.0325	NR4A3;CREB3L2
MAP kinase tyrosine/serine/threonine phosphatase activity (GO:0017017)	2/10	0.0164534	0.186065	0	0	12.1816	50.0325	DUSP10;DUSP1
prostaglandin receptor activity (GO:0004955)	2/10	0.0164534	0.186065	0	0	12.1816	50.0325	PTGFR;PPARG
protein tyrosine/threonine phosphatase activity (GO:0008330)	2/10	0.0164534	0.186065	0	0	12.1816	50.0325	DUSP10;DUSP1
cis-regulatory region sequence-specific DNA binding (GO:0000987)	34/1149	0.0168757	0.186065	0	0	1.5231	6.21711	ZNF331;HDAC4;CEBPD;FOXE1;PLAG1;CREM;RORB;HIF1A;HOXD10;FOXO1;GLIS1;HOXA11;NFIL3;ATOH8;MYBL1;STAT5A;TGIF1;STAT5B;NFATC2;SMAD9;MITF;FOS;MEIS2;TBX3;NR4A2;PER1;NR4A1;MEIS1;NR4A3;NFIA;KLF9;SNAI1;PPARG;MKX
sequence-specific DNA binding (GO:0043565)	23/707	0.0174595	0.18769	0	0	1.66911	6.75633	HDAC4;TGIF1;MBNL2;CEBPD;FOXE1;EPAS1;CREM;NFATC2;FOS;RORB;HIF1A;HOXD10;MEIS2;FOXO1;GLIS1;TBX3;HOXA11;NR4A2;NR4A1;SNAPC1;HAND2;SNAI1;PPARG
receptor antagonist activity (GO:0048019)	3/28	0.0184372	0.193366	0	0	5.85666	23.3879	IL1RN;FST;DKK1
phosphatase activity (GO:0016791)	5/79	0.0218661	0.223867	0	0	3.3059	12.6379	PPP1CB;DUSP10;ARMT1;NUDT16;PLPP3
transmembrane receptor protein tyrosine kinase adaptor activity (GO:0005068)	2/12	0.0234984	0.229643	0	0	9.74428	36.5491	IRS1;GAB2
MAP kinase phosphatase activity (GO:0033549)	2/12	0.0234984	0.229643	0	0	9.74428	36.5491	DUSP10;DUSP1
voltage-gated potassium channel activity (GO:0005249)	5/82	0.0252224	0.241014	0	0	3.17661	11.69	KCNG1;KCNK6;KCNJ8;KCNK1;KCNK2
RNA polymerase II transcription regulatory region sequence-specific DNA binding (GO:0000977)	38/1359	0.0264257	0.245502	0	0	1.43634	5.21882	ZNF331;HDAC4;CEBPD;FOXE1;PLAG1;EPAS1;CREM;TWIST2;RORB;HIF1A;HOXD10;FOXO1;GLIS1;HOXA11;NFIL3;ATOH8;MYBL1;STAT5A;TGIF1;STAT5B;NFATC2;SMAD9;NFXL1;MITF;FOS;MEIS2;TBX3;NR4A2;PER1;NR4A1;MEIS1;NR4A3;NFIA;HAND2;KLF9;SNAI1;PPARG;MKX
I-SMAD binding (GO:0070411)	2/13	0.0274049	0.245502	0	0	8.85798	31.8625	SMAD9;TGFBR1
insulin-like growth factor I binding (GO:0031994)	2/13	0.0274049	0.245502	0	0	8.85798	31.8625	IGFBP4;IGF1R
sequence-specific double-stranded DNA binding (GO:1990837)	22/712	0.0326838	0.286817	0	0	1.57801	5.39818	HDAC4;TGIF1;MBNL2;CEBPD;FOXE1;CREM;NFATC2;FOS;RORB;HOXD10;MEIS2;GLIS1;TBX3;HOXA11;NR4A2;PER1;NR4A1;HAND2;CREB3L2;SNAI1;PPARG;TBL1X
hexosyltransferase activity (GO:0016758)	6/119	0.0338508	0.291117	0	0	2.59924	8.80047	CSGALNACT1;CHSY1;GCNT1;HAS2;TMTC1;B4GALT4
nuclear receptor binding (GO:0016922)	6/120	0.0350516	0.295534	0	0	2.5763	8.63302	NR4A2;STAT5B;NR4A1;NR4A3;TACC1;HIF1A
insulin-like growth factor binding (GO:0005520)	2/15	0.035928	0.297097	0	0	7.49445	24.9283	IGFBP4;IGF1R
potassium channel activity (GO:0005267)	5/91	0.0372019	0.301827	0	0	2.84286	9.35698	KCNG1;KCNK6;KCNMB4;KCNK1;KCNK2
PDZ domain binding (GO:0030165)	4/63	0.0384563	0.304502	0	0	3.31136	10.7892	TGFBR3;PLEKHA1;PLEKHA2;SLC26A6
DNA-binding transcription activator activity, RNA polymerase II-specific (GO:0001228)	12/333	0.038948	0.304502	0	0	1.83817	5.96582	NR4A2;NR4A1;MEIS1;NR4A3;NFIA;PLAG1;HAND2;MITF;HIF1A;MYBL1;MEIS2;FOXO1
organic cation transmembrane transporter activity (GO:0015101)	2/16	0.0405224	0.311154	0	0	6.95878	22.3091	SLC44A1;SLC7A8
adrenergic receptor binding (GO:0031690)	2/17	0.0453246	0.341922	0	0	6.49453	20.0935	PDE4D;ADRA2C
adenyl ribonucleotide binding (GO:0032559)	11/306	0.0474234	0.351587	0	0	1.83129	5.58295	NUAK2;MTHFD1L;KSR1;KCNJ8;PDE4D;PDK4;PIM1;SIK1;SIK2;HSPA2;TGFBR1
protein kinase binding (GO:0019901)	16/506	0.0526554	0.383759	0	0	1.60791	4.73367	SHC4;TOP2A;SHC3;DUSP1;IRS1;CAVIN2;HIF1A;PPP1CB;CCNA2;RGCC;DUSP10;NR4A3;NOX4;RBBP6;SIK1;FERMT2
phosphatidylinositol 3-kinase regulator activity (GO:0035014)	2/19	0.0555114	0.39131	0	0	5.72988	16.566	WDR91;SOCS6
R-SMAD binding (GO:0070412)	2/19	0.0555114	0.39131	0	0	5.72988	16.566	RGCC;FOS
ATP binding (GO:0005524)	10/278	0.0567738	0.393753	0	0	1.83044	5.25095	NUAK2;MTHFD1L;KSR1;KCNJ8;PDK4;PIM1;SIK1;SIK2;HSPA2;TGFBR1
protein kinase C binding (GO:0005080)	3/45	0.0622749	0.4011	0	0	3.48308	9.66971	TOP2A;IRS1;CAVIN2
G protein-coupled receptor activity (GO:0004930)	10/283	0.0624484	0.4011	0	0	1.79645	4.98231	GABBR2;GPR183;C5AR2;ADGRG6;LPAR1;OPRL1;S1PR1;S1PR3;RORB;ADRA2C
phosphotransferase activity, alcohol group as acceptor (GO:0016773)	4/75	0.0652463	0.4011	0	0	2.75	7.50636	GK;RFK;PGM2L1;GNE
histone acetyltransferase binding (GO:0035035)	2/21	0.0664106	0.4011	0	0	5.12621	13.9018	EPAS1;HIF1A
protein tyrosine/serine/threonine phosphatase activity (GO:0008138)	2/22	0.0721043	0.4011	0	0	4.86965	12.8054	DUSP10;DUSP1
organic anion transmembrane transporter activity (GO:0008514)	6/144	0.0722682	0.4011	0	0	2.12563	5.58481	SLC25A15;SLC7A8;PDPN;SLC26A6;SLC7A2;SLC19A2
cation transmembrane transporter activity (GO:0008324)	3/48	0.0726833	0.4011	0	0	3.25037	8.52132	SLC25A15;SLC7A8;SLC7A2
manganese ion binding (GO:0030145)	3/48	0.0726833	0.4011	0	0	3.25037	8.52132	GALNT2;PIM1;NUDT16
magnesium ion binding (GO:0000287)	6/146	0.0761108	0.4011	0	0	2.09505	5.39593	TOP2A;NUAK2;SIK1;NUDT16;SIK2;NUDT12
amino acid transmembrane transporter activity (GO:0015171)	3/49	0.0763145	0.4011	0	0	3.17955	8.18064	SLC7A8;PDPN;SLC7A2
gamma-tubulin binding (GO:0043015)	2/23	0.0779492	0.4011	0	0	4.63753	11.8336	DIXDC1;NDRG1
N-methyltransferase activity (GO:0008170)	2/23	0.0779492	0.4011	0	0	4.63753	11.8336	NNMT;TRMT1L
ligand-gated cation channel activity (GO:0099094)	4/80	0.078661	0.4011	0	0	2.56842	6.53049	KCNK6;KCNJ8;KCNK1;GRIA3
methyltransferase activity (GO:0008168)	3/50	0.0800241	0.4011	0	0	3.11174	7.85848	ARMT1;NNMT;METTL7A
alpha-actinin binding (GO:0051393)	2/24	0.0839368	0.4011	0	0	4.4265	10.9675	PPARG;MYPN
nuclear localization sequence binding (GO:0008139)	2/24	0.0839368	0.4011	0	0	4.4265	10.9675	NFKBIA;TNPO1
kinase binding (GO:0019900)	14/461	0.0860574	0.4011	0	0	1.53781	3.77184	SHC4;SHC3;WWC1;HIF1A;PPP1CB;CCNA2;PER1;RGCC;NR4A3;SNAI1;RBBP6;SIK1;PDE8A;FERMT2
protein heterodimerization activity (GO:0046982)	7/188	0.0875916	0.4011	0	0	1.89133	4.60551	NR4A2;TOP2A;NR4A1;GABBR2;EPAS1;ADRA2C;HIF1A
UDP-glycosyltransferase activity (GO:0008194)	4/84	0.0903023	0.4011	0	0	2.4395	5.866	CSGALNACT1;CHSY1;GCNT1;HAS2
L-amino acid transmembrane transporter activity (GO:0015179)	3/53	0.0916082	0.4011	0	0	2.92459	6.99045	SLC25A15;SLC7A8;SLC7A2
phosphoric ester hydrolase activity (GO:0042578)	3/53	0.0916082	0.4011	0	0	2.92459	6.99045	PPP1CB;DUSP10;ARMT1
serine C-palmitoyltransferase activity (GO:0004758)	1/5	0.0970102	0.4011	0	0	12.1538	28.3542	SPTSSA
activin receptor activity, type I (GO:0016361)	1/5	0.0970102	0.4011	0	0	12.1538	28.3542	TGFBR1
alpha-2A adrenergic receptor binding (GO:0031694)	1/5	0.0970102	0.4011	0	0	12.1538	28.3542	ADRA2C
sphingosine-1-phosphate receptor activity (GO:0038036)	1/5	0.0970102	0.4011	0	0	12.1538	28.3542	S1PR1
transforming growth factor beta receptor activity, type I (GO:0005025)	1/5	0.0970102	0.4011	0	0	12.1538	28.3542	TGFBR1
beta-2 adrenergic receptor binding (GO:0031698)	1/5	0.0970102	0.4011	0	0	12.1538	28.3542	PDE4D
tumor necrosis factor binding (GO:0043120)	1/5	0.0970102	0.4011	0	0	12.1538	28.3542	TNFRSF1B
C-palmitoyltransferase activity (GO:0016454)	1/5	0.0970102	0.4011	0	0	12.1538	28.3542	SPTSSA
type 2 fibroblast growth factor receptor binding (GO:0005111)	1/5	0.0970102	0.4011	0	0	12.1538	28.3542	FGF7
choline transmembrane transporter activity (GO:0015220)	1/5	0.0970102	0.4011	0	0	12.1538	28.3542	SLC44A1
chondroitin sulfotransferase activity (GO:0034481)	1/5	0.0970102	0.4011	0	0	12.1538	28.3542	CHST7
double-stranded RNA adenosine deaminase activity (GO:0003726)	1/5	0.0970102	0.4011	0	0	12.1538	28.3542	ADARB1
interleukin-1 receptor activity (GO:0004908)	1/5	0.0970102	0.4011	0	0	12.1538	28.3542	IL1R1
L-leucine transmembrane transporter activity (GO:0015190)	1/5	0.0970102	0.4011	0	0	12.1538	28.3542	SLC7A8
L-lysine transmembrane transporter activity (GO:0015189)	1/5	0.0970102	0.4011	0	0	12.1538	28.3542	SLC7A2
nerve growth factor binding (GO:0048406)	1/5	0.0970102	0.4011	0	0	12.1538	28.3542	SORT1
neuroligin family protein binding (GO:0097109)	1/5	0.0970102	0.4011	0	0	12.1538	28.3542	NRXN3
nucleotide phosphatase activity, acting on free nucleotides (GO:0098519)	1/5	0.0970102	0.4011	0	0	12.1538	28.3542	NUDT16
opioid receptor binding (GO:0031628)	1/5	0.0970102	0.4011	0	0	12.1538	28.3542	PENK
procollagen-proline 4-dioxygenase activity (GO:0004656)	1/5	0.0970102	0.4011	0	0	12.1538	28.3542	P4HA3
pyruvate dehydrogenase (acetyl-transferring) kinase activity (GO:0004740)	1/5	0.0970102	0.4011	0	0	12.1538	28.3542	PDK4
growth factor activity (GO:0008083)	4/87	0.099543	0.403147	0	0	2.35096	5.42406	IL11;FGF7;BDNF;DKK1
acetylgalactosaminyltransferase activity (GO:0008376)	2/27	0.102676	0.403147	0	0	3.89473	8.86509	CSGALNACT1;CHSY1
myosin binding (GO:0017022)	3/56	0.103841	0.403147	0	0	2.75862	6.24798	DMD;STXBP5;NKD2
monocarboxylic acid transmembrane transporter activity (GO:0008028)	2/28	0.109156	0.403147	0	0	3.74474	8.29451	SLC16A14;SLC26A6
double-stranded DNA binding (GO:0003690)	18/651	0.112051	0.403147	0	0	1.39697	3.0577	TGIF1;MBNL2;CEBPD;FOXE1;CREM;NFATC2;FOS;RORB;HOXD10;MEIS2;GLIS1;TBX3;HOXA11;NR4A2;NR4A1;HAND2;SNAI1;PPARG
1-acylglycerophosphocholine O-acyltransferase activity (GO:0047184)	1/6	0.115255	0.403147	0	0	9.72258	21.0067	LPCAT1
alpha-adrenergic receptor activity (GO:0004936)	1/6	0.115255	0.403147	0	0	9.72258	21.0067	ADRA2C
arachidonic acid binding (GO:0050544)	1/6	0.115255	0.403147	0	0	9.72258	21.0067	PPARG
thyroid hormone transmembrane transporter activity (GO:0015349)	1/6	0.115255	0.403147	0	0	9.72258	21.0067	SLC7A8
ATP-activated inward rectifier potassium channel activity (GO:0015272)	1/6	0.115255	0.403147	0	0	9.72258	21.0067	KCNJ8
epinephrine binding (GO:0051379)	1/6	0.115255	0.403147	0	0	9.72258	21.0067	ADRA2C
G protein-coupled opioid receptor activity (GO:0004985)	1/6	0.115255	0.403147	0	0	9.72258	21.0067	OPRL1
icosatetraenoic acid binding (GO:0050543)	1/6	0.115255	0.403147	0	0	9.72258	21.0067	PPARG
LBD domain binding (GO:0050693)	1/6	0.115255	0.403147	0	0	9.72258	21.0067	PPARG
protein carboxyl O-methyltransferase activity (GO:0051998)	1/6	0.115255	0.403147	0	0	9.72258	21.0067	ARMT1
mitogen-activated protein kinase binding (GO:0051019)	2/29	0.11574	0.403147	0	0	3.60586	7.77569	DUSP10;DUSP1
ubiquitin-like protein ligase binding (GO:0044389)	9/282	0.11935	0.403147	0	0	1.61271	3.42813	NFKBIA;PER1;PTPRN;PRR5L;TNFRSF1B;HIF1A;FOXO1;NKD2;CUL4B
glucuronosyltransferase activity (GO:0015020)	2/31	0.129197	0.403147	0	0	3.35684	6.86949	CSGALNACT1;CHSY1
kinase activator activity (GO:0019209)	2/31	0.129197	0.403147	0	0	3.35684	6.86949	GPRC5A;RGCC
protein serine/threonine phosphatase activity (GO:0004722)	3/62	0.130073	0.403147	0	0	2.47732	5.0529	PPP1CB;PPP1R3C;DUSP1
3',5'-cyclic-GMP phosphodiesterase activity (GO:0047555)	1/7	0.133132	0.403147	0	0	8.10174	16.3364	PDE8A
alcohol dehydrogenase activity, zinc-dependent (GO:0004024)	1/7	0.133132	0.403147	0	0	8.10174	16.3364	ADH1B
sphingosine N-acyltransferase activity (GO:0050291)	1/7	0.133132	0.403147	0	0	8.10174	16.3364	CERS6
sphingosine-1-phosphate phosphatase activity (GO:0042392)	1/7	0.133132	0.403147	0	0	8.10174	16.3364	PLPP3
SUMO-specific protease activity (GO:0016929)	1/7	0.133132	0.403147	0	0	8.10174	16.3364	USPL1
branched-chain amino acid transmembrane transporter activity (GO:0015658)	1/7	0.133132	0.403147	0	0	8.10174	16.3364	SLC7A8
hydrolase activity, acting on acid anhydrides, in phosphorus-containing anhydrides (GO:0016818)	1/7	0.133132	0.403147	0	0	8.10174	16.3364	NUDT12
icosanoid binding (GO:0050542)	1/7	0.133132	0.403147	0	0	8.10174	16.3364	PPARG
insulin-like growth factor II binding (GO:0031995)	1/7	0.133132	0.403147	0	0	8.10174	16.3364	IGFBP4
JUN kinase binding (GO:0008432)	1/7	0.133132	0.403147	0	0	8.10174	16.3364	DUSP10
minor groove of adenine-thymine-rich DNA binding (GO:0003680)	1/7	0.133132	0.403147	0	0	8.10174	16.3364	HAND2
myosin heavy chain binding (GO:0032036)	1/7	0.133132	0.403147	0	0	8.10174	16.3364	NKD2
N-acetylglucosamine 6-O-sulfotransferase activity (GO:0001517)	1/7	0.133132	0.403147	0	0	8.10174	16.3364	CHST7
NAD(P)H oxidase H2O2-forming activity (GO:0016174)	1/7	0.133132	0.403147	0	0	8.10174	16.3364	NOX4
nitric-oxide synthase binding (GO:0050998)	1/7	0.133132	0.403147	0	0	8.10174	16.3364	DMD
oxysterol binding (GO:0008142)	1/7	0.133132	0.403147	0	0	8.10174	16.3364	GPR183
peroxisome proliferator activated receptor binding (GO:0042975)	1/7	0.133132	0.403147	0	0	8.10174	16.3364	TACC1
phosphatidic acid transfer activity (GO:1990050)	1/7	0.133132	0.403147	0	0	8.10174	16.3364	PITPNC1
potassium ion transmembrane transporter activity (GO:0015079)	2/32	0.136056	0.409118	0	0	3.24478	6.47233	KCNG1;KCNK1
transcription regulatory region nucleic acid binding (GO:0001067)	7/212	0.13894	0.409994	0	0	1.66784	3.29184	HDAC4;PER1;HAND2;CREB3L2;PPARG;FOS;TBL1X
exoribonuclease activity, producing 5'-phosphomonoesters (GO:0016896)	2/33	0.142993	0.409994	0	0	3.13995	6.10707	CNOT6L;EXOSC9
ribonuclease activity (GO:0004540)	3/66	0.14872	0.409994	0	0	2.31956	4.42036	TSNAX;LACTB2;EXOSC9
3'-5'-exoribonuclease activity (GO:0000175)	2/34	0.150003	0.409994	0	0	3.04167	5.77034	CNOT6L;EXOSC9
endoribonuclease activity (GO:0004521)	2/34	0.150003	0.409994	0	0	3.04167	5.77034	TSNAX;LACTB2
frizzled binding (GO:0005109)	2/34	0.150003	0.409994	0	0	3.04167	5.77034	WNT2B;WNT5A
7SK snRNA binding (GO:0097322)	1/8	0.150649	0.409994	0	0	6.94399	13.1436	HEXIM1
arginine transmembrane transporter activity (GO:0015181)	1/8	0.150649	0.409994	0	0	6.94399	13.1436	SLC7A2
tRNA-specific adenosine deaminase activity (GO:0008251)	1/8	0.150649	0.409994	0	0	6.94399	13.1436	ADARB1
glycine transmembrane transporter activity (GO:0015187)	1/8	0.150649	0.409994	0	0	6.94399	13.1436	SLC7A8
glycogen binding (GO:2001069)	1/8	0.150649	0.409994	0	0	6.94399	13.1436	PPP1R3C
neurotrophin binding (GO:0043121)	1/8	0.150649	0.409994	0	0	6.94399	13.1436	SORT1
O-acetyltransferase activity (GO:0016413)	1/8	0.150649	0.409994	0	0	6.94399	13.1436	LPCAT1
peptidyl-proline 4-dioxygenase activity (GO:0031545)	1/8	0.150649	0.409994	0	0	6.94399	13.1436	P4HA3
procollagen-proline dioxygenase activity (GO:0019798)	1/8	0.150649	0.409994	0	0	6.94399	13.1436	P4HA3
phosphatidylinositol-3,4,5-trisphosphate binding (GO:0005547)	2/35	0.15708	0.424808	0	0	2.94934	5.45923	GAB2;FERMT2
growth factor receptor binding (GO:0070851)	4/105	0.163164	0.426057	0	0	1.9302	3.49945	IL11;FGF7;EFEMP1;IL1R1
phosphoric diester hydrolase activity (GO:0008081)	2/36	0.164219	0.426057	0	0	2.86245	5.17118	PLCB4;GPCPD1
activin-activated receptor activity (GO:0017002)	1/9	0.167813	0.426057	0	0	6.07568	10.8445	TGFBR1
alcohol dehydrogenase (NAD+) activity (GO:0004022)	1/9	0.167813	0.426057	0	0	6.07568	10.8445	ADH1B
tumor necrosis factor-activated receptor activity (GO:0005031)	1/9	0.167813	0.426057	0	0	6.07568	10.8445	TNFRSF1B
type I transforming growth factor beta receptor binding (GO:0034713)	1/9	0.167813	0.426057	0	0	6.07568	10.8445	FERMT2
L-alanine transmembrane transporter activity (GO:0015180)	1/9	0.167813	0.426057	0	0	6.07568	10.8445	SLC7A8
oxalate transmembrane transporter activity (GO:0019531)	1/9	0.167813	0.426057	0	0	6.07568	10.8445	SLC26A6
phosphatidylinositol transfer activity (GO:0008526)	1/9	0.167813	0.426057	0	0	6.07568	10.8445	PITPNC1
potassium ion binding (GO:0030955)	1/9	0.167813	0.426057	0	0	6.07568	10.8445	HDAC4
ubiquitin protein ligase binding (GO:0031625)	8/265	0.169419	0.426057	0	0	1.52018	2.6989	NFKBIA;PER1;PRR5L;TNFRSF1B;HIF1A;FOXO1;NKD2;CUL4B
receptor ligand activity (GO:0048018)	9/307	0.170656	0.426057	0	0	1.47551	2.60886	IL11;FGF7;WNT2B;SEMA3C;BDNF;WNT5A;INHBB;METRNL;DKK1
calcium channel regulator activity (GO:0005246)	2/37	0.171414	0.426057	0	0	2.78053	4.90395	ITPR1;SGK1
phosphotyrosine residue binding (GO:0001784)	2/37	0.171414	0.426057	0	0	2.78053	4.90395	SHC3;IRS1
adenosine deaminase activity (GO:0004000)	1/10	0.184631	0.438969	0	0	5.40033	9.12331	ADARB1
adenylate cyclase binding (GO:0008179)	1/10	0.184631	0.438969	0	0	5.40033	9.12331	AKAP12
cyclin-dependent protein serine/threonine kinase inhibitor activity (GO:0004861)	1/10	0.184631	0.438969	0	0	5.40033	9.12331	HEXIM1
interleukin-1 receptor binding (GO:0005149)	1/10	0.184631	0.438969	0	0	5.40033	9.12331	IL1RN
nucleoside-triphosphate diphosphatase activity (GO:0047429)	1/10	0.184631	0.438969	0	0	5.40033	9.12331	NUDT16
signaling receptor complex adaptor activity (GO:0030159)	2/39	0.185951	0.438969	0	0	2.62996	4.42431	IRS1;GAB2
N-acyltransferase activity (GO:0016410)	2/39	0.185951	0.438969	0	0	2.62996	4.42431	CERS6;SAT1
protein tyrosine phosphatase activity (GO:0004725)	3/74	0.188293	0.438969	0	0	2.05736	3.43528	PTPRE;DUSP1;PTPRN
transition metal ion binding (GO:0046914)	12/445	0.191697	0.438969	0	0	1.35479	2.23789	ZNF331;HDAC4;MT2A;ZNF185;LACTB2;ADH1B;GALNT2;PAPPA;PIM1;PPARG;NUDT16;NUDT12
sulfotransferase activity (GO:0008146)	2/40	0.193284	0.438969	0	0	2.56062	4.20862	CHST7;HS6ST1
superoxide-generating NAD(P)H oxidase activity (GO:0016175)	1/11	0.201109	0.438969	0	0	4.86005	7.79507	NOX4
calcium channel inhibitor activity (GO:0019855)	1/11	0.201109	0.438969	0	0	4.86005	7.79507	ITPR1
carbohydrate kinase activity (GO:0019200)	1/11	0.201109	0.438969	0	0	4.86005	7.79507	GNE
vinculin binding (GO:0017166)	1/11	0.201109	0.438969	0	0	4.86005	7.79507	DMD
chloride ion binding (GO:0031404)	1/11	0.201109	0.438969	0	0	4.86005	7.79507	NUDT16
complement receptor activity (GO:0004875)	1/11	0.201109	0.438969	0	0	4.86005	7.79507	C5AR2
GABA receptor binding (GO:0050811)	1/11	0.201109	0.438969	0	0	4.86005	7.79507	PLCL2
galactosyltransferase activity (GO:0008378)	1/11	0.201109	0.438969	0	0	4.86005	7.79507	B4GALT4
inositol 1,4,5 trisphosphate binding (GO:0070679)	1/11	0.201109	0.438969	0	0	4.86005	7.79507	ITPR1
intracellular ligand-gated ion channel activity (GO:0005217)	1/11	0.201109	0.438969	0	0	4.86005	7.79507	ITPR1
MAP-kinase scaffold activity (GO:0005078)	1/11	0.201109	0.438969	0	0	4.86005	7.79507	KSR1
myosin II binding (GO:0045159)	1/11	0.201109	0.438969	0	0	4.86005	7.79507	STXBP5
outward rectifier potassium channel activity (GO:0015271)	1/11	0.201109	0.438969	0	0	4.86005	7.79507	KCNK2
racemase and epimerase activity, acting on carbohydrates and derivatives (GO:0016857)	1/11	0.201109	0.438969	0	0	4.86005	7.79507	GNE
signal sequence binding (GO:0005048)	2/42	0.208055	0.444857	0	0	2.43234	3.81866	NFKBIA;TNPO1
protein phosphorylated amino acid binding (GO:0045309)	2/42	0.208055	0.444857	0	0	2.43234	3.81866	SHC3;IRS1
hormone activity (GO:0005179)	3/78	0.209001	0.444857	0	0	1.94723	3.04823	PENK;INHBB;METRNL
DNA binding (GO:0003677)	20/811	0.209258	0.444857	0	0	1.23821	1.9368	HDAC4;TOP2A;TSNAX;FOXE1;EPAS1;TSHZ1;CREM;NFATC2;SPTY2D1;HIF1A;MEIS2;FOXO1;TBX3;NR4A2;NR4A1;MEIS1;NR4A3;SNAPC1;PPARG;CUL4B
S-adenosylmethionine-dependent methyltransferase activity (GO:0008757)	2/43	0.215484	0.444857	0	0	2.37289	3.64208	NNMT;ARMT1
alanine transmembrane transporter activity (GO:0022858)	1/12	0.217256	0.444857	0	0	4.418	6.74488	SLC7A8
calcium-activated potassium channel activity (GO:0015269)	1/12	0.217256	0.444857	0	0	4.418	6.74488	KCNMB4
cAMP binding (GO:0030552)	1/12	0.217256	0.444857	0	0	4.418	6.74488	PDE4D
voltage-gated potassium channel activity involved in ventricular cardiac muscle cell action potential repolarization (GO:1902282)	1/12	0.217256	0.444857	0	0	4.418	6.74488	KCNJ8
death receptor activity (GO:0005035)	1/12	0.217256	0.444857	0	0	4.418	6.74488	TNFRSF1B
m7G(5')pppN diphosphatase activity (GO:0050072)	1/12	0.217256	0.444857	0	0	4.418	6.74488	NUDT16
neurexin family protein binding (GO:0042043)	1/12	0.217256	0.444857	0	0	4.418	6.74488	SYTL2
poly(A)-specific ribonuclease activity (GO:0004535)	1/12	0.217256	0.444857	0	0	4.418	6.74488	CNOT6L
purine ribonucleoside triphosphate binding (GO:0035639)	12/460	0.222304	0.44943	0	0	1.3084	1.96745	ARL4A;NUAK2;KSR1;KCNJ8;MTHFD1L;PIM1;PDK4;SIK1;NUDT16;SIK2;HSPA2;TGFBR1
transcription cis-regulatory region binding (GO:0000976)	14/549	0.222686	0.44943	0	0	1.27896	1.92098	HDAC4;EPAS1;CREM;TWIST2;NFXL1;FOS;HIF1A;PER1;NFIL3;HAND2;CREB3L2;SNAI1;PPARG;TBL1X
cyclin-dependent protein serine/threonine kinase regulator activity (GO:0016538)	2/44	0.222937	0.44943	0	0	2.31628	3.47642	HEXIM1;CCNA2
1-acylglycerol-3-phosphate O-acyltransferase activity (GO:0003841)	1/13	0.233077	0.44943	0	0	4.04963	5.89783	LPCAT1
alkali metal ion binding (GO:0031420)	1/13	0.233077	0.44943	0	0	4.04963	5.89783	HDAC4
SUMO binding (GO:0032183)	1/13	0.233077	0.44943	0	0	4.04963	5.89783	USPL1
basic amino acid transmembrane transporter activity (GO:0015174)	1/13	0.233077	0.44943	0	0	4.04963	5.89783	SLC7A2
tRNA (guanine) methyltransferase activity (GO:0016423)	1/13	0.233077	0.44943	0	0	4.04963	5.89783	TRMT1L
water channel activity (GO:0015250)	1/13	0.233077	0.44943	0	0	4.04963	5.89783	PDPN
exoribonuclease activity (GO:0004532)	1/13	0.233077	0.44943	0	0	4.04963	5.89783	EXOSC9
phosphatidate phosphatase activity (GO:0008195)	1/13	0.233077	0.44943	0	0	4.04963	5.89783	PLPP3
platelet-derived growth factor receptor binding (GO:0005161)	1/13	0.233077	0.44943	0	0	4.04963	5.89783	IL1R1
pseudouridine synthase activity (GO:0009982)	1/13	0.233077	0.44943	0	0	4.04963	5.89783	PUS7L
channel activity (GO:0015267)	2/46	0.237898	0.456679	0	0	2.21076	3.17447	TMEM120B;PDPN
zinc ion binding (GO:0008270)	9/336	0.240711	0.460026	0	0	1.34263	1.91212	ZNF331;HDAC4;MT2A;ZNF185;LACTB2;ADH1B;PAPPA;PPARG;NUDT12
mRNA 3'-UTR binding (GO:0003730)	3/85	0.246318	0.460727	0	0	1.78037	2.49453	SECISBP2L;EXOSC9;LARP4
RNA polymerase II core promoter sequence-specific DNA binding (GO:0000979)	1/14	0.248579	0.460727	0	0	3.73793	5.20318	FOS
sulfate transmembrane transporter activity (GO:0015116)	1/14	0.248579	0.460727	0	0	3.73793	5.20318	SLC26A6
insulin-like growth factor receptor binding (GO:0005159)	1/14	0.248579	0.460727	0	0	3.73793	5.20318	IRS1
lipid phosphatase activity (GO:0042577)	1/14	0.248579	0.460727	0	0	3.73793	5.20318	PLPP3
phosphatidylglycerol binding (GO:1901611)	1/14	0.248579	0.460727	0	0	3.73793	5.20318	PITPNC1
protein kinase C activity (GO:0004697)	1/14	0.248579	0.460727	0	0	3.73793	5.20318	PRKCE
3'-5' exonuclease activity (GO:0008408)	2/48	0.252908	0.461058	0	0	2.11443	2.90677	CNOT6L;EXOSC9
DNA-binding transcription repressor activity, RNA polymerase II-specific (GO:0001227)	7/256	0.26113	0.461058	0	0	1.37	1.83955	TGIF1;NFIL3;SNAI1;CREM;PPARG;MITF;TBX3
solute:anion antiporter activity (GO:0140323)	1/15	0.263768	0.461058	0	0	3.47076	4.62543	SLC26A6
bicarbonate transmembrane transporter activity (GO:0015106)	1/15	0.263768	0.461058	0	0	3.47076	4.62543	SLC26A6
voltage-gated potassium channel activity involved in cardiac muscle cell action potential repolarization (GO:0086008)	1/15	0.263768	0.461058	0	0	3.47076	4.62543	KCNJ8
water transmembrane transporter activity (GO:0005372)	1/15	0.263768	0.461058	0	0	3.47076	4.62543	PDPN
chloride channel regulator activity (GO:0017081)	1/15	0.263768	0.461058	0	0	3.47076	4.62543	SGK1
death receptor binding (GO:0005123)	1/15	0.263768	0.461058	0	0	3.47076	4.62543	BDNF
heparan sulfate sulfotransferase activity (GO:0034483)	1/15	0.263768	0.461058	0	0	3.47076	4.62543	HS6ST1
lysophosphatidic acid acyltransferase activity (GO:0042171)	1/15	0.263768	0.461058	0	0	3.47076	4.62543	LPCAT1
mannose binding (GO:0005537)	1/15	0.263768	0.461058	0	0	3.47076	4.62543	LMAN1
muscle alpha-actinin binding (GO:0051371)	1/15	0.263768	0.461058	0	0	3.47076	4.62543	MYPN
nucleotide diphosphatase activity (GO:0004551)	1/15	0.263768	0.461058	0	0	3.47076	4.62543	NUDT12
oxidoreductase activity, acting on NAD(P)H, oxygen as acceptor (GO:0050664)	1/15	0.263768	0.461058	0	0	3.47076	4.62543	NOX4
potassium channel regulator activity (GO:0015459)	2/50	0.267939	0.466453	0	0	2.02612	2.66839	KCNMB4;SGK1
cytokine activity (GO:0005125)	5/173	0.272113	0.469882	0	0	1.44916	1.88613	IL11;WNT2B;WNT5A;CCL2;INHBB
endonuclease activity (GO:0004519)	2/51	0.275455	0.469882	0	0	1.98467	2.5589	TSNAX;LACTB2
1-phosphatidylinositol-3-kinase regulator activity (GO:0046935)	1/16	0.278651	0.469882	0	0	3.23921	4.13904	SOCS6
transmembrane receptor protein phosphatase activity (GO:0019198)	1/16	0.278651	0.469882	0	0	3.23921	4.13904	PTPRE
transmembrane receptor protein tyrosine phosphatase activity (GO:0005001)	1/16	0.278651	0.469882	0	0	3.23921	4.13904	PTPRE
chloride transmembrane transporter activity (GO:0015108)	1/16	0.278651	0.469882	0	0	3.23921	4.13904	SLC26A6
DNA binding, bending (GO:0008301)	1/16	0.278651	0.469882	0	0	3.23921	4.13904	TOP2A
nuclear import signal receptor activity (GO:0061608)	1/16	0.278651	0.469882	0	0	3.23921	4.13904	TNPO1
exopeptidase activity (GO:0008238)	2/53	0.29047	0.486836	0	0	1.90664	2.3571	CPM;NUDT16
ribosomal small subunit binding (GO:0043024)	1/17	0.293234	0.486836	0	0	3.0366	3.72526	PIM1
calcium-release channel activity (GO:0015278)	1/17	0.293234	0.486836	0	0	3.0366	3.72526	ITPR1
ionotropic glutamate receptor activity (GO:0004970)	1/17	0.293234	0.486836	0	0	3.0366	3.72526	GRIA3
metalloexopeptidase activity (GO:0008235)	2/55	0.305447	0.505162	0	0	1.83451	2.17569	CPM;NUDT16
phosphatidylcholine transporter activity (GO:0008525)	1/18	0.307523	0.506646	0	0	2.85783	3.36997	PITPNC1
voltage-gated cation channel activity (GO:0022843)	3/97	0.312172	0.512343	0	0	1.55213	1.80699	KCNG1;CACNA2D3;KCNK1
SUMO transferase activity (GO:0019789)	1/19	0.321523	0.513959	0	0	2.69892	3.06243	HDAC4
anion:anion antiporter activity (GO:0015301)	1/19	0.321523	0.513959	0	0	2.69892	3.06243	SLC26A6
calcium activated cation channel activity (GO:0005227)	1/19	0.321523	0.513959	0	0	2.69892	3.06243	KCNMB4
histone deacetylase activity (GO:0004407)	1/19	0.321523	0.513959	0	0	2.69892	3.06243	HDAC4
ligand-gated calcium channel activity (GO:0099604)	1/19	0.321523	0.513959	0	0	2.69892	3.06243	ITPR1
NAD-retinol dehydrogenase activity (GO:0004745)	1/19	0.321523	0.513959	0	0	2.69892	3.06243	ADH1B
phosphatidic acid binding (GO:0070300)	1/19	0.321523	0.513959	0	0	2.69892	3.06243	PITPNC1
G protein-coupled receptor binding (GO:0001664)	4/143	0.327455	0.5209	0	0	1.39978	1.56272	WNT2B;WNT5A;PENK;S1PR1
microtubule binding (GO:0008017)	6/232	0.328288	0.5209	0	0	1.29208	1.4392	KIF26B;CETN3;CCDC170;CCSAP;NDRG1;MAP9
acylglycerol O-acyltransferase activity (GO:0016411)	1/20	0.335241	0.524196	0	0	2.55675	2.79428	LPCAT1
ATPase activator activity (GO:0001671)	1/20	0.335241	0.524196	0	0	2.55675	2.79428	DNAJB4
zinc ion transmembrane transporter activity (GO:0005385)	1/20	0.335241	0.524196	0	0	2.55675	2.79428	SLC39A10
oxidoreductase activity, acting on the aldehyde or oxo group of donors, NAD or NADP as acceptor (GO:0016620)	1/20	0.335241	0.524196	0	0	2.55675	2.79428	ALDH6A1
serine-type endopeptidase inhibitor activity (GO:0004867)	2/60	0.342583	0.529241	0	0	1.67593	1.79532	SERPINE1;TFPI2
sterol binding (GO:0032934)	2/60	0.342583	0.529241	0	0	1.67593	1.79532	NPC1;GPR183
transmembrane receptor protein tyrosine kinase activity (GO:0004714)	2/60	0.342583	0.529241	0	0	1.67593	1.79532	EFEMP1;IGF1R
actinin binding (GO:0042805)	1/21	0.348683	0.529241	0	0	2.42878	2.55895	PPARG
ephrin receptor binding (GO:0046875)	1/21	0.348683	0.529241	0	0	2.42878	2.55895	CHN1
N-acetyltransferase activity (GO:0008080)	1/21	0.348683	0.529241	0	0	2.42878	2.55895	SAT1
neuropeptide binding (GO:0042923)	1/21	0.348683	0.529241	0	0	2.42878	2.55895	OPRL1
metal ion binding (GO:0046872)	12/517	0.353019	0.529241	0	0	1.15726	1.20498	CSGALNACT1;TOP2A;CDH4;MT2A;NUAK2;CETN3;ITPR1;SIK1;NUDT16;SIK2;MASP1;NUDT12
serine-type endopeptidase activity (GO:0004252)	3/105	0.356433	0.529241	0	0	1.42981	1.475	PLAT;MASP1;F3
cytokine receptor binding (GO:0005126)	3/105	0.356433	0.529241	0	0	1.42981	1.475	TGFBR3;IL11;IL1RN
syntaxin-1 binding (GO:0017075)	1/22	0.361853	0.529241	0	0	2.31301	2.35121	STXBP5
bHLH transcription factor binding (GO:0043425)	1/22	0.361853	0.529241	0	0	2.31301	2.35121	FHL2
GABA receptor activity (GO:0016917)	1/22	0.361853	0.529241	0	0	2.31301	2.35121	GABBR2
K63-linked polyubiquitin modification-dependent protein binding (GO:0070530)	1/22	0.361853	0.529241	0	0	2.31301	2.35121	ZRANB1
mannosyltransferase activity (GO:0000030)	1/22	0.361853	0.529241	0	0	2.31301	2.35121	TMTC1
mRNA 3'-UTR AU-rich region binding (GO:0035925)	1/22	0.361853	0.529241	0	0	2.31301	2.35121	EXOSC9
phospholipid transfer activity (GO:0120014)	1/22	0.361853	0.529241	0	0	2.31301	2.35121	PITPNC1
poly(A) binding (GO:0008143)	1/22	0.361853	0.529241	0	0	2.31301	2.35121	LARP4
protein kinase A regulatory subunit binding (GO:0034237)	1/22	0.361853	0.529241	0	0	2.31301	2.35121	PRRC1
protein kinase activator activity (GO:0030295)	2/63	0.364568	0.531404	0	0	1.59326	1.60767	GPRC5A;RGCC
semaphorin receptor binding (GO:0030215)	1/23	0.374758	0.533596	0	0	2.20776	2.16686	SEMA3C
carboxy-lyase activity (GO:0016831)	1/23	0.374758	0.533596	0	0	2.20776	2.16686	PISD
cyclic nucleotide binding (GO:0030551)	1/23	0.374758	0.533596	0	0	2.20776	2.16686	PDE4D
disordered domain specific binding (GO:0097718)	1/23	0.374758	0.533596	0	0	2.20776	2.16686	HSPA2
fibroblast growth factor receptor binding (GO:0005104)	1/23	0.374758	0.533596	0	0	2.20776	2.16686	FGF7
low-density lipoprotein particle receptor binding (GO:0050750)	1/23	0.374758	0.533596	0	0	2.20776	2.16686	DKK1
protein phosphatase 1 binding (GO:0008157)	1/23	0.374758	0.533596	0	0	2.20776	2.16686	PPP1R3C
calmodulin-dependent protein kinase activity (GO:0004683)	1/24	0.387403	0.546174	0	0	2.11166	2.00247	PHKA1
cell adhesion mediator activity (GO:0098631)	1/24	0.387403	0.546174	0	0	2.11166	2.00247	MYPN
protein phosphatase 2A binding (GO:0051721)	1/24	0.387403	0.546174	0	0	2.11166	2.00247	FOXO1
protein serine/threonine kinase activity (GO:0004674)	8/344	0.393476	0.552767	0	0	1.15801	1.08012	NUAK2;PRKCE;PIM1;SIK1;SIK2;SGK1;TGFBR1;HIPK2
kinase activity (GO:0016301)	3/112	0.394857	0.552767	0	0	1.3375	1.24285	GK;RFK;PGM2L1
actin monomer binding (GO:0003785)	1/25	0.399792	0.552767	0	0	2.02357	1.85523	PRKCE
chemorepellent activity (GO:0045499)	1/25	0.399792	0.552767	0	0	2.02357	1.85523	SEMA3C
NF-kappaB binding (GO:0051059)	1/25	0.399792	0.552767	0	0	2.02357	1.85523	NFKBIA
protein-cysteine S-palmitoyltransferase activity (GO:0019706)	1/25	0.399792	0.552767	0	0	2.02357	1.85523	ZDHHC2
phosphatase binding (GO:0019902)	3/114	0.405734	0.559184	0	0	1.31327	1.18465	PPP1R3C;NFATC2;SYTL2
epidermal growth factor receptor binding (GO:0005154)	1/26	0.411931	0.56411	0	0	1.94253	1.72283	EFEMP1
neuropeptide hormone activity (GO:0005184)	1/26	0.411931	0.56411	0	0	1.94253	1.72283	PENK
metal ion transmembrane transporter activity (GO:0046873)	1/27	0.423826	0.578556	0	0	1.86772	1.60332	ITPR1
tubulin binding (GO:0015631)	7/307	0.426559	0.579838	0	0	1.13411	0.966262	KIF26B;CETN3;DIXDC1;CCDC170;CCSAP;NDRG1;MAP9
sodium ion transmembrane transporter activity (GO:0015081)	1/28	0.43548	0.579838	0	0	1.79846	1.49507	KCNK1
thyroid hormone receptor binding (GO:0046966)	1/28	0.43548	0.579838	0	0	1.79846	1.49507	TACC1
endoribonuclease activity, producing 5'-phosphomonoesters (GO:0016891)	1/28	0.43548	0.579838	0	0	1.79846	1.49507	NUDT16
lipoprotein particle receptor binding (GO:0070325)	1/28	0.43548	0.579838	0	0	1.79846	1.49507	DKK1
poly-purine tract binding (GO:0070717)	1/28	0.43548	0.579838	0	0	1.79846	1.49507	LARP4
protein serine/threonine/tyrosine kinase activity (GO:0004712)	1/28	0.43548	0.579838	0	0	1.79846	1.49507	SGK1
ATPase binding (GO:0051117)	2/73	0.435553	0.579838	0	0	1.36816	1.13713	PDE4D;NKD2
ubiquitin binding (GO:0043130)	2/74	0.442421	0.580564	0	0	1.34909	1.10017	TOP2A;USPL1
metallopeptidase activity (GO:0008237)	3/121	0.443305	0.580564	0	0	1.23492	1.00461	PAPPA;NUDT16;TRABD2A
transcription corepressor binding (GO:0001222)	1/29	0.446899	0.580564	0	0	1.73414	1.39671	PER1
ubiquitin conjugating enzyme binding (GO:0031624)	1/29	0.446899	0.580564	0	0	1.73414	1.39671	RNF144A
dicarboxylic acid transmembrane transporter activity (GO:0005310)	1/29	0.446899	0.580564	0	0	1.73414	1.39671	SLC26A6
inorganic anion transmembrane transporter activity (GO:0015103)	1/29	0.446899	0.580564	0	0	1.73414	1.39671	SLC26A6
metallocarboxypeptidase activity (GO:0004181)	1/29	0.446899	0.580564	0	0	1.73414	1.39671	CPM
palmitoyltransferase activity (GO:0016409)	1/29	0.446899	0.580564	0	0	1.73414	1.39671	ZDHHC2
phosphatidylinositol-4,5-bisphosphate binding (GO:0005546)	2/75	0.449243	0.581056	0	0	1.33054	1.06468	FRMPD4;SYTL2
acyltransferase activity, transferring groups other than amino-acyl groups (GO:0016747)	2/76	0.456018	0.581056	0	0	1.31249	1.0306	CERS6;ZDHHC2
snoRNA binding (GO:0030515)	1/30	0.458088	0.581056	0	0	1.67425	1.30708	NUDT16
transition metal ion transmembrane transporter activity (GO:0046915)	1/30	0.458088	0.581056	0	0	1.67425	1.30708	SLC39A10
WW domain binding (GO:0050699)	1/30	0.458088	0.581056	0	0	1.67425	1.30708	TCEAL1
ligand-gated channel activity (GO:0022834)	1/30	0.458088	0.581056	0	0	1.67425	1.30708	GRIA3
O-acyltransferase activity (GO:0008374)	1/30	0.458088	0.581056	0	0	1.67425	1.30708	LPCAT1
protein serine/threonine kinase inhibitor activity (GO:0030291)	1/30	0.458088	0.581056	0	0	1.67425	1.30708	HEXIM1
serine-type peptidase activity (GO:0008236)	3/125	0.464357	0.587275	0	0	1.19419	0.916063	PLAT;MASP1;F3
Hsp70 protein binding (GO:0030544)	1/31	0.469051	0.589743	0	0	1.61836	1.22517	DNAJB14
ligand-gated ion channel activity (GO:0015276)	1/31	0.469051	0.589743	0	0	1.61836	1.22517	GRIA3
acetyltransferase activity (GO:0016407)	1/32	0.479793	0.594556	0	0	1.56608	1.15013	SAT1
SH2 domain binding (GO:0042169)	1/32	0.479793	0.594556	0	0	1.56608	1.15013	IRS1
chemoattractant activity (GO:0042056)	1/32	0.479793	0.594556	0	0	1.56608	1.15013	FGF7
chemokine binding (GO:0019956)	1/32	0.479793	0.594556	0	0	1.56608	1.15013	PDPN
neutral amino acid transmembrane transporter activity (GO:0015175)	1/32	0.479793	0.594556	0	0	1.56608	1.15013	SLC7A8
actin binding (GO:0003779)	4/177	0.481329	0.594746	0	0	1.12272	0.820935	PRKCE;DMD;SYNPO;FERMT2
RNA polymerase core enzyme binding (GO:0043175)	1/33	0.490318	0.600674	0	0	1.51706	1.08121	SPTY2D1
delayed rectifier potassium channel activity (GO:0005251)	1/33	0.490318	0.600674	0	0	1.51706	1.08121	KCNG1
DNA secondary structure binding (GO:0000217)	1/33	0.490318	0.600674	0	0	1.51706	1.08121	HAND2
G protein-coupled peptide receptor activity (GO:0008528)	2/82	0.495627	0.605454	0	0	1.21368	0.851921	EDNRA;EDNRB
ion channel activity (GO:0005216)	2/84	0.508418	0.613453	0	0	1.18396	0.80089	TMEM120B;GRIA3
GTPase regulator activity (GO:0030695)	5/233	0.508693	0.613453	0	0	1.0645	0.719509	TBC1D8B;RGS2;SIPA1L1;CHN1;STXBP5
ubiquitin-like protein conjugating enzyme binding (GO:0044390)	1/35	0.510735	0.613453	0	0	1.42767	0.959261	RNF144A
catalytic activity, acting on a tRNA (GO:0140101)	1/35	0.510735	0.613453	0	0	1.42767	0.959261	DTWD1
estrogen receptor binding (GO:0030331)	1/35	0.510735	0.613453	0	0	1.42767	0.959261	TACC1
Hsp90 protein binding (GO:0051879)	1/35	0.510735	0.613453	0	0	1.42767	0.959261	HIF1A
protein homodimerization activity (GO:0042803)	13/636	0.522465	0.625794	0	0	1.01255	0.657342	TOP2A;PEX11A;INHBB;ADRA2C;ZDHHC2;NR4A3;MTHFD1L;FLRT3;IMPA2;HAND2;KYNU;NUDT16;MASP1
sodium channel regulator activity (GO:0017080)	1/37	0.530336	0.628222	0	0	1.34822	0.855102	SGK1
voltage-gated calcium channel activity (GO:0005245)	1/37	0.530336	0.628222	0	0	1.34822	0.855102	CACNA2D3
core promoter sequence-specific DNA binding (GO:0001046)	1/37	0.530336	0.628222	0	0	1.34822	0.855102	FOS
ion channel inhibitor activity (GO:0008200)	1/37	0.530336	0.628222	0	0	1.34822	0.855102	ITPR1
cytokine receptor activity (GO:0004896)	2/88	0.533356	0.630064	0	0	1.12866	0.709436	IL1R1;F3
sodium channel activity (GO:0005272)	1/38	0.539841	0.632511	0	0	1.31172	0.808648	KCNK1
ATPase regulator activity (GO:0060590)	1/38	0.539841	0.632511	0	0	1.31172	0.808648	DNAJB4
carboxypeptidase activity (GO:0004180)	1/38	0.539841	0.632511	0	0	1.31172	0.808648	CPM
heme binding (GO:0020037)	2/91	0.551485	0.644398	0	0	1.09045	0.64897	PGRMC2;NOX4
phosphatidylinositol binding (GO:0035091)	2/92	0.557416	0.649564	0	0	1.07828	0.630191	ITPR1;PITPNC1
histone deacetylase binding (GO:0042826)	2/93	0.563292	0.654637	0	0	1.06637	0.612052	TOP2A;HDAC4
phosphatidylinositol bisphosphate binding (GO:1902936)	2/94	0.569112	0.659617	0	0	1.05473	0.594527	FRMPD4;SYTL2
CCR chemokine receptor binding (GO:0048020)	1/42	0.575979	0.663998	0	0	1.1835	0.652918	CCL2
cell-cell adhesion mediator activity (GO:0098632)	1/42	0.575979	0.663998	0	0	1.1835	0.652918	MYPN
snRNA binding (GO:0017069)	1/43	0.584563	0.672091	0	0	1.15526	0.620252	HEXIM1
cation channel activity (GO:0005261)	2/98	0.591827	0.678133	0	0	1.01057	0.530086	KCNG1;KCNK1
damaged DNA binding (GO:0003684)	1/44	0.592972	0.678133	0	0	1.12834	0.589679	CUL4B
single-stranded RNA binding (GO:0003727)	1/45	0.601212	0.685733	0	0	1.10264	0.56103	LACTB2
chemokine activity (GO:0008009)	1/46	0.609286	0.693103	0	0	1.07808	0.534154	CCL2
phosphatidylinositol phosphate binding (GO:1901981)	2/102	0.61364	0.696214	0	0	0.96995	0.473673	GAB2;FERMT2
acetylglucosaminyltransferase activity (GO:0008375)	1/48	0.624948	0.707177	0	0	1.0321	0.485177	GCNT1
exonuclease activity (GO:0004527)	1/49	0.632542	0.713892	0	0	1.01055	0.462839	EXOSC9
thiol-dependent deubiquitinase (GO:0004843)	2/106	0.63455	0.714284	0	0	0.932453	0.424116	USP46;ZRANB1
chemokine receptor binding (GO:0042379)	1/50	0.639983	0.716647	0	0	0.989872	0.441794	CCL2
cholesterol binding (GO:0015485)	1/50	0.639983	0.716647	0	0	0.989872	0.441794	NPC1
protein tyrosine kinase activity (GO:0004713)	2/108	0.644669	0.72002	0	0	0.914766	0.401598	IGF1R;HIPK2
polyubiquitin modification-dependent protein binding (GO:0031593)	1/51	0.647273	0.721056	0	0	0.970025	0.421948	ZRANB1
transcription coregulator binding (GO:0001221)	1/53	0.661415	0.733012	0	0	0.932621	0.38552	PER1
nuclear receptor coactivator activity (GO:0030374)	1/53	0.661415	0.733012	0	0	0.932621	0.38552	TACC1
deubiquitinase activity (GO:0101005)	2/112	0.664242	0.734252	0	0	0.881321	0.360556	USP46;ZRANB1
pyrophosphatase activity (GO:0016462)	1/54	0.668273	0.735726	0	0	0.914977	0.368789	NUDT16
omega peptidase activity (GO:0008242)	2/113	0.668998	0.735726	0	0	0.873336	0.351059	USP46;ZRANB1
calcium ion transmembrane transporter activity (GO:0015085)	1/55	0.674992	0.737556	0	0	0.897987	0.352958	ITPR1
flavin adenine dinucleotide binding (GO:0050660)	1/55	0.674992	0.737556	0	0	0.897987	0.352958	NOX4
GTPase activator activity (GO:0005096)	6/336	0.675807	0.737556	0	0	0.880128	0.344876	TBC1D8B;RGS2;SIPA1L1;CHN1;SH3BP5;STXBP5
endopeptidase inhibitor activity (GO:0004866)	2/115	0.678346	0.73823	0	0	0.857791	0.332907	SERPINE1;TFPI2
secondary active transmembrane transporter activity (GO:0015291)	1/56	0.681575	0.73823	0	0	0.881615	0.337966	SLC7A8
microtubule motor activity (GO:0003777)	1/56	0.681575	0.73823	0	0	0.881615	0.337966	KIF26B
hydrolase activity, acting on carbon-nitrogen (but not peptide) bonds, in linear amides (GO:0016811)	1/57	0.688025	0.741481	0	0	0.865828	0.323759	HDAC4
protein phosphatase regulator activity (GO:0019888)	1/57	0.688025	0.741481	0	0	0.865828	0.323759	PPP2R1B
protease binding (GO:0002020)	2/118	0.691963	0.743861	0	0	0.835478	0.307641	SERPINE1;F3
transmembrane receptor protein kinase activity (GO:0019199)	1/60	0.706604	0.757706	0	0	0.821676	0.285355	IGF1R
protein phosphatase binding (GO:0019903)	2/123	0.713601	0.763305	0	0	0.800748	0.270197	PPP1R3C;FOXO1
SH3 domain binding (GO:0017124)	1/62	0.718373	0.764605	0	0	0.794655	0.262845	MYPN
syntaxin binding (GO:0019905)	1/62	0.718373	0.764605	0	0	0.794655	0.262845	STXBP5
methylation-dependent protein binding (GO:0140034)	1/63	0.72408	0.768776	0	0	0.781798	0.252406	ING1
motor activity (GO:0003774)	1/66	0.740516	0.784291	0	0	0.7456	0.223984	KIF26B
methylated histone binding (GO:0035064)	1/68	0.750928	0.793364	0	0	0.72327	0.207177	ING1
endopeptidase activity (GO:0004175)	5/315	0.765637	0.806921	0	0	0.77961	0.208193	USP46;PLAT;MASP1;F3;TRABD2A
double-stranded RNA binding (GO:0003725)	1/73	0.775169	0.812983	0	0	0.67287	0.171362	ADARB1
phospholipase activity (GO:0004620)	1/73	0.775169	0.812983	0	0	0.67287	0.171362	PLCB4
mRNA binding (GO:0003729)	4/263	0.780922	0.817023	0	0	0.746602	0.18462	SECISBP2L;ADARB1;NUDT16;LARP4
amyloid-beta binding (GO:0001540)	1/80	0.805205	0.839896	0	0	0.613029	0.132818	GRIA3
ubiquitin-protein transferase activity (GO:0004842)	6/392	0.806691	0.839896	0	0	0.750254	0.161166	RNF144A;FBXO25;RNF182;RBBP6;RNF150;CUL4B
metalloendopeptidase activity (GO:0004222)	1/82	0.813026	0.844447	0	0	0.597831	0.123746	TRABD2A
calcium channel activity (GO:0005262)	1/84	0.820534	0.850192	0	0	0.583366	0.11539	CACNA2D3
oxidoreductase activity, acting on the CH-OH group of donors, NAD or NADP as acceptor (GO:0016616)	1/87	0.831236	0.85921	0	0	0.562929	0.104053	ADH1B
cysteine-type peptidase activity (GO:0008234)	1/98	0.865309	0.892285	0	0	0.49881	0.0721621	USP46
cysteine-type endopeptidase activity (GO:0004197)	1/105	0.883324	0.908682	0	0	0.46507	0.0576982	USP46
GTP binding (GO:0005525)	2/189	0.897624	0.921189	0	0	0.516375	0.0557709	ARL4A;NUDT16
ubiquitin protein ligase activity (GO:0061630)	3/263	0.903161	0.924664	0	0	0.556378	0.0566698	RNF144A;RBBP6;RNF150
ubiquitin-like protein ligase activity (GO:0061659)	3/270	0.912431	0.931937	0	0	0.541595	0.0496331	RNF144A;RBBP6;RNF150
calcium ion binding (GO:0005509)	4/348	0.92363	0.941139	0	0	0.559651	0.0444608	CDH4;CETN3;ITPR1;MASP1
guanyl ribonucleotide binding (GO:0032561)	2/214	0.932334	0.947762	0	0	0.454895	0.031872	ARL4A;NUDT16
guanyl-nucleotide exchange factor activity (GO:0005085)	1/149	0.952736	0.966218	0	0	0.326068	0.0157875	SH3BP5
cadherin binding (GO:0045296)	3/322	0.959663	0.970953	0	0	0.452091	0.018614	CDH4;GPRC5A;NDRG1
small GTPase binding (GO:0031267)	1/175	0.972316	0.981446	0	0	0.276974	0.00777584	NDRG1
GTPase binding (GO:0051020)	1/201	0.983796	0.990708	0	0	0.240645	0.00393136	NDRG1
GTPase activity (GO:0003924)	1/216	0.988107	0.992724	0	0	0.223683	0.00267624	GNG11
nucleoside-triphosphatase activity (GO:0017111)	1/278	0.996695	0.998474	0	0	0.173061	0.000572883	GNG11
RNA binding (GO:0003723)	15/1406	0.998474	0.998474	0	0	0.504667	0.000770708	HEXIM1;TOP2A;TSNAX;MBNL2;SECISBP2L;ADARB1;FNDC3A;LARP4;ALDH6A1;LACTB2;EXOSC9;RBBP6;NUDT16;TNPO1;TRMT1L

## Sheet: MF 18 vs 0
Term	Overlap	P.value	Adjusted.P.value	Old.P.value	Old.Adjusted.P.value	Odds.Ratio	Combined.Score	Genes
3',5'-cyclic-nucleotide phosphodiesterase activity (GO:0004114)	7/21	0.000181608	0.116561	0	0	7.63477	65.7634	PDE10A;PDE1A;PDE4D;PDE3A;PDE4B;PDE7B;PDE8A
cyclic-nucleotide phosphodiesterase activity (GO:0004112)	7/23	0.000343361	0.116561	0	0	6.67971	53.2823	PDE10A;PDE1A;PDE4D;PDE3A;PDE4B;PDE7B;PDE8A
3',5'-cyclic-AMP phosphodiesterase activity (GO:0004115)	5/12	0.000489067	0.116561	0	0	10.8931	83.0386	PDE4D;PDE3A;PDE4B;PDE7B;PDE8A
procollagen-proline dioxygenase activity (GO:0019798)	4/8	0.000828336	0.148065	0	0	15.2405	108.148	P4HA1;P4HA3;P3H2;P3H1
glucocorticoid receptor binding (GO:0035259)	4/9	0.00141821	0.202804	0	0	12.1917	79.9576	NR4A2;NR4A1;STAT5B;NR4A3
folic acid transmembrane transporter activity (GO:0008517)	3/5	0.00213741	0.254708	0	0	22.8446	140.452	SLC46A1;PDPN;SLC19A2
phosphatidate phosphatase activity (GO:0008195)	4/13	0.00659513	0.673646	0	0	6.77173	34.0037	PLPP5;PLPPR2;PLPP3;LPIN3
manganese ion binding (GO:0030145)	8/48	0.00857183	0.673711	0	0	3.05216	14.5261	GALNT2;XPNPEP3;ABL1;PIM1;MGAT1;MPPE1;POMGNT1;B4GALT7
mannosyltransferase activity (GO:0000030)	5/22	0.00970371	0.673711	0	0	4.48302	20.7799	ALG9;DPY19L3;ALG3;TMTC1;PIGV
E-box binding (GO:0070888)	7/41	0.0119377	0.673711	0	0	3.14038	13.9058	PER1;HAND2;MYOD1;ATOH8;SNAI1;MITF;PPARG
bioactive lipid receptor activity (GO:0045125)	3/9	0.0148916	0.673711	0	0	7.61323	32.0285	SPHK1;LPAR1;S1PR1
cAMP response element binding protein binding (GO:0008140)	3/9	0.0148916	0.673711	0	0	7.61323	32.0285	CRTC3;CREM;SIK1
pyrophosphatase activity (GO:0016462)	8/54	0.0170892	0.673711	0	0	2.6532	10.7967	PLPP5;ENTPD4;PRUNE2;PRUNE1;ASMTL;FITM2;NUDT16L1;NUDT6
carboxylic acid transmembrane transporter activity (GO:0046943)	8/57	0.0230966	0.673711	0	0	2.49036	9.38386	SLC46A1;SLC13A3;SLC7A8;PDPN;SLC16A4;SLC7A2;SLC16A14;SLC19A2
receptor ligand activity (GO:0048018)	28/307	0.0253772	0.673711	0	0	1.53706	5.647	LRPAP1;WNT2B;SEMA3A;SEMA3B;PRL;FGF1;METRNL;FGF7;FGF9;CGA;CHGB;WNT4;IL11;IL15;BDNF;HGF;WNT5A;INHBB;IGF1;DKK1;VEGFA;BMP4;KITLG;SST;IL1B;INHA;NBL1;SCG2
platelet-derived growth factor binding (GO:0048407)	3/11	0.0266657	0.673711	0	0	5.70931	20.6927	PDGFRA;COL3A1;COL5A1
acetylglucosaminyltransferase activity (GO:0008375)	7/48	0.0269664	0.673711	0	0	2.60324	9.40593	B3GNT9;B4GAT1;GCNT1;PIGP;B3GALT4;MGAT1;POMGNT1
cation transmembrane transporter activity (GO:0008324)	7/48	0.0269664	0.673711	0	0	2.60324	9.40593	SLC25A15;SLC7A8;SLC1A1;SFXN1;SFXN2;SLC39A1;SLC7A2
growth factor receptor binding (GO:0070851)	12/105	0.0284296	0.673711	0	0	1.96998	7.01378	PDGFRA;IL11;FGF7;EFEMP1;FGF9;IL1R1;IL1B;FYN;FGF1;IL6R;PIBF1;VEGFA
sterol binding (GO:0032934)	8/60	0.0304519	0.673711	0	0	2.34631	8.19239	ABCA1;OSBPL7;NPC1;STAR;OSBPL2;SCAP;NR1H3;OSBPL10
zinc ion transmembrane transporter activity (GO:0005385)	4/20	0.0316912	0.673711	0	0	3.80768	13.143	SLC30A5;SLC39A11;SLC39A7;SLC39A1
hexosyltransferase activity (GO:0016758)	13/119	0.0321215	0.673711	0	0	1.87264	6.43857	CSGALNACT1;ALG9;GCNT1;B3GALT4;TMTC1;PIGV;POMGNT1;B3GNT9;B4GAT1;CHSY1;DPY19L3;B4GALT7;B4GALT4
cholesterol binding (GO:0015485)	7/50	0.0329203	0.673711	0	0	2.4819	8.47236	ABCA1;OSBPL7;NPC1;STAR;OSBPL2;NR1H3;OSBPL10
DNA-binding transcription factor binding (GO:0140297)	20/208	0.0330101	0.673711	0	0	1.62657	5.54812	BBS2;HDAC4;MYOCD;BEX1;CRTC3;ZMYND8;STAT3;CREM;FHL2;FOS;FOXO4;TLE6;TBX3;HIPK2;RBL2;HAND2;MYOD1;SIK1;PPARG;PPARA
sphingosine-1-phosphate receptor activity (GO:0038036)	2/5	0.0336166	0.673711	0	0	10.1444	34.4171	SPHK1;S1PR1
dolichyl-diphosphooligosaccharide-protein glycotransferase activity (GO:0004579)	2/5	0.0336166	0.673711	0	0	10.1444	34.4171	OSTC;RPN1
ER retention sequence binding (GO:0046923)	2/5	0.0336166	0.673711	0	0	10.1444	34.4171	KDELR2;KDELR3
exopolyphosphatase activity (GO:0004309)	2/5	0.0336166	0.673711	0	0	10.1444	34.4171	PRUNE2;PRUNE1
L-ornithine transmembrane transporter activity (GO:0000064)	2/5	0.0336166	0.673711	0	0	10.1444	34.4171	SLC25A15;SLC7A2
neuroligin family protein binding (GO:0097109)	2/5	0.0336166	0.673711	0	0	10.1444	34.4171	SNTG2;NRXN3
procollagen-proline 4-dioxygenase activity (GO:0004656)	2/5	0.0336166	0.673711	0	0	10.1444	34.4171	P4HA1;P4HA3
cAMP binding (GO:0030552)	3/12	0.033955	0.673711	0	0	5.07468	17.1662	PDE10A;PDE4D;PDE4B
transition metal ion transmembrane transporter activity (GO:0046915)	5/30	0.0349839	0.673711	0	0	3.04715	10.2167	SLC31A1;SLC30A5;SLC39A11;SLC39A7;SLC39A1
syntaxin binding (GO:0019905)	8/62	0.0361625	0.673711	0	0	2.25917	7.49984	GOLGA2;ABCA1;SNAP25;STX16;ABL1;VAMP1;STXBP5;VAMP2
platelet-derived growth factor receptor binding (GO:0005161)	3/13	0.0421629	0.673711	0	0	4.56696	14.46	PDGFRA;IL1R1;VEGFA
chemoattractant activity (GO:0042056)	5/32	0.0447086	0.673711	0	0	2.82114	8.76694	BMP4;FGF7;HGF;SCG2;VEGFA
neutral amino acid transmembrane transporter activity (GO:0015175)	5/32	0.0447086	0.673711	0	0	2.82114	8.76694	SLC43A2;SLC7A8;SLC1A1;SFXN1;SFXN2
DNA-binding transcription repressor activity, RNA polymerase II-specific (GO:0001227)	23/256	0.0458454	0.673711	0	0	1.50936	4.65256	TGIF1;OSR2;ZNF550;MYPOP;ZBTB25;ZBTB16;SOX13;ZBTB1;CREM;MITF;ZBTB5;TBX3;NFIL3;BCL6;SNAI1;ZNF404;PPARG;ZNF248;PPARA;ZNF599;MZF1;HOXD9;ZNF785
RNA polymerase III cis-regulatory region sequence-specific DNA binding (GO:0000992)	2/6	0.0483856	0.673711	0	0	7.60787	23.0408	BRF2;SNAPC3
RNA polymerase III type 3 promoter sequence-specific DNA binding (GO:0001006)	2/6	0.0483856	0.673711	0	0	7.60787	23.0408	BRF2;SNAPC3
alpha-N-acetylgalactosaminide alpha-2,6-sialyltransferase activity (GO:0001665)	2/6	0.0483856	0.673711	0	0	7.60787	23.0408	ST6GALNAC4;ST6GALNAC5
arachidonic acid binding (GO:0050544)	2/6	0.0483856	0.673711	0	0	7.60787	23.0408	ALOX5AP;PPARG
ATP-activated inward rectifier potassium channel activity (GO:0015272)	2/6	0.0483856	0.673711	0	0	7.60787	23.0408	KCNJ8;ABCC9
glucuronosyl-N-acetylgalactosaminyl-proteoglycan 4-beta-N-acetylgalactosaminyltransferase activity (GO:0047238)	2/6	0.0483856	0.673711	0	0	7.60787	23.0408	CSGALNACT1;CHSY1
icosatetraenoic acid binding (GO:0050543)	2/6	0.0483856	0.673711	0	0	7.60787	23.0408	ALOX5AP;PPARG
oligosaccharyl transferase activity (GO:0004576)	2/6	0.0483856	0.673711	0	0	7.60787	23.0408	OSTC;RPN1
phosphatidylethanolamine flippase activity (GO:0090555)	2/6	0.0483856	0.673711	0	0	7.60787	23.0408	ABCA4;ATP11A
protein carboxyl O-methyltransferase activity (GO:0051998)	2/6	0.0483856	0.673711	0	0	7.60787	23.0408	ARMT1;PCMTD1
carboxy-lyase activity (GO:0016831)	4/23	0.0500825	0.673711	0	0	3.20595	9.59889	GGCX;AZIN2;CSAD;PISD
low-density lipoprotein particle receptor binding (GO:0050750)	4/23	0.0500825	0.673711	0	0	3.20595	9.59889	LRPAP1;ANKRA2;DKK1;APBB3
phosphatidylinositol phospholipase C activity (GO:0004435)	4/23	0.0500825	0.673711	0	0	3.20595	9.59889	EDNRA;PLCB4;BDKRB2;PLCH1
hormone activity (GO:0005179)	9/78	0.0505803	0.673711	0	0	1.98908	5.93579	SST;PENK;INHBB;PRL;IGF1;METRNL;CGA;INHA;CHGB
insulin-like growth factor receptor binding (GO:0005159)	3/14	0.0512653	0.673711	0	0	4.15156	12.3332	IRS1;IGF1;INSL4
lipid phosphatase activity (GO:0042577)	3/14	0.0512653	0.673711	0	0	4.15156	12.3332	PLPP7;PLPPR2;PLPP3
phosphatase activity (GO:0016791)	9/79	0.0540996	0.673711	0	0	1.96056	5.71881	PPP1CB;PLPP5;DUSP10;ARMT1;PLPPR2;PRUNE1;NUDT16L1;PLPP3;LPIN3
receptor tyrosine kinase binding (GO:0030971)	7/56	0.0558031	0.673711	0	0	2.17729	6.2835	SHC4;SHC3;ANGPT1;IRS1;GAB2;TOB1;SOCS5
transforming growth factor beta binding (GO:0050431)	4/24	0.0572707	0.673711	0	0	3.04549	8.71	TWSG1;LTBP3;LTBP1;TSKU
Wnt-activated receptor activity (GO:0042813)	3/15	0.0612302	0.673711	0	0	3.8054	10.6289	FZD4;LRP5;TSPAN12
inward rectifier potassium channel activity (GO:0005242)	4/25	0.0649796	0.673711	0	0	2.90031	7.92854	KCNK6;KCNJ8;ABCC9;KCNK1
phospholipase C activity (GO:0004629)	4/25	0.0649796	0.673711	0	0	2.90031	7.92854	EDNRA;PLCB4;BDKRB2;PLCH1
3',5'-cyclic-GMP phosphodiesterase activity (GO:0047555)	2/7	0.0650155	0.673711	0	0	6.08597	16.6337	PDE1A;PDE8A
signal recognition particle binding (GO:0005047)	2/7	0.0650155	0.673711	0	0	6.08597	16.6337	DERL1;SRPRA
sphingosine-1-phosphate phosphatase activity (GO:0042392)	2/7	0.0650155	0.673711	0	0	6.08597	16.6337	PLPP7;PLPP3
beta-1,3-galactosyltransferase activity (GO:0048531)	2/7	0.0650155	0.673711	0	0	6.08597	16.6337	C1GALT1C1;B3GALT4
icosanoid binding (GO:0050542)	2/7	0.0650155	0.673711	0	0	6.08597	16.6337	ALOX5AP;PPARG
mannosyl-oligosaccharide 1,2-alpha-mannosidase activity (GO:0004571)	2/7	0.0650155	0.673711	0	0	6.08597	16.6337	EDEM3;MAN1A1
mannosyl-oligosaccharide mannosidase activity (GO:0015924)	2/7	0.0650155	0.673711	0	0	6.08597	16.6337	EDEM3;MAN1A1
N-acetylglucosamine 6-O-sulfotransferase activity (GO:0001517)	2/7	0.0650155	0.673711	0	0	6.08597	16.6337	CHST7;CHST2
oxidoreductase activity, acting on a sulfur group of donors, oxygen as acceptor (GO:0016670)	2/7	0.0650155	0.673711	0	0	6.08597	16.6337	TMX3;PCYOX1L
transmembrane receptor protein phosphatase activity (GO:0019198)	3/16	0.0720193	0.705394	0	0	3.51249	9.24073	PTPRE;PTPRM;PTPRF
transmembrane receptor protein tyrosine phosphatase activity (GO:0005001)	3/16	0.0720193	0.705394	0	0	3.51249	9.24073	PTPRE;PTPRM;PTPRF
organic cation transmembrane transporter activity (GO:0015101)	3/16	0.0720193	0.705394	0	0	3.51249	9.24073	SLC22A5;SLC44A1;SLC7A8
potassium ion leak channel activity (GO:0022841)	3/16	0.0720193	0.705394	0	0	3.51249	9.24073	KCNK6;KCNK1;KCNK2
phosphatidylinositol-4-phosphate binding (GO:0070273)	4/26	0.0731998	0.707268	0	0	2.76833	7.23798	GSDMB;GOLPH3L;PLEKHA5;ARFIP2
acetylgalactosaminyltransferase activity (GO:0008376)	4/27	0.0819195	0.737858	0	0	2.64783	6.62492	CSGALNACT1;B3GNT9;CHSY1;B3GALT4
serine transmembrane transporter activity (GO:0022889)	2/8	0.0832205	0.737858	0	0	5.07137	12.6088	SFXN1;SFXN2
coreceptor activity involved in Wnt signaling pathway (GO:0071936)	2/8	0.0832205	0.737858	0	0	5.07137	12.6088	LRP5;ROR2
glycogen binding (GO:2001069)	2/8	0.0832205	0.737858	0	0	5.07137	12.6088	PPP1R3F;PPP1R3C
neurotrophin binding (GO:0043121)	2/8	0.0832205	0.737858	0	0	5.07137	12.6088	SORT1;HAP1
peptidyl-proline 4-dioxygenase activity (GO:0031545)	2/8	0.0832205	0.737858	0	0	5.07137	12.6088	P4HA1;P4HA3
adrenergic receptor binding (GO:0031690)	3/17	0.0835895	0.737858	0	0	3.26142	8.09432	PDE4D;ADRA2C;SAV1
growth factor activity (GO:0008083)	9/87	0.0879458	0.766844	0	0	1.75872	4.27551	IL11;FGF7;FGF9;BDNF;HGF;FGF1;INHA;DKK1;VEGFA
lipoprotein particle receptor binding (GO:0070325)	4/28	0.0911246	0.784989	0	0	2.53737	6.07834	LRPAP1;ANKRA2;APBB3;DKK1
PDZ domain binding (GO:0030165)	7/63	0.0925572	0.787838	0	0	1.90442	4.53238	SNTG2;SLC22A5;FZD4;PLEKHA2;CRIPT;CXXC4;SLC26A6
tau protein binding (GO:0048156)	5/40	0.0981526	0.816237	0	0	2.17538	5.04956	MAP2;BIN1;FYN;HDAC6;TTBK2
dicarboxylic acid transmembrane transporter activity (GO:0005310)	4/29	0.100799	0.816237	0	0	2.43574	5.58913	SLC46A1;SLC13A3;SLC1A1;SLC26A6
metallocarboxypeptidase activity (GO:0004181)	4/29	0.100799	0.816237	0	0	2.43574	5.58913	AGBL5;CPM;FOLH1B;CPZ
clathrin heavy chain binding (GO:0032050)	2/9	0.102743	0.816237	0	0	4.34666	9.89092	GPR107;LDLR
intramolecular transferase activity, phosphotransferases (GO:0016868)	2/9	0.102743	0.816237	0	0	4.34666	9.89092	PGM3;PGM1
phosphatidylinositol transfer activity (GO:0008526)	2/9	0.102743	0.816237	0	0	4.34666	9.89092	OSBPL2;PITPNC1
L-amino acid transmembrane transporter activity (GO:0015179)	6/53	0.106977	0.819489	0	0	1.94429	4.34577	SLC25A15;SLC7A8;SLC43A2;SLC1A1;SFXN1;SLC7A2
organic anion transmembrane transporter activity (GO:0008514)	13/144	0.10874	0.819489	0	0	1.51324	3.35757	SLC46A1;SLC13A3;SLC2A10;SLC1A1;SLC7A2;SLC25A15;SLC7A8;SLC17A9;PDPN;SFXN1;SFXN2;SLC26A6;SLC19A2
histone deacetylase activity (GO:0004407)	3/19	0.108883	0.819489	0	0	2.85344	6.32744	HDAC4;HDAC8;HDAC6
leak channel activity (GO:0022840)	3/19	0.108883	0.819489	0	0	2.85344	6.32744	KCNK6;KCNK1;KCNK2
R-SMAD binding (GO:0070412)	3/19	0.108883	0.819489	0	0	2.85344	6.32744	RGCC;SMURF1;FOS
WW domain binding (GO:0050699)	4/30	0.110924	0.820665	0	0	2.34194	5.1497	TCEAL4;TCEAL3;TCEAL1;LITAF
signal sequence binding (GO:0005048)	5/42	0.115012	0.820665	0	0	2.05757	4.44994	NFKBIA;SRP54;KDELR2;KDELR3;TNPO1
Tat protein binding (GO:0030957)	2/10	0.123351	0.820665	0	0	3.80312	7.95886	GABARAPL1;DLL1
cAMP response element binding (GO:0035497)	2/10	0.123351	0.820665	0	0	3.80312	7.95886	NR4A3;CREB3L2
fatty acid synthase activity (GO:0004312)	2/10	0.123351	0.820665	0	0	3.80312	7.95886	ELOVL4;CBR4
MAP kinase tyrosine/serine/threonine phosphatase activity (GO:0017017)	2/10	0.123351	0.820665	0	0	3.80312	7.95886	DUSP10;DUSP1
prostaglandin receptor activity (GO:0004955)	2/10	0.123351	0.820665	0	0	3.80312	7.95886	PTGER2;PPARG
protein tyrosine/threonine phosphatase activity (GO:0008330)	2/10	0.123351	0.820665	0	0	3.80312	7.95886	DUSP10;DUSP1
S-adenosylmethionine-dependent methyltransferase activity (GO:0008757)	5/43	0.123926	0.820665	0	0	2.00332	4.18307	NNMT;ARMT1;PEMT;PCMTD1;TARBP1
RNA polymerase II-specific DNA-binding transcription factor binding (GO:0061629)	16/190	0.12874	0.820665	0	0	1.40239	2.87485	BBS2;HDAC4;GABARAPL1;MYOCD;BEX1;STAT3;FOS;HIF1A;DLL1;TBX3;HIPK2;NFKBIA;RBL2;MYOD1;PPARG;PPARA
metalloendopeptidase activity (GO:0004222)	8/82	0.132953	0.820665	0	0	1.64682	3.32289	ADAMTS4;ADAMTS1;ADAM33;ECE2;OMA1;ADAMTS9;THSD4;TRABD2A
actinin binding (GO:0042805)	3/21	0.136708	0.820665	0	0	2.53612	5.04665	CSRP1;PPARG;CACNA1C
ephrin receptor binding (GO:0046875)	3/21	0.136708	0.820665	0	0	2.53612	5.04665	CHN1;ABL1;FYN
histone acetyltransferase binding (GO:0035035)	3/21	0.136708	0.820665	0	0	2.53612	5.04665	EPAS1;KANSL1L;HIF1A
pyridoxal phosphate binding (GO:0030170)	3/21	0.136708	0.820665	0	0	2.53612	5.04665	OAT;CTH;PYGL
exoribonuclease activity, producing 5'-phosphomonoesters (GO:0016896)	4/33	0.143805	0.820665	0	0	2.09933	4.07123	EXOSC7;PAN2;ANGEL1;REXO2
kinase inhibitor activity (GO:0019210)	4/33	0.143805	0.820665	0	0	2.09933	4.07123	CDKN1C;HEXIM1;ITPRIP;SH3BP5
UDP-galactosyltransferase activity (GO:0035250)	2/11	0.144837	0.820665	0	0	3.38037	6.53137	B3GALT4;B4GALT7
complement receptor activity (GO:0004875)	2/11	0.144837	0.820665	0	0	3.38037	6.53137	C5AR2;FPR1
GABA receptor binding (GO:0050811)	2/11	0.144837	0.820665	0	0	3.38037	6.53137	GABARAPL1;PLCL2
galactosyltransferase activity (GO:0008378)	2/11	0.144837	0.820665	0	0	3.38037	6.53137	B4GALT7;B4GALT4
inositol 1,4,5 trisphosphate binding (GO:0070679)	2/11	0.144837	0.820665	0	0	3.38037	6.53137	TRPC6;ITPR1
MAP-kinase scaffold activity (GO:0005078)	2/11	0.144837	0.820665	0	0	3.38037	6.53137	AKAP13;KSR1
phospholipase activator activity (GO:0016004)	2/11	0.144837	0.820665	0	0	3.38037	6.53137	FYN;ARHGAP6
retinoid X receptor binding (GO:0046965)	2/11	0.144837	0.820665	0	0	3.38037	6.53137	NR4A2;PPARG
syntaxin-1 binding (GO:0017075)	3/22	0.151437	0.820665	0	0	2.40251	4.53495	SNAP25;STXBP5;VAMP2
protein kinase A regulatory subunit binding (GO:0034237)	3/22	0.151437	0.820665	0	0	2.40251	4.53495	PRRC1;AKAP8L;ACBD3
3'-5'-exoribonuclease activity (GO:0000175)	4/34	0.155526	0.820665	0	0	2.02924	3.77631	EXOSC7;PAN2;ANGEL1;REXO2
endoribonuclease activity (GO:0004521)	4/34	0.155526	0.820665	0	0	2.02924	3.77631	TSNAX;RNASEL;RIDA;LACTB2
ATPase binding (GO:0051117)	7/73	0.16335	0.820665	0	0	1.61501	2.92617	ABCA1;PDE4D;SLC2A13;DERL1;SYVN1;TOR1AIP2;NKD2
cyclic nucleotide binding (GO:0030551)	3/23	0.16664	0.820665	0	0	2.28226	4.08963	PDE10A;PDE4D;PDE4B
fibroblast growth factor receptor binding (GO:0005104)	3/23	0.16664	0.820665	0	0	2.28226	4.08963	FGF7;FGF9;FGF1
N-methyltransferase activity (GO:0008170)	3/23	0.16664	0.820665	0	0	2.28226	4.08963	NNMT;METTL5;PEMT
transmembrane receptor protein tyrosine kinase adaptor activity (GO:0005068)	2/12	0.167014	0.820665	0	0	3.04217	5.44452	IRS1;GAB2
glycerophospholipid flippase activity (GO:0140333)	2/12	0.167014	0.820665	0	0	3.04217	5.44452	ABCA4;ATP11A
lipase activator activity (GO:0060229)	2/12	0.167014	0.820665	0	0	3.04217	5.44452	FYN;ARHGAP6
MAP kinase phosphatase activity (GO:0033549)	2/12	0.167014	0.820665	0	0	3.04217	5.44452	DUSP10;DUSP1
N-acetyllactosaminide beta-1,3-N-acetylglucosaminyltransferase activity (GO:0008532)	2/12	0.167014	0.820665	0	0	3.04217	5.44452	B3GNT9;B4GAT1
Hsp90 protein binding (GO:0051879)	4/35	0.167589	0.820665	0	0	1.96368	3.5076	HDAC8;HIF1A;HDAC6;NPAS2
non-membrane spanning protein tyrosine kinase activity (GO:0004715)	4/35	0.167589	0.820665	0	0	1.96368	3.5076	ITK;ABL1;SLA;FYN
phosphotransferase activity, alcohol group as acceptor (GO:0016773)	7/75	0.179814	0.820665	0	0	1.56734	2.68929	GK5;DGKE;GK;NMRK1;SPHK1;PAPSS2;GALK2
phosphoric diester hydrolase activity (GO:0008081)	4/36	0.17997	0.820665	0	0	1.90221	3.26223	PLCB4;MPPE1;GPCPD1;SMPDL3A
alpha-actinin binding (GO:0051393)	3/24	0.182265	0.820665	0	0	2.17347	3.69989	PPARG;CACNA1C;MYPN
phosphatidylinositol-3,5-bisphosphate binding (GO:0080025)	3/24	0.182265	0.820665	0	0	2.17347	3.69989	GBF1;PLEKHA5;WIPI1
protein phosphatase 2A binding (GO:0051721)	3/24	0.182265	0.820665	0	0	2.17347	3.69989	PPME1;SPHK1;FOXO1
cytokine activity (GO:0005125)	14/173	0.182795	0.820665	0	0	1.34174	2.28014	IL11;WNT2B;IL15;WNT5A;INHBB;VEGFA;BMP4;KITLG;CXCL12;IL1B;CCL2;INHA;SCG2;WNT4
acid-thiol ligase activity (GO:0016878)	2/13	0.189714	0.820665	0	0	2.76546	4.59687	AASDH;ACSS1
I-SMAD binding (GO:0070411)	2/13	0.189714	0.820665	0	0	2.76546	4.59687	SMURF1;SMAD9
hydrolase activity, hydrolyzing O-glycosyl compounds (GO:0004553)	4/37	0.192643	0.820665	0	0	1.84447	3.03769	GALC;PGGHG;MAN1A1;MOGS
protease binding (GO:0002020)	10/118	0.193045	0.820665	0	0	1.4102	2.31955	ADAMTS4;COL3A1;STIM1;BIN1;SLC2A13;SERPINE1;BDKRB2;DERL1;SYVN1;LDLR
actin monomer binding (GO:0003785)	3/25	0.198258	0.820665	0	0	2.07456	3.35703	LIMA1;PRKCE;ABL1
serine-type endopeptidase activity (GO:0004252)	9/105	0.200165	0.820665	0	0	1.42758	2.29643	C1S;C1R;HGF;C1RL;PLAT;MASP1;PCSK5;RHBDL1;CORIN
inorganic cation transmembrane transporter activity (GO:0022890)	5/51	0.205292	0.820665	0	0	1.65421	2.61914	SLC46A1;TRPC6;ABCC9;SLC39A1;ATP6V1B1
carboxypeptidase activity (GO:0004180)	4/38	0.205584	0.820665	0	0	1.79013	2.8318	AGBL5;CPM;FOLH1B;CPZ
arylsulfatase activity (GO:0004065)	2/14	0.212788	0.820665	0	0	2.53487	3.92261	ARSK;SULF2
phospholipase binding (GO:0043274)	2/14	0.212788	0.820665	0	0	2.53487	3.92261	FYN;ARHGAP6
signaling receptor complex adaptor activity (GO:0030159)	4/39	0.218768	0.820665	0	0	1.73889	2.64266	IRS1;GAB2;SORBS1;SAV1
phosphoric ester hydrolase activity (GO:0042578)	5/53	0.227928	0.820665	0	0	1.58511	2.34395	PPP1CB;DUSP10;ARMT1;PRUNE1;SMPDL3A
glutathione transferase activity (GO:0004364)	3/27	0.231151	0.820665	0	0	1.90148	2.78507	ALOX5AP;MGST1;GSTM5
sulfotransferase activity (GO:0008146)	4/40	0.23217	0.820665	0	0	1.6905	2.46861	TPST1;CHST7;HS6ST1;CHST2
aspartic-type endopeptidase activity (GO:0004190)	2/15	0.236105	0.820665	0	0	2.33976	3.37739	SPPL2B;REN
mannose binding (GO:0005537)	2/15	0.236105	0.820665	0	0	2.33976	3.37739	LMAN1;LMAN2L
oxidoreductase activity, acting on the CH-NH group of donors, NAD or NADP as acceptor (GO:0016646)	2/15	0.236105	0.820665	0	0	2.33976	3.37739	PYCR1;AASS
monocarboxylic acid transmembrane transporter activity (GO:0008028)	3/28	0.247954	0.820665	0	0	1.82532	2.54543	SLC16A4;SLC16A14;SLC26A6
receptor antagonist activity (GO:0048019)	3/28	0.247954	0.820665	0	0	1.82532	2.54543	LRPAP1;DKK1;IL18BP
hydro-lyase activity (GO:0016836)	5/55	0.251245	0.820665	0	0	1.52154	2.10175	NAXD;HACD3;ENO3;L3HYPDH;HACD4
metalloexopeptidase activity (GO:0008235)	5/55	0.251245	0.820665	0	0	1.52154	2.10175	AGBL5;CPM;FOLH1B;XPNPEP3;CPZ
protein kinase regulator activity (GO:0019887)	8/98	0.258475	0.820665	0	0	1.35289	1.83041	HEXIM1;CDKN1C;CCNA2;ITPRIP;CCND2;RGCC;GPRC5A;SH3BP5
solute:proton symporter activity (GO:0015295)	2/16	0.259546	0.820665	0	0	2.17252	2.93034	SLC2A10;SLC2A13
C4-dicarboxylate transmembrane transporter activity (GO:0015556)	2/16	0.259546	0.820665	0	0	2.17252	2.93034	SLC13A3;SLC1A1
chloride transmembrane transporter activity (GO:0015108)	2/16	0.259546	0.820665	0	0	2.17252	2.93034	SLC1A1;SLC26A6
CoA hydrolase activity (GO:0016289)	2/16	0.259546	0.820665	0	0	2.17252	2.93034	ACOT13;ABCD1
oxidoreductase activity, acting on NAD(P)H, quinone or similar compound as acceptor (GO:0016655)	2/16	0.259546	0.820665	0	0	2.17252	2.93034	DCXR;CBR4
adenyl ribonucleotide binding (GO:0032559)	22/306	0.259748	0.820665	0	0	1.18024	1.59101	ABCA1;KSR1;KCNJ8;SPHK1;PDE4D;RHOBTB3;PYGL;HSPA2;NUAK2;PDE10A;MTHFD1L;PDK4;PIM1;ABL1;PDE4B;MOV10L1;SIK1;HACL1;SIK2;CARS2;ABCD1;MAP3K5
UDP-glycosyltransferase activity (GO:0008194)	7/84	0.261319	0.820665	0	0	1.38348	1.85664	CSGALNACT1;B3GNT9;CHSY1;B4GAT1;GCNT1;B3GALT4;POMGNT1
myosin binding (GO:0017022)	5/56	0.263121	0.820665	0	0	1.49163	1.99154	RAB3A;DMD;STXBP5;HAP1;NKD2
transcription corepressor binding (GO:0001222)	3/29	0.264934	0.820665	0	0	1.75503	2.33116	PER1;ZBTB16;HDAC6
mitogen-activated protein kinase binding (GO:0051019)	3/29	0.264934	0.820665	0	0	1.75503	2.33116	DUSP10;DUSP1;ABL1
G protein-coupled receptor binding (GO:0001664)	11/143	0.269119	0.820665	0	0	1.26859	1.66515	TUB;CXCL12;GNAL;WNT2B;WNT5A;PENK;FPR1;S1PR1;SAA1;ADM;WNT4
1,4-alpha-oligoglucan phosphorylase activity (GO:0004645)	1/5	0.272926	0.820665	0	0	3.80085	4.93562	PYGL
7S RNA binding (GO:0008312)	1/5	0.272926	0.820665	0	0	3.80085	4.93562	SRP54
sequence-specific single stranded DNA binding (GO:0098847)	1/5	0.272926	0.820665	0	0	3.80085	4.93562	STN1
serine C-palmitoyltransferase activity (GO:0004758)	1/5	0.272926	0.820665	0	0	3.80085	4.93562	SPTSSA
ADP-ribose diphosphatase activity (GO:0047631)	1/5	0.272926	0.820665	0	0	3.80085	4.93562	NUDT6
all-trans retinal binding (GO:0005503)	1/5	0.272926	0.820665	0	0	3.80085	4.93562	ABCA4
sphingomyelin phosphodiesterase activity (GO:0004767)	1/5	0.272926	0.820665	0	0	3.80085	4.93562	SMPDL3A
alpha-2A adrenergic receptor binding (GO:0031694)	1/5	0.272926	0.820665	0	0	3.80085	4.93562	ADRA2C
apolipoprotein A-I binding (GO:0034186)	1/5	0.272926	0.820665	0	0	3.80085	4.93562	ABCA1
testosterone dehydrogenase [NAD(P)] activity (GO:0030283)	1/5	0.272926	0.820665	0	0	3.80085	4.93562	HSD17B2
thiolester hydrolase activity (GO:0016790)	1/5	0.272926	0.820665	0	0	3.80085	4.93562	PPT2
benzodiazepine receptor binding (GO:0030156)	1/5	0.272926	0.820665	0	0	3.80085	4.93562	TSPOAP1
beta-2 adrenergic receptor binding (GO:0031698)	1/5	0.272926	0.820665	0	0	3.80085	4.93562	PDE4D
C-acetyltransferase activity (GO:0016453)	1/5	0.272926	0.820665	0	0	3.80085	4.93562	GCAT
tumor necrosis factor binding (GO:0043120)	1/5	0.272926	0.820665	0	0	3.80085	4.93562	TNFRSF1B
C-palmitoyltransferase activity (GO:0016454)	1/5	0.272926	0.820665	0	0	3.80085	4.93562	SPTSSA
C-X-C chemokine binding (GO:0019958)	1/5	0.272926	0.820665	0	0	3.80085	4.93562	ACKR3
C-X-C chemokine receptor activity (GO:0016494)	1/5	0.272926	0.820665	0	0	3.80085	4.93562	ACKR3
type 2 fibroblast growth factor receptor binding (GO:0005111)	1/5	0.272926	0.820665	0	0	3.80085	4.93562	FGF7
calcitonin family receptor activity (GO:0097642)	1/5	0.272926	0.820665	0	0	3.80085	4.93562	RAMP1
carbonyl reductase (NADPH) activity (GO:0004090)	1/5	0.272926	0.820665	0	0	3.80085	4.93562	DCXR
voltage-gated calcium channel activity involved in cardiac muscle cell action potential (GO:0086007)	1/5	0.272926	0.820665	0	0	3.80085	4.93562	CACNA1C
choline transmembrane transporter activity (GO:0015220)	1/5	0.272926	0.820665	0	0	3.80085	4.93562	SLC44A1
chondroitin sulfotransferase activity (GO:0034481)	1/5	0.272926	0.820665	0	0	3.80085	4.93562	CHST7
double-stranded RNA adenosine deaminase activity (GO:0003726)	1/5	0.272926	0.820665	0	0	3.80085	4.93562	ADARB1
endoribonuclease activity, producing 3'-phosphomonoesters (GO:0016892)	1/5	0.272926	0.820665	0	0	3.80085	4.93562	RIDA
glutathione transmembrane transporter activity (GO:0034634)	1/5	0.272926	0.820665	0	0	3.80085	4.93562	SLC13A3
histone demethylase activity (H3-trimethyl-K4 specific) (GO:0034647)	1/5	0.272926	0.820665	0	0	3.80085	4.93562	JARID2
interleukin-1 receptor activity (GO:0004908)	1/5	0.272926	0.820665	0	0	3.80085	4.93562	IL1R1
L-lactate dehydrogenase activity (GO:0004459)	1/5	0.272926	0.820665	0	0	3.80085	4.93562	LDHA
L-leucine transmembrane transporter activity (GO:0015190)	1/5	0.272926	0.820665	0	0	3.80085	4.93562	SLC7A8
L-lysine transmembrane transporter activity (GO:0015189)	1/5	0.272926	0.820665	0	0	3.80085	4.93562	SLC7A2
leukotriene-C4 synthase activity (GO:0004464)	1/5	0.272926	0.820665	0	0	3.80085	4.93562	ALOX5AP
lipase binding (GO:0035473)	1/5	0.272926	0.820665	0	0	3.80085	4.93562	LRPAP1
lipid kinase activity (GO:0001727)	1/5	0.272926	0.820665	0	0	3.80085	4.93562	SPHK1
NAADP-sensitive calcium-release channel activity (GO:0072345)	1/5	0.272926	0.820665	0	0	3.80085	4.93562	MCOLN2
nerve growth factor binding (GO:0048406)	1/5	0.272926	0.820665	0	0	3.80085	4.93562	SORT1
nucleotide phosphatase activity, acting on free nucleotides (GO:0098519)	1/5	0.272926	0.820665	0	0	3.80085	4.93562	NUDT16L1
opioid receptor binding (GO:0031628)	1/5	0.272926	0.820665	0	0	3.80085	4.93562	PENK
oxidoreductase activity, acting on a sulfur group of donors, disulfide as acceptor (GO:0016671)	1/5	0.272926	0.820665	0	0	3.80085	4.93562	MSRB2
oxidoreductase activity, acting on a sulfur group of donors, NAD(P) as acceptor (GO:0016668)	1/5	0.272926	0.820665	0	0	3.80085	4.93562	TXN
peptidoglycan immune receptor activity (GO:0016019)	1/5	0.272926	0.820665	0	0	3.80085	4.93562	CD14
phosphatidylcholine floppase activity (GO:0090554)	1/5	0.272926	0.820665	0	0	3.80085	4.93562	ABCA1
phosphatidylserine flippase activity (GO:0140346)	1/5	0.272926	0.820665	0	0	3.80085	4.93562	ATP11A
polyol transmembrane transporter activity (GO:0015166)	1/5	0.272926	0.820665	0	0	3.80085	4.93562	SLC2A13
prostaglandin E receptor activity (GO:0004957)	1/5	0.272926	0.820665	0	0	3.80085	4.93562	PTGER2
protein geranylgeranyltransferase activity (GO:0004661)	1/5	0.272926	0.820665	0	0	3.80085	4.93562	RABGGTA
purine nucleotide transmembrane transporter activity (GO:0015216)	1/5	0.272926	0.820665	0	0	3.80085	4.93562	SLC17A9
pyruvate dehydrogenase (acetyl-transferring) kinase activity (GO:0004740)	1/5	0.272926	0.820665	0	0	3.80085	4.93562	PDK4
rDNA binding (GO:0000182)	1/5	0.272926	0.820665	0	0	3.80085	4.93562	TSPYL2
protein kinase inhibitor activity (GO:0004860)	4/43	0.273436	0.820665	0	0	1.56021	2.0231	CDKN1C;HEXIM1;ITPRIP;SH3BP5
hydrolase activity, acting on carbon-nitrogen (but not peptide) bonds, in linear amides (GO:0016811)	5/57	0.275121	0.820665	0	0	1.46287	1.88789	HDAC4;PIGL;HDAC8;HDAC6;TGM2
sulfuric ester hydrolase activity (GO:0008484)	2/17	0.283007	0.820665	0	0	2.02758	2.55938	ARSK;SULF2
calcium-release channel activity (GO:0015278)	2/17	0.283007	0.820665	0	0	2.02758	2.55938	ITPR1;MCOLN2
protein tyrosine kinase binding (GO:1990782)	6/72	0.28457	0.820665	0	0	1.38316	1.73833	SHC4;SHC3;ANGPT1;NOX4;TOB1;SOCS5
glucuronosyltransferase activity (GO:0015020)	3/31	0.299249	0.820665	0	0	1.62949	1.96595	CSGALNACT1;CHSY1;B4GAT1
protein kinase C binding (GO:0005080)	4/45	0.301592	0.820665	0	0	1.48394	1.77877	GRK5;IRS1;ABL1;ADCY6
acyl-CoA hydrolase activity (GO:0047617)	2/18	0.306396	0.820665	0	0	1.90075	2.24836	ACOT13;ABCD1
cholesterol transfer activity (GO:0120020)	2/18	0.306396	0.820665	0	0	1.90075	2.24836	ABCA1;OSBPL2
oxidoreductase activity, acting on single donors with incorporation of molecular oxygen, incorporation of two atoms of oxygen (GO:0016702)	2/18	0.306396	0.820665	0	0	1.90075	2.24836	ADI1;PIR
phosphatidylcholine transporter activity (GO:0008525)	2/18	0.306396	0.820665	0	0	1.90075	2.24836	ABCA1;PITPNC1
retinoic acid receptor binding (GO:0042974)	2/18	0.306396	0.820665	0	0	1.90075	2.24836	NR4A2;PPARG
transcription cis-regulatory region binding (GO:0000976)	37/549	0.313261	0.820665	0	0	1.10106	1.27802	HDAC4;CREBZF;ZNF550;ZNF791;EPAS1;CREM;TWIST2;ZBTB5;HIF1A;CUX1;NFIL3;BASP1;SNAPC3;CREB3L2;ZNF404;ZNF248;TBL1X;ZNF785;OSR2;STAT3;SOX13;NR1H3;NFXL1;FOS;KLF15;FOSL2;RBL2;PER1;ZNF70;HAND2;MYOD1;ZNF516;SNAI1;PPARG;ZNF599;MZF1;HOXD9
SH2 domain binding (GO:0042169)	3/32	0.316505	0.820665	0	0	1.57322	1.80986	IRS1;ABL1;AFAP1
potassium ion transmembrane transporter activity (GO:0015079)	3/32	0.316505	0.820665	0	0	1.57322	1.80986	ABCC9;KCNK1;SLC12A8
1-acylglycerophosphocholine O-acyltransferase activity (GO:0047184)	1/6	0.317834	0.820665	0	0	3.04052	3.48513	LPCAT1
11-cis retinal binding (GO:0005502)	1/6	0.317834	0.820665	0	0	3.04052	3.48513	ABCA4
RNA-directed DNA polymerase activity (GO:0003964)	1/6	0.317834	0.820665	0	0	3.04052	3.48513	TERT
alpha-adrenergic receptor activity (GO:0004936)	1/6	0.317834	0.820665	0	0	3.04052	3.48513	ADRA2C
sulfur amino acid transmembrane transporter activity (GO:0000099)	1/6	0.317834	0.820665	0	0	3.04052	3.48513	SLC1A1
supercoiled DNA binding (GO:0097100)	1/6	0.317834	0.820665	0	0	3.04052	3.48513	ABL1
telomerase activity (GO:0003720)	1/6	0.317834	0.820665	0	0	3.04052	3.48513	TERT
thiol oxidase activity (GO:0016972)	1/6	0.317834	0.820665	0	0	3.04052	3.48513	TMX3
thyroid hormone transmembrane transporter activity (GO:0015349)	1/6	0.317834	0.820665	0	0	3.04052	3.48513	SLC7A8
aspartic endopeptidase activity, intramembrane cleaving (GO:0042500)	1/6	0.317834	0.820665	0	0	3.04052	3.48513	SPPL2B
tripeptide transmembrane transporter activity (GO:0042937)	1/6	0.317834	0.820665	0	0	3.04052	3.48513	SLC13A3
CoA carboxylase activity (GO:0016421)	1/6	0.317834	0.820665	0	0	3.04052	3.48513	PCCA
coreceptor activity involved in Wnt signaling pathway, planar cell polarity pathway (GO:1904929)	1/6	0.317834	0.820665	0	0	3.04052	3.48513	ROR2
dehydroascorbic acid transmembrane transporter activity (GO:0033300)	1/6	0.317834	0.820665	0	0	3.04052	3.48513	SLC2A10
epinephrine binding (GO:0051379)	1/6	0.317834	0.820665	0	0	3.04052	3.48513	ADRA2C
G protein-coupled opioid receptor activity (GO:0004985)	1/6	0.317834	0.820665	0	0	3.04052	3.48513	OPRL1
gap junction hemi-channel activity (GO:0055077)	1/6	0.317834	0.820665	0	0	3.04052	3.48513	PANX2
L-serine transmembrane transporter activity (GO:0015194)	1/6	0.317834	0.820665	0	0	3.04052	3.48513	SFXN1
lactate dehydrogenase activity (GO:0004457)	1/6	0.317834	0.820665	0	0	3.04052	3.48513	LDHA
LBD domain binding (GO:0050693)	1/6	0.317834	0.820665	0	0	3.04052	3.48513	PPARG
primary miRNA binding (GO:0070878)	1/6	0.317834	0.820665	0	0	3.04052	3.48513	STAT3
DNA-binding transcription activator activity, RNA polymerase II-specific (GO:0001228)	23/333	0.318955	0.820665	0	0	1.12974	1.29096	OSR2;PLAG1;ZBTB16;STAT3;MITF;FOXO4;HIF1A;LITAF;KLF15;MEIS2;FOXO1;FOSL2;HOXA10;NR4A2;NR4A1;MEIS1;NR4A3;NFIA;HAND2;MYOD1;PPARA;MZF1;HOXA5
cytokine receptor binding (GO:0005126)	8/105	0.322143	0.820665	0	0	1.25479	1.42138	IL11;KITLG;CXCL12;IL1B;PRL;IL6R;PIBF1;VEGFA
nuclear receptor binding (GO:0016922)	9/120	0.32278	0.820665	0	0	1.23368	1.39502	NR4A2;STAT5B;NR4A1;NR4A3;TMF1;MYOD1;WIPI1;BRD8;HIF1A
sterol transfer activity (GO:0120015)	2/19	0.329632	0.820665	0	0	1.78885	1.98522	ABCA1;OSBPL2
nucleotidyltransferase activity (GO:0016779)	2/19	0.329632	0.820665	0	0	1.78885	1.98522	TERT;PAPSS2
phosphatidylinositol 3-kinase regulator activity (GO:0035014)	2/19	0.329632	0.820665	0	0	1.78885	1.98522	WDR91;SOCS5
metallopeptidase activity (GO:0008237)	9/121	0.331509	0.820665	0	0	1.2226	1.34987	ADAMTS4;ADAMTS1;PAPPA;ADAM33;OMA1;ECE2;ADAMTS9;THSD4;TRABD2A
RNA polymerase core enzyme binding (GO:0043175)	3/33	0.333775	0.820665	0	0	1.5207	1.66865	UVSSA;ELP2;SPTY2D1
3'-5' exonuclease activity (GO:0008408)	4/48	0.344337	0.820665	0	0	1.38254	1.47398	EXOSC7;PAN2;ANGEL1;REXO2
frizzled binding (GO:0005109)	3/34	0.351024	0.820665	0	0	1.47156	1.54058	WNT2B;WNT5A;WNT4
tau-protein kinase activity (GO:0050321)	2/20	0.352647	0.820665	0	0	1.68938	1.76082	FYN;TTBK2
ATPase activator activity (GO:0001671)	2/20	0.352647	0.820665	0	0	1.68938	1.76082	DNAJB4;TOR1AIP2
microtubule plus-end binding (GO:0051010)	2/20	0.352647	0.820665	0	0	1.68938	1.76082	STIM1;TTBK2
oxidoreductase activity, acting on the aldehyde or oxo group of donors, NAD or NADP as acceptor (GO:0016620)	2/20	0.352647	0.820665	0	0	1.68938	1.76082	ALDH6A1;ALDH18A1
GTPase activity (GO:0003924)	15/216	0.357074	0.820665	0	0	1.13555	1.16941	RAB3A;SAR1A;SAR1B;ABCA4;DIRAS2;SRP54;ARL1;RHOBTB3;GNG11;RHOB;RAB42;RAB31;GNAL;SRPRA;GNB3
ATP binding (GO:0005524)	19/278	0.357147	0.820665	0	0	1.11643	1.14949	ABCA1;KSR1;KCNJ8;SPHK1;RHOBTB3;PYGL;HSPA2;NUAK2;MTHFD1L;PDK4;PIM1;ABL1;MOV10L1;SIK1;HACL1;SIK2;CARS2;ABCD1;MAP3K5
amino acid transmembrane transporter activity (GO:0015171)	4/49	0.358637	0.820665	0	0	1.35175	1.38614	SLC7A8;SLC43A2;PDPN;SLC7A2
lipase activity (GO:0016298)	4/49	0.358637	0.820665	0	0	1.35175	1.38614	SEC23IP;PLBD1;ABHD15;PNPLA2
rRNA (adenine) methyltransferase activity (GO:0016433)	1/7	0.35997	0.820665	0	0	2.53363	2.5887	METTL5
acid-amino acid ligase activity (GO:0016881)	1/7	0.35997	0.820665	0	0	2.53363	2.5887	GCLM
ADP transmembrane transporter activity (GO:0015217)	1/7	0.35997	0.820665	0	0	2.53363	2.5887	SLC17A9
alcohol dehydrogenase activity, zinc-dependent (GO:0004024)	1/7	0.35997	0.820665	0	0	2.53363	2.5887	ADH1B
sphingosine N-acyltransferase activity (GO:0050291)	1/7	0.35997	0.820665	0	0	2.53363	2.5887	CERS6
succinate transmembrane transporter activity (GO:0015141)	1/7	0.35997	0.820665	0	0	2.53363	2.5887	SLC13A3
aminophospholipid flippase activity (GO:0015247)	1/7	0.35997	0.820665	0	0	2.53363	2.5887	ATP11A
aspartic-type endopeptidase inhibitor activity (GO:0019828)	1/7	0.35997	0.820665	0	0	2.53363	2.5887	BIN1
branched-chain amino acid transmembrane transporter activity (GO:0015658)	1/7	0.35997	0.820665	0	0	2.53363	2.5887	SLC7A8
carbohydrate:proton symporter activity (GO:0005351)	1/7	0.35997	0.820665	0	0	2.53363	2.5887	SLC2A10
vascular endothelial growth factor-activated receptor activity (GO:0005021)	1/7	0.35997	0.820665	0	0	2.53363	2.5887	PDGFRA
CDP-alcohol phosphatidyltransferase activity (GO:0017169)	1/7	0.35997	0.820665	0	0	2.53363	2.5887	PIGF
DEAD/H-box RNA helicase binding (GO:0017151)	1/7	0.35997	0.820665	0	0	2.53363	2.5887	AKAP8L
fatty acid elongase activity (GO:0009922)	1/7	0.35997	0.820665	0	0	2.53363	2.5887	ELOVL4
GPI anchor binding (GO:0034235)	1/7	0.35997	0.820665	0	0	2.53363	2.5887	MPPE1
insulin-like growth factor II binding (GO:0031995)	1/7	0.35997	0.820665	0	0	2.53363	2.5887	IGFBP4
interleukin-6 receptor binding (GO:0005138)	1/7	0.35997	0.820665	0	0	2.53363	2.5887	IL6R
JUN kinase binding (GO:0008432)	1/7	0.35997	0.820665	0	0	2.53363	2.5887	DUSP10
minor groove of adenine-thymine-rich DNA binding (GO:0003680)	1/7	0.35997	0.820665	0	0	2.53363	2.5887	HAND2
morphogen activity (GO:0016015)	1/7	0.35997	0.820665	0	0	2.53363	2.5887	NBL1
myosin heavy chain binding (GO:0032036)	1/7	0.35997	0.820665	0	0	2.53363	2.5887	NKD2
NAD(P)H oxidase H2O2-forming activity (GO:0016174)	1/7	0.35997	0.820665	0	0	2.53363	2.5887	NOX4
nitric-oxide synthase binding (GO:0050998)	1/7	0.35997	0.820665	0	0	2.53363	2.5887	DMD
organic acid:sodium symporter activity (GO:0005343)	1/7	0.35997	0.820665	0	0	2.53363	2.5887	SLC13A3
phosphatidic acid transfer activity (GO:1990050)	1/7	0.35997	0.820665	0	0	2.53363	2.5887	PITPNC1
phospholipid scramblase activity (GO:0017128)	1/7	0.35997	0.820665	0	0	2.53363	2.5887	PLSCR4
phosphatidylinositol bisphosphate binding (GO:1902936)	7/94	0.361158	0.820665	0	0	1.2238	1.24637	GSDMB;SCIN;GBF1;OSBPL2;PLEKHA5;WIPI1;SYTL2
serine-type peptidase activity (GO:0008236)	9/125	0.36679	0.820665	0	0	1.18018	1.18368	C1S;C1R;HGF;C1RL;PLAT;MASP1;PCSK5;RHBDL1;CORIN
methyltransferase activity (GO:0008168)	4/50	0.37293	0.820665	0	0	1.32229	1.30426	ARMT1;NNMT;NDUFAF7;METTL7A
amyloid-beta binding (GO:0001540)	6/80	0.373066	0.820665	0	0	1.23311	1.21584	LRPAP1;PGRMC1;FZD4;APBB3;LDLR;GRIA3
sialyltransferase activity (GO:0008373)	2/21	0.375377	0.820665	0	0	1.60038	1.56809	ST6GALNAC4;ST6GALNAC5
steroid dehydrogenase activity, acting on the CH-OH group of donors, NAD or NADP as acceptor (GO:0033764)	2/21	0.375377	0.820665	0	0	1.60038	1.56809	HSD11B1;HSD17B2
ubiquitin-specific protease binding (GO:1990381)	2/21	0.375377	0.820665	0	0	1.60038	1.56809	DERL1;SYVN1
glucose transmembrane transporter activity (GO:0005355)	2/21	0.375377	0.820665	0	0	1.60038	1.56809	SLC2A10;MFSD4B
sequence-specific DNA binding (GO:0043565)	46/707	0.377212	0.820665	0	0	1.05962	1.03307	HDAC4;CEBPD;FOXE1;EPAS1;CREM;RORB;FOXO4;GATA2;HOXD11;HIF1A;HOXD10;CXXC4;NR2C1;FOXO1;GLIS1;NPAS2;HOXA11;HOXA10;TERT;CUX1;SNAPC1;HLX;ABL1;HSF4;PKNOX1;HOXA5;ZNF740;TGIF1;OSR2;STN1;MBNL2;ZBTB38;SOX13;FOS;KLF15;MEIS2;TBX3;NR4A2;NR4A1;BCL6;HAND2;MYOD1;SNAI1;PPARG;PPARA;HOXD9
G protein-coupled receptor activity (GO:0004930)	19/283	0.386751	0.820665	0	0	1.09499	1.04021	GABBR2;TPRA1;ELOVL4;GPR78;C5AR2;MRGPRF;FPR1;LPAR1;OPRL1;RORB;ADRA2C;CELSR2;LTB4R;CNR1;ADGRG6;BDKRB2;S1PR1;S1PR3;ADGRL3
GABA receptor activity (GO:0016917)	2/22	0.397771	0.820665	0	0	1.52028	1.40151	GABBR2;GABRE
K63-linked polyubiquitin modification-dependent protein binding (GO:0070530)	2/22	0.397771	0.820665	0	0	1.52028	1.40151	ZRANB1;ZBTB1
phospholipid transfer activity (GO:0120014)	2/22	0.397771	0.820665	0	0	1.52028	1.40151	OSBPL2;PITPNC1
protein tyrosine/serine/threonine phosphatase activity (GO:0008138)	2/22	0.397771	0.820665	0	0	1.52028	1.40151	DUSP10;DUSP1
GDP binding (GO:0019003)	5/67	0.398783	0.820665	0	0	1.22627	1.12735	RAB42;RAB31;ARL3;DIRAS2;SRP54
5'-flap endonuclease activity (GO:0017108)	1/8	0.399506	0.820665	0	0	2.17157	1.99247	FAN1
7SK snRNA binding (GO:0097322)	1/8	0.399506	0.820665	0	0	2.17157	1.99247	HEXIM1
aldehyde-lyase activity (GO:0016832)	1/8	0.399506	0.820665	0	0	2.17157	1.99247	PDXDC1
alpha-(1->3)-fucosyltransferase activity (GO:0046920)	1/8	0.399506	0.820665	0	0	2.17157	1.99247	FUT11
arginine transmembrane transporter activity (GO:0015181)	1/8	0.399506	0.820665	0	0	2.17157	1.99247	SLC7A2
tRNA-specific adenosine deaminase activity (GO:0008251)	1/8	0.399506	0.820665	0	0	2.17157	1.99247	ADARB1
bubble DNA binding (GO:0000405)	1/8	0.399506	0.820665	0	0	2.17157	1.99247	ABL1
vascular endothelial growth factor receptor 2 binding (GO:0043184)	1/8	0.399506	0.820665	0	0	2.17157	1.99247	VEGFA
CD4 receptor binding (GO:0042609)	1/8	0.399506	0.820665	0	0	2.17157	1.99247	PLSCR4
ciliary neurotrophic factor receptor activity (GO:0004897)	1/8	0.399506	0.820665	0	0	2.17157	1.99247	IL6R
disulfide oxidoreductase activity (GO:0015036)	1/8	0.399506	0.820665	0	0	2.17157	1.99247	GLRX
estradiol 17-beta-dehydrogenase activity (GO:0004303)	1/8	0.399506	0.820665	0	0	2.17157	1.99247	HSD17B2
G protein-coupled glutamate receptor binding (GO:0035256)	1/8	0.399506	0.820665	0	0	2.17157	1.99247	FYN
glucosidase activity (GO:0015926)	1/8	0.399506	0.820665	0	0	2.17157	1.99247	MOGS
glycine transmembrane transporter activity (GO:0015187)	1/8	0.399506	0.820665	0	0	2.17157	1.99247	SLC7A8
intramolecular oxidoreductase activity, interconverting aldoses and ketoses (GO:0016861)	1/8	0.399506	0.820665	0	0	2.17157	1.99247	HYI
mitogen-activated protein kinase kinase binding (GO:0031434)	1/8	0.399506	0.820665	0	0	2.17157	1.99247	TRIB2
O-acetyltransferase activity (GO:0016413)	1/8	0.399506	0.820665	0	0	2.17157	1.99247	LPCAT1
pyrimidine nucleotide-sugar transmembrane transporter activity (GO:0015165)	1/8	0.399506	0.820665	0	0	2.17157	1.99247	SLC35A2
calcium channel regulator activity (GO:0005246)	3/37	0.402338	0.820665	0	0	1.34151	1.22139	STIM1;ITPR1;SGK1
voltage-gated calcium channel activity (GO:0005245)	3/37	0.402338	0.820665	0	0	1.34151	1.22139	CACNA2D3;CACHD1;CACNA1C
phosphotyrosine residue binding (GO:0001784)	3/37	0.402338	0.820665	0	0	1.34151	1.22139	SHC3;IRS1;ABL1
purine ribonucleoside triphosphate binding (GO:0035639)	30/460	0.40494	0.820665	0	0	1.06157	0.959671	ARL3;DIRAS2;SRP54;ARL1;RHOBTB3;PYGL;RAB42;NUAK2;MTHFD1L;PIM1;ABL1;PDK4;MOV10L1;ARFIP2;HACL1;ARL5A;ABCD1;MAP3K5;TGM2;ABCA1;KSR1;KCNJ8;SPHK1;HSPA2;GNL3;RHOB;RAB31;SIK1;SIK2;CARS2
phosphatase binding (GO:0019902)	8/114	0.4073	0.820665	0	0	1.1477	1.03087	PPP1R3F;SH3YL1;PPP1R3C;PPME1;STAT3;EIF2AK3;MAP3K5;SYTL2
magnesium ion binding (GO:0000287)	10/146	0.41463	0.820665	0	0	1.11819	0.984416	NUAK2;SPHK1;ABL1;MOV10L1;SIK1;HACL1;SIK2;PGM1;FAN1;MAP3K5
transcription coregulator binding (GO:0001221)	4/53	0.415583	0.820665	0	0	1.24113	1.08981	PER1;TERT;ZBTB16;HDAC6
exopeptidase activity (GO:0008238)	4/53	0.415583	0.820665	0	0	1.24113	1.08981	CPM;FOLH1B;XPNPEP3;DPEP2
semaphorin receptor binding (GO:0030215)	2/23	0.419783	0.820665	0	0	1.4478	1.25672	SEMA3A;SEMA3B
disordered domain specific binding (GO:0097718)	2/23	0.419783	0.820665	0	0	1.4478	1.25672	FYN;HSPA2
gamma-tubulin binding (GO:0043015)	2/23	0.419783	0.820665	0	0	1.4478	1.25672	TUBGCP6;NDRG1
protein phosphatase 1 binding (GO:0008157)	2/23	0.419783	0.820665	0	0	1.4478	1.25672	PPP1R3F;PPP1R3C
N-acyltransferase activity (GO:0016410)	3/39	0.435905	0.820665	0	0	1.26684	1.0519	CERS6;SAT1;TGM2
alcohol dehydrogenase (NAD+) activity (GO:0004022)	1/9	0.436601	0.820665	0	0	1.90002	1.57461	ADH1B
bile acid binding (GO:0032052)	1/9	0.436601	0.820665	0	0	1.90002	1.57461	PYGL
tumor necrosis factor-activated receptor activity (GO:0005031)	1/9	0.436601	0.820665	0	0	1.90002	1.57461	TNFRSF1B
uridine-diphosphatase activity (GO:0045134)	1/9	0.436601	0.820665	0	0	1.90002	1.57461	ENTPD4
cytidylyltransferase activity (GO:0070567)	1/9	0.436601	0.820665	0	0	1.90002	1.57461	NANS
dipeptidase activity (GO:0016805)	1/9	0.436601	0.820665	0	0	1.90002	1.57461	DPEP2
flap endonuclease activity (GO:0048256)	1/9	0.436601	0.820665	0	0	1.90002	1.57461	FAN1
guanosine-diphosphatase activity (GO:0004382)	1/9	0.436601	0.820665	0	0	1.90002	1.57461	ENTPD4
histone demethylase activity (H3-K4 specific) (GO:0032453)	1/9	0.436601	0.820665	0	0	1.90002	1.57461	JARID2
interleukin-1 binding (GO:0019966)	1/9	0.436601	0.820665	0	0	1.90002	1.57461	IL1R1
L-alanine transmembrane transporter activity (GO:0015180)	1/9	0.436601	0.820665	0	0	1.90002	1.57461	SLC7A8
L-aspartate transmembrane transporter activity (GO:0015183)	1/9	0.436601	0.820665	0	0	1.90002	1.57461	SLC1A1
mannosidase activity (GO:0015923)	1/9	0.436601	0.820665	0	0	1.90002	1.57461	MAN1A1
oxalate transmembrane transporter activity (GO:0019531)	1/9	0.436601	0.820665	0	0	1.90002	1.57461	SLC26A6
potassium ion binding (GO:0030955)	1/9	0.436601	0.820665	0	0	1.90002	1.57461	HDAC4
potassium:chloride symporter activity (GO:0015379)	1/9	0.436601	0.820665	0	0	1.90002	1.57461	SLC12A8
prenyltransferase activity (GO:0004659)	1/9	0.436601	0.820665	0	0	1.90002	1.57461	COQ2
protein-glutamine gamma-glutamyltransferase activity (GO:0003810)	1/9	0.436601	0.820665	0	0	1.90002	1.57461	TGM2
retinal binding (GO:0016918)	1/9	0.436601	0.820665	0	0	1.90002	1.57461	ABCA4
retinoic acid 4-hydroxylase activity (GO:0008401)	1/9	0.436601	0.820665	0	0	1.90002	1.57461	CYP26B1
transcription regulatory region nucleic acid binding (GO:0001067)	14/212	0.437261	0.820665	0	0	1.0752	0.889432	CREBZF;HDAC4;STAT3;SOX13;NR1H3;FOS;KLF15;PER1;BASP1;HAND2;CREB3L2;PPARG;TBL1X;MZF1
methyl-CpG binding (GO:0008327)	2/24	0.441376	0.820665	0	0	1.38192	1.13022	ZBTB38;CXXC4
Notch binding (GO:0005112)	2/24	0.441376	0.820665	0	0	1.38192	1.13022	DNER;DLL1
nuclear localization sequence binding (GO:0008139)	2/24	0.441376	0.820665	0	0	1.38192	1.13022	NFKBIA;TNPO1
phosphatidylinositol phosphate binding (GO:1901981)	7/102	0.443115	0.820665	0	0	1.12026	0.911811	GSDMB;GBF1;GOLPH3L;PLEKHA5;ARFIP2;WIPI1;GAB2
oxidoreductase activity, acting on the CH-OH group of donors, NAD or NADP as acceptor (GO:0016616)	6/87	0.451218	0.820665	0	0	1.12612	0.89617	LDHA;H6PD;ADH1B;DCXR;HSD17B11;CBR4
sequence-specific double-stranded DNA binding (GO:1990837)	45/712	0.457777	0.820665	0	0	1.02605	0.801732	HDAC4;CREBZF;CEBPD;FOXE1;CREM;RORB;FOXO4;GATA2;HOXD11;HOXD10;NR2C1;GLIS1;NPAS2;HOXA11;HOXA10;CUX1;BASP1;CREB3L2;ABL1;HSF4;TBL1X;PKNOX1;HOXA5;ZNF740;TSPYL2;TGIF1;OSR2;MBNL2;STAT3;SOX13;NR1H3;FOS;KLF15;MEIS2;TBX3;NR4A2;PER1;NR4A1;BCL6;HAND2;MYOD1;SNAI1;PPARG;MZF1;HOXD9
chemorepellent activity (GO:0045499)	2/25	0.462517	0.820665	0	0	1.32177	1.01918	SEMA3A;SEMA3B
microtubule binding (GO:0008017)	15/232	0.465318	0.820665	0	0	1.05092	0.803989	ARL3;MTUS1;CRIPT;NDRG1;EML2;HDAC6;TTBK2;GOLGA2;STIM1;MAP2;KIF26B;CCDC170;TUBGCP6;MAP9;CEP44
RNA polymerase II cis-regulatory region sequence-specific DNA binding (GO:0000978)	72/1149	0.465894	0.820665	0	0	1.01675	0.776593	ZNF331;ZBTB25;FOXE1;RORB;LITAF;HOXA11;HOXA10;SIX5;SALL4;ZNF605;SNAPC3;CREB3L2;HOXA3;PKNOX1;HOXA5;TGIF1;ZBTB38;MED8;SOX13;MITF;FOS;KLF15;HAND2;MYOD1;ZNF516;PPARG;PPARA;MZF1;HDAC4;ZNF275;CEBPD;PLAG1;CREM;ZBTB1;FOXO4;GATA2;ZBTB5;HOXD11;HIF1A;HOXD10;NR2C1;FOXO1;GLIS1;NPAS2;HDAC6;NFIL3;ATOH8;HSF4;ZNF587;ZNF740;STAT5A;STAT5B;MYPOP;ZBTB16;STAT3;NR1H3;SMAD9;MEIS2;TBX3;FOSL2;NR4A2;PER1;NR4A1;MEIS1;NR4A3;N…
protein kinase binding (GO:0019901)	32/506	0.470678	0.820665	0	0	1.02646	0.773523	SHC4;SHC3;IRS1;RHOBTB3;ADIPOR1;HIF1A;ADCY6;PPP1CB;GOLGA2;UFL1;DUSP10;CCND2;GRK5;SUFU;ABL1;CIR1;RBBP6;DUSP1;STAT3;RHOB;ACTA2;CCNA2;TBL2;RGCC;NR4A3;NOX4;CD226;SIK1;ROR2;ANKRA2;TRIB2;KIZ
1-phosphatidylinositol-3-kinase activity (GO:0016303)	1/10	0.471406	0.820665	0	0	1.68882	1.27005	ATM
sequence-specific mRNA binding (GO:1990825)	1/10	0.471406	0.820665	0	0	1.68882	1.27005	SSB
activin receptor binding (GO:0070697)	1/10	0.471406	0.820665	0	0	1.68882	1.27005	SAV1
adenosine deaminase activity (GO:0004000)	1/10	0.471406	0.820665	0	0	1.68882	1.27005	ADARB1
adenylate cyclase binding (GO:0008179)	1/10	0.471406	0.820665	0	0	1.68882	1.27005	AKAP12
store-operated calcium channel activity (GO:0015279)	1/10	0.471406	0.820665	0	0	1.68882	1.27005	TRPC6
ATP transmembrane transporter activity (GO:0005347)	1/10	0.471406	0.820665	0	0	1.68882	1.27005	SLC17A9
benzodiazepine receptor activity (GO:0008503)	1/10	0.471406	0.820665	0	0	1.68882	1.27005	GABRE
ubiquitination-like modification-dependent protein binding (GO:0140035)	1/10	0.471406	0.820665	0	0	1.68882	1.27005	FAN1
cation:chloride symporter activity (GO:0015377)	1/10	0.471406	0.820665	0	0	1.68882	1.27005	SLC12A8
cyclin-dependent protein serine/threonine kinase inhibitor activity (GO:0004861)	1/10	0.471406	0.820665	0	0	1.68882	1.27005	HEXIM1
eukaryotic initiation factor 4E binding (GO:0008190)	1/10	0.471406	0.820665	0	0	1.68882	1.27005	ANGEL1
high voltage-gated calcium channel activity (GO:0008331)	1/10	0.471406	0.820665	0	0	1.68882	1.27005	CACNA1C
histone methyltransferase activity (H3-K9 specific) (GO:0046974)	1/10	0.471406	0.820665	0	0	1.68882	1.27005	SETDB2
interleukin-1 receptor binding (GO:0005149)	1/10	0.471406	0.820665	0	0	1.68882	1.27005	IL1B
ligand-gated sodium channel activity (GO:0015280)	1/10	0.471406	0.820665	0	0	1.68882	1.27005	ASIC1
Lys63-specific deubiquitinase activity (GO:0061578)	1/10	0.471406	0.820665	0	0	1.68882	1.27005	STAMBPL1
nucleoside-triphosphate diphosphatase activity (GO:0047429)	1/10	0.471406	0.820665	0	0	1.68882	1.27005	ASMTL
nucleotide transmembrane transporter activity (GO:0015215)	1/10	0.471406	0.820665	0	0	1.68882	1.27005	SLC25A19
phospholipase activity (GO:0004620)	5/73	0.472582	0.820665	0	0	1.11771	0.83777	PLA2G12A;SEC23IP;PLCB4;PLBD1;SMPDL3A
phosphatidylinositol-3,4-bisphosphate binding (GO:0043325)	2/26	0.483179	0.820665	0	0	1.26663	0.921303	PLEKHA2;GAB2
protein tyrosine phosphatase activity (GO:0004725)	5/74	0.484627	0.820665	0	0	1.10145	0.797863	PTPRE;DUSP1;PTPRN;PTPRM;PTPRF
protein phosphorylated amino acid binding (GO:0045309)	3/42	0.484832	0.820665	0	0	1.16921	0.846449	SHC3;IRS1;ABL1
protein phosphatase binding (GO:0019903)	8/123	0.492269	0.820665	0	0	1.05737	0.74939	PPP1R3F;PPP1R3C;PPME1;SPHK1;STAT3;EIF2AK3;FOXO1;MAP3K5
GTP binding (GO:0005525)	12/189	0.50313	0.820665	0	0	1.03042	0.707802	RAB42;RAB31;ARL3;DIRAS2;ARL1;RHOBTB3;SRP54;ARFIP2;ARL5A;TGM2;GNL3;RHOB
androgen receptor binding (GO:0050681)	2/27	0.503341	0.820665	0	0	1.2159	0.834697	TMF1;WIPI1
protein tyrosine kinase activity (GO:0004713)	7/108	0.503472	0.820665	0	0	1.05338	0.722855	PDGFRA;ITK;ABL1;SLA;FYN;ROR2;HIPK2
ABC-type xenobiotic transporter activity (GO:0008559)	1/11	0.504063	0.820665	0	0	1.51985	1.04118	ABCA8
amino acid:sodium symporter activity (GO:0005283)	1/11	0.504063	0.820665	0	0	1.51985	1.04118	SLC1A1
AMP binding (GO:0016208)	1/11	0.504063	0.820665	0	0	1.51985	1.04118	PYGL
superoxide-generating NAD(P)H oxidase activity (GO:0016175)	1/11	0.504063	0.820665	0	0	1.51985	1.04118	NOX4
thioesterase binding (GO:0031996)	1/11	0.504063	0.820665	0	0	1.51985	1.04118	TRAF1
transaminase activity (GO:0008483)	1/11	0.504063	0.820665	0	0	1.51985	1.04118	OAT
calcium channel inhibitor activity (GO:0019855)	1/11	0.504063	0.820665	0	0	1.51985	1.04118	ITPR1
ubiquitin-dependent protein binding (GO:0140036)	1/11	0.504063	0.820665	0	0	1.51985	1.04118	FAN1
carbohydrate kinase activity (GO:0019200)	1/11	0.504063	0.820665	0	0	1.51985	1.04118	GALK2
vinculin binding (GO:0017166)	1/11	0.504063	0.820665	0	0	1.51985	1.04118	DMD
cGMP binding (GO:0030553)	1/11	0.504063	0.820665	0	0	1.51985	1.04118	PDE10A
diacylglycerol kinase activity (GO:0004143)	1/11	0.504063	0.820665	0	0	1.51985	1.04118	DGKE
extracellular ligand-gated ion channel activity (GO:0005230)	1/11	0.504063	0.820665	0	0	1.51985	1.04118	GABRE
filamin binding (GO:0031005)	1/11	0.504063	0.820665	0	0	1.51985	1.04118	TMEM67
hyaluronic acid binding (GO:0005540)	1/11	0.504063	0.820665	0	0	1.51985	1.04118	LAYN
intracellular ligand-gated ion channel activity (GO:0005217)	1/11	0.504063	0.820665	0	0	1.51985	1.04118	ITPR1
MAP kinase kinase kinase activity (GO:0004709)	1/11	0.504063	0.820665	0	0	1.51985	1.04118	MAP3K5
mitogen-activated protein kinase kinase kinase binding (GO:0031435)	1/11	0.504063	0.820665	0	0	1.51985	1.04118	ROR2
myosin II binding (GO:0045159)	1/11	0.504063	0.820665	0	0	1.51985	1.04118	STXBP5
outward rectifier potassium channel activity (GO:0015271)	1/11	0.504063	0.820665	0	0	1.51985	1.04118	KCNK2
phosphotransferase activity, for other substituted phosphate groups (GO:0016780)	1/11	0.504063	0.820665	0	0	1.51985	1.04118	PIGF
protein-arginine N-methyltransferase activity (GO:0016274)	1/11	0.504063	0.820665	0	0	1.51985	1.04118	NDUFAF7
purine ribonucleotide transmembrane transporter activity (GO:0005346)	1/11	0.504063	0.820665	0	0	1.51985	1.04118	SLC17A9
quaternary ammonium group transmembrane transporter activity (GO:0015651)	1/11	0.504063	0.820665	0	0	1.51985	1.04118	SLC22A5
serine-type endopeptidase inhibitor activity (GO:0004867)	4/60	0.511786	0.820665	0	0	1.08559	0.72718	SERPINB1;SERPINF1;SERPINE1;TFPI2
RNA polymerase II transcription regulatory region sequence-specific DNA binding (GO:0000977)	84/1359	0.513592	0.820665	0	0	1.00111	0.667069	ZNF331;ZBTB25;FOXE1;RORB;LITAF;HOXA11;HOXA10;SIX5;SALL4;ZNF605;SNAPC3;HOXA3;ZNF404;ZNF248;PKNOX1;HOXA5;TGIF1;OSR2;ZBTB38;SOX13;MED8;MITF;FOS;KLF15;RBL2;HAND2;MYOD1;ZNF516;PPARG;PPARA;MZF1;ZNF599;HDAC4;ZNF275;ZNF550;ZNF791;CEBPD;EPAS1;PLAG1;CREM;ZBTB1;TWIST2;FOXO4;GATA2;ZBTB5;HOXD11;HIF1A;HOXD10;NR2C1;FOXO1;NPAS2;GLIS1;HDAC6;NFIL3;CUX1;ATOH8;HSF4;ZNF587;ZNF785;ZNF740;STAT5A;STAT5B;MYPOP;ZBTB16;STA…
cyclin-dependent protein serine/threonine kinase regulator activity (GO:0016538)	3/44	0.516289	0.820665	0	0	1.11205	0.735166	HEXIM1;CCNA2;CCND2
histone deacetylase binding (GO:0042826)	6/93	0.516396	0.820665	0	0	1.04812	0.692682	HOXA10;HDAC4;AKAP8L;CIR1;ANKRA2;HDAC6
histone demethylase activity (GO:0032452)	2/28	0.522986	0.820665	0	0	1.16907	0.75779	HR;JARID2
protein serine/threonine/tyrosine kinase activity (GO:0004712)	2/28	0.522986	0.820665	0	0	1.16907	0.75779	MAPK10;SGK1
ATP hydrolysis activity (GO:0140603)	3/45	0.531624	0.820665	0	0	1.08552	0.68585	ABCA4;RHOBTB3;ABCD1
RNA polymerase II CTD heptapeptide repeat kinase activity (GO:0008353)	1/12	0.534704	0.820665	0	0	1.38161	0.864947	CDK7
adenine nucleotide transmembrane transporter activity (GO:0000295)	1/12	0.534704	0.820665	0	0	1.38161	0.864947	SLC17A9
single-stranded telomeric DNA binding (GO:0043047)	1/12	0.534704	0.820665	0	0	1.38161	0.864947	STN1
alanine transmembrane transporter activity (GO:0022858)	1/12	0.534704	0.820665	0	0	1.38161	0.864947	SLC7A8
aspartic-type peptidase activity (GO:0070001)	1/12	0.534704	0.820665	0	0	1.38161	0.864947	REN
transforming growth factor beta-activated receptor activity (GO:0005024)	1/12	0.534704	0.820665	0	0	1.38161	0.864947	LTBP1
BMP binding (GO:0036122)	1/12	0.534704	0.820665	0	0	1.38161	0.864947	NBL1
tumor necrosis factor receptor binding (GO:0005164)	1/12	0.534704	0.820665	0	0	1.38161	0.864947	TRAF1
C2H2 zinc finger domain binding (GO:0070742)	1/12	0.534704	0.820665	0	0	1.38161	0.864947	GATA2
calcium-activated potassium channel activity (GO:0015269)	1/12	0.534704	0.820665	0	0	1.38161	0.864947	KCNMB4
carbohydrate:cation symporter activity (GO:0005402)	1/12	0.534704	0.820665	0	0	1.38161	0.864947	SLC2A10
vascular endothelial growth factor receptor binding (GO:0005172)	1/12	0.534704	0.820665	0	0	1.38161	0.864947	VEGFA
voltage-gated potassium channel activity involved in ventricular cardiac muscle cell action potential repolarization (GO:1902282)	1/12	0.534704	0.820665	0	0	1.38161	0.864947	KCNJ8
death receptor activity (GO:0005035)	1/12	0.534704	0.820665	0	0	1.38161	0.864947	TNFRSF1B
fucosyltransferase activity (GO:0008417)	1/12	0.534704	0.820665	0	0	1.38161	0.864947	FUT11
m7G(5')pppN diphosphatase activity (GO:0050072)	1/12	0.534704	0.820665	0	0	1.38161	0.864947	NUDT16L1
neurexin family protein binding (GO:0042043)	1/12	0.534704	0.820665	0	0	1.38161	0.864947	SYTL2
phosphatidylinositol 3-kinase activity (GO:0035004)	1/12	0.534704	0.820665	0	0	1.38161	0.864947	ATM
poly(A)-specific ribonuclease activity (GO:0004535)	1/12	0.534704	0.820665	0	0	1.38161	0.864947	PAN2
5'-3' RNA polymerase activity (GO:0034062)	2/29	0.542101	0.820665	0	0	1.12571	0.689275	TERT;POLR2C
ubiquitin conjugating enzyme binding (GO:0031624)	2/29	0.542101	0.820665	0	0	1.12571	0.689275	RNF144A;PPARA
kinase activity (GO:0016301)	7/112	0.542486	0.820665	0	0	1.01303	0.619561	GK5;DGKE;GK;NMRK1;SPHK1;ABL1;PAPSS2
channel activity (GO:0015267)	3/46	0.546682	0.820665	0	0	1.06022	0.640252	PANX2;TMEM120B;PDPN
protein kinase activator activity (GO:0030295)	4/63	0.550773	0.820665	0	0	1.03022	0.614457	ETAA1;GPRC5A;RGCC;CAB39L
nucleoside-triphosphatase activity (GO:0017111)	17/278	0.552533	0.820665	0	0	0.989525	0.587028	RAB3A;SAR1A;ENTPD4;SAR1B;ABCA4;DIRAS2;SRP54;ARL1;RHOBTB3;GNG11;RHOB;RAB42;RAB31;GNAL;SRPRA;GNB3;ABCD1
ligand-gated cation channel activity (GO:0099094)	5/80	0.554572	0.820665	0	0	1.01301	0.597227	KCNK6;KCNJ8;KCNK1;GRIA3;ASIC1
1-acylglycerol-3-phosphate O-acyltransferase activity (GO:0003841)	1/13	0.563453	0.820665	0	0	1.26641	0.726502	LPCAT1
RNA 7-methylguanosine cap binding (GO:0000340)	1/13	0.563453	0.820665	0	0	1.26641	0.726502	CYFIP2
acylglycerol lipase activity (GO:0047372)	1/13	0.563453	0.820665	0	0	1.26641	0.726502	ABHD15
alkali metal ion binding (GO:0031420)	1/13	0.563453	0.820665	0	0	1.26641	0.726502	HDAC4
basic amino acid transmembrane transporter activity (GO:0015174)	1/13	0.563453	0.820665	0	0	1.26641	0.726502	SLC7A2
tRNA (guanine) methyltransferase activity (GO:0016423)	1/13	0.563453	0.820665	0	0	1.26641	0.726502	TARBP1
BMP receptor binding (GO:0070700)	1/13	0.563453	0.820665	0	0	1.26641	0.726502	BMP4
water channel activity (GO:0015250)	1/13	0.563453	0.820665	0	0	1.26641	0.726502	PDPN
exoribonuclease activity (GO:0004532)	1/13	0.563453	0.820665	0	0	1.26641	0.726502	EXOSC7
GABA-gated chloride ion channel activity (GO:0022851)	1/13	0.563453	0.820665	0	0	1.26641	0.726502	GABRE
histone demethylase activity (H3-K9 specific) (GO:0032454)	1/13	0.563453	0.820665	0	0	1.26641	0.726502	HR
insulin-like growth factor I binding (GO:0031994)	1/13	0.563453	0.820665	0	0	1.26641	0.726502	IGFBP4
intramolecular oxidoreductase activity, transposing C=C bonds (GO:0016863)	1/13	0.563453	0.820665	0	0	1.26641	0.726502	ECH1
microtubule minus-end binding (GO:0051011)	1/13	0.563453	0.820665	0	0	1.26641	0.726502	TUBGCP6
nucleoside-diphosphatase activity (GO:0017110)	1/13	0.563453	0.820665	0	0	1.26641	0.726502	ENTPD4
kinase binding (GO:0019900)	28/461	0.564602	0.820665	0	0	0.982138	0.561424	SHC4;SHC3;RHOBTB3;ADIPOR1;HIF1A;ADCY6;TTC28;PPP1CB;GOLGA2;UFL1;CCND2;SUFU;CIR1;RBBP6;PDE8A;STAT3;RHOB;ACTA2;CCNA2;PER1;TBL2;RGCC;NR4A3;SNAI1;CD226;SIK1;ANKRA2;KIZ
guanyl ribonucleotide binding (GO:0032561)	13/214	0.565164	0.820665	0	0	0.982534	0.560673	ARL3;DIRAS2;SRP54;ARL1;RHOBTB3;GNL3;RHOB;RAB42;RAB31;PDE10A;ARFIP2;ARL5A;TGM2
cis-regulatory region sequence-specific DNA binding (GO:0000987)	70/1149	0.56642	0.820665	0	0	0.984873	0.559821	ZNF331;ZBTB25;FOXE1;RORB;LITAF;HOXA11;HOXA10;SIX5;SALL4;ZNF605;SNAPC3;HOXA3;PKNOX1;HOXA5;TGIF1;ZBTB38;MED8;SOX13;MITF;FOS;KLF15;MYOD1;ZNF516;PPARG;PPARA;MZF1;HDAC4;ZNF275;CEBPD;PLAG1;CREM;ZBTB1;FOXO4;GATA2;ZBTB5;HOXD11;HIF1A;HOXD10;NR2C1;FOXO1;GLIS1;NPAS2;HDAC6;NFIL3;ATOH8;HSF4;ZNF587;ZNF740;STAT5A;STAT5B;MYPOP;ZBTB16;STAT3;NR1H3;SMAD9;MEIS2;TBX3;FOSL2;NR4A2;PER1;NR4A1;MEIS1;NR4A3;NFIA;BCL6;KLF9;…
transition metal ion binding (GO:0046914)	27/445	0.566658	0.820665	0	0	0.981038	0.557229	ZNF331;HDAC4;SEC23A;ADH1B;ZMYND8;LITAF;CXXC4;MT2A;CSRP1;PIM1;ABL1;MGAT1;SEC24A;GALNT2;SLC30A5;QPCTL;ADAM33;POMGNT1;LACTB2;PAPPA;XPNPEP3;MSRB2;PPARG;MPPE1;SMPDL3A;B4GALT7;MT1E
endopeptidase inhibitor activity (GO:0004866)	7/115	0.57089	0.820665	0	0	0.984731	0.552	SERPINB1;PTTG1;BIN1;SERPINF1;SERPINE1;TFPI2;RECK
endopeptidase activity (GO:0004175)	19/315	0.576214	0.820665	0	0	0.974926	0.537453	USP46;C1S;C1R;HGF;ADAM33;PLAT;OMA1;ECE2;PCSK5;THSD4;ADAMTS4;ADAMTS1;C1RL;REN;MASP1;ADAMTS9;RHBDL1;CORIN;TRABD2A
G protein-coupled peptide receptor activity (GO:0008528)	5/82	0.576834	0.820665	0	0	0.986591	0.542823	EDNRA;EDNRB;BDKRB2;FPR1;LTB4R
alpha-tubulin binding (GO:0043014)	2/31	0.578706	0.820665	0	0	1.04796	0.573194	FYN;HDAC6
kinase activator activity (GO:0019209)	2/31	0.578706	0.820665	0	0	1.04796	0.573194	GPRC5A;RGCC
monocarboxylic acid binding (GO:0033293)	2/31	0.578706	0.820665	0	0	1.04796	0.573194	CYP26B1;PYGL
ribonuclease activity (GO:0004540)	4/66	0.588055	0.820665	0	0	0.980215	0.52043	EXOSC7;TSNAX;RNASEL;LACTB2
exonuclease activity (GO:0004527)	3/49	0.590098	0.820665	0	0	0.990913	0.522674	EXOSC7;REXO2;FAN1
RNA polymerase II core promoter sequence-specific DNA binding (GO:0000979)	1/14	0.590428	0.820665	0	0	1.16893	0.61592	FOS
5'-3' exonuclease activity (GO:0008409)	1/14	0.590428	0.820665	0	0	1.16893	0.61592	FAN1
sulfate transmembrane transporter activity (GO:0015116)	1/14	0.590428	0.820665	0	0	1.16893	0.61592	SLC26A6
CoA-ligase activity (GO:0016405)	1/14	0.590428	0.820665	0	0	1.16893	0.61592	ACSS1
endodeoxyribonuclease activity, producing 5'-phosphomonoesters (GO:0016888)	1/14	0.590428	0.820665	0	0	1.16893	0.61592	FAN1
inhibitory extracellular ligand-gated ion channel activity (GO:0005237)	1/14	0.590428	0.820665	0	0	1.16893	0.61592	GABRE
L-glutamate transmembrane transporter activity (GO:0005313)	1/14	0.590428	0.820665	0	0	1.16893	0.61592	SLC1A1
MAP kinase activity (GO:0004707)	1/14	0.590428	0.820665	0	0	1.16893	0.61592	MAPK10
metalloendopeptidase inhibitor activity (GO:0008191)	1/14	0.590428	0.820665	0	0	1.16893	0.61592	RECK
NADPH binding (GO:0070402)	1/14	0.590428	0.820665	0	0	1.16893	0.61592	CBR4
nucleoside diphosphate kinase activity (GO:0004550)	1/14	0.590428	0.820665	0	0	1.16893	0.61592	NME3
phosphatidylglycerol binding (GO:1901611)	1/14	0.590428	0.820665	0	0	1.16893	0.61592	PITPNC1
protein kinase C activity (GO:0004697)	1/14	0.590428	0.820665	0	0	1.16893	0.61592	PRKCE
metal ion binding (GO:0046872)	31/517	0.594673	0.820665	0	0	0.968392	0.503316	C1R;ITSN1;ITPR1;FBLN1;CDH4;MT2A;NUAK2;SCIN;DNER;ABL1;MOV10L1;HACL1;PGM1;MAP3K5;TGM2;CSGALNACT1;TPD52;SPHK1;RCN1;STIM1;PLSCR4;CDH11;PIR;CALU;SIK1;SIK2;MASP1;NUCB2;FAN1;ADGRL3;MT1E
RNA polymerase II complex binding (GO:0000993)	2/32	0.596186	0.820665	0	0	1.01298	0.523914	UVSSA;ELP2
acetyltransferase activity (GO:0016407)	2/32	0.596186	0.820665	0	0	1.01298	0.523914	SPHK1;SAT1
chemokine binding (GO:0019956)	2/32	0.596186	0.820665	0	0	1.01298	0.523914	PDPN;ACKR3
potassium channel regulator activity (GO:0015459)	3/50	0.60396	0.820665	0	0	0.969778	0.489008	KCNMB4;ABCC9;SGK1
protein homodimerization activity (GO:0042803)	38/636	0.608609	0.820665	0	0	0.964432	0.478917	HSPB6;PEX11A;SPPL2B;ZBTB1;TXN;ZDHHC2;HSD11B1;PGRMC1;TERT;MTHFD1L;IMPA2;KYNU;IL6R;ABCD1;MAP3K5;TPD52;PDGFRA;TRPC6;ZHX3;MIGA2;FZD4;EIF2AK1;ZBTB38;ZBTB16;STAT3;NOG;INHBB;NUDT16L1;ADRA2C;VEGFA;MKLN1;TPST1;NR4A3;HAND2;MYOD1;XPNPEP3;MASP1;MZF1
telomeric DNA binding (GO:0042162)	2/33	0.613116	0.820665	0	0	0.980247	0.479538	STN1;TERT
basal RNA polymerase II transcription machinery binding (GO:0001099)	2/33	0.613116	0.820665	0	0	0.980247	0.479538	UVSSA;ELP2
DNA secondary structure binding (GO:0000217)	2/33	0.613116	0.820665	0	0	0.980247	0.479538	HAND2;ABL1
1-phosphatidylinositol binding (GO:0005545)	1/15	0.615736	0.820665	0	0	1.08538	0.52634	SCIN
acidic amino acid transmembrane transporter activity (GO:0015172)	1/15	0.615736	0.820665	0	0	1.08538	0.52634	SLC1A1
solute:anion antiporter activity (GO:0140323)	1/15	0.615736	0.820665	0	0	1.08538	0.52634	SLC26A6
bicarbonate transmembrane transporter activity (GO:0015106)	1/15	0.615736	0.820665	0	0	1.08538	0.52634	SLC26A6
voltage-gated potassium channel activity involved in cardiac muscle cell action potential repolarization (GO:0086008)	1/15	0.615736	0.820665	0	0	1.08538	0.52634	KCNJ8
water transmembrane transporter activity (GO:0005372)	1/15	0.615736	0.820665	0	0	1.08538	0.52634	PDPN
chloride channel regulator activity (GO:0017081)	1/15	0.615736	0.820665	0	0	1.08538	0.52634	SGK1
clathrin adaptor activity (GO:0035615)	1/15	0.615736	0.820665	0	0	1.08538	0.52634	DAB2
death receptor binding (GO:0005123)	1/15	0.615736	0.820665	0	0	1.08538	0.52634	BDNF
G protein-coupled photoreceptor activity (GO:0008020)	1/15	0.615736	0.820665	0	0	1.08538	0.52634	ELOVL4
heparan sulfate sulfotransferase activity (GO:0034483)	1/15	0.615736	0.820665	0	0	1.08538	0.52634	HS6ST1
hexose transmembrane transporter activity (GO:0015149)	1/15	0.615736	0.820665	0	0	1.08538	0.52634	MFSD4B
insulin-like growth factor binding (GO:0005520)	1/15	0.615736	0.820665	0	0	1.08538	0.52634	IGFBP4
lysophosphatidic acid acyltransferase activity (GO:0042171)	1/15	0.615736	0.820665	0	0	1.08538	0.52634	LPCAT1
MAP kinase kinase activity (GO:0004708)	1/15	0.615736	0.820665	0	0	1.08538	0.52634	MAPK10
muscle alpha-actinin binding (GO:0051371)	1/15	0.615736	0.820665	0	0	1.08538	0.52634	MYPN
myosin V binding (GO:0031489)	1/15	0.615736	0.820665	0	0	1.08538	0.52634	RAB3A
nucleotide diphosphatase activity (GO:0004551)	1/15	0.615736	0.820665	0	0	1.08538	0.52634	NUDT6
oxidoreductase activity, acting on NAD(P)H, oxygen as acceptor (GO:0050664)	1/15	0.615736	0.820665	0	0	1.08538	0.52634	NOX4
phosphatidylinositol kinase activity (GO:0052742)	1/15	0.615736	0.820665	0	0	1.08538	0.52634	ATM
protein heterodimerization activity (GO:0046982)	11/188	0.617068	0.820665	0	0	0.94378	0.455634	NR4A2;NR4A1;GABBR2;MIGA2;ZHX3;EPAS1;FZD4;ZBTB1;BDKRB2;ADRA2C;HIF1A
endonuclease activity (GO:0004519)	3/51	0.617507	0.820665	0	0	0.949523	0.457731	TSNAX;RNASEL;LACTB2
polyubiquitin modification-dependent protein binding (GO:0031593)	3/51	0.617507	0.820665	0	0	0.949523	0.457731	ZRANB1;ZBTB1;HDAC6
tubulin binding (GO:0015631)	18/307	0.624697	0.82868	0	0	0.945566	0.444878	GABARAPL1;ARL3;MTUS1;PRUNE1;CRIPT;NDRG1;EML2;HDAC6;GOLGA2;AGBL5;IFT81;MAP2;KIF26B;CCDC170;TUBGCP6;FYN;MAP9;CEP44
retinoid binding (GO:0005501)	2/34	0.629497	0.8335	0	0	0.949564	0.439491	CYP26B1;ABCA4
1-phosphatidylinositol-3-kinase regulator activity (GO:0046935)	1/16	0.639482	0.835886	0	0	1.01297	0.452893	SOCS5
3'-5' DNA helicase activity (GO:0043138)	1/16	0.639482	0.835886	0	0	1.01297	0.452893	NAV2
transmembrane receptor protein serine/threonine kinase binding (GO:0070696)	1/16	0.639482	0.835886	0	0	1.01297	0.452893	BMP4
tRNA methyltransferase activity (GO:0008175)	1/16	0.639482	0.835886	0	0	1.01297	0.452893	TARBP1
calcium-dependent phospholipase A2 activity (GO:0047498)	1/16	0.639482	0.835886	0	0	1.01297	0.452893	PLA2G12A
nuclear import signal receptor activity (GO:0061608)	1/16	0.639482	0.835886	0	0	1.01297	0.452893	TNPO1
phosphatidylinositol-5-phosphate binding (GO:0010314)	1/16	0.639482	0.835886	0	0	1.01297	0.452893	PLEKHA5
ubiquitin-like protein conjugating enzyme binding (GO:0044390)	2/35	0.645332	0.840459	0	0	0.92074	0.403276	RNF144A;PPARA
phosphatidylinositol-3,4,5-trisphosphate binding (GO:0005547)	2/35	0.645332	0.840459	0	0	0.92074	0.403276	GBF1;GAB2
NADP binding (GO:0050661)	2/36	0.660625	0.84644	0	0	0.893612	0.370463	HSD11B1;CBR4
oxidoreductase activity, acting on paired donors, with incorporation or reduction of molecular oxygen, NAD(P)H as one donor, and incorporation of one atom of oxygen (GO:0016709)	2/36	0.660625	0.84644	0	0	0.893612	0.370463	CYP26B1;FAXDC2
ribosomal small subunit binding (GO:0043024)	1/17	0.661762	0.84644	0	0	0.949605	0.392044	PIM1
CXCR chemokine receptor binding (GO:0045236)	1/17	0.661762	0.84644	0	0	0.949605	0.392044	CXCL12
four-way junction DNA binding (GO:0000400)	1/17	0.661762	0.84644	0	0	0.949605	0.392044	ABL1
ionotropic glutamate receptor activity (GO:0004970)	1/17	0.661762	0.84644	0	0	0.949605	0.392044	GRIA3
low-density lipoprotein particle binding (GO:0030169)	1/17	0.661762	0.84644	0	0	0.949605	0.392044	LDLR
metalloaminopeptidase activity (GO:0070006)	1/17	0.661762	0.84644	0	0	0.949605	0.392044	XPNPEP3
MHC class I protein binding (GO:0042288)	1/17	0.661762	0.84644	0	0	0.949605	0.392044	DERL1
nucleobase-containing compound kinase activity (GO:0019205)	1/17	0.661762	0.84644	0	0	0.949605	0.392044	NME3
heme binding (GO:0020037)	5/91	0.669101	0.852775	0	0	0.882917	0.354775	CYP26B1;PGRMC1;PGRMC2;EIF2AK1;NOX4
potassium channel activity (GO:0005267)	5/91	0.669101	0.852775	0	0	0.882917	0.354775	KCNK6;KCNMB4;ABCC9;KCNK1;KCNK2
ubiquitin-like protein ligase binding (GO:0044389)	16/282	0.67319	0.85318	0	0	0.912815	0.361226	GABARAPL1;FZD4;PTPRN;DERL1;TRAF1;TNFRSF1B;HIF1A;FOXO1;HDAC6;NKD2;SPART;NFKBIA;PER1;ANKRA2;TRIB2;CUL4B
ubiquitin protein ligase binding (GO:0031625)	15/265	0.673616	0.85318	0	0	0.910574	0.359764	GABARAPL1;FZD4;DERL1;TRAF1;TNFRSF1B;HIF1A;FOXO1;HDAC6;NKD2;SPART;NFKBIA;PER1;ANKRA2;TRIB2;CUL4B
sodium channel regulator activity (GO:0017080)	2/37	0.675385	0.85318	0	0	0.868034	0.34068	RANGRF;SGK1
core promoter sequence-specific DNA binding (GO:0001046)	2/37	0.675385	0.85318	0	0	0.868034	0.34068	SNAPC3;FOS
protein serine/threonine kinase activator activity (GO:0043539)	2/37	0.675385	0.85318	0	0	0.868034	0.34068	ETAA1;CAB39L
phosphatidylinositol binding (GO:0035091)	5/92	0.67849	0.855592	0	0	0.872722	0.338516	SH3YL1;SCIN;ITPR1;MPPE1;PITPNC1
RNA polymerase binding (GO:0070063)	1/18	0.682666	0.856327	0	0	0.893698	0.341169	BIN1
transmembrane receptor protein serine/threonine kinase activity (GO:0004675)	1/18	0.682666	0.856327	0	0	0.893698	0.341169	LTBP1
ligand-gated anion channel activity (GO:0099095)	1/18	0.682666	0.856327	0	0	0.893698	0.341169	GABRE
zinc ion binding (GO:0008270)	19/336	0.687776	0.857524	0	0	0.909306	0.340347	ZNF331;HDAC4;SEC23A;SEC24A;ADH1B;ZMYND8;SLC30A5;QPCTL;ADAM33;LITAF;CXXC4;MT2A;CSRP1;LACTB2;PAPPA;MSRB2;PPARG;SMPDL3A;MT1E
phosphatidylinositol-4,5-bisphosphate binding (GO:0005546)	4/75	0.688238	0.857524	0	0	0.855551	0.319651	GSDMB;SCIN;OSBPL2;SYTL2
sodium channel activity (GO:0005272)	2/38	0.689617	0.857524	0	0	0.843877	0.3136	KCNK1;ASIC1
aminoacyl-tRNA ligase activity (GO:0004812)	2/38	0.689617	0.857524	0	0	0.843877	0.3136	NARS2;CARS2
ATPase regulator activity (GO:0060590)	2/38	0.689617	0.857524	0	0	0.843877	0.3136	DNAJB4;TOR1AIP2
RNA cap binding (GO:0000339)	1/19	0.702279	0.859627	0	0	0.844003	0.298292	CYFIP2
SUMO transferase activity (GO:0019789)	1/19	0.702279	0.859627	0	0	0.844003	0.298292	HDAC4
anion:anion antiporter activity (GO:0015301)	1/19	0.702279	0.859627	0	0	0.844003	0.298292	SLC26A6
calcium activated cation channel activity (GO:0005227)	1/19	0.702279	0.859627	0	0	0.844003	0.298292	KCNMB4
GABA-A receptor activity (GO:0004890)	1/19	0.702279	0.859627	0	0	0.844003	0.298292	GABRE
ligand-gated calcium channel activity (GO:0099604)	1/19	0.702279	0.859627	0	0	0.844003	0.298292	ITPR1
NAD-retinol dehydrogenase activity (GO:0004745)	1/19	0.702279	0.859627	0	0	0.844003	0.298292	ADH1B
phosphatidic acid binding (GO:0070300)	1/19	0.702279	0.859627	0	0	0.844003	0.298292	PITPNC1
cadherin binding (GO:0045296)	18/322	0.702995	0.859627	0	0	0.89818	0.316524	PDXDC1;USO1;PTPRM;UBFD1;CLINT1;NDRG1;GOLGA2;GOLGA3;LIMA1;LDHA;CDH4;GPRC5A;PPME1;CDH11;ARFIP2;STX5;PHLDB2;GCN1
phosphatidylinositol-3-phosphate binding (GO:0032266)	2/39	0.703331	0.859627	0	0	0.821025	0.288941	PLEKHA5;WIPI1
guanyl-nucleotide exchange factor activity (GO:0005085)	8/149	0.707859	0.863685	0	0	0.861191	0.29755	PREX1;AKAP13;FARP1;DENND5B;ITSN1;SH3BP5;RANGRF;NUCB2
peptidase inhibitor activity (GO:0030414)	2/40	0.716537	0.871299	0	0	0.799377	0.266453	SERPINB1;RECK
proton transmembrane transporter activity (GO:0015078)	2/40	0.716537	0.871299	0	0	0.799377	0.266453	SLC46A1;ATP6V1B1
acylglycerol O-acyltransferase activity (GO:0016411)	1/20	0.720681	0.871889	0	0	0.799539	0.261897	LPCAT1
antiporter activity (GO:0015297)	1/20	0.720681	0.871889	0	0	0.799539	0.261897	SLC35E1
transcription coactivator binding (GO:0001223)	1/20	0.720681	0.871889	0	0	0.799539	0.261897	TERT
transmembrane receptor protein tyrosine kinase activity (GO:0004714)	3/60	0.724988	0.875619	0	0	0.799214	0.257028	PDGFRA;EFEMP1;ROR2
acetylation-dependent protein binding (GO:0140033)	1/21	0.737946	0.883804	0	0	0.759522	0.230807	ZMYND8
lysine-acetylated histone binding (GO:0070577)	1/21	0.737946	0.883804	0	0	0.759522	0.230807	ZMYND8
N-acetyltransferase activity (GO:0008080)	1/21	0.737946	0.883804	0	0	0.759522	0.230807	SAT1
neuropeptide binding (GO:0042923)	1/21	0.737946	0.883804	0	0	0.759522	0.230807	OPRL1
neurotransmitter receptor activity involved in regulation of postsynaptic membrane potential (GO:0099529)	1/21	0.737946	0.883804	0	0	0.759522	0.230807	GABRE
SH3 domain binding (GO:0017124)	3/62	0.74537	0.88653	0	0	0.772039	0.226882	ABL1;AFAP1;MYPN
protein serine/threonine phosphatase activity (GO:0004722)	3/62	0.74537	0.88653	0	0	0.772039	0.226882	PPP1CB;PPP1R3C;DUSP1
voltage-gated potassium channel activity (GO:0005249)	4/82	0.753318	0.88653	0	0	0.778479	0.220518	KCNK6;KCNJ8;KCNK1;KCNK2
adenylyltransferase activity (GO:0070566)	1/22	0.754144	0.88653	0	0	0.723316	0.204099	ABL1
TBP-class protein binding (GO:0017025)	1/22	0.754144	0.88653	0	0	0.723316	0.204099	BRF2
telomerase RNA binding (GO:0070034)	1/22	0.754144	0.88653	0	0	0.723316	0.204099	TERT
bHLH transcription factor binding (GO:0043425)	1/22	0.754144	0.88653	0	0	0.723316	0.204099	FHL2
DNA polymerase activity (GO:0034061)	1/22	0.754144	0.88653	0	0	0.723316	0.204099	TERT
poly(A) binding (GO:0008143)	1/22	0.754144	0.88653	0	0	0.723316	0.204099	LARP4
poly(U) RNA binding (GO:0008266)	1/22	0.754144	0.88653	0	0	0.723316	0.204099	SSB
retinoic acid binding (GO:0001972)	1/22	0.754144	0.88653	0	0	0.723316	0.204099	CYP26B1
methylation-dependent protein binding (GO:0140034)	3/63	0.7551	0.88653	0	0	0.759131	0.213244	ING5;ZMYND8;ING1
triglyceride lipase activity (GO:0004806)	1/23	0.769343	0.89359	0	0	0.690401	0.181036	PNPLA2
C-C chemokine receptor activity (GO:0016493)	1/23	0.769343	0.89359	0	0	0.690401	0.181036	ACKR3
cyclin-dependent protein kinase activity (GO:0097472)	1/23	0.769343	0.89359	0	0	0.690401	0.181036	CDK7
cyclin-dependent protein serine/threonine kinase activity (GO:0004693)	1/23	0.769343	0.89359	0	0	0.690401	0.181036	CDK7
phosphatase inhibitor activity (GO:0019212)	1/23	0.769343	0.89359	0	0	0.690401	0.181036	PPME1
calcium channel activity (GO:0005262)	4/84	0.769862	0.89359	0	0	0.758936	0.198495	TRPC6;CACNA2D3;CACHD1;CACNA1C
ion channel activity (GO:0005216)	4/84	0.769862	0.89359	0	0	0.758936	0.198495	TMEM120B;TRPC6;ABCC9;GRIA3
C-C chemokine binding (GO:0019957)	1/24	0.783602	0.900764	0	0	0.660348	0.161028	ACKR3
calmodulin-dependent protein kinase activity (GO:0004683)	1/24	0.783602	0.900764	0	0	0.660348	0.161028	PHKA1
cell adhesion mediator activity (GO:0098631)	1/24	0.783602	0.900764	0	0	0.660348	0.161028	MYPN
gap junction channel activity (GO:0005243)	1/24	0.783602	0.900764	0	0	0.660348	0.161028	PANX2
lipoprotein particle binding (GO:0071813)	1/24	0.783602	0.900764	0	0	0.660348	0.161028	LDLR
phosphotransferase activity, phosphate group as acceptor (GO:0016776)	1/24	0.783602	0.900764	0	0	0.660348	0.161028	NME3
chemokine activity (GO:0008009)	2/46	0.785716	0.901745	0	0	0.69015	0.166436	CXCL12;CCL2
wide pore channel activity (GO:0022829)	1/25	0.796981	0.90739	0	0	0.6328	0.143598	PANX2
mRNA 5'-UTR binding (GO:0048027)	1/25	0.796981	0.90739	0	0	0.6328	0.143598	GNL3
NF-kappaB binding (GO:0051059)	1/25	0.796981	0.90739	0	0	0.6328	0.143598	NFKBIA
poly-pyrimidine tract binding (GO:0008187)	1/25	0.796981	0.90739	0	0	0.6328	0.143598	SSB
protein-cysteine S-palmitoyltransferase activity (GO:0019706)	1/25	0.796981	0.90739	0	0	0.6328	0.143598	ZDHHC2
methylated histone binding (GO:0035064)	3/68	0.799317	0.908604	0	0	0.700549	0.156921	ING5;ZMYND8;ING1
chemokine receptor activity (GO:0004950)	1/26	0.809533	0.914401	0	0	0.607455	0.128354	ACKR3
epidermal growth factor receptor binding (GO:0005154)	1/26	0.809533	0.914401	0	0	0.607455	0.128354	EFEMP1
general transcription initiation factor binding (GO:0140296)	1/26	0.809533	0.914401	0	0	0.607455	0.128354	BRF2
neuropeptide hormone activity (GO:0005184)	1/26	0.809533	0.914401	0	0	0.607455	0.128354	PENK
tRNA binding (GO:0000049)	2/49	0.814393	0.91844	0	0	0.645994	0.132631	SSB;TERT
ADP binding (GO:0043531)	1/27	0.821309	0.921878	0	0	0.584061	0.114976	ABCD1
aminopeptidase activity (GO:0004177)	1/27	0.821309	0.921878	0	0	0.584061	0.114976	XPNPEP3
metal ion transmembrane transporter activity (GO:0046873)	1/27	0.821309	0.921878	0	0	0.584061	0.114976	ITPR1
chemokine receptor binding (GO:0042379)	2/50	0.823161	0.922508	0	0	0.632502	0.123087	CXCL12;CCL2
sodium ion transmembrane transporter activity (GO:0015081)	1/28	0.832358	0.922692	0	0	0.562399	0.103196	KCNK1
thyroid hormone receptor binding (GO:0046966)	1/28	0.832358	0.922692	0	0	0.562399	0.103196	BRD8
tumor necrosis factor receptor superfamily binding (GO:0032813)	1/28	0.832358	0.922692	0	0	0.562399	0.103196	TRAF1
endoribonuclease activity, producing 5'-phosphomonoesters (GO:0016891)	1/28	0.832358	0.922692	0	0	0.562399	0.103196	NUDT16L1
MHC protein binding (GO:0042287)	1/28	0.832358	0.922692	0	0	0.562399	0.103196	DERL1
NAD binding (GO:0051287)	1/28	0.832358	0.922692	0	0	0.562399	0.103196	NUDT6
poly-purine tract binding (GO:0070717)	1/28	0.832358	0.922692	0	0	0.562399	0.103196	LARP4
GTPase activator activity (GO:0005096)	17/336	0.834088	0.923178	0	0	0.807074	0.146416	TBC1D8B;FARP1;SEC23A;DENND5B;ITSN1;TBC1D2B;HACD3;ARFGAP1;PREX1;AKAP13;RGS2;SIPA1L1;CHN1;SH3BP5;RANGRF;STXBP5;NUCB2
DNA-directed 5'-3' RNA polymerase activity (GO:0003899)	1/29	0.842724	0.924153	0	0	0.542284	0.092793	POLR2C
inorganic anion transmembrane transporter activity (GO:0015103)	1/29	0.842724	0.924153	0	0	0.542284	0.092793	SLC26A6
kinesin binding (GO:0019894)	1/29	0.842724	0.924153	0	0	0.542284	0.092793	TTBK2
palmitoyltransferase activity (GO:0016409)	1/29	0.842724	0.924153	0	0	0.542284	0.092793	ZDHHC2
phospholipase A2 activity (GO:0004623)	1/29	0.842724	0.924153	0	0	0.542284	0.092793	PLA2G12A
protein phosphatase inhibitor activity (GO:0004864)	1/29	0.842724	0.924153	0	0	0.542284	0.092793	PPME1
nuclear receptor coactivator activity (GO:0030374)	2/53	0.847272	0.92441	0	0	0.595201	0.0986449	TMF1;BRD8
carboxylic ester hydrolase activity (GO:0052689)	4/96	0.851419	0.92441	0	0	0.65952	0.106085	PLA2G12A;H6PD;ABHD15;PNPLA2
snoRNA binding (GO:0030515)	1/30	0.85245	0.92441	0	0	0.523557	0.0835808	NUDT16L1
transmitter-gated ion channel activity involved in regulation of postsynaptic membrane potential (GO:1904315)	1/30	0.85245	0.92441	0	0	0.523557	0.0835808	GABRE
ligand-gated channel activity (GO:0022834)	1/30	0.85245	0.92441	0	0	0.523557	0.0835808	GRIA3
O-acyltransferase activity (GO:0008374)	1/30	0.85245	0.92441	0	0	0.523557	0.0835808	LPCAT1
protein serine/threonine kinase inhibitor activity (GO:0030291)	1/30	0.85245	0.92441	0	0	0.523557	0.0835808	HEXIM1
small GTPase binding (GO:0031267)	8/175	0.853302	0.92441	0	0	0.726098	0.11519	ABCA1;IFT20;AKAP13;RHOBTB3;ARFIP2;RANGRF;NDRG1;RABGGTA
acyltransferase activity, transferring groups other than amino-acyl groups (GO:0016747)	3/76	0.856037	0.924964	0	0	0.62351	0.0969198	CERS6;SPHK1;ZDHHC2
voltage-gated cation channel activity (GO:0022843)	4/97	0.856954	0.924964	0	0	0.652394	0.100711	CACNA2D3;CACHD1;CACNA1C;KCNK1
protein serine/threonine kinase activity (GO:0004674)	17/344	0.859555	0.924964	0	0	0.786987	0.119103	PRKCE;EIF2AK3;TESK2;TTBK2;HIPK2;MAPK10;CDK7;NUAK2;GRK5;PIM1;SIK1;ATM;SIK2;SGK1;STK32B;HTATIP2;MAP3K5
actin binding (GO:0003779)	8/177	0.861554	0.924964	0	0	0.717428	0.10691	LIMA1;SCIN;PRKCE;ABL1;MSRB2;DMD;SORBS1;SYNPO
Hsp70 protein binding (GO:0030544)	1/31	0.861575	0.924964	0	0	0.506078	0.0754021	HDAC8
ligand-gated ion channel activity (GO:0015276)	1/31	0.861575	0.924964	0	0	0.506078	0.0754021	GRIA3
double-stranded DNA binding (GO:0003690)	34/651	0.867679	0.92823	0	0	0.832683	0.118186	CEBPD;FOXE1;CREM;RORB;FOXO4;GATA2;HOXD11;HOXD10;NR2C1;GLIS1;NPAS2;HOXA11;HOXA10;CUX1;ABL1;HSF4;PKNOX1;HOXA5;ZNF740;TGIF1;OSR2;MBNL2;FOS;KLF15;MEIS2;TBX3;NR4A2;NR4A1;BCL6;HAND2;MYOD1;SNAI1;PPARG;HOXD9
secondary active transmembrane transporter activity (GO:0015291)	2/56	0.868354	0.92823	0	0	0.562044	0.0793357	SLC7A8;SLC35E1
amino acid binding (GO:0016597)	1/32	0.870136	0.92823	0	0	0.489727	0.0681238	ASS1
beta-tubulin binding (GO:0048487)	1/32	0.870136	0.92823	0	0	0.489727	0.0681238	GABARAPL1
calcium ion binding (GO:0005509)	17/348	0.871108	0.92823	0	0	0.777308	0.10726	TPD52;C1R;ITSN1;ITPR1;FBLN1;CDH4;RCN1;SCIN;STIM1;DNER;PLSCR4;CDH11;CALU;MASP1;NUCB2;ADGRL3;TGM2
protein phosphatase regulator activity (GO:0019888)	2/57	0.874765	0.93074	0	0	0.551795	0.0738302	PPP2R1B;PPME1
GTPase binding (GO:0051020)	9/201	0.87927	0.934143	0	0	0.710122	0.0913663	ABCA1;IFT20;AKAP13;RHOBTB3;ARFIP2;GNB3;RANGRF;NDRG1;RABGGTA
transmitter-gated ion channel activity (GO:0022824)	1/34	0.885703	0.938725	0	0	0.459997	0.0558314	GABRE
transmembrane receptor protein kinase activity (GO:0019199)	2/60	0.892308	0.938725	0	0	0.52317	0.0596118	PDGFRA;ROR2
ubiquitin conjugating enzyme activity (GO:0061631)	1/35	0.892773	0.938725	0	0	0.446444	0.050637	UBE2S
catalytic activity, acting on a tRNA (GO:0140101)	1/35	0.892773	0.938725	0	0	0.446444	0.050637	DTWD1
estrogen receptor binding (GO:0030331)	1/35	0.892773	0.938725	0	0	0.446444	0.050637	WIPI1
NADH dehydrogenase (quinone) activity (GO:0050136)	1/35	0.892773	0.938725	0	0	0.446444	0.050637	NDUFA5
NADH dehydrogenase (ubiquinone) activity (GO:0008137)	1/35	0.892773	0.938725	0	0	0.446444	0.050637	NDUFA5
thiol-dependent deubiquitinase (GO:0004843)	4/106	0.899295	0.944194	0	0	0.594543	0.063107	PAN2;USP46;ZRANB1;STAMBPL1
ion channel inhibitor activity (GO:0008200)	1/37	0.905629	0.949449	0	0	0.421596	0.0417912	ITPR1
ubiquitin-like protein conjugating enzyme activity (GO:0061650)	1/38	0.911467	0.952858	0	0	0.41018	0.0380238	UBE2S
ubiquitin-like protein ligase activity (GO:0061659)	12/270	0.911546	0.952858	0	0	0.703835	0.0651848	RNF144A;RNF167;MYLIP;UFL1;TRIM52;TRIM41;SMURF1;TMEM129;SYVN1;UBR3;RBBP6;RNF150
cytokine receptor activity (GO:0004896)	3/88	0.914815	0.954605	0	0	0.535141	0.0476454	IL1R1;FZD4;IL6R
GTPase regulator activity (GO:0030695)	10/233	0.915887	0.954605	0	0	0.678759	0.0596375	TBC1D8B;PREX1;RGS2;SEC23A;SIPA1L1;CHN1;STXBP5;TBC1D2B;HACD3;ARFGAP1
deubiquitinase activity (GO:0101005)	4/112	0.920987	0.958269	0	0	0.561332	0.0462028	PAN2;USP46;ZRANB1;STAMBPL1
cysteine-type endopeptidase inhibitor activity (GO:0004869)	1/40	0.922082	0.958269	0	0	0.389104	0.0315643	PTTG1
omega peptidase activity (GO:0008242)	4/113	0.924165	0.959039	0	0	0.556153	0.0438609	PAN2;USP46;ZRANB1;STAMBPL1
ubiquitin-protein transferase activity (GO:0004842)	18/392	0.927551	0.961158	0	0	0.727303	0.0546988	MYLIP;TRIM52;TRIM41;FBXW8;SMURF1;SYVN1;MIB2;UBR3;TRAF1;RNF144A;RNF167;UBE2S;TTC3;TMEM129;RNF182;RBBP6;RNF150;CUL4B
CCR chemokine receptor binding (GO:0048020)	1/42	0.931426	0.962384	0	0	0.370083	0.0262901	CCL2
cell-cell adhesion mediator activity (GO:0098632)	1/42	0.931426	0.962384	0	0	0.370083	0.0262901	MYPN
snRNA binding (GO:0017069)	1/43	0.935669	0.965373	0	0	0.361253	0.0240208	HEXIM1
ubiquitin protein ligase activity (GO:0061630)	11/263	0.937687	0.9658	0	0	0.660218	0.0424778	RNF144A;RNF167;MYLIP;TRIM52;TRIM41;SMURF1;TMEM129;SYVN1;UBR3;RBBP6;RNF150
damaged DNA binding (GO:0003684)	1/44	0.93965	0.9658	0	0	0.352833	0.0219629	CUL4B
single-stranded RNA binding (GO:0003727)	1/45	0.943385	0.9658	0	0	0.344795	0.0200949	LACTB2
histone-lysine N-methyltransferase activity (GO:0018024)	1/45	0.943385	0.9658	0	0	0.344795	0.0200949	SETDB2
double-stranded RNA binding (GO:0003725)	2/73	0.944964	0.9658	0	0	0.427082	0.0241765	ADARB1;SIDT2
cation channel activity (GO:0005261)	3/98	0.946085	0.9658	0	0	0.478554	0.0265228	TRPC6;ABCC9;KCNK1
DNA binding (GO:0003677)	40/811	0.946226	0.9658	0	0	0.781206	0.0431802	HDAC4;CREBZF;FOXE1;EPAS1;TSHZ1;CREM;FOXO4;SPTY2D1;HIF1A;NR2C1;FOXO1;NPAS2;TERT;CUX1;SNAPC1;HLX;SNAPC3;ABL1;HOXA5;TSNAX;OSR2;STN1;SPHK1;ZBTB16;STAT3;SOX13;NR1H3;MEIS2;TBX3;NR4A2;NR4A1;MEIS1;RYBP;NR4A3;BCL6;NABP1;PPARG;PPARA;FAN1;CUL4B
endopeptidase regulator activity (GO:0061135)	1/46	0.946889	0.9658	0	0	0.337115	0.0183976	RECK
calcium ion transmembrane transporter activity (GO:0015085)	1/55	0.970117	0.985754	0	0	0.280794	0.00851887	ITPR1
flavin adenine dinucleotide binding (GO:0050660)	1/55	0.970117	0.985754	0	0	0.280794	0.00851887	NOX4
mRNA 3'-UTR binding (GO:0003730)	2/85	0.970972	0.985754	0	0	0.3651	0.0107549	SECISBP2L;LARP4
microtubule motor activity (GO:0003777)	1/56	0.971967	0.985754	0	0	0.275674	0.00783827	KIF26B
oxidoreduction-driven active transmembrane transporter activity (GO:0015453)	1/58	0.975331	0.987765	0	0	0.265973	0.00664346	NDUFA5
nuclease activity (GO:0004518)	1/60	0.978292	0.989362	0	0	0.256929	0.00563885	RNASEL
chloride channel activity (GO:0005254)	1/64	0.98319	0.992146	0	0	0.240565	0.00407815	GABRE
single-stranded DNA binding (GO:0003697)	2/97	0.984916	0.992146	0	0	0.318777	0.00484504	STN1;NABP1
motor activity (GO:0003774)	1/66	0.985208	0.992146	0	0	0.233138	0.00347425	KIF26B
anion channel activity (GO:0005253)	1/68	0.986984	0.992537	0	0	0.226154	0.00296292	GABRE
mRNA binding (GO:0003729)	8/263	0.993055	0.997239	0	0	0.473273	0.00329853	RIDA;SSB;SECISBP2L;LUC7L3;ADARB1;SRSF5;LARP4;GNL3
cysteine-type peptidase activity (GO:0008234)	1/98	0.99809	0.999994	0	0	0.155959	0.00029815	USP46
cysteine-type endopeptidase activity (GO:0004197)	1/105	0.998779	0.999994	0	0	0.145407	0.000177602	USP46
RNA binding (GO:0003723)	44/1406	0.999994	0.999994	0	0	0.47205	3.0137e-06	RNASEL;PPP1R10;AKAP8L;RPN1;USO1;SRP54;UBFD1;ADARB1;TXN;EXOSC7;RIDA;MRPL2;TERT;CSRP1;MOV10L1;RBBP6;TNPO1;SRSF11;GCN1;HEXIM1;TSNAX;PNISR;SSB;MBNL2;ZRANB2;SECISBP2L;STAT3;FNDC3A;URB1;LARP4;NUDT16L1;ASS1;DCN;GNL3;ALDH6A1;SEC23IP;TBL2;LACTB2;UNC50;SRPRA;LUC7L3;SRSF5;ALDH18A1;SIDT2

## Sheet: MF 24 vs 0
Term	Overlap	P.value	Adjusted.P.value	Old.P.value	Old.Adjusted.P.value	Odds.Ratio	Combined.Score	Genes
procollagen-proline dioxygenase activity (GO:0019798)	6/8	3.01916e-06	0.00237608	0	0	39.6875	504.45	P4HA1;P4HA3;P3H2;P3H1;P3H3;P4HTM
3',5'-cyclic-nucleotide phosphodiesterase activity (GO:0004114)	7/21	0.000413122	0.162564	0	0	6.61503	51.5428	PDE10A;PDE1A;PDE4D;PDE3B;PDE3A;PDE7B;PDE8A
cyclic-nucleotide phosphodiesterase activity (GO:0004112)	7/23	0.000768824	0.177698	0	0	5.78753	41.5003	PDE10A;PDE1A;PDE4D;PDE3B;PDE3A;PDE7B;PDE8A
3',5'-cyclic-AMP phosphodiesterase activity (GO:0004115)	5/12	0.000903166	0.177698	0	0	9.44015	66.1718	PDE4D;PDE3B;PDE3A;PDE7B;PDE8A
phosphatidate phosphatase activity (GO:0008195)	5/13	0.00138273	0.217642	0	0	8.25969	54.3793	PLPP5;PLPPR2;PLPP3;LPIN3;PLPP1
bioactive lipid receptor activity (GO:0045125)	4/9	0.00233058	0.224995	0	0	10.5666	64.0509	LPAR6;SPHK1;LPAR1;S1PR1
cAMP response element binding protein binding (GO:0008140)	4/9	0.00233058	0.224995	0	0	10.5666	64.0509	CRTC3;CRTC1;CREM;SIK1
glucocorticoid receptor binding (GO:0035259)	4/9	0.00233058	0.224995	0	0	10.5666	64.0509	NR4A2;NR4A1;STAT5B;NR4A3
ER retention sequence binding (GO:0046923)	3/5	0.00314478	0.224995	0	0	19.8015	114.096	KDELR1;KDELR2;KDELR3
folic acid transmembrane transporter activity (GO:0008517)	3/5	0.00314478	0.224995	0	0	19.8015	114.096	SLC46A1;PDPN;SLC19A2
procollagen-proline 4-dioxygenase activity (GO:0004656)	3/5	0.00314478	0.224995	0	0	19.8015	114.096	P4HA1;P4HA3;P4HTM
glucuronosyl-N-acetylgalactosaminyl-proteoglycan 4-beta-N-acetylgalactosaminyltransferase activity (GO:0047238)	3/6	0.0059599	0.382958	0	0	13.2003	67.6211	CSGALNACT1;CHPF;CHSY1
DNA-binding transcription factor binding (GO:0140297)	25/208	0.00632586	0.382958	0	0	1.8142	9.18549	HDAC4;BEX1;CRTC3;CRTC1;ZMYND8;CREM;FHL2;FOXO4;DDRGK1;ZNF503;BBS2;TLE3;TLE2;MYOCD;STAT3;FOS;KLF4;TLE6;TBX3;HIPK2;HAND2;MYOD1;SIK1;PPARG;PPARA
DNA-binding transcription repressor activity, RNA polymerase II-specific (GO:0001227)	29/256	0.00791583	0.444982	0	0	1.6974	8.21353	ZNF550;CEBPB;ZBTB25;SATB1;ZBTB1;CREM;MNT;NFIL3;ZNF404;ZNF248;TGIF1;OSR2;TFAP2C;MYPOP;ZBTB16;KCNIP3;SOX13;MITF;NR1D1;TBX3;NFATC4;BCL6;SNAI1;GTF2IRD1;PPARG;PPARA;ZNF599;MZF1;HOXD9
insulin-like growth factor II binding (GO:0031995)	3/7	0.00988521	0.491403	0	0	9.89968	45.704	IGFBP4;IGFBP3;INSR
acetylgalactosaminyltransferase activity (GO:0008376)	6/27	0.0099904	0.491403	0	0	3.7759	17.3923	CSGALNACT1;B3GNT9;CHPF;CHSY1;B3GALT4;GBGT1
insulin-like growth factor receptor binding (GO:0005159)	4/14	0.0139324	0.584667	0	0	5.28188	22.5723	IRS1;INSR;IGF1;INSL4
coreceptor activity involved in Wnt signaling pathway (GO:0071936)	3/8	0.0149936	0.584667	0	0	7.91932	33.2622	PTK7;LRP5;ROR2
glycogen binding (GO:2001069)	3/8	0.0149936	0.584667	0	0	7.91932	33.2622	PPP1R3F;PPP1R3C;PPP1R3E
peptidyl-proline 4-dioxygenase activity (GO:0031545)	3/8	0.0149936	0.584667	0	0	7.91932	33.2622	P4HA1;P4HA3;P4HTM
mannosyltransferase activity (GO:0000030)	5/22	0.0166383	0.584667	0	0	3.88503	15.9133	ALG9;ALG2;ALG3;TMTC1;PIGV
transition metal ion transmembrane transporter activity (GO:0046915)	6/30	0.0167364	0.584667	0	0	3.30338	13.5114	ATP7B;SLC30A5;SLC40A1;SLC39A11;SLC39A7;SLC39A1
protease binding (GO:0002020)	15/118	0.0189139	0.584667	0	0	1.92846	7.65188	SLC2A13;SERPINE1;DERL1;SYVN1;NOL3;F3;ADAMTS4;COL3A1;STIM1;BIN1;ADAMTSL4;BDKRB2;CARD16;LDLR;ELANE
carboxy-lyase activity (GO:0016831)	5/23	0.020055	0.584667	0	0	3.669	14.3431	BCKDHA;GGCX;AZIN2;CSAD;PISD
tau protein binding (GO:0048156)	7/40	0.020514	0.584667	0	0	2.80351	10.8962	BRSK1;MAP2;BIN1;FYN;HDAC6;TTBK2;SNCA
organic cation transmembrane transporter activity (GO:0015101)	4/16	0.0226335	0.584667	0	0	4.40109	16.6727	SLC22A5;SLC44A1;SLC7A8;SLC25A42
E-box binding (GO:0070888)	7/41	0.0232781	0.584667	0	0	2.7209	10.2313	PER1;HAND2;MYOD1;ATOH8;SNAI1;MITF;PPARG
transforming growth factor beta binding (GO:0050431)	5/24	0.0238999	0.584667	0	0	3.47571	12.9779	TGFBR3L;TWSG1;LTBP3;LTBP1;TSKU
kinase inhibitor activity (GO:0019210)	6/33	0.0260976	0.584667	0	0	2.93586	10.7039	CDKN1C;HEXIM1;CDKN1A;ITPRIP;SH3BP5;SNCA
adrenergic receptor binding (GO:0031690)	4/17	0.027984	0.584667	0	0	4.06233	14.5274	PDE4D;ADRA2C;ADRA2A;SAV1
metalloendopeptidase activity (GO:0004222)	11/82	0.0287701	0.584667	0	0	2.04928	7.27169	ADAMTS4;ADAMTS3;MMP7;ADAMTS1;ADAMTSL4;ADAM33;ECE2;OMA1;ADAMTS9;THSD4;TRABD2A
MAP kinase tyrosine/serine/threonine phosphatase activity (GO:0017017)	3/10	0.0288924	0.584667	0	0	5.65605	20.046	DUSP4;DUSP10;DUSP1
protein tyrosine/threonine phosphatase activity (GO:0008330)	3/10	0.0288924	0.584667	0	0	5.65605	20.046	DUSP4;DUSP10;DUSP1
S-adenosylmethionine-dependent methyltransferase activity (GO:0008757)	7/43	0.0295528	0.584667	0	0	2.56946	9.04856	N6AMT1;NNMT;ARMT1;DPH5;PEMT;PCMTD1;TARBP1
PDZ domain binding (GO:0030165)	9/63	0.0318908	0.584667	0	0	2.2034	7.59167	SNTG2;SLC22A5;CADM1;FZD4;PLEKHA2;CRIPT;SSTR2;CXXC4;SLC26A6
serine-type endopeptidase activity (GO:0004252)	13/105	0.0333486	0.584667	0	0	1.8696	6.35804	PCSK1;C1S;C1R;HGF;MST1;PLAT;PCSK5;F3;C1RL;MASP1;ELANE;RHBDL1;CORIN
pyrophosphatase activity (GO:0016462)	8/54	0.0345417	0.584667	0	0	2.29855	7.73598	PLPP5;ENTPD4;PRUNE2;PRUNE1;ENPP1;ASMTL;NUDT16L1;PLPP1
MAP-kinase scaffold activity (GO:0005078)	3/11	0.0376852	0.584667	0	0	4.94877	16.2245	AKAP13;KSR1;MAPK8IP3
platelet-derived growth factor binding (GO:0048407)	3/11	0.0376852	0.584667	0	0	4.94877	16.2245	PDGFRA;COL3A1;COL5A1
retinoid X receptor binding (GO:0046965)	3/11	0.0376852	0.584667	0	0	4.94877	16.2245	NR4A2;RARG;PPARG
endopeptidase activity (GO:0004175)	31/315	0.0379777	0.584667	0	0	1.44788	4.73568	PCSK1;C1S;C1R;PLAT;OMA1;ECE2;PCSK5;THSD4;ADAMTS4;CASP9;PIDD1;PSMB5;ADAMTS3;ADAMTSL4;ADAMTS1;C1RL;CASP1;ADAMTS9;ELANE;RHBDL1;CORIN;USP46;MMP7;USP20;HGF;MST1;ADAM33;F3;REN;MASP1;TRABD2A
receptor tyrosine kinase binding (GO:0030971)	8/56	0.0417221	0.584667	0	0	2.20254	6.99687	SHC4;SHC3;ANGPT1;IRS1;MST1;GAB2;TOB1;SH2B1
dolichyl-diphosphooligosaccharide-protein glycotransferase activity (GO:0004579)	2/5	0.0430941	0.584667	0	0	8.79394	27.6514	OSTC;RPN1
exopolyphosphatase activity (GO:0004309)	2/5	0.0430941	0.584667	0	0	8.79394	27.6514	PRUNE2;PRUNE1
L-ornithine transmembrane transporter activity (GO:0000064)	2/5	0.0430941	0.584667	0	0	8.79394	27.6514	SLC25A15;SLC7A2
NAADP-sensitive calcium-release channel activity (GO:0072345)	2/5	0.0430941	0.584667	0	0	8.79394	27.6514	MCOLN2;TPCN1
neuroligin family protein binding (GO:0097109)	2/5	0.0430941	0.584667	0	0	8.79394	27.6514	SNTG2;NRXN3
phosphatidylcholine floppase activity (GO:0090554)	2/5	0.0430941	0.584667	0	0	8.79394	27.6514	ABCA1;ABCA7
sphingosine-1-phosphate receptor activity (GO:0038036)	2/5	0.0430941	0.584667	0	0	8.79394	27.6514	SPHK1;S1PR1
receptor ligand activity (GO:0048018)	30/307	0.0439704	0.584667	0	0	1.4361	4.48671	LRPAP1;WNT2B;SEMA3A;SEMA3B;PRL;FGF1;METRNL;FGF7;FGF9;CGA;WNT2;CHGB;WNT4;IL11;IL15;BDNF;HGF;WNT5A;INHBB;IGF1;SEMA4G;DKK1;VEGFA;BMP4;KITLG;SST;IL1B;INHA;NBL1;SCG2
carboxylic acid transmembrane transporter activity (GO:0046943)	8/57	0.0456571	0.584667	0	0	2.15748	6.65926	SLC46A1;SLC13A3;SLC7A8;PDPN;SLC16A4;SLC7A2;SLC16A14;SLC19A2
MAP kinase phosphatase activity (GO:0033549)	3/12	0.047675	0.584667	0	0	4.39867	13.3867	DUSP4;DUSP10;DUSP1
neurexin family protein binding (GO:0042043)	3/12	0.047675	0.584667	0	0	4.39867	13.3867	NLGN2;CPE;SYTL2
transmembrane receptor protein tyrosine kinase adaptor activity (GO:0005068)	3/12	0.047675	0.584667	0	0	4.39867	13.3867	IRS1;GAB2;SH2B1
zinc ion transmembrane transporter activity (GO:0005385)	4/20	0.0481979	0.584667	0	0	3.30011	10.0074	SLC30A5;SLC39A11;SLC39A7;SLC39A1
acetylglucosaminyltransferase activity (GO:0008375)	7/48	0.0499436	0.584667	0	0	2.25551	6.75944	B3GNT9;B4GAT1;GCNT1;PIGP;B3GALT4;MGAT1;POMGNT1
manganese ion binding (GO:0030145)	7/48	0.0499436	0.584667	0	0	2.25551	6.75944	GALNT2;XPNPEP3;ABL1;PIM1;MGAT1;POMGNT1;B4GALT7
metallocarboxypeptidase activity (GO:0004181)	5/29	0.0500133	0.584667	0	0	2.75086	8.24011	AGBL5;CPM;FOLH1B;CPE;CPZ
phosphatase activity (GO:0016791)	10/79	0.0505999	0.584667	0	0	1.91582	5.71642	DUSP4;PLPP5;DUSP10;ARMT1;PLPPR2;PRUNE1;NUDT16L1;PLPP3;PLPP1;LPIN3
signaling receptor complex adaptor activity (GO:0030159)	6/39	0.0538907	0.584667	0	0	2.40129	7.01369	IRS1;GAB2;SORBS1;MAPK8IP3;SAV1;SH2B1
WW domain binding (GO:0050699)	5/30	0.0566687	0.584667	0	0	2.64068	7.58017	WBP1;TCEAL4;TCEAL3;TCEAL1;LITAF
serine-type peptidase activity (GO:0008236)	14/125	0.0574973	0.584667	0	0	1.66826	4.76458	CFD;PCSK1;C1S;C1R;HGF;MST1;PLAT;PCSK5;F3;C1RL;MASP1;ELANE;RHBDL1;CORIN
aldehyde dehydrogenase (NAD+) activity (GO:0004029)	3/13	0.0588182	0.584667	0	0	3.95859	11.2159	ALDH1A3;ALDH1L1;ALDH2
histone demethylase activity (H3-K9 specific) (GO:0032454)	3/13	0.0588182	0.584667	0	0	3.95859	11.2159	PHF2;HR;PHF8
insulin-like growth factor I binding (GO:0031994)	3/13	0.0588182	0.584667	0	0	3.95859	11.2159	IGFBP4;IGFBP3;INSR
nucleoside-diphosphatase activity (GO:0017110)	3/13	0.0588182	0.584667	0	0	3.95859	11.2159	ENTPD4;NUDT18;SLC25A42
platelet-derived growth factor receptor binding (GO:0005161)	3/13	0.0588182	0.584667	0	0	3.95859	11.2159	PDGFRA;IL1R1;VEGFA
sterol binding (GO:0032934)	8/60	0.0588869	0.584667	0	0	2.03268	5.75682	ABCA1;STARD5;NPC1;OSBPL5;STAR;SCAP;NR1H3;OSBPL10
cholesterol binding (GO:0015485)	7/50	0.0600955	0.584667	0	0	2.15037	6.04645	ABCA1;STARD5;NPC1;OSBPL5;STAR;NR1H3;OSBPL10
1-acylglycerophosphocholine O-acyltransferase activity (GO:0047184)	2/6	0.0616612	0.584667	0	0	6.5951	18.3746	LPCAT3;LPCAT1
alpha-adrenergic receptor activity (GO:0004936)	2/6	0.0616612	0.584667	0	0	6.5951	18.3746	ADRA2C;ADRA2A
arachidonic acid binding (GO:0050544)	2/6	0.0616612	0.584667	0	0	6.5951	18.3746	ALOX5AP;PPARG
ATP-activated inward rectifier potassium channel activity (GO:0015272)	2/6	0.0616612	0.584667	0	0	6.5951	18.3746	KCNJ8;ABCC9
carnitine O-acyltransferase activity (GO:0016406)	2/6	0.0616612	0.584667	0	0	6.5951	18.3746	CPT1A;CPT1C
coreceptor activity involved in Wnt signaling pathway, planar cell polarity pathway (GO:1904929)	2/6	0.0616612	0.584667	0	0	6.5951	18.3746	PTK7;ROR2
epinephrine binding (GO:0051379)	2/6	0.0616612	0.584667	0	0	6.5951	18.3746	ADRA2C;ADRA2A
icosatetraenoic acid binding (GO:0050543)	2/6	0.0616612	0.584667	0	0	6.5951	18.3746	ALOX5AP;PPARG
oligosaccharyl transferase activity (GO:0004576)	2/6	0.0616612	0.584667	0	0	6.5951	18.3746	OSTC;RPN1
protein carboxyl O-methyltransferase activity (GO:0051998)	2/6	0.0616612	0.584667	0	0	6.5951	18.3746	ARMT1;PCMTD1
RNA polymerase III cis-regulatory region sequence-specific DNA binding (GO:0000992)	2/6	0.0616612	0.584667	0	0	6.5951	18.3746	BRF2;MAF1
RNA polymerase III type 3 promoter sequence-specific DNA binding (GO:0001006)	2/6	0.0616612	0.584667	0	0	6.5951	18.3746	BRF2;MAF1
RNA-directed DNA polymerase activity (GO:0003964)	2/6	0.0616612	0.584667	0	0	6.5951	18.3746	TERT;TEP1
telomerase activity (GO:0003720)	2/6	0.0616612	0.584667	0	0	6.5951	18.3746	TERT;TEP1
syntaxin binding (GO:0019905)	8/62	0.068921	0.612237	0	0	1.95718	5.23506	GOLGA2;ABCA1;SNAP25;STX16;ABL1;VAMP1;STXBP5;VAMP2
arylsulfatase activity (GO:0004065)	3/14	0.0710598	0.612237	0	0	3.59853	9.51535	ARSK;ARSG;SULF2
lipid phosphatase activity (GO:0042577)	3/14	0.0710598	0.612237	0	0	3.59853	9.51535	PLPPR2;PLPP3;PLPP1
chemoattractant activity (GO:0042056)	5/32	0.0714265	0.612237	0	0	2.44481	6.45207	BMP4;FGF7;HGF;SCG2;VEGFA
low-density lipoprotein particle receptor binding (GO:0050750)	4/23	0.074646	0.612237	0	0	2.77859	7.21043	LRPAP1;ANKRA2;DKK1;APBB3
hexosyltransferase activity (GO:0016758)	13/119	0.0765283	0.612237	0	0	1.62145	4.16727	CSGALNACT1;ALG9;CHPF;GCNT1;B3GALT4;TMTC1;PIGV;POMGNT1;B3GNT9;B4GAT1;CHSY1;B4GALT7;B4GALT4
L-amino acid transmembrane transporter activity (GO:0015179)	7/53	0.0775325	0.612237	0	0	2.0098	5.13918	SLC25A15;SLC47A1;SLC7A8;SLC43A2;SLC1A1;SFXN1;SLC7A2
exoribonuclease activity, producing 5'-phosphomonoesters (GO:0016896)	5/33	0.0795209	0.612237	0	0	2.35737	5.96824	EXOSC7;ISG20;PAN2;ANGEL1;REXO2
protein kinase inhibitor activity (GO:0004860)	6/43	0.0796543	0.612237	0	0	2.14123	5.41745	CDKN1C;HEXIM1;CDKN1A;ITPRIP;SH3BP5;SNCA
3',5'-cyclic-GMP phosphodiesterase activity (GO:0047555)	2/7	0.0823716	0.612237	0	0	5.2758	13.1711	PDE1A;PDE8A
acid-amino acid ligase activity (GO:0016881)	2/7	0.0823716	0.612237	0	0	5.2758	13.1711	GHDC;GCLM
ADP transmembrane transporter activity (GO:0015217)	2/7	0.0823716	0.612237	0	0	5.2758	13.1711	SLC17A9;SLC25A42
beta-1,3-galactosyltransferase activity (GO:0048531)	2/7	0.0823716	0.612237	0	0	5.2758	13.1711	C1GALT1C1;B3GALT4
icosanoid binding (GO:0050542)	2/7	0.0823716	0.612237	0	0	5.2758	13.1711	ALOX5AP;PPARG
JUN kinase binding (GO:0008432)	2/7	0.0823716	0.612237	0	0	5.2758	13.1711	DUSP10;MAPK8IP3
mannosyl-oligosaccharide 1,2-alpha-mannosidase activity (GO:0004571)	2/7	0.0823716	0.612237	0	0	5.2758	13.1711	EDEM2;MAN1A1
mannosyl-oligosaccharide mannosidase activity (GO:0015924)	2/7	0.0823716	0.612237	0	0	5.2758	13.1711	EDEM2;MAN1A1
N-acetylglucosamine 6-O-sulfotransferase activity (GO:0001517)	2/7	0.0823716	0.612237	0	0	5.2758	13.1711	CHST7;CHST2
signal recognition particle binding (GO:0005047)	2/7	0.0823716	0.612237	0	0	5.2758	13.1711	DERL1;SRPRA
sphingosine-1-phosphate phosphatase activity (GO:0042392)	2/7	0.0823716	0.612237	0	0	5.2758	13.1711	PLPP3;PLPP1
aldehyde dehydrogenase [NAD(P)+] activity (GO:0004030)	3/15	0.0843355	0.612237	0	0	3.29847	8.15697	ALDH1A3;ALDH1L1;ALDH2
insulin-like growth factor binding (GO:0005520)	3/15	0.0843355	0.612237	0	0	3.29847	8.15697	IGFBP4;IGFBP3;INSR
mannose binding (GO:0005537)	3/15	0.0843355	0.612237	0	0	3.29847	8.15697	LMAN1;LMAN2L;LMAN2
oxidoreductase activity, acting on the CH-NH group of donors, NAD or NADP as acceptor (GO:0016646)	3/15	0.0843355	0.612237	0	0	3.29847	8.15697	ALDH1L1;PYCR1;AASS
Wnt-activated receptor activity (GO:0042813)	3/15	0.0843355	0.612237	0	0	3.29847	8.15697	FZD4;LRP5;TSPAN12
alpha-actinin binding (GO:0051393)	4/24	0.0847952	0.612237	0	0	2.63952	6.51305	PDLIM1;PPARG;CACNA1C;MYPN
3'-5'-exoribonuclease activity (GO:0000175)	5/34	0.0880832	0.630195	0	0	2.27596	5.52938	EXOSC7;ISG20;PAN2;ANGEL1;REXO2
inward rectifier potassium channel activity (GO:0005242)	4/25	0.0955773	0.663061	0	0	2.51369	5.90169	KCNK6;KCNJ8;ABCC9;KCNK1
non-membrane spanning protein tyrosine kinase activity (GO:0004715)	5/35	0.0971038	0.663061	0	0	2.19998	5.13029	ITK;PKDCC;ABL1;SLA;FYN
hormone activity (GO:0005179)	9/78	0.0976576	0.663061	0	0	1.723	4.0082	SST;PENK;INHBB;PRL;IGF1;METRNL;CGA;INHA;CHGB
potassium ion leak channel activity (GO:0022841)	3/16	0.0985745	0.663061	0	0	3.04458	7.05412	KCNK6;KCNK1;KCNK2
solute:proton symporter activity (GO:0015295)	3/16	0.0985745	0.663061	0	0	3.04458	7.05412	SLC2A10;SLC2A13;MFSD3
transmembrane receptor protein phosphatase activity (GO:0019198)	3/16	0.0985745	0.663061	0	0	3.04458	7.05412	PTPRE;PTPRM;PTPRF
transmembrane receptor protein tyrosine phosphatase activity (GO:0005001)	3/16	0.0985745	0.663061	0	0	3.04458	7.05412	PTPRE;PTPRM;PTPRF
arginine transmembrane transporter activity (GO:0015181)	2/8	0.104831	0.676246	0	0	4.39626	9.91536	SLC47A1;SLC7A2
ciliary neurotrophic factor receptor activity (GO:0004897)	2/8	0.104831	0.676246	0	0	4.39626	9.91536	OSMR;IL6R
DNA N-glycosylase activity (GO:0019104)	2/8	0.104831	0.676246	0	0	4.39626	9.91536	MPG;NEIL1
intramolecular oxidoreductase activity, interconverting aldoses and ketoses (GO:0016861)	2/8	0.104831	0.676246	0	0	4.39626	9.91536	MPI;HYI
neurotrophin binding (GO:0043121)	2/8	0.104831	0.676246	0	0	4.39626	9.91536	SORT1;HAP1
phosphatidylinositol-4-phosphate binding (GO:0070273)	4/26	0.106967	0.684413	0	0	2.3993	5.36301	GSDMB;OSBPL5;PLEKHA5;ARFIP2
amyloid-beta binding (GO:0001540)	9/80	0.109966	0.69793	0	0	1.67429	3.69613	LRPAP1;PGRMC1;FZD4;INSR;TLR4;AGER;APBB3;LDLR;GRIA3
transcription regulatory region nucleic acid binding (GO:0001067)	20/212	0.11301	0.704588	0	0	1.37768	3.00373	CREBZF;HDAC4;CEBPA;CEBPB;STAT3;SOX13;NR1H3;NR1D1;FOS;KLF4;KLF15;PER1;WT1;BASP1;HAND2;CREB3L2;PPARG;TBL1X;MZF1;SNCA
calcium-release channel activity (GO:0015278)	3/17	0.113701	0.704588	0	0	2.82696	6.14632	ITPR1;MCOLN2;TPCN1
sulfuric ester hydrolase activity (GO:0008484)	3/17	0.113701	0.704588	0	0	2.82696	6.14632	ARSK;ARSG;SULF2
cation transmembrane transporter activity (GO:0008324)	6/48	0.119949	0.737499	0	0	1.88582	3.99923	SLC25A15;SLC7A8;SLC1A1;SFXN1;SLC39A1;SLC7A2
growth factor receptor binding (GO:0070851)	11/105	0.121427	0.740796	0	0	1.54593	3.25952	PDGFRA;IL11;FGF7;EFEMP1;FGF9;IL1R1;IL1B;FYN;FGF1;IL6R;VEGFA
carboxypeptidase activity (GO:0004180)	5/38	0.126791	0.744255	0	0	1.99966	4.12972	AGBL5;CPM;FOLH1B;CPE;CPZ
sequence-specific DNA binding (GO:0043565)	58/707	0.128249	0.744255	0	0	1.18497	2.43368	RARG;FOXE1;RORB;HOXA11;DBP;SNAPC1;HOXA2;PKNOX1;ZNF444;HOXA5;TGIF1;OSR2;MBNL2;ZBTB38;SOX13;RFX1;FOS;KLF15;HAND2;MYOD1;PPARG;PPARA;HDAC4;ZNF396;CEBPB;CEBPD;EPAS1;SATB1;CREM;FOXO4;GATA2;HOXD11;HIF1A;HOXD10;CXXC4;NR2C1;FOXO1;GLIS1;TERT;CUX1;HLX;ABL1;HSF4;ZNF740;TFAP2C;STN1;ZNF580;NR1D1;KLF4;TBX3;NFATC4;NR4A2;NR4A1;BCL6;TEF;WT1;SNAI1;HOXD9
alcohol dehydrogenase (NAD+) activity (GO:0004022)	2/9	0.12869	0.744255	0	0	3.76802	7.72577	ADH1B;ADHFE1
clathrin heavy chain binding (GO:0032050)	2/9	0.12869	0.744255	0	0	3.76802	7.72577	GPR107;LDLR
intramolecular transferase activity, phosphotransferases (GO:0016868)	2/9	0.12869	0.744255	0	0	3.76802	7.72577	PGM3;PGM1
acyl-CoA hydrolase activity (GO:0047617)	3/18	0.129636	0.744255	0	0	2.63835	5.39021	ACOT13;PLA2G6;ABCD1
phosphatidylcholine transporter activity (GO:0008525)	3/18	0.129636	0.744255	0	0	2.63835	5.39021	ABCA1;ABCA7;PITPNC1
retinoic acid receptor binding (GO:0042974)	3/18	0.129636	0.744255	0	0	2.63835	5.39021	NR4A2;RARG;PPARG
histone demethylase activity (GO:0032452)	4/28	0.13145	0.744255	0	0	2.19912	4.4623	PHF2;HR;JARID2;PHF8
lipoprotein particle receptor binding (GO:0070325)	4/28	0.13145	0.744255	0	0	2.19912	4.4623	LRPAP1;ANKRA2;APBB3;DKK1
UDP-glycosyltransferase activity (GO:0008194)	9/84	0.137032	0.765278	0	0	1.58465	3.14955	CSGALNACT1;B3GNT9;CHPF;CHSY1;B4GAT1;GCNT1;B3GALT4;GXYLT2;POMGNT1
sequence-specific double-stranded DNA binding (GO:1990837)	58/712	0.139939	0.765278	0	0	1.17558	2.31184	CREBZF;RARG;FOXE1;RORB;HOXA11;DBP;BASP1;CREB3L2;HOXA2;PKNOX1;ZNF444;HOXA5;TSPYL2;TGIF1;OSR2;MBNL2;SOX13;RFX1;FOS;KLF15;HAND2;MYOD1;PPARG;MZF1;HDAC4;ZNF396;CEBPA;CEBPB;CEBPD;CREM;FOXO4;GATA2;HOXD11;HOXD10;NR2C1;GLIS1;CUX1;ABL1;HSF4;TBL1X;ZNF740;SNCA;TFAP2C;ZNF580;STAT3;NR1H3;NR1D1;KLF4;TBX3;NFATC4;NR4A2;PER1;NR4A1;BCL6;TEF;WT1;SNAI1;HOXD9
dicarboxylic acid transmembrane transporter activity (GO:0005310)	4/29	0.14448	0.765278	0	0	2.11104	4.08405	SLC46A1;SLC13A3;SLC1A1;SLC26A6
mitogen-activated protein kinase binding (GO:0051019)	4/29	0.14448	0.765278	0	0	2.11104	4.08405	DUSP4;DUSP10;DUSP1;ABL1
transcription corepressor binding (GO:0001222)	4/29	0.14448	0.765278	0	0	2.11104	4.08405	PER1;ZBTB16;NR1D1;HDAC6
G protein-coupled receptor activity (GO:0004930)	25/283	0.145014	0.765278	0	0	1.28157	2.47462	NPR1;C5AR2;MRGPRF;FPR1;LPAR1;OPRL1;RORB;CELSR2;LTB4R;CNR1;GPR150;ADGRG6;BDKRB2;S1PR1;S1PR3;GPR135;GABBR2;TPRA1;GPR78;P2RY14;ADRA2C;SSTR2;ADRA2A;LPAR6;ADGRL3
metallopeptidase activity (GO:0008237)	12/121	0.145939	0.765278	0	0	1.45425	2.79881	ADAMTS4;ADAMTS3;MMP7;ADAMTS1;ADAMTSL4;PAPPA;ADAM33;OMA1;ECE2;ADAMTS9;THSD4;TRABD2A
histone deacetylase activity (GO:0004407)	3/19	0.146301	0.765278	0	0	2.47332	4.75395	HDAC4;HDAC8;HDAC6
leak channel activity (GO:0022840)	3/19	0.146301	0.765278	0	0	2.47332	4.75395	KCNK6;KCNK1;KCNK2
NAD-retinol dehydrogenase activity (GO:0004745)	3/19	0.146301	0.765278	0	0	2.47332	4.75395	ADH1B;RDH10;HSD17B6
R-SMAD binding (GO:0070412)	3/19	0.146301	0.765278	0	0	2.47332	4.75395	RGCC;SMURF1;FOS
magnesium ion binding (GO:0000287)	14/146	0.149665	0.765278	0	0	1.40126	2.66149	BRSK1;SPHK1;ENDOV;NUAK2;ABL1;NUDT18;MOV10L1;SIK1;HACL1;SIK2;PGM1;FAN1;MAP3K5;SNCA
ATP transmembrane transporter activity (GO:0005347)	2/10	0.153639	0.765278	0	0	3.29684	6.17548	SLC17A9;SLC25A42
cAMP response element binding (GO:0035497)	2/10	0.153639	0.765278	0	0	3.29684	6.17548	NR4A3;CREB3L2
cyclin-dependent protein serine/threonine kinase inhibitor activity (GO:0004861)	2/10	0.153639	0.765278	0	0	3.29684	6.17548	HEXIM1;CDKN1A
cysteine-type endopeptidase activity involved in apoptotic signaling pathway (GO:0097199)	2/10	0.153639	0.765278	0	0	3.29684	6.17548	CASP9;CASP1
nucleoside-triphosphate diphosphatase activity (GO:0047429)	2/10	0.153639	0.765278	0	0	3.29684	6.17548	ASMTL;ENPP1
prostaglandin receptor activity (GO:0004955)	2/10	0.153639	0.765278	0	0	3.29684	6.17548	PTGER2;PPARG
Tat protein binding (GO:0030957)	2/10	0.153639	0.765278	0	0	3.29684	6.17548	GABARAPL1;DLL1
phosphotransferase activity, alcohol group as acceptor (GO:0016773)	8/75	0.157724	0.780685	0	0	1.57632	2.91132	DGKE;GK;NMRK1;DCAKD;SPHK1;FAM20A;COASY;PGM2L1
growth factor activity (GO:0008083)	9/87	0.159379	0.783944	0	0	1.52346	2.79778	IL11;FGF7;FGF9;BDNF;HGF;FGF1;INHA;DKK1;VEGFA
oxidoreductase activity, acting on the aldehyde or oxo group of donors, NAD or NADP as acceptor (GO:0016620)	3/20	0.163613	0.789145	0	0	2.32771	4.21374	ALDH1A3;ALDH2;ALDH18A1
tau-protein kinase activity (GO:0050321)	3/20	0.163613	0.789145	0	0	2.32771	4.21374	BRSK1;FYN;TTBK2
cytokine receptor activity (GO:0004896)	9/88	0.167196	0.789145	0	0	1.50409	2.6902	IL1RL1;IFNGR1;IL1R1;FZD4;OSMR;IL6R;F3;IL17RC;IL18R1
transcription coregulator binding (GO:0001221)	6/53	0.168436	0.789145	0	0	1.68474	3.00087	PER1;TERT;ZBTB16;CHD6;NR1D1;HDAC6
signal sequence binding (GO:0005048)	5/42	0.171899	0.789145	0	0	1.78309	3.13976	NFKBIA;KDELR1;KDELR2;KDELR3;TNPO1
glucuronosyltransferase activity (GO:0015020)	4/31	0.171943	0.789145	0	0	1.95446	3.44101	CSGALNACT1;CHPF;CHSY1;B4GAT1
ATP binding (GO:0005524)	24/278	0.177971	0.789145	0	0	1.24906	2.15604	ABCA1;BRSK1;PXK;KSR1;KCNJ8;INSR;SPHK1;RHOBTB3;PRKAG2;PYGL;HSPA2;NUAK2;ATP7B;MTHFD1L;PDK4;PIM1;ABL1;MOV10L1;ENPP1;SIK1;HACL1;SIK2;ABCD1;MAP3K5
ABC-type xenobiotic transporter activity (GO:0008559)	2/11	0.179407	0.789145	0	0	2.93037	5.03467	ABCC3;ABCA8
AMP binding (GO:0016208)	2/11	0.179407	0.789145	0	0	2.93037	5.03467	PRKAG2;PYGL
complement receptor activity (GO:0004875)	2/11	0.179407	0.789145	0	0	2.93037	5.03467	C5AR2;FPR1
GABA receptor binding (GO:0050811)	2/11	0.179407	0.789145	0	0	2.93037	5.03467	GABARAPL1;PLCL2
galactosyltransferase activity (GO:0008378)	2/11	0.179407	0.789145	0	0	2.93037	5.03467	B4GALT7;B4GALT4
inositol 1,4,5 trisphosphate binding (GO:0070679)	2/11	0.179407	0.789145	0	0	2.93037	5.03467	TRPC6;ITPR1
mitogen-activated protein kinase kinase kinase binding (GO:0031435)	2/11	0.179407	0.789145	0	0	2.93037	5.03467	ROR2;SASH1
phospholipase activator activity (GO:0016004)	2/11	0.179407	0.789145	0	0	2.93037	5.03467	FYN;ARHGAP6
purine ribonucleotide transmembrane transporter activity (GO:0005346)	2/11	0.179407	0.789145	0	0	2.93037	5.03467	SLC17A9;SLC25A42
thioesterase binding (GO:0031996)	2/11	0.179407	0.789145	0	0	2.93037	5.03467	TRAF1;ADRA2A
UDP-galactosyltransferase activity (GO:0035250)	2/11	0.179407	0.789145	0	0	2.93037	5.03467	B3GALT4;B4GALT7
actinin binding (GO:0042805)	3/21	0.181493	0.789145	0	0	2.19827	3.75143	CSRP1;PPARG;CACNA1C
pyridoxal phosphate binding (GO:0030170)	3/21	0.181493	0.789145	0	0	2.19827	3.75143	OAT;CTH;PYGL
steroid dehydrogenase activity, acting on the CH-OH group of donors, NAD or NADP as acceptor (GO:0033764)	3/21	0.181493	0.789145	0	0	2.19827	3.75143	HSD11B1;HSD17B2;HSD17B6
neutral amino acid transmembrane transporter activity (GO:0015175)	4/32	0.186302	0.798446	0	0	1.88456	3.16678	SLC43A2;SLC7A8;SLC1A1;SFXN1
RNA polymerase II-specific DNA-binding transcription factor binding (GO:0061629)	17/190	0.186343	0.798446	0	0	1.29818	2.18116	BBS2;HDAC4;GABARAPL1;MYOCD;BEX1;STAT3;FOS;KLF4;HIF1A;DLL1;TBX3;HIPK2;NFKBIA;DDRGK1;MYOD1;PPARG;PPARA
adenyl ribonucleotide binding (GO:0032559)	26/306	0.187308	0.798446	0	0	1.22752	2.05611	BRSK1;PXK;RHOBTB3;PRKAG2;PYGL;NUAK2;ATP7B;MTHFD1L;PDK4;PIM1;ABL1;MOV10L1;ENPP1;HACL1;ABCD1;MAP3K5;ABCA1;KSR1;KCNJ8;INSR;SPHK1;PDE4D;HSPA2;PDE10A;SIK1;SIK2
RNA polymerase II cis-regulatory region sequence-specific DNA binding (GO:0000978)	89/1149	0.187769	0.798446	0	0	1.11329	1.86203	ZNF331;RARG;ZBTB25;FOXE1;RORB;CHD2;LITAF;HOXA11;GLI4;DBP;SIX5;SALL4;ZNF605;CREB3L2;HOXA3;ZNF526;HOXA2;PKNOX1;ZNF444;HOXA5;TGIF1;ZBTB38;MED8;SOX13;MITF;RFX1;FOS;KLF15;HAND2;MYOD1;ZNF516;PPARG;PPARA;MZF1;HDAC4;ZNF275;ZNF396;CEBPA;CEBPB;CEBPD;SATB1;PLAG1;CREM;ZBTB1;FOXO4;GATA2;HOXD11;HIF1A;HOXD10;NR2C1;FOXO1;GLIS1;HDAC6;MNT;NFIL3;ATOH8;HSF4;ZNF587;ZNF740;STAT5A;STAT5B;TFAP2C;MYPOP;ZNF580;ZBTB16;KCNI…
metalloexopeptidase activity (GO:0008235)	6/55	0.189818	0.798446	0	0	1.6158	2.68496	AGBL5;CPM;FOLH1B;XPNPEP3;CPE;CPZ
K63-linked polyubiquitin modification-dependent protein binding (GO:0070530)	3/22	0.199863	0.798446	0	0	2.08246	3.35302	ZRANB1;WDR81;ZBTB1
protein tyrosine/serine/threonine phosphatase activity (GO:0008138)	3/22	0.199863	0.798446	0	0	2.08246	3.35302	DUSP4;DUSP10;DUSP1
syntaxin-1 binding (GO:0017075)	3/22	0.199863	0.798446	0	0	2.08246	3.35302	SNAP25;STXBP5;VAMP2
RNA polymerase core enzyme binding (GO:0043175)	4/33	0.201031	0.798446	0	0	1.81947	2.91898	UVSSA;ELP2;SPTY2D1;MAF1
adenine nucleotide transmembrane transporter activity (GO:0000295)	2/12	0.205753	0.798446	0	0	2.63719	4.1696	SLC17A9;SLC25A42
C2H2 zinc finger domain binding (GO:0070742)	2/12	0.205753	0.798446	0	0	2.63719	4.1696	WT1;GATA2
cAMP binding (GO:0030552)	2/12	0.205753	0.798446	0	0	2.63719	4.1696	PDE10A;PDE4D
caspase binding (GO:0089720)	2/12	0.205753	0.798446	0	0	2.63719	4.1696	CARD16;NOL3
glycerophospholipid flippase activity (GO:0140333)	2/12	0.205753	0.798446	0	0	2.63719	4.1696	ATP8A1;ABCA4
lipase activator activity (GO:0060229)	2/12	0.205753	0.798446	0	0	2.63719	4.1696	FYN;ARHGAP6
N-acetyllactosaminide beta-1,3-N-acetylglucosaminyltransferase activity (GO:0008532)	2/12	0.205753	0.798446	0	0	2.63719	4.1696	B3GNT9;B4GAT1
transforming growth factor beta-activated receptor activity (GO:0005024)	2/12	0.205753	0.798446	0	0	2.63719	4.1696	TGFBR3L;LTBP1
voltage-gated potassium channel activity involved in ventricular cardiac muscle cell action potential repolarization (GO:1902282)	2/12	0.205753	0.798446	0	0	2.63719	4.1696	KCNJ8;KCNE4
G protein-coupled receptor binding (GO:0001664)	13/143	0.209341	0.798446	0	0	1.32039	2.06481	TUB;WNT2B;USP20;WNT5A;FPR1;ADM;CXCL12;GNAL;PENK;S1PR1;SAA1;WNT2;WNT4
endoribonuclease activity (GO:0004521)	4/34	0.21609	0.798446	0	0	1.75873	2.69448	RNASEL;ENDOV;RIDA;LACTB2
frizzled binding (GO:0005109)	4/34	0.21609	0.798446	0	0	1.75873	2.69448	WNT2B;WNT5A;WNT2;WNT4
organic anion transmembrane transporter activity (GO:0008514)	13/144	0.216361	0.798446	0	0	1.31024	2.00572	SLC46A1;SLC13A3;SLC2A10;SLC1A1;SLC7A2;SLC25A15;SLC7A8;SLC17A9;PDPN;SFXN1;SLC25A42;SLC26A6;SLC19A2
disordered domain specific binding (GO:0097718)	3/23	0.218645	0.798446	0	0	1.97823	3.00751	FYN;HSPA2;BCL2L2
fibroblast growth factor receptor binding (GO:0005104)	3/23	0.218645	0.798446	0	0	1.97823	3.00751	FGF7;FGF9;FGF1
gamma-tubulin binding (GO:0043015)	3/23	0.218645	0.798446	0	0	1.97823	3.00751	BRSK1;TUBGCP6;NDRG1
N-methyltransferase activity (GO:0008170)	3/23	0.218645	0.798446	0	0	1.97823	3.00751	N6AMT1;NNMT;PEMT
phosphatidylinositol phospholipase C activity (GO:0004435)	3/23	0.218645	0.798446	0	0	1.97823	3.00751	EDNRA;BDKRB2;PLCH1
protein phosphatase 1 binding (GO:0008157)	3/23	0.218645	0.798446	0	0	1.97823	3.00751	PPP1R3F;PPP1R3C;PPP1R3E
semaphorin receptor binding (GO:0030215)	3/23	0.218645	0.798446	0	0	1.97823	3.00751	SEMA3A;SEMA3B;SEMA4G
1-acylglycerol-3-phosphate O-acyltransferase activity (GO:0003841)	2/13	0.232468	0.798446	0	0	2.39732	3.49769	LPCAT1;AGPAT1
acid-thiol ligase activity (GO:0016878)	2/13	0.232468	0.798446	0	0	2.39732	3.49769	AASDH;ACSS1
cysteine-type endopeptidase activity involved in execution phase of apoptosis (GO:0097200)	2/13	0.232468	0.798446	0	0	2.39732	3.49769	CASP9;CASP1
I-SMAD binding (GO:0070411)	2/13	0.232468	0.798446	0	0	2.39732	3.49769	SMURF1;SMAD9
P-type ion transporter activity (GO:0015662)	2/13	0.232468	0.798446	0	0	2.39732	3.49769	ATP7B;ATP2A1
Notch binding (GO:0005112)	3/24	0.237767	0.798446	0	0	1.88393	2.7062	SNED1;DNER;DLL1
phosphatidylinositol-3,5-bisphosphate binding (GO:0080025)	3/24	0.237767	0.798446	0	0	1.88393	2.7062	GBF1;PLEKHA5;WIPI1
protein phosphatase 2A binding (GO:0051721)	3/24	0.237767	0.798446	0	0	1.88393	2.7062	PPME1;SPHK1;FOXO1
cytokine activity (GO:0005125)	15/173	0.2398	0.798446	0	0	1.25342	1.78983	IL11;WNT2B;IL15;WNT5A;INHBB;VEGFA;BMP4;KITLG;CXCL12;IL1B;CCL2;INHA;SCG2;WNT2;WNT4
3'-5' exonuclease activity (GO:0008408)	5/48	0.248805	0.798446	0	0	1.53379	2.13364	EXOSC7;ISG20;PAN2;ANGEL1;REXO2
DNA-binding transcription activator activity, RNA polymerase II-specific (GO:0001228)	27/333	0.252629	0.798446	0	0	1.16561	1.60369	CEBPA;PLAG1;FOXO4;HIF1A;LITAF;FOXO1;DBP;HOXA5;OSR2;TFAP2C;ZNF580;ZBTB16;STAT3;MITF;KLF4;KLF15;FOSL2;NR4A2;NR4A1;MEIS1;NR4A3;NFIA;WT1;HAND2;MYOD1;PPARA;MZF1
protein heterodimerization activity (GO:0046982)	16/188	0.253377	0.798446	0	0	1.22811	1.68604	GABBR2;MIGA2;ZHX3;EPAS1;FZD4;ALG2;ZBTB1;ADRA2C;SDCBP2;HIF1A;ADRA2A;NR4A2;NR4A1;BDKRB2;TLR4;BCL2L2
protein kinase regulator activity (GO:0019887)	9/98	0.254115	0.798446	0	0	1.33437	1.82805	HEXIM1;CDKN1C;CDKN1A;ITPRIP;RGCC;GPRC5A;SH3BP5;PRKAG2;SNCA
ATPase binding (GO:0051117)	7/73	0.254995	0.798446	0	0	1.39926	1.9121	ABCA1;PDE4D;SLC2A13;DERL1;SYVN1;TOR1AIP2;NKD2
cis-regulatory region sequence-specific DNA binding (GO:0000987)	87/1149	0.256531	0.798446	0	0	1.08446	1.47542	ZNF331;RARG;ZBTB25;FOXE1;RORB;CHD2;LITAF;HOXA11;GLI4;DBP;SIX5;SALL4;ZNF605;HOXA3;ZNF526;HOXA2;PKNOX1;ZNF444;HOXA5;TGIF1;ZBTB38;MED8;SOX13;MITF;RFX1;FOS;KLF15;MYOD1;ZNF516;PPARG;PPARA;MZF1;HDAC4;ZNF275;ZNF396;CEBPA;CEBPB;CEBPD;SATB1;PLAG1;CREM;ZBTB1;FOXO4;GATA2;HOXD11;HIF1A;HOXD10;NR2C1;FOXO1;GLIS1;HDAC6;MNT;NFIL3;ATOH8;HSF4;ZNF587;ZNF740;STAT5A;STAT5B;TFAP2C;MYPOP;ZNF580;ZBTB16;KCNIP3;STAT3;NR1H3…
actin monomer binding (GO:0003785)	3/25	0.257156	0.798446	0	0	1.7982	2.44208	LIMA1;PRKCE;ABL1
chemorepellent activity (GO:0045499)	3/25	0.257156	0.798446	0	0	1.7982	2.44208	SEMA3A;SEMA3B;SEMA4G
phospholipase C activity (GO:0004629)	3/25	0.257156	0.798446	0	0	1.7982	2.44208	EDNRA;BDKRB2;PLCH1
endodeoxyribonuclease activity, producing 5'-phosphomonoesters (GO:0016888)	2/14	0.25937	0.798446	0	0	2.19742	2.96542	ENDOV;FAN1
phospholipase binding (GO:0043274)	2/14	0.25937	0.798446	0	0	2.19742	2.96542	FYN;ARHGAP6
amino acid transmembrane transporter activity (GO:0015171)	5/49	0.262416	0.798446	0	0	1.49885	2.0052	SLC47A1;SLC7A8;SLC43A2;PDPN;SLC7A2
exonuclease activity (GO:0004527)	5/49	0.262416	0.798446	0	0	1.49885	2.0052	EXOSC7;ISG20;ENPP1;REXO2;FAN1
hydrolase activity, hydrolyzing O-glycosyl compounds (GO:0004553)	4/37	0.26288	0.798446	0	0	1.59859	2.1358	GALC;PGGHG;MAN1A1;MOGS
protein tyrosine phosphatase activity (GO:0004725)	7/74	0.266015	0.798446	0	0	1.3783	1.82515	DUSP4;PTPRE;DUSP1;PTPRN;PTPRM;PTPRF;TNS2
oxidoreductase activity, acting on the CH-OH group of donors, NAD or NADP as acceptor (GO:0016616)	8/87	0.270329	0.798446	0	0	1.33602	1.74766	LDHA;H6PD;ADH1B;DCXR;RDH10;HSD17B6;PTGR1;CBR4
methyltransferase activity (GO:0008168)	5/50	0.276192	0.798446	0	0	1.46547	1.88555	N6AMT1;ARMT1;NNMT;NDUFAF7;METTL7A
potassium channel regulator activity (GO:0015459)	5/50	0.276192	0.798446	0	0	1.46547	1.88555	KCNE4;KCNIP3;KCNMB4;ABCC9;SGK1
methylation-dependent protein binding (GO:0140034)	6/63	0.283875	0.798446	0	0	1.38842	1.74833	CBX8;PHF2;ING5;ZMYND8;ING1;PHF8
protein kinase activator activity (GO:0030295)	6/63	0.283875	0.798446	0	0	1.38842	1.74833	CDKN1A;GPRC5A;RGCC;CAB39L;PRKAG2;FAM20A
aspartic-type endopeptidase activity (GO:0004190)	2/15	0.286298	0.798446	0	0	2.02828	2.53681	SPPL2B;REN
cysteine-type endopeptidase activity involved in apoptotic process (GO:0097153)	2/15	0.286298	0.798446	0	0	2.02828	2.53681	CASP9;CASP1
death receptor binding (GO:0005123)	2/15	0.286298	0.798446	0	0	2.02828	2.53681	PIDD1;BDNF
lysophosphatidic acid acyltransferase activity (GO:0042171)	2/15	0.286298	0.798446	0	0	2.02828	2.53681	LPCAT1;AGPAT1
muscle alpha-actinin binding (GO:0051371)	2/15	0.286298	0.798446	0	0	2.02828	2.53681	PDLIM1;MYPN
voltage-gated potassium channel activity involved in cardiac muscle cell action potential repolarization (GO:0086008)	2/15	0.286298	0.798446	0	0	2.02828	2.53681	KCNJ8;KCNE4
glutathione transferase activity (GO:0004364)	3/27	0.296473	0.798446	0	0	1.64817	2.00385	ALOX5AP;MGST1;GSTM5
protein kinase binding (GO:0019901)	39/506	0.304794	0.798446	0	0	1.10306	1.31057	SHC4;CDKN1A;SHC3;IRS1;PDE3B;RHOBTB3;PRKAG2;ADIPOR1;HIF1A;ADCY6;GOLGA2;CASP9;UFL1;DUSP10;GRK5;SUFU;ABL1;CIR1;RBBP6;SASH1;DUSP4;DUSP1;STAT3;MAPK8IP3;ADRA2A;RHOB;NISCH;ACTA2;TBL2;RGCC;NR4A3;JTB;NOX4;CD226;SIK1;ROR2;ANKRA2;TRIB2;KIZ
1,4-alpha-oligoglucan phosphorylase activity (GO:0004645)	1/5	0.306392	0.798446	0	0	3.29521	3.89787	PYGL
all-trans retinal binding (GO:0005503)	1/5	0.306392	0.798446	0	0	3.29521	3.89787	ABCA4
alpha-2A adrenergic receptor binding (GO:0031694)	1/5	0.306392	0.798446	0	0	3.29521	3.89787	ADRA2C
apolipoprotein A-I binding (GO:0034186)	1/5	0.306392	0.798446	0	0	3.29521	3.89787	ABCA1
benzodiazepine receptor binding (GO:0030156)	1/5	0.306392	0.798446	0	0	3.29521	3.89787	TSPOAP1
beta-2 adrenergic receptor binding (GO:0031698)	1/5	0.306392	0.798446	0	0	3.29521	3.89787	PDE4D
C-acetyltransferase activity (GO:0016453)	1/5	0.306392	0.798446	0	0	3.29521	3.89787	GCAT
C-palmitoyltransferase activity (GO:0016454)	1/5	0.306392	0.798446	0	0	3.29521	3.89787	SPTSSA
C-X-C chemokine binding (GO:0019958)	1/5	0.306392	0.798446	0	0	3.29521	3.89787	ACKR3
C-X-C chemokine receptor activity (GO:0016494)	1/5	0.306392	0.798446	0	0	3.29521	3.89787	ACKR3
calcitonin family receptor activity (GO:0097642)	1/5	0.306392	0.798446	0	0	3.29521	3.89787	RAMP1
carbonyl reductase (NADPH) activity (GO:0004090)	1/5	0.306392	0.798446	0	0	3.29521	3.89787	DCXR
choline transmembrane transporter activity (GO:0015220)	1/5	0.306392	0.798446	0	0	3.29521	3.89787	SLC44A1
chondroitin sulfotransferase activity (GO:0034481)	1/5	0.306392	0.798446	0	0	3.29521	3.89787	CHST7
double-stranded RNA adenosine deaminase activity (GO:0003726)	1/5	0.306392	0.798446	0	0	3.29521	3.89787	ADARB1
endogenous lipid antigen binding (GO:0030883)	1/5	0.306392	0.798446	0	0	3.29521	3.89787	CD1D
endoribonuclease activity, producing 3'-phosphomonoesters (GO:0016892)	1/5	0.306392	0.798446	0	0	3.29521	3.89787	RIDA
epoxide hydrolase activity (GO:0004301)	1/5	0.306392	0.798446	0	0	3.29521	3.89787	EPHX1
exogenous lipid antigen binding (GO:0030884)	1/5	0.306392	0.798446	0	0	3.29521	3.89787	CD1D
glutathione transmembrane transporter activity (GO:0034634)	1/5	0.306392	0.798446	0	0	3.29521	3.89787	SLC13A3
histone demethylase activity (H3-K27 specific) (GO:0071558)	1/5	0.306392	0.798446	0	0	3.29521	3.89787	PHF8
histone demethylase activity (H3-trimethyl-K4 specific) (GO:0034647)	1/5	0.306392	0.798446	0	0	3.29521	3.89787	JARID2
histone methyltransferase activity (H4-K20 specific) (GO:0042799)	1/5	0.306392	0.798446	0	0	3.29521	3.89787	KMT5C
interferon receptor activity (GO:0004904)	1/5	0.306392	0.798446	0	0	3.29521	3.89787	IFNGR1
interleukin-1 receptor activity (GO:0004908)	1/5	0.306392	0.798446	0	0	3.29521	3.89787	IL1R1
L-arginine transmembrane transporter activity (GO:0061459)	1/5	0.306392	0.798446	0	0	3.29521	3.89787	SLC47A1
L-lactate dehydrogenase activity (GO:0004459)	1/5	0.306392	0.798446	0	0	3.29521	3.89787	LDHA
L-leucine transmembrane transporter activity (GO:0015190)	1/5	0.306392	0.798446	0	0	3.29521	3.89787	SLC7A8
L-lysine transmembrane transporter activity (GO:0015189)	1/5	0.306392	0.798446	0	0	3.29521	3.89787	SLC7A2
leukotriene-C4 synthase activity (GO:0004464)	1/5	0.306392	0.798446	0	0	3.29521	3.89787	ALOX5AP
lipase binding (GO:0035473)	1/5	0.306392	0.798446	0	0	3.29521	3.89787	LRPAP1
lipid kinase activity (GO:0001727)	1/5	0.306392	0.798446	0	0	3.29521	3.89787	SPHK1
nerve growth factor binding (GO:0048406)	1/5	0.306392	0.798446	0	0	3.29521	3.89787	SORT1
nucleotide phosphatase activity, acting on free nucleotides (GO:0098519)	1/5	0.306392	0.798446	0	0	3.29521	3.89787	NUDT16L1
opioid receptor binding (GO:0031628)	1/5	0.306392	0.798446	0	0	3.29521	3.89787	PENK
oxidoreductase activity, acting on a sulfur group of donors, disulfide as acceptor (GO:0016671)	1/5	0.306392	0.798446	0	0	3.29521	3.89787	MSRB2
oxidoreductase activity, acting on a sulfur group of donors, NAD(P) as acceptor (GO:0016668)	1/5	0.306392	0.798446	0	0	3.29521	3.89787	TXN
phosphatidylserine flippase activity (GO:0140346)	1/5	0.306392	0.798446	0	0	3.29521	3.89787	ATP8A1
phosphodiesterase I activity (GO:0004528)	1/5	0.306392	0.798446	0	0	3.29521	3.89787	ENPP1
polyol transmembrane transporter activity (GO:0015166)	1/5	0.306392	0.798446	0	0	3.29521	3.89787	SLC2A13
prostaglandin E receptor activity (GO:0004957)	1/5	0.306392	0.798446	0	0	3.29521	3.89787	PTGER2
protein geranylgeranyltransferase activity (GO:0004661)	1/5	0.306392	0.798446	0	0	3.29521	3.89787	RABGGTA
purine nucleotide transmembrane transporter activity (GO:0015216)	1/5	0.306392	0.798446	0	0	3.29521	3.89787	SLC17A9
pyruvate dehydrogenase (acetyl-transferring) kinase activity (GO:0004740)	1/5	0.306392	0.798446	0	0	3.29521	3.89787	PDK4
rDNA binding (GO:0000182)	1/5	0.306392	0.798446	0	0	3.29521	3.89787	TSPYL2
sequence-specific single stranded DNA binding (GO:0098847)	1/5	0.306392	0.798446	0	0	3.29521	3.89787	STN1
serine C-palmitoyltransferase activity (GO:0004758)	1/5	0.306392	0.798446	0	0	3.29521	3.89787	SPTSSA
single-stranded DNA 3'-5' exodeoxyribonuclease activity (GO:0008310)	1/5	0.306392	0.798446	0	0	3.29521	3.89787	ISG20
sphingomyelin phosphodiesterase activity (GO:0004767)	1/5	0.306392	0.798446	0	0	3.29521	3.89787	SMPDL3A
testosterone dehydrogenase [NAD(P)] activity (GO:0030283)	1/5	0.306392	0.798446	0	0	3.29521	3.89787	HSD17B2
thiolester hydrolase activity (GO:0016790)	1/5	0.306392	0.798446	0	0	3.29521	3.89787	PPT2
tumor necrosis factor binding (GO:0043120)	1/5	0.306392	0.798446	0	0	3.29521	3.89787	TNFRSF1B
type 2 fibroblast growth factor receptor binding (GO:0005111)	1/5	0.306392	0.798446	0	0	3.29521	3.89787	FGF7
U2 snRNA binding (GO:0030620)	1/5	0.306392	0.798446	0	0	3.29521	3.89787	ISG20
voltage-gated calcium channel activity involved in cardiac muscle cell action potential (GO:0086007)	1/5	0.306392	0.798446	0	0	3.29521	3.89787	CACNA1C
sulfotransferase activity (GO:0008146)	4/40	0.311319	0.798808	0	0	1.46513	1.70972	TPST1;CHST7;HS6ST1;CHST2
C4-dicarboxylate transmembrane transporter activity (GO:0015556)	2/16	0.313116	0.798808	0	0	1.8833	2.18686	SLC13A3;SLC1A1
CARD domain binding (GO:0050700)	2/16	0.313116	0.798808	0	0	1.8833	2.18686	CASP1;CARD16
chloride transmembrane transporter activity (GO:0015108)	2/16	0.313116	0.798808	0	0	1.8833	2.18686	SLC1A1;SLC26A6
CoA hydrolase activity (GO:0016289)	2/16	0.313116	0.798808	0	0	1.8833	2.18686	ACOT13;ABCD1
oxidoreductase activity, acting on NAD(P)H, quinone or similar compound as acceptor (GO:0016655)	2/16	0.313116	0.798808	0	0	1.8833	2.18686	DCXR;CBR4
transcription cis-regulatory region binding (GO:0000976)	42/549	0.313636	0.798808	0	0	1.09417	1.26871	HDAC4;CREBZF;ZNF550;CEBPA;CEBPB;EPAS1;SATB1;CREM;TWIST2;HIF1A;MNT;DBP;CUX1;NFIL3;BASP1;CREB3L2;ZNF404;ZNF248;TBL1X;SNCA;OSR2;TFAP2C;STAT3;SOX13;NR1H3;NFXL1;NR1D1;FOS;KLF4;KLF15;FOSL2;PER1;ZNF70;WT1;HAND2;MYOD1;ZNF516;SNAI1;PPARG;ZNF599;MZF1;HOXD9
monocarboxylic acid transmembrane transporter activity (GO:0008028)	3/28	0.316276	0.800293	0	0	1.58216	1.82129	SLC16A4;SLC16A14;SLC26A6
receptor antagonist activity (GO:0048019)	3/28	0.316276	0.800293	0	0	1.58216	1.82129	LRPAP1;DKK1;IL18BP
exopeptidase activity (GO:0008238)	5/53	0.318287	0.800293	0	0	1.37365	1.57256	CPM;FOLH1B;XPNPEP3;DPEP2;CPE
phosphoric ester hydrolase activity (GO:0042578)	5/53	0.318287	0.800293	0	0	1.37365	1.57256	DUSP4;DUSP10;ARMT1;PRUNE1;SMPDL3A
kinesin binding (GO:0019894)	3/29	0.336098	0.81101	0	0	1.52122	1.65867	MAPK8IP3;TTBK2;SNCA
transition metal ion binding (GO:0046914)	34/445	0.338837	0.81101	0	0	1.09207	1.18188	ZNF331;HDAC4;PHF2;ADH1B;ZMYND8;LITAF;CXXC4;PHF8;MT2A;ADAMTS3;ATP7B;CSRP1;PIM1;ABL1;ENPP1;MGAT1;SNCA;GALNT2;BHMT2;SLC30A5;QPCTL;ADAM33;KLF4;POMGNT1;CCS;WT1;LACTB2;PAPPA;XPNPEP3;MSRB2;PPARG;SMPDL3A;B4GALT7;MT1E
MHC class I protein binding (GO:0042288)	2/17	0.339705	0.81101	0	0	1.75765	1.8977	DERL1;HLA-E
methylated histone binding (GO:0035064)	6/68	0.347053	0.81101	0	0	1.27611	1.35048	CBX8;PHF2;ING5;ZMYND8;ING1;PHF8
kinase binding (GO:0019900)	35/461	0.349979	0.81101	0	0	1.0845	1.13859	SHC4;CEBPA;CDKN1A;SHC3;RHOBTB3;PRKAG2;ADIPOR1;HIF1A;ADCY6;GOLGA2;CASP9;UFL1;SUFU;CASP1;CIR1;RBBP6;PDE8A;TNS2;SASH1;STAT3;ADRA2A;RHOB;NISCH;ACTA2;PER1;TBL2;RGCC;NR4A3;SNAI1;JTB;CD226;SIK1;CARD16;ANKRA2;KIZ
protein tyrosine kinase activity (GO:0004713)	9/108	0.352287	0.81101	0	0	1.19894	1.25086	PDGFRA;ITK;PKDCC;INSR;ABL1;SLA;FYN;ROR2;HIPK2
metal ion binding (GO:0046872)	39/517	0.35455	0.81101	0	0	1.07702	1.11677	BRSK1;C1R;ITSN1;ITPR1;FBLN1;ATP2A1;NOL3;RASGRP2;ENDOV;CDH4;MT2A;NUAK2;DNER;ABL1;MOV10L1;NUDT18;ENPP1;HACL1;PGM1;MAP3K5;TGM2;SNCA;CSGALNACT1;TPD52;SPHK1;IGFBP3;RCN3;STIM1;PLSCR4;CDH11;PIR;CALU;SIK1;SIK2;MASP1;NUCB2;FAN1;ADGRL3;MT1E
11-cis retinal binding (GO:0005502)	1/6	0.355338	0.81101	0	0	2.63603	2.72746	ABCA4
alpha-N-acetylgalactosaminide alpha-2,6-sialyltransferase activity (GO:0001665)	1/6	0.355338	0.81101	0	0	2.63603	2.72746	ST6GALNAC4
aspartic endopeptidase activity, intramembrane cleaving (GO:0042500)	1/6	0.355338	0.81101	0	0	2.63603	2.72746	SPPL2B
CoA carboxylase activity (GO:0016421)	1/6	0.355338	0.81101	0	0	2.63603	2.72746	PCCA
dehydroascorbic acid transmembrane transporter activity (GO:0033300)	1/6	0.355338	0.81101	0	0	2.63603	2.72746	SLC2A10
DNA-methyltransferase activity (GO:0009008)	1/6	0.355338	0.81101	0	0	2.63603	2.72746	N6AMT1
double-stranded methylated DNA binding (GO:0010385)	1/6	0.355338	0.81101	0	0	2.63603	2.72746	WT1
G protein-coupled opioid receptor activity (GO:0004985)	1/6	0.355338	0.81101	0	0	2.63603	2.72746	OPRL1
gap junction hemi-channel activity (GO:0055077)	1/6	0.355338	0.81101	0	0	2.63603	2.72746	PANX2
L-serine transmembrane transporter activity (GO:0015194)	1/6	0.355338	0.81101	0	0	2.63603	2.72746	SFXN1
lactate dehydrogenase activity (GO:0004457)	1/6	0.355338	0.81101	0	0	2.63603	2.72746	LDHA
LBD domain binding (GO:0050693)	1/6	0.355338	0.81101	0	0	2.63603	2.72746	PPARG
leukemia inhibitory factor receptor activity (GO:0004923)	1/6	0.355338	0.81101	0	0	2.63603	2.72746	OSMR
oncostatin-M receptor activity (GO:0004924)	1/6	0.355338	0.81101	0	0	2.63603	2.72746	OSMR
palmitoyl-CoA hydrolase activity (GO:0016290)	1/6	0.355338	0.81101	0	0	2.63603	2.72746	PLA2G6
phosphatidylethanolamine flippase activity (GO:0090555)	1/6	0.355338	0.81101	0	0	2.63603	2.72746	ABCA4
primary miRNA binding (GO:0070878)	1/6	0.355338	0.81101	0	0	2.63603	2.72746	STAT3
solute:cation symporter activity (GO:0015294)	1/6	0.355338	0.81101	0	0	2.63603	2.72746	MFSD3
sulfur amino acid transmembrane transporter activity (GO:0000099)	1/6	0.355338	0.81101	0	0	2.63603	2.72746	SLC1A1
supercoiled DNA binding (GO:0097100)	1/6	0.355338	0.81101	0	0	2.63603	2.72746	ABL1
thyroid hormone transmembrane transporter activity (GO:0015349)	1/6	0.355338	0.81101	0	0	2.63603	2.72746	SLC7A8
tripeptide transmembrane transporter activity (GO:0042937)	1/6	0.355338	0.81101	0	0	2.63603	2.72746	SLC13A3
protein serine/threonine kinase inhibitor activity (GO:0030291)	3/30	0.355888	0.81101	0	0	1.4648	1.51335	HEXIM1;CDKN1A;PRKAG2
myosin binding (GO:0017022)	5/56	0.36107	0.81101	0	0	1.29264	1.31679	RAB3A;DMD;STXBP5;HAP1;NKD2
cadherin binding involved in cell-cell adhesion (GO:0098641)	2/18	0.365963	0.81101	0	0	1.64771	1.65632	PDLIM1;TRIM29
cholesterol transfer activity (GO:0120020)	2/18	0.365963	0.81101	0	0	1.64771	1.65632	ABCA1;STARD5
oxidoreductase activity, acting on single donors with incorporation of molecular oxygen, incorporation of two atoms of oxygen (GO:0016702)	2/18	0.365963	0.81101	0	0	1.64771	1.65632	ADI1;PIR
transmembrane receptor protein serine/threonine kinase activity (GO:0004675)	2/18	0.365963	0.81101	0	0	1.64771	1.65632	TGFBR3L;LTBP1
hydrolase activity, acting on carbon-nitrogen (but not peptide) bonds, in linear amides (GO:0016811)	5/57	0.375387	0.81101	0	0	1.26771	1.2421	HDAC4;PIGL;HDAC8;HDAC6;TGM2
alpha-tubulin binding (GO:0043014)	3/31	0.375596	0.81101	0	0	1.41241	1.38309	FYN;HDAC6;SNCA
kinase activator activity (GO:0019209)	3/31	0.375596	0.81101	0	0	1.41241	1.38309	GPRC5A;RGCC;PRKAG2
phosphatidylinositol 3-kinase regulator activity (GO:0035014)	2/19	0.391806	0.81101	0	0	1.5507	1.45299	WDR81;WDR91
sterol transfer activity (GO:0120015)	2/19	0.391806	0.81101	0	0	1.5507	1.45299	ABCA1;STARD5
kinase activity (GO:0016301)	9/112	0.393075	0.81101	0	0	1.15213	1.0758	ITPKB;DGKE;GK;NMRK1;DCAKD;SPHK1;ABL1;COASY;PGM2L1
protein kinase C binding (GO:0005080)	4/45	0.393238	0.81101	0	0	1.28611	1.20038	GRK5;IRS1;ABL1;ADCY6
SH2 domain binding (GO:0042169)	3/32	0.395178	0.81101	0	0	1.36364	1.26602	IRS1;ABL1;AFAP1
protein tyrosine kinase binding (GO:1990782)	6/72	0.398448	0.81101	0	0	1.19851	1.10284	SHC4;SHC3;ANGPT1;MST1;NOX4;TOB1
1-alkyl-2-acetylglycerophosphocholine esterase activity (GO:0003847)	1/7	0.400833	0.81101	0	0	2.19657	2.00813	PLA2G6
ABC-type glutathione S-conjugate transporter activity (GO:0015431)	1/7	0.400833	0.81101	0	0	2.19657	2.00813	ABCC3
alcohol dehydrogenase [NAD(P)+] activity (GO:0018455)	1/7	0.400833	0.81101	0	0	2.19657	2.00813	ADHFE1
alcohol dehydrogenase activity, zinc-dependent (GO:0004024)	1/7	0.400833	0.81101	0	0	2.19657	2.00813	ADH1B
aminophospholipid flippase activity (GO:0015247)	1/7	0.400833	0.81101	0	0	2.19657	2.00813	ATP8A1
aspartic-type endopeptidase inhibitor activity (GO:0019828)	1/7	0.400833	0.81101	0	0	2.19657	2.00813	BIN1
branched-chain amino acid transmembrane transporter activity (GO:0015658)	1/7	0.400833	0.81101	0	0	2.19657	2.00813	SLC7A8
carbohydrate:proton symporter activity (GO:0005351)	1/7	0.400833	0.81101	0	0	2.19657	2.00813	SLC2A10
CDP-alcohol phosphatidyltransferase activity (GO:0017169)	1/7	0.400833	0.81101	0	0	2.19657	2.00813	CDIPT
DEAD/H-box RNA helicase binding (GO:0017151)	1/7	0.400833	0.81101	0	0	2.19657	2.00813	AKAP8L
hydrolase activity, acting on acid anhydrides, in phosphorus-containing anhydrides (GO:0016818)	1/7	0.400833	0.81101	0	0	2.19657	2.00813	ENPP1
interleukin-6 receptor binding (GO:0005138)	1/7	0.400833	0.81101	0	0	2.19657	2.00813	IL6R
leucine binding (GO:0070728)	1/7	0.400833	0.81101	0	0	2.19657	2.00813	SESN1
minor groove of adenine-thymine-rich DNA binding (GO:0003680)	1/7	0.400833	0.81101	0	0	2.19657	2.00813	HAND2
morphogen activity (GO:0016015)	1/7	0.400833	0.81101	0	0	2.19657	2.00813	NBL1
myosin heavy chain binding (GO:0032036)	1/7	0.400833	0.81101	0	0	2.19657	2.00813	NKD2
NAD(P)H oxidase H2O2-forming activity (GO:0016174)	1/7	0.400833	0.81101	0	0	2.19657	2.00813	NOX4
nitric-oxide synthase binding (GO:0050998)	1/7	0.400833	0.81101	0	0	2.19657	2.00813	DMD
organic acid:sodium symporter activity (GO:0005343)	1/7	0.400833	0.81101	0	0	2.19657	2.00813	SLC13A3
oxidoreductase activity, acting on a sulfur group of donors, oxygen as acceptor (GO:0016670)	1/7	0.400833	0.81101	0	0	2.19657	2.00813	PCYOX1L
oxidoreductase activity, acting on the aldehyde or oxo group of donors, disulfide as acceptor (GO:0016624)	1/7	0.400833	0.81101	0	0	2.19657	2.00813	BCKDHA
oxysterol binding (GO:0008142)	1/7	0.400833	0.81101	0	0	2.19657	2.00813	OSBPL5
phosphatidic acid transfer activity (GO:1990050)	1/7	0.400833	0.81101	0	0	2.19657	2.00813	PITPNC1
phospholipid scramblase activity (GO:0017128)	1/7	0.400833	0.81101	0	0	2.19657	2.00813	PLSCR4
S-methyltransferase activity (GO:0008172)	1/7	0.400833	0.81101	0	0	2.19657	2.00813	BHMT2
sphingosine N-acyltransferase activity (GO:0050291)	1/7	0.400833	0.81101	0	0	2.19657	2.00813	CERS6
succinate transmembrane transporter activity (GO:0015141)	1/7	0.400833	0.81101	0	0	2.19657	2.00813	SLC13A3
SUMO-specific protease activity (GO:0016929)	1/7	0.400833	0.81101	0	0	2.19657	2.00813	USPL1
threonine-type peptidase activity (GO:0070003)	1/7	0.400833	0.81101	0	0	2.19657	2.00813	GGT5
UDP-xylosyltransferase activity (GO:0035252)	1/7	0.400833	0.81101	0	0	2.19657	2.00813	GXYLT2
vascular endothelial growth factor-activated receptor activity (GO:0005021)	1/7	0.400833	0.81101	0	0	2.19657	2.00813	PDGFRA
phosphatase binding (GO:0019902)	9/114	0.41356	0.81101	0	0	1.13006	0.99779	PPP1R3F;SH3YL1;PPP1R3C;PPME1;PPP1R32;STAT3;EIF2AK3;MAP3K5;SYTL2
acylglycerol O-acyltransferase activity (GO:0016411)	2/20	0.41716	0.81101	0	0	1.46447	1.28037	LPCAT1;AGPAT1
microtubule plus-end binding (GO:0051010)	2/20	0.41716	0.81101	0	0	1.46447	1.28037	STIM1;TTBK2
zinc ion binding (GO:0008270)	25/336	0.420865	0.81101	0	0	1.0601	0.917453	ZNF331;HDAC4;PHF2;ADH1B;ZMYND8;LITAF;CXXC4;PHF8;MT2A;ADAMTS3;CSRP1;ENPP1;SNCA;BHMT2;SLC30A5;QPCTL;ADAM33;KLF4;LACTB2;WT1;PAPPA;MSRB2;PPARG;SMPDL3A;MT1E
RNA polymerase II transcription regulatory region sequence-specific DNA binding (GO:0000977)	98/1359	0.424201	0.81101	0	0	1.02564	0.879534	ZNF331;ZBTB25;RORB;HOXA11;SALL4;ZNF605;HOXA3;HOXA2;PKNOX1;ZNF444;HOXA5;OSR2;ZBTB38;MED8;SOX13;MITF;RFX1;MZF1;ZNF275;ZNF396;ZNF550;EPAS1;CREM;ZBTB1;TWIST2;FOXO4;GATA2;HIF1A;FOXO1;GLIS1;STAT5A;STAT5B;TFAP2C;MYPOP;ZBTB16;NFXL1;SMAD9;NR1D1;FOSL2;NFATC4;NR4A2;NR4A1;NR4A3;BCL6;SNAI1;GTF2IRD1;HOXD9;ZNF652;MXD4;RARG;FOXE1;CHD2;LITAF;GLI4;DBP;SIX5;ZNF526;ZNF404;ZNF248;TGIF1;FOS;KLF15;HAND2;MYOD1;ZNF516;PP…
cysteine-type endopeptidase inhibitor activity involved in apoptotic process (GO:0043027)	2/21	0.441968	0.81101	0	0	1.38732	1.13277	NOL3;SNCA
ephrin receptor binding (GO:0046875)	2/21	0.441968	0.81101	0	0	1.38732	1.13277	ABL1;FYN
histone acetyltransferase binding (GO:0035035)	2/21	0.441968	0.81101	0	0	1.38732	1.13277	EPAS1;HIF1A
neuropeptide binding (GO:0042923)	2/21	0.441968	0.81101	0	0	1.38732	1.13277	OPRL1;SSTR2
ubiquitin-specific protease binding (GO:1990381)	2/21	0.441968	0.81101	0	0	1.38732	1.13277	DERL1;SYVN1
5'-flap endonuclease activity (GO:0017108)	1/8	0.443119	0.81101	0	0	1.88267	1.53234	FAN1
7SK snRNA binding (GO:0097322)	1/8	0.443119	0.81101	0	0	1.88267	1.53234	HEXIM1
aldehyde-lyase activity (GO:0016832)	1/8	0.443119	0.81101	0	0	1.88267	1.53234	PDXDC1
alpha-(1->3)-fucosyltransferase activity (GO:0046920)	1/8	0.443119	0.81101	0	0	1.88267	1.53234	FUT11
androsterone dehydrogenase activity (GO:0047023)	1/8	0.443119	0.81101	0	0	1.88267	1.53234	HSD17B6
bubble DNA binding (GO:0000405)	1/8	0.443119	0.81101	0	0	1.88267	1.53234	ABL1
calcium-independent phospholipase A2 activity (GO:0047499)	1/8	0.443119	0.81101	0	0	1.88267	1.53234	PLA2G6
cAMP-dependent protein kinase inhibitor activity (GO:0004862)	1/8	0.443119	0.81101	0	0	1.88267	1.53234	PRKAG2
CD4 receptor binding (GO:0042609)	1/8	0.443119	0.81101	0	0	1.88267	1.53234	PLSCR4
cuprous ion binding (GO:1903136)	1/8	0.443119	0.81101	0	0	1.88267	1.53234	SNCA
disulfide oxidoreductase activity (GO:0015036)	1/8	0.443119	0.81101	0	0	1.88267	1.53234	GLRX
estradiol 17-beta-dehydrogenase activity (GO:0004303)	1/8	0.443119	0.81101	0	0	1.88267	1.53234	HSD17B2
ether hydrolase activity (GO:0016803)	1/8	0.443119	0.81101	0	0	1.88267	1.53234	EPHX1
G protein-coupled glutamate receptor binding (GO:0035256)	1/8	0.443119	0.81101	0	0	1.88267	1.53234	FYN
glucosidase activity (GO:0015926)	1/8	0.443119	0.81101	0	0	1.88267	1.53234	MOGS
glycine transmembrane transporter activity (GO:0015187)	1/8	0.443119	0.81101	0	0	1.88267	1.53234	SLC7A8
inositol hexakisphosphate kinase activity (GO:0000828)	1/8	0.443119	0.81101	0	0	1.88267	1.53234	ITPKB
interleukin-17 receptor activity (GO:0030368)	1/8	0.443119	0.81101	0	0	1.88267	1.53234	IL17RC
iron ion transmembrane transporter activity (GO:0005381)	1/8	0.443119	0.81101	0	0	1.88267	1.53234	SLC40A1
lysophospholipid acyltransferase activity (GO:0071617)	1/8	0.443119	0.81101	0	0	1.88267	1.53234	LPCAT3
mitogen-activated protein kinase kinase binding (GO:0031434)	1/8	0.443119	0.81101	0	0	1.88267	1.53234	TRIB2
O-acetyltransferase activity (GO:0016413)	1/8	0.443119	0.81101	0	0	1.88267	1.53234	LPCAT1
protein kinase B binding (GO:0043422)	1/8	0.443119	0.81101	0	0	1.88267	1.53234	PDE3B
pyrimidine nucleotide-sugar transmembrane transporter activity (GO:0015165)	1/8	0.443119	0.81101	0	0	1.88267	1.53234	SLC35A2
retinal dehydrogenase activity (GO:0001758)	1/8	0.443119	0.81101	0	0	1.88267	1.53234	ALDH1A3
serine transmembrane transporter activity (GO:0022889)	1/8	0.443119	0.81101	0	0	1.88267	1.53234	SFXN1
sulfurtransferase activity (GO:0016783)	1/8	0.443119	0.81101	0	0	1.88267	1.53234	MPST
tRNA-specific adenosine deaminase activity (GO:0008251)	1/8	0.443119	0.81101	0	0	1.88267	1.53234	ADARB1
type II transforming growth factor beta receptor binding (GO:0005114)	1/8	0.443119	0.81101	0	0	1.88267	1.53234	TGFBR3L
U1 snRNA binding (GO:0030619)	1/8	0.443119	0.81101	0	0	1.88267	1.53234	ISG20
vascular endothelial growth factor receptor 2 binding (GO:0043184)	1/8	0.443119	0.81101	0	0	1.88267	1.53234	VEGFA
xylosyltransferase activity (GO:0042285)	1/8	0.443119	0.81101	0	0	1.88267	1.53234	GXYLT2
protein homodimerization activity (GO:0042803)	46/636	0.452214	0.821789	0	0	1.02807	0.815874	CEBPA;CEBPB;HSPB6;PEX11A;SPPL2B;ZBTB1;ATP2A1;TXN;ZDHHC2;HSD11B1;PGRMC1;TERT;MTHFD1L;IMPA2;KYNU;ENPP1;IL6R;ABCD1;MAP3K5;TPD52;PDGFRA;TRPC6;ZHX3;MIGA2;CADM1;FZD4;EIF2AK1;ZBTB38;ZBTB16;STAT3;NOG;INHBB;NUDT16L1;ADRA2C;SDCBP2;ADRA2A;VEGFA;TPST1;ALDH1A3;NR4A3;HAND2;MYOD1;XPNPEP3;MASP1;MZF1;BCL2L2
Hsp90 protein binding (GO:0051879)	3/35	0.452774	0.821789	0	0	1.2356	0.979038	HDAC8;HIF1A;HDAC6
cytokine receptor binding (GO:0005126)	8/105	0.464118	0.821789	0	0	1.08704	0.834429	IL11;KITLG;CXCL12;IL1B;PRL;OSMR;IL6R;VEGFA
adenylyltransferase activity (GO:0070566)	2/22	0.466178	0.821789	0	0	1.31789	1.00579	ABL1;COASY
GABA receptor activity (GO:0016917)	2/22	0.466178	0.821789	0	0	1.31789	1.00579	GABBR2;GABRE
telomerase RNA binding (GO:0070034)	2/22	0.466178	0.821789	0	0	1.31789	1.00579	TERT;TEP1
phosphoric diester hydrolase activity (GO:0008081)	3/36	0.471476	0.821789	0	0	1.19809	0.900827	ENPP1;GPCPD1;SMPDL3A
5S rRNA binding (GO:0008097)	1/9	0.482422	0.821789	0	0	1.64725	1.20074	NOP53
bile acid binding (GO:0032052)	1/9	0.482422	0.821789	0	0	1.64725	1.20074	PYGL
ciliary neurotrophic factor receptor binding (GO:0005127)	1/9	0.482422	0.821789	0	0	1.64725	1.20074	OSMR
cytidylyltransferase activity (GO:0070567)	1/9	0.482422	0.821789	0	0	1.64725	1.20074	NANS
dipeptidase activity (GO:0016805)	1/9	0.482422	0.821789	0	0	1.64725	1.20074	DPEP2
flap endonuclease activity (GO:0048256)	1/9	0.482422	0.821789	0	0	1.64725	1.20074	FAN1
guanosine-diphosphatase activity (GO:0004382)	1/9	0.482422	0.821789	0	0	1.64725	1.20074	ENTPD4
histone demethylase activity (H3-K4 specific) (GO:0032453)	1/9	0.482422	0.821789	0	0	1.64725	1.20074	JARID2
interleukin-1 binding (GO:0019966)	1/9	0.482422	0.821789	0	0	1.64725	1.20074	IL1R1
intracellular cAMP-activated cation channel activity (GO:0005222)	1/9	0.482422	0.821789	0	0	1.64725	1.20074	HCN2
L-alanine transmembrane transporter activity (GO:0015180)	1/9	0.482422	0.821789	0	0	1.64725	1.20074	SLC7A8
L-aspartate transmembrane transporter activity (GO:0015183)	1/9	0.482422	0.821789	0	0	1.64725	1.20074	SLC1A1
mannosidase activity (GO:0015923)	1/9	0.482422	0.821789	0	0	1.64725	1.20074	MAN1A1
natural killer cell lectin-like receptor binding (GO:0046703)	1/9	0.482422	0.821789	0	0	1.64725	1.20074	HLA-E
oxalate transmembrane transporter activity (GO:0019531)	1/9	0.482422	0.821789	0	0	1.64725	1.20074	SLC26A6
P-type calcium transporter activity (GO:0005388)	1/9	0.482422	0.821789	0	0	1.64725	1.20074	ATP2A1
phosphatidylinositol transfer activity (GO:0008526)	1/9	0.482422	0.821789	0	0	1.64725	1.20074	PITPNC1
potassium ion binding (GO:0030955)	1/9	0.482422	0.821789	0	0	1.64725	1.20074	HDAC4
protein-glutamine gamma-glutamyltransferase activity (GO:0003810)	1/9	0.482422	0.821789	0	0	1.64725	1.20074	TGM2
retinal binding (GO:0016918)	1/9	0.482422	0.821789	0	0	1.64725	1.20074	ABCA4
retinoic acid 4-hydroxylase activity (GO:0008401)	1/9	0.482422	0.821789	0	0	1.64725	1.20074	CYP26B1
single-stranded DNA exodeoxyribonuclease activity (GO:0008297)	1/9	0.482422	0.821789	0	0	1.64725	1.20074	ISG20
tumor necrosis factor-activated receptor activity (GO:0005031)	1/9	0.482422	0.821789	0	0	1.64725	1.20074	TNFRSF1B
U3 snoRNA binding (GO:0034511)	1/9	0.482422	0.821789	0	0	1.64725	1.20074	ISG20
uridine-diphosphatase activity (GO:0045134)	1/9	0.482422	0.821789	0	0	1.64725	1.20074	ENTPD4
inorganic cation transmembrane transporter activity (GO:0022890)	4/51	0.489161	0.823797	0	0	1.12157	0.801991	SLC46A1;TRPC6;ABCC9;SLC39A1
polyubiquitin modification-dependent protein binding (GO:0031593)	4/51	0.489161	0.823797	0	0	1.12157	0.801991	ZRANB1;WDR81;ZBTB1;HDAC6
cyclic nucleotide binding (GO:0030551)	2/23	0.489753	0.823797	0	0	1.25506	0.895932	PDE10A;PDE4D
calcium channel regulator activity (GO:0005246)	3/37	0.489882	0.823797	0	0	1.16279	0.829755	STIM1;ITPR1;SGK1
phosphotyrosine residue binding (GO:0001784)	3/37	0.489882	0.823797	0	0	1.16279	0.829755	SHC3;IRS1;ABL1
voltage-gated calcium channel activity (GO:0005245)	3/37	0.489882	0.823797	0	0	1.16279	0.829755	CACNA2D3;CACHD1;CACNA1C
protein phosphatase binding (GO:0019903)	9/123	0.504814	0.825084	0	0	1.04034	0.711139	PPP1R3F;PPP1R3C;PPME1;PPP1R3E;SPHK1;STAT3;EIF2AK3;FOXO1;MAP3K5
sodium channel activity (GO:0005272)	3/38	0.507967	0.825084	0	0	1.1295	0.765058	KCNK1;HCN2;ASIC1
calmodulin-dependent protein kinase activity (GO:0004683)	2/24	0.51266	0.825084	0	0	1.19795	0.800399	PHKA1;CAMK1G
methyl-CpG binding (GO:0008327)	2/24	0.51266	0.825084	0	0	1.19795	0.800399	ZBTB38;CXXC4
nuclear localization sequence binding (GO:0008139)	2/24	0.51266	0.825084	0	0	1.19795	0.800399	NFKBIA;TNPO1
phosphotransferase activity, phosphate group as acceptor (GO:0016776)	2/24	0.51266	0.825084	0	0	1.19795	0.800399	ITPKB;NME3
double-stranded DNA binding (GO:0003690)	46/651	0.518253	0.825084	0	0	1.00174	0.658437	ZNF396;RARG;CEBPB;CEBPD;FOXE1;SATB1;CREM;RORB;FOXO4;GATA2;HOXD11;HOXD10;NR2C1;GLIS1;HOXA11;DBP;CUX1;ABL1;HSF4;HOXA2;PKNOX1;ZNF444;HOXA5;ZNF740;TGIF1;OSR2;TFAP2C;MBNL2;ZNF580;RFX1;NR1D1;FOS;KLF4;KLF15;TBX3;NFATC4;NR4A2;NR4A1;BCL6;TEF;WT1;HAND2;MYOD1;SNAI1;PPARG;HOXD9
activin receptor binding (GO:0070697)	1/10	0.518954	0.825084	0	0	1.46414	0.960392	SAV1
adenosine deaminase activity (GO:0004000)	1/10	0.518954	0.825084	0	0	1.46414	0.960392	ADARB1
adenylate cyclase binding (GO:0008179)	1/10	0.518954	0.825084	0	0	1.46414	0.960392	AKAP12
benzodiazepine receptor activity (GO:0008503)	1/10	0.518954	0.825084	0	0	1.46414	0.960392	GABRE
cAMP-dependent protein kinase regulator activity (GO:0008603)	1/10	0.518954	0.825084	0	0	1.46414	0.960392	PRKAG2
eukaryotic initiation factor 4E binding (GO:0008190)	1/10	0.518954	0.825084	0	0	1.46414	0.960392	ANGEL1
fatty acid synthase activity (GO:0004312)	1/10	0.518954	0.825084	0	0	1.46414	0.960392	CBR4
G protein-coupled purinergic nucleotide receptor activity (GO:0045028)	1/10	0.518954	0.825084	0	0	1.46414	0.960392	P2RY14
high voltage-gated calcium channel activity (GO:0008331)	1/10	0.518954	0.825084	0	0	1.46414	0.960392	CACNA1C
histone demethylase activity (H3-K36 specific) (GO:0051864)	1/10	0.518954	0.825084	0	0	1.46414	0.960392	PHF8
histone methyltransferase activity (H3-K9 specific) (GO:0046974)	1/10	0.518954	0.825084	0	0	1.46414	0.960392	SETDB2
interleukin-1 receptor binding (GO:0005149)	1/10	0.518954	0.825084	0	0	1.46414	0.960392	IL1B
ligand-gated sodium channel activity (GO:0015280)	1/10	0.518954	0.825084	0	0	1.46414	0.960392	ASIC1
Lys63-specific deubiquitinase activity (GO:0061578)	1/10	0.518954	0.825084	0	0	1.46414	0.960392	STAMBPL1
nucleotide transmembrane transporter activity (GO:0015215)	1/10	0.518954	0.825084	0	0	1.46414	0.960392	SLC25A19
P-type proton-exporting transporter activity (GO:0008553)	1/10	0.518954	0.825084	0	0	1.46414	0.960392	ATP2A1
phospholipase inhibitor activity (GO:0004859)	1/10	0.518954	0.825084	0	0	1.46414	0.960392	SNCA
sequence-specific mRNA binding (GO:1990825)	1/10	0.518954	0.825084	0	0	1.46414	0.960392	SSB
store-operated calcium channel activity (GO:0015279)	1/10	0.518954	0.825084	0	0	1.46414	0.960392	TRPC6
ubiquitination-like modification-dependent protein binding (GO:0140035)	1/10	0.518954	0.825084	0	0	1.46414	0.960392	FAN1
G protein-coupled peptide receptor activity (GO:0008528)	6/82	0.524243	0.83014	0	0	1.04025	0.671793	EDNRA;EDNRB;NPR1;BDKRB2;FPR1;LTB4R
voltage-gated potassium channel activity (GO:0005249)	6/82	0.524243	0.83014	0	0	1.04025	0.671793	KCNK6;KCNJ8;KCNE4;KCNK1;KCNK2;HCN2
N-acyltransferase activity (GO:0016410)	3/39	0.52571	0.830418	0	0	1.09807	0.706065	CERS6;SAT1;TGM2
cysteine-type endopeptidase inhibitor activity (GO:0004869)	3/40	0.543093	0.830418	0	0	1.06834	0.652191	CARD16;NOL3;SNCA
proton transmembrane transporter activity (GO:0015078)	3/40	0.543093	0.830418	0	0	1.06834	0.652191	SLC46A1;COX7A2L;MFSD3
hydro-lyase activity (GO:0016836)	4/55	0.549514	0.830418	0	0	1.03338	0.618704	NAXD;HACD3;ENO3;L3HYPDH
3'-5'-exodeoxyribonuclease activity (GO:0008296)	1/11	0.552909	0.830418	0	0	1.31766	0.780796	ISG20
adenyl nucleotide binding (GO:0030554)	1/11	0.552909	0.830418	0	0	1.31766	0.780796	SIL1
adenyl-nucleotide exchange factor activity (GO:0000774)	1/11	0.552909	0.830418	0	0	1.31766	0.780796	SIL1
amino acid:sodium symporter activity (GO:0005283)	1/11	0.552909	0.830418	0	0	1.31766	0.780796	SLC1A1
calcium channel inhibitor activity (GO:0019855)	1/11	0.552909	0.830418	0	0	1.31766	0.780796	ITPR1
cGMP binding (GO:0030553)	1/11	0.552909	0.830418	0	0	1.31766	0.780796	PDE10A
diacylglycerol kinase activity (GO:0004143)	1/11	0.552909	0.830418	0	0	1.31766	0.780796	DGKE
DNA-(apurinic or apyrimidinic site) endonuclease activity (GO:0003906)	1/11	0.552909	0.830418	0	0	1.31766	0.780796	NEIL1
extracellular ligand-gated ion channel activity (GO:0005230)	1/11	0.552909	0.830418	0	0	1.31766	0.780796	GABRE
filamin binding (GO:0031005)	1/11	0.552909	0.830418	0	0	1.31766	0.780796	TMEM67
hyaluronic acid binding (GO:0005540)	1/11	0.552909	0.830418	0	0	1.31766	0.780796	LAYN
intracellular cyclic nucleotide activated cation channel activity (GO:0005221)	1/11	0.552909	0.830418	0	0	1.31766	0.780796	HCN2
intracellular ligand-gated ion channel activity (GO:0005217)	1/11	0.552909	0.830418	0	0	1.31766	0.780796	ITPR1
MAP kinase kinase kinase activity (GO:0004709)	1/11	0.552909	0.830418	0	0	1.31766	0.780796	MAP3K5
myosin II binding (GO:0045159)	1/11	0.552909	0.830418	0	0	1.31766	0.780796	STXBP5
outward rectifier potassium channel activity (GO:0015271)	1/11	0.552909	0.830418	0	0	1.31766	0.780796	KCNK2
potassium:proton antiporter activity (GO:0015386)	1/11	0.552909	0.830418	0	0	1.31766	0.780796	SLC9A5
protein-arginine N-methyltransferase activity (GO:0016274)	1/11	0.552909	0.830418	0	0	1.31766	0.780796	NDUFAF7
quaternary ammonium group transmembrane transporter activity (GO:0015651)	1/11	0.552909	0.830418	0	0	1.31766	0.780796	SLC22A5
superoxide-generating NAD(P)H oxidase activity (GO:0016175)	1/11	0.552909	0.830418	0	0	1.31766	0.780796	NOX4
transaminase activity (GO:0008483)	1/11	0.552909	0.830418	0	0	1.31766	0.780796	OAT
ubiquitin-dependent protein binding (GO:0140036)	1/11	0.552909	0.830418	0	0	1.31766	0.780796	FAN1
vinculin binding (GO:0017166)	1/11	0.552909	0.830418	0	0	1.31766	0.780796	DMD
phosphatidylinositol-3,4-bisphosphate binding (GO:0043325)	2/26	0.556389	0.834054	0	0	1.098	0.643744	PLEKHA2;GAB2
cell-cell adhesion mediator activity (GO:0098632)	3/42	0.576718	0.848665	0	0	1.01344	0.557798	PDLIM1;TRIM29;MYPN
protein phosphorylated amino acid binding (GO:0045309)	3/42	0.576718	0.848665	0	0	1.01344	0.557798	SHC3;IRS1;ABL1
ADP binding (GO:0043531)	2/27	0.577182	0.848665	0	0	1.05402	0.579289	PRKAG2;ABCD1
androgen receptor binding (GO:0050681)	2/27	0.577182	0.848665	0	0	1.05402	0.579289	TMF1;WIPI1
alanine transmembrane transporter activity (GO:0022858)	1/12	0.584468	0.848665	0	0	1.19781	0.643286	SLC7A8
aspartic-type peptidase activity (GO:0070001)	1/12	0.584468	0.848665	0	0	1.19781	0.643286	REN
BMP binding (GO:0036122)	1/12	0.584468	0.848665	0	0	1.19781	0.643286	NBL1
calcium-activated potassium channel activity (GO:0015269)	1/12	0.584468	0.848665	0	0	1.19781	0.643286	KCNMB4
carbohydrate:cation symporter activity (GO:0005402)	1/12	0.584468	0.848665	0	0	1.19781	0.643286	SLC2A10
death receptor activity (GO:0005035)	1/12	0.584468	0.848665	0	0	1.19781	0.643286	TNFRSF1B
fucosyltransferase activity (GO:0008417)	1/12	0.584468	0.848665	0	0	1.19781	0.643286	FUT11
m7G(5')pppN diphosphatase activity (GO:0050072)	1/12	0.584468	0.848665	0	0	1.19781	0.643286	NUDT16L1
poly(A)-specific ribonuclease activity (GO:0004535)	1/12	0.584468	0.848665	0	0	1.19781	0.643286	PAN2
single-stranded telomeric DNA binding (GO:0043047)	1/12	0.584468	0.848665	0	0	1.19781	0.643286	STN1
sodium:proton antiporter activity (GO:0015385)	1/12	0.584468	0.848665	0	0	1.19781	0.643286	SLC9A5
tumor necrosis factor receptor binding (GO:0005164)	1/12	0.584468	0.848665	0	0	1.19781	0.643286	TRAF1
vascular endothelial growth factor receptor binding (GO:0005172)	1/12	0.584468	0.848665	0	0	1.19781	0.643286	VEGFA
phosphatidylinositol phosphate binding (GO:1901981)	7/102	0.585868	0.849131	0	0	0.970595	0.518939	GSDMB;OSBPL5;GBF1;PLEKHA5;ARFIP2;WIPI1;GAB2
endoribonuclease activity, producing 5'-phosphomonoesters (GO:0016891)	2/28	0.597252	0.85079	0	0	1.01343	0.522338	ENDOV;NUDT16L1
MHC protein binding (GO:0042287)	2/28	0.597252	0.85079	0	0	1.01343	0.522338	DERL1;HLA-E
protein serine/threonine/tyrosine kinase activity (GO:0004712)	2/28	0.597252	0.85079	0	0	1.01343	0.522338	MAPK10;SGK1
sodium ion transmembrane transporter activity (GO:0015081)	2/28	0.597252	0.85079	0	0	1.01343	0.522338	SLC9A5;KCNK1
tumor necrosis factor receptor superfamily binding (GO:0032813)	2/28	0.597252	0.85079	0	0	1.01343	0.522338	PIDD1;TRAF1
acylglycerol lipase activity (GO:0047372)	1/13	0.613801	0.85079	0	0	1.09793	0.535883	ABHD15
alkali metal ion binding (GO:0031420)	1/13	0.613801	0.85079	0	0	1.09793	0.535883	HDAC4
basic amino acid transmembrane transporter activity (GO:0015174)	1/13	0.613801	0.85079	0	0	1.09793	0.535883	SLC7A2
BMP receptor binding (GO:0070700)	1/13	0.613801	0.85079	0	0	1.09793	0.535883	BMP4
exoribonuclease activity (GO:0004532)	1/13	0.613801	0.85079	0	0	1.09793	0.535883	EXOSC7
GABA-gated chloride ion channel activity (GO:0022851)	1/13	0.613801	0.85079	0	0	1.09793	0.535883	GABRE
intramolecular oxidoreductase activity, transposing C=C bonds (GO:0016863)	1/13	0.613801	0.85079	0	0	1.09793	0.535883	ECH1
microtubule minus-end binding (GO:0051011)	1/13	0.613801	0.85079	0	0	1.09793	0.535883	TUBGCP6
monovalent cation:proton antiporter activity (GO:0005451)	1/13	0.613801	0.85079	0	0	1.09793	0.535883	SLC9A5
protein phosphatase activator activity (GO:0072542)	1/13	0.613801	0.85079	0	0	1.09793	0.535883	IGFBP3
RNA 7-methylguanosine cap binding (GO:0000340)	1/13	0.613801	0.85079	0	0	1.09793	0.535883	CYFIP2
SUMO binding (GO:0032183)	1/13	0.613801	0.85079	0	0	1.09793	0.535883	USPL1
tRNA (guanine) methyltransferase activity (GO:0016423)	1/13	0.613801	0.85079	0	0	1.09793	0.535883	TARBP1
water channel activity (GO:0015250)	1/13	0.613801	0.85079	0	0	1.09793	0.535883	PDPN
5'-3' RNA polymerase activity (GO:0034062)	2/29	0.616597	0.85079	0	0	0.975843	0.471859	TERT;POLR2C
palmitoyltransferase activity (GO:0016409)	2/29	0.616597	0.85079	0	0	0.975843	0.471859	HHAT;ZDHHC2
phospholipase A2 activity (GO:0004623)	2/29	0.616597	0.85079	0	0	0.975843	0.471859	PLA2G12A;PLA2G6
ubiquitin conjugating enzyme binding (GO:0031624)	2/29	0.616597	0.85079	0	0	0.975843	0.471859	RNF144A;PPARA
nuclear receptor binding (GO:0016922)	8/120	0.617575	0.85079	0	0	0.940688	0.453369	NR4A2;STAT5B;NR4A1;NR4A3;TMF1;MYOD1;WIPI1;HIF1A
serine-type endopeptidase inhibitor activity (GO:0004867)	4/60	0.619305	0.85079	0	0	0.940857	0.450818	SERPINF1;SERPINE1;TFPI2;SERPINH1
transmembrane receptor protein tyrosine kinase activity (GO:0004714)	4/60	0.619305	0.85079	0	0	0.940857	0.450818	PDGFRA;EFEMP1;INSR;ROR2
ATP hydrolysis activity (GO:0140603)	3/45	0.624139	0.85079	0	0	0.940899	0.443523	ABCA4;RHOBTB3;ABCD1
copper ion binding (GO:0005507)	3/45	0.624139	0.85079	0	0	0.940899	0.443523	CCS;ATP7B;SNCA
histone-lysine N-methyltransferase activity (GO:0018024)	3/45	0.624139	0.85079	0	0	0.940899	0.443523	N6AMT1;KMT5C;SETDB2
single-stranded RNA binding (GO:0003727)	3/45	0.624139	0.85079	0	0	0.940899	0.443523	ENDOV;LACTB2;SRA1
heme binding (GO:0020037)	6/91	0.627424	0.85079	0	0	0.929655	0.433342	CYP26B1;PGRMC1;PGRMC2;EIF2AK1;NOX4;NR1D1
potassium channel activity (GO:0005267)	6/91	0.627424	0.85079	0	0	0.929655	0.433342	KCNK6;KCNMB4;ABCC9;KCNK1;KCNK2;HCN2
acyltransferase activity, transferring groups other than amino-acyl groups (GO:0016747)	5/76	0.629036	0.85079	0	0	0.927514	0.429965	HHAT;CERS6;SPHK1;LPCAT3;ZDHHC2
purine ribonucleoside triphosphate binding (GO:0035639)	31/460	0.632137	0.85079	0	0	0.950914	0.436136	BRSK1;ARF1;PXK;DIRAS2;RHOBTB3;PRKAG2;PYGL;RAB42;ATP7B;NUAK2;MTHFD1L;PIM1;ABL1;PDK4;MOV10L1;ARFIP2;ENPP1;HACL1;ABCD1;MAP3K5;TGM2;ABCA1;KSR1;KCNJ8;SPHK1;INSR;HSPA2;RHOB;RAB31;SIK1;SIK2
O-acyltransferase activity (GO:0008374)	2/30	0.635219	0.85079	0	0	0.940941	0.426986	LPCAT3;LPCAT1
snoRNA binding (GO:0030515)	2/30	0.635219	0.85079	0	0	0.940941	0.426986	ISG20;NUDT16L1
channel activity (GO:0015267)	3/46	0.639112	0.85079	0	0	0.918968	0.4114	PANX2;TMEM120B;PDPN
5'-3' exonuclease activity (GO:0008409)	1/14	0.641065	0.85079	0	0	1.01342	0.450591	FAN1
CoA-ligase activity (GO:0016405)	1/14	0.641065	0.85079	0	0	1.01342	0.450591	ACSS1
inhibitory extracellular ligand-gated ion channel activity (GO:0005237)	1/14	0.641065	0.85079	0	0	1.01342	0.450591	GABRE
L-glutamate transmembrane transporter activity (GO:0005313)	1/14	0.641065	0.85079	0	0	1.01342	0.450591	SLC1A1
MAP kinase activity (GO:0004707)	1/14	0.641065	0.85079	0	0	1.01342	0.450591	MAPK10
metal ion:proton antiporter activity (GO:0051139)	1/14	0.641065	0.85079	0	0	1.01342	0.450591	SLC9A5
metalloendopeptidase inhibitor activity (GO:0008191)	1/14	0.641065	0.85079	0	0	1.01342	0.450591	RECK
NADPH binding (GO:0070402)	1/14	0.641065	0.85079	0	0	1.01342	0.450591	CBR4
nucleoside diphosphate kinase activity (GO:0004550)	1/14	0.641065	0.85079	0	0	1.01342	0.450591	NME3
phosphatidylglycerol binding (GO:1901611)	1/14	0.641065	0.85079	0	0	1.01342	0.450591	PITPNC1
protein kinase C activity (GO:0004697)	1/14	0.641065	0.85079	0	0	1.01342	0.450591	PRKCE
RNA polymerase II core promoter sequence-specific DNA binding (GO:0000979)	1/14	0.641065	0.85079	0	0	1.01342	0.450591	FOS
sulfate transmembrane transporter activity (GO:0015116)	1/14	0.641065	0.85079	0	0	1.01342	0.450591	SLC26A6
protein serine/threonine phosphatase activity (GO:0004722)	4/62	0.64524	0.853451	0	0	0.908316	0.397964	DUSP4;PPP1R3C;DUSP1;LRRK1
SH3 domain binding (GO:0017124)	4/62	0.64524	0.853451	0	0	0.908316	0.397964	CASP9;ABL1;AFAP1;MYPN
histone deacetylase binding (GO:0042826)	6/93	0.648515	0.856344	0	0	0.908185	0.393308	HDAC4;KCTD21;AKAP8L;CIR1;ANKRA2;HDAC6
Hsp70 protein binding (GO:0030544)	2/31	0.653124	0.856399	0	0	0.908446	0.386988	HDAC8;SNCA
monocarboxylic acid binding (GO:0033293)	2/31	0.653124	0.856399	0	0	0.908446	0.386988	CYP26B1;PYGL
phosphatidylinositol bisphosphate binding (GO:1902936)	6/94	0.658783	0.856399	0	0	0.897816	0.374713	GSDMB;GBF1;PLEKHA5;WIPI1;SDCBP2;SYTL2
acidic amino acid transmembrane transporter activity (GO:0015172)	1/15	0.666406	0.856399	0	0	0.940983	0.381904	SLC1A1
bicarbonate transmembrane transporter activity (GO:0015106)	1/15	0.666406	0.856399	0	0	0.940983	0.381904	SLC26A6
chloride channel regulator activity (GO:0017081)	1/15	0.666406	0.856399	0	0	0.940983	0.381904	SGK1
cysteine-type endopeptidase activator activity involved in apoptotic process (GO:0008656)	1/15	0.666406	0.856399	0	0	0.940983	0.381904	CASP1
cytochrome-c oxidase activity (GO:0004129)	1/15	0.666406	0.856399	0	0	0.940983	0.381904	COX7A2L
heparan sulfate sulfotransferase activity (GO:0034483)	1/15	0.666406	0.856399	0	0	0.940983	0.381904	HS6ST1
MAP kinase kinase activity (GO:0004708)	1/15	0.666406	0.856399	0	0	0.940983	0.381904	MAPK10
myosin V binding (GO:0031489)	1/15	0.666406	0.856399	0	0	0.940983	0.381904	RAB3A
nucleotide diphosphatase activity (GO:0004551)	1/15	0.666406	0.856399	0	0	0.940983	0.381904	ENPP1
oxidoreductase activity, acting on NAD(P)H, oxygen as acceptor (GO:0050664)	1/15	0.666406	0.856399	0	0	0.940983	0.381904	NOX4
purinergic nucleotide receptor activity (GO:0001614)	1/15	0.666406	0.856399	0	0	0.940983	0.381904	P2RY14
solute:anion antiporter activity (GO:0140323)	1/15	0.666406	0.856399	0	0	0.940983	0.381904	SLC26A6
water transmembrane transporter activity (GO:0005372)	1/15	0.666406	0.856399	0	0	0.940983	0.381904	PDPN
acetyltransferase activity (GO:0016407)	2/32	0.67032	0.856399	0	0	0.878117	0.351247	SPHK1;SAT1
chemokine binding (GO:0019956)	2/32	0.67032	0.856399	0	0	0.878117	0.351247	PDPN;ACKR3
potassium ion transmembrane transporter activity (GO:0015079)	2/32	0.67032	0.856399	0	0	0.878117	0.351247	ABCC9;KCNK1
RNA polymerase II complex binding (GO:0000993)	2/32	0.67032	0.856399	0	0	0.878117	0.351247	UVSSA;ELP2
ligand-gated cation channel activity (GO:0099094)	5/80	0.673979	0.859319	0	0	0.877857	0.346364	KCNK6;KCNJ8;KCNK1;GRIA3;ASIC1
microtubule binding (GO:0008017)	15/232	0.67479	0.859319	0	0	0.909709	0.357838	CCDC69;MTUS1;CRIPT;NDRG1;EML2;HDAC6;TTBK2;GOLGA2;EML6;STIM1;HOOK2;MAP2;KIF26B;CCDC170;TUBGCP6
lipase activity (GO:0016298)	3/49	0.681481	0.860535	0	0	0.858896	0.329376	PLBD1;ABHD15;PNPLA2
tRNA binding (GO:0000049)	3/49	0.681481	0.860535	0	0	0.858896	0.329376	DALRD3;SSB;TERT
2-oxoglutarate-dependent dioxygenase activity (GO:0016706)	2/33	0.686819	0.860535	0	0	0.849745	0.319236	P4HTM;PHF8
basal RNA polymerase II transcription machinery binding (GO:0001099)	2/33	0.686819	0.860535	0	0	0.849745	0.319236	UVSSA;ELP2
DNA secondary structure binding (GO:0000217)	2/33	0.686819	0.860535	0	0	0.849745	0.319236	HAND2;ABL1
telomeric DNA binding (GO:0042162)	2/33	0.686819	0.860535	0	0	0.849745	0.319236	STN1;TERT
calcium-dependent phospholipase A2 activity (GO:0047498)	1/16	0.689959	0.860535	0	0	0.878203	0.325922	PLA2G12A
hydrolase activity, hydrolyzing N-glycosyl compounds (GO:0016799)	1/16	0.689959	0.860535	0	0	0.878203	0.325922	NEIL1
nuclear import signal receptor activity (GO:0061608)	1/16	0.689959	0.860535	0	0	0.878203	0.325922	TNPO1
phosphatidylinositol-5-phosphate binding (GO:0010314)	1/16	0.689959	0.860535	0	0	0.878203	0.325922	PLEKHA5
potassium ion antiporter activity (GO:0022821)	1/16	0.689959	0.860535	0	0	0.878203	0.325922	SLC9A5
transmembrane receptor protein serine/threonine kinase binding (GO:0070696)	1/16	0.689959	0.860535	0	0	0.878203	0.325922	BMP4
tRNA methyltransferase activity (GO:0008175)	1/16	0.689959	0.860535	0	0	0.878203	0.325922	TARBP1
retinoid binding (GO:0005501)	2/34	0.702632	0.872625	0	0	0.823146	0.290506	CYP26B1;ABCA4
ubiquitin-like protein ligase binding (GO:0044389)	18/282	0.704748	0.872625	0	0	0.896936	0.313852	GABARAPL1;CDKN1A;FZD4;PTPRN;DERL1;TRAF1;TNFRSF1B;HIF1A;FOXO1;HDAC6;NKD2;SPART;NFKBIA;PER1;DDRGK1;ANKRA2;TRIB2;CUL4B
endopeptidase inhibitor activity (GO:0004866)	7/115	0.71017	0.872625	0	0	0.853164	0.291996	BIN1;SERPINF1;SERPINE1;TFPI2;SERPINH1;CARD16;RECK
CXCR chemokine receptor binding (GO:0045236)	1/17	0.711849	0.872625	0	0	0.823271	0.279821	CXCL12
four-way junction DNA binding (GO:0000400)	1/17	0.711849	0.872625	0	0	0.823271	0.279821	ABL1
ionotropic glutamate receptor activity (GO:0004970)	1/17	0.711849	0.872625	0	0	0.823271	0.279821	GRIA3
low-density lipoprotein particle binding (GO:0030169)	1/17	0.711849	0.872625	0	0	0.823271	0.279821	LDLR
metalloaminopeptidase activity (GO:0070006)	1/17	0.711849	0.872625	0	0	0.823271	0.279821	XPNPEP3
nucleobase-containing compound kinase activity (GO:0019205)	1/17	0.711849	0.872625	0	0	0.823271	0.279821	NME3
peptidase activator activity involved in apoptotic process (GO:0016505)	1/17	0.711849	0.872625	0	0	0.823271	0.279821	CASP1
ribosomal small subunit binding (GO:0043024)	1/17	0.711849	0.872625	0	0	0.823271	0.279821	PIM1
phosphatidylinositol-3,4,5-trisphosphate binding (GO:0005547)	2/35	0.717775	0.877157	0	0	0.798159	0.264669	GBF1;GAB2
ubiquitin-like protein conjugating enzyme binding (GO:0044390)	2/35	0.717775	0.877157	0	0	0.798159	0.264669	RNF144A;PPARA
ligand-gated anion channel activity (GO:0099095)	1/18	0.732196	0.886601	0	0	0.774802	0.241512	GABRE
oxidoreductase activity, acting on the CH-CH group of donors, NAD or NADP as acceptor (GO:0016628)	1/18	0.732196	0.886601	0	0	0.774802	0.241512	PTGR1
RNA polymerase binding (GO:0070063)	1/18	0.732196	0.886601	0	0	0.774802	0.241512	BIN1
transforming growth factor beta receptor binding (GO:0005160)	1/18	0.732196	0.886601	0	0	0.774802	0.241512	TGFBR3L
NADP binding (GO:0050661)	2/36	0.732263	0.886601	0	0	0.774642	0.241391	HSD11B1;CBR4
oxidoreductase activity, acting on paired donors, with incorporation or reduction of molecular oxygen, NAD(P)H as one donor, and incorporation of one atom of oxygen (GO:0016709)	2/36	0.732263	0.886601	0	0	0.774642	0.241391	CYP26B1;FAXDC2
iron ion binding (GO:0005506)	3/54	0.743652	0.895637	0	0	0.774482	0.229388	PHF2;PHF8;SNCA
protein serine/threonine kinase activator activity (GO:0043539)	2/37	0.746113	0.895637	0	0	0.752469	0.220381	CAB39L;FAM20A
anion:anion antiporter activity (GO:0015301)	1/19	0.751106	0.895637	0	0	0.731718	0.209424	SLC26A6
calcium activated cation channel activity (GO:0005227)	1/19	0.751106	0.895637	0	0	0.731718	0.209424	KCNMB4
GABA-A receptor activity (GO:0004890)	1/19	0.751106	0.895637	0	0	0.731718	0.209424	GABRE
ligand-gated calcium channel activity (GO:0099604)	1/19	0.751106	0.895637	0	0	0.731718	0.209424	ITPR1
nucleotidyltransferase activity (GO:0016779)	1/19	0.751106	0.895637	0	0	0.731718	0.209424	TERT
phosphatidic acid binding (GO:0070300)	1/19	0.751106	0.895637	0	0	0.731718	0.209424	PITPNC1
RNA cap binding (GO:0000339)	1/19	0.751106	0.895637	0	0	0.731718	0.209424	CYFIP2
SUMO transferase activity (GO:0019789)	1/19	0.751106	0.895637	0	0	0.731718	0.209424	HDAC4
tubulin binding (GO:0015631)	19/307	0.756126	0.900258	0	0	0.867355	0.242467	BRSK1;GABARAPL1;CCDC69;MTUS1;PRUNE1;CRIPT;NDRG1;EML2;HDAC6;GOLGA2;AGBL5;EML6;HOOK2;MAP2;KIF26B;CCDC170;TUBGCP6;FYN;SNCA
ATPase regulator activity (GO:0060590)	2/38	0.759344	0.902724	0	0	0.731527	0.20139	TOR1AIP2;SIL1
GTPase activity (GO:0003924)	13/216	0.762438	0.905035	0	0	0.842224	0.22844	RAB3A;SAR1A;SAR1B;ABCA4;DIRAS2;RHOBTB3;GNG11;RHOB;RAB42;RAB31;GNAL;SRPRA;GNB3
phospholipase activity (GO:0004620)	4/73	0.766271	0.906976	0	0	0.763058	0.203141	PLA2G12A;PLBD1;PLA2G6;SMPDL3A
ATPase activator activity (GO:0001671)	1/20	0.768682	0.906976	0	0	0.693169	0.182357	TOR1AIP2
endodeoxyribonuclease activity (GO:0004520)	1/20	0.768682	0.906976	0	0	0.693169	0.182357	ENDOV
transcription coactivator binding (GO:0001223)	1/20	0.768682	0.906976	0	0	0.693169	0.182357	TERT
phosphatidylinositol-3-phosphate binding (GO:0032266)	2/39	0.771972	0.909494	0	0	0.711718	0.184197	PLEKHA5;WIPI1
ubiquitin protein ligase binding (GO:0031625)	16/265	0.775846	0.912691	0	0	0.844784	0.214408	GABARAPL1;CDKN1A;FZD4;DERL1;TRAF1;TNFRSF1B;HIF1A;FOXO1;HDAC6;NKD2;SPART;NFKBIA;PER1;ANKRA2;TRIB2;CUL4B
acetylation-dependent protein binding (GO:0140033)	1/21	0.785018	0.913919	0	0	0.658475	0.159383	ZMYND8
glucose transmembrane transporter activity (GO:0005355)	1/21	0.785018	0.913919	0	0	0.658475	0.159383	SLC2A10
lysine-acetylated histone binding (GO:0070577)	1/21	0.785018	0.913919	0	0	0.658475	0.159383	ZMYND8
lysophospholipase activity (GO:0004622)	1/21	0.785018	0.913919	0	0	0.658475	0.159383	PLA2G6
N-acetyltransferase activity (GO:0008080)	1/21	0.785018	0.913919	0	0	0.658475	0.159383	SAT1
neurotransmitter receptor activity involved in regulation of postsynaptic membrane potential (GO:0099529)	1/21	0.785018	0.913919	0	0	0.658475	0.159383	GABRE
sialyltransferase activity (GO:0008373)	1/21	0.785018	0.913919	0	0	0.658475	0.159383	ST6GALNAC4
bHLH transcription factor binding (GO:0043425)	1/22	0.800201	0.919355	0	0	0.627085	0.139773	FHL2
DNA polymerase activity (GO:0034061)	1/22	0.800201	0.919355	0	0	0.627085	0.139773	TERT
peptidase activator activity (GO:0016504)	1/22	0.800201	0.919355	0	0	0.627085	0.139773	PCOLCE
phospholipid transfer activity (GO:0120014)	1/22	0.800201	0.919355	0	0	0.627085	0.139773	PITPNC1
poly(U) RNA binding (GO:0008266)	1/22	0.800201	0.919355	0	0	0.627085	0.139773	SSB
protein kinase A regulatory subunit binding (GO:0034237)	1/22	0.800201	0.919355	0	0	0.627085	0.139773	AKAP8L
retinoic acid binding (GO:0001972)	1/22	0.800201	0.919355	0	0	0.627085	0.139773	CYP26B1
TBP-class protein binding (GO:0017025)	1/22	0.800201	0.919355	0	0	0.627085	0.139773	BRF2
voltage-gated sodium channel activity (GO:0005248)	1/22	0.800201	0.919355	0	0	0.627085	0.139773	HCN2
calcium ion binding (GO:0005509)	21/348	0.801834	0.919888	0	0	0.843733	0.186342	TPD52;C1R;ITSN1;ITPR1;FBLN1;ATP2A1;NOL3;RASGRP2;RCN3;CDH4;STIM1;DNER;PLSCR4;CDH11;CALU;ENPP1;MASP1;NUCB2;ADGRL3;TGM2;SNCA
nuclease activity (GO:0004518)	3/60	0.805034	0.920874	0	0	0.692733	0.150234	ISG20;RNASEL;ENPP1
transmembrane receptor protein kinase activity (GO:0019199)	3/60	0.805034	0.920874	0	0	0.692733	0.150234	PDGFRA;INSR;ROR2
C-C chemokine receptor activity (GO:0016493)	1/23	0.814312	0.924979	0	0	0.598549	0.122949	ACKR3
phosphatase inhibitor activity (GO:0019212)	1/23	0.814312	0.924979	0	0	0.598549	0.122949	PPME1
pyrophosphate hydrolysis-driven proton transmembrane transporter activity (GO:0009678)	1/23	0.814312	0.924979	0	0	0.598549	0.122949	ATP2A1
triglyceride lipase activity (GO:0004806)	1/23	0.814312	0.924979	0	0	0.598549	0.122949	PNPLA2
carboxylic ester hydrolase activity (GO:0052689)	5/96	0.816009	0.924979	0	0	0.722883	0.146984	PLA2G12A;H6PD;PLA2G6;ABHD15;PNPLA2
snRNA binding (GO:0017069)	2/43	0.816856	0.924979	0	0	0.642144	0.129901	HEXIM1;ISG20
omega peptidase activity (GO:0008242)	6/113	0.816957	0.924979	0	0	0.737633	0.149127	GGT5;PAN2;USP46;ZRANB1;STAMBPL1;USP20
cadherin binding (GO:0045296)	19/322	0.821657	0.924979	0	0	0.823741	0.16181	PDXDC1;HDLBP;PTPRM;NDRG1;GOLGA2;PDLIM1;GOLGA3;LIMA1;LDHA;CDH4;CCS;GPRC5A;TRIM29;PPME1;CDH11;ARFIP2;STX5;PHLDB2;GCN1
voltage-gated cation channel activity (GO:0022843)	5/97	0.822941	0.924979	0	0	0.714987	0.13933	CACNA2D3;CACHD1;CACNA1C;KCNK1;HCN2
cyclin-dependent protein serine/threonine kinase regulator activity (GO:0016538)	2/44	0.826766	0.924979	0	0	0.626821	0.119243	HEXIM1;CDKN1A
damaged DNA binding (GO:0003684)	2/44	0.826766	0.924979	0	0	0.626821	0.119243	MPG;CUL4B
C-C chemokine binding (GO:0019957)	1/24	0.827427	0.924979	0	0	0.572495	0.10845	ACKR3
cell adhesion mediator activity (GO:0098631)	1/24	0.827427	0.924979	0	0	0.572495	0.10845	MYPN
ferrous iron binding (GO:0008198)	1/24	0.827427	0.924979	0	0	0.572495	0.10845	SNCA
gap junction channel activity (GO:0005243)	1/24	0.827427	0.924979	0	0	0.572495	0.10845	PANX2
lipoprotein particle binding (GO:0071813)	1/24	0.827427	0.924979	0	0	0.572495	0.10845	LDLR
guanyl-nucleotide exchange factor activity (GO:0005085)	8/149	0.833153	0.930059	0	0	0.746041	0.136181	PREX1;AKAP13;FARP1;DENND5B;ITSN1;SH3BP5;RASGRP2;NUCB2
NF-kappaB binding (GO:0051059)	1/25	0.839617	0.931986	0	0	0.548611	0.0959026	NFKBIA
poly-pyrimidine tract binding (GO:0008187)	1/25	0.839617	0.931986	0	0	0.548611	0.0959026	SSB
protein-cysteine S-palmitoyltransferase activity (GO:0019706)	1/25	0.839617	0.931986	0	0	0.548611	0.0959026	ZDHHC2
wide pore channel activity (GO:0022829)	1/25	0.839617	0.931986	0	0	0.548611	0.0959026	PANX2
protein serine/threonine kinase activity (GO:0004674)	20/344	0.844956	0.935488	0	0	0.810546	0.136553	BRSK1;MAST3;PRKCE;EIF2AK3;TESK2;TTBK2;HIPK2;MAPK10;NUAK2;GRK5;FASTK;PIM1;SIK1;SIK2;FAM20A;SGK1;STK32B;CAMK1G;HTATIP2;MAP3K5
chemokine activity (GO:0008009)	2/46	0.845148	0.935488	0	0	0.598264	0.100654	CXCL12;CCL2
chemokine receptor activity (GO:0004950)	1/26	0.850946	0.935576	0	0	0.526638	0.085003	ACKR3
epidermal growth factor receptor binding (GO:0005154)	1/26	0.850946	0.935576	0	0	0.526638	0.085003	EFEMP1
general transcription initiation factor binding (GO:0140296)	1/26	0.850946	0.935576	0	0	0.526638	0.085003	BRF2
neuropeptide hormone activity (GO:0005184)	1/26	0.850946	0.935576	0	0	0.526638	0.085003	PENK
calcium channel activity (GO:0005262)	4/84	0.852417	0.935576	0	0	0.657747	0.105029	TRPC6;CACNA2D3;CACHD1;CACNA1C
ion channel activity (GO:0005216)	4/84	0.852417	0.935576	0	0	0.657747	0.105029	TMEM120B;TRPC6;ABCC9;GRIA3
ribonuclease activity (GO:0004540)	3/66	0.85355	0.935576	0	0	0.626556	0.0992159	EXOSC7;RNASEL;LACTB2
GDP binding (GO:0019003)	3/67	0.860522	0.940334	0	0	0.616733	0.0926431	RAB42;RAB31;DIRAS2
aminopeptidase activity (GO:0004177)	1/27	0.861475	0.940334	0	0	0.506356	0.0755022	XPNPEP3
metal ion transmembrane transporter activity (GO:0046873)	1/27	0.861475	0.940334	0	0	0.506356	0.0755022	ITPR1
NAD binding (GO:0051287)	1/28	0.871261	0.949699	0	0	0.487576	0.0671945	ALDH2
thiol-dependent deubiquitinase (GO:0004843)	5/106	0.876226	0.952975	0	0	0.650958	0.0860117	PAN2;USP46;ZRANB1;STAMBPL1;USP20
chemokine receptor binding (GO:0042379)	2/50	0.876688	0.952975	0	0	0.548291	0.0721571	CXCL12;CCL2
DNA-directed 5'-3' RNA polymerase activity (GO:0003899)	1/29	0.880356	0.953013	0	0	0.470137	0.0599088	POLR2C
inorganic anion transmembrane transporter activity (GO:0015103)	1/29	0.880356	0.953013	0	0	0.470137	0.0599088	SLC26A6
protein phosphatase inhibitor activity (GO:0004864)	1/29	0.880356	0.953013	0	0	0.470137	0.0599088	PPME1
endonuclease activity (GO:0004519)	2/51	0.88359	0.954763	0	0	0.537072	0.0664693	RNASEL;LACTB2
actin binding (GO:0003779)	9/177	0.884399	0.954763	0	0	0.70388	0.0864696	PDLIM1;LIMA1;PRKCE;ABL1;MSRB2;DMD;SORBS1;SYNPO;SNCA
ligand-gated channel activity (GO:0022834)	1/30	0.888809	0.955222	0	0	0.453901	0.0535024	GRIA3
neuropeptide receptor activity (GO:0008188)	1/30	0.888809	0.955222	0	0	0.453901	0.0535024	SSTR2
transmitter-gated ion channel activity involved in regulation of postsynaptic membrane potential (GO:1904315)	1/30	0.888809	0.955222	0	0	0.453901	0.0535024	GABRE
nucleoside-triphosphatase activity (GO:0017111)	15/278	0.88968	0.955222	0	0	0.748717	0.0875202	RAB3A;SAR1A;ENTPD4;SAR1B;ABCA4;DIRAS2;RHOBTB3;GNG11;RHOB;RAB42;RAB31;GNAL;SRPRA;GNB3;ABCD1
nuclear receptor coactivator activity (GO:0030374)	2/53	0.896331	0.960103	0	0	0.515955	0.0564687	TMF1;SRA1
ligand-gated ion channel activity (GO:0015276)	1/31	0.896665	0.960103	0	0	0.438747	0.0478552	GRIA3
deubiquitinase activity (GO:0101005)	5/112	0.90362	0.962682	0	0	0.614257	0.062253	PAN2;USP46;ZRANB1;STAMBPL1;USP20
amino acid binding (GO:0016597)	1/32	0.903967	0.962682	0	0	0.424571	0.0428658	ASS1
beta-tubulin binding (GO:0048487)	1/32	0.903967	0.962682	0	0	0.424571	0.0428658	GABARAPL1
histone methyltransferase activity (GO:0042054)	1/32	0.903967	0.962682	0	0	0.424571	0.0428658	N6AMT1
phosphatidylinositol-4,5-bisphosphate binding (GO:0005546)	3/75	0.906527	0.964103	0	0	0.54797	0.053775	GSDMB;SDCBP2;SYTL2
calcium ion transmembrane transporter activity (GO:0015085)	2/55	0.907764	0.964117	0	0	0.496431	0.04804	ITPR1;ATP2A1
delayed rectifier potassium channel activity (GO:0005251)	1/33	0.910753	0.965987	0	0	0.411281	0.0384481	KCNE4
ubiquitin-like protein ligase activity (GO:0061659)	14/270	0.912966	0.967031	0	0	0.717671	0.0653487	MYLIP;TRIM52;TRIM41;SMURF1;SYVN1;UBR3;DTX4;RNF144A;RNF167;UFL1;RNF215;TMEM129;RBBP6;RNF150
transmitter-gated ion channel activity (GO:0022824)	1/34	0.917059	0.967414	0	0	0.398796	0.034529	GABRE
protein phosphatase regulator activity (GO:0019888)	2/57	0.918008	0.967414	0	0	0.478328	0.0409206	PPP2R1B;PPME1
cysteine-type peptidase activity (GO:0008234)	4/98	0.92176	0.967414	0	0	0.559361	0.0455713	CASP9;USP46;USP20;CASP1
catalytic activity, acting on a tRNA (GO:0140101)	1/35	0.922921	0.967414	0	0	0.387046	0.0310457	DTWD1
estrogen receptor binding (GO:0030331)	1/35	0.922921	0.967414	0	0	0.387046	0.0310457	WIPI1
protein-lysine N-methyltransferase activity (GO:0016279)	1/35	0.922921	0.967414	0	0	0.387046	0.0310457	N6AMT1
ubiquitin conjugating enzyme activity (GO:0061631)	1/35	0.922921	0.967414	0	0	0.387046	0.0310457	UBE2S
GTP binding (GO:0005525)	9/189	0.923162	0.967414	0	0	0.656526	0.0524899	ARF1;RAB42;RAB31;INSR;DIRAS2;RHOBTB3;ARFIP2;TGM2;RHOB
small GTPase binding (GO:0031267)	8/175	0.932572	0.972993	0	0	0.629003	0.04391	ABCA1;IFT20;AKAP13;FMNL1;RHOBTB3;ARFIP2;NDRG1;RABGGTA
core promoter sequence-specific DNA binding (GO:0001046)	1/37	0.933431	0.972993	0	0	0.365504	0.0251791	FOS
ion channel inhibitor activity (GO:0008200)	1/37	0.933431	0.972993	0	0	0.365504	0.0251791	ITPR1
sodium channel regulator activity (GO:0017080)	1/37	0.933431	0.972993	0	0	0.365504	0.0251791	SGK1
ubiquitin protein ligase activity (GO:0061630)	13/263	0.935259	0.973609	0	0	0.682137	0.045657	MYLIP;TRIM52;TRIM41;SMURF1;SYVN1;UBR3;DTX4;RNF144A;RNF167;RNF215;TMEM129;RBBP6;RNF150
aminoacyl-tRNA ligase activity (GO:0004812)	1/38	0.938136	0.974027	0	0	0.355607	0.0227093	NARS2
ubiquitin-like protein conjugating enzyme activity (GO:0061650)	1/38	0.938136	0.974027	0	0	0.355607	0.0227093	UBE2S
guanyl ribonucleotide binding (GO:0032561)	10/214	0.940951	0.975663	0	0	0.643273	0.0391524	ARF1;RAB42;RAB31;PDE10A;INSR;DIRAS2;RHOBTB3;ARFIP2;RHOB;TGM2
cysteine-type endopeptidase activity (GO:0004197)	4/105	0.944012	0.977457	0	0	0.520397	0.0299836	CASP9;USP46;USP20;CASP1
peptidase inhibitor activity (GO:0030414)	1/40	0.946572	0.977457	0	0	0.337334	0.0185223	RECK
GTPase binding (GO:0051020)	9/201	0.950195	0.977457	0	0	0.615092	0.0314239	ABCA1;IFT20;AKAP13;FMNL1;RHOBTB3;ARFIP2;GNB3;NDRG1;RABGGTA
carboxylic acid binding (GO:0031406)	1/41	0.950349	0.977457	0	0	0.328883	0.0167487	SESN1
translation initiation factor activity (GO:0003743)	1/41	0.950349	0.977457	0	0	0.328883	0.0167487	EIF2D
DNA binding (GO:0003677)	46/811	0.953062	0.977457	0	0	0.785179	0.0377479	HDAC4;CREBZF;CEBPA;RARG;CEBPB;FOXE1;EPAS1;SATB1;MPG;TSHZ1;CREM;FOXO4;CHD2;SPTY2D1;HIF1A;NR2C1;FOXO1;ENDOV;TERT;CUX1;SNAPC1;HLX;ABL1;HOXA5;RBM5;OSR2;MBD5;TFAP2C;STN1;SPHK1;ZBTB16;STAT3;SOX13;NR1H3;TBX3;NR4A2;NR4A1;MEIS1;NR4A3;BCL6;WT1;NABP1;PPARG;PPARA;FAN1;CUL4B
active ion transmembrane transporter activity (GO:0022853)	1/42	0.953859	0.977457	0	0	0.320844	0.0151565	COX7A2L
CCR chemokine receptor binding (GO:0048020)	1/42	0.953859	0.977457	0	0	0.320844	0.0151565	CCL2
rRNA binding (GO:0019843)	1/42	0.953859	0.977457	0	0	0.320844	0.0151565	NOP53
phosphatidylinositol binding (GO:0035091)	3/92	0.961995	0.984512	0	0	0.442895	0.0171605	SH3YL1;ITPR1;PITPNC1
endopeptidase regulator activity (GO:0061135)	1/46	0.965588	0.986906	0	0	0.292262	0.0102345	RECK
GTPase activator activity (GO:0005096)	16/336	0.9671	0.98717	0	0	0.654803	0.0219051	TBC1D8B;FARP1;DENND5B;ITSN1;TBC1D2B;HACD3;RASGRP2;ARFGAP1;PREX1;AKAP13;RGS2;ARHGAP20;SIPA1L1;SH3BP5;STXBP5;NUCB2
double-stranded RNA binding (GO:0003725)	2/73	0.968864	0.987689	0	0	0.370216	0.0117104	ADARB1;SIDT2
ubiquitin binding (GO:0043130)	2/74	0.970731	0.988312	0	0	0.365054	0.0108442	USPL1;UBAP1L
cation channel activity (GO:0005261)	3/98	0.972698	0.989035	0	0	0.414788	0.011482	TRPC6;ABCC9;KCNK1
flavin adenine dinucleotide binding (GO:0050660)	1/55	0.982216	0.994764	0	0	0.243433	0.00436818	NOX4
ubiquitin-protein transferase activity (GO:0004842)	18/392	0.983304	0.994764	0	0	0.629331	0.0105962	MYLIP;TRIM52;TRIM41;SMURF1;SYVN1;MIB2;UBR3;TRAF1;DTX4;RNF144A;RNF167;RNF215;UBE2S;TMEM129;RNF182;RBBP6;RNF150;CUL4B
microtubule motor activity (GO:0003777)	1/56	0.983474	0.994764	0	0	0.238994	0.00398263	KIF26B
secondary active transmembrane transporter activity (GO:0015291)	1/56	0.983474	0.994764	0	0	0.238994	0.00398263	SLC7A8
oxidoreduction-driven active transmembrane transporter activity (GO:0015453)	1/58	0.985729	0.994764	0	0	0.230584	0.00331429	COX7A2L
GTPase regulator activity (GO:0030695)	9/233	0.985916	0.994764	0	0	0.526305	0.0074652	TBC1D8B;PREX1;RGS2;ARHGAP20;SIPA1L1;STXBP5;TBC1D2B;HACD3;ARFGAP1
chloride channel activity (GO:0005254)	1/64	0.990812	0.995695	0	0	0.208556	0.00192516	GABRE
mRNA binding (GO:0003729)	10/263	0.991019	0.995695	0	0	0.517304	0.00466676	RIDA;SSB;CSTF3;SECISBP2L;HDLBP;RPL13A;LUC7L3;ADARB1;SRSF5;RBM5
motor activity (GO:0003774)	1/66	0.992066	0.995695	0	0	0.202117	0.00161002	KIF26B
anion channel activity (GO:0005253)	1/68	0.993149	0.995695	0	0	0.196062	0.00134785	GABRE
single-stranded DNA binding (GO:0003697)	2/97	0.993165	0.995695	0	0	0.276329	0.00189516	STN1;NABP1
mRNA 3'-UTR binding (GO:0003730)	1/85	0.998033	0.999302	0	0	0.156239	0.000307689	SECISBP2L
RNA binding (GO:0003723)	50/1406	0.999993	0.999993	0	0	0.466888	3.06839e-06	ARF1;PPP1R10;COL14A1;AKAP8L;HDLBP;ADARB1;CHD2;ENDOV;MRPL2;CSRP1;TNPO1;RBM5;TOP3B;PNISR;MBNL2;SECISBP2L;RPL13A;FNDC3A;URB1;NUDT16L1;DCN;DALRD3;LACTB2;TEP1;UNC50;LUC7L3;SRSF5;SIDT2;RNASEL;CSTF3;RPN1;AKAP17A;TXN;NOL3;EXOSC7;RIDA;TERT;SERPINH1;MOV10L1;RBBP6;GCN1;HEXIM1;SSB;ZRANB2;STAT3;ASS1;TBL2;SRPRA;ALDH18A1;NOP53

## Sheet: MF 36 vs 0
Term	Overlap	P.value	Adjusted.P.value	Old.P.value	Old.Adjusted.P.value	Odds.Ratio	Combined.Score	Genes
procollagen-proline dioxygenase activity (GO:0019798)	6/8	1.06387e-05	0.00880883	0	0	31.4096	359.672	P4HA1;P4HA3;P3H2;P3H1;P3H3;P4HTM
3',5'-cyclic-nucleotide phosphodiesterase activity (GO:0004114)	8/21	0.000242314	0.0561273	0	0	6.44652	53.669	PDE10A;PDE1A;PDE4D;PDE3B;PDE3A;PDE4B;PDE7B;PDE8A
3',5'-cyclic-AMP phosphodiesterase activity (GO:0004115)	6/12	0.000257825	0.0561273	0	0	10.4676	86.4961	PDE4D;PDE3B;PDE3A;PDE4B;PDE7B;PDE8A
ER retention sequence binding (GO:0046923)	4/5	0.000271147	0.0561273	0	0	41.8338	343.575	CEMIP;KDELR1;KDELR2;KDELR3
cyclic-nucleotide phosphodiesterase activity (GO:0004112)	8/23	0.000498206	0.0796257	0	0	5.58637	42.4815	PDE10A;PDE1A;PDE4D;PDE3B;PDE3A;PDE4B;PDE7B;PDE8A
oligosaccharyl transferase activity (GO:0004576)	4/6	0.000756831	0.0796257	0	0	20.9158	150.308	OSTC;ALG5;RPN1;STT3A
solute:cation symporter activity (GO:0015294)	4/6	0.000756831	0.0796257	0	0	20.9158	150.308	MFSD3;SLC11A2;SLC33A1;SLC39A8
transition metal ion transmembrane transporter activity (GO:0046915)	9/30	0.000769331	0.0796257	0	0	4.49015	32.1943	SLC31A1;SLC30A5;SLC11A2;SLC40A1;SLC39A11;SLC39A8;SLC30A1;SLC39A7;SLC39A1
galactosyltransferase activity (GO:0008378)	5/11	0.00149856	0.123801	0	0	8.71799	56.6953	B4GALT2;B4GALT3;B4GALT1;B4GALT7;B4GALT4
insulin-like growth factor II binding (GO:0031995)	4/7	0.00164343	0.123801	0	0	13.9431	89.3887	IGFBP1;IGFBP4;IGFBP3;INSR
solute:proton symporter activity (GO:0015295)	6/16	0.00164469	0.123801	0	0	6.27917	40.2508	SLC2A10;SLC2A13;SLC11A2;SLC33A1;MFSD3;SLC39A8
ciliary neurotrophic factor receptor activity (GO:0004897)	4/8	0.00305955	0.211109	0	0	10.4567	60.5391	OSMR;IL6R;PRLR;IL13RA1
hexosyltransferase activity (GO:0016758)	20/119	0.00335821	0.212806	0	0	2.12092	12.0815	CSGALNACT1;B4GALT2;B4GALT3;POGLUT1;ALG9;B4GALT1;CHPF2;ALG5;GCNT1;B3GALT4;TMTC1;PIGV;POMGNT1;EXT2;B3GNT9;B4GAT1;CHSY1;DPY19L3;B4GALT7;B4GALT4
phosphatidate phosphatase activity (GO:0008195)	5/13	0.00359817	0.212806	0	0	6.53777	36.7902	PLPP5;PLPPR2;PLPP3;LPIN3;PLPP1
cAMP response element binding protein binding (GO:0008140)	4/9	0.00512759	0.231587	0	0	8.36493	44.1093	CRTC3;CRTC1;CREM;SIK1
glucocorticoid receptor binding (GO:0035259)	4/9	0.00512759	0.231587	0	0	8.36493	44.1093	NR4A2;NR4A1;STAT5B;NR4A3
insulin-like growth factor receptor binding (GO:0005159)	5/14	0.00519789	0.231587	0	0	5.81103	30.5632	IRS1;INSR;IGF2;IGF1;INSL4
dolichyl-diphosphooligosaccharide-protein glycotransferase activity (GO:0004579)	3/5	0.0058332	0.231587	0	0	15.6778	80.6498	OSTC;RPN1;STT3A
folic acid transmembrane transporter activity (GO:0008517)	3/5	0.0058332	0.231587	0	0	15.6778	80.6498	SLC46A1;PDPN;SLC19A2
procollagen-proline 4-dioxygenase activity (GO:0004656)	3/5	0.0058332	0.231587	0	0	15.6778	80.6498	P4HA1;P4HA3;P4HTM
zinc ion transmembrane transporter activity (GO:0005385)	6/20	0.00587358	0.231587	0	0	4.48414	23.0363	SLC30A5;SLC39A11;SLC30A1;SLC39A8;SLC39A7;SLC39A1
glutathione transferase activity (GO:0004364)	7/27	0.00718766	0.268705	0	0	3.66294	18.0781	GSTM4;GSTM3;GSTM2;GSTA4;ALOX5AP;MGST1;GSTM5
manganese ion binding (GO:0030145)	10/48	0.0076554	0.268705	0	0	2.75612	13.4288	B4GALT1;GALNT2;XPNPEP3;ABL1;PIM1;MGAT1;MPPE1;SOD2;POMGNT1;B4GALT7
E-box binding (GO:0070888)	9/41	0.00786298	0.268705	0	0	2.94488	14.2697	PER1;HAND2;MYOD1;ATOH8;SNAI1;MITF;PPARG;TCF4;ARNTL
phosphatase activity (GO:0016791)	14/79	0.00811309	0.268705	0	0	2.25763	10.8688	DUSP4;ARMT1;PLPPR2;PRUNE1;NUDT16L1;PPP1CB;DUSP23;PLPP5;DUSP10;PXYLP1;ACP2;PLPP3;PLPP1;LPIN3
carboxylic acid transmembrane transporter activity (GO:0046943)	11/57	0.00954875	0.292614	0	0	2.50482	11.6508	SLC46A1;SLC13A3;SLC7A8;PDPN;SLC16A6;SLC16A12;SLC36A4;SLC16A4;SLC7A2;SLC16A14;SLC19A2
mannosyltransferase activity (GO:0000030)	6/22	0.00972134	0.292614	0	0	3.92319	18.1778	ALG9;DPY19L3;ALG2;ALG3;TMTC1;PIGV
glucuronosyl-N-acetylgalactosaminyl-proteoglycan 4-beta-N-acetylgalactosaminyltransferase activity (GO:0047238)	3/6	0.0109096	0.292614	0	0	10.4513	47.2202	CSGALNACT1;CHSY1;CHPF2
leukemia inhibitory factor receptor activity (GO:0004923)	3/6	0.0109096	0.292614	0	0	10.4513	47.2202	OSMR;PRLR;IL13RA1
oncostatin-M receptor activity (GO:0004924)	3/6	0.0109096	0.292614	0	0	10.4513	47.2202	OSMR;PRLR;IL13RA1
metalloendopeptidase activity (GO:0004222)	14/82	0.0112267	0.292614	0	0	2.15767	9.68677	MMP7;MME;PAPLN;ADAM33;ECE2;OMA1;THSD4;ADAMTS4;ADAMTS2;ADAMTS3;ADAMTS1;ADAMTSL4;ADAMTS9;TRABD2A
platelet-derived growth factor binding (GO:0048407)	4/11	0.0116505	0.292614	0	0	5.97429	26.6	COL1A1;PDGFRA;COL3A1;COL5A1
receptor ligand activity (GO:0048018)	39/307	0.0116622	0.292614	0	0	1.53037	6.81229	LRPAP1;COLEC10;WNT2B;SEMA3C;SEMA3A;SEMA3B;PRL;FGF1;METRNL;AREG;FGF7;FGF9;CGA;LEFTY2;WNT2;CHGB;WNT4;IL11;PSPN;IL15;GDF15;BDNF;HGF;WNT5A;IGF2;INHBB;IGF1;SEMA4G;WNT16;DKK1;EREG;VEGFA;BMP4;KITLG;SST;IL1B;INHA;NBL1;SCG2
sulfuric ester hydrolase activity (GO:0008484)	5/17	0.0128827	0.313731	0	0	4.35756	18.9635	ARSA;ARSK;ARSG;SGSH;SULF2
sterol binding (GO:0032934)	11/60	0.0139519	0.330063	0	0	2.35107	10.0441	ABCA1;STARD5;NPC1;STAR;INSIG1;OSBP;OSBPL2;SCAP;NR1H3;APOD;OSBPL10
transforming growth factor beta binding (GO:0050431)	6/24	0.0150877	0.347018	0	0	3.4869	14.6236	TGFBR3;TGFBR3L;TWSG1;LTBP3;LTBP1;TSKU
acyl-CoA hydrolase activity (GO:0047617)	5/18	0.0165783	0.352082	0	0	4.02214	16.4894	PPT1;ACOT13;ACOT1;PLA2G6;ABCD1
pyrophosphatase activity (GO:0016462)	10/54	0.0173995	0.352082	0	0	2.3795	9.64011	PLPP5;ENTPD4;PRUNE2;PRUNE1;ENPP1;ASMTL;FITM2;NUDT5;NUDT16L1;PLPP1
carbohydrate:proton symporter activity (GO:0005351)	3/7	0.0178592	0.352082	0	0	7.83806	31.55	SLC45A4;SLC2A10;SLC45A1
mannosyl-oligosaccharide 1,2-alpha-mannosidase activity (GO:0004571)	3/7	0.0178592	0.352082	0	0	7.83806	31.55	EDEM3;EDEM2;MAN1A1
mannosyl-oligosaccharide mannosidase activity (GO:0015924)	3/7	0.0178592	0.352082	0	0	7.83806	31.55	EDEM3;EDEM2;MAN1A1
oxidoreductase activity, acting on a sulfur group of donors, oxygen as acceptor (GO:0016670)	3/7	0.0178592	0.352082	0	0	7.83806	31.55	TMX3;PCYOX1L;PCYOX1
PDZ domain binding (GO:0030165)	11/63	0.0197373	0.378142	0	0	2.21507	8.69468	TGFBR3;SNTG2;SLC22A5;CADM1;PLEKHA1;FZD4;PLEKHA2;CRIPT;SSTR2;CXXC4;SLC26A6
cytokine receptor activity (GO:0004896)	14/88	0.0201756	0.378142	0	0	1.98207	7.73657	IFNGR1;IL1R1;FZD4;IL10RB;CSF2RB;OSMR;F3;IL17RC;PRLR;IL1RL1;IL6R;IL18R1;CMKLR1;IL13RA1
amyloid-beta binding (GO:0001540)	13/80	0.0209539	0.378142	0	0	2.0324	7.85609	LRPAP1;TM2D1;FZD4;INSR;CLSTN1;PGRMC1;TLR4;APBB3;LDLR;GRIA3;ITM2B;GRIA4;ITM2C
aldehyde dehydrogenase (NAD+) activity (GO:0004029)	4/13	0.0219212	0.378142	0	0	4.64616	17.7497	ALDH3A2;ALDH1A3;ALDH1L1;ALDH2
insulin-like growth factor I binding (GO:0031994)	4/13	0.0219212	0.378142	0	0	4.64616	17.7497	IGFBP1;IGFBP4;IGFBP3;INSR
nucleoside-diphosphatase activity (GO:0017110)	4/13	0.0219212	0.378142	0	0	4.64616	17.7497	ENTPD4;NUDT18;SLC25A42;NUDT5
oxidoreductase activity, acting on the aldehyde or oxo group of donors, NAD or NADP as acceptor (GO:0016620)	5/20	0.025929	0.402544	0	0	3.48547	12.7303	ALDH3A2;ALDH1A3;ALDH6A1;ALDH2;ALDH18A1
acetylgalactosaminyltransferase activity (GO:0008376)	6/27	0.026514	0.402544	0	0	2.98828	10.8477	CSGALNACT1;B3GNT9;CHSY1;CHPF2;B3GALT4;GBGT1
coreceptor activity involved in Wnt signaling pathway (GO:0071936)	3/8	0.0267391	0.402544	0	0	6.2701	22.708	PTK7;LRP5;ROR2
glycogen binding (GO:2001069)	3/8	0.0267391	0.402544	0	0	6.2701	22.708	PPP1R3F;PPP1R3C;PPP1R3E
iron ion transmembrane transporter activity (GO:0005381)	3/8	0.0267391	0.402544	0	0	6.2701	22.708	SLC11A2;SLC40A1;SLC39A8
peptidyl-proline 4-dioxygenase activity (GO:0031545)	3/8	0.0267391	0.402544	0	0	6.2701	22.708	P4HA1;P4HA3;P4HTM
sulfurtransferase activity (GO:0016783)	3/8	0.0267391	0.402544	0	0	6.2701	22.708	MPST;TST;MOCOS
protease binding (GO:0002020)	17/118	0.0277723	0.410633	0	0	1.76383	6.32106	SLC2A13;SERPINE1;DERL1;SYVN1;NOL3;F3;COL1A1;ADAMTS4;COL3A1;STIM1;BIN1;ADAMTSL4;BDKRB2;TIMP3;CARD16;LDLR;ELANE
arylsulfatase activity (GO:0004065)	4/14	0.0286106	0.415607	0	0	4.18132	14.8603	ARSA;ARSK;ARSG;SULF2
aldehyde dehydrogenase [NAD(P)+] activity (GO:0004030)	4/15	0.036381	0.480777	0	0	3.80099	12.5954	ALDH3A2;ALDH1A3;ALDH1L1;ALDH2
insulin-like growth factor binding (GO:0005520)	4/15	0.036381	0.480777	0	0	3.80099	12.5954	IGFBP1;IGFBP4;IGFBP3;INSR
mannose binding (GO:0005537)	4/15	0.036381	0.480777	0	0	3.80099	12.5954	LMAN1;LMAN2L;LMAN2;CLN5
bioactive lipid receptor activity (GO:0045125)	3/9	0.0375448	0.480777	0	0	5.2248	17.1489	LPAR6;LPAR1;S1PR1
ciliary neurotrophic factor receptor binding (GO:0005127)	3/9	0.0375448	0.480777	0	0	5.2248	17.1489	OSMR;PRLR;IL13RA1
clathrin heavy chain binding (GO:0032050)	3/9	0.0375448	0.480777	0	0	5.2248	17.1489	CEMIP;GPR107;LDLR
phosphatidylinositol transfer activity (GO:0008526)	3/9	0.0375448	0.480777	0	0	5.2248	17.1489	PITPNM1;OSBPL2;PITPNC1
growth factor activity (GO:0008083)	13/87	0.0387889	0.480777	0	0	1.83943	5.97746	IL11;PSPN;BDNF;HGF;IGF2;FGF1;AREG;DKK1;EREG;VEGFA;FGF7;FGF9;INHA
L-amino acid transmembrane transporter activity (GO:0015179)	9/53	0.0389035	0.480777	0	0	2.14032	6.94892	SLC25A15;SLC47A1;SLC7A8;SLC43A2;SLC1A1;SLC1A2;SFXN1;SLC36A4;SLC7A2
phosphoric ester hydrolase activity (GO:0042578)	9/53	0.0389035	0.480777	0	0	2.14032	6.94892	PPP1CB;DUSP4;DUSP23;DUSP10;ARMT1;PRUNE1;PXYLP1;ACP2;SMPDL3A
WW domain binding (GO:0050699)	6/30	0.0425659	0.518303	0	0	2.61431	8.25261	SCNN1G;WBP1;TCEAL4;TCEAL3;TCEAL1;LITAF
organic cation transmembrane transporter activity (GO:0015101)	4/16	0.0452459	0.535194	0	0	3.48405	10.7854	SLC22A5;SLC44A1;SLC7A8;SLC25A42
potassium ion leak channel activity (GO:0022841)	4/16	0.0452459	0.535194	0	0	3.48405	10.7854	KCNK6;KCNK1;KCNK2;KCNK3
ATP transmembrane transporter activity (GO:0005347)	3/10	0.0502245	0.561972	0	0	4.47815	13.3953	SLC17A9;SLC25A42;SLC25A23
fatty acid synthase activity (GO:0004312)	3/10	0.0502245	0.561972	0	0	4.47815	13.3953	ELOVL4;ELOVL3;CBR4
MAP kinase tyrosine/serine/threonine phosphatase activity (GO:0017017)	3/10	0.0502245	0.561972	0	0	4.47815	13.3953	DUSP4;DUSP10;DUSP1
protein tyrosine/threonine phosphatase activity (GO:0008330)	3/10	0.0502245	0.561972	0	0	4.47815	13.3953	DUSP4;DUSP10;DUSP1
phosphotransferase activity, phosphate group as acceptor (GO:0016776)	5/24	0.053242	0.563823	0	0	2.75109	8.06868	ITPKB;AK1;AK3;NME3;IP6K3
acetylglucosaminyltransferase activity (GO:0008375)	8/48	0.0548442	0.563823	0	0	2.09202	6.07367	EXT2;B3GNT9;B4GAT1;GCNT1;PIGP;B3GALT4;MGAT1;POMGNT1
adrenergic receptor binding (GO:0031690)	4/17	0.0552038	0.563823	0	0	3.21587	9.31548	PDE4D;ADRA2C;ADRA2A;SAV1
chemoattractant activity (GO:0042056)	6/32	0.0560499	0.563823	0	0	2.41295	6.95294	BMP4;COLEC10;FGF7;HGF;SCG2;VEGFA
phosphotransferase activity, alcohol group as acceptor (GO:0016773)	11/75	0.0608344	0.563823	0	0	1.79856	5.03524	DGKE;GK;ADPGK;NMRK1;DCAKD;DOLK;FAM20A;COASY;PGM2L1;GALK2;GNE
kinase inhibitor activity (GO:0019210)	6/33	0.0636511	0.563823	0	0	2.32345	6.39957	CDKN1C;HEXIM1;CDKN1A;ITPRIP;SH3BP5;SNCA
chondroitin sulfotransferase activity (GO:0034481)	2/5	0.0639344	0.563823	0	0	6.96356	19.1491	CHST7;CHST12
exopolyphosphatase activity (GO:0004309)	2/5	0.0639344	0.563823	0	0	6.96356	19.1491	PRUNE2;PRUNE1
L-ornithine transmembrane transporter activity (GO:0000064)	2/5	0.0639344	0.563823	0	0	6.96356	19.1491	SLC25A15;SLC7A2
leukotriene-C4 synthase activity (GO:0004464)	2/5	0.0639344	0.563823	0	0	6.96356	19.1491	GSTM4;ALOX5AP
NAADP-sensitive calcium-release channel activity (GO:0072345)	2/5	0.0639344	0.563823	0	0	6.96356	19.1491	MCOLN2;TPCN1
neuroligin family protein binding (GO:0097109)	2/5	0.0639344	0.563823	0	0	6.96356	19.1491	SNTG2;NRXN3
phosphatidylcholine floppase activity (GO:0090554)	2/5	0.0639344	0.563823	0	0	6.96356	19.1491	ABCA1;ABCA7
phosphatidylserine flippase activity (GO:0140346)	2/5	0.0639344	0.563823	0	0	6.96356	19.1491	ATP8A1;ATP11A
thiolester hydrolase activity (GO:0016790)	2/5	0.0639344	0.563823	0	0	6.96356	19.1491	PPT1;PPT2
complement receptor activity (GO:0004875)	3/11	0.0646898	0.563823	0	0	3.91817	10.7285	C5AR2;FPR1;CMKLR1
GABA receptor binding (GO:0050811)	3/11	0.0646898	0.563823	0	0	3.91817	10.7285	GABARAPL2;GABARAPL1;PLCL2
phospholipase activator activity (GO:0016004)	3/11	0.0646898	0.563823	0	0	3.91817	10.7285	CCL8;FYN;ARHGAP6
purine ribonucleotide transmembrane transporter activity (GO:0005346)	3/11	0.0646898	0.563823	0	0	3.91817	10.7285	SLC17A9;SLC25A42;SLC25A23
retinoid X receptor binding (GO:0046965)	3/11	0.0646898	0.563823	0	0	3.91817	10.7285	NR4A2;RARG;PPARG
UDP-galactosyltransferase activity (GO:0035250)	3/11	0.0646898	0.563823	0	0	3.91817	10.7285	B4GALT1;B3GALT4;B4GALT7
phosphatidylcholine transporter activity (GO:0008525)	4/18	0.0662397	0.571317	0	0	2.986	8.10543	ABCA1;PITPNM1;ABCA7;PITPNC1
cholesterol binding (GO:0015485)	8/50	0.067023	0.572114	0	0	1.99218	5.3843	ABCA1;STARD5;NPC1;STAR;OSBPL2;NR1H3;APOD;OSBPL10
growth factor receptor binding (GO:0070851)	14/105	0.0734135	0.608862	0	0	1.61029	4.2055	PDGFRA;IL11;IL1R1;FGF1;AREG;EREG;VEGFA;FGF7;NCSTN;EFEMP1;FGF9;IL1B;FYN;IL6R
organic anion transmembrane transporter activity (GO:0008514)	18/144	0.0781729	0.608862	0	0	1.49583	3.81263	SLC46A1;SLC13A3;SLC2A10;SLC1A1;SLC1A2;SLC16A12;SLC7A2;SLC25A15;SLC7A8;SLC17A9;PDPN;SLC39A8;SFXN1;SLC25A42;SLC25A23;SLC36A4;SLC26A6;SLC19A2
leak channel activity (GO:0022840)	4/19	0.0783262	0.608862	0	0	2.78678	7.09758	KCNK6;KCNK1;KCNK2;KCNK3
sterol transfer activity (GO:0120015)	4/19	0.0783262	0.608862	0	0	2.78678	7.09758	ABCA1;STARD5;OSBPL2;OSBP
adenine nucleotide transmembrane transporter activity (GO:0000295)	3/12	0.0808253	0.608862	0	0	3.48263	8.76043	SLC17A9;SLC25A42;SLC25A23
cAMP binding (GO:0030552)	3/12	0.0808253	0.608862	0	0	3.48263	8.76043	PDE10A;PDE4D;PDE4B
glycerophospholipid flippase activity (GO:0140333)	3/12	0.0808253	0.608862	0	0	3.48263	8.76043	ATP8A1;ABCA4;ATP11A
lipase activator activity (GO:0060229)	3/12	0.0808253	0.608862	0	0	3.48263	8.76043	CCL8;FYN;ARHGAP6
MAP kinase phosphatase activity (GO:0033549)	3/12	0.0808253	0.608862	0	0	3.48263	8.76043	DUSP4;DUSP10;DUSP1
neurexin family protein binding (GO:0042043)	3/12	0.0808253	0.608862	0	0	3.48263	8.76043	NLGN2;CPE;SYTL2
transforming growth factor beta-activated receptor activity (GO:0005024)	3/12	0.0808253	0.608862	0	0	3.48263	8.76043	TGFBR3;TGFBR3L;LTBP1
1-acylglycerophosphocholine O-acyltransferase activity (GO:0047184)	2/6	0.0904469	0.608862	0	0	5.22238	12.5493	LPCAT3;LPCAT1
alpha-adrenergic receptor activity (GO:0004936)	2/6	0.0904469	0.608862	0	0	5.22238	12.5493	ADRA2C;ADRA2A
arachidonic acid binding (GO:0050544)	2/6	0.0904469	0.608862	0	0	5.22238	12.5493	ALOX5AP;PPARG
ATP-activated inward rectifier potassium channel activity (GO:0015272)	2/6	0.0904469	0.608862	0	0	5.22238	12.5493	KCNJ8;ABCC9
carnitine O-acyltransferase activity (GO:0016406)	2/6	0.0904469	0.608862	0	0	5.22238	12.5493	CPT1A;CPT1C
chitinase activity (GO:0004568)	2/6	0.0904469	0.608862	0	0	5.22238	12.5493	OVGP1;CTBS
CoA carboxylase activity (GO:0016421)	2/6	0.0904469	0.608862	0	0	5.22238	12.5493	PCCA;ACACB
coreceptor activity involved in Wnt signaling pathway, planar cell polarity pathway (GO:1904929)	2/6	0.0904469	0.608862	0	0	5.22238	12.5493	PTK7;ROR2
epinephrine binding (GO:0051379)	2/6	0.0904469	0.608862	0	0	5.22238	12.5493	ADRA2C;ADRA2A
icosatetraenoic acid binding (GO:0050543)	2/6	0.0904469	0.608862	0	0	5.22238	12.5493	ALOX5AP;PPARG
palmitoyl-CoA hydrolase activity (GO:0016290)	2/6	0.0904469	0.608862	0	0	5.22238	12.5493	PPT1;PLA2G6
phosphatidylethanolamine flippase activity (GO:0090555)	2/6	0.0904469	0.608862	0	0	5.22238	12.5493	ABCA4;ATP11A
protein carboxyl O-methyltransferase activity (GO:0051998)	2/6	0.0904469	0.608862	0	0	5.22238	12.5493	ARMT1;PCMTD1
RNA polymerase III cis-regulatory region sequence-specific DNA binding (GO:0000992)	2/6	0.0904469	0.608862	0	0	5.22238	12.5493	BRF2;SNAPC3
RNA polymerase III type 3 promoter sequence-specific DNA binding (GO:0001006)	2/6	0.0904469	0.608862	0	0	5.22238	12.5493	BRF2;SNAPC3
monocarboxylic acid transmembrane transporter activity (GO:0008028)	5/28	0.0925416	0.617939	0	0	2.27214	5.40791	SLC16A6;SLC16A12;SLC16A4;SLC16A14;SLC26A6
DNA-binding transcription factor binding (GO:0140297)	24/208	0.0983502	0.647263	0	0	1.36612	3.16834	BBS2;HDAC4;TLE2;MYOCD;BEX1;CRTC3;CRTC1;ZMYND8;STAT3;CREM;FHL2;FOS;FOXO4;TLE6;TBX3;ARNTL;HIPK2;DDRGK1;HAND2;MYOD1;ZNF503;SIK1;PPARG;PPARA
platelet-derived growth factor receptor binding (GO:0005161)	3/13	0.0984965	0.647263	0	0	3.13419	7.26422	PDGFRA;IL1R1;VEGFA
hydrolase activity, hydrolyzing O-glycosyl compounds (GO:0004553)	6/37	0.0997681	0.650456	0	0	2.02321	4.66331	OVGP1;GALC;PGGHG;MAN1A1;MOGS;CTBS
ATPase binding (GO:0051117)	10/73	0.102584	0.650862	0	0	1.66014	3.78027	ABCA1;GABARAPL2;NCSTN;PDE4D;SLC2A13;DERL1;SYVN1;TMEM106B;TOR1AIP2;NKD2
metallocarboxypeptidase activity (GO:0004181)	5/29	0.104181	0.650862	0	0	2.17735	4.92433	AGBL5;CPM;FOLH1B;CPE;CPZ
mitogen-activated protein kinase binding (GO:0051019)	5/29	0.104181	0.650862	0	0	2.17735	4.92433	DUSP4;DUSP10;DUSP1;NBR1;ABL1
palmitoyltransferase activity (GO:0016409)	5/29	0.104181	0.650862	0	0	2.17735	4.92433	HHAT;ZDHHC24;ZDHHC2;ZDHHC14;ZDHHC4
histone acetyltransferase binding (GO:0035035)	4/21	0.105491	0.650862	0	0	2.45865	5.52984	EPAS1;TAF7;KANSL1L;HIF1A
metallopeptidase activity (GO:0008237)	15/121	0.106509	0.650862	0	0	1.48079	3.31626	MMP7;MME;PAPLN;ADAM33;OMA1;ECE2;THSD4;ADAMTS4;ADAMTS2;ADAMTS3;ADAMTS1;ADAMTSL4;PAPPA;ADAMTS9;TRABD2A
receptor tyrosine kinase binding (GO:0030971)	8/56	0.11278	0.650862	0	0	1.74258	3.80286	SHC4;SHC3;PITPNM1;ANGPT1;IRS1;MST1;GAB2;TOB1
UDP-glycosyltransferase activity (GO:0008194)	11/84	0.114423	0.650862	0	0	1.57604	3.41661	CSGALNACT1;EXT2;B3GNT9;B4GALT1;POGLUT1;CHSY1;B4GAT1;CHPF2;GCNT1;B3GALT4;POMGNT1
lipid phosphatase activity (GO:0042577)	3/14	0.117556	0.650862	0	0	2.84911	6.09948	PLPPR2;PLPP3;PLPP1
3',5'-cyclic-GMP phosphodiesterase activity (GO:0047555)	2/7	0.119482	0.650862	0	0	4.17768	8.87585	PDE1A;PDE8A
acid-amino acid ligase activity (GO:0016881)	2/7	0.119482	0.650862	0	0	4.17768	8.87585	GHDC;GCLM
ADP transmembrane transporter activity (GO:0015217)	2/7	0.119482	0.650862	0	0	4.17768	8.87585	SLC17A9;SLC25A42
aminophospholipid flippase activity (GO:0015247)	2/7	0.119482	0.650862	0	0	4.17768	8.87585	ATP8A1;ATP11A
beta-1,3-galactosyltransferase activity (GO:0048531)	2/7	0.119482	0.650862	0	0	4.17768	8.87585	C1GALT1C1;B3GALT4
CDP-alcohol phosphatidyltransferase activity (GO:0017169)	2/7	0.119482	0.650862	0	0	4.17768	8.87585	CDIPT;PIGF
fatty acid elongase activity (GO:0009922)	2/7	0.119482	0.650862	0	0	4.17768	8.87585	ELOVL4;ELOVL3
hydrolase activity, acting on acid anhydrides, in phosphorus-containing anhydrides (GO:0016818)	2/7	0.119482	0.650862	0	0	4.17768	8.87585	ENPP1;NUDT12
icosanoid binding (GO:0050542)	2/7	0.119482	0.650862	0	0	4.17768	8.87585	ALOX5AP;PPARG
manganese ion transmembrane transporter activity (GO:0005384)	2/7	0.119482	0.650862	0	0	4.17768	8.87585	SLC11A2;SLC39A8
N-acetylglucosamine 6-O-sulfotransferase activity (GO:0001517)	2/7	0.119482	0.650862	0	0	4.17768	8.87585	CHST7;CHST2
oxysterol binding (GO:0008142)	2/7	0.119482	0.650862	0	0	4.17768	8.87585	INSIG1;OSBP
signal recognition particle binding (GO:0005047)	2/7	0.119482	0.650862	0	0	4.17768	8.87585	DERL1;SRPRA
sphingosine-1-phosphate phosphatase activity (GO:0042392)	2/7	0.119482	0.650862	0	0	4.17768	8.87585	PLPP3;PLPP1
SUMO-specific protease activity (GO:0016929)	2/7	0.119482	0.650862	0	0	4.17768	8.87585	SENP5;USPL1
threonine-type peptidase activity (GO:0070003)	2/7	0.119482	0.650862	0	0	4.17768	8.87585	GGT5;GGT7
protein tyrosine/serine/threonine phosphatase activity (GO:0008138)	4/22	0.120467	0.651936	0	0	2.32194	4.91411	DUSP4;DUSP23;DUSP10;DUSP1
cation transmembrane transporter activity (GO:0008324)	7/48	0.122399	0.658093	0	0	1.78474	3.7488	SLC25A15;SLC7A8;SLC1A1;SFXN1;SLC36A4;SLC39A1;SLC7A2
serine-type endopeptidase activity (GO:0004252)	13/105	0.127242	0.679716	0	0	1.47808	3.04731	PCSK1;C1S;C1R;HGF;MST1;PLAT;PCSK5;F3;C1RL;MASP1;ELANE;RHBDL1;CORIN
proton transmembrane transporter activity (GO:0015078)	6/40	0.132606	0.691757	0	0	1.84439	3.72635	SLC46A1;COX7A2L;MFSD3;SLC11A2;SLC33A1;ATP6V1B1
tau protein binding (GO:0048156)	6/40	0.132606	0.691757	0	0	1.84439	3.72635	ROCK2;MAP2;BIN1;FYN;TTBK2;SNCA
carboxy-lyase activity (GO:0016831)	4/23	0.136292	0.691757	0	0	2.19961	4.38371	GGCX;AZIN2;CSAD;PISD
low-density lipoprotein particle receptor binding (GO:0050750)	4/23	0.136292	0.691757	0	0	2.19961	4.38371	LRPAP1;ANKRA2;DKK1;APBB3
N-methyltransferase activity (GO:0008170)	4/23	0.136292	0.691757	0	0	2.19961	4.38371	N6AMT1;NNMT;METTL5;PEMT
phosphatidylinositol phospholipase C activity (GO:0004435)	4/23	0.136292	0.691757	0	0	2.19961	4.38371	EDNRA;BDKRB2;PLCH1;F2RL2
semaphorin receptor binding (GO:0030215)	4/23	0.136292	0.691757	0	0	2.19961	4.38371	SEMA3C;SEMA3A;SEMA3B;SEMA4G
methylated histone binding (GO:0035064)	9/68	0.137223	0.691757	0	0	1.59486	3.16762	ING4;L3MBTL1;CBX8;PHF2;ING5;ZMYND8;SPIN2B;TAF7;ING1
oxidoreductase activity, acting on the CH-NH group of donors, NAD or NADP as acceptor (GO:0016646)	3/15	0.13785	0.691757	0	0	2.61154	5.175	ALDH1L1;PYCR1;AASS
Wnt-activated receptor activity (GO:0042813)	3/15	0.13785	0.691757	0	0	2.61154	5.175	FZD4;LRP5;TSPAN12
neutral amino acid transmembrane transporter activity (GO:0015175)	5/32	0.14308	0.707546	0	0	1.9351	3.76251	SLC43A2;SLC7A8;SLC1A1;SFXN1;SLC36A4
adenylate kinase activity (GO:0004017)	2/8	0.150396	0.707546	0	0	3.48121	6.59508	AK1;AK3
aldehyde-lyase activity (GO:0016832)	2/8	0.150396	0.707546	0	0	3.48121	6.59508	PDXDC1;ALDOC
arginine transmembrane transporter activity (GO:0015181)	2/8	0.150396	0.707546	0	0	3.48121	6.59508	SLC47A1;SLC7A2
aryl hydrocarbon receptor binding (GO:0017162)	2/8	0.150396	0.707546	0	0	3.48121	6.59508	ARNT;ARNTL
DNA N-glycosylase activity (GO:0019104)	2/8	0.150396	0.707546	0	0	3.48121	6.59508	MPG;NEIL1
G protein-coupled glutamate receptor binding (GO:0035256)	2/8	0.150396	0.707546	0	0	3.48121	6.59508	HOMER1;FYN
inositol hexakisphosphate kinase activity (GO:0000828)	2/8	0.150396	0.707546	0	0	3.48121	6.59508	ITPKB;IP6K3
intramolecular oxidoreductase activity, interconverting aldoses and ketoses (GO:0016861)	2/8	0.150396	0.707546	0	0	3.48121	6.59508	MPI;HYI
neurotrophin binding (GO:0043121)	2/8	0.150396	0.707546	0	0	3.48121	6.59508	SORT1;HAP1
type II transforming growth factor beta receptor binding (GO:0005114)	2/8	0.150396	0.707546	0	0	3.48121	6.59508	TGFBR3;TGFBR3L
alpha-actinin binding (GO:0051393)	4/24	0.152903	0.715273	0	0	2.08951	3.92401	PDLIM1;PPARG;CACNA1C;MYPN
signal sequence binding (GO:0005048)	6/42	0.156995	0.720407	0	0	1.74173	3.22488	NFKBIA;CEMIP;KDELR1;KDELR2;KDELR3;TNPO1
exoribonuclease activity, producing 5'-phosphomonoesters (GO:0016896)	5/33	0.157264	0.720407	0	0	1.86589	3.45157	EXOSC7;PAN2;CNOT6L;ANGEL1;REXO2
RNA polymerase II-specific DNA-binding transcription factor binding (GO:0061629)	21/190	0.157693	0.720407	0	0	1.30028	2.40175	BBS2;HDAC4;GABARAPL1;MYOCD;BEX1;JUP;STAT3;ARNT;FOS;HIF1A;DLL1;TBX3;ARNTL;HIPK2;NFKBIA;DDRGK1;MYOD1;NCOA7;PPARG;PPARA;PPARGC1A
CoA hydrolase activity (GO:0016289)	3/16	0.15922	0.720407	0	0	2.41052	4.42925	ACOT13;ACOT1;ABCD1
transmembrane receptor protein phosphatase activity (GO:0019198)	3/16	0.15922	0.720407	0	0	2.41052	4.42925	PTPRE;PTPRM;PTPRF
transmembrane receptor protein tyrosine phosphatase activity (GO:0005001)	3/16	0.15922	0.720407	0	0	2.41052	4.42925	PTPRE;PTPRM;PTPRF
nuclear receptor binding (GO:0016922)	14/120	0.163775	0.73699	0	0	1.38127	2.49908	STAT5B;TMF1;JUP;WBP2;WIPI1;HIF1A;NR4A2;NR4A1;NR4A3;MYOD1;TAF7;NCOA7;HMGN3;PPARGC1A
protein kinase inhibitor activity (GO:0004860)	6/43	0.169873	0.737882	0	0	1.69456	3.00395	CDKN1C;HEXIM1;CDKN1A;ITPRIP;SH3BP5;SNCA
S-adenosylmethionine-dependent methyltransferase activity (GO:0008757)	6/43	0.169873	0.737882	0	0	1.69456	3.00395	N6AMT1;NNMT;ARMT1;PEMT;PCMTD1;TARBP1
chemorepellent activity (GO:0045499)	4/25	0.170227	0.737882	0	0	1.9899	3.52336	SEMA3C;SEMA3A;SEMA3B;SEMA4G
inward rectifier potassium channel activity (GO:0005242)	4/25	0.170227	0.737882	0	0	1.9899	3.52336	KCNK6;KCNJ8;ABCC9;KCNK1
phospholipase C activity (GO:0004629)	4/25	0.170227	0.737882	0	0	1.9899	3.52336	EDNRA;BDKRB2;PLCH1;F2RL2
protein-cysteine S-palmitoyltransferase activity (GO:0019706)	4/25	0.170227	0.737882	0	0	1.9899	3.52336	ZDHHC24;ZDHHC2;ZDHHC14;ZDHHC4
syntaxin binding (GO:0019905)	8/62	0.171707	0.737882	0	0	1.54845	2.72832	GOLGA2;ABCA1;TMED9;STX16;ABL1;VAMP1;STXBP5;VAMP2
3'-5'-exoribonuclease activity (GO:0000175)	5/34	0.171994	0.737882	0	0	1.80145	3.17108	EXOSC7;PAN2;CNOT6L;ANGEL1;REXO2
frizzled binding (GO:0005109)	5/34	0.171994	0.737882	0	0	1.80145	3.17108	WNT2B;WNT5A;WNT16;WNT2;WNT4
cytokine activity (GO:0005125)	19/173	0.179118	0.752509	0	0	1.29061	2.21946	IL11;WNT2B;IL15;GDF15;WNT5A;INHBB;WNT16;VEGFA;BMP4;KITLG;CXCL12;CCL8;IL1B;CCL2;INHA;SCG2;WNT2;LEFTY2;WNT4
calcium-release channel activity (GO:0015278)	3/17	0.18151	0.752509	0	0	2.23822	3.8194	ITPR1;MCOLN2;TPCN1
nucleobase-containing compound kinase activity (GO:0019205)	3/17	0.18151	0.752509	0	0	2.23822	3.8194	AK1;AK3;NME3
5S rRNA binding (GO:0008097)	2/9	0.18264	0.752509	0	0	2.98373	5.07305	TST;NOP53
alcohol dehydrogenase (NAD+) activity (GO:0004022)	2/9	0.18264	0.752509	0	0	2.98373	5.07305	ADH1B;ADHFE1
intramolecular transferase activity, phosphotransferases (GO:0016868)	2/9	0.18264	0.752509	0	0	2.98373	5.07305	PGM3;PGM1
L-alanine transmembrane transporter activity (GO:0015180)	2/9	0.18264	0.752509	0	0	2.98373	5.07305	SLC7A8;SLC36A4
methylation-dependent protein binding (GO:0140034)	8/63	0.182674	0.752509	0	0	1.52021	2.58444	ING4;L3MBTL1;CBX8;PHF2;ING5;ZMYND8;SPIN2B;ING1
phosphatidylinositol-4-phosphate binding (GO:0070273)	4/26	0.188195	0.771412	0	0	1.89935	3.17244	GSDMB;OSBP;PLEKHA5;ARFIP2
serine-type peptidase activity (GO:0008236)	14/125	0.202891	0.818255	0	0	1.31869	2.10343	CFD;PCSK1;C1S;C1R;HGF;MST1;PLAT;PCSK5;F3;C1RL;MASP1;ELANE;RHBDL1;CORIN
cholesterol transfer activity (GO:0120020)	3/18	0.204564	0.818255	0	0	2.08889	3.31481	ABCA1;STARD5;OSBPL2
retinoic acid receptor binding (GO:0042974)	3/18	0.204564	0.818255	0	0	2.08889	3.31481	NR4A2;RARG;PPARG
transforming growth factor beta receptor binding (GO:0005160)	3/18	0.204564	0.818255	0	0	2.08889	3.31481	TGFBR3;TGFBR3L;FERMT2
transmembrane receptor protein serine/threonine kinase activity (GO:0004675)	3/18	0.204564	0.818255	0	0	2.08889	3.31481	TGFBR3;TGFBR3L;LTBP1
protein heterodimerization activity (GO:0046982)	20/188	0.209797	0.823205	0	0	1.24508	1.94433	ZHX2;ZHX3;EPAS1;FZD4;ALG2;ZBTB1;ARNT;CYBA;ADRA2C;SDCBP2;HIF1A;ADRA2A;NR4A2;EXT2;NR4A1;BDKRB2;TAF7;TCF4;BUD23;TLR4
endopeptidase activity (GO:0004175)	32/315	0.210425	0.823205	0	0	1.18329	1.84432	PCSK1;C1S;C1R;PAPLN;PLAT;OMA1;ECE2;PCSK5;THSD4;ADAMTS4;CASP9;PIDD1;ADAMTS2;ADAMTS3;ADAMTSL4;ADAMTS1;C1RL;CASP1;ADAMTS9;ELANE;RHBDL1;CORIN;USP46;MMP7;MME;HGF;MST1;ADAM33;F3;REN;MASP1;TRABD2A
cAMP response element binding (GO:0035497)	2/10	0.215743	0.823205	0	0	2.61062	4.00382	NR4A3;CREB3L2
cyclin-dependent protein serine/threonine kinase inhibitor activity (GO:0004861)	2/10	0.215743	0.823205	0	0	2.61062	4.00382	HEXIM1;CDKN1A
cysteine-type endopeptidase activity involved in apoptotic signaling pathway (GO:0097199)	2/10	0.215743	0.823205	0	0	2.61062	4.00382	CASP9;CASP1
ligand-gated sodium channel activity (GO:0015280)	2/10	0.215743	0.823205	0	0	2.61062	4.00382	SCNN1G;ASIC1
nucleoside-triphosphate diphosphatase activity (GO:0047429)	2/10	0.215743	0.823205	0	0	2.61062	4.00382	ASMTL;ENPP1
prostaglandin receptor activity (GO:0004955)	2/10	0.215743	0.823205	0	0	2.61062	4.00382	PTGER2;PPARG
store-operated calcium channel activity (GO:0015279)	2/10	0.215743	0.823205	0	0	2.61062	4.00382	TRPC6;ORAI3
Tat protein binding (GO:0030957)	2/10	0.215743	0.823205	0	0	2.61062	4.00382	GABARAPL1;DLL1
lipoprotein particle receptor binding (GO:0070325)	4/28	0.225763	0.857484	0	0	1.74088	2.5909	LRPAP1;ANKRA2;APBB3;DKK1
NAD-retinol dehydrogenase activity (GO:0004745)	3/19	0.228233	0.858987	0	0	1.95823	2.89306	ADH1B;RDH11;RDH10
R-SMAD binding (GO:0070412)	3/19	0.228233	0.858987	0	0	1.95823	2.89306	RGCC;SMURF1;FOS
carboxypeptidase activity (GO:0004180)	5/38	0.235543	0.878423	0	0	1.58274	2.28843	AGBL5;CPM;FOLH1B;CPE;CPZ
DNA-binding transcription repressor activity, RNA polymerase II-specific (GO:0001227)	26/256	0.239233	0.878423	0	0	1.18233	1.69111	CEBPB;ZBTB25;SATB1;ZBTB1;CREM;MNT;NFIL3;TRPS1;ZNF404;ZNF248;ZNF785;TGIF1;OSR2;MYPOP;ZBTB16;SOX13;MITF;TBX3;HEYL;BCL6;SNAI1;GTF2IRD1;PPARG;PPARA;ZNF599;MZF1
hormone activity (GO:0005179)	9/78	0.240501	0.878423	0	0	1.36297	1.94228	SST;PENK;INHBB;PRL;IGF1;METRNL;CGA;INHA;CHGB
dicarboxylic acid transmembrane transporter activity (GO:0005310)	4/29	0.245216	0.878423	0	0	1.67115	2.349	SLC46A1;SLC13A3;SLC1A1;SLC26A6
inorganic anion transmembrane transporter activity (GO:0015103)	4/29	0.245216	0.878423	0	0	1.67115	2.349	ANKH;SLC26A11;SLC39A8;SLC26A6
ABC-type xenobiotic transporter activity (GO:0008559)	2/11	0.249311	0.878423	0	0	2.32042	3.22319	ABCC3;ABCA8
amino acid:sodium symporter activity (GO:0005283)	2/11	0.249311	0.878423	0	0	2.32042	3.22319	SLC1A1;SLC1A2
AMP binding (GO:0016208)	2/11	0.249311	0.878423	0	0	2.32042	3.22319	PRKAG2;PYGL
calcium channel inhibitor activity (GO:0019855)	2/11	0.249311	0.878423	0	0	2.32042	3.22319	ITPR1;SLC30A1
carbohydrate kinase activity (GO:0019200)	2/11	0.249311	0.878423	0	0	2.32042	3.22319	GALK2;GNE
hyaluronic acid binding (GO:0005540)	2/11	0.249311	0.878423	0	0	2.32042	3.22319	CEMIP;LAYN
inositol 1,4,5 trisphosphate binding (GO:0070679)	2/11	0.249311	0.878423	0	0	2.32042	3.22319	TRPC6;ITPR1
MAP-kinase scaffold activity (GO:0005078)	2/11	0.249311	0.878423	0	0	2.32042	3.22319	AKAP13;KSR1
superoxide-generating NAD(P)H oxidase activity (GO:0016175)	2/11	0.249311	0.878423	0	0	2.32042	3.22319	NOX4;CYBA
thioesterase binding (GO:0031996)	2/11	0.249311	0.878423	0	0	2.32042	3.22319	TRAF1;ADRA2A
ATPase activator activity (GO:0001671)	3/20	0.252376	0.881718	0	0	1.84294	2.53742	DNAJC1;DNAJB4;TOR1AIP2
tau-protein kinase activity (GO:0050321)	3/20	0.252376	0.881718	0	0	1.84294	2.53742	ROCK2;FYN;TTBK2
amino acid transmembrane transporter activity (GO:0015171)	6/49	0.255008	0.886431	0	0	1.45763	1.99179	SLC47A1;SLC7A8;SLC43A2;PDPN;SLC36A4;SLC7A2
sulfotransferase activity (GO:0008146)	5/40	0.269476	0.886431	0	0	1.49214	1.9566	TPST1;CHST7;CHST12;HS6ST1;CHST2
G protein-coupled receptor activity (GO:0004930)	28/283	0.273658	0.886431	0	0	1.14819	1.48791	NPR1;TM2D1;C5AR2;MRGPRF;FPR1;LPAR1;OPRL1;RORB;CELSR2;LTB4R;CNR1;ADGRG6;BDKRB2;S1PR1;S1PR3;CMKLR1;GPR135;TPRA1;ELOVL4;GPR78;ADRA2C;SSTR2;PDGFRL;ADRA2A;LPAR6;ADGRL1;F2RL2;ADGRL3
actinin binding (GO:0042805)	3/21	0.276857	0.886431	0	0	1.74045	2.23519	CSRP1;PPARG;CACNA1C
pyridoxal phosphate binding (GO:0030170)	3/21	0.276857	0.886431	0	0	1.74045	2.23519	OAT;CTH;PYGL
alanine transmembrane transporter activity (GO:0022858)	2/12	0.283008	0.886431	0	0	2.08827	2.63598	SLC7A8;SLC36A4
caspase binding (GO:0089720)	2/12	0.283008	0.886431	0	0	2.08827	2.63598	CARD16;NOL3
m7G(5')pppN diphosphatase activity (GO:0050072)	2/12	0.283008	0.886431	0	0	2.08827	2.63598	NUDT16L1;NUDT5
N-acetyllactosaminide beta-1,3-N-acetylglucosaminyltransferase activity (GO:0008532)	2/12	0.283008	0.886431	0	0	2.08827	2.63598	B3GNT9;B4GAT1
poly(A)-specific ribonuclease activity (GO:0004535)	2/12	0.283008	0.886431	0	0	2.08827	2.63598	PAN2;CNOT6L
transmembrane receptor protein tyrosine kinase adaptor activity (GO:0005068)	2/12	0.283008	0.886431	0	0	2.08827	2.63598	IRS1;GAB2
voltage-gated potassium channel activity involved in ventricular cardiac muscle cell action potential repolarization (GO:1902282)	2/12	0.283008	0.886431	0	0	2.08827	2.63598	KCNJ8;KCNE4
alpha-tubulin binding (GO:0043014)	4/31	0.285097	0.886431	0	0	1.54719	1.94161	EFHC1;FYN;DNAL1;SNCA
glucuronosyltransferase activity (GO:0015020)	4/31	0.285097	0.886431	0	0	1.54719	1.94161	CSGALNACT1;EXT2;CHSY1;B4GAT1
protein tyrosine kinase binding (GO:1990782)	8/72	0.292689	0.886431	0	0	1.30579	1.60435	SHC4;SHC3;PITPNM1;ANGPT1;MST1;NOX4;PHYHIP;TOB1
K63-linked polyubiquitin modification-dependent protein binding (GO:0070530)	3/22	0.30155	0.886431	0	0	1.64876	1.97657	ZRANB1;WDR81;ZBTB1
phospholipid transfer activity (GO:0120014)	3/22	0.30155	0.886431	0	0	1.64876	1.97657	PITPNM1;OSBPL2;PITPNC1
protein kinase A regulatory subunit binding (GO:0034237)	3/22	0.30155	0.886431	0	0	1.64876	1.97657	PRRC1;AKAP8L;AKAP9
potassium ion transmembrane transporter activity (GO:0015079)	4/32	0.305385	0.886431	0	0	1.49185	1.76961	KCNG1;ABCC9;KCNK1;KCNK3
SH2 domain binding (GO:0042169)	4/32	0.305385	0.886431	0	0	1.49185	1.76961	IRS1;ABL1;AFAP1;ARHGAP5
cytokine receptor binding (GO:0005126)	11/105	0.310817	0.886431	0	0	1.22253	1.42859	TGFBR3;IL11;KITLG;CXCL12;IL1B;PRL;OSMR;IL6R;PRLR;IL13RA1;VEGFA
protein kinase activator activity (GO:0030295)	7/63	0.311552	0.886431	0	0	1.30561	1.52259	CDKN1A;GPRC5A;RGCC;CAB39L;IGF2;PRKAG2;FAM20A
1-acylglycerol-3-phosphate O-acyltransferase activity (GO:0003841)	2/13	0.316555	0.886431	0	0	1.89832	2.18355	LPCAT1;AGPAT1
acid-thiol ligase activity (GO:0016878)	2/13	0.316555	0.886431	0	0	1.89832	2.18355	AASDH;ACSS1
BMP receptor binding (GO:0070700)	2/13	0.316555	0.886431	0	0	1.89832	2.18355	BMP4;GDF15
cysteine-type endopeptidase activity involved in execution phase of apoptosis (GO:0097200)	2/13	0.316555	0.886431	0	0	1.89832	2.18355	CASP9;CASP1
histone demethylase activity (H3-K9 specific) (GO:0032454)	2/13	0.316555	0.886431	0	0	1.89832	2.18355	PHF2;HR
I-SMAD binding (GO:0070411)	2/13	0.316555	0.886431	0	0	1.89832	2.18355	SMURF1;SMAD9
exopeptidase activity (GO:0008238)	6/53	0.317064	0.886431	0	0	1.33328	1.53148	CPM;MME;FOLH1B;XPNPEP3;DPEP2;CPE
protein tyrosine phosphatase activity (GO:0004725)	8/74	0.319155	0.886431	0	0	1.26608	1.44596	DUSP4;DUSP23;PTPRE;DUSP1;PTPRN;PTPRM;PTPRF;TNS2
cyclic nucleotide binding (GO:0030551)	3/23	0.326338	0.886431	0	0	1.56624	1.7539	PDE10A;PDE4D;PDE4B
fibroblast growth factor receptor binding (GO:0005104)	3/23	0.326338	0.886431	0	0	1.56624	1.7539	FGF7;FGF9;FGF1
protein phosphatase 1 binding (GO:0008157)	3/23	0.326338	0.886431	0	0	1.56624	1.7539	PPP1R3F;PPP1R3C;PPP1R3E
endoribonuclease activity (GO:0004521)	4/34	0.346325	0.886431	0	0	1.39224	1.47631	RNASEL;ENDOV;RIDA;LACTB2
metalloexopeptidase activity (GO:0008235)	6/55	0.348942	0.886431	0	0	1.27872	1.3463	AGBL5;CPM;FOLH1B;XPNPEP3;CPE;CPZ
endodeoxyribonuclease activity, producing 5'-phosphomonoesters (GO:0016888)	2/14	0.349722	0.886431	0	0	1.74003	1.82811	ENDOV;FAN1
L-glutamate transmembrane transporter activity (GO:0005313)	2/14	0.349722	0.886431	0	0	1.74003	1.82811	SLC1A1;SLC1A2
nucleoside diphosphate kinase activity (GO:0004550)	2/14	0.349722	0.886431	0	0	1.74003	1.82811	AK1;NME3
phosphatidylglycerol binding (GO:1901611)	2/14	0.349722	0.886431	0	0	1.74003	1.82811	MME;PITPNC1
phospholipase binding (GO:0043274)	2/14	0.349722	0.886431	0	0	1.74003	1.82811	FYN;ARHGAP6
sulfate transmembrane transporter activity (GO:0015116)	2/14	0.349722	0.886431	0	0	1.74003	1.82811	SLC26A11;SLC26A6
cell adhesion mediator activity (GO:0098631)	3/24	0.351115	0.886431	0	0	1.49157	1.56114	BCAM;NINJ1;MYPN
Notch binding (GO:0005112)	3/24	0.351115	0.886431	0	0	1.49157	1.56114	SNED1;DNER;DLL1
phosphatidylinositol-3,5-bisphosphate binding (GO:0080025)	3/24	0.351115	0.886431	0	0	1.49157	1.56114	GBF1;PLEKHA5;WIPI1
protein kinase regulator activity (GO:0019887)	10/98	0.353254	0.886431	0	0	1.18688	1.23502	HEXIM1;CDKN1C;CDKN1A;ITPRIP;RGCC;GPRC5A;CCNG1;SH3BP5;PRKAG2;SNCA
myosin binding (GO:0017022)	6/56	0.364989	0.886431	0	0	1.25308	1.26297	RAB3A;RAB3D;DMD;STXBP5;HAP1;NKD2
Hsp90 protein binding (GO:0051879)	4/35	0.366853	0.886431	0	0	1.34726	1.35102	HDAC8;HIF1A;NPAS2;ARNTL
non-membrane spanning protein tyrosine kinase activity (GO:0004715)	4/35	0.366853	0.886431	0	0	1.34726	1.35102	ITK;ABL1;SLA;FYN
1,4-alpha-oligoglucan phosphorylase activity (GO:0004645)	1/5	0.367205	0.886431	0	0	2.6097	2.61448	PYGL
3-chloroallyl aldehyde dehydrogenase activity (GO:0004028)	1/5	0.367205	0.886431	0	0	2.6097	2.61448	ALDH3A2
ADP-ribose diphosphatase activity (GO:0047631)	1/5	0.367205	0.886431	0	0	2.6097	2.61448	NUDT5
all-trans retinal binding (GO:0005503)	1/5	0.367205	0.886431	0	0	2.6097	2.61448	ABCA4
alpha-2A adrenergic receptor binding (GO:0031694)	1/5	0.367205	0.886431	0	0	2.6097	2.61448	ADRA2C
annealing activity (GO:0097617)	1/5	0.367205	0.886431	0	0	2.6097	2.61448	EIF4B
apolipoprotein A-I binding (GO:0034186)	1/5	0.367205	0.886431	0	0	2.6097	2.61448	ABCA1
benzodiazepine receptor binding (GO:0030156)	1/5	0.367205	0.886431	0	0	2.6097	2.61448	TSPOAP1
beta-2 adrenergic receptor binding (GO:0031698)	1/5	0.367205	0.886431	0	0	2.6097	2.61448	PDE4D
C-acetyltransferase activity (GO:0016453)	1/5	0.367205	0.886431	0	0	2.6097	2.61448	GCAT
C-palmitoyltransferase activity (GO:0016454)	1/5	0.367205	0.886431	0	0	2.6097	2.61448	SPTSSA
C-X-C chemokine binding (GO:0019958)	1/5	0.367205	0.886431	0	0	2.6097	2.61448	ACKR3
C-X-C chemokine receptor activity (GO:0016494)	1/5	0.367205	0.886431	0	0	2.6097	2.61448	ACKR3
cadmium ion binding (GO:0046870)	1/5	0.367205	0.886431	0	0	2.6097	2.61448	SLC11A2
calcitonin family receptor activity (GO:0097642)	1/5	0.367205	0.886431	0	0	2.6097	2.61448	RAMP1
carbonyl reductase (NADPH) activity (GO:0004090)	1/5	0.367205	0.886431	0	0	2.6097	2.61448	DCXR
cell adhesive protein binding involved in bundle of His cell-Purkinje myocyte communication (GO:0086083)	1/5	0.367205	0.886431	0	0	2.6097	2.61448	JUP
choline transmembrane transporter activity (GO:0015220)	1/5	0.367205	0.886431	0	0	2.6097	2.61448	SLC44A1
double-stranded RNA adenosine deaminase activity (GO:0003726)	1/5	0.367205	0.886431	0	0	2.6097	2.61448	ADARB1
endogenous lipid antigen binding (GO:0030883)	1/5	0.367205	0.886431	0	0	2.6097	2.61448	CD1D
endoribonuclease activity, producing 3'-phosphomonoesters (GO:0016892)	1/5	0.367205	0.886431	0	0	2.6097	2.61448	RIDA
epoxide hydrolase activity (GO:0004301)	1/5	0.367205	0.886431	0	0	2.6097	2.61448	EPHX1
exogenous lipid antigen binding (GO:0030884)	1/5	0.367205	0.886431	0	0	2.6097	2.61448	CD1D
glutathione transmembrane transporter activity (GO:0034634)	1/5	0.367205	0.886431	0	0	2.6097	2.61448	SLC13A3
histone demethylase activity (H3-trimethyl-K4 specific) (GO:0034647)	1/5	0.367205	0.886431	0	0	2.6097	2.61448	JARID2
inorganic phosphate transmembrane transporter activity (GO:0005315)	1/5	0.367205	0.886431	0	0	2.6097	2.61448	ANKH
interferon receptor activity (GO:0004904)	1/5	0.367205	0.886431	0	0	2.6097	2.61448	IFNGR1
interleukin-1 receptor activity (GO:0004908)	1/5	0.367205	0.886431	0	0	2.6097	2.61448	IL1R1
L-arginine transmembrane transporter activity (GO:0061459)	1/5	0.367205	0.886431	0	0	2.6097	2.61448	SLC47A1
L-lactate dehydrogenase activity (GO:0004459)	1/5	0.367205	0.886431	0	0	2.6097	2.61448	LDHA
L-leucine transmembrane transporter activity (GO:0015190)	1/5	0.367205	0.886431	0	0	2.6097	2.61448	SLC7A8
L-lysine transmembrane transporter activity (GO:0015189)	1/5	0.367205	0.886431	0	0	2.6097	2.61448	SLC7A2
lipase binding (GO:0035473)	1/5	0.367205	0.886431	0	0	2.6097	2.61448	LRPAP1
nerve growth factor binding (GO:0048406)	1/5	0.367205	0.886431	0	0	2.6097	2.61448	SORT1
nucleoside kinase activity (GO:0019206)	1/5	0.367205	0.886431	0	0	2.6097	2.61448	DGUOK
nucleotide phosphatase activity, acting on free nucleotides (GO:0098519)	1/5	0.367205	0.886431	0	0	2.6097	2.61448	NUDT16L1
opioid receptor binding (GO:0031628)	1/5	0.367205	0.886431	0	0	2.6097	2.61448	PENK
oxidoreductase activity, acting on a sulfur group of donors, disulfide as acceptor (GO:0016671)	1/5	0.367205	0.886431	0	0	2.6097	2.61448	MSRB2
oxidoreductase activity, acting on a sulfur group of donors, NAD(P) as acceptor (GO:0016668)	1/5	0.367205	0.886431	0	0	2.6097	2.61448	TXN
peptidoglycan immune receptor activity (GO:0016019)	1/5	0.367205	0.886431	0	0	2.6097	2.61448	CD14
phosphodiesterase I activity (GO:0004528)	1/5	0.367205	0.886431	0	0	2.6097	2.61448	ENPP1
polyol transmembrane transporter activity (GO:0015166)	1/5	0.367205	0.886431	0	0	2.6097	2.61448	SLC2A13
prostaglandin E receptor activity (GO:0004957)	1/5	0.367205	0.886431	0	0	2.6097	2.61448	PTGER2
protein geranylgeranyltransferase activity (GO:0004661)	1/5	0.367205	0.886431	0	0	2.6097	2.61448	RABGGTA
purine nucleotide transmembrane transporter activity (GO:0015216)	1/5	0.367205	0.886431	0	0	2.6097	2.61448	SLC17A9
pyruvate dehydrogenase (acetyl-transferring) kinase activity (GO:0004740)	1/5	0.367205	0.886431	0	0	2.6097	2.61448	PDK4
rDNA binding (GO:0000182)	1/5	0.367205	0.886431	0	0	2.6097	2.61448	TSPYL2
RNA polymerase II general transcription initiation factor binding (GO:0001091)	1/5	0.367205	0.886431	0	0	2.6097	2.61448	TCF4
RNA strand annealing activity (GO:0033592)	1/5	0.367205	0.886431	0	0	2.6097	2.61448	EIF4B
sequence-specific single stranded DNA binding (GO:0098847)	1/5	0.367205	0.886431	0	0	2.6097	2.61448	STN1
serine C-palmitoyltransferase activity (GO:0004758)	1/5	0.367205	0.886431	0	0	2.6097	2.61448	SPTSSA
sphingomyelin phosphodiesterase activity (GO:0004767)	1/5	0.367205	0.886431	0	0	2.6097	2.61448	SMPDL3A
sphingosine-1-phosphate receptor activity (GO:0038036)	1/5	0.367205	0.886431	0	0	2.6097	2.61448	S1PR1
TAP1 binding (GO:0046978)	1/5	0.367205	0.886431	0	0	2.6097	2.61448	HLA-F
testosterone dehydrogenase [NAD(P)] activity (GO:0030283)	1/5	0.367205	0.886431	0	0	2.6097	2.61448	HSD17B2
tumor necrosis factor binding (GO:0043120)	1/5	0.367205	0.886431	0	0	2.6097	2.61448	TNFRSF1B
type 2 fibroblast growth factor receptor binding (GO:0005111)	1/5	0.367205	0.886431	0	0	2.6097	2.61448	FGF7
voltage-gated calcium channel activity involved in cardiac muscle cell action potential (GO:0086007)	1/5	0.367205	0.886431	0	0	2.6097	2.61448	CACNA1C
G protein-coupled receptor binding (GO:0001664)	14/143	0.369907	0.888359	0	0	1.13356	1.12733	TUB;WNT2B;HOMER1;WNT5A;FPR1;ADM;WNT16;CXCL12;GNAL;PENK;S1PR1;SAA1;WNT2;WNT4
acidic amino acid transmembrane transporter activity (GO:0015172)	2/15	0.382318	0.888359	0	0	1.60609	1.54427	SLC1A1;SLC1A2
bicarbonate transmembrane transporter activity (GO:0015106)	2/15	0.382318	0.888359	0	0	1.60609	1.54427	SLC39A8;SLC26A6
clathrin adaptor activity (GO:0035615)	2/15	0.382318	0.888359	0	0	1.60609	1.54427	DAB2;STON1
cysteine-type endopeptidase activity involved in apoptotic process (GO:0097153)	2/15	0.382318	0.888359	0	0	1.60609	1.54427	CASP9;CASP1
death receptor binding (GO:0005123)	2/15	0.382318	0.888359	0	0	1.60609	1.54427	PIDD1;BDNF
lysophosphatidic acid acyltransferase activity (GO:0042171)	2/15	0.382318	0.888359	0	0	1.60609	1.54427	LPCAT1;AGPAT1
muscle alpha-actinin binding (GO:0051371)	2/15	0.382318	0.888359	0	0	1.60609	1.54427	PDLIM1;MYPN
myosin V binding (GO:0031489)	2/15	0.382318	0.888359	0	0	1.60609	1.54427	RAB3A;RAB3D
nucleotide diphosphatase activity (GO:0004551)	2/15	0.382318	0.888359	0	0	1.60609	1.54427	ENPP1;NUDT12
oxidoreductase activity, acting on NAD(P)H, oxygen as acceptor (GO:0050664)	2/15	0.382318	0.888359	0	0	1.60609	1.54427	NOX4;CYBA
solute:anion antiporter activity (GO:0140323)	2/15	0.382318	0.888359	0	0	1.60609	1.54427	SLC26A11;SLC26A6
voltage-gated potassium channel activity involved in cardiac muscle cell action potential repolarization (GO:0086008)	2/15	0.382318	0.888359	0	0	1.60609	1.54427	KCNJ8;KCNE4
phosphoric diester hydrolase activity (GO:0008081)	4/36	0.387343	0.888359	0	0	1.30509	1.2378	ENPP1;MPPE1;GPCPD1;SMPDL3A
kinase activity (GO:0016301)	11/112	0.389856	0.888359	0	0	1.13736	1.07137	ITPKB;DGKE;GK;ADPGK;NMRK1;DCAKD;ABL1;DOLK;IP6K3;COASY;PGM2L1
transcription regulatory region nucleic acid binding (GO:0001067)	20/212	0.395202	0.888359	0	0	1.088	1.01005	CREBZF;HDAC4;CEBPA;CEBPB;STAT3;SOX13;NR1H3;FOS;KLF15;ARNTL;PER1;WT1;BASP1;HAND2;CREB3L2;TAF7;PPARG;TBL1X;MZF1;SNCA
epidermal growth factor receptor binding (GO:0005154)	3/26	0.400249	0.888359	0	0	1.36172	1.24688	EFEMP1;AREG;EREG
phosphatidylinositol-3,4-bisphosphate binding (GO:0043325)	3/26	0.400249	0.888359	0	0	1.36172	1.24688	PLEKHA1;PLEKHA2;GAB2
potassium channel activity (GO:0005267)	9/91	0.401166	0.888359	0	0	1.14607	1.0468	KCNG1;KCNG2;KCNK6;KCNMB4;ABCC9;KCNK1;KCNK2;HCN2;KCNK3
calcium channel regulator activity (GO:0005246)	4/37	0.407743	0.888359	0	0	1.26547	1.13528	STIM1;ITPR1;SLC30A1;SGK1
3'-5' exonuclease activity (GO:0008408)	5/48	0.411401	0.888359	0	0	1.214	1.07826	EXOSC7;PAN2;CNOT6L;ANGEL1;REXO2
phosphatase binding (GO:0019902)	11/114	0.412806	0.888359	0	0	1.11515	0.986663	PPP1R3F;SH3YL1;PPP1R3C;JUP;PPME1;PPP1R32;STAT3;EIF2AK3;MYO16;MAP3K5;SYTL2
C4-dicarboxylate transmembrane transporter activity (GO:0015556)	2/16	0.414189	0.888359	0	0	1.49129	1.31447	SLC13A3;SLC1A1
CARD domain binding (GO:0050700)	2/16	0.414189	0.888359	0	0	1.49129	1.31447	CASP1;CARD16
chloride transmembrane transporter activity (GO:0015108)	2/16	0.414189	0.888359	0	0	1.49129	1.31447	SLC1A1;SLC26A6
oxidoreductase activity, acting on NAD(P)H, quinone or similar compound as acceptor (GO:0016655)	2/16	0.414189	0.888359	0	0	1.49129	1.31447	DCXR;CBR4
transmembrane receptor protein serine/threonine kinase binding (GO:0070696)	2/16	0.414189	0.888359	0	0	1.49129	1.31447	BMP4;GDF15
11-cis retinal binding (GO:0005502)	1/6	0.422557	0.888359	0	0	2.08764	1.79836	ABCA4
acid phosphatase activity (GO:0003993)	1/6	0.422557	0.888359	0	0	2.08764	1.79836	ACP2
alpha-N-acetylgalactosaminide alpha-2,6-sialyltransferase activity (GO:0001665)	1/6	0.422557	0.888359	0	0	2.08764	1.79836	ST6GALNAC4
dehydroascorbic acid transmembrane transporter activity (GO:0033300)	1/6	0.422557	0.888359	0	0	2.08764	1.79836	SLC2A10
DNA-methyltransferase activity (GO:0009008)	1/6	0.422557	0.888359	0	0	2.08764	1.79836	N6AMT1
double-stranded methylated DNA binding (GO:0010385)	1/6	0.422557	0.888359	0	0	2.08764	1.79836	WT1
G protein-coupled opioid receptor activity (GO:0004985)	1/6	0.422557	0.888359	0	0	2.08764	1.79836	OPRL1
L-serine transmembrane transporter activity (GO:0015194)	1/6	0.422557	0.888359	0	0	2.08764	1.79836	SFXN1
lactate dehydrogenase activity (GO:0004457)	1/6	0.422557	0.888359	0	0	2.08764	1.79836	LDHA
LBD domain binding (GO:0050693)	1/6	0.422557	0.888359	0	0	2.08764	1.79836	PPARG
MHC class I receptor activity (GO:0032393)	1/6	0.422557	0.888359	0	0	2.08764	1.79836	MR1
NADP-retinol dehydrogenase activity (GO:0052650)	1/6	0.422557	0.888359	0	0	2.08764	1.79836	RDH11
nucleosomal histone binding (GO:0031493)	1/6	0.422557	0.888359	0	0	2.08764	1.79836	L3MBTL1
primary miRNA binding (GO:0070878)	1/6	0.422557	0.888359	0	0	2.08764	1.79836	STAT3
RNA-directed DNA polymerase activity (GO:0003964)	1/6	0.422557	0.888359	0	0	2.08764	1.79836	TEP1
sulfatide binding (GO:0120146)	1/6	0.422557	0.888359	0	0	2.08764	1.79836	PPT1
sulfur amino acid transmembrane transporter activity (GO:0000099)	1/6	0.422557	0.888359	0	0	2.08764	1.79836	SLC1A1
supercoiled DNA binding (GO:0097100)	1/6	0.422557	0.888359	0	0	2.08764	1.79836	ABL1
telomerase activity (GO:0003720)	1/6	0.422557	0.888359	0	0	2.08764	1.79836	TEP1
thiol oxidase activity (GO:0016972)	1/6	0.422557	0.888359	0	0	2.08764	1.79836	TMX3
thyroid hormone transmembrane transporter activity (GO:0015349)	1/6	0.422557	0.888359	0	0	2.08764	1.79836	SLC7A8
tripeptide transmembrane transporter activity (GO:0042937)	1/6	0.422557	0.888359	0	0	2.08764	1.79836	SLC13A3
voltage-gated potassium channel activity (GO:0005249)	8/82	0.427847	0.888359	0	0	1.12871	0.958263	KCNG1;KCNG2;KCNK6;KCNJ8;KCNE4;KCNK1;KCNK2;HCN2
ATPase regulator activity (GO:0060590)	4/38	0.428001	0.888359	0	0	1.22818	1.04227	DNAJC1;DNAJB4;TOR1AIP2;SIL1
sodium channel activity (GO:0005272)	4/38	0.428001	0.888359	0	0	1.22818	1.04227	SCNN1G;KCNK1;HCN2;ASIC1
serine-type endopeptidase inhibitor activity (GO:0004867)	6/60	0.429237	0.888359	0	0	1.16001	0.981071	SERPINB10;SERPINF1;SERPINE1;TFPI2;SERPINH1;TFPI
protein homodimerization activity (GO:0042803)	57/636	0.442806	0.888359	0	0	1.02821	0.837604	HSPB6;NUDT5;ZDHHC2;IMPA2;KYNU;ENPP1;IL6R;ABCD1;MAP3K5;TPD52;BNIP3L;PDGFRA;ZHX2;TRPC6;ZHX3;MME;ZBTB38;ARNT;MTUS2;NUDT16L1;ADRA2C;SDCBP2;ADRA2A;ALDH3A2;TPST1;ALDH1A3;ACOX2;HAND2;MYOD1;MASP1;MZF1;CEBPA;CEBPB;PEX11A;ZBTB1;TXN;HSD11B1;PGRMC1;MTHFD1L;FLRT3;GSTM4;GSTM3;GSTM2;CADM1;JUP;FZD4;GDF15;EIF2AK1;ZBTB16;STAT3;INHBB;VEGFA;MKLN1;EXT2;NR4A3;GSTA4;XPNPEP3
anion transmembrane transporter activity (GO:0008509)	2/17	0.445212	0.888359	0	0	1.3918	1.12625	SLC26A11;SLC39A8
ionotropic glutamate receptor activity (GO:0004970)	2/17	0.445212	0.888359	0	0	1.3918	1.12625	GRIA3;GRIA4
MHC class I protein binding (GO:0042288)	2/17	0.445212	0.888359	0	0	1.3918	1.12625	DERL1;HLA-E
ribosomal small subunit binding (GO:0043024)	2/17	0.445212	0.888359	0	0	1.3918	1.12625	PIM1;EIF4B
methyltransferase activity (GO:0008168)	5/50	0.446833	0.888359	0	0	1.15991	0.934392	N6AMT1;ARMT1;NNMT;BUD23;METTL7A
potassium channel regulator activity (GO:0015459)	5/50	0.446833	0.888359	0	0	1.15991	0.934392	KCNE4;AKAP9;KCNMB4;ABCC9;SGK1
signaling receptor complex adaptor activity (GO:0030159)	4/39	0.448074	0.888359	0	0	1.19302	0.957757	IRS1;GAB2;SORBS1;SAV1
histone demethylase activity (GO:0032452)	3/28	0.44828	0.888359	0	0	1.25265	1.00504	PHF2;HR;JARID2
inorganic cation transmembrane transporter activity (GO:0022890)	5/51	0.46435	0.888359	0	0	1.13464	0.870397	SLC46A1;TRPC6;ABCC9;SLC39A1;ATP6V1B1
kinesin binding (GO:0019894)	3/29	0.471711	0.888359	0	0	1.2044	0.904974	CLSTN1;TTBK2;SNCA
1-alkyl-2-acetylglycerophosphocholine esterase activity (GO:0003847)	1/7	0.473069	0.888359	0	0	1.73961	1.30212	PLA2G6
ABC-type glutathione S-conjugate transporter activity (GO:0015431)	1/7	0.473069	0.888359	0	0	1.73961	1.30212	ABCC3
acyl-CoA oxidase activity (GO:0003997)	1/7	0.473069	0.888359	0	0	1.73961	1.30212	ACOX2
alcohol dehydrogenase [NAD(P)+] activity (GO:0018455)	1/7	0.473069	0.888359	0	0	1.73961	1.30212	ADHFE1
alcohol dehydrogenase activity, zinc-dependent (GO:0004024)	1/7	0.473069	0.888359	0	0	1.73961	1.30212	ADH1B
aspartic-type endopeptidase inhibitor activity (GO:0019828)	1/7	0.473069	0.888359	0	0	1.73961	1.30212	BIN1
branched-chain amino acid transmembrane transporter activity (GO:0015658)	1/7	0.473069	0.888359	0	0	1.73961	1.30212	SLC7A8
cell-matrix adhesion mediator activity (GO:0098634)	1/7	0.473069	0.888359	0	0	1.73961	1.30212	EMILIN1
DEAD/H-box RNA helicase binding (GO:0017151)	1/7	0.473069	0.888359	0	0	1.73961	1.30212	AKAP8L
GPI anchor binding (GO:0034235)	1/7	0.473069	0.888359	0	0	1.73961	1.30212	MPPE1
interleukin-6 receptor binding (GO:0005138)	1/7	0.473069	0.888359	0	0	1.73961	1.30212	IL6R
JUN kinase binding (GO:0008432)	1/7	0.473069	0.888359	0	0	1.73961	1.30212	DUSP10
L-proline transmembrane transporter activity (GO:0015193)	1/7	0.473069	0.888359	0	0	1.73961	1.30212	SLC36A4
leucine binding (GO:0070728)	1/7	0.473069	0.888359	0	0	1.73961	1.30212	SESN1
minor groove of adenine-thymine-rich DNA binding (GO:0003680)	1/7	0.473069	0.888359	0	0	1.73961	1.30212	HAND2
morphogen activity (GO:0016015)	1/7	0.473069	0.888359	0	0	1.73961	1.30212	NBL1
myosin heavy chain binding (GO:0032036)	1/7	0.473069	0.888359	0	0	1.73961	1.30212	NKD2
N-acylsphingosine amidohydrolase activity (GO:0017040)	1/7	0.473069	0.888359	0	0	1.73961	1.30212	NAAA
N6-methyladenosine-containing RNA binding (GO:1990247)	1/7	0.473069	0.888359	0	0	1.73961	1.30212	YTHDF3
NAD(P)H oxidase H2O2-forming activity (GO:0016174)	1/7	0.473069	0.888359	0	0	1.73961	1.30212	NOX4
nitric-oxide synthase binding (GO:0050998)	1/7	0.473069	0.888359	0	0	1.73961	1.30212	DMD
organic acid:sodium symporter activity (GO:0005343)	1/7	0.473069	0.888359	0	0	1.73961	1.30212	SLC13A3
oxidoreductase activity, acting on the CH-CH group of donors, oxygen as acceptor (GO:0016634)	1/7	0.473069	0.888359	0	0	1.73961	1.30212	ACOX2
phosphatidic acid transfer activity (GO:1990050)	1/7	0.473069	0.888359	0	0	1.73961	1.30212	PITPNC1
phospholipid scramblase activity (GO:0017128)	1/7	0.473069	0.888359	0	0	1.73961	1.30212	PLSCR4
rRNA (adenine) methyltransferase activity (GO:0016433)	1/7	0.473069	0.888359	0	0	1.73961	1.30212	METTL5
rRNA methyltransferase activity (GO:0008649)	1/7	0.473069	0.888359	0	0	1.73961	1.30212	BUD23
S-methyltransferase activity (GO:0008172)	1/7	0.473069	0.888359	0	0	1.73961	1.30212	BHMT2
sphingosine N-acyltransferase activity (GO:0050291)	1/7	0.473069	0.888359	0	0	1.73961	1.30212	CERS6
succinate transmembrane transporter activity (GO:0015141)	1/7	0.473069	0.888359	0	0	1.73961	1.30212	SLC13A3
UDP-xylosyltransferase activity (GO:0035252)	1/7	0.473069	0.888359	0	0	1.73961	1.30212	POGLUT1
vascular endothelial growth factor-activated receptor activity (GO:0005021)	1/7	0.473069	0.888359	0	0	1.73961	1.30212	PDGFRA
cadherin binding involved in cell-cell adhesion (GO:0098641)	2/18	0.475294	0.888359	0	0	1.30474	0.970493	PDLIM1;TRIM29
oxidoreductase activity, acting on single donors with incorporation of molecular oxygen, incorporation of two atoms of oxygen (GO:0016702)	2/18	0.475294	0.888359	0	0	1.30474	0.970493	ADI1;PIR
oxidoreductase activity, acting on the CH-CH group of donors, NAD or NADP as acceptor (GO:0016628)	2/18	0.475294	0.888359	0	0	1.30474	0.970493	TECR;PTGR1
RNA polymerase binding (GO:0070063)	2/18	0.475294	0.888359	0	0	1.30474	0.970493	BIN1;PPIB
protein serine/threonine kinase inhibitor activity (GO:0030291)	3/30	0.494677	0.895623	0	0	1.15973	0.816277	HEXIM1;CDKN1A;PRKAG2
oxidoreductase activity, acting on the CH-OH group of donors, NAD or NADP as acceptor (GO:0016616)	8/87	0.495352	0.895623	0	0	1.05698	0.742515	LDHA;H6PD;ADH1B;RDH11;DCXR;RDH10;PTGR1;CBR4
anion:anion antiporter activity (GO:0015301)	2/19	0.504359	0.895623	0	0	1.22792	0.84047	SLC26A11;SLC26A6
histone deacetylase activity (GO:0004407)	2/19	0.504359	0.895623	0	0	1.22792	0.84047	HDAC4;HDAC8
phosphatidic acid binding (GO:0070300)	2/19	0.504359	0.895623	0	0	1.22792	0.84047	PITPNM1;PITPNC1
phosphatidylinositol 3-kinase regulator activity (GO:0035014)	2/19	0.504359	0.895623	0	0	1.22792	0.84047	WDR81;WDR91
magnesium ion binding (GO:0000287)	13/146	0.515369	0.895623	0	0	1.02012	0.676211	NUDT5;ENDOV;NUAK2;ABL1;NUDT18;MOV10L1;SIK1;SIK2;PGM1;FAN1;MAP3K5;NUDT12;SNCA
Hsp70 protein binding (GO:0030544)	3/31	0.517132	0.895623	0	0	1.11825	0.737439	HDAC8;SNCA;DNAJC18
kinase activator activity (GO:0019209)	3/31	0.517132	0.895623	0	0	1.11825	0.737439	GPRC5A;RGCC;PRKAG2
5'-flap endonuclease activity (GO:0017108)	1/8	0.519165	0.895623	0	0	1.49101	0.977406	FAN1
7SK snRNA binding (GO:0097322)	1/8	0.519165	0.895623	0	0	1.49101	0.977406	HEXIM1
alpha-(1->3)-fucosyltransferase activity (GO:0046920)	1/8	0.519165	0.895623	0	0	1.49101	0.977406	FUT11
bubble DNA binding (GO:0000405)	1/8	0.519165	0.895623	0	0	1.49101	0.977406	ABL1
calcium-independent phospholipase A2 activity (GO:0047499)	1/8	0.519165	0.895623	0	0	1.49101	0.977406	PLA2G6
cAMP-dependent protein kinase inhibitor activity (GO:0004862)	1/8	0.519165	0.895623	0	0	1.49101	0.977406	PRKAG2
CD4 receptor binding (GO:0042609)	1/8	0.519165	0.895623	0	0	1.49101	0.977406	PLSCR4
cuprous ion binding (GO:1903136)	1/8	0.519165	0.895623	0	0	1.49101	0.977406	SNCA
disulfide oxidoreductase activity (GO:0015036)	1/8	0.519165	0.895623	0	0	1.49101	0.977406	GLRX
estradiol 17-beta-dehydrogenase activity (GO:0004303)	1/8	0.519165	0.895623	0	0	1.49101	0.977406	HSD17B2
ether hydrolase activity (GO:0016803)	1/8	0.519165	0.895623	0	0	1.49101	0.977406	EPHX1
glucosidase activity (GO:0015926)	1/8	0.519165	0.895623	0	0	1.49101	0.977406	MOGS
glycine transmembrane transporter activity (GO:0015187)	1/8	0.519165	0.895623	0	0	1.49101	0.977406	SLC7A8
hyalurononglucosaminidase activity (GO:0004415)	1/8	0.519165	0.895623	0	0	1.49101	0.977406	CEMIP
interleukin-17 receptor activity (GO:0030368)	1/8	0.519165	0.895623	0	0	1.49101	0.977406	IL17RC
lysophospholipid acyltransferase activity (GO:0071617)	1/8	0.519165	0.895623	0	0	1.49101	0.977406	LPCAT3
mitogen-activated protein kinase kinase binding (GO:0031434)	1/8	0.519165	0.895623	0	0	1.49101	0.977406	TRIB2
O-acetyltransferase activity (GO:0016413)	1/8	0.519165	0.895623	0	0	1.49101	0.977406	LPCAT1
poly(G) binding (GO:0034046)	1/8	0.519165	0.895623	0	0	1.49101	0.977406	ATXN1
protein kinase B binding (GO:0043422)	1/8	0.519165	0.895623	0	0	1.49101	0.977406	PDE3B
pyrimidine nucleotide-sugar transmembrane transporter activity (GO:0015165)	1/8	0.519165	0.895623	0	0	1.49101	0.977406	SLC35A2
retinal dehydrogenase activity (GO:0001758)	1/8	0.519165	0.895623	0	0	1.49101	0.977406	ALDH1A3
serine transmembrane transporter activity (GO:0022889)	1/8	0.519165	0.895623	0	0	1.49101	0.977406	SFXN1
siRNA binding (GO:0035197)	1/8	0.519165	0.895623	0	0	1.49101	0.977406	FAM172A
tRNA-specific adenosine deaminase activity (GO:0008251)	1/8	0.519165	0.895623	0	0	1.49101	0.977406	ADARB1
vascular endothelial growth factor receptor 2 binding (GO:0043184)	1/8	0.519165	0.895623	0	0	1.49101	0.977406	VEGFA
xylosyltransferase activity (GO:0042285)	1/8	0.519165	0.895623	0	0	1.49101	0.977406	POGLUT1
transition metal ion binding (GO:0046914)	39/445	0.519202	0.895623	0	0	1.00244	0.657063	ZNF331;HDAC4;PHF2;B4GALT1;ADH1B;ZMYND8;LOXL3;MT1X;LITAF;CXXC4;MT2A;ADAMTS3;CSRP1;PIM1;ABL1;ENPP1;MGAT1;NUDT12;SNCA;MME;GALNT2;BHMT2;SLC30A5;QPCTL;SLC11A2;ADAM33;SOD2;POMGNT1;WT1;LACTB2;PAPPA;XPNPEP3;MSRB2;PPARG;MPPE1;SMPDL3A;B4GALT7;LIMS1;MT1E
acylglycerol O-acyltransferase activity (GO:0016411)	2/20	0.532358	0.899133	0	0	1.15964	0.731082	LPCAT1;AGPAT1
microtubule plus-end binding (GO:0051010)	2/20	0.532358	0.899133	0	0	1.15964	0.731082	STIM1;TTBK2
nucleoside monophosphate kinase activity (GO:0050145)	2/20	0.532358	0.899133	0	0	1.15964	0.731082	AK1;AK3
hydro-lyase activity (GO:0016836)	5/55	0.532457	0.899133	0	0	1.04364	0.657755	ECHDC2;NAXD;HACD3;ENO3;L3HYPDH
metal ion binding (GO:0046872)	45/517	0.536575	0.899133	0	0	0.994737	0.619273	SPARC;C1R;ITSN1;ITPR1;MT1X;FBLN1;NUDT5;NOL3;RASGRP2;ENDOV;CDH4;MT2A;NUAK2;DNER;ABL1;MOV10L1;NUDT18;ENPP1;CDH26;SLC25A23;PGM1;MAP3K5;NUDT12;TGM2;SNCA;CSGALNACT1;TPD52;ARSA;IGFBP3;BRAF;RCN3;RCN1;STIM1;PITPNM1;PLSCR4;CDH11;PIR;CALU;SIK1;SIK2;MASP1;NUCB2;FAN1;ADGRL3;MT1E
phosphatidylinositol phosphate binding (GO:1901981)	9/102	0.539666	0.899133	0	0	1.0099	0.622912	GSDMB;OSBP;GBF1;PLEKHA5;ARFIP2;WIPI1;GAB2;TTPAL;FERMT2
ligand-gated cation channel activity (GO:0099094)	7/80	0.556808	0.899133	0	0	1.00063	0.585903	KCNK6;SCNN1G;KCNJ8;KCNK1;GRIA3;ASIC1;GRIA4
cysteine-type endopeptidase inhibitor activity involved in apoptotic process (GO:0043027)	2/21	0.559252	0.899133	0	0	1.09854	0.638424	NOL3;SNCA
ephrin receptor binding (GO:0046875)	2/21	0.559252	0.899133	0	0	1.09854	0.638424	ABL1;FYN
glucose transmembrane transporter activity (GO:0005355)	2/21	0.559252	0.899133	0	0	1.09854	0.638424	SLC2A10;MFSD4B
neuropeptide binding (GO:0042923)	2/21	0.559252	0.899133	0	0	1.09854	0.638424	OPRL1;SSTR2
sialyltransferase activity (GO:0008373)	2/21	0.559252	0.899133	0	0	1.09854	0.638424	ST3GAL6;ST6GALNAC4
steroid dehydrogenase activity, acting on the CH-OH group of donors, NAD or NADP as acceptor (GO:0033764)	2/21	0.559252	0.899133	0	0	1.09854	0.638424	HSD11B1;HSD17B2
ubiquitin-specific protease binding (GO:1990381)	2/21	0.559252	0.899133	0	0	1.09854	0.638424	DERL1;SYVN1
delayed rectifier potassium channel activity (GO:0005251)	3/33	0.560359	0.899133	0	0	1.04359	0.604422	KCNG1;KCNG2;KCNE4
RNA polymerase core enzyme binding (GO:0043175)	3/33	0.560359	0.899133	0	0	1.04359	0.604422	UVSSA;RPRD1A;SPTY2D1
aromatic amino acid transmembrane transporter activity (GO:0015173)	1/9	0.561231	0.899133	0	0	1.30456	0.753544	SLC36A4
bile acid binding (GO:0032052)	1/9	0.561231	0.899133	0	0	1.30456	0.753544	PYGL
dipeptidase activity (GO:0016805)	1/9	0.561231	0.899133	0	0	1.30456	0.753544	DPEP2
flap endonuclease activity (GO:0048256)	1/9	0.561231	0.899133	0	0	1.30456	0.753544	FAN1
glucosyltransferase activity (GO:0046527)	1/9	0.561231	0.899133	0	0	1.30456	0.753544	POGLUT1
guanosine-diphosphatase activity (GO:0004382)	1/9	0.561231	0.899133	0	0	1.30456	0.753544	ENTPD4
histone demethylase activity (H3-K4 specific) (GO:0032453)	1/9	0.561231	0.899133	0	0	1.30456	0.753544	JARID2
interleukin-1 binding (GO:0019966)	1/9	0.561231	0.899133	0	0	1.30456	0.753544	IL1R1
intracellular cAMP-activated cation channel activity (GO:0005222)	1/9	0.561231	0.899133	0	0	1.30456	0.753544	HCN2
L-aspartate transmembrane transporter activity (GO:0015183)	1/9	0.561231	0.899133	0	0	1.30456	0.753544	SLC1A1
mannosidase activity (GO:0015923)	1/9	0.561231	0.899133	0	0	1.30456	0.753544	MAN1A1
natural killer cell lectin-like receptor binding (GO:0046703)	1/9	0.561231	0.899133	0	0	1.30456	0.753544	HLA-E
oxalate transmembrane transporter activity (GO:0019531)	1/9	0.561231	0.899133	0	0	1.30456	0.753544	SLC26A6
potassium ion binding (GO:0030955)	1/9	0.561231	0.899133	0	0	1.30456	0.753544	HDAC4
protein-glutamine gamma-glutamyltransferase activity (GO:0003810)	1/9	0.561231	0.899133	0	0	1.30456	0.753544	TGM2
retinal binding (GO:0016918)	1/9	0.561231	0.899133	0	0	1.30456	0.753544	ABCA4
retinoic acid 4-hydroxylase activity (GO:0008401)	1/9	0.561231	0.899133	0	0	1.30456	0.753544	CYP26B1
tumor necrosis factor-activated receptor activity (GO:0005031)	1/9	0.561231	0.899133	0	0	1.30456	0.753544	TNFRSF1B
type I transforming growth factor beta receptor binding (GO:0034713)	1/9	0.561231	0.899133	0	0	1.30456	0.753544	FERMT2
uridine-diphosphatase activity (GO:0045134)	1/9	0.561231	0.899133	0	0	1.30456	0.753544	ENTPD4
protein kinase C binding (GO:0005080)	4/45	0.562501	0.899133	0	0	1.0181	0.585776	GRK5;IRS1;ABL1;ADCY6
single-stranded RNA binding (GO:0003727)	4/45	0.562501	0.899133	0	0	1.0181	0.585776	ENDOV;LACTB2;SRA1;EIF4B
hydrolase activity, acting on carbon-nitrogen (but not peptide) bonds, in linear amides (GO:0016811)	5/57	0.565011	0.901404	0	0	1.00339	0.572843	HDAC4;NAAA;PIGL;HDAC8;TGM2
channel activity (GO:0015267)	4/46	0.580296	0.916023	0	0	0.993805	0.540845	TMEM120B;SCNN1G;PDPN;KCNK3
adenylyltransferase activity (GO:0070566)	2/22	0.585023	0.916023	0	0	1.04356	0.559458	ABL1;COASY
poly(U) RNA binding (GO:0008266)	2/22	0.585023	0.916023	0	0	1.04356	0.559458	SSB;ATXN1
syntaxin-1 binding (GO:0017075)	2/22	0.585023	0.916023	0	0	1.04356	0.559458	STXBP5;VAMP2
phosphatidylinositol bisphosphate binding (GO:1902936)	8/94	0.585337	0.916023	0	0	0.970573	0.519807	GSDMB;GBF1;OSBPL2;PLEKHA5;WIPI1;TTPAL;SDCBP2;SYTL2
activin receptor binding (GO:0070697)	1/10	0.599619	0.916023	0	0	1.15955	0.593064	SAV1
adenosine deaminase activity (GO:0004000)	1/10	0.599619	0.916023	0	0	1.15955	0.593064	ADARB1
adenylate cyclase binding (GO:0008179)	1/10	0.599619	0.916023	0	0	1.15955	0.593064	AKAP12
benzodiazepine receptor activity (GO:0008503)	1/10	0.599619	0.916023	0	0	1.15955	0.593064	GABRE
cAMP-dependent protein kinase regulator activity (GO:0008603)	1/10	0.599619	0.916023	0	0	1.15955	0.593064	PRKAG2
cardiolipin binding (GO:1901612)	1/10	0.599619	0.916023	0	0	1.15955	0.593064	MME
enoyl-CoA hydratase activity (GO:0004300)	1/10	0.599619	0.916023	0	0	1.15955	0.593064	ECHDC2
eukaryotic initiation factor 4E binding (GO:0008190)	1/10	0.599619	0.916023	0	0	1.15955	0.593064	ANGEL1
high voltage-gated calcium channel activity (GO:0008331)	1/10	0.599619	0.916023	0	0	1.15955	0.593064	CACNA1C
histone methyltransferase activity (H3-K9 specific) (GO:0046974)	1/10	0.599619	0.916023	0	0	1.15955	0.593064	SETDB2
interleukin-1 receptor binding (GO:0005149)	1/10	0.599619	0.916023	0	0	1.15955	0.593064	IL1B
Lys63-specific deubiquitinase activity (GO:0061578)	1/10	0.599619	0.916023	0	0	1.15955	0.593064	STAMBPL1
nucleotide transmembrane transporter activity (GO:0015215)	1/10	0.599619	0.916023	0	0	1.15955	0.593064	SLC25A19
phospholipase inhibitor activity (GO:0004859)	1/10	0.599619	0.916023	0	0	1.15955	0.593064	SNCA
protein binding involved in heterotypic cell-cell adhesion (GO:0086080)	1/10	0.599619	0.916023	0	0	1.15955	0.593064	JUP
sequence-specific mRNA binding (GO:1990825)	1/10	0.599619	0.916023	0	0	1.15955	0.593064	SSB
ubiquitination-like modification-dependent protein binding (GO:0140035)	1/10	0.599619	0.916023	0	0	1.15955	0.593064	FAN1
UDP-glucosyltransferase activity (GO:0035251)	1/10	0.599619	0.916023	0	0	1.15955	0.593064	POGLUT1
phosphatidylinositol-3,4,5-trisphosphate binding (GO:0005547)	3/35	0.601155	0.916678	0	0	0.978254	0.497837	GBF1;GAB2;FERMT2
ion channel activity (GO:0005216)	7/84	0.609561	0.917085	0	0	0.94844	0.469493	SCNN1G;TMEM120B;TRPC6;ABCC9;GRIA3;KCNK3;GRIA4
disordered domain specific binding (GO:0097718)	2/23	0.609659	0.917085	0	0	0.993813	0.491793	FYN;HSPA2
protein tyrosine kinase activity (GO:0004713)	9/108	0.610074	0.917085	0	0	0.94838	0.468666	PDGFRA;ITK;INSR;ABL1;SLA;FYN;ROR2;EPHB3;HIPK2
transmembrane receptor protein tyrosine kinase activity (GO:0004714)	5/60	0.611561	0.917085	0	0	0.948499	0.466416	PDGFRA;EFEMP1;INSR;ROR2;EPHB3
exonuclease activity (GO:0004527)	4/49	0.631084	0.917085	0	0	0.927399	0.426897	EXOSC7;ENPP1;REXO2;FAN1
calmodulin-dependent protein kinase activity (GO:0004683)	2/24	0.633163	0.917085	0	0	0.948587	0.43353	PHKA1;CAMK1G
methyl-CpG binding (GO:0008327)	2/24	0.633163	0.917085	0	0	0.948587	0.43353	ZBTB38;CXXC4
nuclear localization sequence binding (GO:0008139)	2/24	0.633163	0.917085	0	0	0.948587	0.43353	NFKBIA;TNPO1
protein phosphatase 2A binding (GO:0051721)	2/24	0.633163	0.917085	0	0	0.948587	0.43353	PPME1;FOXO1
adenyl nucleotide binding (GO:0030554)	1/11	0.634649	0.917085	0	0	1.04354	0.474477	SIL1
adenyl-nucleotide exchange factor activity (GO:0000774)	1/11	0.634649	0.917085	0	0	1.04354	0.474477	SIL1
cGMP binding (GO:0030553)	1/11	0.634649	0.917085	0	0	1.04354	0.474477	PDE10A
diacylglycerol kinase activity (GO:0004143)	1/11	0.634649	0.917085	0	0	1.04354	0.474477	DGKE
DNA-(apurinic or apyrimidinic site) endonuclease activity (GO:0003906)	1/11	0.634649	0.917085	0	0	1.04354	0.474477	NEIL1
extracellular ligand-gated ion channel activity (GO:0005230)	1/11	0.634649	0.917085	0	0	1.04354	0.474477	GABRE
filamin binding (GO:0031005)	1/11	0.634649	0.917085	0	0	1.04354	0.474477	TMEM67
intracellular cyclic nucleotide activated cation channel activity (GO:0005221)	1/11	0.634649	0.917085	0	0	1.04354	0.474477	HCN2
intracellular ligand-gated ion channel activity (GO:0005217)	1/11	0.634649	0.917085	0	0	1.04354	0.474477	ITPR1
MAP kinase kinase kinase activity (GO:0004709)	1/11	0.634649	0.917085	0	0	1.04354	0.474477	MAP3K5
mitogen-activated protein kinase kinase kinase binding (GO:0031435)	1/11	0.634649	0.917085	0	0	1.04354	0.474477	ROR2
myosin II binding (GO:0045159)	1/11	0.634649	0.917085	0	0	1.04354	0.474477	STXBP5
outward rectifier potassium channel activity (GO:0015271)	1/11	0.634649	0.917085	0	0	1.04354	0.474477	KCNK2
phosphotransferase activity, for other substituted phosphate groups (GO:0016780)	1/11	0.634649	0.917085	0	0	1.04354	0.474477	PIGF
quaternary ammonium group transmembrane transporter activity (GO:0015651)	1/11	0.634649	0.917085	0	0	1.04354	0.474477	SLC22A5
racemase and epimerase activity, acting on carbohydrates and derivatives (GO:0016857)	1/11	0.634649	0.917085	0	0	1.04354	0.474477	GNE
semaphorin receptor activity (GO:0017154)	1/11	0.634649	0.917085	0	0	1.04354	0.474477	PLXNC1
transaminase activity (GO:0008483)	1/11	0.634649	0.917085	0	0	1.04354	0.474477	OAT
transferrin receptor binding (GO:1990459)	1/11	0.634649	0.917085	0	0	1.04354	0.474477	HFE
ubiquitin-dependent protein binding (GO:0140036)	1/11	0.634649	0.917085	0	0	1.04354	0.474477	FAN1
vinculin binding (GO:0017166)	1/11	0.634649	0.917085	0	0	1.04354	0.474477	DMD
phosphotyrosine residue binding (GO:0001784)	3/37	0.639373	0.918139	0	0	0.920608	0.411758	SHC3;IRS1;ABL1
protein serine/threonine kinase activator activity (GO:0043539)	3/37	0.639373	0.918139	0	0	0.920608	0.411758	CAB39L;IGF2;FAM20A
voltage-gated calcium channel activity (GO:0005245)	3/37	0.639373	0.918139	0	0	0.920608	0.411758	CACNA2D3;CACHD1;CACNA1C
protein serine/threonine phosphatase activity (GO:0004722)	5/62	0.640923	0.918139	0	0	0.915117	0.407086	PPP1CB;DUSP4;PPP1R3C;DUSP1;LRRK1
SH3 domain binding (GO:0017124)	5/62	0.640923	0.918139	0	0	0.915117	0.407086	CASP9;ABL1;AFAP1;CYBA;MYPN
protein phosphatase binding (GO:0019903)	10/123	0.642245	0.918444	0	0	0.923021	0.4087	PPP1R3F;PPP1R3C;JUP;PPME1;PPP1R3E;STAT3;EIF2AK3;FOXO1;MYO16;MAP3K5
actin monomer binding (GO:0003785)	2/25	0.655544	0.929223	0	0	0.907294	0.383141	LIMA1;ABL1
poly-pyrimidine tract binding (GO:0008187)	2/25	0.655544	0.929223	0	0	0.907294	0.383141	ATXN1;SSB
protein kinase binding (GO:0019901)	42/506	0.663209	0.929223	0	0	0.943193	0.387337	SHC4;CDKN1A;SHC3;IRS1;PDE3B;RHOBTB3;PRKAG2;ADIPOR1;HIF1A;PHYHIP;ADCY6;RHOBTB2;PPP1CB;GOLGA2;CASP9;UFL1;DUSP10;GRK5;SUFU;ABL1;CIR1;RBBP6;DUSP4;DUSP1;STAT3;RHOF;ADRA2A;RHOB;ACTA2;TBL2;RGCC;NR4A3;NBR1;NOX4;CD226;SIK1;ROR2;ANKRA2;TRIB2;KIZ;FERMT2;LIMS1
aspartic-type peptidase activity (GO:0070001)	1/12	0.666617	0.929223	0	0	0.948617	0.384702	REN
BMP binding (GO:0036122)	1/12	0.666617	0.929223	0	0	0.948617	0.384702	NBL1
C2H2 zinc finger domain binding (GO:0070742)	1/12	0.666617	0.929223	0	0	0.948617	0.384702	WT1
calcium-activated potassium channel activity (GO:0015269)	1/12	0.666617	0.929223	0	0	0.948617	0.384702	KCNMB4
carbohydrate:cation symporter activity (GO:0005402)	1/12	0.666617	0.929223	0	0	0.948617	0.384702	SLC2A10
death receptor activity (GO:0005035)	1/12	0.666617	0.929223	0	0	0.948617	0.384702	TNFRSF1B
fucosyltransferase activity (GO:0008417)	1/12	0.666617	0.929223	0	0	0.948617	0.384702	FUT11
hexosaminidase activity (GO:0015929)	1/12	0.666617	0.929223	0	0	0.948617	0.384702	CEMIP
ribosomal large subunit binding (GO:0043023)	1/12	0.666617	0.929223	0	0	0.948617	0.384702	LTN1
single-stranded telomeric DNA binding (GO:0043047)	1/12	0.666617	0.929223	0	0	0.948617	0.384702	STN1
tumor necrosis factor receptor binding (GO:0005164)	1/12	0.666617	0.929223	0	0	0.948617	0.384702	TRAF1
vascular endothelial growth factor receptor binding (GO:0005172)	1/12	0.666617	0.929223	0	0	0.948617	0.384702	VEGFA
N-acyltransferase activity (GO:0016410)	3/39	0.674942	0.939246	0	0	0.869368	0.341774	CERS6;SAT1;TGM2
chemokine receptor activity (GO:0004950)	2/26	0.676819	0.940278	0	0	0.869443	0.339389	ACKR3;CMKLR1
endopeptidase inhibitor activity (GO:0004866)	9/115	0.684722	0.941474	0	0	0.88541	0.335342	SERPINB10;BIN1;SERPINF1;SERPINE1;TFPI2;SERPINH1;TIMP3;CARD16;TFPI
cysteine-type endopeptidase inhibitor activity (GO:0004869)	3/40	0.691727	0.941474	0	0	0.845825	0.31174	CARD16;NOL3;SNCA
nuclear receptor coactivator activity (GO:0030374)	4/53	0.692343	0.941474	0	0	0.851506	0.313076	TMF1;SRA1;NCOA7;PPARGC1A
acylglycerol lipase activity (GO:0047372)	1/13	0.695789	0.941474	0	0	0.869518	0.315382	ABHD15
alkali metal ion binding (GO:0031420)	1/13	0.695789	0.941474	0	0	0.869518	0.315382	HDAC4
basic amino acid transmembrane transporter activity (GO:0015174)	1/13	0.695789	0.941474	0	0	0.869518	0.315382	SLC7A2
exoribonuclease activity (GO:0004532)	1/13	0.695789	0.941474	0	0	0.869518	0.315382	EXOSC7
GABA-gated chloride ion channel activity (GO:0022851)	1/13	0.695789	0.941474	0	0	0.869518	0.315382	GABRE
intramolecular oxidoreductase activity, transposing C=C bonds (GO:0016863)	1/13	0.695789	0.941474	0	0	0.869518	0.315382	ECH1
protein phosphatase activator activity (GO:0072542)	1/13	0.695789	0.941474	0	0	0.869518	0.315382	IGFBP3
RNA 7-methylguanosine cap binding (GO:0000340)	1/13	0.695789	0.941474	0	0	0.869518	0.315382	CYFIP2
SUMO binding (GO:0032183)	1/13	0.695789	0.941474	0	0	0.869518	0.315382	USPL1
tRNA (guanine) methyltransferase activity (GO:0016423)	1/13	0.695789	0.941474	0	0	0.869518	0.315382	TARBP1
water channel activity (GO:0015250)	1/13	0.695789	0.941474	0	0	0.869518	0.315382	PDPN
ADP binding (GO:0043531)	2/27	0.697009	0.941474	0	0	0.834619	0.301262	PRKAG2;ABCD1
androgen receptor binding (GO:0050681)	2/27	0.697009	0.941474	0	0	0.834619	0.301262	TMF1;WIPI1
metal ion transmembrane transporter activity (GO:0046873)	2/27	0.697009	0.941474	0	0	0.834619	0.301262	SLC11A2;ITPR1
zinc ion binding (GO:0008270)	27/336	0.706602	0.947638	0	0	0.910423	0.316179	ZNF331;HDAC4;PHF2;ADH1B;ZMYND8;MT1X;LITAF;CXXC4;MT2A;ADAMTS3;CSRP1;ENPP1;NUDT12;SNCA;MME;BHMT2;SLC30A5;QPCTL;ADAM33;LACTB2;WT1;PAPPA;MSRB2;PPARG;SMPDL3A;MT1E;LIMS1
endoribonuclease activity, producing 5'-phosphomonoesters (GO:0016891)	2/28	0.716142	0.947638	0	0	0.802475	0.267928	ENDOV;NUDT16L1
MHC protein binding (GO:0042287)	2/28	0.716142	0.947638	0	0	0.802475	0.267928	DERL1;HLA-E
poly-purine tract binding (GO:0070717)	2/28	0.716142	0.947638	0	0	0.802475	0.267928	ATXN1;LARP4
protein serine/threonine/tyrosine kinase activity (GO:0004712)	2/28	0.716142	0.947638	0	0	0.802475	0.267928	MAPK10;SGK1
receptor antagonist activity (GO:0048019)	2/28	0.716142	0.947638	0	0	0.802475	0.267928	LRPAP1;DKK1
sodium ion transmembrane transporter activity (GO:0015081)	2/28	0.716142	0.947638	0	0	0.802475	0.267928	SCNN1G;KCNK1
thyroid hormone receptor binding (GO:0046966)	2/28	0.716142	0.947638	0	0	0.802475	0.267928	TAF7;HMGN3
tumor necrosis factor receptor superfamily binding (GO:0032813)	2/28	0.716142	0.947638	0	0	0.802475	0.267928	PIDD1;TRAF1
5'-3' exonuclease activity (GO:0008409)	1/14	0.722409	0.947638	0	0	0.802588	0.260972	FAN1
CoA-ligase activity (GO:0016405)	1/14	0.722409	0.947638	0	0	0.802588	0.260972	ACSS1
inhibitory extracellular ligand-gated ion channel activity (GO:0005237)	1/14	0.722409	0.947638	0	0	0.802588	0.260972	GABRE
MAP kinase activity (GO:0004707)	1/14	0.722409	0.947638	0	0	0.802588	0.260972	MAPK10
metalloendopeptidase inhibitor activity (GO:0008191)	1/14	0.722409	0.947638	0	0	0.802588	0.260972	TIMP3
NADPH binding (GO:0070402)	1/14	0.722409	0.947638	0	0	0.802588	0.260972	CBR4
RNA polymerase II core promoter sequence-specific DNA binding (GO:0000979)	1/14	0.722409	0.947638	0	0	0.802588	0.260972	FOS
vitamin D receptor binding (GO:0042809)	1/14	0.722409	0.947638	0	0	0.802588	0.260972	TAF7
cell-cell adhesion mediator activity (GO:0098632)	3/42	0.723318	0.947638	0	0	0.802361	0.25989	PDLIM1;TRIM29;MYPN
protein phosphorylated amino acid binding (GO:0045309)	3/42	0.723318	0.947638	0	0	0.802361	0.25989	SHC3;IRS1;ABL1
G protein-coupled peptide receptor activity (GO:0008528)	6/82	0.733186	0.952481	0	0	0.823218	0.255491	EDNRA;EDNRB;NPR1;BDKRB2;FPR1;LTB4R
kinase binding (GO:0019900)	37/461	0.733383	0.952481	0	0	0.908679	0.28177	SHC4;CEBPA;CDKN1A;SHC3;RHOBTB3;PRKAG2;ADIPOR1;HIF1A;ADCY6;RHOBTB2;PPP1CB;GOLGA2;CASP9;UFL1;SUFU;CASP1;CIR1;RBBP6;PDE8A;TNS2;STAT3;RHOF;ADRA2A;RHOB;ACTA2;PER1;TBL2;RGCC;NR4A3;SNAI1;CD226;SIK1;CARD16;ANKRA2;KIZ;FERMT2;LIMS1
phospholipase A2 activity (GO:0004623)	2/29	0.734248	0.952481	0	0	0.772711	0.238697	PLA2G12A;PLA2G6
transcription corepressor binding (GO:0001222)	2/29	0.734248	0.952481	0	0	0.772711	0.238697	PER1;ZBTB16
ubiquitin conjugating enzyme binding (GO:0031624)	2/29	0.734248	0.952481	0	0	0.772711	0.238697	RNF144A;PPARA
microtubule binding (GO:0008017)	18/232	0.736774	0.952481	0	0	0.876448	0.267732	GABARAPL2;CCDC69;MTUS1;CRIPT;MTUS2;NDRG1;EML2;TTBK2;GOLGA2;EML6;CAPN6;STIM1;MAP2;KIF26B;CCDC170;MAP9;CEP44;NDEL1
aspartic-type endopeptidase activity (GO:0004190)	1/15	0.746701	0.952481	0	0	0.745219	0.217671	REN
calcium-dependent cysteine-type endopeptidase activity (GO:0004198)	1/15	0.746701	0.952481	0	0	0.745219	0.217671	CAPN6
chloride channel regulator activity (GO:0017081)	1/15	0.746701	0.952481	0	0	0.745219	0.217671	SGK1
cysteine-type endopeptidase activator activity involved in apoptotic process (GO:0008656)	1/15	0.746701	0.952481	0	0	0.745219	0.217671	CASP1
cytochrome-c oxidase activity (GO:0004129)	1/15	0.746701	0.952481	0	0	0.745219	0.217671	COX7A2L
G protein-coupled photoreceptor activity (GO:0008020)	1/15	0.746701	0.952481	0	0	0.745219	0.217671	ELOVL4
heparan sulfate sulfotransferase activity (GO:0034483)	1/15	0.746701	0.952481	0	0	0.745219	0.217671	HS6ST1
hexose transmembrane transporter activity (GO:0015149)	1/15	0.746701	0.952481	0	0	0.745219	0.217671	MFSD4B
MAP kinase kinase activity (GO:0004708)	1/15	0.746701	0.952481	0	0	0.745219	0.217671	MAPK10
water transmembrane transporter activity (GO:0005372)	1/15	0.746701	0.952481	0	0	0.745219	0.217671	PDPN
tubulin binding (GO:0015631)	24/307	0.74754	0.952481	0	0	0.883355	0.257027	GABARAPL2;GABARAPL1;CCDC69;MTUS1;PRUNE1;CRIPT;MTUS2;NDRG1;EML2;GOLGA2;AGBL5;EML6;CAPN6;IFT81;MAP2;KIF26B;EFHC1;CCDC170;FYN;MAP9;CEP44;DNAL1;NDEL1;SNCA
ligand-gated channel activity (GO:0022834)	2/30	0.75136	0.952481	0	0	0.745073	0.212994	GRIA3;GRIA4
neuropeptide receptor activity (GO:0008188)	2/30	0.75136	0.952481	0	0	0.745073	0.212994	TACR1;SSTR2
O-acyltransferase activity (GO:0008374)	2/30	0.75136	0.952481	0	0	0.745073	0.212994	LPCAT3;LPCAT1
snoRNA binding (GO:0030515)	2/30	0.75136	0.952481	0	0	0.745073	0.212994	NUDT5;NUDT16L1
cyclin-dependent protein serine/threonine kinase regulator activity (GO:0016538)	3/44	0.752322	0.952481	0	0	0.763138	0.217183	HEXIM1;CDKN1A;CCNG1
voltage-gated cation channel activity (GO:0022843)	7/97	0.754767	0.954118	0	0	0.810862	0.228133	KCNG1;KCNG2;CACNA2D3;CACHD1;CACNA1C;KCNK1;HCN2
ATP hydrolysis activity (GO:0140603)	3/45	0.76588	0.955223	0	0	0.744927	0.198694	ABCA4;RHOBTB3;ABCD1
histone-lysine N-methyltransferase activity (GO:0018024)	3/45	0.76588	0.955223	0	0	0.744927	0.198694	N6AMT1;SETD7;SETDB2
ligand-gated ion channel activity (GO:0015276)	2/31	0.767514	0.955223	0	0	0.719342	0.190337	GRIA3;GRIA4
monocarboxylic acid binding (GO:0033293)	2/31	0.767514	0.955223	0	0	0.719342	0.190337	CYP26B1;PYGL
ATPase activity, coupled to transmembrane movement of ions, rotational mechanism (GO:0044769)	1/16	0.768869	0.955223	0	0	0.6955	0.182802	ATP6V0B
calcium-dependent phospholipase A2 activity (GO:0047498)	1/16	0.768869	0.955223	0	0	0.6955	0.182802	PLA2G12A
hydrolase activity, hydrolyzing N-glycosyl compounds (GO:0016799)	1/16	0.768869	0.955223	0	0	0.6955	0.182802	NEIL1
nuclear import signal receptor activity (GO:0061608)	1/16	0.768869	0.955223	0	0	0.6955	0.182802	TNPO1
phosphatidylinositol-5-phosphate binding (GO:0010314)	1/16	0.768869	0.955223	0	0	0.6955	0.182802	PLEKHA5
proton-transporting ATPase activity, rotational mechanism (GO:0046961)	1/16	0.768869	0.955223	0	0	0.6955	0.182802	ATP6V0B
tRNA methyltransferase activity (GO:0008175)	1/16	0.768869	0.955223	0	0	0.6955	0.182802	TARBP1
small GTPase binding (GO:0031267)	13/175	0.76968	0.955223	0	0	0.836167	0.218892	ABCA1;ATP6AP1;RHOBTB3;BRAF;NDRG1;RABGGTA;EPS8;IFT20;AKAP13;FMNL1;FGD6;DMXL2;ARFIP2
calcium ion binding (GO:0005509)	27/348	0.7709	0.955223	0	0	0.875802	0.227881	SPARC;C1R;ITSN1;ITPR1;FBLN1;NOL3;RASGRP2;CDH4;DNER;ENPP1;CDH26;SLC25A23;TGM2;SNCA;TPD52;ARSA;BRAF;RCN3;RCN1;PITPNM1;STIM1;PLSCR4;CDH11;CALU;MASP1;NUCB2;ADGRL3
chemokine activity (GO:0008009)	3/46	0.778828	0.955223	0	0	0.727563	0.181866	CCL8;CXCL12;CCL2
transmembrane receptor protein kinase activity (GO:0019199)	4/60	0.78131	0.955223	0	0	0.744781	0.1838	PDGFRA;INSR;ROR2;EPHB3
beta-tubulin binding (GO:0048487)	2/32	0.782746	0.955223	0	0	0.695325	0.170318	GABARAPL2;GABARAPL1
chemokine binding (GO:0019956)	2/32	0.782746	0.955223	0	0	0.695325	0.170318	PDPN;ACKR3
histone methyltransferase activity (GO:0042054)	2/32	0.782746	0.955223	0	0	0.695325	0.170318	N6AMT1;SETD7
RNA polymerase II complex binding (GO:0000993)	2/32	0.782746	0.955223	0	0	0.695325	0.170318	UVSSA;RPRD1A
alcohol dehydrogenase (NADP+) activity (GO:0008106)	1/17	0.789097	0.955223	0	0	0.651995	0.154435	RDH11
CXCR chemokine receptor binding (GO:0045236)	1/17	0.789097	0.955223	0	0	0.651995	0.154435	CXCL12
ephrin receptor activity (GO:0005003)	1/17	0.789097	0.955223	0	0	0.651995	0.154435	EPHB3
four-way junction DNA binding (GO:0000400)	1/17	0.789097	0.955223	0	0	0.651995	0.154435	ABL1
G protein-coupled chemoattractant receptor activity (GO:0001637)	1/17	0.789097	0.955223	0	0	0.651995	0.154435	CMKLR1
glutamate receptor binding (GO:0035254)	1/17	0.789097	0.955223	0	0	0.651995	0.154435	HOMER1
low-density lipoprotein particle binding (GO:0030169)	1/17	0.789097	0.955223	0	0	0.651995	0.154435	LDLR
metalloaminopeptidase activity (GO:0070006)	1/17	0.789097	0.955223	0	0	0.651995	0.154435	XPNPEP3
peptidase activator activity involved in apoptotic process (GO:0016505)	1/17	0.789097	0.955223	0	0	0.651995	0.154435	CASP1
transmembrane-ephrin receptor activity (GO:0005005)	1/17	0.789097	0.955223	0	0	0.651995	0.154435	EPHB3
2-oxoglutarate-dependent dioxygenase activity (GO:0016706)	2/33	0.797093	0.960689	0	0	0.672859	0.152593	ALKBH5;P4HTM
basal RNA polymerase II transcription machinery binding (GO:0001099)	2/33	0.797093	0.960689	0	0	0.672859	0.152593	UVSSA;RPRD1A
DNA secondary structure binding (GO:0000217)	2/33	0.797093	0.960689	0	0	0.672859	0.152593	HAND2;ABL1
transcription cis-regulatory region binding (GO:0000976)	43/549	0.799143	0.961759	0	0	0.883924	0.19819	HDAC4;CREBZF;CEBPA;ZNF791;CEBPB;EPAS1;SATB1;CREM;TWIST2;HIF1A;ARNTL;MNT;CUX1;NFIL3;BASP1;SNAPC3;TRPS1;CREB3L2;ZNF404;ZNF248;TBL1X;ZNF785;SNCA;SREBF1;OSR2;STAT3;SOX13;NR1H3;ARNT;NFXL1;FOS;KLF15;FOSL2;PER1;WT1;HAND2;MYOD1;ZNF516;SNAI1;TAF7;PPARG;ZNF599;MZF1
acyltransferase activity, transferring groups other than amino-acyl groups (GO:0016747)	5/76	0.805422	0.965988	0	0	0.734106	0.158853	HHAT;CERS6;LPCAT3;ZDHHC2;ZDHHC14
ligand-gated anion channel activity (GO:0099095)	1/18	0.807556	0.965988	0	0	0.613609	0.131154	GABRE
retinoid binding (GO:0005501)	2/34	0.810595	0.965988	0	0	0.651796	0.136869	CYP26B1;ABCA4
transmitter-gated ion channel activity (GO:0022824)	2/34	0.810595	0.965988	0	0	0.651796	0.136869	GABRE;GRIA4
lipase activity (GO:0016298)	3/49	0.81416	0.965988	0	0	0.680001	0.139807	PLBD1;ABHD15;PNPLA2
heme binding (GO:0020037)	6/91	0.817978	0.965988	0	0	0.735689	0.147814	SLC48A1;CYP26B1;PGRMC1;PGRMC2;EIF2AK1;NOX4
estrogen receptor binding (GO:0030331)	2/35	0.823288	0.965988	0	0	0.63201	0.122894	WBP2;WIPI1
NADH dehydrogenase (quinone) activity (GO:0050136)	2/35	0.823288	0.965988	0	0	0.63201	0.122894	NDUFA5;NDUFB4
NADH dehydrogenase (ubiquinone) activity (GO:0008137)	2/35	0.823288	0.965988	0	0	0.63201	0.122894	NDUFA5;NDUFB4
protein-lysine N-methyltransferase activity (GO:0016279)	2/35	0.823288	0.965988	0	0	0.63201	0.122894	N6AMT1;SETD7
ubiquitin-like protein conjugating enzyme binding (GO:0044390)	2/35	0.823288	0.965988	0	0	0.63201	0.122894	RNF144A;PPARA
calcium activated cation channel activity (GO:0005227)	1/19	0.8244	0.965988	0	0	0.579488	0.111898	KCNMB4
GABA-A receptor activity (GO:0004890)	1/19	0.8244	0.965988	0	0	0.579488	0.111898	GABRE
glutamate receptor activity (GO:0008066)	1/19	0.8244	0.965988	0	0	0.579488	0.111898	GRIA4
ligand-gated calcium channel activity (GO:0099604)	1/19	0.8244	0.965988	0	0	0.579488	0.111898	ITPR1
nucleotidyltransferase activity (GO:0016779)	1/19	0.8244	0.965988	0	0	0.579488	0.111898	NUDT5
RNA cap binding (GO:0000339)	1/19	0.8244	0.965988	0	0	0.579488	0.111898	CYFIP2
SUMO transferase activity (GO:0019789)	1/19	0.8244	0.965988	0	0	0.579488	0.111898	HDAC4
chemokine receptor binding (GO:0042379)	3/50	0.824823	0.965988	0	0	0.665497	0.128165	CCL8;CXCL12;CCL2
polyubiquitin modification-dependent protein binding (GO:0031593)	3/51	0.834959	0.974021	0	0	0.651597	0.117531	ZRANB1;WDR81;ZBTB1
NADP binding (GO:0050661)	2/36	0.835211	0.974021	0	0	0.613388	0.110453	HSD11B1;CBR4
oxidoreductase activity, acting on paired donors, with incorporation or reduction of molecular oxygen, NAD(P)H as one donor, and incorporation of one atom of oxygen (GO:0016709)	2/36	0.835211	0.974021	0	0	0.613388	0.110453	CYP26B1;FAXDC2
endodeoxyribonuclease activity (GO:0004520)	1/20	0.839771	0.974504	0	0	0.548958	0.0958623	ENDOV
ubiquitin-like protein-specific protease activity (GO:0019783)	1/20	0.839771	0.974504	0	0	0.548958	0.0958623	SENP5
core promoter sequence-specific DNA binding (GO:0001046)	2/37	0.846402	0.974504	0	0	0.59583	0.099361	SNAPC3;FOS
ion channel inhibitor activity (GO:0008200)	2/37	0.846402	0.974504	0	0	0.59583	0.099361	ITPR1;SLC30A1
GTPase binding (GO:0051020)	14/201	0.847727	0.974504	0	0	0.779473	0.128766	ABCA1;ATP6AP1;RHOBTB3;BRAF;NDRG1;RABGGTA;EPS8;IFT20;AKAP13;FMNL1;FGD6;RRAGB;DMXL2;ARFIP2
guanyl-nucleotide exchange factor activity (GO:0005085)	10/149	0.849059	0.974504	0	0	0.749294	0.122604	PREX1;DOCK5;AKAP13;FARP1;FGD6;DENND5B;ITSN1;SH3BP5;RASGRP2;NUCB2
transcription coregulator binding (GO:0001221)	3/53	0.853719	0.974504	0	0	0.625464	0.0989194	PER1;ZBTB16;CHD6
acetylation-dependent protein binding (GO:0140033)	1/21	0.853797	0.974504	0	0	0.521482	0.0824263	ZMYND8
lysine N-methyltransferase activity (GO:0016278)	1/21	0.853797	0.974504	0	0	0.521482	0.0824263	SETD7
lysine-acetylated histone binding (GO:0070577)	1/21	0.853797	0.974504	0	0	0.521482	0.0824263	ZMYND8
lysophospholipase activity (GO:0004622)	1/21	0.853797	0.974504	0	0	0.521482	0.0824263	PLA2G6
N-acetyltransferase activity (GO:0008080)	1/21	0.853797	0.974504	0	0	0.521482	0.0824263	SAT1
neurotransmitter receptor activity involved in regulation of postsynaptic membrane potential (GO:0099529)	1/21	0.853797	0.974504	0	0	0.521482	0.0824263	GABRE
GTPase activity (GO:0003924)	15/216	0.857542	0.974504	0	0	0.776825	0.119386	RAB3A;SAR1A;SAR1B;ABCA4;DIRAS2;RHOBTB3;RHOF;RHOB;RHOBTB2;RAB31;GNAL;RRAGB;SRPRA;GNB5;TRIM23
adenyl ribonucleotide binding (GO:0032559)	22/306	0.859543	0.974504	0	0	0.805912	0.121978	ABCA1;KSR1;KCNJ8;INSR;PDE4D;RHOBTB3;PRKAG2;PYGL;HSPA2;NUAK2;PDE10A;MTHFD1L;PDK4;PIM1;ABL1;PDE4B;MOV10L1;ENPP1;SIK1;SIK2;ABCD1;MAP3K5
ubiquitin-like protein ligase binding (GO:0044389)	20/282	0.865042	0.974504	0	0	0.79422	0.115144	GABARAPL2;GABARAPL1;CDKN1A;FZD4;PTPRN;DERL1;TRAF1;TNFRSF1B;HIF1A;FOXO1;NKD2;SPART;NFKBIA;PER1;DDRGK1;SLC22A18;ANKRA2;TRIB2;PPARGC1A;CUL4B
DNA-binding transcription activator activity, RNA polymerase II-specific (GO:0001228)	24/333	0.86577	0.974504	0	0	0.807857	0.116441	OSR2;CEBPA;ZNF580;PLAG1;ZBTB16;STAT3;MITF;FOXO4;HIF1A;LITAF;KLF15;FOXO1;FOSL2;NR4A2;NR4A1;MEIS1;NR4A3;WT1;HAND2;MYOD1;TCF4;PPARA;MZF1;ZNF585A
bHLH transcription factor binding (GO:0043425)	1/22	0.866596	0.974504	0	0	0.496622	0.0711077	FHL2
GABA receptor activity (GO:0016917)	1/22	0.866596	0.974504	0	0	0.496622	0.0711077	GABRE
peptidase activator activity (GO:0016504)	1/22	0.866596	0.974504	0	0	0.496622	0.0711077	PCOLCE
poly(A) binding (GO:0008143)	1/22	0.866596	0.974504	0	0	0.496622	0.0711077	LARP4
retinoic acid binding (GO:0001972)	1/22	0.866596	0.974504	0	0	0.496622	0.0711077	CYP26B1
TBP-class protein binding (GO:0017025)	1/22	0.866596	0.974504	0	0	0.496622	0.0711077	BRF2
telomerase RNA binding (GO:0070034)	1/22	0.866596	0.974504	0	0	0.496622	0.0711077	TEP1
voltage-gated sodium channel activity (GO:0005248)	1/22	0.866596	0.974504	0	0	0.496622	0.0711077	HCN2
phosphatidylinositol-3-phosphate binding (GO:0032266)	2/39	0.866733	0.974504	0	0	0.563561	0.0806032	PLEKHA5;WIPI1
cation channel activity (GO:0005261)	6/98	0.867951	0.974504	0	0	0.679451	0.096224	KCNG1;SCNN1G;TRPC6;ABCC9;KCNK1;KCNK3
calcium channel activity (GO:0005262)	5/84	0.868579	0.974504	0	0	0.659476	0.0929178	TRPC6;ORAI3;CACNA2D3;CACHD1;CACNA1C
flavin adenine dinucleotide binding (GO:0050660)	3/55	0.870588	0.975435	0	0	0.601342	0.0833378	ACOX2;GSR;NOX4
C-C chemokine receptor activity (GO:0016493)	1/23	0.878275	0.977435	0	0	0.474022	0.0615262	ACKR3
gamma-tubulin binding (GO:0043015)	1/23	0.878275	0.977435	0	0	0.474022	0.0615262	NDRG1
phosphatase inhibitor activity (GO:0019212)	1/23	0.878275	0.977435	0	0	0.474022	0.0615262	PPME1
pyrophosphate hydrolysis-driven proton transmembrane transporter activity (GO:0009678)	1/23	0.878275	0.977435	0	0	0.474022	0.0615262	ATP6V0B
triglyceride lipase activity (GO:0004806)	1/23	0.878275	0.977435	0	0	0.474022	0.0615262	PNPLA2
protein phosphatase regulator activity (GO:0019888)	3/57	0.885713	0.982884	0	0	0.579006	0.0702692	RCAN1;PPP2R1B;PPME1
C-C chemokine binding (GO:0019957)	1/24	0.888932	0.982884	0	0	0.453388	0.0533796	ACKR3
ferrous iron binding (GO:0008198)	1/24	0.888932	0.982884	0	0	0.453388	0.0533796	SNCA
lipoprotein particle binding (GO:0071813)	1/24	0.888932	0.982884	0	0	0.453388	0.0533796	LDLR
phospholipase activity (GO:0004620)	4/73	0.891393	0.982884	0	0	0.604028	0.0694452	PLA2G12A;PLBD1;PLA2G6;SMPDL3A
CCR chemokine receptor binding (GO:0048020)	2/42	0.892626	0.982884	0	0	0.521208	0.059203	CCL8;CCL2
rRNA binding (GO:0019843)	2/42	0.892626	0.982884	0	0	0.521208	0.059203	TST;NOP53
oxidoreduction-driven active transmembrane transporter activity (GO:0015453)	3/58	0.892668	0.982884	0	0	0.568447	0.0645421	COX7A2L;NDUFA5;NDUFB4
ATP binding (GO:0005524)	19/278	0.896416	0.98445	0	0	0.762934	0.0834276	ABCA1;KSR1;KCNJ8;INSR;RHOBTB3;PRKAG2;PYGL;HSPA2;NUAK2;MTHFD1L;PDK4;PIM1;ABL1;MOV10L1;ENPP1;SIK1;SIK2;ABCD1;MAP3K5
ubiquitin protein ligase binding (GO:0031625)	18/265	0.896467	0.98445	0	0	0.757962	0.0828402	GABARAPL2;GABARAPL1;CDKN1A;FZD4;DERL1;TRAF1;TNFRSF1B;HIF1A;FOXO1;NKD2;SPART;NFKBIA;PER1;SLC22A18;ANKRA2;TRIB2;PPARGC1A;CUL4B
NF-kappaB binding (GO:0051059)	1/25	0.898656	0.985546	0	0	0.434473	0.0464255	NFKBIA
phosphatidylinositol-4,5-bisphosphate binding (GO:0005546)	4/75	0.903107	0.988808	0	0	0.586949	0.0598184	GSDMB;OSBPL2;SDCBP2;SYTL2
damaged DNA binding (GO:0003684)	2/44	0.907202	0.988808	0	0	0.496334	0.0483383	MPG;CUL4B
general transcription initiation factor binding (GO:0140296)	1/26	0.90753	0.988808	0	0	0.417071	0.040468	BRF2
neuropeptide hormone activity (GO:0005184)	1/26	0.90753	0.988808	0	0	0.417071	0.040468	PENK
GTP binding (GO:0005525)	12/189	0.908467	0.988808	0	0	0.705444	0.0677203	TUBA3E;RAB31;RRAGB;INSR;DIRAS2;RHOBTB3;ARFIP2;RHOF;TGM2;TRIM23;RHOBTB2;RHOB
sequence-specific double-stranded DNA binding (GO:1990837)	53/712	0.908796	0.988808	0	0	0.834219	0.0797803	CREBZF;RARG;FOXE1;RORB;HOXA11;BASP1;CREB3L2;PKNOX1;TSPYL2;TGIF1;SREBF1;OSR2;MBNL2;SOX13;ARNT;RFX1;FOS;KLF15;HAND2;MYOD1;PPARG;MZF1;HDAC4;CEBPA;CEBPB;CEBPD;CREM;FOXO4;HOXD11;HOXD10;NR2C1;GLIS1;NPAS2;ARNTL;CUX1;ABL1;HSF4;TBL1X;ZNF740;SNCA;ZNF580;STAT3;NR1H3;TBX3;NR4A2;PER1;NR4A1;BCL6;WT1;SNAI1;TAF7;TCF4;SP9
phosphatidylinositol binding (GO:0035091)	5/92	0.913483	0.990591	0	0	0.598571	0.0541653	SH3YL1;PITPNM1;ITPR1;MPPE1;PITPNC1
copper ion binding (GO:0005507)	2/45	0.913775	0.990591	0	0	0.484765	0.0437119	LOXL3;SNCA
actin binding (GO:0003779)	11/177	0.914024	0.990591	0	0	0.68953	0.0619879	EPS8;PDLIM1;LIMA1;ABL1;MSRB2;KLHL2;DMD;SORBS1;SYNPO;FERMT2;SNCA
aminopeptidase activity (GO:0004177)	1/27	0.915626	0.991031	0	0	0.401008	0.0353476	XPNPEP3
sequence-specific DNA binding (GO:0043565)	52/707	0.921966	0.996423	0	0	0.823179	0.0668811	RARG;FOXE1;RORB;HOXA11;SNAPC1;PKNOX1;TGIF1;SREBF1;OSR2;MBNL2;ZBTB38;SOX13;ARNT;RFX1;FOS;KLF15;HAND2;MYOD1;PPARG;PPARA;HDAC4;CEBPB;CEBPD;EPAS1;SATB1;CREM;FOXO4;HOXD11;HIF1A;HOXD10;CXXC4;NR2C1;FOXO1;GLIS1;NPAS2;ARNTL;CUX1;HLX;ABL1;HSF4;PPARGC1A;ZNF740;STN1;ZNF580;TBX3;NR4A2;NR4A1;BCL6;WT1;SNAI1;TCF4;SP9
NAD binding (GO:0051287)	1/28	0.923015	0.996423	0	0	0.386134	0.0309333	ALDH2
5'-3' RNA polymerase activity (GO:0034062)	1/29	0.929756	0.998495	0	0	0.372323	0.0271173	POLR2C
DNA-directed 5'-3' RNA polymerase activity (GO:0003899)	1/29	0.929756	0.998495	0	0	0.372323	0.0271173	POLR2C
protein phosphatase inhibitor activity (GO:0004864)	1/29	0.929756	0.998495	0	0	0.372323	0.0271173	PPME1
carboxylic ester hydrolase activity (GO:0052689)	5/96	0.9304	0.998495	0	0	0.572134	0.0412739	PLA2G12A;H6PD;PLA2G6;ABHD15;PNPLA2
ribosome binding (GO:0043022)	2/48	0.930964	0.998495	0	0	0.453075	0.0324108	YTHDF3;CPEB4
nucleoside-triphosphatase activity (GO:0017111)	18/278	0.932516	0.998866	0	0	0.719544	0.0502739	DYNC2H1;RAB3A;SAR1A;ENTPD4;SAR1B;ABCA4;DIRAS2;RHOBTB3;RHOF;RHOB;RHOBTB2;RAB31;GNAL;RRAGB;SRPRA;GNB5;ABCD1;TRIM23
transmitter-gated ion channel activity involved in regulation of postsynaptic membrane potential (GO:1904315)	1/30	0.935908	0.999937	0	0	0.359465	0.0238103	GABRE
ribonuclease activity (GO:0004540)	3/66	0.935932	0.999937	0	0	0.496045	0.0328446	EXOSC7;RNASEL;LACTB2
omega peptidase activity (GO:0008242)	6/113	0.93745	0.999993	0	0	0.583718	0.0377034	GGT5;PAN2;USP46;GGT7;ZRANB1;STAMBPL1
GDP binding (GO:0019003)	3/67	0.940028	0.999993	0	0	0.488268	0.0301971	RAB31;DIRAS2;TRIM23
guanyl ribonucleotide binding (GO:0032561)	13/214	0.941107	0.999993	0	0	0.672473	0.0408184	INSR;DIRAS2;RHOBTB3;RHOF;RHOB;RHOBTB2;TUBA3E;RAB31;PDE10A;RRAGB;ARFIP2;TRIM23;TGM2
endonuclease activity (GO:0004519)	2/51	0.944874	0.999993	0	0	0.425265	0.0241142	RNASEL;LACTB2
acetyltransferase activity (GO:0016407)	1/32	0.946643	0.999993	0	0	0.336237	0.018437	SAT1
amino acid binding (GO:0016597)	1/32	0.946643	0.999993	0	0	0.336237	0.018437	ASS1
G protein-coupled serotonin receptor activity (GO:0004993)	1/33	0.951316	0.999993	0	0	0.325712	0.0162559	HTR1B
serotonin receptor activity (GO:0099589)	1/33	0.951316	0.999993	0	0	0.325712	0.0162559	HTR1B
telomeric DNA binding (GO:0042162)	1/33	0.951316	0.999993	0	0	0.325712	0.0162559	STN1
iron ion binding (GO:0005506)	2/54	0.956088	0.999993	0	0	0.400665	0.0179919	PHF2;SNCA
catalytic activity, acting on a tRNA (GO:0140101)	1/35	0.959471	0.999993	0	0	0.306518	0.0126815	DTWD1
double-stranded RNA binding (GO:0003725)	3/73	0.959919	0.999993	0	0	0.446269	0.0182552	ADARB1;EIF4B;SIDT2
secondary active transmembrane transporter activity (GO:0015291)	2/56	0.962313	0.999993	0	0	0.385783	0.0148201	SLC7A8;ANKH
ubiquitin binding (GO:0043130)	3/74	0.962561	0.999993	0	0	0.439959	0.0167879	USPL1;NBR1;UBAP1
sodium channel regulator activity (GO:0017080)	1/37	0.966261	0.999993	0	0	0.289458	0.00993457	SGK1
ubiquitin-like protein ligase activity (GO:0061659)	16/270	0.966673	0.999993	0	0	0.654166	0.0221731	MYLIP;TRIM52;TRIM41;SMURF1;SYVN1;LTN1;UBR3;DTX4;RNF144A;RNF167;UFL1;GID4;RNF215;TMEM129;RBBP6;RNF150
histone deacetylase binding (GO:0042826)	4/93	0.967389	0.999993	0	0	0.467776	0.0155091	HDAC4;AKAP8L;CIR1;ANKRA2
RNA polymerase II cis-regulatory region sequence-specific DNA binding (GO:0000978)	84/1149	0.968557	0.999993	0	0	0.814123	0.0260095	ZNF254;ZNF331;RARG;ZBTB25;FOXE1;RORB;LITAF;HOXA11;GLI4;SIX5;SALL4;ZNF605;SNAPC3;CREB3L2;HOXA3;PKNOX1;ZNF761;TGIF1;SREBF1;ZBTB38;MED8;SOX13;ARNT;MITF;RFX1;FOS;KLF15;HAND2;MYOD1;ZNF516;PPARG;PPARA;MZF1;HDAC4;ZNF275;CEBPA;CEBPB;CEBPD;SATB1;PLAG1;WBP2;CREM;ZBTB1;FOXO4;HOXD11;HIF1A;HOXD10;NR2C1;FOXO1;GLIS1;NPAS2;ARNTL;MNT;NFIL3;ATOH8;HSF4;ZNF587;ZNF740;ZNF585A;STAT5A;STAT5B;MYPOP;ZNF580;ZBTB16;STAT3;N…
aminoacyl-tRNA ligase activity (GO:0004812)	1/38	0.969217	0.999993	0	0	0.281619	0.00880539	NARS2
G protein-coupled amine receptor activity (GO:0008227)	1/39	0.971914	0.999993	0	0	0.274193	0.00781129	HTR1B
nuclease activity (GO:0004518)	2/60	0.972316	0.999993	0	0	0.359098	0.0100816	RNASEL;ENPP1
peptidase inhibitor activity (GO:0030414)	1/40	0.974374	0.999993	0	0	0.267148	0.00693506	TFPI
regulatory RNA binding (GO:0061980)	1/40	0.974374	0.999993	0	0	0.267148	0.00693506	FAM172A
ubiquitin protein ligase activity (GO:0061630)	15/263	0.97491	0.999993	0	0	0.627965	0.0159564	MYLIP;TRIM52;TRIM41;SMURF1;SYVN1;LTN1;UBR3;DTX4;RNF144A;RNF167;GID4;RNF215;TMEM129;RBBP6;RNF150
carboxylic acid binding (GO:0031406)	1/41	0.97662	0.999993	0	0	0.260455	0.00616184	SESN1
translation initiation factor activity (GO:0003743)	1/41	0.97662	0.999993	0	0	0.260455	0.00616184	EIF2D
cadherin binding (GO:0045296)	19/322	0.977658	0.999993	0	0	0.65055	0.0146997	PDXDC1;JUP;PTPRM;NDRG1;GOLGA2;TJP1;PDLIM1;GOLGA3;LIMA1;LDHA;CDH4;GPRC5A;TRIM29;PPME1;FASN;CDH11;ARFIP2;CDH26;PHLDB2
GTPase activator activity (GO:0005096)	20/336	0.977768	0.999993	0	0	0.656522	0.0147605	TBC1D8B;FARP1;DOCK5;STARD13;DENND5B;ITSN1;TBC1D2B;HACD3;RASGRP2;ARFGAP1;PREX1;AKAP13;RGS2;ARHGAP20;SIPA1L1;FGD6;SH3BP5;STXBP5;GNB5;NUCB2
active ion transmembrane transporter activity (GO:0022853)	1/42	0.978668	0.999993	0	0	0.254088	0.00547879	COX7A2L
purine ribonucleoside triphosphate binding (GO:0035639)	29/460	0.978883	0.999993	0	0	0.697108	0.0148786	DIRAS2;RHOBTB3;PRKAG2;PYGL;RHOBTB2;TUBA3E;NUAK2;MTHFD1L;PIM1;ABL1;PDK4;MOV10L1;ARFIP2;ENPP1;ABCD1;MAP3K5;TRIM23;TGM2;ABCA1;KSR1;KCNJ8;INSR;RHOF;HSPA2;RHOB;RAB31;RRAGB;SIK1;SIK2
snRNA binding (GO:0017069)	1/43	0.980537	0.999993	0	0	0.248025	0.00487479	HEXIM1
cis-regulatory region sequence-specific DNA binding (GO:0000987)	82/1149	0.981573	0.999993	0	0	0.792206	0.0147341	ZNF254;ZNF331;RARG;ZBTB25;FOXE1;RORB;LITAF;HOXA11;GLI4;SIX5;SALL4;ZNF605;SNAPC3;HOXA3;PKNOX1;ZNF761;TGIF1;SREBF1;ZBTB38;MED8;SOX13;ARNT;MITF;RFX1;FOS;KLF15;MYOD1;ZNF516;PPARG;PPARA;MZF1;HDAC4;ZNF275;CEBPA;CEBPB;CEBPD;SATB1;PLAG1;WBP2;CREM;ZBTB1;FOXO4;HOXD11;HIF1A;HOXD10;NR2C1;FOXO1;GLIS1;NPAS2;ARNTL;MNT;NFIL3;ATOH8;HSF4;ZNF587;ZNF740;ZNF585A;STAT5A;STAT5B;MYPOP;ZNF580;ZBTB16;STAT3;NR1H3;SMAD9;TBX…
mRNA 3'-UTR binding (GO:0003730)	3/85	0.982611	0.999993	0	0	0.38071	0.00667839	SECISBP2L;LARP4;CPEB4
motor activity (GO:0003774)	2/66	0.982675	0.999993	0	0	0.325326	0.00568551	DYNC2H1;KIF26B
cysteine-type endopeptidase activity (GO:0004197)	4/105	0.985001	0.999993	0	0	0.411927	0.00622542	CASP9;USP46;CAPN6;CASP1
endopeptidase regulator activity (GO:0061135)	1/46	0.985219	0.999993	0	0	0.231452	0.00344668	TFPI
thiol-dependent deubiquitinase (GO:0004843)	4/106	0.985962	0.999993	0	0	0.407866	0.00576617	PAN2;USP46;ZRANB1;STAMBPL1
tRNA binding (GO:0000049)	1/49	0.988774	0.999993	0	0	0.21695	0.00244917	SSB
deubiquitinase activity (GO:0101005)	4/112	0.990607	0.999993	0	0	0.385079	0.00363396	PAN2;USP46;ZRANB1;STAMBPL1
cysteine-type peptidase activity (GO:0008234)	3/98	0.993207	0.999993	0	0	0.328378	0.00223827	CASP9;USP46;CASP1
GTPase regulator activity (GO:0030695)	11/233	0.993475	0.999993	0	0	0.513998	0.00336473	TBC1D8B;PREX1;STARD13;RGS2;ARHGAP20;SIPA1L1;STXBP5;TBC1D2B;GNB5;HACD3;ARFGAP1
calcium ion transmembrane transporter activity (GO:0015085)	1/55	0.993526	0.999993	0	0	0.192781	0.00125214	ITPR1
microtubule motor activity (GO:0003777)	1/56	0.994093	0.999993	0	0	0.189266	0.00112123	KIF26B
double-stranded DNA binding (GO:0003690)	40/651	0.994854	0.999993	0	0	0.675733	0.00348646	RARG;CEBPB;CEBPD;FOXE1;SATB1;CREM;RORB;FOXO4;HOXD11;HOXD10;NR2C1;GLIS1;NPAS2;ARNTL;HOXA11;CUX1;ABL1;HSF4;PKNOX1;ZNF740;TGIF1;SREBF1;OSR2;MBNL2;ZNF580;ARNT;RFX1;FOS;KLF15;TBX3;NR4A2;NR4A1;BCL6;WT1;HAND2;MYOD1;SNAI1;PPARG;TCF4;SP9
protein serine/threonine kinase activity (GO:0004674)	18/344	0.995051	0.999993	0	0	0.571764	0.00283697	MAST3;ROCK2;EIF2AK3;BRAF;TTBK2;HIPK2;MAPK10;NUAK2;GRK5;PIM1;SIK1;SIK2;FAM20A;SGK1;STK32B;CAMK1G;HTATIP2;MAP3K5
RNA polymerase II transcription regulatory region sequence-specific DNA binding (GO:0000977)	94/1359	0.995215	0.999993	0	0	0.762659	0.00365819	ZNF254;ZNF331;RARG;ZBTB25;FOXE1;RORB;LITAF;HOXA11;GLI4;SIX5;SALL4;ZNF605;SNAPC3;TRPS1;HOXA3;ZNF404;ZNF248;PKNOX1;ZNF761;TGIF1;SREBF1;OSR2;ZBTB38;MED8;SOX13;ARNT;MITF;RFX1;FOS;KLF15;HAND2;MYOD1;ZNF516;PPARG;PPARA;MZF1;ZNF599;HDAC4;ZNF275;CEBPA;ZNF791;CEBPB;CEBPD;EPAS1;SATB1;PLAG1;WBP2;CREM;ZBTB1;TWIST2;FOXO4;HOXD11;HIF1A;HOXD10;NR2C1;FOXO1;GLIS1;NPAS2;ARNTL;MNT;NFIL3;CUX1;ATOH8;HSF4;ZNF587;ZNF785;…
ubiquitin-protein transferase activity (GO:0004842)	21/392	0.995886	0.999993	0	0	0.585692	0.00241459	MYLIP;TRIM52;TRIM41;SMURF1;SYVN1;LTN1;MIB2;UBR3;TRAF1;DTX4;RNF144A;RNF167;GID4;RNF215;TTC3;TMEM129;RNF182;RBBP6;RNF150;CUL4B;TRIM23
chloride channel activity (GO:0005254)	1/64	0.997165	0.999993	0	0	0.165159	0.000468953	GABRE
anion channel activity (GO:0005253)	1/68	0.998035	0.999993	0	0	0.155265	0.000305337	GABRE
single-stranded DNA binding (GO:0003697)	2/97	0.998585	0.999993	0	0	0.218793	0.000309857	STN1;NABP1
mRNA binding (GO:0003729)	11/263	0.998692	0.999993	0	0	0.452054	0.000591593	RIDA;SSB;YTHDF3;CSTF3;SECISBP2L;RPL13A;LUC7L3;ADARB1;SRSF5;LARP4;CPEB4
DNA binding (GO:0003677)	47/811	0.999446	0.999993	0	0	0.632063	0.000350545	HDAC4;CREBZF;CEBPA;RARG;CEBPB;FOXE1;EPAS1;SATB1;MPG;TSHZ1;CREM;FOXO4;SPTY2D1;HIF1A;NR2C1;FOXO1;NPAS2;ARNTL;ENDOV;CUX1;SNAPC1;HLX;SNAPC3;ABL1;PPARGC1A;SREBF1;OSR2;STN1;ZBTB16;STAT3;SOX13;ARNT;NR1H3;TBX3;NR4A2;NR4A1;MEIS1;RYBP;NR4A3;BCL6;WT1;NABP1;PPARG;TCF4;PPARA;FAN1;CUL4B
RNA binding (GO:0003723)	58/1406	0.999993	0.999993	0	0	0.430089	2.97461e-06	COL14A1;AKAP8L;ADARB1;NUDT5;ALKBH5;ENDOV;CSRP1;BUD23;TNPO1;DDX17;PNISR;MBNL2;SECISBP2L;DDX10;RPL13A;FNDC3A;URB1;NUDT16L1;RPP25L;CKAP4;DCN;LACTB2;TEP1;UNC50;LUC7L3;SRSF5;PPIB;FKBP4;RPL28;SIDT2;RNASEL;ROCK2;CSTF3;RPN1;TXN;NOL3;EXOSC7;RIDA;SERPINH1;MOV10L1;RBBP6;PPARGC1A;EIF4B;HEXIM1;SSB;ZRANB2;YTHDF3;STAT3;LARP4;ASS1;ALDH6A1;TBL2;FASN;SRPRA;ALDH18A1;NOP53;R3HDM2;CPEB4

## Sheet: MF 48 vs 0
Term	Overlap	P.value	Adjusted.P.value	Old.P.value	Old.Adjusted.P.value	Odds.Ratio	Combined.Score	Genes
procollagen-proline dioxygenase activity (GO:0019798)	7/8	2.08872e-06	0.00195713	0	0	53.191	695.682	P4HA1;P4HA2;P4HA3;P3H2;P3H1;P3H3;P4HTM
mannosyltransferase activity (GO:0000030)	11/22	1.09087e-05	0.00352434	0	0	7.6075	86.9229	POMT2;DPY19L1;ALG9;DPY19L3;ALG2;TMTC3;ALG3;PIGZ;TMTC1;PIGV;TMTC4
hexosyltransferase activity (GO:0016758)	31/119	1.12839e-05	0.00352434	0	0	2.69142	30.661	B4GALT2;POMT2;B4GALT3;POGLUT1;B4GALT1;CHPF;GCNT1;TMTC3;PIGZ;TMTC1;PIGV;TMTC4;CHSY1;CHSY3;LARGE1;B4GALNT4;CSGALNACT1;B3GALNT2;ALG9;CHPF2;ALG5;B3GALT4;POMGNT2;POMGNT1;EXT2;B3GNT9;DPY19L1;B4GAT1;DPY19L3;B4GALT7;B4GALT4
glucuronosyl-N-acetylgalactosaminyl-proteoglycan 4-beta-N-acetylgalactosaminyltransferase activity (GO:0047238)	5/6	0.000116326	0.0252792	0	0	37.9609	343.892	CSGALNACT1;CHPF;CHSY1;CHPF2;CHSY3
3',5'-cyclic-AMP phosphodiesterase activity (GO:0004115)	7/12	0.000134895	0.0252792	0	0	10.6358	94.7757	PDE4D;PDE3B;PDE3A;PDE4B;PDE4A;PDE7B;PDE8A
3',5'-cyclic-nucleotide phosphodiesterase activity (GO:0004114)	9/21	0.000309692	0.043076	0	0	5.70039	46.0588	PDE10A;PDE1A;PDE4D;PDE3B;PDE3A;PDE4B;PDE4A;PDE7B;PDE8A
transition metal ion transmembrane transporter activity (GO:0046915)	11/30	0.000347573	0.043076	0	0	4.40234	35.0626	ATP7B;SLC31A1;SLC30A5;SLC11A2;SLC40A1;SLC39A11;SLC39A10;SLC39A8;SLC30A1;SLC39A7;SLC39A1
insulin-like growth factor II binding (GO:0031995)	5/7	0.000367778	0.043076	0	0	18.9794	150.089	IGFBP1;IGFBP4;IGFBP3;INSR;IGFBP2
acetylgalactosaminyltransferase activity (GO:0008376)	10/27	0.000587361	0.0611508	0	0	4.47155	33.2678	B3GALNT2;CSGALNACT1;B3GNT9;CHPF;CHSY1;CHPF2;B3GALT4;CHSY3;GBGT1;B4GALNT4
cyclic-nucleotide phosphodiesterase activity (GO:0004112)	9/23	0.000692883	0.0649231	0	0	4.88549	35.5402	PDE10A;PDE1A;PDE4D;PDE3B;PDE3A;PDE4B;PDE4A;PDE7B;PDE8A
ER retention sequence binding (GO:0046923)	4/5	0.000836193	0.0652928	0	0	30.3557	215.12	CEMIP;KDELR1;KDELR2;KDELR3
procollagen-proline 4-dioxygenase activity (GO:0004656)	4/5	0.000836193	0.0652928	0	0	30.3557	215.12	P4HA1;P4HA2;P4HA3;P4HTM
solute:proton symporter activity (GO:0015295)	7/16	0.00127543	0.0919288	0	0	5.90743	39.3699	SLC2A10;SLC2A13;SLC11A2;SLC33A1;MFSD3;SLC17A5;SLC39A8
sulfuric ester hydrolase activity (GO:0008484)	7/17	0.00195137	0.130603	0	0	5.31639	33.1701	ARSA;ARSK;ARSG;ARSD;ARSB;SGSH;SULF2
oligosaccharyl transferase activity (GO:0004576)	4/6	0.00227594	0.133285	0	0	15.177	92.3574	OSTC;ALG5;RPN1;STT3A
solute:cation symporter activity (GO:0015294)	4/6	0.00227594	0.133285	0	0	15.177	92.3574	MFSD3;SLC11A2;SLC33A1;SLC39A8
sterol binding (GO:0032934)	15/60	0.00307898	0.160868	0	0	2.53532	14.6621	ABCA1;STARD4;STARD5;INSIG2;INSIG1;PTCH1;OSBPL2;NR1H3;RORA;OSBPL10;NPC1;STAR;OSBP;SCAP;APOD
arylsulfatase activity (GO:0004065)	6/14	0.00326199	0.160868	0	0	5.69433	32.6024	ARSA;ARSK;ARSG;ARSD;ARSB;SULF2
insulin-like growth factor receptor binding (GO:0005159)	6/14	0.00326199	0.160868	0	0	5.69433	32.6024	IRS1;INSR;IGF2;IGF1;PIK3R1;INSL4
metallocarboxypeptidase activity (GO:0004181)	9/29	0.00444348	0.190017	0	0	3.41868	18.5167	AGBL5;CPM;ACE2;FOLH1B;CPD;CPE;CPXM1;VASH1;CPZ
carbohydrate:proton symporter activity (GO:0005351)	4/7	0.00482016	0.190017	0	0	10.1174	53.9759	SLC45A4;SLC2A10;SLC45A1;SLC17A5
oxidoreductase activity, acting on a sulfur group of donors, oxygen as acceptor (GO:0016670)	4/7	0.00482016	0.190017	0	0	10.1174	53.9759	ERO1B;TMX3;PCYOX1L;PCYOX1
oxysterol binding (GO:0008142)	4/7	0.00482016	0.190017	0	0	10.1174	53.9759	INSIG2;INSIG1;OSBP;RORA
galactosyltransferase activity (GO:0008378)	5/11	0.0054055	0.190017	0	0	6.32503	33.0188	B4GALT2;B4GALT3;B4GALT1;B4GALT7;B4GALT4
platelet-derived growth factor binding (GO:0048407)	5/11	0.0054055	0.190017	0	0	6.32503	33.0188	COL1A1;PDGFRA;COL3A1;COL1A2;COL5A1
purine ribonucleotide transmembrane transporter activity (GO:0005346)	5/11	0.0054055	0.190017	0	0	6.32503	33.0188	SLC35B3;SLC35B2;SLC17A9;SLC25A42;SLC25A23
oxidoreductase activity, acting on the aldehyde or oxo group of donors, NAD or NADP as acceptor (GO:0016620)	7/20	0.00567821	0.190017	0	0	4.08883	21.1438	ALDH3A2;ALDH1A3;ALDH6A1;ALDH2;ALDH1A1;HSD17B12;ALDH18A1
zinc ion transmembrane transporter activity (GO:0005385)	7/20	0.00567821	0.190017	0	0	4.08883	21.1438	SLC30A5;SLC39A11;SLC39A10;SLC30A1;SLC39A8;SLC39A7;SLC39A1
UDP-glycosyltransferase activity (GO:0008194)	18/84	0.00738947	0.238756	0	0	2.07457	10.1813	CSGALNACT1;B3GALNT2;B4GALT1;POGLUT1;CHPF;CHPF2;GCNT1;B3GALT4;GXYLT2;POMGNT2;POMGNT1;EXT2;B3GNT9;CHSY1;B4GAT1;CHSY3;LARGE1;B4GALNT4
manganese ion binding (GO:0030145)	12/48	0.00771265	0.240892	0	0	2.53333	12.3244	B4GALT1;GALNT2;XPNPEP3;XYLT2;ABL1;PIM1;MGAT1;MPPE1;LARGE1;SOD2;POMGNT1;B4GALT7
hydrolase activity, hydrolyzing O-glycosyl compounds (GO:0004553)	10/37	0.00817564	0.245526	0	0	2.81383	13.5249	OVGP1;GALC;GANAB;IDUA;GAA;PGGHG;CHI3L2;MAN1A1;MOGS;CTBS
adenine nucleotide transmembrane transporter activity (GO:0000295)	5/12	0.0083851	0.245526	0	0	5.42114	25.9201	SLC35B3;SLC35B2;SLC17A9;SLC25A42;SLC25A23
peptidyl-proline 4-dioxygenase activity (GO:0031545)	4/8	0.00875413	0.248564	0	0	7.58763	35.9519	P4HA1;P4HA2;P4HA3;P4HTM
carboxypeptidase activity (GO:0004180)	10/38	0.00996134	0.274523	0	0	2.71318	12.5052	AGBL5;CPM;SCPEP1;ACE2;FOLH1B;CPD;CPE;CPXM1;VASH1;CPZ
aldehyde dehydrogenase (NAD+) activity (GO:0004029)	5/13	0.0123342	0.287168	0	0	4.74323	20.8483	ALDH3A2;ALDH1A3;ALDH1L1;ALDH2;ALDH1A1
I-SMAD binding (GO:0070411)	5/13	0.0123342	0.287168	0	0	4.74323	20.8483	SMAD4;SMURF1;SMAD9;SMAD5;TGFBR1
insulin-like growth factor I binding (GO:0031994)	5/13	0.0123342	0.287168	0	0	4.74323	20.8483	IGFBP1;IGFBP4;IGFBP3;INSR;IGFBP2
nucleoside-diphosphatase activity (GO:0017110)	5/13	0.0123342	0.287168	0	0	4.74323	20.8483	ENTPD1;ENTPD4;NUDT18;SLC25A42;NUDT5
phosphatidate phosphatase activity (GO:0008195)	5/13	0.0123342	0.287168	0	0	4.74323	20.8483	PLPP5;PLPPR2;PLPP3;LPIN3;PLPP1
PDZ domain binding (GO:0030165)	14/63	0.0123812	0.287168	0	0	2.1717	9.53719	FZD1;SLC22A5;CADM1;PLEKHA1;FZD4;PLEKHA2;SDC2;PTEN;CRIPT;SSTR2;CXXC4;TGFBR3;SNTG2;SLC26A6
metalloendopeptidase activity (GO:0004222)	17/82	0.0126023	0.287168	0	0	1.98871	8.69836	MMP7;MME;PAPLN;ADAM33;ECE1;ECE2;IDE;OMA1;THSD4;ADAMTS4;ADAMTS2;ADAMTS3;ADAMTS1;ADAMTSL4;ADAM9;ADAMTS9;TRABD2A
dolichyl-diphosphooligosaccharide-protein glycotransferase activity (GO:0004579)	3/5	0.0131968	0.287168	0	0	11.3778	49.2408	OSTC;RPN1;STT3A
folic acid transmembrane transporter activity (GO:0008517)	3/5	0.0131968	0.287168	0	0	11.3778	49.2408	SLC46A1;PDPN;SLC19A2
cAMP response element binding protein binding (GO:0008140)	4/9	0.0143155	0.287168	0	0	6.06976	25.7747	CRTC3;CRTC1;CREM;SIK1
clathrin heavy chain binding (GO:0032050)	4/9	0.0143155	0.287168	0	0	6.06976	25.7747	CEMIP;LMBRD1;GPR107;LDLR
glucocorticoid receptor binding (GO:0035259)	4/9	0.0143155	0.287168	0	0	6.06976	25.7747	NR4A2;NR4A1;STAT5B;NR4A3
tau protein binding (GO:0048156)	10/40	0.0144044	0.287168	0	0	2.53201	10.7363	BRSK1;PPP2CB;ROCK2;MAP2;BIN1;FYN;HDAC6;TTBK2;SNCA;LGMN
ATPase binding (GO:0051117)	15/73	0.0198563	0.385491	0	0	1.96561	7.70367	ABCA1;GABARAPL2;PDE4D;SLC2A13;DERL1;SYVN1;TOR1AIP2;ATP1B3;METTL21A;ESR1;NKD2;TMTC4;NCSTN;TMEM106B;PGR
fatty acid synthase activity (GO:0004312)	4/10	0.0216862	0.385491	0	0	5.05785	19.377	ELOVL4;ELOVL5;ELOVL3;CBR4
MAP kinase tyrosine/serine/threonine phosphatase activity (GO:0017017)	4/10	0.0216862	0.385491	0	0	5.05785	19.377	DUSP4;DUSP10;DUSP1;DUSP16
prostaglandin receptor activity (GO:0004955)	4/10	0.0216862	0.385491	0	0	5.05785	19.377	PTGER4;PTGFR;PTGER2;PPARG
protein tyrosine/threonine phosphatase activity (GO:0008330)	4/10	0.0216862	0.385491	0	0	5.05785	19.377	DUSP4;DUSP10;DUSP1;DUSP16
DNA-binding transcription repressor activity, RNA polymerase II-specific (GO:0001227)	41/256	0.0218047	0.385491	0	0	1.45275	5.55768	ZNF550;ZBTB25;SATB1;ZBTB1;CREM;PRDM2;FOXK1;ZBTB4;ZNF25;ETS2;IKZF5;MNT;NFIL3;PLAGL1;TRPS1;ZNF404;ZNF248;ZNF785;TGIF1;OSR2;TFAP2C;MYPOP;ZBTB16;KCNIP3;SOX13;ZNF10;MITF;NR1D1;ZBTB33;TBX3;NFATC4;HEYL;ZBTB6;ZEB1;BCL6;SNAI1;GTF2IRD1;PPARG;PPARA;ZNF599;MZF1
aldehyde dehydrogenase [NAD(P)+] activity (GO:0004030)	5/15	0.0236089	0.389626	0	0	3.79416	14.2134	ALDH3A2;ALDH1A3;ALDH1L1;ALDH2;ALDH1A1
insulin-like growth factor binding (GO:0005520)	5/15	0.0236089	0.389626	0	0	3.79416	14.2134	IGFBP1;IGFBP4;IGFBP3;INSR;IGFBP2
1-acylglycerophosphocholine O-acyltransferase activity (GO:0047184)	3/6	0.0241177	0.389626	0	0	7.5848	28.2519	LPCAT3;LPCAT1;MBOAT2
chitinase activity (GO:0004568)	3/6	0.0241177	0.389626	0	0	7.5848	28.2519	OVGP1;CHI3L2;CTBS
protein carboxyl O-methyltransferase activity (GO:0051998)	3/6	0.0241177	0.389626	0	0	7.5848	28.2519	PCMTD2;ARMT1;PCMTD1
syntaxin binding (GO:0019905)	13/62	0.0247469	0.393015	0	0	2.01571	7.45622	ABCA1;SNAP25;TMED9;SYT3;TMED10;STX16;NAPG;GOLGA2;SYT12;ABL1;VAMP1;STXBP5;VAMP2
phosphatidylinositol-4-phosphate binding (GO:0070273)	7/26	0.0258551	0.403771	0	0	2.79667	10.2225	GSDMB;OBSCN;OSBP;DAB2IP;PLEKHA5;ARFIP2;PLEKHA3
transmembrane receptor protein phosphatase activity (GO:0019198)	5/16	0.0311207	0.468419	0	0	3.44904	11.9678	PTPRD;PTPRU;PTPRE;PTPRM;PTPRG
transmembrane receptor protein tyrosine phosphatase activity (GO:0005001)	5/16	0.0311207	0.468419	0	0	3.44904	11.9678	PTPRD;PTPRU;PTPRE;PTPRM;PTPRG
glutathione transferase activity (GO:0004364)	7/27	0.0314945	0.468419	0	0	2.65669	9.18667	GSTM3;GSTM2;GSTA4;ALOX5AP;MGST1;GSTM5;PTGES
transition metal ion binding (GO:0046914)	65/445	0.0326796	0.47845	0	0	1.30444	4.46248	ZNF331;PHF2;B4GALT1;DPYS;ZMYND8;XYLT2;LOXL3;ECE1;MT1X;PRDM2;IDE;LITAF;PHF8;IKZF5;RNF112;ADAMTS3;ATP7B;ZMYM2;CSRP1;SMPD1;PIM1;ENPP1;LARGE1;NUDT12;CDADC1;MME;BHMT2;SLC30A5;SLC11A2;POMGNT1;ACE2;ZNF91;ZEB1;PAPPA;PPARG;ANG;MPPE1;SMPDL3A;B4GALT7;HDAC4;SEC23A;ADH1B;ZNF8;CXXC4;ABL1;PGGT1B;MGAT1;SNCA;SEC24A;GALNT2;QPCTL;SCD5;ADAM33;KLF4;PEX12;SOD2;CCS;WT1;SCD;QPCT;XPNPEP3;NAPEPLD;MSRB2;RBAK;LIMS1
protein kinase A regulatory subunit binding (GO:0034237)	6/22	0.0358915	0.502218	0	0	2.84587	9.46894	PRRC1;AKAP8L;AKAP9;ACBD3;WASF1;PJA2
phosphatase activity (GO:0016791)	15/79	0.0380509	0.502218	0	0	1.78072	5.82089	DUSP4;ARMT1;PLPPR2;PRUNE1;DUSP16;PPP1CB;DUSP23;PLPP5;DUSP10;CILP;PXYLP1;ACP2;PLPP3;PLPP1;LPIN3
frizzled binding (GO:0005109)	8/34	0.0382769	0.502218	0	0	2.33576	7.62137	FZD1;SFRP1;WNT2B;WNT5A;WNT9A;WNT16;WNT2;WNT4
aminophospholipid flippase activity (GO:0015247)	3/7	0.0385909	0.502218	0	0	5.68828	18.5139	TMEM30A;ATP8A1;ATP11A
fatty acid elongase activity (GO:0009922)	3/7	0.0385909	0.502218	0	0	5.68828	18.5139	ELOVL4;ELOVL5;ELOVL3
JUN kinase binding (GO:0008432)	3/7	0.0385909	0.502218	0	0	5.68828	18.5139	DUSP10;RNF13;MAPK8IP3
mannosyl-oligosaccharide 1,2-alpha-mannosidase activity (GO:0004571)	3/7	0.0385909	0.502218	0	0	5.68828	18.5139	EDEM3;EDEM2;MAN1A1
mannosyl-oligosaccharide mannosidase activity (GO:0015924)	3/7	0.0385909	0.502218	0	0	5.68828	18.5139	EDEM3;EDEM2;MAN1A1
phosphoric ester hydrolase activity (GO:0042578)	11/53	0.0396474	0.508899	0	0	1.98894	6.41977	PPP1CB;DUSP4;DUSP23;DUSP10;ARMT1;SMPD1;PRUNE1;PXYLP1;ACP2;DUSP16;SMPDL3A
cAMP binding (GO:0030552)	4/12	0.0422916	0.51464	0	0	3.79296	11.9977	PDE10A;PDE4D;PDE4B;PDE4A
glycerophospholipid flippase activity (GO:0140333)	4/12	0.0422916	0.51464	0	0	3.79296	11.9977	ATP8A1;ATP8B2;ABCA4;ATP11A
MAP kinase phosphatase activity (GO:0033549)	4/12	0.0422916	0.51464	0	0	3.79296	11.9977	DUSP4;DUSP10;DUSP1;DUSP16
neurexin family protein binding (GO:0042043)	4/12	0.0422916	0.51464	0	0	3.79296	11.9977	NLGN2;CPE;SYTL4;SYTL2
E-box binding (GO:0070888)	9/41	0.0434591	0.522067	0	0	2.13522	6.69592	PER1;ZEB1;HAND2;MYOD1;ATOH8;SNAI1;MITF;PPARG;TCF4
pyrophosphatase activity (GO:0016462)	11/54	0.0447418	0.523239	0	0	1.94258	6.03529	ENTPD1;PLPP5;ENTPD4;CILP;PRUNE2;PRUNE1;ENPP1;ASMTL;FITM2;NUDT5;PLPP1
palmitoyltransferase activity (GO:0016409)	7/29	0.0451059	0.523239	0	0	2.4149	7.48314	HHAT;ZDHHC9;ZDHHC24;ZDHHC2;GLUL;ZDHHC14;ZDHHC4
protein tyrosine phosphatase activity (GO:0004725)	14/74	0.0452319	0.523239	0	0	1.77245	5.48741	DUSP4;PTPRU;DUSP1;PTPRN;PTEN;PTPRM;PTPRG;DUSP22;PTPRD;DUSP23;PTPRE;PTPN4;PTPN5;TNS2
acetylglucosaminyltransferase activity (GO:0008375)	10/48	0.0473651	0.540142	0	0	1.99805	6.09379	EXT2;B3GNT9;B4GAT1;GCNT1;PIGP;B3GALT4;MGAT1;LARGE1;POMGNT2;POMGNT1
phosphotransferase activity, alcohol group as acceptor (GO:0016773)	14/75	0.049882	0.540142	0	0	1.74329	5.22655	DGKE;PANK3;GK;ADPGK;DCAKD;SPHK1;COASY;PGM2L1;GK5;NMRK1;ETNK1;FAM20A;GALK2;GNE
acyl-CoA hydrolase activity (GO:0047617)	5/18	0.050195	0.540142	0	0	2.91809	8.73044	PPT1;ACOT13;ACOT1;PLA2G6;ABCD1
phosphatidylcholine transporter activity (GO:0008525)	5/18	0.050195	0.540142	0	0	2.91809	8.73044	ABCA1;ATP8B2;PITPNM1;ABCA7;PITPNC1
phosphoric diester hydrolase activity (GO:0008081)	8/36	0.0518541	0.540142	0	0	2.16867	6.4178	SMPD1;GDE1;NAPEPLD;ENPP1;MPPE1;GPCPD1;SMPDL3A;PLD3
phosphotransferase activity, phosphate group as acceptor (GO:0016776)	6/24	0.0529883	0.540142	0	0	2.52938	7.43052	ITPKB;AK1;CMPK1;AK3;NME3;IP6K3
transforming growth factor beta binding (GO:0050431)	6/24	0.0529883	0.540142	0	0	2.52938	7.43052	TGFBR3;TWSG1;LTBP3;LTBP1;TGFBR1;TSKU
WW domain binding (GO:0050699)	7/30	0.0531326	0.540142	0	0	2.30977	6.7791	TCEAL8;SCNN1G;WBP1;TCEAL4;TCEAL3;TCEAL1;LITAF
protease binding (GO:0002020)	20/118	0.0546896	0.540142	0	0	1.55091	4.50708	SLC2A13;AMFR;SERPINE1;PTEN;DERL1;SYVN1;NOL3;F3;COL1A1;ADAMTS4;COL3A1;COL1A2;STIM1;BIN1;ADAMTSL4;BDKRB2;TIMP3;CARD16;LDLR;ELANE
platelet-derived growth factor receptor binding (GO:0005161)	4/13	0.0556061	0.540142	0	0	3.37132	9.74132	PDGFRA;IL1R1;PDGFD;VEGFA
ciliary neurotrophic factor receptor activity (GO:0004897)	3/8	0.056493	0.540142	0	0	4.55036	13.0761	OSMR;IL6R;IL13RA1
coreceptor activity involved in Wnt signaling pathway (GO:0071936)	3/8	0.056493	0.540142	0	0	4.55036	13.0761	PTK7;LRP5;ROR2
glycogen binding (GO:2001069)	3/8	0.056493	0.540142	0	0	4.55036	13.0761	PPP1R3F;PPP1R3C;PPP1R3E
iron ion transmembrane transporter activity (GO:0005381)	3/8	0.056493	0.540142	0	0	4.55036	13.0761	SLC11A2;SLC40A1;SLC39A8
neurotrophin binding (GO:0043121)	3/8	0.056493	0.540142	0	0	4.55036	13.0761	NTRK1;SORT1;HAP1
sulfurtransferase activity (GO:0016783)	3/8	0.056493	0.540142	0	0	4.55036	13.0761	MPST;TST;MOCOS
xylosyltransferase activity (GO:0042285)	3/8	0.056493	0.540142	0	0	4.55036	13.0761	POGLUT1;GXYLT2;LARGE1
cholesterol binding (GO:0015485)	10/50	0.0602236	0.569995	0	0	1.89793	5.33261	ABCA1;STARD4;STARD5;NPC1;STAR;PTCH1;OSBPL2;NR1H3;APOD;OSBPL10
R-SMAD binding (GO:0070412)	5/19	0.0618103	0.573428	0	0	2.7095	7.54239	DDX5;SMAD4;RGCC;SMURF1;FOS
sterol transfer activity (GO:0120015)	5/19	0.0618103	0.573428	0	0	2.7095	7.54239	ABCA1;STARD4;STARD5;OSBPL2;OSBP
carboxylic acid transmembrane transporter activity (GO:0046943)	11/57	0.0626515	0.57409	0	0	1.81558	5.02946	SLC46A1;SLC13A3;SLC7A8;PDPN;SLC16A6;SLC16A12;SLC36A4;SLC16A4;SLC7A2;SLC16A14;SLC19A2
protein-cysteine S-palmitoyltransferase activity (GO:0019706)	6/25	0.063107	0.57409	0	0	2.39612	6.62029	ZDHHC9;ZDHHC24;ZDHHC2;GLUL;ZDHHC14;ZDHHC4
metallopeptidase activity (GO:0008237)	20/121	0.0677523	0.610422	0	0	1.50459	4.0502	MMP7;MME;PAPLN;ADAM33;ECE1;OMA1;ECE2;IDE;THSD4;ADAMTS4;ACE2;ADAMTS2;ADAMTS3;ADAM15;ADAMTS1;ADAMTSL4;PAPPA;ADAM9;ADAMTS9;TRABD2A
organic anion transmembrane transporter activity (GO:0008514)	23/144	0.0728123	0.649763	0	0	1.44451	3.78444	SLC35B3;SLC35B2;SLC46A1;SLC13A3;SLC35A3;SLC2A10;SLC1A1;SLC1A2;SLC16A12;SLC7A2;SLC25A15;SLC25A18;SLC7A8;SLC17A9;MPC1;PDPN;SLC39A8;SFXN1;SLC25A42;SLC25A23;SLC36A4;SLC26A6;SLC19A2
bioactive lipid receptor activity (GO:0045125)	3/9	0.0775817	0.673094	0	0	3.79176	9.69333	LPAR6;SPHK1;LPAR1
natural killer cell lectin-like receptor binding (GO:0046703)	3/9	0.0775817	0.673094	0	0	3.79176	9.69333	RAET1G;MICA;HLA-E
phosphatidylinositol transfer activity (GO:0008526)	3/9	0.0775817	0.673094	0	0	3.79176	9.69333	PITPNM1;OSBPL2;PITPNC1
L-amino acid transmembrane transporter activity (GO:0015179)	10/53	0.0834106	0.701679	0	0	1.76522	4.38477	SLC25A15;SLC25A18;SLC47A1;SLC7A8;SLC43A2;SLC1A1;SLC1A2;SFXN1;SLC36A4;SLC7A2
cytokine receptor activity (GO:0004896)	15/88	0.0839813	0.701679	0	0	1.56038	3.86532	IFNGR1;IL11RA;IL1R1;FZD4;IL10RB;IL1R2;CSF2RB;OSMR;F3;IL17RC;IL1RL1;IL6R;IL18R1;CMKLR1;IL13RA1
endopeptidase activity (GO:0004175)	45/315	0.0872067	0.701679	0	0	1.26789	3.09299	USP35;PCSK1;C1S;C1R;HTRA3;PAPLN;PCSK9;PLAT;ECE1;OMA1;IDE;ECE2;PCSK5;MALT1;THSD4;ADAMTS4;PIDD1;CTSO;ADAMTS2;ADAMTS3;ADAMTSL4;ADAMTS1;C1RL;CASP1;CTSF;ADAMTS9;ELANE;RHBDL1;CORIN;USP46;MMP7;MME;F10;USP20;HGF;MST1;ADAM33;F3;ACE2;SFRP1;ADAM9;REN;MASP1;LGMN;TRABD2A
mannose binding (GO:0005537)	4/15	0.0880951	0.701679	0	0	2.75804	6.70022	LMAN1;LMAN2L;LMAN2;CLN5
Wnt-activated receptor activity (GO:0042813)	4/15	0.0880951	0.701679	0	0	2.75804	6.70022	FZD1;FZD4;LRP5;TSPAN12
sialyltransferase activity (GO:0008373)	5/21	0.0891661	0.701679	0	0	2.37054	5.7302	ST6GAL2;ST3GAL6;ST3GAL1;ST6GALNAC4;ST6GALNAC6
monocarboxylic acid transmembrane transporter activity (GO:0008028)	6/28	0.0997641	0.701679	0	0	2.06902	4.76899	MPC1;SLC16A6;SLC16A12;SLC16A4;SLC16A14;SLC26A6
growth factor receptor binding (GO:0070851)	17/105	0.100723	0.701679	0	0	1.46701	3.36736	PDGFRA;IL11;IL1R1;FGF1;AREG;EREG;VEGFA;FGF7;NCSTN;EFEMP1;FGF9;PDGFD;IL1B;FYN;JAK2;IL6R;PIBF1
metalloexopeptidase activity (GO:0008235)	10/55	0.101517	0.701679	0	0	1.68657	3.85808	AGBL5;CPM;ACE2;FOLH1B;CPD;XPNPEP3;CPE;CPXM1;VASH1;CPZ
ATP transmembrane transporter activity (GO:0005347)	3/10	0.101537	0.701679	0	0	3.24989	7.43358	SLC17A9;SLC25A42;SLC25A23
ligand-gated sodium channel activity (GO:0015280)	3/10	0.101537	0.701679	0	0	3.24989	7.43358	SCNN1G;ASIC3;ASIC1
protein tyrosine/serine/threonine phosphatase activity (GO:0008138)	5/22	0.104835	0.701679	0	0	2.23097	5.03166	DUSP4;DUSP23;DUSP10;DUSP1;DUSP16
apolipoprotein A-I binding (GO:0034186)	2/5	0.106915	0.701679	0	0	5.05436	11.3001	ABCA1;SCARB1
C-palmitoyltransferase activity (GO:0016454)	2/5	0.106915	0.701679	0	0	5.05436	11.3001	SPTLC1;SPTSSA
calcitonin family receptor activity (GO:0097642)	2/5	0.106915	0.701679	0	0	5.05436	11.3001	CALCRL;RAMP1
chondroitin sulfotransferase activity (GO:0034481)	2/5	0.106915	0.701679	0	0	5.05436	11.3001	CHST7;CHST12
exopolyphosphatase activity (GO:0004309)	2/5	0.106915	0.701679	0	0	5.05436	11.3001	PRUNE2;PRUNE1
interleukin-1 receptor activity (GO:0004908)	2/5	0.106915	0.701679	0	0	5.05436	11.3001	IL1R1;IL1R2
L-ornithine transmembrane transporter activity (GO:0000064)	2/5	0.106915	0.701679	0	0	5.05436	11.3001	SLC25A15;SLC7A2
NAADP-sensitive calcium-release channel activity (GO:0072345)	2/5	0.106915	0.701679	0	0	5.05436	11.3001	MCOLN2;TPCN1
nerve growth factor binding (GO:0048406)	2/5	0.106915	0.701679	0	0	5.05436	11.3001	NTRK1;SORT1
neuroligin family protein binding (GO:0097109)	2/5	0.106915	0.701679	0	0	5.05436	11.3001	SNTG2;NRXN3
phosphatidylcholine floppase activity (GO:0090554)	2/5	0.106915	0.701679	0	0	5.05436	11.3001	ABCA1;ABCA7
phosphatidylserine flippase activity (GO:0140346)	2/5	0.106915	0.701679	0	0	5.05436	11.3001	ATP8A1;ATP11A
polyol transmembrane transporter activity (GO:0015166)	2/5	0.106915	0.701679	0	0	5.05436	11.3001	SLC2A13;SLC5A3
prostaglandin E receptor activity (GO:0004957)	2/5	0.106915	0.701679	0	0	5.05436	11.3001	PTGER4;PTGER2
protein geranylgeranyltransferase activity (GO:0004661)	2/5	0.106915	0.701679	0	0	5.05436	11.3001	PGGT1B;RABGGTA
RNA polymerase II general transcription initiation factor binding (GO:0001091)	2/5	0.106915	0.701679	0	0	5.05436	11.3001	TCF4;ESR1
serine C-palmitoyltransferase activity (GO:0004758)	2/5	0.106915	0.701679	0	0	5.05436	11.3001	SPTLC1;SPTSSA
sphingomyelin phosphodiesterase activity (GO:0004767)	2/5	0.106915	0.701679	0	0	5.05436	11.3001	SMPD1;SMPDL3A
thiolester hydrolase activity (GO:0016790)	2/5	0.106915	0.701679	0	0	5.05436	11.3001	PPT1;PPT2
voltage-gated calcium channel activity involved in cardiac muscle cell action potential (GO:0086007)	2/5	0.106915	0.701679	0	0	5.05436	11.3001	CACNA1C;CACNA1G
CoA hydrolase activity (GO:0016289)	4/16	0.107087	0.701679	0	0	2.52806	5.64799	ACOT13;ACOT1;ABCD1;HIBCH
organic cation transmembrane transporter activity (GO:0015101)	4/16	0.107087	0.701679	0	0	2.52806	5.64799	SLC22A5;SLC44A1;SLC7A8;SLC25A42
potassium ion leak channel activity (GO:0022841)	4/16	0.107087	0.701679	0	0	2.52806	5.64799	KCNK6;KCNK1;KCNK2;KCNK3
signal sequence binding (GO:0005048)	8/42	0.109323	0.711356	0	0	1.78536	3.95181	NFKBIA;CEMIP;KDELR1;CAT;SRP54;KDELR2;KDELR3;TNPO1
mitogen-activated protein kinase binding (GO:0051019)	6/29	0.114023	0.731776	0	0	1.97895	4.29701	DUSP4;DUSP10;DUSP1;NBR1;ABL1;DUSP16
transcription corepressor binding (GO:0001222)	6/29	0.114023	0.731776	0	0	1.97895	4.29701	PER1;ZBTB16;RORA;NR1D1;ESR1;HDAC6
carboxy-lyase activity (GO:0016831)	5/23	0.121755	0.759043	0	0	2.10691	4.4366	GGCX;AZIN2;MVD;CSAD;PISD
low-density lipoprotein particle receptor binding (GO:0050750)	5/23	0.121755	0.759043	0	0	2.10691	4.4366	LRPAP1;PCSK9;ANKRA2;DKK1;APBB3
semaphorin receptor binding (GO:0030215)	5/23	0.121755	0.759043	0	0	2.10691	4.4366	SEMA3A;SEMA4B;SEMA6D;SEMA3B;SEMA4G
adrenergic receptor binding (GO:0031690)	4/17	0.127738	0.759043	0	0	2.33347	4.80175	PDE4D;ADRA2C;ADRA2A;SAV1
nucleobase-containing compound kinase activity (GO:0019205)	4/17	0.127738	0.759043	0	0	2.33347	4.80175	AK1;CMPK1;AK3;NME3
complement receptor activity (GO:0004875)	3/11	0.127992	0.759043	0	0	2.8435	5.84561	C5AR2;FPR1;CMKLR1
GABA receptor binding (GO:0050811)	3/11	0.127992	0.759043	0	0	2.8435	5.84561	GABARAPL2;GABARAPL1;PLCL2
MAP-kinase scaffold activity (GO:0005078)	3/11	0.127992	0.759043	0	0	2.8435	5.84561	AKAP13;KSR1;MAPK8IP3
mitogen-activated protein kinase kinase kinase binding (GO:0031435)	3/11	0.127992	0.759043	0	0	2.8435	5.84561	DAB2IP;ROR2;SASH1
phospholipase activator activity (GO:0016004)	3/11	0.127992	0.759043	0	0	2.8435	5.84561	CCL8;FYN;ARHGAP6
retinoid X receptor binding (GO:0046965)	3/11	0.127992	0.759043	0	0	2.8435	5.84561	NR4A2;RARG;PPARG
UDP-galactosyltransferase activity (GO:0035250)	3/11	0.127992	0.759043	0	0	2.8435	5.84561	B4GALT1;B3GALT4;B4GALT7
amyloid-beta binding (GO:0001540)	13/80	0.135338	0.759401	0	0	1.47267	2.94531	LRPAP1;TM2D1;FZD4;INSR;CLSTN1;PGRMC1;TLR4;APBB3;LDLR;GRIA3;ITM2B;GRIA4;ITM2C
zinc ion binding (GO:0008270)	46/336	0.139827	0.759401	0	0	1.20582	2.37227	ZNF331;HDAC4;PHF2;SEC23A;ADH1B;ZMYND8;DPYS;MT1X;PRDM2;ECE1;IDE;ZNF8;LITAF;CXXC4;IKZF5;PHF8;RNF112;ZMYM2;ADAMTS3;CSRP1;SMPD1;PGGT1B;ENPP1;NUDT12;SNCA;CDADC1;SEC24A;MME;BHMT2;SLC30A5;QPCTL;ADAM33;PEX12;KLF4;ACE2;ZNF91;ZEB1;WT1;PAPPA;QPCT;NAPEPLD;MSRB2;PPARG;RBAK;SMPDL3A;LIMS1
alpha-tubulin binding (GO:0043014)	6/31	0.145385	0.759401	0	0	1.82043	3.51047	TRPV4;EFHC1;FYN;HDAC6;DNAL1;SNCA
glucuronosyltransferase activity (GO:0015020)	6/31	0.145385	0.759401	0	0	1.82043	3.51047	CSGALNACT1;EXT2;CHPF;CHSY1;B4GAT1;LARGE1
alpha-adrenergic receptor activity (GO:0004936)	2/6	0.148314	0.759401	0	0	3.79056	7.23399	ADRA2C;ADRA2A
alpha-glucosidase activity (GO:0090599)	2/6	0.148314	0.759401	0	0	3.79056	7.23399	GANAB;GAA
alpha-N-acetylgalactosaminide alpha-2,6-sialyltransferase activity (GO:0001665)	2/6	0.148314	0.759401	0	0	3.79056	7.23399	ST6GALNAC4;ST6GALNAC6
arachidonic acid binding (GO:0050544)	2/6	0.148314	0.759401	0	0	3.79056	7.23399	ALOX5AP;PPARG
ATP-activated inward rectifier potassium channel activity (GO:0015272)	2/6	0.148314	0.759401	0	0	3.79056	7.23399	KCNJ8;ABCC9
carnitine O-acyltransferase activity (GO:0016406)	2/6	0.148314	0.759401	0	0	3.79056	7.23399	CPT1A;CPT1C
CoA carboxylase activity (GO:0016421)	2/6	0.148314	0.759401	0	0	3.79056	7.23399	PCCA;ACACB
coreceptor activity involved in Wnt signaling pathway, planar cell polarity pathway (GO:1904929)	2/6	0.148314	0.759401	0	0	3.79056	7.23399	PTK7;ROR2
dihydropyrimidinase activity (GO:0004157)	2/6	0.148314	0.759401	0	0	3.79056	7.23399	DPYS;DPYSL2
epinephrine binding (GO:0051379)	2/6	0.148314	0.759401	0	0	3.79056	7.23399	ADRA2C;ADRA2A
icosatetraenoic acid binding (GO:0050543)	2/6	0.148314	0.759401	0	0	3.79056	7.23399	ALOX5AP;PPARG
leukemia inhibitory factor receptor activity (GO:0004923)	2/6	0.148314	0.759401	0	0	3.79056	7.23399	OSMR;IL13RA1
neurotrophin TRK receptor binding (GO:0005167)	2/6	0.148314	0.759401	0	0	3.79056	7.23399	PIK3R1;EFNA5
neurotrophin TRKA receptor binding (GO:0005168)	2/6	0.148314	0.759401	0	0	3.79056	7.23399	PIK3R1;EFNA5
oncostatin-M receptor activity (GO:0004924)	2/6	0.148314	0.759401	0	0	3.79056	7.23399	OSMR;IL13RA1
palmitoyl-CoA hydrolase activity (GO:0016290)	2/6	0.148314	0.759401	0	0	3.79056	7.23399	PPT1;PLA2G6
phosphatidylethanolamine flippase activity (GO:0090555)	2/6	0.148314	0.759401	0	0	3.79056	7.23399	ABCA4;ATP11A
primary miRNA binding (GO:0070878)	2/6	0.148314	0.759401	0	0	3.79056	7.23399	DDX5;STAT3
RNA polymerase III cis-regulatory region sequence-specific DNA binding (GO:0000992)	2/6	0.148314	0.759401	0	0	3.79056	7.23399	BRF2;SNAPC3
RNA polymerase III type 3 promoter sequence-specific DNA binding (GO:0001006)	2/6	0.148314	0.759401	0	0	3.79056	7.23399	BRF2;SNAPC3
thiol oxidase activity (GO:0016972)	2/6	0.148314	0.759401	0	0	3.79056	7.23399	ERO1B;TMX3
cholesterol transfer activity (GO:0120020)	4/18	0.149893	0.763313	0	0	2.16667	4.11197	ABCA1;STARD4;STARD5;OSBPL2
receptor ligand activity (GO:0048018)	42/307	0.153391	0.776141	0	0	1.20446	2.25808	LRPAP1;COLEC10;CTF1;WNT2B;SEMA3A;SEMA3B;TNFRSF11B;PRL;FGF1;METRNL;AREG;FGF7;FGF9;FAM3C;CGA;LEFTY2;WNT2;CHGB;WNT4;IL11;PSPN;IL15;BDNF;HGF;SEMA6D;SEMA4B;WNT5A;IGF2;IGF1;WNT9A;SEMA4G;WNT16;DKK1;EREG;VEGFA;BMP4;KITLG;SST;IL1B;INHA;ZP3;NBL1
carbohydrate:cation symporter activity (GO:0005402)	3/12	0.156559	0.776141	0	0	2.52741	4.68662	SLC2A10;SLC17A5;SLC5A3
lipase activator activity (GO:0060229)	3/12	0.156559	0.776141	0	0	2.52741	4.68662	CCL8;FYN;ARHGAP6
transforming growth factor beta-activated receptor activity (GO:0005024)	3/12	0.156559	0.776141	0	0	2.52741	4.68662	TGFBR3;LTBP1;TGFBR1
transmembrane receptor protein tyrosine kinase adaptor activity (GO:0005068)	3/12	0.156559	0.776141	0	0	2.52741	4.68662	IRS1;GAB2;PIK3R1
nuclear receptor binding (GO:0016922)	18/120	0.158014	0.776141	0	0	1.33962	2.4717	STAT5B;DDX5;SMARCD3;TMF1;JUP;WBP2;BAZ2A;WIPI1;HIF1A;ESR1;NR4A2;NR4A1;NR4A3;MYOD1;TAF7;NCOA7;HMGN3;PPARGC1A
transcription coregulator binding (GO:0001221)	9/53	0.158874	0.776141	0	0	1.55183	2.85482	PER1;SMAD4;ZBTB16;CHD6;RORA;PGR;NR1D1;ESR1;HDAC6
chemorepellent activity (GO:0045499)	5/25	0.159038	0.776141	0	0	1.896	3.48601	SEMA3A;SEMA4B;SEMA6D;SEMA3B;SEMA4G
SH2 domain binding (GO:0042169)	6/32	0.162386	0.788373	0	0	1.75031	3.18168	IRS1;TRPV4;ABL1;AFAP1;ARHGAP5;JAK2
leak channel activity (GO:0022840)	4/19	0.173382	0.818612	0	0	2.02211	3.54326	KCNK6;KCNK1;KCNK2;KCNK3
NAD-retinol dehydrogenase activity (GO:0004745)	4/19	0.173382	0.818612	0	0	2.02211	3.54326	ADH1B;RDH11;RDH10;HSD17B6
phosphatidylinositol 3-kinase regulator activity (GO:0035014)	4/19	0.173382	0.818612	0	0	2.02211	3.54326	WDR81;WDR91;PIK3R1;SOCS4
exoribonuclease activity, producing 5'-phosphomonoesters (GO:0016896)	6/33	0.180189	0.818612	0	0	1.68539	2.88834	EXOSC7;ISG20;PAN2;CNOT6L;ANGEL1;REXO2
1-acylglycerol-3-phosphate O-acyltransferase activity (GO:0003841)	3/13	0.186845	0.818612	0	0	2.27454	3.81548	LPCAT1;AGPAT1;AGPAT4
acid-thiol ligase activity (GO:0016878)	3/13	0.186845	0.818612	0	0	2.27454	3.81548	ACSS2;AASDH;ACSS1
histone demethylase activity (H3-K9 specific) (GO:0032454)	3/13	0.186845	0.818612	0	0	2.27454	3.81548	PHF2;HR;PHF8
cation transmembrane transporter activity (GO:0008324)	8/48	0.190917	0.818612	0	0	1.51704	2.51209	SLC25A15;SLC7A8;CHRNE;SLC1A1;SFXN1;SLC36A4;SLC39A1;SLC7A2
3',5'-cyclic-GMP phosphodiesterase activity (GO:0047555)	2/7	0.192203	0.818612	0	0	3.03227	5.00083	PDE1A;PDE8A
acid-amino acid ligase activity (GO:0016881)	2/7	0.192203	0.818612	0	0	3.03227	5.00083	GHDC;GCLM
ADP transmembrane transporter activity (GO:0015217)	2/7	0.192203	0.818612	0	0	3.03227	5.00083	SLC17A9;SLC25A42
beta-1,3-galactosyltransferase activity (GO:0048531)	2/7	0.192203	0.818612	0	0	3.03227	5.00083	C1GALT1C1;B3GALT4
CDP-alcohol phosphatidyltransferase activity (GO:0017169)	2/7	0.192203	0.818612	0	0	3.03227	5.00083	CDIPT;PIGF
cell-matrix adhesion mediator activity (GO:0098634)	2/7	0.192203	0.818612	0	0	3.03227	5.00083	ITGA10;EMILIN1
DEAD/H-box RNA helicase binding (GO:0017151)	2/7	0.192203	0.818612	0	0	3.03227	5.00083	AKAP8L;SMAD5
ferroxidase activity (GO:0004322)	2/7	0.192203	0.818612	0	0	3.03227	5.00083	HEPHL1;CYB561D2
hydrolase activity, acting on acid anhydrides, in phosphorus-containing anhydrides (GO:0016818)	2/7	0.192203	0.818612	0	0	3.03227	5.00083	ENPP1;NUDT12
icosanoid binding (GO:0050542)	2/7	0.192203	0.818612	0	0	3.03227	5.00083	ALOX5AP;PPARG
manganese ion transmembrane transporter activity (GO:0005384)	2/7	0.192203	0.818612	0	0	3.03227	5.00083	SLC11A2;SLC39A8
N-acetylglucosamine 6-O-sulfotransferase activity (GO:0001517)	2/7	0.192203	0.818612	0	0	3.03227	5.00083	CHST7;CHST2
oxidoreductase activity, acting on metal ions, oxygen as acceptor (GO:0016724)	2/7	0.192203	0.818612	0	0	3.03227	5.00083	HEPHL1;CYB561D2
serine-type exopeptidase activity (GO:0070008)	2/7	0.192203	0.818612	0	0	3.03227	5.00083	SCPEP1;CPD
signal recognition particle binding (GO:0005047)	2/7	0.192203	0.818612	0	0	3.03227	5.00083	DERL1;SRPRA
sphingosine-1-phosphate phosphatase activity (GO:0042392)	2/7	0.192203	0.818612	0	0	3.03227	5.00083	PLPP3;PLPP1
SUMO-specific protease activity (GO:0016929)	2/7	0.192203	0.818612	0	0	3.03227	5.00083	SENP5;USPL1
threonine-type peptidase activity (GO:0070003)	2/7	0.192203	0.818612	0	0	3.03227	5.00083	GGT5;GGT7
UDP-xylosyltransferase activity (GO:0035252)	2/7	0.192203	0.818612	0	0	3.03227	5.00083	POGLUT1;GXYLT2
ATPase activator activity (GO:0001671)	4/20	0.198025	0.827588	0	0	1.89562	3.0697	DNAJC1;DNAJB4;TOR1AIP2;ATP1B3
tau-protein kinase activity (GO:0050321)	4/20	0.198025	0.827588	0	0	1.89562	3.0697	BRSK1;ROCK2;FYN;TTBK2
transcription coactivator binding (GO:0001223)	4/20	0.198025	0.827588	0	0	1.89562	3.0697	SMAD4;RORA;PGR;ESR1
3'-5'-exoribonuclease activity (GO:0000175)	6/34	0.198727	0.827588	0	0	1.62511	2.62589	EXOSC7;ISG20;PAN2;CNOT6L;ANGEL1;REXO2
endoribonuclease activity (GO:0004521)	6/34	0.198727	0.827588	0	0	1.62511	2.62589	NYNRIN;TSNAX;RNASEL;ENDOV;RIDA;ZC3H12B
receptor tyrosine kinase binding (GO:0030971)	9/56	0.20034	0.830614	0	0	1.45253	2.33529	SHC4;SHC3;PITPNM1;ANGPT1;IRS1;MST1;GAB2;PIK3R1;TOB1
growth factor activity (GO:0008083)	13/87	0.210267	0.86793	0	0	1.33283	2.07839	IL11;PSPN;BDNF;HGF;IGF2;FGF1;AREG;DKK1;EREG;VEGFA;FGF7;FGF9;INHA
endodeoxyribonuclease activity, producing 5'-phosphomonoesters (GO:0016888)	3/14	0.218467	0.886163	0	0	2.06765	3.14514	ENDOV;FAN1;DNASE1L1
L-glutamate transmembrane transporter activity (GO:0005313)	3/14	0.218467	0.886163	0	0	2.06765	3.14514	SLC25A18;SLC1A1;SLC1A2
lipid phosphatase activity (GO:0042577)	3/14	0.218467	0.886163	0	0	2.06765	3.14514	PLPPR2;PLPP3;PLPP1
nucleoside diphosphate kinase activity (GO:0004550)	3/14	0.218467	0.886163	0	0	2.06765	3.14514	AK1;CMPK1;NME3
lipoprotein particle receptor binding (GO:0070325)	5/28	0.222142	0.889926	0	0	1.64842	2.47994	LRPAP1;PCSK9;ANKRA2;APBB3;DKK1
glucose transmembrane transporter activity (GO:0005355)	4/21	0.223638	0.889926	0	0	1.78401	2.67196	SLC2A10;SLC2A3;SLC5A3;MFSD4B
histone acetyltransferase binding (GO:0035035)	4/21	0.223638	0.889926	0	0	1.78401	2.67196	EPAS1;TAF7;KANSL1L;HIF1A
ubiquitin-specific protease binding (GO:1990381)	4/21	0.223638	0.889926	0	0	1.78401	2.67196	AMFR;DERL1;PTEN;SYVN1
DNA-binding transcription factor binding (GO:0140297)	28/208	0.23608	0.889926	0	0	1.18071	1.70445	HDAC4;BEX1;CRTC3;CRTC1;ZMYND8;CREM;FHL2;FOXO4;PURA;DDRGK1;ZNF503;RUNX1T1;BBS2;TLE3;TLE2;MYOCD;STAT3;FOS;KLF4;TLE6;TBX3;HIPK2;RBL2;HAND2;MYOD1;SIK1;PPARG;PPARA
7SK snRNA binding (GO:0097322)	2/8	0.23744	0.889926	0	0	2.52675	3.63306	HEXIM1;CCNT1
adenylate kinase activity (GO:0004017)	2/8	0.23744	0.889926	0	0	2.52675	3.63306	AK1;AK3
aldehyde-lyase activity (GO:0016832)	2/8	0.23744	0.889926	0	0	2.52675	3.63306	PDXDC1;ALDOC
arginine transmembrane transporter activity (GO:0015181)	2/8	0.23744	0.889926	0	0	2.52675	3.63306	SLC47A1;SLC7A2
disulfide oxidoreductase activity (GO:0015036)	2/8	0.23744	0.889926	0	0	2.52675	3.63306	TMX1;GLRX
DNA N-glycosylase activity (GO:0019104)	2/8	0.23744	0.889926	0	0	2.52675	3.63306	MPG;NEIL1
G protein-coupled glutamate receptor binding (GO:0035256)	2/8	0.23744	0.889926	0	0	2.52675	3.63306	HOMER1;FYN
glucosidase activity (GO:0015926)	2/8	0.23744	0.889926	0	0	2.52675	3.63306	GANAB;MOGS
inositol hexakisphosphate kinase activity (GO:0000828)	2/8	0.23744	0.889926	0	0	2.52675	3.63306	ITPKB;IP6K3
mitogen-activated protein kinase kinase binding (GO:0031434)	2/8	0.23744	0.889926	0	0	2.52675	3.63306	DAB2IP;TRIB2
pyrimidine nucleotide-sugar transmembrane transporter activity (GO:0015165)	2/8	0.23744	0.889926	0	0	2.52675	3.63306	SLC35A2;SLC35A3
retinal dehydrogenase activity (GO:0001758)	2/8	0.23744	0.889926	0	0	2.52675	3.63306	ALDH1A3;ALDH1A1
type II transforming growth factor beta receptor binding (GO:0005114)	2/8	0.23744	0.889926	0	0	2.52675	3.63306	TGFBR3;TGFBR1
vascular endothelial growth factor receptor 2 binding (GO:0043184)	2/8	0.23744	0.889926	0	0	2.52675	3.63306	DAB2IP;VEGFA
serine-type endopeptidase activity (GO:0004252)	15/105	0.239288	0.893277	0	0	1.26442	1.80824	PCSK1;C1S;F10;C1R;HGF;MST1;PCSK9;PLAT;PCSK5;F3;C1RL;MASP1;ELANE;RHBDL1;CORIN
dicarboxylic acid transmembrane transporter activity (GO:0005310)	5/29	0.244667	0.908275	0	0	1.57964	2.22391	SLC46A1;SLC13A3;SLC25A18;SLC1A1;SLC26A6
phospholipid transfer activity (GO:0120014)	4/22	0.250039	0.908275	0	0	1.6848	2.33537	PITPNM1;OSBPL2;PLEKHA3;PITPNC1
acidic amino acid transmembrane transporter activity (GO:0015172)	3/15	0.25106	0.908275	0	0	1.89523	2.61933	SLC25A18;SLC1A1;SLC1A2
death receptor binding (GO:0005123)	3/15	0.25106	0.908275	0	0	1.89523	2.61933	PIDD1;BDNF;DAB2IP
hexose transmembrane transporter activity (GO:0015149)	3/15	0.25106	0.908275	0	0	1.89523	2.61933	SLC2A3;SLC5A3;MFSD4B
lysophosphatidic acid acyltransferase activity (GO:0042171)	3/15	0.25106	0.908275	0	0	1.89523	2.61933	LPCAT1;AGPAT1;AGPAT4
nucleotide diphosphatase activity (GO:0004551)	3/15	0.25106	0.908275	0	0	1.89523	2.61933	CILP;ENPP1;NUDT12
oxidoreductase activity, acting on the CH-NH group of donors, NAD or NADP as acceptor (GO:0016646)	3/15	0.25106	0.908275	0	0	1.89523	2.61933	ALDH1L1;PYCR1;AASS
calcium channel regulator activity (GO:0005246)	6/37	0.258028	0.929894	0	0	1.46759	1.98812	STIM1;ITPR1;SLC30A1;SGK1;PRKG1;GEM
methylated histone binding (GO:0035064)	10/68	0.265748	0.947953	0	0	1.30758	1.73282	ING4;CBX8;PHF2;ING5;SPIN3;ZMYND8;TAF7;ING1;MPHOSPH8;PHF8
exopeptidase activity (GO:0008238)	8/53	0.273329	0.947953	0	0	1.3481	1.74859	CPM;ACE2;MME;FOLH1B;XPNPEP3;DPEP2;CPE;PRCP
cyclic nucleotide binding (GO:0030551)	4/23	0.277046	0.947953	0	0	1.59604	2.04863	PDE10A;PDE4D;PDE4B;PDE4A
N-methyltransferase activity (GO:0008170)	4/23	0.277046	0.947953	0	0	1.59604	2.04863	NNMT;RNMT;PEMT;METTL15
phosphatidylinositol phospholipase C activity (GO:0004435)	4/23	0.277046	0.947953	0	0	1.59604	2.04863	EDNRA;BDKRB2;PLCH1;F2RL2
sodium channel activity (GO:0005272)	6/38	0.278772	0.947953	0	0	1.42165	1.81596	SCNN1G;KCNK1;ASIC3;HCN2;CACNA1G;ASIC1
5S rRNA binding (GO:0008097)	2/9	0.283114	0.947953	0	0	2.16567	2.73286	TST;NOP53
alcohol dehydrogenase (NAD+) activity (GO:0004022)	2/9	0.283114	0.947953	0	0	2.16567	2.73286	ADH1B;ADHFE1
bile acid binding (GO:0032052)	2/9	0.283114	0.947953	0	0	2.16567	2.73286	NAPEPLD;PYGL
ciliary neurotrophic factor receptor binding (GO:0005127)	2/9	0.283114	0.947953	0	0	2.16567	2.73286	OSMR;IL13RA1
guanosine-diphosphatase activity (GO:0004382)	2/9	0.283114	0.947953	0	0	2.16567	2.73286	ENTPD1;ENTPD4
interleukin-1 binding (GO:0019966)	2/9	0.283114	0.947953	0	0	2.16567	2.73286	IL1R1;IL1R2
intramolecular transferase activity, phosphotransferases (GO:0016868)	2/9	0.283114	0.947953	0	0	2.16567	2.73286	PGM3;PGM1
L-alanine transmembrane transporter activity (GO:0015180)	2/9	0.283114	0.947953	0	0	2.16567	2.73286	SLC7A8;SLC36A4
L-aspartate transmembrane transporter activity (GO:0015183)	2/9	0.283114	0.947953	0	0	2.16567	2.73286	SLC25A18;SLC1A1
mannosidase activity (GO:0015923)	2/9	0.283114	0.947953	0	0	2.16567	2.73286	MAN2A1;MAN1A1
single-stranded DNA exodeoxyribonuclease activity (GO:0008297)	2/9	0.283114	0.947953	0	0	2.16567	2.73286	ISG20;PLD3
tumor necrosis factor-activated receptor activity (GO:0005031)	2/9	0.283114	0.947953	0	0	2.16567	2.73286	FAS;TNFRSF1B
uridine-diphosphatase activity (GO:0045134)	2/9	0.283114	0.947953	0	0	2.16567	2.73286	ENTPD1;ENTPD4
C4-dicarboxylate transmembrane transporter activity (GO:0015556)	3/16	0.284285	0.947953	0	0	1.74935	2.20029	SLC13A3;SLC25A18;SLC1A1
chloride transmembrane transporter activity (GO:0015108)	3/16	0.284285	0.947953	0	0	1.74935	2.20029	CLCN6;SLC1A1;SLC26A6
serine-type peptidase activity (GO:0008236)	17/125	0.286698	0.952609	0	0	1.19398	1.49168	CFD;PCSK1;C1S;F10;C1R;HGF;HTRA3;MST1;PCSK9;PLAT;PCSK5;F3;C1RL;MASP1;ELANE;RHBDL1;CORIN
Hsp70 protein binding (GO:0030544)	5/31	0.291284	0.964426	0	0	1.45797	1.79834	DNAJB14;MVD;METTL21A;SNCA;DNAJC18
signaling receptor complex adaptor activity (GO:0030159)	6/39	0.299876	0.980327	0	0	1.37849	1.66023	IRS1;PIK3R1;GAB2;SORBS1;MAPK8IP3;SAV1
alpha-actinin binding (GO:0051393)	4/24	0.304485	0.980327	0	0	1.51615	1.80291	PDLIM1;PPARG;CACNA1C;MYPN
calmodulin-dependent protein kinase activity (GO:0004683)	4/24	0.304485	0.980327	0	0	1.51615	1.80291	EEF2K;PHKA1;MYLK3;CAMK1G
methyl-CpG binding (GO:0008327)	4/24	0.304485	0.980327	0	0	1.51615	1.80291	ZBTB38;ZBTB33;CXXC4;ZBTB4
Notch binding (GO:0005112)	4/24	0.304485	0.980327	0	0	1.51615	1.80291	SNED1;NOTCH4;DNER;DLL1
hydro-lyase activity (GO:0016836)	8/55	0.308766	0.980327	0	0	1.29058	1.51666	CA11;IREB2;TBXAS1;NAXD;HACD3;ENO3;L3HYPDH;HACD4
methylation-dependent protein binding (GO:0140034)	9/63	0.310941	0.980327	0	0	1.26374	1.47624	ING4;CBX8;PHF2;ING5;SPIN3;ZMYND8;ING1;MPHOSPH8;PHF8
chemoattractant activity (GO:0042056)	5/32	0.315153	0.980327	0	0	1.40389	1.62107	BMP4;COLEC10;FGF7;HGF;VEGFA
neutral amino acid transmembrane transporter activity (GO:0015175)	5/32	0.315153	0.980327	0	0	1.40389	1.62107	SLC43A2;SLC7A8;SLC1A1;SFXN1;SLC36A4
calcium-release channel activity (GO:0015278)	3/17	0.31783	0.980327	0	0	1.6243	1.86184	ITPR1;MCOLN2;TPCN1
low-density lipoprotein particle binding (GO:0030169)	3/17	0.31783	0.980327	0	0	1.6243	1.86184	SCARB1;PCSK9;LDLR
sulfotransferase activity (GO:0008146)	6/40	0.321262	0.980327	0	0	1.33787	1.51915	TPST1;CHST7;CHST12;UST;HS6ST1;CHST2
3'-5' exonuclease activity (GO:0008408)	7/48	0.324829	0.980327	0	0	1.2944	1.4555	EXOSC7;ISG20;PAN2;CNOT6L;ANGEL1;REV3L;REXO2
cAMP response element binding (GO:0035497)	2/10	0.328508	0.980327	0	0	1.89485	2.10933	NR4A3;CREB3L2
G protein-coupled purinergic nucleotide receptor activity (GO:0045028)	2/10	0.328508	0.980327	0	0	1.89485	2.10933	P2RY14;P2RY1
histone methyltransferase activity (H3-K9 specific) (GO:0046974)	2/10	0.328508	0.980327	0	0	1.89485	2.10933	SETD5;SETDB2
hydrolase activity, acting on carbon-nitrogen (but not peptide) bonds, in cyclic amides (GO:0016812)	2/10	0.328508	0.980327	0	0	1.89485	2.10933	DPYS;DPYSL2
nucleoside-triphosphate diphosphatase activity (GO:0047429)	2/10	0.328508	0.980327	0	0	1.89485	2.10933	ASMTL;ENPP1
store-operated calcium channel activity (GO:0015279)	2/10	0.328508	0.980327	0	0	1.89485	2.10933	TRPC6;ORAI3
Tat protein binding (GO:0030957)	2/10	0.328508	0.980327	0	0	1.89485	2.10933	GABARAPL1;DLL1
ubiquitination-like modification-dependent protein binding (GO:0140035)	2/10	0.328508	0.980327	0	0	1.89485	2.10933	IDE;FAN1
UDP-glucosyltransferase activity (GO:0035251)	2/10	0.328508	0.980327	0	0	1.89485	2.10933	POGLUT1;UGGT2
inward rectifier potassium channel activity (GO:0005242)	4/25	0.332189	0.980327	0	0	1.44387	1.59122	KCNK6;KCNJ8;ABCC9;KCNK1
phospholipase C activity (GO:0004629)	4/25	0.332189	0.980327	0	0	1.44387	1.59122	EDNRA;BDKRB2;PLCH1;F2RL2
kinase inhibitor activity (GO:0019210)	5/33	0.339254	0.980327	0	0	1.35367	1.46333	CDKN1C;HEXIM1;ITPRIP;SH3BP5;SNCA
phospholipase activity (GO:0004620)	10/73	0.344173	0.980327	0	0	1.20346	1.28363	PLA2G12A;SEC23IP;SMPD1;GDE1;NAPEPLD;PLBD1;PNPLA6;PLA2G6;SMPDL3A;PLD3
oxidoreductase activity, acting on the CH-CH group of donors, NAD or NADP as acceptor (GO:0016628)	3/18	0.351418	0.980327	0	0	1.51593	1.58533	TECR;DHCR7;PTGR1
retinoic acid receptor binding (GO:0042974)	3/18	0.351418	0.980327	0	0	1.51593	1.58533	NR4A2;RARG;PPARG
RNA polymerase binding (GO:0070063)	3/18	0.351418	0.980327	0	0	1.51593	1.58533	CCNT1;BIN1;PPIB
transforming growth factor beta receptor binding (GO:0005160)	3/18	0.351418	0.980327	0	0	1.51593	1.58533	TGFBR3;TGFBR1;FERMT2
transmembrane receptor protein serine/threonine kinase activity (GO:0004675)	3/18	0.351418	0.980327	0	0	1.51593	1.58533	TGFBR3;LTBP1;TGFBR1
phosphatidylinositol-3,4-bisphosphate binding (GO:0043325)	4/26	0.360002	0.980327	0	0	1.37816	1.40799	OBSCN;PLEKHA1;PLEKHA2;GAB2
potassium channel regulator activity (GO:0015459)	7/50	0.364397	0.980327	0	0	1.23406	1.24579	KCNE4;KCNIP3;AKAP9;KCNMB4;ABCC9;SGK1;SLC5A3
protein phosphorylated amino acid binding (GO:0045309)	6/42	0.364582	0.980327	0	0	1.2634	1.27478	SHC3;IRS1;FBXW7;ABL1;PIK3R1;PTPN5
RNA polymerase II-specific DNA-binding transcription factor binding (GO:0061629)	24/190	0.370179	0.980327	0	0	1.09636	1.08953	BBS2;HDAC4;GABARAPL1;MYOCD;BEX1;SMARCD3;JUP;STAT3;ARNT;BAZ2A;FOS;KLF4;HIF1A;DLL1;TBX3;HIPK2;NFKBIA;RBL2;DDRGK1;MYOD1;NCOA7;PPARG;PPARA;PPARGC1A
heme binding (GO:0020037)	12/91	0.3711	0.980327	0	0	1.15162	1.14158	SLC48A1;CYP26B1;PGRMC1;PGRMC2;EIF2AK1;CAT;CYP51A1;TBXAS1;NOX4;NR1D1;JAK2;CYB561D2
ABC-type xenobiotic transporter activity (GO:0008559)	2/11	0.373067	0.980327	0	0	1.68422	1.66063	ABCC3;ABCA8
amino acid:sodium symporter activity (GO:0005283)	2/11	0.373067	0.980327	0	0	1.68422	1.66063	SLC1A1;SLC1A2
AMP binding (GO:0016208)	2/11	0.373067	0.980327	0	0	1.68422	1.66063	ACSS2;PYGL
calcium channel inhibitor activity (GO:0019855)	2/11	0.373067	0.980327	0	0	1.68422	1.66063	ITPR1;SLC30A1
carbohydrate kinase activity (GO:0019200)	2/11	0.373067	0.980327	0	0	1.68422	1.66063	GALK2;GNE
hyaluronic acid binding (GO:0005540)	2/11	0.373067	0.980327	0	0	1.68422	1.66063	CEMIP;LAYN
inositol 1,4,5 trisphosphate binding (GO:0070679)	2/11	0.373067	0.980327	0	0	1.68422	1.66063	TRPC6;ITPR1
semaphorin receptor activity (GO:0017154)	2/11	0.373067	0.980327	0	0	1.68422	1.66063	PLXND1;PLXNC1
superoxide-generating NAD(P)H oxidase activity (GO:0016175)	2/11	0.373067	0.980327	0	0	1.68422	1.66063	NOX4;CYBA
thioesterase binding (GO:0031996)	2/11	0.373067	0.980327	0	0	1.68422	1.66063	TRAF1;ADRA2A
ubiquitin-dependent protein binding (GO:0140036)	2/11	0.373067	0.980327	0	0	1.68422	1.66063	IDE;FAN1
G protein-coupled receptor activity (GO:0004930)	35/283	0.381531	0.980327	0	0	1.0703	1.0313	CALCRL;NPR1;TM2D1;C5AR2;MRGPRF;FPR1;LPAR1;OPRL1;RORB;CELSR2;LTB4R;GPR173;CNR1;GPR150;ADGRG6;P2RY1;BDKRB2;S1PR3;CMKLR1;GPR135;TPRA1;ELOVL4;GPR78;P2RY14;GLP2R;ADRA2C;SSTR2;PDGFRL;ADRA2A;ADGRB2;LPAR6;ADGRL1;ADGRL2;F2RL2;ADGRL3
inorganic cation transmembrane transporter activity (GO:0022890)	7/51	0.384326	0.980327	0	0	1.20594	1.1532	SLC46A1;TRPC6;TRPV4;ABCC9;SLC39A1;ASIC3;RHCE
S-adenosylmethionine-dependent methyltransferase activity (GO:0008757)	6/43	0.38637	0.980327	0	0	1.22918	1.16891	PCMTD2;NNMT;ARMT1;PEMT;PCMTD1;TARBP1
G protein-coupled receptor binding (GO:0001664)	18/143	0.40231	0.980327	0	0	1.0917	0.994027	FZD1;TUB;WNT2B;HOMER1;USP20;PTCH1;WNT5A;FPR1;WNT9A;WNT16;SFRP1;CXCL12;GNAL;PENK;SAA1;WNT2;PROK1;WNT4
NADP binding (GO:0050661)	5/36	0.411939	0.980327	0	0	1.22247	1.08418	HSD11B1;CAT;HMGCR;DHCR7;CBR4
oxidoreductase activity, acting on paired donors, with incorporation or reduction of molecular oxygen, NAD(P)H as one donor, and incorporation of one atom of oxygen (GO:0016709)	5/36	0.411939	0.980327	0	0	1.22247	1.08418	SQLE;CYP26B1;POR;FAXDC2;MSMO1
histone demethylase activity (GO:0032452)	4/28	0.415384	0.980327	0	0	1.26317	1.10976	PHF2;HR;JARID2;PHF8
poly-purine tract binding (GO:0070717)	4/28	0.415384	0.980327	0	0	1.26317	1.10976	TIA1;ATXN1;LARP4;RBMS3
alanine transmembrane transporter activity (GO:0022858)	2/12	0.416369	0.980327	0	0	1.51571	1.32804	SLC7A8;SLC36A4
caspase binding (GO:0089720)	2/12	0.416369	0.980327	0	0	1.51571	1.32804	CARD16;NOL3
death receptor activity (GO:0005035)	2/12	0.416369	0.980327	0	0	1.51571	1.32804	FAS;TNFRSF1B
N-acetyllactosaminide beta-1,3-N-acetylglucosaminyltransferase activity (GO:0008532)	2/12	0.416369	0.980327	0	0	1.51571	1.32804	B3GNT9;B4GAT1
poly(A)-specific ribonuclease activity (GO:0004535)	2/12	0.416369	0.980327	0	0	1.51571	1.32804	PAN2;CNOT6L
vascular endothelial growth factor receptor binding (GO:0005172)	2/12	0.416369	0.980327	0	0	1.51571	1.32804	DAB2IP;VEGFA
voltage-gated potassium channel activity involved in ventricular cardiac muscle cell action potential repolarization (GO:1902282)	2/12	0.416369	0.980327	0	0	1.51571	1.32804	KCNJ8;KCNE4
acylglycerol O-acyltransferase activity (GO:0016411)	3/20	0.41776	0.980327	0	0	1.33743	1.16738	LPCAT1;AGPAT1;AGPAT4
nucleoside monophosphate kinase activity (GO:0050145)	3/20	0.41776	0.980327	0	0	1.33743	1.16738	AK1;CMPK1;AK3
protein kinase C binding (GO:0005080)	6/45	0.429861	0.980327	0	0	1.16602	0.984461	GRK5;IRS1;TRPV4;ABL1;ADAM9;ADCY6
kinase activity (GO:0016301)	14/112	0.433719	0.980327	0	0	1.08283	0.904552	DGKE;PANK3;GK;ADPGK;DCAKD;SPHK1;COASY;PGM2L1;ITPKB;GK5;NMRK1;ETNK1;ABL1;IP6K3
phosphotyrosine residue binding (GO:0001784)	5/37	0.435987	0.980327	0	0	1.1842	0.983051	SHC3;IRS1;ABL1;PIK3R1;PTPN5
protein serine/threonine phosphatase activity (GO:0004722)	8/62	0.437413	0.980327	0	0	1.12284	0.928452	PPP1CB;DUSP4;PPP2CB;PDP2;PPP1R3C;DUSP1;LRRK1;PTEN
SH3 domain binding (GO:0017124)	8/62	0.437413	0.980327	0	0	1.12284	0.928452	ADAM15;WIPF1;ABL1;DAB2IP;AFAP1;ADAM9;CYBA;MYPN
magnesium ion binding (GO:0000287)	18/146	0.438234	0.980327	0	0	1.06593	0.879394	BRSK1;SPHK1;XYLT2;NUDT5;GEM;ENDOV;NUAK2;ABL1;NUDT18;MOV10L1;STK38L;SIK1;SIK2;PGM1;FAN1;MAP3K5;NUDT12;SNCA
inorganic anion transmembrane transporter activity (GO:0015103)	4/29	0.442699	0.980327	0	0	1.21258	0.988087	ANKH;SLC26A11;SLC39A8;SLC26A6
kinesin binding (GO:0019894)	4/29	0.442699	0.980327	0	0	1.21258	0.988087	CLSTN1;MAPK8IP3;TTBK2;SNCA
ubiquitin conjugating enzyme binding (GO:0031624)	4/29	0.442699	0.980327	0	0	1.21258	0.988087	RNF144A;ZMYM2;RNF217;PPARA
DNA-binding transcription activator activity, RNA polymerase II-specific (GO:0001228)	40/333	0.445623	0.980327	0	0	1.03491	0.836498	CEBPA;SMARCD3;PLAG1;PRDM2;FOXO4;ZNF24;HIF1A;LITAF;RLF;FOXO1;DBP;SALL2;PLAGL1;ZNF226;ZNF585A;OSR2;SMAD4;TFAP2C;ZNF580;ZBTB16;STAT3;MITF;KLF4;ESR1;KLF15;FOSL2;ZNF33A;NR4A2;NR4A1;ZNF91;MEIS1;NR4A3;ZNF717;WT1;HAND2;MYOD1;PGR;TCF4;PPARA;MZF1
actinin binding (GO:0042805)	3/21	0.450114	0.980327	0	0	1.26306	1.00824	CSRP1;PPARG;CACNA1C
ephrin receptor binding (GO:0046875)	3/21	0.450114	0.980327	0	0	1.26306	1.00824	ABL1;FYN;EFNA5
lysophospholipase activity (GO:0004622)	3/21	0.450114	0.980327	0	0	1.26306	1.00824	GDE1;PNPLA6;PLA2G6
pyridoxal phosphate binding (GO:0030170)	3/21	0.450114	0.980327	0	0	1.26306	1.00824	OAT;CTH;PYGL
steroid dehydrogenase activity, acting on the CH-OH group of donors, NAD or NADP as acceptor (GO:0033764)	3/21	0.450114	0.980327	0	0	1.26306	1.00824	HSD11B1;HSD17B2;HSD17B6
GABA-gated chloride ion channel activity (GO:0022851)	2/13	0.458101	0.980327	0	0	1.37784	1.07563	GABRB3;GABRE
intramolecular oxidoreductase activity, transposing C=C bonds (GO:0016863)	2/13	0.458101	0.980327	0	0	1.37784	1.07563	IDI1;ECH1
ATPase regulator activity (GO:0060590)	5/38	0.459808	0.980327	0	0	1.14825	0.892126	DNAJC1;DNAJB4;TOR1AIP2;ATP1B3;SIL1
1,4-alpha-oligoglucan phosphorylase activity (GO:0004645)	1/5	0.462029	0.980327	0	0	1.89447	1.46277	PYGL
3-chloroallyl aldehyde dehydrogenase activity (GO:0004028)	1/5	0.462029	0.980327	0	0	1.89447	1.46277	ALDH3A2
7S RNA binding (GO:0008312)	1/5	0.462029	0.980327	0	0	1.89447	1.46277	SRP54
acrosin binding (GO:0032190)	1/5	0.462029	0.980327	0	0	1.89447	1.46277	ZP3
activin receptor activity, type I (GO:0016361)	1/5	0.462029	0.980327	0	0	1.89447	1.46277	TGFBR1
ADP-ribose diphosphatase activity (GO:0047631)	1/5	0.462029	0.980327	0	0	1.89447	1.46277	NUDT5
all-trans retinal binding (GO:0005503)	1/5	0.462029	0.980327	0	0	1.89447	1.46277	ABCA4
alpha-1,4-glucosidase activity (GO:0004558)	1/5	0.462029	0.980327	0	0	1.89447	1.46277	GAA
alpha-2A adrenergic receptor binding (GO:0031694)	1/5	0.462029	0.980327	0	0	1.89447	1.46277	ADRA2C
annealing activity (GO:0097617)	1/5	0.462029	0.980327	0	0	1.89447	1.46277	EIF4B
benzodiazepine receptor binding (GO:0030156)	1/5	0.462029	0.980327	0	0	1.89447	1.46277	TSPOAP1
beta-2 adrenergic receptor binding (GO:0031698)	1/5	0.462029	0.980327	0	0	1.89447	1.46277	PDE4D
beta-galactosidase activity (GO:0004565)	1/5	0.462029	0.980327	0	0	1.89447	1.46277	GLB1
C-acetyltransferase activity (GO:0016453)	1/5	0.462029	0.980327	0	0	1.89447	1.46277	GCAT
C-X-C chemokine binding (GO:0019958)	1/5	0.462029	0.980327	0	0	1.89447	1.46277	ACKR3
C-X-C chemokine receptor activity (GO:0016494)	1/5	0.462029	0.980327	0	0	1.89447	1.46277	ACKR3
cadmium ion binding (GO:0046870)	1/5	0.462029	0.980327	0	0	1.89447	1.46277	SLC11A2
carbonyl reductase (NADPH) activity (GO:0004090)	1/5	0.462029	0.980327	0	0	1.89447	1.46277	DCXR
cell adhesive protein binding involved in bundle of His cell-Purkinje myocyte communication (GO:0086083)	1/5	0.462029	0.980327	0	0	1.89447	1.46277	JUP
choline transmembrane transporter activity (GO:0015220)	1/5	0.462029	0.980327	0	0	1.89447	1.46277	SLC44A1
collagen binding involved in cell-matrix adhesion (GO:0098639)	1/5	0.462029	0.980327	0	0	1.89447	1.46277	ITGA10
deoxyribonuclease I activity (GO:0004530)	1/5	0.462029	0.980327	0	0	1.89447	1.46277	DNASE1L1
double-stranded RNA adenosine deaminase activity (GO:0003726)	1/5	0.462029	0.980327	0	0	1.89447	1.46277	ADARB1
endogenous lipid antigen binding (GO:0030883)	1/5	0.462029	0.980327	0	0	1.89447	1.46277	CD1D
endoribonuclease activity, producing 3'-phosphomonoesters (GO:0016892)	1/5	0.462029	0.980327	0	0	1.89447	1.46277	RIDA
epoxide hydrolase activity (GO:0004301)	1/5	0.462029	0.980327	0	0	1.89447	1.46277	EPHX1
ErbB-3 class receptor binding (GO:0043125)	1/5	0.462029	0.980327	0	0	1.89447	1.46277	PIK3R1
exogenous lipid antigen binding (GO:0030884)	1/5	0.462029	0.980327	0	0	1.89447	1.46277	CD1D
fibroblast growth factor-activated receptor activity (GO:0005007)	1/5	0.462029	0.980327	0	0	1.89447	1.46277	FGFR4
glutathione transmembrane transporter activity (GO:0034634)	1/5	0.462029	0.980327	0	0	1.89447	1.46277	SLC13A3
histone demethylase activity (H3-K27 specific) (GO:0071558)	1/5	0.462029	0.980327	0	0	1.89447	1.46277	PHF8
histone demethylase activity (H3-trimethyl-K4 specific) (GO:0034647)	1/5	0.462029	0.980327	0	0	1.89447	1.46277	JARID2
histone methyltransferase activity (H4-K20 specific) (GO:0042799)	1/5	0.462029	0.980327	0	0	1.89447	1.46277	KMT5C
inorganic phosphate transmembrane transporter activity (GO:0005315)	1/5	0.462029	0.980327	0	0	1.89447	1.46277	ANKH
interferon receptor activity (GO:0004904)	1/5	0.462029	0.980327	0	0	1.89447	1.46277	IFNGR1
L-arginine transmembrane transporter activity (GO:0061459)	1/5	0.462029	0.980327	0	0	1.89447	1.46277	SLC47A1
L-lactate dehydrogenase activity (GO:0004459)	1/5	0.462029	0.980327	0	0	1.89447	1.46277	LDHB
L-leucine transmembrane transporter activity (GO:0015190)	1/5	0.462029	0.980327	0	0	1.89447	1.46277	SLC7A8
L-lysine transmembrane transporter activity (GO:0015189)	1/5	0.462029	0.980327	0	0	1.89447	1.46277	SLC7A2
leukotriene-C4 synthase activity (GO:0004464)	1/5	0.462029	0.980327	0	0	1.89447	1.46277	ALOX5AP
lipase binding (GO:0035473)	1/5	0.462029	0.980327	0	0	1.89447	1.46277	LRPAP1
lipid kinase activity (GO:0001727)	1/5	0.462029	0.980327	0	0	1.89447	1.46277	SPHK1
nucleoside kinase activity (GO:0019206)	1/5	0.462029	0.980327	0	0	1.89447	1.46277	CMPK1
opioid receptor binding (GO:0031628)	1/5	0.462029	0.980327	0	0	1.89447	1.46277	PENK
oxidoreductase activity, acting on a sulfur group of donors, disulfide as acceptor (GO:0016671)	1/5	0.462029	0.980327	0	0	1.89447	1.46277	MSRB2
oxidoreductase activity, acting on a sulfur group of donors, NAD(P) as acceptor (GO:0016668)	1/5	0.462029	0.980327	0	0	1.89447	1.46277	TXN
peptidoglycan immune receptor activity (GO:0016019)	1/5	0.462029	0.980327	0	0	1.89447	1.46277	CD14
phosphatidylcholine flippase activity (GO:0140345)	1/5	0.462029	0.980327	0	0	1.89447	1.46277	ATP8B2
phosphatidylinositol trisphosphate phosphatase activity (GO:0034594)	1/5	0.462029	0.980327	0	0	1.89447	1.46277	PTEN
phosphodiesterase I activity (GO:0004528)	1/5	0.462029	0.980327	0	0	1.89447	1.46277	ENPP1
purine nucleotide transmembrane transporter activity (GO:0015216)	1/5	0.462029	0.980327	0	0	1.89447	1.46277	SLC17A9
pyruvate dehydrogenase (acetyl-transferring) kinase activity (GO:0004740)	1/5	0.462029	0.980327	0	0	1.89447	1.46277	PDK4
pyruvate transmembrane transporter activity (GO:0050833)	1/5	0.462029	0.980327	0	0	1.89447	1.46277	MPC1
rDNA binding (GO:0000182)	1/5	0.462029	0.980327	0	0	1.89447	1.46277	TSPYL2
RNA strand annealing activity (GO:0033592)	1/5	0.462029	0.980327	0	0	1.89447	1.46277	EIF4B
sialic acid transmembrane transporter activity (GO:0015136)	1/5	0.462029	0.980327	0	0	1.89447	1.46277	SLC17A5
single-stranded DNA 3'-5' exodeoxyribonuclease activity (GO:0008310)	1/5	0.462029	0.980327	0	0	1.89447	1.46277	ISG20
sphingosine-1-phosphate receptor activity (GO:0038036)	1/5	0.462029	0.980327	0	0	1.89447	1.46277	SPHK1
TAP1 binding (GO:0046978)	1/5	0.462029	0.980327	0	0	1.89447	1.46277	HLA-F
testosterone dehydrogenase [NAD(P)] activity (GO:0030283)	1/5	0.462029	0.980327	0	0	1.89447	1.46277	HSD17B2
transforming growth factor beta receptor activity, type I (GO:0005025)	1/5	0.462029	0.980327	0	0	1.89447	1.46277	TGFBR1
tumor necrosis factor binding (GO:0043120)	1/5	0.462029	0.980327	0	0	1.89447	1.46277	TNFRSF1B
type 2 fibroblast growth factor receptor binding (GO:0005111)	1/5	0.462029	0.980327	0	0	1.89447	1.46277	FGF7
U2 snRNA binding (GO:0030620)	1/5	0.462029	0.980327	0	0	1.89447	1.46277	ISG20
UDP-N-acetylglucosamine transmembrane transporter activity (GO:0005462)	1/5	0.462029	0.980327	0	0	1.89447	1.46277	SLC35A3
protein tyrosine kinase binding (GO:1990782)	9/72	0.465838	0.980327	0	0	1.08265	0.827058	DUSP22;SHC4;SHC3;PITPNM1;ANGPT1;MST1;NOX4;PHYHIP;TOB1
K63-linked polyubiquitin modification-dependent protein binding (GO:0070530)	3/22	0.481704	0.980327	0	0	1.19652	0.873965	ZRANB1;WDR81;ZBTB1
poly(A) binding (GO:0008143)	3/22	0.481704	0.980327	0	0	1.19652	0.873965	TIA1;LARP4;RBMS3
poly(U) RNA binding (GO:0008266)	3/22	0.481704	0.980327	0	0	1.19652	0.873965	SSB;ATXN1;RBMS3
syntaxin-1 binding (GO:0017075)	3/22	0.481704	0.980327	0	0	1.19652	0.873965	SNAP25;STXBP5;VAMP2
myosin binding (GO:0017022)	7/56	0.483353	0.980327	0	0	1.08258	0.787044	RAB3A;CALD1;RAB3D;DMD;STXBP5;HAP1;NKD2
CoA-ligase activity (GO:0016405)	2/14	0.49804	0.980327	0	0	1.26295	0.88037	ACSS2;ACSS1
metalloendopeptidase inhibitor activity (GO:0008191)	2/14	0.49804	0.980327	0	0	1.26295	0.88037	TIMP3;RECK
NADPH binding (GO:0070402)	2/14	0.49804	0.980327	0	0	1.26295	0.88037	HMGCR;CBR4
phosphatidylglycerol binding (GO:1901611)	2/14	0.49804	0.980327	0	0	1.26295	0.88037	MME;PITPNC1
phospholipase binding (GO:0043274)	2/14	0.49804	0.980327	0	0	1.26295	0.88037	FYN;ARHGAP6
sulfate transmembrane transporter activity (GO:0015116)	2/14	0.49804	0.980327	0	0	1.26295	0.88037	SLC26A11;SLC26A6
adenyl ribonucleotide binding (GO:0032559)	36/306	0.503953	0.980327	0	0	1.01034	0.692356	BRSK1;PXK;PANK3;ACSS2;RHOBTB3;IDE;PYGL;HMGCR;NUAK2;ATP7B;MTHFD1L;P2RY1;PDK4;PIM1;ABL1;PDE4B;MOV10L1;STK38L;ENPP1;PDE4A;ABCD1;MAP4K3;MAP3K5;ABCA1;KSR1;KCNJ8;INSR;SPHK1;PDE4D;LIG4;HSPA2;TGFBR1;LATS2;PDE10A;SIK1;SIK2
proton transmembrane transporter activity (GO:0015078)	5/40	0.506479	0.980327	0	0	1.08251	0.7364	SLC46A1;COX7A2L;MFSD3;SLC11A2;SLC33A1
transcription regulatory region nucleic acid binding (GO:0001067)	25/212	0.508019	0.980327	0	0	1.01302	0.686052	CREBZF;HDAC4;CEBPA;FOXK1;BASP1;CREB3L2;TBL1X;SOX6;SNCA;SMAD4;STAT3;SOX13;RFX3;NR1H3;NR1D1;FOS;KLF4;KLF15;PBX1;PER1;WT1;HAND2;TAF7;PPARG;MZF1
fibroblast growth factor receptor binding (GO:0005104)	3/23	0.512403	0.980327	0	0	1.13663	0.759997	FGF7;FGF9;FGF1
protein phosphatase 1 binding (GO:0008157)	3/23	0.512403	0.980327	0	0	1.13663	0.759997	PPP1R3F;PPP1R3C;PPP1R3E
amino acid transmembrane transporter activity (GO:0015171)	6/49	0.514814	0.980327	0	0	1.05731	0.702	SLC47A1;SLC7A8;SLC43A2;PDPN;SLC36A4;SLC7A2
exonuclease activity (GO:0004527)	6/49	0.514814	0.980327	0	0	1.05731	0.702	EXOSC7;ISG20;REV3L;ENPP1;REXO2;FAN1
protein kinase binding (GO:0019901)	59/506	0.521164	0.980327	0	0	1.00001	0.651695	RNF13;IRS1;PDE3B;DUSP16;PPP1CB;GOLGA2;UFL1;DUSP10;CCND2;TRIM5;SUFU;KIF13B;CIR1;JAK2;DUSP4;DUSP1;ACSL3;RHOF;PRKAB1;MAPK8IP3;ADRA2A;PJA2;RHOB;NISCH;DUSP22;STX1B;ADAM9;CD226;SIK1;ROR2;ANKRA2;TRIB2;KIZ;SHC4;SHC3;RHOBTB3;ADIPOR1;HIF1A;ZBTB4;PHYHIP;ADCY6;RHOBTB2;GRK5;ABL1;RBBP6;SASH1;NEK9;STAT3;DAB2IP;EEF2;ESR1;TBL2;RGCC;NR4A3;TRPV4;NBR1;NOX4;FERMT2;LIMS1
acetyltransferase activity (GO:0016407)	4/32	0.521873	0.980327	0	0	1.08247	0.703966	KAT6B;SPHK1;DBT;SAT1
potassium ion transmembrane transporter activity (GO:0015079)	4/32	0.521873	0.980327	0	0	1.08247	0.703966	KCNG1;ABCC9;KCNK1;KCNK3
1-phosphatidylinositol-4-phosphate 5-kinase activity (GO:0016308)	1/6	0.524772	0.980327	0	0	1.51549	0.977173	PIKFYVE
11-cis retinal binding (GO:0005502)	1/6	0.524772	0.980327	0	0	1.51549	0.977173	ABCA4
acid phosphatase activity (GO:0003993)	1/6	0.524772	0.980327	0	0	1.51549	0.977173	ACP2
alkaline phosphatase activity (GO:0004035)	1/6	0.524772	0.980327	0	0	1.51549	0.977173	CILP
apolipoprotein receptor binding (GO:0034190)	1/6	0.524772	0.980327	0	0	1.51549	0.977173	PCSK9
arachidonate-CoA ligase activity (GO:0047676)	1/6	0.524772	0.980327	0	0	1.51549	0.977173	ACSL3
aspartic endopeptidase activity, intramembrane cleaving (GO:0042500)	1/6	0.524772	0.980327	0	0	1.51549	0.977173	SPPL2B
cobalamin binding (GO:0031419)	1/6	0.524772	0.980327	0	0	1.51549	0.977173	TCN2
cyclic nucleotide-dependent protein kinase activity (GO:0004690)	1/6	0.524772	0.980327	0	0	1.51549	0.977173	PRKG1
dehydroascorbic acid transmembrane transporter activity (GO:0033300)	1/6	0.524772	0.980327	0	0	1.51549	0.977173	SLC2A10
double-stranded methylated DNA binding (GO:0010385)	1/6	0.524772	0.980327	0	0	1.51549	0.977173	WT1
G protein-coupled opioid receptor activity (GO:0004985)	1/6	0.524772	0.980327	0	0	1.51549	0.977173	OPRL1
interleukin-12 receptor binding (GO:0005143)	1/6	0.524772	0.980327	0	0	1.51549	0.977173	JAK2
L-serine transmembrane transporter activity (GO:0015194)	1/6	0.524772	0.980327	0	0	1.51549	0.977173	SFXN1
lactate dehydrogenase activity (GO:0004457)	1/6	0.524772	0.980327	0	0	1.51549	0.977173	LDHB
LBD domain binding (GO:0050693)	1/6	0.524772	0.980327	0	0	1.51549	0.977173	PPARG
MHC class I receptor activity (GO:0032393)	1/6	0.524772	0.980327	0	0	1.51549	0.977173	MR1
NADP-retinol dehydrogenase activity (GO:0052650)	1/6	0.524772	0.980327	0	0	1.51549	0.977173	RDH11
non-membrane spanning protein tyrosine phosphatase activity (GO:0004726)	1/6	0.524772	0.980327	0	0	1.51549	0.977173	DUSP22
peroxisome targeting sequence binding (GO:0000268)	1/6	0.524772	0.980327	0	0	1.51549	0.977173	CAT
RNA-directed DNA polymerase activity (GO:0003964)	1/6	0.524772	0.980327	0	0	1.51549	0.977173	TEP1
sulfatide binding (GO:0120146)	1/6	0.524772	0.980327	0	0	1.51549	0.977173	PPT1
sulfur amino acid transmembrane transporter activity (GO:0000099)	1/6	0.524772	0.980327	0	0	1.51549	0.977173	SLC1A1
supercoiled DNA binding (GO:0097100)	1/6	0.524772	0.980327	0	0	1.51549	0.977173	ABL1
telomerase activity (GO:0003720)	1/6	0.524772	0.980327	0	0	1.51549	0.977173	TEP1
thyroid hormone transmembrane transporter activity (GO:0015349)	1/6	0.524772	0.980327	0	0	1.51549	0.977173	SLC7A8
tripeptide transmembrane transporter activity (GO:0042937)	1/6	0.524772	0.980327	0	0	1.51549	0.977173	SLC13A3
protein heterodimerization activity (GO:0046982)	22/188	0.526871	0.980327	0	0	1.00413	0.643446	ZHX2;ZHX3;MIGA1;EPAS1;FZD4;GADD45A;ALG2;ZBTB1;ARNT;CYBA;ADRA2C;SDCBP2;HIF1A;ADRA2A;NR4A2;EXT2;NR4A1;BDKRB2;TAF7;TCF4;BUD23;TLR4
protein homodimerization activity (GO:0042803)	74/636	0.52694	0.980327	0	0	0.997516	0.639077	PANK3;HSPB6;SPPL2B;ECE1;IDE;NUDT5;ZDHHC2;GOLGA5;IMPA2;TRIM5;KYNU;ENPP1;SOX6;IL6R;ABCD1;MAP3K5;TPD52;BNIP3L;PDGFRA;ZHX2;CDADC1;TRPC6;ZHX3;HMGCS1;MME;MIGA1;ZBTB38;ARNT;MTUS2;ADRA2C;SDCBP2;ADRA2A;ALDH3A2;TPST1;ALDH1A3;ACOX2;HAND2;MYOD1;CAT;ANG;MVD;MASP1;MZF1;CEBPA;PEX11A;ZBTB1;TXN;MFF;ZBTB4;FBLN5;TYMP;HSD11B1;PGRMC1;MTHFD1L;FLRT3;NTRK1;GSTM3;GSTM2;SMAD4;CADM1;JUP;FZD4;GADD45A;EIF2AK1;ZBTB16;STAT3;DA…
GDP binding (GO:0019003)	8/67	0.527925	0.980327	0	0	1.02739	0.6563	RAB42;RAB31;RAB12;DIRAS2;SRP54;RAB18;GEM;TRIM23
phosphatidylinositol phosphate binding (GO:1901981)	12/102	0.53281	0.980327	0	0	1.01023	0.63603	GSDMB;OBSCN;OSBP;GBF1;DAB2IP;PLEKHA5;ARFIP2;WIPI1;PLEKHA3;GAB2;TTPAL;FERMT2
acyltransferase activity, transferring groups other than amino-acyl groups (GO:0016747)	9/76	0.533362	0.980327	0	0	1.01778	0.639734	HHAT;CERS6;ZDHHC9;KAT6B;SPHK1;LPCAT3;DBT;ZDHHC2;ZDHHC14
methyltransferase activity (GO:0008168)	6/50	0.535325	0.980327	0	0	1.03322	0.64564	ARMT1;NNMT;NSUN4;NDUFAF7;BUD23;METTL7A
aspartic-type endopeptidase activity (GO:0004190)	2/15	0.536036	0.980327	0	0	1.16573	0.726896	SPPL2B;REN
bicarbonate transmembrane transporter activity (GO:0015106)	2/15	0.536036	0.980327	0	0	1.16573	0.726896	SLC39A8;SLC26A6
calcium-dependent cysteine-type endopeptidase activity (GO:0004198)	2/15	0.536036	0.980327	0	0	1.16573	0.726896	CAPN6;CAPN5
clathrin adaptor activity (GO:0035615)	2/15	0.536036	0.980327	0	0	1.16573	0.726896	DAB2;STON1
muscle alpha-actinin binding (GO:0051371)	2/15	0.536036	0.980327	0	0	1.16573	0.726896	PDLIM1;MYPN
myosin V binding (GO:0031489)	2/15	0.536036	0.980327	0	0	1.16573	0.726896	RAB3A;RAB3D
oxidoreductase activity, acting on NAD(P)H, oxygen as acceptor (GO:0050664)	2/15	0.536036	0.980327	0	0	1.16573	0.726896	NOX4;CYBA
phosphatidylinositol kinase activity (GO:0052742)	2/15	0.536036	0.980327	0	0	1.16573	0.726896	PIKFYVE;ATM
purinergic nucleotide receptor activity (GO:0001614)	2/15	0.536036	0.980327	0	0	1.16573	0.726896	P2RY14;P2RY1
solute:anion antiporter activity (GO:0140323)	2/15	0.536036	0.980327	0	0	1.16573	0.726896	SLC26A11;SLC26A6
voltage-gated potassium channel activity involved in cardiac muscle cell action potential repolarization (GO:0086008)	2/15	0.536036	0.980327	0	0	1.16573	0.726896	KCNJ8;KCNE4
cell adhesion mediator activity (GO:0098631)	3/24	0.542106	0.980327	0	0	1.08244	0.662771	BCAM;NINJ1;MYPN
lipoprotein particle binding (GO:0071813)	3/24	0.542106	0.980327	0	0	1.08244	0.662771	SCARB1;PCSK9;LDLR
phosphatidylinositol-3,5-bisphosphate binding (GO:0080025)	3/24	0.542106	0.980327	0	0	1.08244	0.662771	GBF1;PLEKHA5;WIPI1
protein phosphatase 2A binding (GO:0051721)	3/24	0.542106	0.980327	0	0	1.08244	0.662771	SPHK1;DAB2IP;FOXO1
RNA polymerase core enzyme binding (GO:0043175)	4/33	0.547062	0.980327	0	0	1.04509	0.63039	UVSSA;ELP2;RPRD1A;SPTY2D1
GTPase activity (GO:0003924)	25/216	0.547659	0.980327	0	0	0.991576	0.59703	RAB3A;SAR1A;SAR1B;DIRAS2;SRP54;ARL1;RHOBTB3;RHOBTB2;RNF112;RAB42;TRIM23;ABCA4;RHOF;GPN2;EEF2;GEM;RAB33B;RHOB;RAB31;GNAL;RRAGB;SRPRA;RAB18;RHOU;GNB5
cytokine activity (GO:0005125)	20/173	0.551834	0.980327	0	0	0.990287	0.588733	IL11;WNT2B;CTF1;IL15;WNT5A;TNFRSF11B;WNT9A;WNT16;VEGFA;BMP4;KITLG;CXCL12;CCL8;IL1B;CCL2;FAM3C;INHA;WNT2;LEFTY2;WNT4
transmembrane receptor protein tyrosine kinase activity (GO:0004714)	7/60	0.559177	0.980327	0	0	1.00065	0.581666	NTRK1;PDGFRA;EFEMP1;INSR;ROR2;FGFR4;EPHB3
oxidoreductase activity, acting on the CH-OH group of donors, NAD or NADP as acceptor (GO:0016616)	10/87	0.569096	0.980327	0	0	0.98387	0.554614	LDHB;H6PD;ADH1B;RDH11;DCXR;RDH10;HMGCR;HSD17B6;PTGR1;CBR4
poly-pyrimidine tract binding (GO:0008187)	3/25	0.57073	0.980327	0	0	1.03318	0.579446	ATXN1;SSB;RBMS3
retinoid binding (GO:0005501)	4/34	0.571539	0.980327	0	0	1.01019	0.565125	CYP26B1;CRABP2;ABCA4;PTGDS
transmitter-gated ion channel activity (GO:0022824)	4/34	0.571539	0.980327	0	0	1.01019	0.565125	GABRB3;CHRNE;GABRE;GRIA4
1-phosphatidylinositol-3-kinase regulator activity (GO:0046935)	2/16	0.572001	0.980327	0	0	1.0824	0.604647	PIK3R1;SOCS4
CARD domain binding (GO:0050700)	2/16	0.572001	0.980327	0	0	1.0824	0.604647	CASP1;CARD16
oxidoreductase activity, acting on NAD(P)H, quinone or similar compound as acceptor (GO:0016655)	2/16	0.572001	0.980327	0	0	1.0824	0.604647	DCXR;CBR4
phosphatidylinositol-5-phosphate binding (GO:0010314)	2/16	0.572001	0.980327	0	0	1.0824	0.604647	OBSCN;PLEKHA5
tropomyosin binding (GO:0005523)	2/16	0.572001	0.980327	0	0	1.0824	0.604647	TMOD1;CALD1
protein kinase inhibitor activity (GO:0004860)	5/43	0.573173	0.980327	0	0	0.996879	0.554831	CDKN1C;HEXIM1;ITPRIP;SH3BP5;SNCA
transcription cis-regulatory region binding (GO:0000976)	63/549	0.574694	0.980327	0	0	0.98162	0.543736	CREBZF;RORA;PRDM2;IKZF5;DBP;SALL2;BASP1;SNAPC3;TRPS1;CREB3L2;BBX;ZNF404;ZNF248;SOX6;SREBF1;OSR2;SOX13;RFX3;ZNF10;ARNT;FOS;KLF15;RBL2;HAND2;MYOD1;ZNF516;PPARG;ZNF599;MZF1;HDAC4;ZNF550;CEBPA;ZNF791;EPAS1;SATB1;CREM;TWIST2;FOXK1;HIF1A;ZNF25;ZBTB4;PURA;MNT;CUX1;NFIL3;PLAGL1;TBL1X;ZNF785;SNCA;SMAD4;TFAP2C;STAT3;NR1H3;NFXL1;NR1D1;KLF4;PBX1;FOSL2;PER1;WT1;SNAI1;TAF7;RBAK
cytokine receptor binding (GO:0005126)	12/105	0.57496	0.980327	0	0	0.977475	0.540988	TGFBR3;IL11;KITLG;CXCL12;IL1B;PRL;JAK2;OSMR;IL6R;PIBF1;IL13RA1;VEGFA
1-alkyl-2-acetylglycerophosphocholine esterase activity (GO:0003847)	1/7	0.5802	0.980327	0	0	1.26283	0.687464	PLA2G6
ABC-type glutathione S-conjugate transporter activity (GO:0015431)	1/7	0.5802	0.980327	0	0	1.26283	0.687464	ABCC3
acyl-CoA oxidase activity (GO:0003997)	1/7	0.5802	0.980327	0	0	1.26283	0.687464	ACOX2
alcohol dehydrogenase [NAD(P)+] activity (GO:0018455)	1/7	0.5802	0.980327	0	0	1.26283	0.687464	ADHFE1
alcohol dehydrogenase activity, zinc-dependent (GO:0004024)	1/7	0.5802	0.980327	0	0	1.26283	0.687464	ADH1B
alpha-mannosidase activity (GO:0004559)	1/7	0.5802	0.980327	0	0	1.26283	0.687464	MAN2A1
aspartic-type endopeptidase inhibitor activity (GO:0019828)	1/7	0.5802	0.980327	0	0	1.26283	0.687464	BIN1
branched-chain amino acid transmembrane transporter activity (GO:0015658)	1/7	0.5802	0.980327	0	0	1.26283	0.687464	SLC7A8
ceramide 1-phosphate binding (GO:1902387)	1/7	0.5802	0.980327	0	0	1.26283	0.687464	PLEKHA3
ceramide 1-phosphate transfer activity (GO:1902388)	1/7	0.5802	0.980327	0	0	1.26283	0.687464	PLEKHA3
galactosidase activity (GO:0015925)	1/7	0.5802	0.980327	0	0	1.26283	0.687464	GLB1
glucose:sodium symporter activity (GO:0005412)	1/7	0.5802	0.980327	0	0	1.26283	0.687464	SLC5A3
GPI anchor binding (GO:0034235)	1/7	0.5802	0.980327	0	0	1.26283	0.687464	MPPE1
interleukin-6 receptor binding (GO:0005138)	1/7	0.5802	0.980327	0	0	1.26283	0.687464	IL6R
L-proline transmembrane transporter activity (GO:0015193)	1/7	0.5802	0.980327	0	0	1.26283	0.687464	SLC36A4
leucine binding (GO:0070728)	1/7	0.5802	0.980327	0	0	1.26283	0.687464	SESN1
minor groove of adenine-thymine-rich DNA binding (GO:0003680)	1/7	0.5802	0.980327	0	0	1.26283	0.687464	HAND2
morphogen activity (GO:0016015)	1/7	0.5802	0.980327	0	0	1.26283	0.687464	NBL1
myosin heavy chain binding (GO:0032036)	1/7	0.5802	0.980327	0	0	1.26283	0.687464	NKD2
N-acylsphingosine amidohydrolase activity (GO:0017040)	1/7	0.5802	0.980327	0	0	1.26283	0.687464	NAAA
N6-methyladenosine-containing RNA binding (GO:1990247)	1/7	0.5802	0.980327	0	0	1.26283	0.687464	YTHDF3
NAD(P)H oxidase H2O2-forming activity (GO:0016174)	1/7	0.5802	0.980327	0	0	1.26283	0.687464	NOX4
nitric-oxide synthase binding (GO:0050998)	1/7	0.5802	0.980327	0	0	1.26283	0.687464	DMD
organic acid:sodium symporter activity (GO:0005343)	1/7	0.5802	0.980327	0	0	1.26283	0.687464	SLC13A3
oxidoreductase activity, acting on the CH-CH group of donors, oxygen as acceptor (GO:0016634)	1/7	0.5802	0.980327	0	0	1.26283	0.687464	ACOX2
phosphatidic acid transfer activity (GO:1990050)	1/7	0.5802	0.980327	0	0	1.26283	0.687464	PITPNC1
phosphatidylinositol 3-kinase regulatory subunit binding (GO:0036312)	1/7	0.5802	0.980327	0	0	1.26283	0.687464	DAB2IP
phospholipid scramblase activity (GO:0017128)	1/7	0.5802	0.980327	0	0	1.26283	0.687464	PLSCR4
rRNA methyltransferase activity (GO:0008649)	1/7	0.5802	0.980327	0	0	1.26283	0.687464	BUD23
S-methyltransferase activity (GO:0008172)	1/7	0.5802	0.980327	0	0	1.26283	0.687464	BHMT2
sphingosine N-acyltransferase activity (GO:0050291)	1/7	0.5802	0.980327	0	0	1.26283	0.687464	CERS6
succinate transmembrane transporter activity (GO:0015141)	1/7	0.5802	0.980327	0	0	1.26283	0.687464	SLC13A3
transmembrane receptor protein tyrosine kinase activator activity (GO:0030297)	1/7	0.5802	0.980327	0	0	1.26283	0.687464	EFNA5
ubiquitin-protein transferase activator activity (GO:0097027)	1/7	0.5802	0.980327	0	0	1.26283	0.687464	FBXW7
vascular endothelial growth factor-activated receptor activity (GO:0005021)	1/7	0.5802	0.980327	0	0	1.26283	0.687464	PDGFRA
RNA polymerase II cis-regulatory region sequence-specific DNA binding (GO:0000978)	132/1149	0.58862	0.980327	0	0	0.98236	0.520626	ZNF331;ZBTB25;RORA;RORB;CARF;ETS2;IKZF5;HOXA11;SALL2;SALL4;ZNF605;CREB3L2;HOXA3;PKNOX1;SOX6;ZBTB38;MED8;SOX13;RFX3;MITF;RFX1;ZNF12;ZBTB33;EBF4;ZNF91;ZNF717;PGR;MZF1;ZNF397;ZNF275;ZNF396;MYNN;CREM;GLIS3;ZBTB1;FOXO4;ZNF24;ZBTB4;HIF1A;FOXO1;GLIS1;NPAS2;ZKSCAN8;ZSCAN18;STAT5A;STAT5B;TFAP2C;SMAD4;MYPOP;ZBTB16;NFATC2;SMAD9;NR1D1;ESR1;SMAD5;PBX1;FOSL2;NFATC4;NR4A2;NR4A1;ZBTB6;NR4A3;BCL6;SNAI1;TCF4;GTF2I…
cyclin-dependent protein serine/threonine kinase regulator activity (GO:0016538)	5/44	0.594329	0.980327	0	0	0.971263	0.505369	HEXIM1;CCND2;CCNT1;CCNG1;CCNL2
non-membrane spanning protein tyrosine kinase activity (GO:0004715)	4/35	0.595255	0.980327	0	0	0.977552	0.50712	ITK;ABL1;SLA;FYN
phosphatidylinositol-3,4,5-trisphosphate binding (GO:0005547)	4/35	0.595255	0.980327	0	0	0.977552	0.50712	OBSCN;GBF1;GAB2;FERMT2
ubiquitin-like protein conjugating enzyme binding (GO:0044390)	4/35	0.595255	0.980327	0	0	0.977552	0.50712	RNF144A;ZMYM2;RNF217;PPARA
epidermal growth factor receptor binding (GO:0005154)	3/26	0.598217	0.980327	0	0	0.988202	0.50774	EFEMP1;AREG;EREG
protein kinase regulator activity (GO:0019887)	11/98	0.600553	0.980327	0	0	0.957727	0.488349	HEXIM1;CDKN1C;ITPRIP;CCND2;RGCC;GPRC5A;CCNT1;CCNG1;SH3BP5;CCNL2;SNCA
anion transmembrane transporter activity (GO:0008509)	2/17	0.60589	0.980327	0	0	1.01019	0.50616	SLC26A11;SLC39A8
ionotropic glutamate receptor activity (GO:0004970)	2/17	0.60589	0.980327	0	0	1.01019	0.50616	GRIA3;GRIA4
MHC class I protein binding (GO:0042288)	2/17	0.60589	0.980327	0	0	1.01019	0.50616	DERL1;HLA-E
ribosomal small subunit binding (GO:0043024)	2/17	0.60589	0.980327	0	0	1.01019	0.50616	PIM1;EIF4B
guanyl ribonucleotide binding (GO:0032561)	24/214	0.612706	0.980327	0	0	0.956563	0.468591	ARL6;INSR;DIRAS2;SRP54;ARL1;RHOBTB3;RHOF;GEM;GNL3;RHOB;RHOBTB2;RNF112;TUBA3E;RAB42;RAB31;PDE10A;RRAGB;RAB12;RAB18;ARFIP2;RHOU;ARL5A;TRIM23;TGM2
copper ion binding (GO:0005507)	5/45	0.614888	0.980327	0	0	0.946927	0.460505	CCS;ATP7B;LOXL3;ANG;SNCA
protein tyrosine kinase activity (GO:0004713)	12/108	0.615461	0.980327	0	0	0.946767	0.459545	NTRK1;PDGFRA;ITK;INSR;ABL1;SLA;FYN;ROR2;FGFR4;JAK2;EPHB3;HIPK2
androgen receptor binding (GO:0050681)	3/27	0.624522	0.980327	0	0	0.946973	0.445806	DDX5;TMF1;WIPI1
GTP binding (GO:0005525)	21/189	0.627222	0.980327	0	0	0.94656	0.441528	ARL6;INSR;DIRAS2;ARL1;RHOBTB3;SRP54;RHOF;GEM;RHOBTB2;GNL3;RHOB;RNF112;TUBA3E;RAB42;RAB31;RRAGB;ARFIP2;RHOU;ARL5A;TGM2;TRIM23
5'-3' exodeoxyribonuclease activity (GO:0035312)	1/8	0.629166	0.980327	0	0	1.08237	0.501527	PLD3
5'-flap endonuclease activity (GO:0017108)	1/8	0.629166	0.980327	0	0	1.08237	0.501527	FAN1
acetylcholine receptor binding (GO:0033130)	1/8	0.629166	0.980327	0	0	1.08237	0.501527	LYNX1
alpha-(1->3)-fucosyltransferase activity (GO:0046920)	1/8	0.629166	0.980327	0	0	1.08237	0.501527	FUT11
androsterone dehydrogenase activity (GO:0047023)	1/8	0.629166	0.980327	0	0	1.08237	0.501527	HSD17B6
aryl hydrocarbon receptor binding (GO:0017162)	1/8	0.629166	0.980327	0	0	1.08237	0.501527	ARNT
bubble DNA binding (GO:0000405)	1/8	0.629166	0.980327	0	0	1.08237	0.501527	ABL1
calcium-independent phospholipase A2 activity (GO:0047499)	1/8	0.629166	0.980327	0	0	1.08237	0.501527	PLA2G6
carbon-nitrogen ligase activity, with glutamine as amido-N-donor (GO:0016884)	1/8	0.629166	0.980327	0	0	1.08237	0.501527	NADSYN1
CD4 receptor binding (GO:0042609)	1/8	0.629166	0.980327	0	0	1.08237	0.501527	PLSCR4
ceramide transfer activity (GO:0120017)	1/8	0.629166	0.980327	0	0	1.08237	0.501527	PLEKHA3
cuprous ion binding (GO:1903136)	1/8	0.629166	0.980327	0	0	1.08237	0.501527	SNCA
cyclin-dependent protein serine/threonine kinase activator activity (GO:0061575)	1/8	0.629166	0.980327	0	0	1.08237	0.501527	CCNT1
estradiol 17-beta-dehydrogenase activity (GO:0004303)	1/8	0.629166	0.980327	0	0	1.08237	0.501527	HSD17B2
ether hydrolase activity (GO:0016803)	1/8	0.629166	0.980327	0	0	1.08237	0.501527	EPHX1
glycine transmembrane transporter activity (GO:0015187)	1/8	0.629166	0.980327	0	0	1.08237	0.501527	SLC7A8
hyalurononglucosaminidase activity (GO:0004415)	1/8	0.629166	0.980327	0	0	1.08237	0.501527	CEMIP
interleukin-17 receptor activity (GO:0030368)	1/8	0.629166	0.980327	0	0	1.08237	0.501527	IL17RC
intramolecular oxidoreductase activity, interconverting aldoses and ketoses (GO:0016861)	1/8	0.629166	0.980327	0	0	1.08237	0.501527	MPI
lysophospholipid acyltransferase activity (GO:0071617)	1/8	0.629166	0.980327	0	0	1.08237	0.501527	LPCAT3
O-acetyltransferase activity (GO:0016413)	1/8	0.629166	0.980327	0	0	1.08237	0.501527	LPCAT1
oxidoreductase activity, acting on NAD(P)H, heme protein as acceptor (GO:0016653)	1/8	0.629166	0.980327	0	0	1.08237	0.501527	POR
poly(G) binding (GO:0034046)	1/8	0.629166	0.980327	0	0	1.08237	0.501527	ATXN1
protein kinase B binding (GO:0043422)	1/8	0.629166	0.980327	0	0	1.08237	0.501527	PDE3B
RNA polymerase I core promoter sequence-specific DNA binding (GO:0001164)	1/8	0.629166	0.980327	0	0	1.08237	0.501527	BAZ2A
RNA polymerase I transcription regulatory region sequence-specific DNA binding (GO:0001163)	1/8	0.629166	0.980327	0	0	1.08237	0.501527	BAZ2A
serine transmembrane transporter activity (GO:0022889)	1/8	0.629166	0.980327	0	0	1.08237	0.501527	SFXN1
[truncated: 343 more rows]

## Sheet: MF 72 vs 0
Term	Overlap	P.value	Adjusted.P.value	Old.P.value	Old.Adjusted.P.value	Odds.Ratio	Combined.Score	Genes
[truncated: 957 more rows]

[truncated: 1 more sheets: MF 144 vs 0]
