# Supplementary material for: CREB3L1 and CREB3L2 control Golgi remodelling during decidualization of endometrial stromal cells
Source: Front Cell Dev Biol. 2022 Oct 13;10:986997. doi: 10.3389/fcell.2022.986997 (PMC9608648; doi:10.3389/fcell.2022.986997)
Supplement: Supplementary file 9 [file Table4.XLSX]

## Sheet: CC 6 vs 0
Term	Overlap	P.value	Adjusted.P.value	Old.P.value	Old.Adjusted.P.value	Odds.Ratio	Combined.Score	Genes
filopodium membrane (GO:0031527)	3/12	0.00157147	0.312722	0	0	16.2818	105.111	PDPN;DMD;ANTXR1
MPP7-DLG1-LIN7 complex (GO:0097025)	2/5	0.00390924	0.388969	0	0	32.4925	180.152	LIN7A;LIN7C
astral microtubule (GO:0000235)	2/7	0.00799214	0.397609	0	0	19.4935	94.1401	CCSAP;MAP9
protein kinase complex (GO:1902911)	2/7	0.00799214	0.397609	0	0	19.4935	94.1401	IRS1;IGF1R
basolateral plasma membrane (GO:0016323)	8/151	0.0117854	0.438771	0	0	2.74818	12.2044	SLC7A8;PDPN;ERBIN;LIN7A;PLPP3;LIN7C;SLC26A6;NKD2
membrane raft (GO:0045121)	8/163	0.0179429	0.438771	0	0	2.53385	10.1875	PPP2R1B;ANGPT1;CAVIN2;PDPN;DMD;PLPP3;TNFRSF1B;TGFBR1
integral component of plasma membrane (GO:0005887)	41/1454	0.0190897	0.438771	0	0	1.45345	5.75364	KCNK6;PTGFR;SEMA3C;IRS1;LPAR1;NRXN3;OPRL1;HS6ST1;SLC7A2;IGF1R;LMBR1;EDNRA;EDNRB;FLRT3;PDPN;ADGRG6;KCNMB4;HAS2;STXBP5;S1PR3;GABBR2;KCNJ8;PCDH9;IL1R1;MMD;SLC39A10;ADRA2C;SLC16A14;TM4SF1;TGFBR1;TGFBR3;GPRC5A;SLC7A8;NPC1;GPR183;NOX4;KCNK1;PLPP3;KCNK2;SLC26A6;TRABD2A
Golgi trans cisterna (GO:0000138)	2/11	0.0198439	0.438771	0	0	10.8275	42.4424	YIPF6;BET1
microvillus membrane (GO:0031528)	2/11	0.0198439	0.438771	0	0	10.8275	42.4424	SLC7A8;PDPN
voltage-gated calcium channel complex (GO:0005891)	3/31	0.0242029	0.481638	0	0	5.22836	19.4562	PDE4D;CACNA2D3;HSPA2
cell projection membrane (GO:0031253)	5/92	0.0387151	0.700391	0	0	2.81004	9.13693	SLC7A8;PDPN;DMD;ANTXR1;SLC26A6
adherens junction (GO:0005912)	6/132	0.0516174	0.716036	0	0	2.3295	6.90441	AHI1;LIN7A;PLPP3;LIN7C;NDRG1;FERMT2
voltage-gated potassium channel complex (GO:0008076)	4/73	0.0602448	0.716036	0	0	2.83	7.95043	KCNK6;KCNJ8;KCNMB4;KCNK1
endoplasmic reticulum-Golgi intermediate compartment membrane (GO:0033116)	3/49	0.0763145	0.716036	0	0	3.17955	8.18064	LMAN1;PLPP3;BET1
potassium channel complex (GO:0034705)	4/80	0.078661	0.716036	0	0	2.56842	6.53049	KCNK6;KCNJ8;KCNMB4;KCNK1
Golgi cisterna (GO:0031985)	3/53	0.0916082	0.716036	0	0	2.92459	6.99045	GCNT1;YIPF6;BET1
nucleus (GO:0005634)	102/4484	0.095216	0.716036	0	0	1.17264	2.75759	CRTC3;IRS1;WWC1;FBXO25;JADE1;ADARB1;RORB;HOXA11;PPP1CB;MT2A;RGS2;CREB3L2;PIM1;NUDT16;SYNPO;PHLDA1;NUDT12;SFMBT2;MITF;ARMC8;PISD;SIK1;MAML3;SIK2;BEX1;TSHZ1;CREM;TWIST2;HIF1A;NDRG1;FOXO1;GLIS1;GMCL1;NUAK2;TRMT1L;CDK17;HEXIM1;STAT5B;ZRANB1;INTS2;NFATC2;AMMECR1;SMAD9;NFXL1;HSPA2;MCC;NFKBIA;NR4A2;PTPRE;NR4A1;RGCC;NR4A3;ID1;SNAI1;NOX4;ID3;MKX;FERMT2;CDKN1C;TOP2A;FOXE1;PTPRN;INTS10;FHL2;ZC3H6;ING1;MYPN;…
Cul4B-RING E3 ubiquitin ligase complex (GO:0031465)	1/5	0.0970102	0.716036	0	0	12.1538	28.3542	CUL4B
cyclin A2-CDK2 complex (GO:0097124)	1/5	0.0970102	0.716036	0	0	12.1538	28.3542	CCNA2
meiotic spindle (GO:0072687)	1/5	0.0970102	0.716036	0	0	12.1538	28.3542	HSPA2
tertiary granule lumen (GO:1904724)	3/55	0.0996942	0.716036	0	0	2.81182	6.48306	TNFAIP6;ARMC8;METTL7A
microvillus (GO:0005902)	3/57	0.108055	0.716036	0	0	2.7074	6.02426	SLC7A8;ANGPT1;PDPN
filopodium (GO:0030175)	3/58	0.112335	0.716036	0	0	2.65804	5.81119	PDPN;DMD;ANTXR1
platelet dense granule membrane (GO:0031088)	1/6	0.115255	0.716036	0	0	9.72258	21.0067	ITPR1
postsynaptic recycling endosome (GO:0098837)	1/6	0.115255	0.716036	0	0	9.72258	21.0067	ZDHHC2
sex chromosome (GO:0000803)	1/6	0.115255	0.716036	0	0	9.72258	21.0067	PCGF5
zymogen granule (GO:0042588)	1/6	0.115255	0.716036	0	0	9.72258	21.0067	DMBT1
zymogen granule membrane (GO:0042589)	1/6	0.115255	0.716036	0	0	9.72258	21.0067	DMBT1
secretory vesicle (GO:0099503)	2/29	0.11574	0.716036	0	0	3.60586	7.77569	NKD2;SYTL2
exocytic vesicle (GO:0070382)	2/30	0.122423	0.716036	0	0	3.4769	7.30244	NKD2;SYTL2
Golgi stack (GO:0005795)	2/31	0.129197	0.716036	0	0	3.35684	6.86949	GALNT2;GCNT1
activin receptor complex (GO:0048179)	1/7	0.133132	0.716036	0	0	8.10174	16.3364	TGFBR1
G protein-coupled receptor dimeric complex (GO:0038037)	1/7	0.133132	0.716036	0	0	8.10174	16.3364	GABBR2
hemidesmosome (GO:0030056)	1/7	0.133132	0.716036	0	0	8.10174	16.3364	ERBIN
NSL complex (GO:0044545)	1/7	0.133132	0.716036	0	0	8.10174	16.3364	PHF20
PTW/PP1 phosphatase complex (GO:0072357)	1/7	0.133132	0.716036	0	0	8.10174	16.3364	PPP1CB
X chromosome (GO:0000805)	1/7	0.133132	0.716036	0	0	8.10174	16.3364	PCGF5
bounding membrane of organelle (GO:0098588)	20/767	0.147458	0.716915	0	0	1.31422	2.51569	CSGALNACT1;CHST7;COG6;SORT1;GALNT15;GALNT2;GCNT1;WNT5A;ITPR1;ABHD17C;HS6ST1;ANTXR1;RNF144A;LMAN1;CHSY1;CHMP1B;PLPP3;GRIA3;B4GALT4;BET1
extrinsic component of endosome membrane (GO:0031313)	1/8	0.150649	0.716915	0	0	6.94399	13.1436	WDR91
protein serine/threonine phosphatase complex (GO:0008287)	1/8	0.150649	0.716915	0	0	6.94399	13.1436	PPP1CB
serine C-palmitoyltransferase complex (GO:0017059)	1/8	0.150649	0.716915	0	0	6.94399	13.1436	SPTSSA
glutamatergic synapse (GO:0098978)	3/69	0.163234	0.716915	0	0	2.21378	4.01264	SLITRK4;WNT5A;NPTX1
platelet dense tubular network membrane (GO:0031095)	1/9	0.167813	0.716915	0	0	6.07568	10.8445	ITPR1
TORC2 complex (GO:0031932)	1/9	0.167813	0.716915	0	0	6.07568	10.8445	PRR5L
transferase complex, transferring phosphorus-containing groups (GO:0061695)	1/9	0.167813	0.716915	0	0	6.07568	10.8445	IGF1R
serine/threonine protein kinase complex (GO:1902554)	2/37	0.171414	0.716915	0	0	2.78053	4.90395	CCNA2;TGFBR1
cation channel complex (GO:0034703)	3/73	0.183202	0.716915	0	0	2.08685	3.54174	PDE4D;KCNK1;GRIA3
vesicle membrane (GO:0012506)	3/73	0.183202	0.716915	0	0	2.08685	3.54174	ITPR1;SH3BP5;SLC26A6
CatSper complex (GO:0036128)	1/10	0.184631	0.716915	0	0	5.40033	9.12331	HSPA2
integral component of lysosomal membrane (GO:1905103)	1/10	0.184631	0.716915	0	0	5.40033	9.12331	NPC1
Golgi medial cisterna (GO:0005797)	1/11	0.201109	0.716915	0	0	4.86005	7.79507	YIPF6
microfibril (GO:0001527)	1/11	0.201109	0.716915	0	0	4.86005	7.79507	LTBP1
npBAF complex (GO:0071564)	1/11	0.201109	0.716915	0	0	4.86005	7.79507	PHF10
platelet dense tubular network (GO:0031094)	1/11	0.201109	0.716915	0	0	4.86005	7.79507	ITPR1
endosome membrane (GO:0010008)	9/325	0.212977	0.716915	0	0	1.39016	2.14998	RNF144A;CD274;SORT1;CHMP1B;WDR91;ABHD17C;ANTXR1;DKK1;NDRG1
integral component of vacuolar membrane (GO:0031166)	1/12	0.217256	0.716915	0	0	4.418	6.74488	NPC1
NADPH oxidase complex (GO:0043020)	1/12	0.217256	0.716915	0	0	4.418	6.74488	NOX4
intracellular membrane-bounded organelle (GO:0043231)	112/5192	0.222778	0.716915	0	0	1.09602	1.64576	CRTC3;IRS1;WWC1;FBXO25;JADE1;ADARB1;RORB;HOXA11;IGF1R;PPP1CB;MT2A;RGS2;CREB3L2;PIM1;NUDT16;SYNPO;PHLDA1;NUDT12;PRKCE;SFMBT2;MITF;ARMC8;PISD;SIK1;MAML3;SIK2;BEX1;TSHZ1;CREM;ITPR1;TWIST2;HIF1A;NDRG1;FOXO1;GLIS1;GMCL1;NUAK2;TRMT1L;CDK17;HEXIM1;STAT5B;ZRANB1;INTS2;NFATC2;AMMECR1;SMAD9;NFXL1;HSPA2;MCC;NFKBIA;NR4A2;PTPRE;NR4A1;RGCC;NR4A3;ID1;SNAI1;NOX4;ID3;PLCH1;MKX;FERMT2;CDKN1C;TOP2A;WNT2B;FOXE1;PTPR…
calcium channel complex (GO:0034704)	2/45	0.23041	0.716915	0	0	2.26229	3.32081	PDE4D;CACNA2D3
axon (GO:0030424)	6/204	0.231819	0.716915	0	0	1.47693	2.15898	BDNF;MAP7;CCSAP;MAP9;MYPN;IGF1R
integral component of peroxisomal membrane (GO:0005779)	1/13	0.233077	0.716915	0	0	4.04963	5.89783	PEX11A
MIB complex (GO:0140275)	1/13	0.233077	0.716915	0	0	4.04963	5.89783	MTX3
SAM complex (GO:0001401)	1/13	0.233077	0.716915	0	0	4.04963	5.89783	MTX3
actin-based cell projection (GO:0098858)	3/83	0.23554	0.716915	0	0	1.82506	2.63881	ANGPT1;PDPN;DMD
collagen-containing extracellular matrix (GO:0062023)	10/380	0.240922	0.716915	0	0	1.31884	1.87708	LMAN1;EFEMP1;WNT2B;ANGPT1;SERPINE1;WNT5A;ERBIN;PLAT;F3;LTBP1
acetylcholine-gated channel complex (GO:0005892)	1/14	0.248579	0.716915	0	0	3.73793	5.20318	STXBP5
axonal growth cone (GO:0044295)	1/14	0.248579	0.716915	0	0	3.73793	5.20318	FLRT3
intrinsic component of peroxisomal membrane (GO:0031231)	1/14	0.248579	0.716915	0	0	3.73793	5.20318	PEX11A
pericentric heterochromatin (GO:0005721)	1/14	0.248579	0.716915	0	0	3.73793	5.20318	SNAI1
PRC1 complex (GO:0035102)	1/15	0.263768	0.749854	0	0	3.47076	4.62543	PCGF5
cation-transporting ATPase complex (GO:0090533)	1/16	0.278651	0.77016	0	0	3.23921	4.13904	KCNJ8
nuclear outer membrane (GO:0005640)	1/16	0.278651	0.77016	0	0	3.23921	4.13904	ITPRIP
protein phosphatase type 2A complex (GO:0000159)	1/17	0.293234	0.799363	0	0	3.0366	3.72526	PPP2R1B
integral component of Golgi membrane (GO:0030173)	2/55	0.305447	0.821404	0	0	1.83451	2.17569	CSGALNACT1;GALNT2
early endosome membrane (GO:0031901)	3/97	0.312172	0.828296	0	0	1.55213	1.80699	CD274;WDR91;DKK1
supramolecular fiber (GO:0099512)	1/19	0.321523	0.835999	0	0	2.69892	3.06243	LTBP1
recycling endosome membrane (GO:0055038)	2/58	0.327792	0.835999	0	0	1.73596	1.93625	CD274;NDRG1
SCF ubiquitin ligase complex (GO:0019005)	2/58	0.327792	0.835999	0	0	1.73596	1.93625	FBXO25;CUL4B
AMPA glutamate receptor complex (GO:0032281)	1/20	0.335241	0.835999	0	0	2.55675	2.79428	GRIA3
caveola (GO:0005901)	2/60	0.342583	0.835999	0	0	1.67593	1.79532	IRS1;CAVIN2
intrinsic component of Golgi membrane (GO:0031228)	2/60	0.342583	0.835999	0	0	1.67593	1.79532	CSGALNACT1;GALNT2
mitochondrial outer membrane translocase complex (GO:0005742)	1/21	0.348683	0.835999	0	0	2.42878	2.55895	MTX3
platelet dense granule (GO:0042827)	1/21	0.348683	0.835999	0	0	2.42878	2.55895	ITPR1
trans-Golgi network (GO:0005802)	6/239	0.353331	0.836243	0	0	1.25281	1.30336	ATP8B4;CHST7;COG6;GCNT1;YIPF6;PLPP3
Golgi membrane (GO:0000139)	11/472	0.357592	0.836243	0	0	1.16179	1.19474	CSGALNACT1;LMAN1;CHST7;COG6;CHSY1;GALNT15;GALNT2;GCNT1;HS6ST1;B4GALT4;BET1
cytoplasmic vesicle membrane (GO:0030659)	9/380	0.361392	0.836243	0	0	1.1807	1.2017	RNF144A;SORT1;CHMP1B;WNT5A;ITPR1;SH3BP5;ABHD17C;ANTXR1;GRIA3
intrinsic component of external side of plasma membrane (GO:0031233)	1/24	0.387403	0.876058	0	0	2.11166	2.00247	F3
pigment granule (GO:0048770)	1/24	0.387403	0.876058	0	0	2.11166	2.00247	SYTL2
platelet alpha granule lumen (GO:0031093)	2/67	0.393429	0.879689	0	0	1.49491	1.39453	SRGN;SERPINE1
H4 histone acetyltransferase complex (GO:1902562)	1/25	0.399792	0.881444	0	0	2.02357	1.85523	PHF20
MLL1 complex (GO:0071339)	1/26	0.411931	0.881444	0	0	1.94253	1.72283	PHF20
MLL1/2 complex (GO:0044665)	1/26	0.411931	0.881444	0	0	1.94253	1.72283	PHF20
synaptic membrane (GO:0097060)	1/26	0.411931	0.881444	0	0	1.94253	1.72283	FLRT3
tertiary granule (GO:0070820)	4/164	0.423455	0.889389	0	0	1.21475	1.04384	ATP8B4;TNFAIP6;ARMC8;METTL7A
integral component of organelle membrane (GO:0031301)	5/214	0.434913	0.889389	0	0	1.16242	0.967838	CSGALNACT1;TRAM1;GALNT2;PEX11A;TRABD2A
melanosome (GO:0042470)	1/28	0.43548	0.889389	0	0	1.79846	1.49507	SYTL2
nuclear inner membrane (GO:0005637)	1/28	0.43548	0.889389	0	0	1.79846	1.49507	TMEM120B
mitotic spindle (GO:0072686)	3/120	0.437991	0.889389	0	0	1.24554	1.02827	TBL1X;CCSAP;MAP9
ficolin-1-rich granule lumen (GO:1904813)	3/123	0.453873	0.889786	0	0	1.21421	0.959155	TNFAIP6;CRISPLD2;PLEKHO2
cyclin-dependent protein kinase holoenzyme complex (GO:0000307)	1/30	0.458088	0.889786	0	0	1.67425	1.30708	CCNA2
lipid droplet (GO:0005811)	2/77	0.462744	0.889786	0	0	1.29493	0.997844	LPCAT1;METTL7A
cell-cell junction (GO:0005911)	6/271	0.468019	0.889786	0	0	1.09971	0.834947	AHI1;LIN7A;PLPP3;LIN7C;NDRG1;FERMT2
catenin complex (GO:0016342)	1/31	0.469051	0.889786	0	0	1.61836	1.22517	CDH4
intercalated disc (GO:0014704)	1/31	0.469051	0.889786	0	0	1.61836	1.22517	TMEM65
ionotropic glutamate receptor complex (GO:0008328)	1/32	0.479793	0.889786	0	0	1.56608	1.15013	GRIA3
non-motile cilium (GO:0097730)	1/32	0.479793	0.889786	0	0	1.56608	1.15013	AHI1
heterotrimeric G-protein complex (GO:0005834)	1/33	0.490318	0.889786	0	0	1.51706	1.08121	GNG11
plasma membrane raft (GO:0044853)	2/82	0.495627	0.889786	0	0	1.21368	0.851921	IRS1;CAVIN2
Cul4-RING E3 ubiquitin ligase complex (GO:0080008)	1/34	0.500631	0.889786	0	0	1.47101	1.01777	CUL4B
nuclear chromosome (GO:0000228)	2/83	0.502049	0.889786	0	0	1.19864	0.825929	TOP2A;EXOSC9
coated vesicle (GO:0030135)	2/84	0.508418	0.889786	0	0	1.18396	0.80089	LMAN1;SORT1
aggresome (GO:0016235)	1/35	0.510735	0.889786	0	0	1.42767	0.959261	SFMBT2
ion channel complex (GO:0034702)	1/35	0.510735	0.889786	0	0	1.42767	0.959261	STXBP5
endoplasmic reticulum lumen (GO:0005788)	6/285	0.51672	0.889786	0	0	1.04377	0.689152	IGFBP4;P4HA3;PENK;WNT5A;LTBP1;FSTL3
nucleolus (GO:0005730)	15/733	0.516806	0.889786	0	0	1.01385	0.669229	TOP2A;FBXO25;TWIST2;ADARB1;SPTY2D1;ARL4A;GPRC5A;RGCC;SNAPC1;EXOSC9;PIM1;NUDT16;PHLDA1;UTP14C;MPHOSPH6
Cul3-RING ubiquitin ligase complex (GO:0031463)	1/36	0.520635	0.889786	0	0	1.38681	0.90518	KBTBD7
brush border membrane (GO:0031526)	1/37	0.530336	0.889786	0	0	1.34822	0.855102	SLC26A6
small-subunit processome (GO:0032040)	1/37	0.530336	0.889786	0	0	1.34822	0.855102	UTP14C
endocytic vesicle (GO:0030139)	4/189	0.532631	0.889786	0	0	1.04924	0.660947	HEATR5A;WNT5A;LPAR1;GRIA3
nuclear lumen (GO:0031981)	15/745	0.54247	0.889786	0	0	0.996549	0.609512	TOP2A;FBXO25;TWIST2;ADARB1;SPTY2D1;ARL4A;GPRC5A;RGCC;SNAPC1;EXOSC9;PIM1;NUDT16;PHLDA1;UTP14C;MPHOSPH6
spindle (GO:0005819)	4/192	0.545064	0.889786	0	0	1.03234	0.626478	HSPA2;TBL1X;CCSAP;MAP9
platelet alpha granule (GO:0031091)	2/90	0.545497	0.889786	0	0	1.10289	0.668418	SRGN;SERPINE1
specific granule membrane (GO:0035579)	2/91	0.551485	0.892239	0	0	1.09045	0.64897	ATP8B4;TNFRSF1B
recycling endosome (GO:0055037)	3/145	0.563656	0.904577	0	0	1.02494	0.587609	CD274;ZDHHC2;NDRG1
endoplasmic reticulum membrane (GO:0005789)	14/712	0.579488	0.917105	0	0	0.971905	0.530281	CERS6;GALNT2;LPCAT1;ITPR1;PLOD2;DNAJB14;ZDHHC2;PTGS1;LMAN1;TMX1;ADGRG6;NOX4;TMEM39A;SPTSSA
nuclear membrane (GO:0031965)	4/204	0.593011	0.917105	0	0	0.9698	0.506761	TMEM120B;NR4A1;ITPRIP;PHF20
phagocytic vesicle membrane (GO:0030670)	1/45	0.601212	0.917105	0	0	1.10264	0.56103	DMBT1
sarcoplasmic reticulum (GO:0016529)	1/45	0.601212	0.917105	0	0	1.10264	0.56103	ITPR1
cell-cell contact zone (GO:0044291)	1/47	0.617197	0.917105	0	0	1.05459	0.508911	TMEM65
multivesicular body (GO:0005771)	1/47	0.617197	0.917105	0	0	1.05459	0.508911	CHMP1B
cullin-RING ubiquitin ligase complex (GO:0031461)	3/157	0.617583	0.917105	0	0	0.944489	0.45519	FBXO25;KBTBD7;CUL4B
endocytic vesicle membrane (GO:0030666)	3/158	0.621868	0.917105	0	0	0.938348	0.445742	DMBT1;WNT5A;GRIA3
acrosomal vesicle (GO:0001669)	1/48	0.624948	0.917105	0	0	1.0321	0.485177	LY6K
specific granule (GO:0042581)	3/160	0.630339	0.917105	0	0	0.926299	0.427484	ATP8B4;ARMC8;TNFRSF1B
microbody lumen (GO:0031907)	1/49	0.632542	0.917105	0	0	1.01055	0.462839	NUDT12
peroxisomal matrix (GO:0005782)	1/49	0.632542	0.917105	0	0	1.01055	0.462839	NUDT12
intracellular organelle lumen (GO:0070013)	16/848	0.646272	0.917105	0	0	0.930016	0.405985	TNFAIP6;IGFBP4;WNT5A;ARMC8;LTBP1;FSTL3;ALDH6A1;PC;MTHFD1L;CRISPLD2;LACTB2;P4HA3;PENK;PDK4;PLEKHO2;METTL7A
integral component of mitochondrial inner membrane (GO:0031305)	1/51	0.647273	0.917105	0	0	0.970025	0.421948	MTX3
secretory granule membrane (GO:0030667)	5/274	0.651923	0.917105	0	0	0.900346	0.385193	ATP8B4;DMBT1;LPCAT1;ITPR1;TNFRSF1B
basement membrane (GO:0005604)	1/52	0.654416	0.917105	0	0	0.950956	0.403216	ERBIN
microbody membrane (GO:0031903)	1/52	0.654416	0.917105	0	0	0.950956	0.403216	PEX11A
sarcolemma (GO:0042383)	1/52	0.654416	0.917105	0	0	0.950956	0.403216	DMD
peroxisomal membrane (GO:0005778)	1/53	0.661415	0.920023	0	0	0.932621	0.38552	PEX11A
ER to Golgi transport vesicle membrane (GO:0012507)	1/54	0.668273	0.920023	0	0	0.914977	0.368789	LMAN1
coated vesicle membrane (GO:0030662)	1/55	0.674992	0.920023	0	0	0.897987	0.352958	LMAN1
cytoplasmic side of plasma membrane (GO:0009898)	1/55	0.674992	0.920023	0	0	0.897987	0.352958	RGS2
neuron projection (GO:0043005)	10/556	0.689677	0.933613	0	0	0.885536	0.329004	BDNF;PENK;MAP7;OPRL1;KNDC1;NPTX1;CCSAP;MYPN;MAP9;IGF1R
azurophil granule membrane (GO:0035577)	1/58	0.694345	0.933613	0	0	0.850594	0.310285	LPCAT1
transport vesicle membrane (GO:0030658)	1/60	0.706604	0.94372	0	0	0.821676	0.285355	LMAN1
spindle microtubule (GO:0005876)	1/61	0.712549	0.944807	0	0	0.80794	0.273817	MAP9
specific granule lumen (GO:0035580)	1/62	0.718373	0.944807	0	0	0.794655	0.262845	ARMC8
ficolin-1-rich granule (GO:0101002)	3/184	0.721662	0.944807	0	0	0.802483	0.261769	TNFAIP6;CRISPLD2;PLEKHO2
peroxisome (GO:0005777)	2/128	0.733952	0.949965	0	0	0.768775	0.237791	PEX11A;NUDT12
cytoplasmic stress granule (GO:0010494)	1/65	0.735149	0.949965	0	0	0.757289	0.233004	LARP4
late endosome membrane (GO:0031902)	1/68	0.750928	0.958212	0	0	0.72327	0.207177	WDR91
asymmetric synapse (GO:0032279)	2/133	0.753061	0.958212	0	0	0.739243	0.209656	SIPA1L1;ZDHHC2
clathrin-coated endocytic vesicle membrane (GO:0030669)	1/69	0.755976	0.958212	0	0	0.712597	0.199346	WNT5A
postsynaptic density (GO:0014069)	2/138	0.770978	0.970181	0	0	0.711882	0.185158	SIPA1L1;ZDHHC2
tertiary granule membrane (GO:0070821)	1/73	0.775169	0.970181	0	0	0.67287	0.171362	ATP8B4
organelle outer membrane (GO:0031968)	2/142	0.784486	0.973366	0	0	0.6914	0.167821	ITPRIP;SLC44A1
early endosome (GO:0005769)	4/266	0.788305	0.973366	0	0	0.737939	0.175533	CD274;SORT1;WDR91;DKK1
bicellular tight junction (GO:0005923)	1/78	0.797057	0.973366	0	0	0.629016	0.142679	TGFBR1
COPII-coated ER to Golgi transport vesicle (GO:0030134)	1/79	0.801172	0.973366	0	0	0.62092	0.137645	LMAN1
clathrin-coated vesicle (GO:0030136)	1/80	0.805205	0.973366	0	0	0.613029	0.132818	SORT1
cell-substrate junction (GO:0030055)	6/394	0.810483	0.973366	0	0	0.746309	0.156818	PPP1CB;AKAP12;FHL2;ERBIN;DMD;FERMT2
intermediate filament cytoskeleton (GO:0045111)	1/84	0.820534	0.973366	0	0	0.583366	0.11539	PRKCE
clathrin-coated endocytic vesicle (GO:0045334)	1/85	0.824174	0.973366	0	0	0.576391	0.111459	WNT5A
tight junction (GO:0070160)	1/85	0.824174	0.973366	0	0	0.576391	0.111459	TGFBR1
organelle inner membrane (GO:0019866)	5/346	0.831178	0.973366	0	0	0.707597	0.130843	TMEM120B;SLC25A15;TMEM65;GPD2;MPV17L2
mitochondrial matrix (GO:0005759)	5/348	0.834841	0.973366	0	0	0.703398	0.126973	ALDH6A1;PC;MTHFD1L;LACTB2;PDK4
chromosome (GO:0005694)	2/160	0.836952	0.973366	0	0	0.612066	0.108941	TOP2A;EXOSC9
clathrin-coated vesicle membrane (GO:0030665)	1/90	0.841301	0.973366	0	0	0.54387	0.0939839	WNT5A
cilium (GO:0005929)	3/237	0.860533	0.978744	0	0	0.619029	0.0929799	AHI1;TNPO1;CCSAP
apical junction complex (GO:0043296)	1/98	0.865309	0.978744	0	0	0.49881	0.0721621	TGFBR1
trans-Golgi network membrane (GO:0032588)	1/99	0.868043	0.978744	0	0	0.493695	0.0698646	COG6
Golgi lumen (GO:0005796)	1/100	0.870722	0.978744	0	0	0.488683	0.0676496	WNT5A
phagocytic vesicle (GO:0045335)	1/100	0.870722	0.978744	0	0	0.488683	0.0676496	DMBT1
secretory granule lumen (GO:0034774)	4/316	0.884316	0.978744	0	0	0.618077	0.0759867	SRGN;CRISPLD2;SERPINE1;ARMC8
microtubule (GO:0005874)	2/182	0.885269	0.978744	0	0	0.53665	0.0653981	KIF26B;NDRG1
late endosome (GO:0005770)	2/189	0.897624	0.978744	0	0	0.516375	0.0557709	CHMP1B;WDR91
mitochondrial inner membrane (GO:0005743)	4/328	0.900764	0.978744	0	0	0.594815	0.0621654	SLC25A15;TMEM65;GPD2;MPV17L2
intracellular non-membrane-bounded organelle (GO:0043232)	18/1158	0.901573	0.978744	0	0	0.75495	0.0782236	TOP2A;LPCAT1;FBXO25;TWIST2;ADARB1;SPTY2D1;CCSAP;ARL4A;GPRC5A;RGCC;SNAPC1;EXOSC9;PIM1;METTL7A;NUDT16;PHLDA1;UTP14C;MPHOSPH6
microtubule cytoskeleton (GO:0015630)	4/331	0.90454	0.978744	0	0	0.589266	0.0591204	KIF26B;MAP7;CCSAP;NDRG1
cytoplasmic vesicle lumen (GO:0060205)	1/115	0.904969	0.978744	0	0	0.424056	0.042344	CRISPLD2
dendrite (GO:0030425)	3/270	0.912431	0.980002	0	0	0.541595	0.0496331	BDNF;PENK;KNDC1
intrinsic component of endoplasmic reticulum membrane (GO:0031227)	1/121	0.915982	0.980002	0	0	0.40273	0.0353431	TRAM1
mitochondrial outer membrane (GO:0005741)	1/126	0.92418	0.983485	0	0	0.386521	0.0304767	SLC44A1
lytic vacuole (GO:0000323)	2/219	0.937788	0.986793	0	0	0.444299	0.0285379	NPC1;SORT1
vesicle (GO:0031982)	2/226	0.944728	0.986793	0	0	0.430259	0.0244638	GPRC5A;SLC26A6
integral component of endoplasmic reticulum membrane (GO:0030176)	1/142	0.945421	0.986793	0	0	0.342379	0.019216	TRAM1
focal adhesion (GO:0005925)	4/387	0.955105	0.986793	0	0	0.501645	0.0230425	PPP1CB;AKAP12;FHL2;FERMT2
actin cytoskeleton (GO:0015629)	3/316	0.955789	0.986793	0	0	0.4609	0.0208411	CD274;SIPA1L1;SYNPO
azurophil granule (GO:0042582)	1/155	0.958222	0.986793	0	0	0.313267	0.013369	LPCAT1
mitochondrial membrane (GO:0031966)	5/469	0.962105	0.986793	0	0	0.516701	0.0199613	SLC25A15;TMEM65;SLC44A1;GPD2;MPV17L2
polymeric cytoskeletal fiber (GO:0099513)	2/256	0.966958	0.986793	0	0	0.378854	0.0127297	KIF26B;NDRG1
cytoskeleton (GO:0005856)	6/600	0.983197	0.996755	0	0	0.48226	0.00817203	CD274;SIPA1L1;PRKCE;MAP7;SYNPO;NDRG1
lysosomal membrane (GO:0005765)	2/330	0.991095	0.996755	0	0	0.292258	0.0026141	NPC1;LPCAT1
lytic vacuole membrane (GO:0098852)	1/267	0.995851	0.996755	0	0	0.180321	0.000749664	NPC1
lysosome (GO:0005764)	3/477	0.996755	0.996755	0	0	0.301809	0.000980853	SRGN;NPC1;SORT1

## Sheet: CC 18 vs 0
Term	Overlap	P.value	Adjusted.P.value	Old.P.value	Old.Adjusted.P.value	Odds.Ratio	Combined.Score	Genes
integral component of organelle membrane (GO:0031301)	33/214	1.06137e-06	0.000168927	0	0	2.81884	38.7758	TRAM1;ARL6IP1;PEX11A;DERL1;FITM2;HACD3;PCSK5;HACD4;HSD11B1;SLC22A17;EMC3;ABCD1;SLC37A3;CSGALNACT1;SLC35A2;ELOVL4;ENTPD4;GALNT2;EIF2AK3;SYVN1;PEX2;TVP23B;POMGNT1;YIF1B;BSCL2;TPST1;DPM3;TBL2;B4GAT1;STIM1;UNC50;ERGIC1;TRABD2A
COPII-coated ER to Golgi transport vesicle (GO:0030134)	18/79	1.12994e-06	0.000168927	0	0	4.5351	62.1006	SEC13;SEC23A;SEC24A;LMAN2L;SAR1B;GOSR2;USO1;YIF1B;GOLGA2;LMAN1;SEC23IP;TMED3;TMED2;STX5;TMED1;SEC22B;ERGIC1;TMED4
Golgi membrane (GO:0000139)	56/472	2.05072e-06	0.000204388	0	0	2.09504	27.4395	GALNT15;ECE2;HS6ST1;RABEPK;GOLGA2;GOLGA3;C1GALT1C1;TMED3;ARFIP2;TMED2;MAN1A1;CSGALNACT1;CHST7;COG7;COG6;ENTPD4;GOLPH3L;WIPI1;POMGNT1;COPZ1;ARFGAP1;BET1L;TPST1;RAB31;KDELR2;KDELR3;SEC22B;ST6GALNAC4;B4GALT7;CHST2;ST6GALNAC5;B4GALT4;COPB2;COPA;LMAN2L;STX16;GOSR2;GCNT1;USO1;ARL1;RHOBTB3;LMAN1;CHSY1;STX5;SCAP;MGAT1;SLC35A2;GALNT5;GALNT2;SURF4;GBF1;B3GALT4;IFT20;B4GAT1;ACBD3;BET1
endoplasmic reticulum membrane (GO:0005789)	72/712	2.483e-05	0.00178054	0	0	1.75328	18.5908	ARL6IP1;PIGP;LPCAT1;PLOD2;MIA3;PIGV;ZDHHC2;UFL1;POFUT2;ARV1;CYP26B1;SERP1;TMED3;TMED2;SLC39A7;ABCD1;PDGFRA;SEC13;CERS6;ALG9;ALG3;MOGS;ALG11;COPZ1;PDIA5;BSCL2;DPM3;TMX3;STIM1;KDELR2;PIGL;KDELR3;SEC22B;PIGF;COPB2;SEC23A;COPA;LMAN2L;SAR1B;FAXDC2;GOSR2;RPN1;ITPR1;MGST1;DERL1;FITM2;PTGS1;HSD11B1;LMAN1;TMEM67;HSD17B2;ADGRG6;TMEM129;SSR1;STX5;SCAP;SPTSSA;ABCA1;SEC24A;GALNT2;SURF4;EIF2AK3;SYVN1;YIF1B;GGC…
bounding membrane of organelle (GO:0098588)	76/767	2.97749e-05	0.00178054	0	0	1.71517	17.8752	RAB3A;GALNT15;SPPL2B;ECE2;ANTXR1;HS6ST1;GOLGA2;GOLGA3;C1GALT1C1;CHMP1B;TMED3;TMED2;MAN1A1;CSGALNACT1;CHST7;COG7;COG6;ENTPD4;SLC30A5;WNT5A;GOLPH3L;WIPI1;POMGNT1;COPZ1;ARFGAP1;BET1L;RHOB;RNF144A;TPST1;RAB31;STIM1;KDELR2;KDELR3;SEC22B;PLPP3;ST6GALNAC4;B4GALT7;CHST2;VAMP2;ST6GALNAC5;B4GALT4;COPB2;COPA;LMAN2L;STX16;GOSR2;GCNT1;USO1;FPR1;ITPR1;ABHD17C;LMAN1;CHSY1;TMEM67;ORMDL3;STX5;SCAP;MGAT1;CD14;LDLR…
vesicle coat (GO:0030120)	10/36	4.50152e-05	0.00224326	0	0	5.88352	58.8852	COPB2;COPA;SEC23A;SEC13;SEC24A;SAR1A;SAR1B;TMED3;CLINT1;COPZ1
intrinsic component of Golgi membrane (GO:0031228)	13/60	6.04048e-05	0.00225763	0	0	4.23676	41.1577	CSGALNACT1;SLC35A2;ENTPD4;GALNT2;TVP23B;PCSK5;POMGNT1;YIF1B;TPST1;B4GAT1;UNC50;CHST2;ERGIC1
transport vesicle membrane (GO:0030658)	13/60	6.04048e-05	0.00225763	0	0	4.23676	41.1577	SEC13;SEC23A;RAB3A;SEC24A;SAR1B;GOSR2;USO1;ECE2;LMAN1;TMED2;STX5;SEC22B;VAMP2
coated vesicle membrane (GO:0030662)	12/55	0.000107274	0.00320748	0	0	4.27207	39.0473	LMAN1;SEC13;SEC23A;SEC24A;SAR1B;GOSR2;USO1;TMED2;STX5;KDELR2;KDELR3;SEC22B
integral component of Golgi membrane (GO:0030173)	12/55	0.000107274	0.00320748	0	0	4.27207	39.0473	CSGALNACT1;SLC35A2;TPST1;B4GAT1;ENTPD4;GALNT2;UNC50;TVP23B;PCSK5;POMGNT1;ERGIC1;YIF1B
endoplasmic reticulum-Golgi intermediate compartment membrane (GO:0033116)	11/49	0.000157529	0.00428192	0	0	4.4289	38.779	GOLGA2;LMAN1;GOSR2;TMED3;TMED2;STX5;AZIN2;MGAT1;PLPP3;SEC22B;BET1
COPI-coated vesicle membrane (GO:0030663)	6/17	0.000375309	0.00832412	0	0	8.3234	65.653	COPB2;COPA;TMED3;KDELR2;KDELR3;COPZ1
endoplasmic reticulum lumen (GO:0005788)	33/285	0.00038386	0.00832412	0	0	2.01691	15.8634	LRPAP1;COL15A1;H6PD;FKBP14;COL11A1;MIA3;FSTL1;LTBP1;ERLEC1;ARSK;PENK;CHGB;WNT4;IGFBP4;WNT5A;P3H2;GPX8;P3H1;GPX7;PDIA5;BMP4;COL3A1;SELENOM;RCN1;COL5A1;P4HA1;P4HA3;COL5A2;CALU;COL8A1;COL4A5;SCG2;PNPLA2
ER to Golgi transport vesicle membrane (GO:0012507)	11/54	0.000389758	0.00832412	0	0	3.91287	30.7159	LMAN1;SEC13;SEC23A;SEC24A;SAR1A;SAR1B;GOSR2;USO1;TMED2;STX5;SEC22B
coated vesicle (GO:0030135)	14/84	0.000592577	0.011812	0	0	3.06224	22.7556	LMAN2L;SORT1;YIF1B;GOLGA2;LMAN1;DAB2;SEC23IP;TMED3;TMED2;TMED1;GPR107;ERGIC1;VAMP2;TMED4
intrinsic component of endoplasmic reticulum membrane (GO:0031227)	17/121	0.00122762	0.0229412	0	0	2.5044	16.7862	TRAM1;ARL6IP1;ELOVL4;EIF2AK3;DERL1;SYVN1;FITM2;HACD3;HACD4;BSCL2;HSD11B1;DPM3;TBL2;STIM1;EMC3;SLC37A3;ERGIC1
COPII vesicle coat (GO:0030127)	5/15	0.00158679	0.0279088	0	0	7.62398	49.1445	SEC13;SEC23A;SEC24A;SAR1A;SAR1B
cis-Golgi network (GO:0005801)	10/57	0.00234964	0.0390301	0	0	3.25106	19.6803	GOLGA2;IFT20;LRPAP1;SLC10A7;ANGEL1;GBF1;AZIN2;KDELR2;KDELR3;MPPE1
integral component of endoplasmic reticulum membrane (GO:0030176)	18/142	0.00289625	0.0455779	0	0	2.22346	12.9947	TRAM1;ARL6IP1;ELOVL4;SPPL2B;EIF2AK3;DERL1;SYVN1;FITM2;HACD3;HACD4;BSCL2;HSD11B1;DPM3;TBL2;STIM1;EMC3;SLC37A3;ERGIC1
Golgi trans cisterna (GO:0000138)	4/11	0.00336168	0.0502571	0	0	8.70744	49.5916	YIPF2;YIPF6;BET1L;BET1
trans-Golgi network (GO:0005802)	26/239	0.00361454	0.0514642	0	0	1.87309	10.532	STX16;GCNT1;ARL1;RHOBTB3;PCSK5;RABEPK;ARFIP2;ARL5A;ATP8B4;COG7;SLC10A7;CHST7;ATP8B3;COG6;YIPF2;GBF1;GOLPH3L;AZIN2;WIPI1;ATP11A;RAB31;YIPF6;TGFBI;PLPP3;CHST2;VAMP2
zymogen granule (GO:0042588)	3/6	0.00407857	0.0530214	0	0	15.2289	83.7895	DMBT1;TMED2;VAMP2
zymogen granule membrane (GO:0042589)	3/6	0.00407857	0.0530214	0	0	15.2289	83.7895	DMBT1;TMED2;VAMP2
Golgi cisterna (GO:0031985)	9/53	0.00479132	0.0596919	0	0	3.12341	16.682	GOLGA2;SLC10A7;YIPF2;STX16;GCNT1;GOLPH3L;YIPF6;BET1L;BET1
COPI vesicle coat (GO:0030126)	4/13	0.00659513	0.0783254	0	0	6.77173	34.0037	COPB2;COPA;TMED3;COPZ1
COPI-coated vesicle (GO:0030137)	3/7	0.0068109	0.0783254	0	0	11.4211	56.9823	TMED2;KDELR2;KDELR3
collagen-containing extracellular matrix (GO:0062023)	36/380	0.00715396	0.0792235	0	0	1.60782	7.94279	COL15A1;WNT2B;LAMA2;COL11A1;SERPINE1;SEMA3B;DPT;PLAT;FBLN1;LTBP3;NID1;LTBP1;THSD4;ADAMTS4;LMAN1;EFEMP1;ADAMTS1;ADAMTS9;TGM2;SERPINB1;ANGPT1;SERPINF1;WNT5A;P3H2;ERBIN;P3H1;KAZALD1;DCN;COL3A1;CXCL12;COL5A1;COL5A2;COL8A1;COL4A5;CRELD1;TGFBI
voltage-gated calcium channel complex (GO:0005891)	6/31	0.0106419	0.113641	0	0	3.65956	16.6252	PDE4D;PDE4B;CACNA2D3;CACHD1;CACNA1C;HSPA2
Hrd1p ubiquitin ligase ERAD-L complex (GO:0000839)	3/9	0.0148916	0.153537	0	0	7.61323	32.0285	DERL1;SYVN1;FAM8A1
Hrd1p ubiquitin ligase complex (GO:0000836)	3/10	0.0203101	0.202424	0	0	6.52528	25.4267	DERL1;SYVN1;FAM8A1
filopodium (GO:0030175)	8/58	0.0253924	0.244914	0	0	2.44042	8.96442	ACTA2;KITLG;MAP2;PDPN;DMD;CD302;ANTXR1;ACTG2
Golgi medial cisterna (GO:0005797)	3/11	0.0266657	0.249158	0	0	5.70931	20.6927	SLC10A7;YIPF2;YIPF6
clathrin-sculpted monoamine transport vesicle (GO:0070081)	2/5	0.0336166	0.290073	0	0	10.1444	34.4171	RAB3A;VAMP2
clathrin-sculpted monoamine transport vesicle membrane (GO:0070083)	2/5	0.0336166	0.290073	0	0	10.1444	34.4171	RAB3A;VAMP2
filopodium membrane (GO:0031527)	3/12	0.033955	0.290073	0	0	5.07468	17.1662	PDPN;DMD;ANTXR1
Golgi stack (GO:0005795)	5/31	0.039665	0.32944	0	0	2.9298	9.4553	STX16;GALNT2;GCNT1;USO1;GOLPH3L
integral component of peroxisomal membrane (GO:0005779)	3/13	0.0421629	0.340722	0	0	4.56696	14.46	PEX11A;PEX2;ABCD1
cortical endoplasmic reticulum (GO:0032541)	2/6	0.0483856	0.380718	0	0	7.60787	23.0408	ARV1;STIM1
intrinsic component of peroxisomal membrane (GO:0031231)	3/14	0.0512653	0.393034	0	0	4.15156	12.3332	PEX11A;PEX2;ABCD1
cilium (GO:0005929)	21/237	0.0612668	0.457969	0	0	1.48548	4.14823	BBS2;TUB;PDGFRA;INTU;IFT140;IFT172;ARL3;IFT122;RPGRIP1L;TXNDC15;TMEM231;DYNC2LI1;IFT20;AHI1;IFT43;TTLL3;IFT81;TMEM67;TMEM216;TNPO1;CCDC40
protein kinase complex (GO:1902911)	2/7	0.0650155	0.462848	0	0	6.08597	16.6337	IRS1;MAP3K5
PTW/PP1 phosphatase complex (GO:0072357)	2/7	0.0650155	0.462848	0	0	6.08597	16.6337	PPP1CB;PPP1R10
clathrin-sculpted gamma-aminobutyric acid transport vesicle (GO:0061200)	2/8	0.0832205	0.540933	0	0	5.07137	12.6088	RAB3A;VAMP2
clathrin-sculpted gamma-aminobutyric acid transport vesicle membrane (GO:0061202)	2/8	0.0832205	0.540933	0	0	5.07137	12.6088	RAB3A;VAMP2
protein serine/threonine phosphatase complex (GO:0008287)	2/8	0.0832205	0.540933	0	0	5.07137	12.6088	PPP1CB;PPP1R10
serine C-palmitoyltransferase complex (GO:0017059)	2/8	0.0832205	0.540933	0	0	5.07137	12.6088	ORMDL3;SPTSSA
intrinsic component of mitochondrial inner membrane (GO:0031304)	5/39	0.0902253	0.573986	0	0	2.23948	5.38694	COQ2;SLC25A19;COX18;SFXN1;SFXN2
integral component of mitochondrial inner membrane (GO:0031305)	6/51	0.0928452	0.578348	0	0	2.03092	4.82713	COQ2;SLC25A19;COX18;MTX3;SFXN1;SFXN2
transferase complex, transferring phosphorus-containing groups (GO:0061695)	2/9	0.102743	0.626943	0	0	4.34666	9.89092	TERT;MAP3K5
anaphase-promoting complex (GO:0005680)	3/19	0.108883	0.638354	0	0	2.85344	6.32744	CUL7;ANAPC16;UBE2S
supramolecular fiber (GO:0099512)	3/19	0.108883	0.638354	0	0	2.85344	6.32744	FBLN1;LTBP1;ACTG2
cell projection membrane (GO:0031253)	9/92	0.114291	0.657171	0	0	1.65233	3.58393	LIMA1;SLC22A5;SLC7A8;TMEM67;PDPN;DMD;ANTXR1;SLC26A6;TMEM231
intracellular organelle lumen (GO:0070013)	61/848	0.119125	0.670583	0	0	1.18694	2.52531	FKBP14;MIA3;PYGL;PRL;ALKBH7;PCSK5;MCEE;PDK4;PGM1;AASS;CHGB;IGFBP4;WNT5A;GPX8;P3H2;GPX7;P3H1;PDIA5;DCN;RCN1;SELENOM;PCCA;CRISPLD2;LACTB2;COL8A1;SUCLG2;COL4A5;PLEKHO2;SCG2;RNASEL;COL15A1;OAT;H6PD;COL11A1;FSTL1;LTBP1;ERLEC1;RIDA;MTHFD1L;ARSK;PENK;D2HGDH;METTL7A;CGA;ACSS1;CBR4;WNT4;PYCR1;BMP4;COL3A1;ALDH6A1;PC;COL5A1;P4HA1;NDUFAF7;P4HA3;COL5A2;CALU;SAA1;NAXD;PNPLA2
apical dendrite (GO:0097440)	2/10	0.123351	0.670583	0	0	3.80312	7.95886	MAP2;SLC1A1
transcription factor TFIIH core complex (GO:0000439)	2/10	0.123351	0.670583	0	0	3.80312	7.95886	CDK7;GTF2H5
actin-based cell projection (GO:0098858)	8/83	0.139695	0.721771	0	0	1.62478	3.19804	ACTA2;KITLG;ANGPT1;PDPN;DMD;CD302;ACTG2;ATP6V1B1
basolateral plasma membrane (GO:0016323)	13/151	0.141314	0.721771	0	0	1.43594	2.8098	SLC46A1;SLC13A3;PIANP;ERBIN;LIN7A;ABCA8;NKD2;SLC7A8;PDPN;PLPP3;LDLR;SLC26A6;ATP6V1B1
calcium channel complex (GO:0034704)	5/45	0.142667	0.721771	0	0	1.90295	3.7055	PDE4D;PDE4B;CACNA2D3;CACHD1;CACNA1C
intracellular vesicle (GO:0097708)	2/11	0.144837	0.721771	0	0	3.38037	6.53137	ABCA1;ITSN1
microvillus membrane (GO:0031528)	2/11	0.144837	0.721771	0	0	3.38037	6.53137	SLC7A8;PDPN
autophagosome membrane (GO:0000421)	3/22	0.151437	0.74229	0	0	2.40251	4.53495	UVRAG;GABARAPL1;WIPI1
trans-Golgi network membrane (GO:0032588)	9/99	0.157616	0.760115	0	0	1.52325	2.81434	COG7;RAB31;COG6;STX16;GOLPH3L;ARL1;RHOBTB3;ARFIP2;RABEPK
integral component of vacuolar membrane (GO:0031166)	2/12	0.167014	0.780266	0	0	3.04217	5.44452	NPC1;ENTPD4
transcription factor TFIIH holo complex (GO:0005675)	2/12	0.167014	0.780266	0	0	3.04217	5.44452	CDK7;GTF2H5
Golgi-associated vesicle membrane (GO:0030660)	3/24	0.182265	0.838417	0	0	2.17347	3.69989	SPPL2B;KDELR2;KDELR3
membrane raft (GO:0045121)	13/163	0.207848	0.938241	0	0	1.32021	2.07399	ABCA1;ANGPT1;SORBS1;TNFRSF1B;DLL1;PPP2R1B;STIM1;PDPN;CD226;DMD;FYN;CD14;PLPP3
glial cell projection (GO:0097386)	2/14	0.212788	0.938241	0	0	2.53487	3.92261	SLC1A1;FYN
basement membrane (GO:0005604)	5/52	0.216517	0.938241	0	0	1.61892	2.47709	LAMA2;P3H2;ERBIN;COL4A5;NID1
microbody membrane (GO:0031903)	5/52	0.216517	0.938241	0	0	1.61892	2.47709	PEX11A;DHRS7B;MGST1;PEX2;ABCD1
integral component of mitochondrial membrane (GO:0032592)	6/66	0.221693	0.946947	0	0	1.52197	2.29279	COQ2;SLC25A19;COX18;SFXN1;MGARP;SFXN2
peroxisomal membrane (GO:0005778)	5/53	0.227928	0.959864	0	0	1.58511	2.34395	PEX11A;DHRS7B;MGST1;PEX2;ABCD1
platelet alpha granule lumen (GO:0031093)	6/67	0.231852	0.962829	0	0	1.49694	2.18801	SRGN;HGF;SERPINE1;PCYOX1L;IGF1;VEGFA
nuclear inner membrane (GO:0005637)	3/28	0.247954	0.971485	0	0	1.82532	2.54543	TMEM120B;DPY19L3;UNC50
secretory granule membrane (GO:0030667)	20/274	0.2505	0.971485	0	0	1.19964	1.66065	SNAP25;ATP8B4;RAB3A;SLC30A5;SURF4;FPR1;MGST1;LPCAT1;ITPR1;ATP11A;TNFRSF1B;PGRMC1;RAB31;TMX3;DMBT1;ORMDL3;TMED2;VAMP1;CD14;VAMP2
cation-transporting ATPase complex (GO:0090533)	2/16	0.259546	0.971485	0	0	2.17252	2.93034	KCNJ8;ABCC9
rough endoplasmic reticulum (GO:0005791)	3/29	0.264934	0.971485	0	0	1.75503	2.33116	LRPAP1;RPN1;RANGRF
secretory vesicle (GO:0099503)	3/29	0.264934	0.971485	0	0	1.75503	2.33116	IGF1;NKD2;SYTL2
Cul4B-RING E3 ubiquitin ligase complex (GO:0031465)	1/5	0.272926	0.971485	0	0	3.80085	4.93562	CUL4B
cyclin A2-CDK2 complex (GO:0097124)	1/5	0.272926	0.971485	0	0	3.80085	4.93562	CCNA2
cytoplasmic side of lysosomal membrane (GO:0098574)	1/5	0.272926	0.971485	0	0	3.80085	4.93562	LITAF
elastic fiber (GO:0071953)	1/5	0.272926	0.971485	0	0	3.80085	4.93562	FBLN1
meiotic spindle (GO:0072687)	1/5	0.272926	0.971485	0	0	3.80085	4.93562	HSPA2
MPP7-DLG1-LIN7 complex (GO:0097025)	1/5	0.272926	0.971485	0	0	3.80085	4.93562	LIN7A
Sec61 translocon complex (GO:0005784)	1/5	0.272926	0.971485	0	0	3.80085	4.93562	ARL6IP1
exocytic vesicle (GO:0070382)	3/30	0.282046	0.987978	0	0	1.68994	2.13893	IGF1;NKD2;SYTL2
azurophil granule membrane (GO:0035577)	5/58	0.287232	0.987978	0	0	1.43519	1.79035	SURF4;LPCAT1;FPR1;MGST1;VAMP1
vacuolar membrane (GO:0005774)	4/45	0.301592	0.987978	0	0	1.48394	1.77877	UVRAG;GABARAPL1;WIPI1;ATP6V1B1
RNA polymerase III complex (GO:0005666)	2/18	0.306396	0.987978	0	0	1.90075	2.24836	POLR3D;POLR3E
dendrite (GO:0030425)	19/270	0.310862	0.987978	0	0	1.15251	1.3466	KIRREL3;FARP1;FZD4;BDNF;SLC1A1;CRIPT;AZIN2;KNDC1;HDAC6;SAV1;BIN1;MAP2;PENK;DNER;ABL1;FYN;HAP1;NCDN;GABRE
integral component of cytoplasmic side of endoplasmic reticulum membrane (GO:0071458)	1/6	0.317834	0.987978	0	0	3.04052	3.48513	SPPL2B
myosin filament (GO:0032982)	1/6	0.317834	0.987978	0	0	3.04052	3.48513	ACTG2
platelet dense granule membrane (GO:0031088)	1/6	0.317834	0.987978	0	0	3.04052	3.48513	ITPR1
postsynaptic recycling endosome (GO:0098837)	1/6	0.317834	0.987978	0	0	3.04052	3.48513	ZDHHC2
signal recognition particle, endoplasmic reticulum targeting (GO:0005786)	1/6	0.317834	0.987978	0	0	3.04052	3.48513	SRP54
zonula adherens (GO:0005915)	1/6	0.317834	0.987978	0	0	3.04052	3.48513	SORBS1
clathrin-coated vesicle membrane (GO:0030665)	7/90	0.320515	0.987978	0	0	1.28305	1.45989	RAB3A;FZD4;WNT5A;ROR2;CLINT1;LDLR;VAMP2
platelet alpha granule (GO:0031091)	7/90	0.320515	0.987978	0	0	1.28305	1.45989	SRGN;TMX3;HGF;SERPINE1;PCYOX1L;IGF1;VEGFA
H4/H2A histone acetyltransferase complex (GO:0043189)	2/19	0.329632	0.996584	0	0	1.78885	1.98522	MORF4L2;BRD8
specific granule membrane (GO:0035579)	7/91	0.330614	0.996584	0	0	1.26771	1.40311	SNAP25;PGRMC1;ATP8B4;ORMDL3;VAMP1;ATP11A;TNFRSF1B
heterotrimeric G-protein complex (GO:0005834)	3/33	0.333775	0.996584	0	0	1.5207	1.66865	GNAL;GNB3;GNG11
lipid droplet (GO:0005811)	6/77	0.339539	0.996584	0	0	1.28541	1.38846	BSCL2;OSBPL2;LPCAT1;METTL7A;HSD17B11;PNPLA2
NuA4 histone acetyltransferase complex (GO:0035267)	2/20	0.352647	0.996584	0	0	1.68938	1.76082	MORF4L2;BRD8
astral microtubule (GO:0000235)	1/7	0.35997	0.996584	0	0	2.53363	2.5887	MAP9
Cdc73/Paf1 complex (GO:0016593)	1/7	0.35997	0.996584	0	0	2.53363	2.5887	PEX2
G protein-coupled receptor dimeric complex (GO:0038037)	1/7	0.35997	0.996584	0	0	2.53363	2.5887	GABBR2
hemidesmosome (GO:0030056)	1/7	0.35997	0.996584	0	0	2.53363	2.5887	ERBIN
NSL complex (GO:0044545)	1/7	0.35997	0.996584	0	0	2.53363	2.5887	KANSL1L
pi-body (GO:0071546)	1/7	0.35997	0.996584	0	0	2.53363	2.5887	MOV10L1
early endosome membrane (GO:0031901)	7/97	0.391912	0.999968	0	0	1.18282	1.10797	CD274;MON2;RAB31;SPHK1;WDR91;DKK1;LITAF
peroxisome (GO:0005777)	9/128	0.393499	0.999968	0	0	1.15025	1.07281	RIDA;PEX11A;DHRS7B;ECH1;MGST1;HACL1;ATM;PEX2;ABCD1
astrocyte projection (GO:0097449)	1/8	0.399506	0.999968	0	0	2.17157	1.99247	SLC2A13
core mediator complex (GO:0070847)	1/8	0.399506	0.999968	0	0	2.17157	1.99247	MED8
extrinsic component of endosome membrane (GO:0031313)	1/8	0.399506	0.999968	0	0	2.17157	1.99247	WDR91
MOZ/MORF histone acetyltransferase complex (GO:0070776)	1/8	0.399506	0.999968	0	0	2.17157	1.99247	ING5
neuron to neuron synapse (GO:0098984)	1/8	0.399506	0.999968	0	0	2.17157	1.99247	SLC1A1
proton-transporting V-type ATPase, V1 domain (GO:0033180)	1/8	0.399506	0.999968	0	0	2.17157	1.99247	ATP6V1B1
vacuolar proton-transporting V-type ATPase, V1 domain (GO:0000221)	1/8	0.399506	0.999968	0	0	2.17157	1.99247	ATP6V1B1
cytoplasmic vesicle membrane (GO:0030659)	25/380	0.400762	0.999968	0	0	1.07147	0.979739	RAB3A;SPPL2B;FPR1;ITPR1;ECE2;ABHD17C;ANTXR1;CHMP1B;TMEM67;ORMDL3;SH3BP5;CD14;LDLR;GRIA3;WNT4;CD163;SORT1;SLC30A5;ABCA4;WNT5A;WIPI1;RHOB;RNF144A;RAB31;VAMP2
brush border membrane (GO:0031526)	3/37	0.402338	0.999968	0	0	1.34151	1.22139	LIMA1;SLC22A5;SLC26A6
endoplasmic reticulum tubular network (GO:0071782)	2/23	0.419783	0.999968	0	0	1.4478	1.25672	ARV1;STIM1
clathrin-coated endocytic vesicle membrane (GO:0030669)	5/69	0.423607	0.999968	0	0	1.18782	1.02028	FZD4;WNT5A;ROR2;LDLR;VAMP2
adherens junction (GO:0005912)	9/132	0.429196	0.999968	0	0	1.1126	0.941084	AHI1;CDH11;PTPRM;LIN7A;SORBS1;PLPP3;NDRG1;DLL1;VEGFA
H3 histone acetyltransferase complex (GO:0070775)	1/9	0.436601	0.999968	0	0	1.90002	1.57461	ING5
multivesicular body membrane (GO:0032585)	1/9	0.436601	0.999968	0	0	1.90002	1.57461	TMEM9
platelet dense tubular network membrane (GO:0031095)	1/9	0.436601	0.999968	0	0	1.90002	1.57461	ITPR1
extracellular membrane-bounded organelle (GO:0065010)	4/56	0.457551	0.999968	0	0	1.16934	0.91427	ARRDC4;RAB3A;IFT172;MGAT1
exocytic vesicle membrane (GO:0099501)	3/41	0.468739	0.999968	0	0	1.20004	0.90928	SYNGR2;VAMP1;VAMP2
synaptic vesicle membrane (GO:0030672)	3/41	0.468739	0.999968	0	0	1.20004	0.90928	SYNGR2;VAMP1;VAMP2
microvillus (GO:0005902)	4/57	0.47132	0.999968	0	0	1.14722	0.86296	SLC7A8;ANGPT1;PDPN;ATP6V1B1
CatSper complex (GO:0036128)	1/10	0.471406	0.999968	0	0	1.68882	1.27005	HSPA2
integral component of lysosomal membrane (GO:1905103)	1/10	0.471406	0.999968	0	0	1.68882	1.27005	NPC1
vesicle membrane (GO:0012506)	5/73	0.472582	0.999968	0	0	1.11771	0.83777	TMEM67;ITPR1;SH3BP5;ECE2;SLC26A6
axon (GO:0030424)	13/204	0.494443	0.999968	0	0	1.03453	0.728645	KIRREL3;RAB3A;BDNF;SEMA3A;SLC1A1;AZIN2;MYPN;HDAC6;BIN1;MAP7;NCDN;MAP9;ADGRL3
extracellular vesicle (GO:1903561)	4/59	0.498448	0.999968	0	0	1.10538	0.76963	ARRDC4;RAB3A;IFT172;MGAT1
dendrite cytoplasm (GO:0032839)	1/11	0.504063	0.999968	0	0	1.51985	1.04118	MAP2
microfibril (GO:0001527)	1/11	0.504063	0.999968	0	0	1.51985	1.04118	LTBP1
npBAF complex (GO:0071564)	1/11	0.504063	0.999968	0	0	1.51985	1.04118	PHF10
platelet dense tubular network (GO:0031094)	1/11	0.504063	0.999968	0	0	1.51985	1.04118	ITPR1
cullin-RING ubiquitin ligase complex (GO:0031461)	10/157	0.506522	0.999968	0	0	1.0339	0.703247	CUL9;DCAF16;CUL7;KBTBD6;FBXW8;ANAPC16;UBE2S;FBXL17;KBTBD7;CUL4B
endocytic vesicle membrane (GO:0030666)	10/158	0.51471	0.999968	0	0	1.02686	0.681992	CD163;DMBT1;FZD4;WNT5A;ROR2;SEC22B;LDLR;GRIA3;VAMP2;WNT4
phagocytic vesicle membrane (GO:0030670)	3/45	0.531624	0.999968	0	0	1.08552	0.68585	RAB31;DMBT1;SEC22B
vesicle (GO:0031982)	14/226	0.534636	0.999968	0	0	1.00344	0.628322	ARRDC4;ABCA1;SNAP25;RAB3A;IFT172;ITSN1;GPRC5A;BIN1;BASP1;STX5;MGAT1;VAMP2;CAPS;SLC26A6
clathrin vesicle coat (GO:0030125)	1/12	0.534704	0.999968	0	0	1.38161	0.864947	CLINT1
early phagosome (GO:0032009)	1/12	0.534704	0.999968	0	0	1.38161	0.864947	RAB31
NADPH oxidase complex (GO:0043020)	1/12	0.534704	0.999968	0	0	1.38161	0.864947	NOX4
neuron projection cytoplasm (GO:0120111)	1/12	0.534704	0.999968	0	0	1.38161	0.864947	MAP2
Set1C/COMPASS complex (GO:0048188)	1/12	0.534704	0.999968	0	0	1.38161	0.864947	WDR5B
Swr1 complex (GO:0000812)	1/12	0.534704	0.999968	0	0	1.38161	0.864947	BRD8
potassium channel complex (GO:0034705)	5/80	0.554572	0.999968	0	0	1.01301	0.597227	KCNK6;KCNJ8;KCNMB4;ABCC9;KCNK1
cyclin-dependent protein kinase holoenzyme complex (GO:0000307)	2/30	0.560677	0.999968	0	0	1.08545	0.628052	CCNA2;CCND2
multivesicular body (GO:0005771)	3/47	0.561452	0.999968	0	0	1.03606	0.598046	CHMP1B;TMEM9;HDAC6
cytoplasmic side of endoplasmic reticulum membrane (GO:0098554)	1/13	0.563453	0.999968	0	0	1.26641	0.726502	SPPL2B
MIB complex (GO:0140275)	1/13	0.563453	0.999968	0	0	1.26641	0.726502	MTX3
SAM complex (GO:0001401)	1/13	0.563453	0.999968	0	0	1.26641	0.726502	MTX3
catenin complex (GO:0016342)	2/31	0.578706	0.999968	0	0	1.04796	0.573194	CDH4;CDH11
ciliary membrane (GO:0060170)	2/31	0.578706	0.999968	0	0	1.04796	0.573194	TMEM67;TMEM231
intercalated disc (GO:0014704)	2/31	0.578706	0.999968	0	0	1.04796	0.573194	TMEM65;RANGRF
microbody lumen (GO:0031907)	3/49	0.590098	0.999968	0	0	0.990913	0.522674	ECH1;HACL1;ATM
peroxisomal matrix (GO:0005782)	3/49	0.590098	0.999968	0	0	0.990913	0.522674	ECH1;HACL1;ATM
acetylcholine-gated channel complex (GO:0005892)	1/14	0.590428	0.999968	0	0	1.16893	0.61592	STXBP5
pericentric heterochromatin (GO:0005721)	1/14	0.590428	0.999968	0	0	1.16893	0.61592	SNAI1
non-motile cilium (GO:0097730)	2/32	0.596186	0.999968	0	0	1.01298	0.523914	AHI1;IFT122
clathrin-coated endocytic vesicle (GO:0045334)	5/85	0.609085	0.999968	0	0	0.949441	0.47073	FZD4;WNT5A;ROR2;LDLR;VAMP2
nuclear membrane (GO:0031965)	12/204	0.611089	0.999968	0	0	0.949152	0.467469	TMEM120B;NR4A1;ITPRIP;CCND2;DPY19L3;GRK5;SMOX;UNC50;ALOX5AP;MRGPRF;ZBTB1;HACD3
late endosome membrane (GO:0031902)	4/68	0.611876	0.999968	0	0	0.949482	0.46641	GOSR2;WDR91;TMEM9;LITAF
motile cilium (GO:0031514)	4/68	0.611876	0.999968	0	0	0.949482	0.46641	DYNC2LI1;BBS2;INTU;IFT81
clathrin coat (GO:0030118)	1/15	0.615736	0.999968	0	0	1.08538	0.52634	CLINT1
germ plasm (GO:0060293)	1/15	0.615736	0.999968	0	0	1.08538	0.52634	MOV10L1
prespliceosome (GO:0071010)	1/15	0.615736	0.999968	0	0	1.08538	0.52634	LUC7L3
proton-transporting V-type ATPase complex (GO:0033176)	1/15	0.615736	0.999968	0	0	1.08538	0.52634	ATP6V1B1
RNA polymerase II, core complex (GO:0005665)	1/15	0.615736	0.999968	0	0	1.08538	0.52634	POLR2C
U2-type prespliceosome (GO:0071004)	1/15	0.615736	0.999968	0	0	1.08538	0.52634	LUC7L3
autophagosome (GO:0005776)	4/69	0.623462	0.999968	0	0	0.934825	0.441675	UVRAG;GABARAPL1;OSBPL7;WIPI1
Cul4-RING E3 ubiquitin ligase complex (GO:0080008)	2/34	0.629497	0.999968	0	0	0.949564	0.439491	DCAF16;CUL4B
nuclear outer membrane (GO:0005640)	1/16	0.639482	0.999968	0	0	1.01297	0.452893	ITPRIP
ion channel complex (GO:0034702)	2/35	0.645332	0.999968	0	0	0.92074	0.403276	TRPC6;STXBP5
Cul3-RING ubiquitin ligase complex (GO:0031463)	2/36	0.660625	0.999968	0	0	0.893612	0.370463	KBTBD6;KBTBD7
endolysosome membrane (GO:0036020)	1/17	0.661762	0.999968	0	0	0.949605	0.392044	LDLR
intrinsic component of synaptic vesicle membrane (GO:0098563)	1/17	0.661762	0.999968	0	0	0.949605	0.392044	RAB3A
platelet alpha granule membrane (GO:0031092)	1/17	0.661762	0.999968	0	0	0.949605	0.392044	TMX3
protein phosphatase type 2A complex (GO:0000159)	1/17	0.661762	0.999968	0	0	0.949605	0.392044	PPP2R1B
cation channel complex (GO:0034703)	4/73	0.667563	0.999968	0	0	0.880444	0.355807	TRPC6;PDE4D;KCNK1;GRIA3
tertiary granule membrane (GO:0070821)	4/73	0.667563	0.999968	0	0	0.880444	0.355807	SNAP25;ATP8B4;VAMP1;ATP11A
voltage-gated potassium channel complex (GO:0008076)	4/73	0.667563	0.999968	0	0	0.880444	0.355807	KCNK6;KCNJ8;KCNMB4;KCNK1
cytoplasmic side of plasma membrane (GO:0009898)	3/55	0.668497	0.999968	0	0	0.876296	0.352905	RGS2;TRAF1;LITAF
serine/threonine protein kinase complex (GO:1902554)	2/37	0.675385	0.999968	0	0	0.868034	0.34068	CCNA2;CCND2
U1 snRNP (GO:0005685)	1/18	0.682666	0.999968	0	0	0.893698	0.341169	LUC7L3
cytoplasmic dynein complex (GO:0005868)	1/19	0.702279	0.999968	0	0	0.844003	0.298292	DYNC2LI1
GABA-A receptor complex (GO:1902711)	1/19	0.702279	0.999968	0	0	0.844003	0.298292	GABRE
P granule (GO:0043186)	1/19	0.702279	0.999968	0	0	0.844003	0.298292	MOV10L1
smooth endoplasmic reticulum (GO:0005790)	1/19	0.702279	0.999968	0	0	0.844003	0.298292	SYVN1
vacuolar proton-transporting V-type ATPase complex (GO:0016471)	1/19	0.702279	0.999968	0	0	0.844003	0.298292	ATP6V1B1
lytic vacuole (GO:0000323)	12/219	0.706489	0.999968	0	0	0.879662	0.305637	TMEM25;GALC;UVRAG;AP5M1;NPC1;SORT1;FUCA1;SLC2A13;PPT2;TMEM9;LDLR;SIDT2
endosome membrane (GO:0010008)	18/325	0.717443	0.999968	0	0	0.889259	0.295289	CD274;MON2;SORT1;SPHK1;SPPL2B;GOSR2;WIPI1;ABHD17C;ANTXR1;DKK1;NDRG1;RHOB;RNF144A;RAB31;CHMP1B;WDR91;CD14;LDLR
AMPA glutamate receptor complex (GO:0032281)	1/20	0.720681	0.999968	0	0	0.799539	0.261897	GRIA3
anchored component of external side of plasma membrane (GO:0031362)	1/20	0.720681	0.999968	0	0	0.799539	0.261897	CD14
condensed nuclear chromosome (GO:0000794)	1/20	0.720681	0.999968	0	0	0.799539	0.261897	P3H4
caveola (GO:0005901)	3/60	0.724988	0.999968	0	0	0.799214	0.257028	IRS1;RANGRF;HDAC6
clathrin-coated vesicle (GO:0030136)	4/80	0.735873	0.999968	0	0	0.799051	0.245067	DAB2;SORT1;GPR107;VAMP2
endocytic vesicle (GO:0030139)	10/189	0.736913	0.999968	0	0	0.847611	0.258763	ABCA1;CD163;RAB31;HEATR5A;SPHK1;WNT5A;LPAR1;SAA1;GRIA3;WNT4
endocytic vesicle lumen (GO:0071682)	1/21	0.737946	0.999968	0	0	0.759522	0.230807	SAA1
mitochondrial outer membrane translocase complex (GO:0005742)	1/21	0.737946	0.999968	0	0	0.759522	0.230807	MTX3
platelet dense granule (GO:0042827)	1/21	0.737946	0.999968	0	0	0.759522	0.230807	ITPR1
mitochondrial matrix (GO:0005759)	19/348	0.743414	0.999968	0	0	0.87557	0.259608	RNASEL;OAT;PYCR1;ALKBH7;ALDH6A1;MCEE;RIDA;PC;MTHFD1L;PCCA;LACTB2;NDUFAF7;PDK4;SUCLG2;D2HGDH;NAXD;ACSS1;AASS;CBR4
Golgi lumen (GO:0005796)	5/100	0.747088	0.999968	0	0	0.798887	0.232933	WNT5A;CGA;PCSK5;DCN;WNT4
plasma membrane raft (GO:0044853)	4/82	0.753318	0.999968	0	0	0.778479	0.220518	STIM1;IRS1;RANGRF;HDAC6
integral component of mitochondrial outer membrane (GO:0031307)	1/22	0.754144	0.999968	0	0	0.723316	0.204099	MGARP
nuclear lumen (GO:0031981)	42/745	0.754228	0.999968	0	0	0.904522	0.25513	HSPB6;RASL11A;SRP54;TWIST2;ADARB1;SPTY2D1;HDAC8;TMA16;GOLGA3;CCND2;TERT;SNAPC1;SNAPC3;PIM1;ABL1;KIAA0319L;PHLDA1;UTP14C;TSPYL2;TRIM41;COG7;SLC30A5;MTUS1;ZFC3H1;ABHD14B;P3H4;URB1;REXO2;GTF2H5;GNL3;RBL2;GPRC5A;RGCC;BCL6;MORF4L2;TTC3;ATM;HAP1;SRSF5;LETMD1;HOXD9;MPHOSPH6
actin cytoskeleton (GO:0015629)	17/316	0.755882	0.999968	0	0	0.861992	0.241246	CD274;SPPL2B;AFAP1;ARHGAP6;TTC17;AKAP13;LIMA1;ARHGAP21;SIPA1L1;SCIN;BIN1;CNR1;ABL1;HAP1;SYNPO;APBB3;CORIN
mitotic spindle (GO:0072686)	6/120	0.75802	0.999968	0	0	0.798724	0.221282	GOLGA2;AGBL5;TMEM9;TBL1X;EML2;MAP9
nucleolus (GO:0005730)	41/733	0.76889	0.999968	0	0	0.896817	0.235689	HSPB6;RASL11A;SRP54;TWIST2;ADARB1;SPTY2D1;TMA16;GOLGA3;CCND2;TERT;SNAPC1;SNAPC3;PIM1;ABL1;KIAA0319L;PHLDA1;UTP14C;TSPYL2;TRIM41;COG7;SLC30A5;MTUS1;ZFC3H1;ABHD14B;P3H4;URB1;REXO2;GTF2H5;GNL3;RBL2;GPRC5A;RGCC;BCL6;MORF4L2;TTC3;ATM;HAP1;SRSF5;LETMD1;HOXD9;MPHOSPH6
intrinsic component of mitochondrial outer membrane (GO:0031306)	1/23	0.769343	0.999968	0	0	0.690401	0.181036	MGARP
cytoplasmic stress granule (GO:0010494)	3/65	0.773659	0.999968	0	0	0.734565	0.188507	MCRIP2;ZFAND1;LARP4
sarcoplasmic reticulum (GO:0016529)	2/45	0.775323	0.999968	0	0	0.706237	0.17972	STIM1;ITPR1
cytoskeleton (GO:0005856)	33/600	0.78069	0.999968	0	0	0.88115	0.218153	CD274;SNAP25;ARL3;SPPL2B;RHOBTB3;ARHGAP6;NDRG1;AKAP13;LIMA1;ARHGAP21;SIPA1L1;SCIN;BASP1;CNR1;ABL1;MAP7;SYNPO;APBB3;CORIN;STN1;PRKCE;MTUS1;AFAP1;HYPK;RHOB;TTC17;AGBL5;IFT43;TTLL3;BIN1;HAP1;TMEM9;PHLDB2
organelle outer membrane (GO:0031968)	7/142	0.780912	0.999968	0	0	0.786645	0.194532	SPART;PGRMC1;ITPRIP;BCL2L11;SLC44A1;MAOA;SPATA18
INO80-type complex (GO:0097346)	1/24	0.783602	0.999968	0	0	0.660348	0.161028	BRD8
intrinsic component of external side of plasma membrane (GO:0031233)	1/24	0.783602	0.999968	0	0	0.660348	0.161028	CD14
pigment granule (GO:0048770)	1/24	0.783602	0.999968	0	0	0.660348	0.161028	SYTL2
lysosomal lumen (GO:0043202)	4/86	0.785523	0.999968	0	0	0.740346	0.178724	GALC;FUCA1;PPT2;DCN
anchored component of plasma membrane (GO:0046658)	2/46	0.785716	0.999968	0	0	0.69015	0.166436	GAS1;CD14
cell-cell contact zone (GO:0044291)	2/47	0.795683	0.999968	0	0	0.674777	0.154223	TMEM65;RANGRF
Golgi-associated vesicle (GO:0005798)	2/47	0.795683	0.999968	0	0	0.674777	0.154223	SPPL2B;TMED2
endolysosome (GO:0036019)	1/25	0.796981	0.999968	0	0	0.6328	0.143598	LDLR
Golgi cis cisterna (GO:0000137)	1/25	0.796981	0.999968	0	0	0.6328	0.143598	GOLGA2
H4 histone acetyltransferase complex (GO:1902562)	1/25	0.796981	0.999968	0	0	0.6328	0.143598	KANSL1L
mitochondrial outer membrane (GO:0005741)	6/126	0.797437	0.999968	0	0	0.758544	0.171698	SPART;PGRMC1;BCL2L11;SLC44A1;MAOA;SPATA18
neuron projection (GO:0043005)	30/556	0.804469	0.999968	0	0	0.863276	0.187825	SNAP25;RAB3A;SEMA3A;SLC1A1;OPRL1;KNDC1;MYPN;HDAC6;SAV1;PGRMC1;MAP2;PENK;DNER;ABL1;MAP7;FYN;NCDN;GABRE;MAP9;BBS2;KIRREL3;FARP1;FZD4;BDNF;CRIPT;AZIN2;BIN1;HAP1;VAMP2;ADGRL3
glutamatergic synapse (GO:0098978)	3/69	0.807311	0.999968	0	0	0.689898	0.14767	SLITRK4;WNT5A;ADGRL3
endosome lumen (GO:0031904)	1/26	0.809533	0.999968	0	0	0.607455	0.128354	PRL
Golgi cisterna membrane (GO:0032580)	1/26	0.809533	0.999968	0	0	0.607455	0.128354	GOLGA2
lysosomal membrane (GO:0005765)	17/330	0.812844	0.999968	0	0	0.822812	0.1705	IFITM1;SEC13;SPPL2B;SURF4;FPR1;MGST1;LPCAT1;ATP11A;LITAF;MCOLN2;DAB2;NPC1;VAMP1;TMEM9;LDLR;ABCD1;SIDT2
late endosome (GO:0005770)	9/189	0.831919	0.999968	0	0	0.757953	0.139479	TMEM25;UVRAG;AP5M1;CHMP1B;GOSR2;WDR91;TMEM9;LDLR;HDAC6
integral component of lumenal side of endoplasmic reticulum membrane (GO:0071556)	1/28	0.832358	0.999968	0	0	0.562399	0.103196	SPPL2B
lumenal side of endoplasmic reticulum membrane (GO:0098553)	1/28	0.832358	0.999968	0	0	0.562399	0.103196	SPPL2B
melanosome (GO:0042470)	1/28	0.832358	0.999968	0	0	0.562399	0.103196	SYTL2
sarcoplasmic reticulum membrane (GO:0033017)	1/28	0.832358	0.999968	0	0	0.562399	0.103196	STIM1
asymmetric synapse (GO:0032279)	6/133	0.836944	0.999968	0	0	0.716465	0.127529	SIPA1L1;SLC1A1;CRIPT;FYN;CACNA1C;ZDHHC2
sarcolemma (GO:0042383)	2/52	0.839588	0.999968	0	0	0.607137	0.106154	SSPN;DMD
dendrite membrane (GO:0032590)	1/29	0.842724	0.999968	0	0	0.542284	0.092793	GABRE
spindle (GO:0005819)	9/192	0.84494	0.999968	0	0	0.745407	0.125593	GOLGA2;AGBL5;ARL3;SPICE1;HSPA2;TMEM9;TBL1X;EML2;MAP9
cell-substrate junction (GO:0030055)	20/394	0.846998	0.999968	0	0	0.809445	0.134414	STX16;MCAM;FHL1;FHL2;ERBIN;AFAP1;SLA;LAYN;SORBS1;HACD3;REXO2;RHOB;PPP1CB;AKAP12;LIMA1;DAB2;CSRP1;DMD;PHLDB2;TGM2
azurophil granule (GO:0042582)	7/155	0.849829	0.999968	0	0	0.717047	0.116678	FUCA1;CREG1;SURF4;FPR1;MGST1;LPCAT1;VAMP1
cell-cell junction (GO:0005911)	13/271	0.860916	0.999968	0	0	0.763112	0.114282	KIRREL3;PTPRM;LIN7A;SORBS1;RPGRIP1L;NDRG1;DLL1;VEGFA;SAV1;AHI1;CDH11;PLPP3;ADGRL3
transcription factor TFIID complex (GO:0005669)	1/31	0.861575	0.999968	0	0	0.506078	0.0754021	GTF2H5
tertiary granule lumen (GO:1904724)	2/55	0.861643	0.999968	0	0	0.572679	0.0852802	METTL7A;PGM1
ionotropic glutamate receptor complex (GO:0008328)	1/32	0.870136	0.999968	0	0	0.489727	0.0681238	GRIA3
specific granule (GO:0042581)	7/160	0.871189	0.999968	0	0	0.693428	0.0956212	SNAP25;ATP8B4;PGRMC1;ORMDL3;VAMP1;ATP11A;TNFRSF1B
phagocytic vesicle (GO:0045335)	4/100	0.872515	0.999968	0	0	0.631905	0.0861762	ABCA1;RAB31;DMBT1;SEC22B
recycling endosome membrane (GO:0055038)	2/58	0.880887	0.999968	0	0	0.541913	0.0687287	CD274;NDRG1
SCF ubiquitin ligase complex (GO:0019005)	2/58	0.880887	0.999968	0	0	0.541913	0.0687287	FBXL17;CUL4B
tertiary granule (GO:0070820)	7/164	0.886416	0.999968	0	0	0.675616	0.0814585	SNAP25;ATP8B4;FPR1;VAMP1;ATP11A;METTL7A;PGM1
aggresome (GO:0016235)	1/35	0.892773	0.999968	0	0	0.446444	0.050637	HDAC6
nuclear chromosome (GO:0000228)	3/83	0.893626	0.999968	0	0	0.56874	0.0639652	P3H4;BRD8;HDAC8
spindle microtubule (GO:0005876)	2/61	0.89763	0.999968	0	0	0.514276	0.0555406	ARL3;MAP9
intermediate filament cytoskeleton (GO:0045111)	3/84	0.89821	0.999968	0	0	0.561688	0.0602983	STN1;PRKCE;PHLDB2
early endosome (GO:0005769)	12/266	0.901623	0.999968	0	0	0.715074	0.0740521	CD274;UVRAG;MON2;RAB31;SORT1;SLC2A13;SPHK1;WDR91;DNER;DKK1;LDLR;TM9SF4
ribosome (GO:0005840)	2/62	0.902705	0.999968	0	0	0.505677	0.0517609	SERP1;GCN1
small-subunit processome (GO:0032040)	1/37	0.905629	0.999968	0	0	0.421596	0.0417912	UTP14C
neuromuscular junction (GO:0031594)	1/38	0.911467	0.999968	0	0	0.41018	0.0380238	SYNGR2
focal adhesion (GO:0005925)	18/387	0.91857	0.999968	0	0	0.737359	0.0626289	STX16;MCAM;FHL1;FHL2;AFAP1;SLA;LAYN;SORBS1;HACD3;REXO2;RHOB;PPP1CB;AKAP12;LIMA1;DAB2;CSRP1;PHLDB2;TGM2
integral component of plasma membrane (GO:0005887)	78/1454	0.919888	0.999968	0	0	0.851956	0.0711412	KCNK6;CD83;IRS1;ICAM3;PTPRM;TSPAN12;HS6ST1;PTPRF;LTB4R;EDNRA;UPK1B;C1QTNF1;EDNRB;SLC22A17;BDKRB2;IL6R;SLC16A4;KIRREL3;PDGFRA;TRPC6;MIGA2;SLC2A10;IL1R1;SLC30A5;SLC2A13;ABCC9;ATP11A;ADRA2C;TM4SF1;GPRC5A;SLC7A8;NPC1;STIM1;VAMP1;CD226;ROR2;PLPP3;VAMP2;TRABD2A;PLPPR2;PCDH10;SEMA3A;PTGER2;SLC1A1;SEMA3B;LPAR1;NRXN3;OPRL1;CACNA1C;DLL1;SLC7A2;ADCY6;PGRMC1;CNR1;ADGRG6;PDPN;PRRG1;KCNMB4;STXBP5;S1PR3;GABRE;L…
cortical actin cytoskeleton (GO:0030864)	1/42	0.931426	0.999968	0	0	0.370083	0.0262901	AKAP13
mitochondrial respiratory chain complex I (GO:0005747)	1/42	0.931426	0.999968	0	0	0.370083	0.0262901	NDUFA5
respiratory chain complex I (GO:0045271)	1/42	0.931426	0.999968	0	0	0.370083	0.0262901	NDUFA5
postsynaptic density (GO:0014069)	5/138	0.933373	0.999968	0	0	0.569472	0.0392655	SIPA1L1;CRIPT;FYN;CACNA1C;ZDHHC2
lysosome (GO:0005764)	22/477	0.942292	0.999968	0	0	0.729859	0.0433832	SRGN;UVRAG;IFITM1;SEC13;SORT1;FUCA1;SLC2A13;SPPL2B;ATP11A;LITAF;MCOLN2;DCN;TMEM25;GALC;DAB2;AP5M1;NPC1;PPT2;TMEM9;LDLR;ABCD1;SIDT2
lytic vacuole membrane (GO:0098852)	11/267	0.944613	0.999968	0	0	0.649762	0.0370236	IFITM1;SEC13;DAB2;NPC1;SPPL2B;ATP11A;TMEM9;LITAF;ABCD1;MCOLN2;SIDT2
ficolin-1-rich granule lumen (GO:1904813)	4/123	0.950148	0.999968	0	0	0.509144	0.0260365	CRISPLD2;PYGL;PLEKHO2;PGM1
acrosomal vesicle (GO:0001669)	1/48	0.95326	0.999968	0	0	0.322735	0.0154487	LY6K
spliceosomal snRNP complex (GO:0097525)	1/51	0.961413	0.999968	0	0	0.303323	0.0119361	LUC7L3
sperm flagellum (GO:0036126)	1/52	0.963802	0.999968	0	0	0.297359	0.0109636	QRICH2
condensed chromosome (GO:0000793)	1/54	0.968145	0.999968	0	0	0.286107	0.00926232	P3H4
vacuolar lumen (GO:0005775)	5/161	0.973603	0.999968	0	0	0.484912	0.0129722	GALC;FUCA1;CREG1;PPT2;DCN
9+2 motile cilium (GO:0097729)	1/57	0.973703	0.999968	0	0	0.270737	0.00721484	QRICH2
cortical cytoskeleton (GO:0030863)	1/58	0.975331	0.999968	0	0	0.265973	0.00664346	AKAP13
mitochondrial intermembrane space (GO:0005758)	1/58	0.975331	0.999968	0	0	0.265973	0.00664346	STAR
cytoplasmic vesicle lumen (GO:0060205)	3/115	0.976048	0.999968	0	0	0.405547	0.00983206	SERPINB1;CRISPLD2;PYGL
azurophil granule lumen (GO:0035578)	2/90	0.977866	0.999968	0	0	0.344264	0.00770544	CREG1;FUCA1
ficolin-1-rich granule membrane (GO:0101003)	1/61	0.979636	0.999968	0	0	0.252634	0.00519764	FPR1
intracellular non-membrane-bounded organelle (GO:0043232)	56/1158	0.980737	0.999968	0	0	0.761302	0.0148083	SNAP25;HSPB6;RASL11A;LPCAT1;SRP54;ADARB1;GOLGA3;CCND2;SERP1;SNAPC1;BASP1;SNAPC3;PIM1;PHLDA1;UTP14C;TSPYL2;COG7;SLC30A5;SPICE1;MTUS1;ABHD14B;P3H4;URB1;REXO2;GNL3;RHOB;BSCL2;RBL2;GPRC5A;BIN1;MORF4L2;HAP1;SRSF5;LETMD1;RHOBTB3;TWIST2;HSD17B11;SPTY2D1;TMA16;TERT;ABL1;METTL7A;KIAA0319L;GCN1;TRIM41;OSBPL2;ZFC3H1;GTF2H5;RGCC;BCL6;UVSSA;TTC3;ATM;HOXD9;PNPLA2;MPHOSPH6
recycling endosome (GO:0055037)	4/145	0.981158	0.999968	0	0	0.429196	0.00816392	CD274;ATP11A;ZDHHC2;NDRG1
organelle inner membrane (GO:0019866)	13/346	0.982925	0.999968	0	0	0.588844	0.0101413	TMEM120B;NDUFA5;OMA1;GCAT;SLC25A15;COQ2;MRPL2;TMEM65;DPY19L3;SLC25A19;UNC50;UCP2;ALDH18A1
organelle envelope lumen (GO:0031970)	1/64	0.98319	0.999968	0	0	0.240565	0.00407815	STAR
microtubule cytoskeleton (GO:0015630)	12/331	0.985886	0.999968	0	0	0.56737	0.00806485	AGBL5;IFT43;TTLL3;KIF26B;ARL3;MTUS1;MAP7;SPICE1;TMEM9;NDRG1;HYPK;HDAC6
mitochondrial envelope (GO:0005740)	3/127	0.986771	0.999968	0	0	0.366065	0.00487506	STAR;OMA1;ABCD1
secretory granule lumen (GO:0034774)	11/316	0.988583	0.999968	0	0	0.54393	0.00624557	SRGN;SERPINB1;CRISPLD2;FUCA1;CREG1;HGF;SERPINE1;PCYOX1L;IGF1;PYGL;VEGFA
actin filament (GO:0005884)	1/72	0.989922	0.999968	0	0	0.213368	0.00216122	ARHGAP6
ficolin-1-rich granule (GO:0101002)	5/184	0.990205	0.999968	0	0	0.422083	0.00415489	CRISPLD2;FPR1;PYGL;PLEKHO2;PGM1
chromosome (GO:0005694)	4/160	0.990607	0.999968	0	0	0.387615	0.00365827	RBL2;UVSSA;HDAC8;GNL3
P-body (GO:0000932)	1/80	0.993959	0.999968	0	0	0.191679	0.0011615	PAN2
mitochondrial membrane (GO:0031966)	17/469	0.995136	0.999968	0	0	0.565487	0.00275705	NDUFA5;SLC44A1;MAOA;OMA1;GCAT;SPART;SLC25A15;MRPL2;PGRMC1;COQ2;BCL2L11;TMEM65;SLC25A19;UCP2;ALDH18A1;SPATA18;ABCD1
U2-type spliceosomal complex (GO:0005684)	1/89	0.996603	0.999968	0	0	0.171992	0.000585209	LUC7L3
mitochondrial inner membrane (GO:0005743)	10/328	0.996716	0.999968	0	0	0.473546	0.00155754	SLC25A15;COQ2;MRPL2;TMEM65;NDUFA5;SLC25A19;UCP2;OMA1;ALDH18A1;GCAT
microtubule (GO:0005874)	4/182	0.996743	0.999968	0	0	0.339306	0.00110698	ARL3;KIF26B;NDRG1;HDAC6
apical junction complex (GO:0043296)	1/98	0.99809	0.999968	0	0	0.155959	0.00029815	SORBS1
intracellular membrane-bounded organelle (GO:0043231)	275/5192	0.999127	0.999968	0	0	0.806767	0.000704532	ZMYND8;ITSN1;TESK2;ADARB1;TMEM91;GOLGA2;MT2A;ZNF605;CREB3L2;HOXA3;FAM53B;SYNPO;HOXA5;SAMD11;TSPYL2;ARRDC4;COG7;PRKCE;SOX13;P3H2;MTUS1;P3H4;PISD;BIN1;KDELR2;SIK1;MPPE1;KDELR3;MAML3;SIK2;SPATA18;ANKRA2;TRIB2;MT1E;LRPAP1;BEX1;PDXDC1;MAGED1;TSHZ1;ZBTB1;TWIST2;TXN;GATA2;ZBTB5;HIF1A;GMCL1;TTBK2;LDHA;NUAK2;TERT;GTF2IRD2B;ABCA1;HEXIM1;WWTR1;STAT5B;ZRANB1;SLC10A7;ABCA4;INTS2;SETDB2;AMMECR1;ABCA8;FOSL2;ADI…
polymeric cytoskeletal fiber (GO:0099513)	4/256	0.999924	0.999968	0	0	0.238714	1.81579e-05	KIF26B;ARHGAP6;NDRG1;HDAC6
nucleus (GO:0005634)	221/4484	0.999968	0.999968	0	0	0.741424	2.37919e-05	ZMYND8;TESK2;ADARB1;MT2A;ZNF605;CREB3L2;HOXA3;FAM53B;SYNPO;HOXA5;SAMD11;TSPYL2;SOX13;MTUS1;PISD;BIN1;SIK1;MAML3;SIK2;ANKRA2;TRIB2;MT1E;BEX1;MAGED1;TSHZ1;ZBTB1;TWIST2;TXN;GATA2;ZBTB5;HIF1A;GMCL1;TTBK2;LDHA;NUAK2;TERT;GTF2IRD2B;HEXIM1;WWTR1;STAT5B;ZRANB1;INTS2;SETDB2;AMMECR1;FOSL2;ADI1;ID1;SNAI1;NOX4;ID3;ARMC12;ATM;HOXD9;CDKN1C;ITK;FOXE1;PPP1R10;PTPRN;INTS10;CITED4;SRP54;ING1;MYPN;ING5;CSRP1;SUFU;J…

## Sheet: CC 24 vs 0
Term	Overlap	P.value	Adjusted.P.value	Old.P.value	Old.Adjusted.P.value	Odds.Ratio	Combined.Score	Genes
endoplasmic reticulum lumen (GO:0005788)	43/285	1.84143e-06	0.000543222	0	0	2.38304	31.468	LRPAP1;COL15A1;H6PD;FKBP14;COL14A1;COL11A1;MIA3;FSTL1;LTBP1;MYDGF;ERLEC1;ADAMTSL4;ARSK;PENK;SERPINH1;IGFBP7;ARSG;CHGB;WNT4;CRTAP;IGFBP4;LAMB2;IGFBP3;WNT5A;P3H2;P3H1;GPX7;CNPY3;PDIA5;BMP4;COL3A1;SELENOM;COL5A1;P4HA1;P4HA3;EOGT;COL5A2;CALU;COL8A1;COL4A5;COL9A2;SCG2;PNPLA2
collagen-containing extracellular matrix (GO:0062023)	51/380	7.07419e-06	0.00080814	0	0	2.08131	24.6823	WNT2B;COL14A1;ELN;SERPINE1;PLAT;ADAMTS4;EFEMP1;ADAMTS3;ADAMTSL4;ADAMTS1;EMILIN3;ADAMTS9;TGM2;SERPINF1;MST1;WNT5A;P3H2;P3H1;PCOLCE;F3;DCN;COL8A1;COL4A5;CRELD1;MATN2;COL15A1;LAMA2;COL11A1;SEMA3B;DPT;FBLN1;LTBP3;NID1;LTBP1;NID2;THSD4;LMAN1;SERPINH1;IGFBP7;WNT2;ELANE;ANGPT1;LAMB2;ERBIN;KAZALD1;COL3A1;CXCL12;COL5A1;COL5A2;COL9A2;TGFBI
COPI-coated vesicle membrane (GO:0030663)	8/17	8.21838e-06	0.00080814	0	0	11.7716	137.835	COPB2;COPA;KDELR1;TMED3;COPZ2;KDELR2;KDELR3;COPZ1
endoplasmic reticulum membrane (GO:0005789)	81/712	1.30806e-05	0.000964697	0	0	1.73325	19.4894	PIGS;KDELR1;PIGP;LPCAT1;PLOD2;MIA3;ATP2A1;PIGV;ZDHHC2;UFL1;HHAT;POFUT2;ARV1;CYP26B1;SERP1;TMED3;SLC39A7;ABCD1;PDGFRA;SEC13;CERS6;ALG9;ALG2;COPZ2;ALG3;MOGS;COPZ1;PDIA5;BSCL2;DPM3;WDR81;STIM1;KDELR2;PIGL;KDELR3;SEC22B;COPB2;COPA;LMAN2L;SAR1B;FAXDC2;GOSR2;RPN1;ITPR1;MGST1;DERL1;PLD1;AGPAT1;PTGS1;LMF1;HSD11B1;LMAN1;DDRGK1;RDH10;LMAN2;TMEM67;HSD17B2;ADGRG6;TMEM129;SSR1;STX5;SCAP;SPTSSA;CDIPT;ABCA1;GAL…
Golgi membrane (GO:0000139)	57/472	4.8729e-05	0.00278914	0	0	1.84357	18.3052	ARF1;CHPF;KDELR1;GALNT15;ECE2;HS6ST1;GOLGA2;GOLGA3;C1GALT1C1;ATP7B;TMED3;ARFIP2;MAN1A1;CSGALNACT1;CHST7;COG7;COG6;ENTPD4;COPZ2;WIPI1;MAPK8IP3;POMGNT1;COPZ1;ARFGAP1;BET1L;SCAMP2;HLA-E;TPST1;RAB31;KDELR2;KDELR3;SEC22B;ST6GALNAC4;B4GALT7;CHST2;B4GALT4;COPB2;COPA;LMAN2L;STX16;GOSR2;GCNT1;RHOBTB3;LMAN1;CHSY1;LMAN2;STX5;SCAP;MGAT1;SLC35A2;GALNT2;SURF4;GBF1;B3GALT4;IFT20;B4GAT1;BET1
intrinsic component of Golgi membrane (GO:0031228)	14/60	5.67282e-05	0.00278914	0	0	4.03974	39.4975	CSGALNACT1;SLC35A2;ENTPD4;GALNT2;TVP23B;PCSK5;POMGNT1;YIF1A;YIF1B;TPST1;B4GAT1;UNC50;CHST2;ERGIC1
integral component of Golgi membrane (GO:0030173)	13/55	8.9954e-05	0.00379092	0	0	4.10639	38.256	CSGALNACT1;SLC35A2;ENTPD4;GALNT2;TVP23B;PCSK5;POMGNT1;YIF1A;YIF1B;TPST1;B4GAT1;UNC50;ERGIC1
COPII-coated ER to Golgi transport vesicle (GO:0030134)	16/79	0.000107178	0.0039522	0	0	3.37277	30.8306	SEC13;LMAN2L;SAR1B;GOSR2;YIF1A;HLA-E;YIF1B;GOLGA2;LMAN1;LMAN2;TMED3;STX5;TMED1;SEC22B;ERGIC1;TMED4
bounding membrane of organelle (GO:0098588)	81/767	0.0001694	0.00555257	0	0	1.58941	13.8012	ARF1;RAB3A;CHPF;TMEM179B;KDELR1;GALNT15;SPPL2B;ATP2A1;ECE2;ANTXR1;HS6ST1;GOLGA2;GOLGA3;C1GALT1C1;ATP7B;CHMP1B;TMED3;MAN1A1;CSGALNACT1;CHST7;COG7;COG6;ENTPD4;SLC30A5;WNT5A;COPZ2;WIPI1;MAPK8IP3;POMGNT1;COPZ1;ARFGAP1;BET1L;HLA-E;RHOB;RNF144A;TPST1;RAB31;STIM1;KDELR2;KDELR3;SEC22B;PLPP3;ST6GALNAC4;TLR4;B4GALT7;CHST2;VAMP2;B4GALT4;COPB2;COPA;LMAN2L;STX16;GOSR2;GCNT1;FPR1;ITPR1;ABHD17C;LMAN1;CHSY1;LMAN…
integral component of organelle membrane (GO:0031301)	30/214	0.000242619	0.00715727	0	0	2.17293	18.0875	TRAM1;PEX11A;DERL1;HACD3;PCSK5;HSD11B1;SLC22A17;EMC3;EMC7;ABCD1;SLC37A3;CSGALNACT1;SLC35A2;ENTPD4;GALNT2;EIF2AK3;SYVN1;TVP23B;POMGNT1;YIF1A;YIF1B;BSCL2;TPST1;DPM3;TBL2;B4GAT1;STIM1;UNC50;ERGIC1;TRABD2A
endoplasmic reticulum-Golgi intermediate compartment membrane (GO:0033116)	11/49	0.000498105	0.0133583	0	0	3.83573	29.1696	GOLGA2;LMAN1;KDELR1;GOSR2;TMED3;STX5;AZIN2;MGAT1;PLPP3;SEC22B;BET1
COPI vesicle coat (GO:0030126)	5/13	0.00138273	0.0339922	0	0	8.25969	54.3793	COPB2;COPA;TMED3;COPZ2;COPZ1
vesicle coat (GO:0030120)	8/36	0.00306945	0.0696528	0	0	3.77986	21.8712	COPB2;COPA;SEC13;SAR1A;SAR1B;TMED3;COPZ2;COPZ1
coated vesicle membrane (GO:0030662)	10/55	0.00467067	0.0984177	0	0	2.94139	15.7848	LMAN1;SEC13;KDELR1;SAR1B;GOSR2;STX5;KDELR2;KDELR3;SEC22B;HLA-E
Golgi trans cisterna (GO:0000138)	4/11	0.00544504	0.105333	0	0	7.54676	39.3416	YIPF2;YIPF6;BET1L;BET1
coated vesicle (GO:0030135)	13/84	0.00579531	0.105333	0	0	2.42534	12.4922	LMAN2L;SORT1;YIF1A;YIF1B;GOLGA2;LMAN1;LMAN2;TMED3;TMED1;GPR107;ERGIC1;VAMP2;TMED4
cis-Golgi network (GO:0005801)	10/57	0.00607002	0.105333	0	0	2.81592	14.3736	GOLGA2;IFT20;LRPAP1;KDELR1;ANGEL1;GBF1;COPZ2;AZIN2;KDELR2;KDELR3
transport vesicle membrane (GO:0030658)	10/60	0.00875604	0.135998	0	0	2.64654	12.5393	LMAN1;SEC13;RAB3A;SAR1B;GOSR2;STX5;ECE2;SEC22B;VAMP2;HLA-E
supramolecular fiber (GO:0099512)	5/19	0.0087592	0.135998	0	0	4.7183	22.3537	ELN;FBLN1;LTBP1;ACTG2;SNCA
COPI-coated vesicle (GO:0030137)	3/7	0.00988521	0.138864	0	0	9.89968	45.704	KDELR1;KDELR2;KDELR3
protein kinase complex (GO:1902911)	3/7	0.00988521	0.138864	0	0	9.89968	45.704	IRS1;INSR;MAP3K5
autophagosome membrane (GO:0000421)	5/22	0.0166383	0.223105	0	0	3.88503	15.9133	UVRAG;GABARAPL1;WDR81;ATG9A;WIPI1
intracellular organelle lumen (GO:0070013)	76/848	0.0182927	0.234624	0	0	1.31386	5.25709	FKBP14;COL14A1;MIA3;PYGL;PRL;ALKBH7;PCSK5;MYDGF;MCEE;ALDH2;ADAMTSL4;PDK4;PGM1;AASS;CHGB;BCKDHA;IGFBP4;IGFBP3;WNT5A;P3H2;GPX7;P3H1;CNPY3;COASY;PDIA5;DCN;SELENOM;PCCA;CRISPLD2;LACTB2;EOGT;COL8A1;COL4A5;SCG2;CFD;RNASEL;COL15A1;OAT;H6PD;COL11A1;FSTL1;LTBP1;ERLEC1;RIDA;MTHFD1L;ARSK;PENK;SERPINH1;D2HGDH;IGFBP7;ARSG;METTL7A;CGA;ACSS1;CBR4;WNT4;MPST;CRTAP;LAMB2;TXNRD2;ADHFE1;INSR;PYCR1;BMP4;COL3A1;PC;COL…
basolateral plasma membrane (GO:0016323)	18/151	0.0199786	0.245571	0	0	1.79311	7.01661	SLC46A1;SLC13A3;PIANP;SLC47A1;CADM1;SLC40A1;ERBIN;LIN7A;ABCA8;ADRA2A;NKD2;ATP7B;SLC7A8;PDPN;ENPP1;PLPP3;LDLR;SLC26A6
Hrd1p ubiquitin ligase ERAD-L complex (GO:0000839)	3/9	0.0213252	0.251637	0	0	6.59908	25.3924	DERL1;SYVN1;FAM8A1
Hrd1p ubiquitin ligase complex (GO:0000836)	3/10	0.0288924	0.327818	0	0	5.65605	20.046	DERL1;SYVN1;FAM8A1
trans-Golgi network (GO:0005802)	25/239	0.0313618	0.342656	0	0	1.54878	5.36214	ATP8A1;STX16;GCNT1;RHOBTB3;PCSK5;ATP7B;RNF215;ARFIP2;ATP8B4;COG7;CHST7;COG6;YIPF2;GBF1;ATG9A;AZIN2;WIPI1;SCAMP2;RAB31;HOOK2;YIPF6;TGFBI;PLPP3;CHST2;VAMP2
ER to Golgi transport vesicle membrane (GO:0012507)	8/54	0.0345417	0.363921	0	0	2.29855	7.73598	LMAN1;SEC13;SAR1A;SAR1B;GOSR2;STX5;SEC22B;HLA-E
integral component of endoplasmic reticulum membrane (GO:0030176)	16/142	0.042542	0.397274	0	0	1.68065	5.30626	TRAM1;SPPL2B;EIF2AK3;DERL1;SYVN1;HACD3;HLA-E;BSCL2;HSD11B1;DPM3;TBL2;STIM1;EMC3;EMC7;SLC37A3;ERGIC1
clathrin-sculpted monoamine transport vesicle (GO:0070081)	2/5	0.0430941	0.397274	0	0	8.79394	27.6514	RAB3A;VAMP2
clathrin-sculpted monoamine transport vesicle membrane (GO:0070083)	2/5	0.0430941	0.397274	0	0	8.79394	27.6514	RAB3A;VAMP2
elastic fiber (GO:0071953)	2/5	0.0430941	0.397274	0	0	8.79394	27.6514	ELN;FBLN1
intrinsic component of endoplasmic reticulum membrane (GO:0031227)	14/121	0.0458989	0.408307	0	0	1.731	5.33375	TRAM1;EIF2AK3;DERL1;SYVN1;HACD3;BSCL2;HSD11B1;DPM3;TBL2;STIM1;EMC3;EMC7;SLC37A3;ERGIC1
filopodium membrane (GO:0031527)	3/12	0.047675	0.408307	0	0	4.39867	13.3867	PDPN;DMD;ANTXR1
azurophil granule membrane (GO:0035577)	8/58	0.0498273	0.408307	0	0	2.11421	6.34093	SYNGR1;ATP8A1;TMEM179B;SURF4;LPCAT1;FPR1;MGST1;VAMP1
filopodium (GO:0030175)	8/58	0.0498273	0.408307	0	0	2.11421	6.34093	ACTA2;KITLG;MAP2;PDPN;DMD;CD302;ANTXR1;ACTG2
cortical endoplasmic reticulum (GO:0032541)	2/6	0.0616612	0.466412	0	0	6.5951	18.3746	ARV1;STIM1
zymogen granule (GO:0042588)	2/6	0.0616612	0.466412	0	0	6.5951	18.3746	DMBT1;VAMP2
zymogen granule membrane (GO:0042589)	2/6	0.0616612	0.466412	0	0	6.5951	18.3746	DMBT1;VAMP2
voltage-gated calcium channel complex (GO:0005891)	5/31	0.0638073	0.470579	0	0	2.53898	6.98699	PDE4D;CACNA2D3;CACHD1;CACNA1C;HSPA2
glial cell projection (GO:0097386)	3/14	0.0710598	0.501673	0	0	3.59853	9.51535	SLC1A1;ABCA7;FYN
basement membrane (GO:0005604)	7/52	0.0714246	0.501673	0	0	2.05457	5.42225	LAMA2;LAMB2;P3H2;ERBIN;COL4A5;NID1;NID2
Golgi cisterna (GO:0031985)	7/53	0.0775325	0.531909	0	0	2.0098	5.13918	GOLGA2;YIPF2;STX16;GCNT1;YIPF6;BET1L;BET1
COPII vesicle coat (GO:0030127)	3/15	0.0843355	0.55588	0	0	3.29847	8.15697	SEC13;SAR1A;SAR1B
Golgi-associated vesicle membrane (GO:0030660)	4/24	0.0847952	0.55588	0	0	2.63952	6.51305	KDELR1;SPPL2B;KDELR2;KDELR3
clathrin-sculpted gamma-aminobutyric acid transport vesicle (GO:0061200)	2/8	0.104831	0.631125	0	0	4.39626	9.91536	RAB3A;VAMP2
clathrin-sculpted gamma-aminobutyric acid transport vesicle membrane (GO:0061202)	2/8	0.104831	0.631125	0	0	4.39626	9.91536	RAB3A;VAMP2
extrinsic component of endosome membrane (GO:0031313)	2/8	0.104831	0.631125	0	0	4.39626	9.91536	WDR81;WDR91
serine C-palmitoyltransferase complex (GO:0017059)	2/8	0.104831	0.631125	0	0	4.39626	9.91536	ORMDL3;SPTSSA
platelet dense tubular network membrane (GO:0031095)	2/9	0.12869	0.744382	0	0	3.76802	7.72577	ITPR1;ATP2A1
transferase complex, transferring phosphorus-containing groups (GO:0061695)	2/9	0.12869	0.744382	0	0	3.76802	7.72577	TERT;MAP3K5
anaphase-promoting complex (GO:0005680)	3/19	0.146301	0.829975	0	0	2.47332	4.75395	CUL7;ANAPC16;UBE2S
apical dendrite (GO:0097440)	2/10	0.153639	0.855161	0	0	3.29684	6.17548	MAP2;SLC1A1
Golgi medial cisterna (GO:0005797)	2/11	0.179407	0.928508	0	0	2.93037	5.03467	YIPF2;YIPF6
intracellular vesicle (GO:0097708)	2/11	0.179407	0.928508	0	0	2.93037	5.03467	ABCA1;ITSN1
microvillus membrane (GO:0031528)	2/11	0.179407	0.928508	0	0	2.93037	5.03467	SLC7A8;PDPN
platelet dense tubular network (GO:0031094)	2/11	0.179407	0.928508	0	0	2.93037	5.03467	ITPR1;ATP2A1
platelet alpha granule lumen (GO:0031093)	7/67	0.192197	0.964257	0	0	1.53968	2.5393	SRGN;CFD;HGF;SERPINE1;PCYOX1L;IGF1;VEGFA
cell projection membrane (GO:0031253)	9/92	0.200174	0.964257	0	0	1.43129	2.30234	LIMA1;SLC22A5;SLC7A8;TMEM67;PDPN;DMD;ANTXR1;SLC26A6;TMEM231
dendrite (GO:0030425)	23/270	0.201258	0.964257	0	0	1.23052	1.97273	KIRREL3;FARP1;FZD4;BDNF;INSR;SLC1A1;CRIPT;AZIN2;KNDC1;NR1D1;CPT1C;MAPK8IP3;HDAC6;SAV1;BIN1;MAP2;PENK;DNER;ABL1;FYN;HAP1;NCDN;GABRE
late endosome membrane (GO:0031902)	7/68	0.202211	0.964257	0	0	1.51436	2.42062	IFITM2;WDR81;GOSR2;WDR91;TMEM9;LITAF;VPS39
integral component of vacuolar membrane (GO:0031166)	2/12	0.205753	0.964257	0	0	2.63719	4.1696	NPC1;ENTPD4
calcium channel complex (GO:0034704)	5/45	0.209195	0.964257	0	0	1.64909	2.57999	PDE4D;CACNA2D3;CACHD1;ATP2A1;CACNA1C
vacuolar membrane (GO:0005774)	5/45	0.209195	0.964257	0	0	1.64909	2.57999	UVRAG;GABARAPL1;WDR81;ATG9A;WIPI1
integral component of peroxisomal membrane (GO:0005779)	2/13	0.232468	0.999984	0	0	2.39732	3.49769	PEX11A;ABCD1
early endosome membrane (GO:0031901)	9/97	0.2448	0.999984	0	0	1.34961	1.89932	CD274;MON2;RAB31;WDR81;SPHK1;WDR91;DKK1;LITAF;HLA-E
intrinsic component of peroxisomal membrane (GO:0031231)	2/14	0.25937	0.999984	0	0	2.19742	2.96542	PEX11A;ABCD1
pericentric heterochromatin (GO:0005721)	2/14	0.25937	0.999984	0	0	2.19742	2.96542	KMT5C;SNAI1
membrane raft (GO:0045121)	14/163	0.260633	0.999984	0	0	1.24024	1.66768	ABCA1;ANGPT1;SORBS1;TNFRSF1B;DLL1;PPP2R1B;STIM1;PDPN;SERPINH1;CD226;DMD;FYN;PLPP3;PLPP1
secretory granule membrane (GO:0030667)	22/274	0.294773	0.999984	0	0	1.15252	1.40786	SNAP25;ATP8B4;RAB3A;ATP8A1;TMEM179B;SLC30A5;CCDC136;SURF4;FPR1;MGST1;LPCAT1;ITPR1;PLD1;TNFRSF1B;SYNGR1;PGRMC1;RAB31;DMBT1;ORMDL3;VAMP1;VAMP2;SNCA
platelet alpha granule (GO:0031091)	8/90	0.301566	0.999984	0	0	1.28693	1.54273	SRGN;CFD;HGF;SERPINE1;PCYOX1L;IGF1;SNCA;VEGFA
Cul4B-RING E3 ubiquitin ligase complex (GO:0031465)	1/5	0.306392	0.999984	0	0	3.29521	3.89787	CUL4B
cytoplasmic side of lysosomal membrane (GO:0098574)	1/5	0.306392	0.999984	0	0	3.29521	3.89787	LITAF
meiotic spindle (GO:0072687)	1/5	0.306392	0.999984	0	0	3.29521	3.89787	HSPA2
mitochondrial alpha-ketoglutarate dehydrogenase complex (GO:0005947)	1/5	0.306392	0.999984	0	0	3.29521	3.89787	BCKDHA
MPP7-DLG1-LIN7 complex (GO:0097025)	1/5	0.306392	0.999984	0	0	3.29521	3.89787	LIN7A
rDNA heterochromatin (GO:0033553)	1/5	0.306392	0.999984	0	0	3.29521	3.89787	NOP53
specific granule membrane (GO:0035579)	8/91	0.312157	0.999984	0	0	1.27135	1.48018	SNAP25;PGRMC1;ATP8B4;ATP8A1;ORMDL3;VAMP1;TNFRSF1B;PLD1
cation-transporting ATPase complex (GO:0090533)	2/16	0.313116	0.999984	0	0	1.8833	2.18686	KCNJ8;ABCC9
exocytic vesicle membrane (GO:0099501)	4/41	0.327668	0.999984	0	0	1.42546	1.59046	SYNGR1;SYNGR2;VAMP1;VAMP2
synaptic vesicle membrane (GO:0030672)	4/41	0.327668	0.999984	0	0	1.42546	1.59046	SYNGR1;SYNGR2;VAMP1;VAMP2
adherens junction (GO:0005912)	11/132	0.328155	0.999984	0	0	1.19922	1.33626	PDLIM1;AHI1;TRIM29;CDH11;PTPRM;LIN7A;SORBS1;PLPP3;NDRG1;DLL1;VEGFA
potassium channel complex (GO:0034705)	7/80	0.334398	0.999984	0	0	1.26461	1.38528	KCNK6;KCNJ8;KCNIP3;KCNMB4;ABCC9;KCNK1;HCN2
secretory vesicle (GO:0099503)	3/29	0.336098	0.999984	0	0	1.52122	1.65867	IGF1;NKD2;SYTL2
chromocenter (GO:0010369)	1/6	0.355338	0.999984	0	0	2.63603	2.72746	MBD5
integral component of cytoplasmic side of endoplasmic reticulum membrane (GO:0071458)	1/6	0.355338	0.999984	0	0	2.63603	2.72746	SPPL2B
membrane attack complex (GO:0005579)	1/6	0.355338	0.999984	0	0	2.63603	2.72746	C7
MHC class I protein complex (GO:0042612)	1/6	0.355338	0.999984	0	0	2.63603	2.72746	HLA-E
myosin filament (GO:0032982)	1/6	0.355338	0.999984	0	0	2.63603	2.72746	ACTG2
platelet dense granule membrane (GO:0031088)	1/6	0.355338	0.999984	0	0	2.63603	2.72746	ITPR1
postsynaptic recycling endosome (GO:0098837)	1/6	0.355338	0.999984	0	0	2.63603	2.72746	ZDHHC2
symmetric synapse (GO:0032280)	1/6	0.355338	0.999984	0	0	2.63603	2.72746	NLGN2
THO complex part of transcription export complex (GO:0000445)	1/6	0.355338	0.999984	0	0	2.63603	2.72746	THOC6
zonula adherens (GO:0005915)	1/6	0.355338	0.999984	0	0	2.63603	2.72746	SORBS1
endosome membrane (GO:0010008)	25/325	0.355802	0.999984	0	0	1.09963	1.13633	CD274;IFITM2;SPPL2B;GOSR2;ABHD17C;ANTXR1;NDRG1;CHMP1B;WDR91;LDLR;VPS39;MON2;SORT1;INSR;SPHK1;WIPI1;DKK1;HLA-E;SCAMP2;RHOB;TPCN1;RNF144A;RAB31;WDR81;TLR4
exocytic vesicle (GO:0070382)	3/30	0.355888	0.999984	0	0	1.4648	1.51335	IGF1;NKD2;SYTL2
RNA polymerase III complex (GO:0005666)	2/18	0.365963	0.999984	0	0	1.64771	1.65632	POLR3D;POLR3E
axon (GO:0030424)	16/204	0.367205	0.999984	0	0	1.12261	1.12467	KIRREL3;RAB3A;BDNF;INSR;SEMA3A;SLC1A1;AZIN2;CPT1C;MAPK8IP3;MYPN;HDAC6;BIN1;MAP7;NCDN;ADGRL3;SNCA
actin-based cell projection (GO:0098858)	7/83	0.369513	0.999984	0	0	1.21449	1.20911	ACTA2;KITLG;ANGPT1;PDPN;DMD;CD302;ACTG2
Golgi stack (GO:0005795)	3/31	0.375596	0.999984	0	0	1.41241	1.38309	STX16;GALNT2;GCNT1
lysosomal membrane (GO:0005765)	25/330	0.385167	0.999984	0	0	1.0813	1.03165	IFITM1;IFITM2;ATP8A1;TMEM179B;SPPL2B;FPR1;MGST1;LPCAT1;PLD1;LITAF;SYNGR1;GPR137;ENPP1;LDLR;ABCD1;VPS39;SEC13;SURF4;MCOLN2;TPCN1;WDR81;NPC1;VAMP1;TMEM9;SIDT2
phagocytic vesicle membrane (GO:0030670)	4/45	0.393238	0.999984	0	0	1.28611	1.20038	RAB31;DMBT1;SEC22B;HLA-E
trans-Golgi network membrane (GO:0032588)	8/99	0.398782	0.999984	0	0	1.15909	1.0656	COG7;RAB31;ATP7B;COG6;STX16;RHOBTB3;ARFIP2;SCAMP2
G protein-coupled receptor dimeric complex (GO:0038037)	1/7	0.400833	0.999984	0	0	2.19657	2.00813	GABBR2
hemidesmosome (GO:0030056)	1/7	0.400833	0.999984	0	0	2.19657	2.00813	ERBIN
integral component of postsynaptic membrane (GO:0099055)	1/7	0.400833	0.999984	0	0	2.19657	2.00813	NLGN2
pi-body (GO:0071546)	1/7	0.400833	0.999984	0	0	2.19657	2.00813	MOV10L1
PTW/PP1 phosphatase complex (GO:0072357)	1/7	0.400833	0.999984	0	0	2.19657	2.00813	PPP1R10
voltage-gated potassium channel complex (GO:0008076)	6/73	0.411295	0.999984	0	0	1.18056	1.04886	KCNK6;KCNJ8;KCNIP3;KCNMB4;KCNK1;HCN2
heterotrimeric G-protein complex (GO:0005834)	3/33	0.414593	0.999984	0	0	1.31811	1.16054	GNAL;GNB3;GNG11
astrocyte projection (GO:0097449)	1/8	0.443119	0.999984	0	0	1.88267	1.53234	SLC2A13
core mediator complex (GO:0070847)	1/8	0.443119	0.999984	0	0	1.88267	1.53234	MED8
extrinsic component of external side of plasma membrane (GO:0031232)	1/8	0.443119	0.999984	0	0	1.88267	1.53234	WNT2
inhibitory synapse (GO:0060077)	1/8	0.443119	0.999984	0	0	1.88267	1.53234	NLGN2
integral component of synaptic membrane (GO:0099699)	1/8	0.443119	0.999984	0	0	1.88267	1.53234	NLGN2
MOZ/MORF histone acetyltransferase complex (GO:0070776)	1/8	0.443119	0.999984	0	0	1.88267	1.53234	ING5
neuron to neuron synapse (GO:0098984)	1/8	0.443119	0.999984	0	0	1.88267	1.53234	SLC1A1
protein serine/threonine phosphatase complex (GO:0008287)	1/8	0.443119	0.999984	0	0	1.88267	1.53234	PPP1R10
integral component of mitochondrial outer membrane (GO:0031307)	2/22	0.466178	0.999984	0	0	1.31789	1.00579	CPT1A;MGARP
H3 histone acetyltransferase complex (GO:0070775)	1/9	0.482422	0.999984	0	0	1.64725	1.20074	ING5
multivesicular body membrane (GO:0032585)	1/9	0.482422	0.999984	0	0	1.64725	1.20074	TMEM9
endoplasmic reticulum tubular network (GO:0071782)	2/23	0.489753	0.999984	0	0	1.25506	0.895932	ARV1;STIM1
intrinsic component of mitochondrial outer membrane (GO:0031306)	2/23	0.489753	0.999984	0	0	1.25506	0.895932	CPT1A;MGARP
brush border membrane (GO:0031526)	3/37	0.489882	0.999984	0	0	1.16279	0.829755	LIMA1;SLC22A5;SLC26A6
microbody membrane (GO:0031903)	4/52	0.504578	0.999984	0	0	1.09814	0.751163	PEX11A;DHRS7B;MGST1;ABCD1
cytoplasmic vesicle membrane (GO:0030659)	27/380	0.513781	0.999984	0	0	1.00782	0.671166	RAB3A;TMEM179B;SPPL2B;FPR1;ITPR1;ECE2;ABHD17C;ANTXR1;CHMP1B;TMEM67;ORMDL3;SH3BP5;LDLR;GRIA3;WNT4;SORT1;INSR;SLC30A5;ABCA4;WNT5A;WIPI1;RHOB;TPCN1;RNF144A;RAB31;TLR4;VAMP2
CatSper complex (GO:0036128)	1/10	0.518954	0.999984	0	0	1.46414	0.960392	HSPA2
integral component of lysosomal membrane (GO:1905103)	1/10	0.518954	0.999984	0	0	1.46414	0.960392	NPC1
transcription factor TFIIH core complex (GO:0000439)	1/10	0.518954	0.999984	0	0	1.46414	0.960392	GTF2H5
peroxisomal membrane (GO:0005778)	4/53	0.519786	0.999984	0	0	1.07567	0.703853	PEX11A;DHRS7B;MGST1;ABCD1
mitochondrial outer membrane (GO:0005741)	9/126	0.534385	0.999984	0	0	1.0135	0.635097	SPART;CPT1A;PGRMC1;BCL2L11;SLC44A1;MAOA;TOMM7;BCL2L2;COASY
azurophil granule (GO:0042582)	11/155	0.536903	0.999984	0	0	1.00642	0.625933	SYNGR1;ATP8A1;TMEM179B;FUCA1;CREG1;SURF4;FPR1;MGST1;LPCAT1;VAMP1;ELANE
autophagosome (GO:0005776)	5/69	0.542024	0.999984	0	0	1.02935	0.63042	UVRAG;GABARAPL1;WDR81;ATG9A;WIPI1
clathrin-coated endocytic vesicle membrane (GO:0030669)	5/69	0.542024	0.999984	0	0	1.02935	0.63042	FZD4;WNT5A;ROR2;LDLR;VAMP2
organelle outer membrane (GO:0031968)	10/142	0.549444	0.999984	0	0	0.998043	0.597677	SPART;CPT1A;PGRMC1;ITPRIP;BCL2L11;SLC44A1;MAOA;TOMM7;BCL2L2;COASY
dendrite cytoplasm (GO:0032839)	1/11	0.552909	0.999984	0	0	1.31766	0.780796	MAP2
microfibril (GO:0001527)	1/11	0.552909	0.999984	0	0	1.31766	0.780796	LTBP1
extracellular membrane-bounded organelle (GO:0065010)	4/56	0.56401	0.999984	0	0	1.01345	0.580386	ARRDC4;RAB3A;IFT172;MGAT1
early phagosome (GO:0032009)	1/12	0.584468	0.999984	0	0	1.19781	0.643286	RAB31
NADPH oxidase complex (GO:0043020)	1/12	0.584468	0.999984	0	0	1.19781	0.643286	NOX4
neuron projection cytoplasm (GO:0120111)	1/12	0.584468	0.999984	0	0	1.19781	0.643286	MAP2
transcription factor TFIIH holo complex (GO:0005675)	1/12	0.584468	0.999984	0	0	1.19781	0.643286	GTF2H5
recycling endosome membrane (GO:0055038)	4/58	0.592212	0.999984	0	0	0.975809	0.511218	CD274;NDRG1;HLA-E;SCAMP2
cation channel complex (GO:0034703)	5/73	0.592973	0.999984	0	0	0.96859	0.506192	TRPC6;PDE4D;ATP2A1;KCNK1;GRIA3
vesicle membrane (GO:0012506)	5/73	0.592973	0.999984	0	0	0.96859	0.506192	TMEM67;ITPR1;SH3BP5;ECE2;SLC26A6
integral component of lumenal side of endoplasmic reticulum membrane (GO:0071556)	2/28	0.597252	0.999984	0	0	1.01343	0.522338	SPPL2B;HLA-E
lumenal side of endoplasmic reticulum membrane (GO:0098553)	2/28	0.597252	0.999984	0	0	1.01343	0.522338	SPPL2B;HLA-E
nuclear inner membrane (GO:0005637)	2/28	0.597252	0.999984	0	0	1.01343	0.522338	TMEM120B;UNC50
sarcoplasmic reticulum membrane (GO:0033017)	2/28	0.597252	0.999984	0	0	1.01343	0.522338	STIM1;ATP2A1
extracellular vesicle (GO:1903561)	4/59	0.605901	0.999984	0	0	0.958015	0.480003	ARRDC4;RAB3A;IFT172;MGAT1
cilium (GO:0005929)	16/237	0.60968	0.999984	0	0	0.953269	0.471698	BBS2;TUB;PDGFRA;IFT172;IFT122;RPGRIP1L;TXNDC15;TMEM231;IFT20;AHI1;IFT43;TTLL3;TMEM67;NPHP1;TNPO1;CCDC40
acrosomal membrane (GO:0002080)	1/13	0.613801	0.999984	0	0	1.09793	0.535883	CCDC136
beta-catenin-TCF complex (GO:1990907)	1/13	0.613801	0.999984	0	0	1.09793	0.535883	TLE3
cytoplasmic side of endoplasmic reticulum membrane (GO:0098554)	1/13	0.613801	0.999984	0	0	1.09793	0.535883	SPPL2B
dendrite membrane (GO:0032590)	2/29	0.616597	0.999984	0	0	0.975843	0.471859	INSR;GABRE
rough endoplasmic reticulum (GO:0005791)	2/29	0.616597	0.999984	0	0	0.975843	0.471859	LRPAP1;RPN1
clathrin-coated vesicle membrane (GO:0030665)	6/90	0.616609	0.999984	0	0	0.940773	0.454883	RAB3A;FZD4;WNT5A;ROR2;LDLR;VAMP2
caveola (GO:0005901)	4/60	0.619305	0.999984	0	0	0.940857	0.450818	IRS1;INSR;PLPP1;HDAC6
sarcoplasmic reticulum (GO:0016529)	3/45	0.624139	0.999984	0	0	0.940899	0.443523	STIM1;ITPR1;ATP2A1
vesicle (GO:0031982)	15/226	0.635016	0.999984	0	0	0.935883	0.42499	ARRDC4;ABCA1;SNAP25;RAB3A;IFT172;ITSN1;GBGT1;GPRC5A;BIN1;BASP1;STX5;MGAT1;VAMP2;CAPS;SLC26A6
cell-cell junction (GO:0005911)	18/271	0.639741	0.999984	0	0	0.936495	0.418325	KIRREL3;CADM1;PTPRM;LIN7A;SORBS1;RPGRIP1L;NDRG1;DLL1;VEGFA;SAV1;PDLIM1;AHI1;TRIM29;PTK7;NPHP1;CDH11;PLPP3;ADGRL3
lipid droplet (GO:0005811)	5/77	0.640616	0.999984	0	0	0.914582	0.407286	BSCL2;RDH10;LPCAT1;METTL7A;PNPLA2
acetylcholine-gated channel complex (GO:0005892)	1/14	0.641065	0.999984	0	0	1.01342	0.450591	STXBP5
catenin complex (GO:0016342)	2/31	0.653124	0.999984	0	0	0.908446	0.386988	CDH4;CDH11
ciliary membrane (GO:0060170)	2/31	0.653124	0.999984	0	0	0.908446	0.386988	TMEM67;TMEM231
multivesicular body (GO:0005771)	3/47	0.65366	0.999984	0	0	0.898034	0.381815	CHMP1B;TMEM9;HDAC6
mitochondrial matrix (GO:0005759)	23/348	0.658745	0.999984	0	0	0.931217	0.388707	MPST;BCKDHA;RNASEL;OAT;TXNRD2;ADHFE1;PYCR1;ALKBH7;COASY;MCEE;RIDA;PC;MTHFD1L;ALDH2;PCCA;LACTB2;NDUFAF7;PDK4;D2HGDH;NAXD;ACSS1;AASS;CBR4
integral component of plasma membrane (GO:0005887)	99/1454	0.663933	0.999984	0	0	0.959728	0.39308	CD83;IRS1;ICAM3;ICAM5;HS6ST1;EDNRA;EDNRB;ENPP1;IL6R;SLC16A4;KIRREL3;PDGFRA;MIGA2;IL1R1;SLC30A5;TM4SF1;STIM1;JTB;CD226;ROR2;PLPP3;PLPP1;TRABD2A;PCDH10;SLC1A1;LPAR1;CD1D;CACNA1C;PCDH18;AGER;C7;ADGRG6;KCNMB4;STXBP5;RHBDL1;ASIC1;ABCA1;FZD4;INSR;SLC16A14;PTK7;LPAR6;NOX4;SLC26A6;KCNK6;SLC40A1;PTPRM;TSPAN12;PTPRF;LTB4R;UPK1B;ATP7B;C1QTNF1;SLC22A17;BDKRB2;TMEM150A;TRPC6;IFNGR1;SLC2A10;SLC2A13;ABCC9;OSMR;…
germ plasm (GO:0060293)	1/15	0.666406	0.999984	0	0	0.940983	0.381904	MOV10L1
PRC1 complex (GO:0035102)	1/15	0.666406	0.999984	0	0	0.940983	0.381904	CBX8
prespliceosome (GO:0071010)	1/15	0.666406	0.999984	0	0	0.940983	0.381904	LUC7L3
RNA polymerase II, core complex (GO:0005665)	1/15	0.666406	0.999984	0	0	0.940983	0.381904	POLR2C
U2-type prespliceosome (GO:0071004)	1/15	0.666406	0.999984	0	0	0.940983	0.381904	LUC7L3
neuron projection (GO:0043005)	37/556	0.669894	0.999984	0	0	0.937574	0.375626	SNAP25;PCSK1;RAB3A;SEMA3A;SLC1A1;OPRL1;KNDC1;MYPN;HDAC6;SAV1;PGRMC1;MAP2;PENK;DNER;ABL1;MAP7;FYN;NCDN;GABRE;SNCA;BBS2;KIRREL3;MPST;FARP1;FZD4;BDNF;INSR;CRIPT;AZIN2;NR1D1;CPT1C;SSTR2;MAPK8IP3;BIN1;HAP1;VAMP2;ADGRL3
non-motile cilium (GO:0097730)	2/32	0.67032	0.999984	0	0	0.878117	0.351247	AHI1;IFT122
endocytic vesicle membrane (GO:0030666)	10/158	0.684442	0.999984	0	0	0.889374	0.337208	DMBT1;FZD4;WNT5A;ROR2;SEC22B;LDLR;GRIA3;VAMP2;HLA-E;WNT4
lytic vacuole (GO:0000323)	14/219	0.687778	0.999984	0	0	0.898706	0.336376	UVRAG;SORT1;FUCA1;SLC2A13;CD1D;TPCN1;GALC;NPC1;ARSG;PPT2;TMEM9;LDLR;SIDT2;SNCA
late endosome (GO:0005770)	12/189	0.689136	0.999984	0	0	0.89226	0.332204	UVRAG;IFITM2;ATP7B;WDR81;CHMP1B;GOSR2;WDR91;ATG9A;TMEM9;LDLR;VPS39;HDAC6
nuclear outer membrane (GO:0005640)	1/16	0.689959	0.999984	0	0	0.878203	0.325922	ITPRIP
integral component of mitochondrial membrane (GO:0032592)	4/66	0.693505	0.999984	0	0	0.849531	0.310926	CPT1A;SLC25A19;SFXN1;MGARP
plasma membrane raft (GO:0044853)	5/82	0.695046	0.999984	0	0	0.854963	0.311016	STIM1;IRS1;INSR;PLPP1;HDAC6
specific granule (GO:0042581)	10/160	0.699478	0.999984	0	0	0.877421	0.313609	GHDC;SNAP25;ATP8B4;PGRMC1;ATP8A1;ORMDL3;VAMP1;PLD1;TNFRSF1B;ELANE
Cul4-RING E3 ubiquitin ligase complex (GO:0080008)	2/34	0.702632	0.999984	0	0	0.823146	0.290506	DCAF8;CUL4B
endolysosome membrane (GO:0036020)	1/17	0.711849	0.999984	0	0	0.823271	0.279821	LDLR
intrinsic component of synaptic vesicle membrane (GO:0098563)	1/17	0.711849	0.999984	0	0	0.823271	0.279821	RAB3A
platelet alpha granule membrane (GO:0031092)	1/17	0.711849	0.999984	0	0	0.823271	0.279821	SNCA
protein phosphatase type 2A complex (GO:0000159)	1/17	0.711849	0.999984	0	0	0.823271	0.279821	PPP2R1B
phagocytic vesicle (GO:0045335)	6/100	0.716361	0.999984	0	0	0.840236	0.280278	ABCA1;FMNL1;RAB31;DMBT1;SEC22B;HLA-E
ion channel complex (GO:0034702)	2/35	0.717775	0.999984	0	0	0.798159	0.264669	TRPC6;STXBP5
clathrin-coated endocytic vesicle (GO:0045334)	5/85	0.724856	0.999984	0	0	0.822768	0.264752	FZD4;WNT5A;ROR2;LDLR;VAMP2
glutamatergic synapse (GO:0098978)	4/69	0.726503	0.999984	0	0	0.810191	0.258866	CADPS2;SLITRK4;WNT5A;ADGRL3
GABA-ergic synapse (GO:0098982)	1/18	0.732196	0.999984	0	0	0.774802	0.241512	NLGN2
U1 snRNP (GO:0005685)	1/18	0.732196	0.999984	0	0	0.774802	0.241512	LUC7L3
Cul3-RING ubiquitin ligase complex (GO:0031463)	2/36	0.732263	0.999984	0	0	0.774642	0.241391	KBTBD6;KBTBD7
cell-substrate junction (GO:0030055)	25/394	0.738676	0.999984	0	0	0.890633	0.26977	ARF1;STX16;FHL1;FHL2;SLA;HACD3;AKAP12;PDLIM1;LIMA1;IL1RL1;CSRP1;DMD;TNS2;TGM2;TLE2;ERBIN;AFAP1;RPL13A;LAYN;SORBS1;REXO2;RHOB;PTK7;ITGBL1;PHLDB2
GABA-A receptor complex (GO:1902711)	1/19	0.751106	0.999984	0	0	0.731718	0.209424	GABRE
H4/H2A histone acetyltransferase complex (GO:0043189)	1/19	0.751106	0.999984	0	0	0.731718	0.209424	MORF4L2
P granule (GO:0043186)	1/19	0.751106	0.999984	0	0	0.731718	0.209424	MOV10L1
smooth endoplasmic reticulum (GO:0005790)	1/19	0.751106	0.999984	0	0	0.731718	0.209424	SYVN1
cytoplasmic side of plasma membrane (GO:0009898)	3/55	0.754852	0.999984	0	0	0.759547	0.21361	RGS2;TRAF1;LITAF
neuromuscular junction (GO:0031594)	2/38	0.759344	0.999984	0	0	0.731527	0.20139	SYNGR1;SYNGR2
tertiary granule membrane (GO:0070821)	4/73	0.766271	0.999984	0	0	0.763058	0.203141	SNAP25;ATP8B4;VAMP1;PLD1
nuclear lumen (GO:0031981)	48/745	0.766992	0.999984	0	0	0.904006	0.239814	PHF2;CDKN1A;HSPB6;TMEM179B;RASL11A;TWIST2;ADARB1;SPTY2D1;HDAC8;PHF8;GOLGA3;ENDOV;TERT;SNAPC1;DDRGK1;PIM1;ABL1;MAF1;ZBED6;KIAA0319L;PHLDA1;UTP14C;TSPYL2;TRIM41;COG7;INSR;SLC30A5;MTUS1;ZFC3H1;RPL13A;ABHD14B;P3H4;URB1;REXO2;SDCBP2;GTF2H5;ISG20;COX7A2L;GPRC5A;RGCC;BCL6;MORF4L2;HAP1;SRSF5;LETMD1;HOXD9;NOP53;MPHOSPH6
AMPA glutamate receptor complex (GO:0032281)	1/20	0.768682	0.999984	0	0	0.693169	0.182357	GRIA3
condensed nuclear chromosome (GO:0000794)	1/20	0.768682	0.999984	0	0	0.693169	0.182357	P3H4
MHC protein complex (GO:0042611)	1/20	0.768682	0.999984	0	0	0.693169	0.182357	HLA-E
NuA4 histone acetyltransferase complex (GO:0035267)	1/20	0.768682	0.999984	0	0	0.693169	0.182357	MORF4L2
spanning component of membrane (GO:0089717)	1/20	0.768682	0.999984	0	0	0.693169	0.182357	NLGN2
intrinsic component of mitochondrial inner membrane (GO:0031304)	2/39	0.771972	0.999984	0	0	0.711718	0.184197	SLC25A19;SFXN1
microvillus (GO:0005902)	3/57	0.776066	0.999984	0	0	0.731337	0.185407	SLC7A8;ANGPT1;PDPN
nuclear membrane (GO:0031965)	12/204	0.782558	0.999984	0	0	0.821882	0.201515	KLHDC2;TMEM120B;NR4A1;ITPRIP;GRK5;SMOX;UNC50;ALOX5AP;MRGPRF;ZBTB1;HACD3;PHF8
endocytic vesicle lumen (GO:0071682)	1/21	0.785018	0.999984	0	0	0.658475	0.159383	SAA1
mitochondrial outer membrane translocase complex (GO:0005742)	1/21	0.785018	0.999984	0	0	0.658475	0.159383	TOMM7
platelet dense granule (GO:0042827)	1/21	0.785018	0.999984	0	0	0.658475	0.159383	ITPR1
cullin-RING ubiquitin ligase complex (GO:0031461)	9/157	0.78553	0.999984	0	0	0.799866	0.193085	CUL9;FBXL8;CUL7;KBTBD6;ANAPC16;UBE2S;DCAF8;KBTBD7;CUL4B
lytic vacuole membrane (GO:0098852)	16/267	0.78558	0.999984	0	0	0.837961	0.202228	IFITM1;SEC13;IFITM2;SPPL2B;PLD1;LITAF;MCOLN2;TPCN1;WDR81;NPC1;GPR137;ENPP1;TMEM9;ABCD1;VPS39;SIDT2
endocytic vesicle (GO:0030139)	11/189	0.786781	0.999984	0	0	0.812685	0.194886	ABCA1;FMNL1;RAB31;HEATR5A;SPHK1;WNT5A;LPAR1;SAA1;PLD1;GRIA3;WNT4
peroxisome (GO:0005777)	7/128	0.80678	0.999984	0	0	0.760966	0.163383	RIDA;PEX11A;DHRS7B;ECH1;MGST1;HACL1;ABCD1
nucleolus (GO:0005730)	46/733	0.818627	0.999984	0	0	0.878153	0.175741	PHF2;CDKN1A;HSPB6;TMEM179B;RASL11A;TWIST2;ADARB1;SPTY2D1;PHF8;GOLGA3;ENDOV;TERT;SNAPC1;DDRGK1;PIM1;ABL1;MAF1;ZBED6;KIAA0319L;PHLDA1;UTP14C;TSPYL2;TRIM41;COG7;SLC30A5;MTUS1;ZFC3H1;RPL13A;ABHD14B;P3H4;URB1;REXO2;SDCBP2;GTF2H5;ISG20;COX7A2L;GPRC5A;RGCC;BCL6;MORF4L2;HAP1;SRSF5;LETMD1;HOXD9;NOP53;MPHOSPH6
ribosome (GO:0005840)	3/62	0.822541	0.999984	0	0	0.669179	0.130729	SERP1;RPL13A;GCN1
cytoskeleton (GO:0005856)	37/600	0.826861	0.999984	0	0	0.862196	0.163919	CD274;SNAP25;SPPL2B;RHOBTB3;SRA1;ARHGAP6;NDRG1;PDLIM1;AKAP13;LIMA1;ARHGAP21;NUDCD2;SIPA1L1;BASP1;CNR1;ABL1;MAP7;SYNPO;APBB3;CORIN;SNCA;STN1;PRKCE;ALG2;MTUS1;AFAP1;HYPK;RHOB;TTC17;NISCH;AGBL5;IFT43;TTLL3;BIN1;HAP1;TMEM9;PHLDB2
intrinsic component of external side of plasma membrane (GO:0031233)	1/24	0.827427	0.999984	0	0	0.572495	0.10845	F3
pigment granule (GO:0048770)	1/24	0.827427	0.999984	0	0	0.572495	0.10845	SYTL2
focal adhesion (GO:0005925)	23/387	0.83189	0.999984	0	0	0.829668	0.152705	ARF1;TLE2;STX16;FHL1;FHL2;AFAP1;SLA;RPL13A;LAYN;SORBS1;HACD3;REXO2;RHOB;AKAP12;PDLIM1;LIMA1;IL1RL1;CSRP1;PTK7;ITGBL1;PHLDB2;TNS2;TGM2
endolysosome (GO:0036019)	1/25	0.839617	0.999984	0	0	0.548611	0.0959026	LDLR
Golgi cis cisterna (GO:0000137)	1/25	0.839617	0.999984	0	0	0.548611	0.0959026	GOLGA2
Golgi lumen (GO:0005796)	5/100	0.842478	0.999984	0	0	0.692296	0.118665	WNT5A;CGA;PCSK5;DCN;WNT4
endosome lumen (GO:0031904)	1/26	0.850946	0.999984	0	0	0.526638	0.085003	PRL
Golgi cisterna membrane (GO:0032580)	1/26	0.850946	0.999984	0	0	0.526638	0.085003	GOLGA2
intermediate filament cytoskeleton (GO:0045111)	4/84	0.852417	0.999984	0	0	0.657747	0.105029	STN1;PRKCE;KRT7;PHLDB2
actin cytoskeleton (GO:0015629)	18/316	0.85709	0.999984	0	0	0.793127	0.12231	CD274;SPPL2B;ALG2;AFAP1;ARHGAP6;TTC17;AKAP13;LIMA1;ARHGAP21;SIPA1L1;BIN1;CNR1;ABL1;HAP1;SYNPO;APBB3;CORIN;SNCA
mitotic spindle (GO:0072686)	6/120	0.858153	0.999984	0	0	0.692077	0.105869	GOLGA2;AGBL5;NUDCD2;TMEM9;TBL1X;EML2
myofibril (GO:0030016)	1/27	0.861475	0.999984	0	0	0.506356	0.0755022	ARHGEF25
acrosomal vesicle (GO:0001669)	2/48	0.86174	0.999984	0	0	0.572191	0.0851428	LY6K;CCDC136
lysosomal lumen (GO:0043202)	4/86	0.864785	0.999984	0	0	0.641635	0.0932134	GALC;FUCA1;PPT2;DCN
lysosome (GO:0005764)	28/477	0.86883	0.999984	0	0	0.81795	0.11501	IFITM1;IFITM2;SPPL2B;CD1D;PLD1;LITAF;GPR137;ENPP1;ARSG;LDLR;ABCD1;VPS39;SNCA;SRGN;UVRAG;SEC13;SORT1;FUCA1;SLC2A13;MCOLN2;DCN;TPCN1;GALC;WDR81;NPC1;PPT2;TMEM9;SIDT2
microbody lumen (GO:0031907)	2/49	0.869411	0.999984	0	0	0.559987	0.0783642	ECH1;HACL1
peroxisomal matrix (GO:0005782)	2/49	0.869411	0.999984	0	0	0.559987	0.0783642	ECH1;HACL1
melanosome (GO:0042470)	1/28	0.871261	0.999984	0	0	0.487576	0.0671945	SYTL2
integral component of mitochondrial inner membrane (GO:0031305)	2/51	0.88359	0.999984	0	0	0.537072	0.0664693	SLC25A19;SFXN1
cyclin-dependent protein kinase holoenzyme complex (GO:0000307)	1/30	0.888809	0.999984	0	0	0.453901	0.0535024	CDKN1A
intercalated disc (GO:0014704)	1/31	0.896665	0.999984	0	0	0.438747	0.0478552	TMEM65
transcription factor TFIID complex (GO:0005669)	1/31	0.896665	0.999984	0	0	0.438747	0.0478552	GTF2H5
tertiary granule (GO:0070820)	8/164	0.899439	0.999984	0	0	0.673758	0.0714074	SNAP25;ATP8B4;TMEM179B;FPR1;VAMP1;METTL7A;PLD1;PGM1
early endosome (GO:0005769)	14/266	0.902372	0.999984	0	0	0.729221	0.0749114	CD274;UVRAG;MON2;SORT1;SLC2A13;SPHK1;DKK1;TM9SF4;HLA-E;RAB31;WDR81;WDR91;DNER;LDLR
ionotropic glutamate receptor complex (GO:0008328)	1/32	0.903967	0.999984	0	0	0.424571	0.0428658	GRIA3
tertiary granule lumen (GO:1904724)	2/55	0.907764	0.999984	0	0	0.496431	0.04804	METTL7A;PGM1
asymmetric synapse (GO:0032279)	6/133	0.914368	0.999984	0	0	0.620797	0.0555749	SIPA1L1;SLC1A1;CRIPT;FYN;CACNA1C;ZDHHC2
cytoplasmic vesicle lumen (GO:0060205)	5/115	0.91522	0.999984	0	0	0.597407	0.052925	CFD;GHDC;PCSK1;CRISPLD2;PYGL
SCF ubiquitin ligase complex (GO:0019005)	2/58	0.922719	0.999984	0	0	0.469761	0.0377831	FBXL8;CUL4B
aggresome (GO:0016235)	1/35	0.922921	0.999984	0	0	0.387046	0.0310457	HDAC6
clathrin-coated vesicle (GO:0030136)	3/80	0.927806	0.999984	0	0	0.512249	0.0383844	SORT1;GPR107;VAMP2
spindle (GO:0005819)	9/192	0.930899	0.999984	0	0	0.645658	0.0462322	GOLGA2;AGBL5;NUDCD2;SPICE1;JTB;HSPA2;TMEM9;TBL1X;EML2
serine/threonine protein kinase complex (GO:1902554)	1/37	0.933431	0.999984	0	0	0.365504	0.0251791	CDKN1A
small-subunit processome (GO:0032040)	1/37	0.933431	0.999984	0	0	0.365504	0.0251791	UTP14C
ficolin-1-rich granule membrane (GO:0101003)	2/61	0.935366	0.999984	0	0	0.445802	0.0297872	TMEM179B;FPR1
specific granule lumen (GO:0035580)	2/62	0.939127	0.999984	0	0	0.438349	0.0275302	GHDC;ELANE
recycling endosome (GO:0055037)	6/145	0.947941	0.999984	0	0	0.566835	0.0303046	CD274;ATG9A;ZDHHC2;NDRG1;HLA-E;SCAMP2
cytoplasmic stress granule (GO:0010494)	2/65	0.949201	0.999984	0	0	0.417407	0.0217614	MCRIP2;ZFAND1
cortical actin cytoskeleton (GO:0030864)	1/42	0.953859	0.999984	0	0	0.320844	0.0151565	AKAP13
azurophil granule lumen (GO:0035578)	3/90	0.957624	0.999984	0	0	0.453125	0.0196205	CREG1;FUCA1;ELANE
motile cilium (GO:0031514)	2/68	0.957672	0.999984	0	0	0.39837	0.0172297	BBS2;NPHP1
anchored component of plasma membrane (GO:0046658)	1/46	0.965588	0.999984	0	0	0.292262	0.0102345	GAS1
cell-cell contact zone (GO:0044291)	1/47	0.968021	0.999984	0	0	0.285893	0.00929192	TMEM65
Golgi-associated vesicle (GO:0005798)	1/47	0.968021	0.999984	0	0	0.285893	0.00929192	SPPL2B
postsynaptic density (GO:0014069)	5/138	0.970161	0.999984	0	0	0.493481	0.014949	SIPA1L1;CRIPT;FYN;CACNA1C;ZDHHC2
vacuolar lumen (GO:0005775)	6/161	0.974263	0.999984	0	0	0.507882	0.0132427	GALC;FUCA1;CREG1;PPT2;ELANE;DCN
intermediate filament (GO:0005882)	1/50	0.974337	0.999984	0	0	0.268346	0.00697653	KRT7
spliceosomal snRNP complex (GO:0097525)	1/51	0.976152	0.999984	0	0	0.262965	0.00634726	LUC7L3
ficolin-1-rich granule lumen (GO:1904813)	4/123	0.977325	0.999984	0	0	0.441251	0.0101204	CFD;CRISPLD2;PYGL;PGM1
sarcolemma (GO:0042383)	1/52	0.977838	0.999984	0	0	0.257794	0.00577742	DMD
microtubule cytoskeleton (GO:0015630)	15/331	0.978084	0.999984	0	0	0.621339	0.0137687	MTUS1;SPICE1;SRA1;NDRG1;HYPK;HDAC6;NISCH;AGBL5;NUDCD2;IFT43;TTLL3;KIF26B;MAP7;JTB;TMEM9
secretory granule lumen (GO:0034774)	14/316	0.980063	0.999984	0	0	0.60683	0.0122207	CFD;SRGN;PCSK1;GHDC;FUCA1;HGF;SERPINE1;IGF1;PYGL;VEGFA;CRISPLD2;CREG1;PCYOX1L;ELANE
condensed chromosome (GO:0000793)	1/54	0.980862	0.999984	0	0	0.24804	0.00479291	P3H4
cytosolic large ribosomal subunit (GO:0022625)	1/55	0.982216	0.999984	0	0	0.243433	0.00436818	RPL13A
nuclear chromosome (GO:0000228)	2/83	0.98332	0.999984	0	0	0.324335	0.00545543	P3H4;HDAC8
cortical cytoskeleton (GO:0030863)	1/58	0.985729	0.999984	0	0	0.230584	0.00331429	AKAP13
mitochondrial intermembrane space (GO:0005758)	1/58	0.985729	0.999984	0	0	0.230584	0.00331429	STAR
large ribosomal subunit (GO:0015934)	1/59	0.986739	0.999984	0	0	0.226596	0.00302502	RPL13A
intracellular non-membrane-bounded organelle (GO:0043232)	63/1158	0.990352	0.999984	0	0	0.746665	0.00723902	SNAP25;PHF2;CDKN1A;HSPB6;TMEM179B;RASL11A;LPCAT1;ADARB1;PHF8;GOLGA3;ENDOV;SERP1;SNAPC1;BASP1;PIM1;MAF1;PHLDA1;UTP14C;TSPYL2;COG7;SLC30A5;SPICE1;MTUS1;ABHD14B;RPL13A;P3H4;URB1;REXO2;SDCBP2;RHOB;BSCL2;COX7A2L;GPRC5A;BIN1;MORF4L2;JTB;HAP1;SRSF5;LETMD1;RHOBTB3;TWIST2;SPTY2D1;PDLIM1;TERT;DDRGK1;RDH10;ABL1;METTL7A;ZBED6;KIAA0319L;GCN1;MBD5;TRIM41;ZFC3H1;GTF2H5;ISG20;RGCC;BCL6;UVSSA;NOP53;HOXD9;PNPLA2;M…
organelle envelope lumen (GO:0031970)	1/64	0.990812	0.999984	0	0	0.208556	0.00192516	STAR
ficolin-1-rich granule (GO:0101002)	6/184	0.991271	0.999984	0	0	0.441705	0.00387267	CFD;TMEM179B;CRISPLD2;FPR1;PYGL;PGM1
mitochondrial envelope (GO:0005740)	3/127	0.994864	0.999984	0	0	0.317283	0.00163378	STAR;OMA1;ABCD1
actin filament (GO:0005884)	1/72	0.994892	0.999984	0	0	0.184977	0.000947294	ARHGAP6
P-body (GO:0000932)	1/80	0.99716	0.999984	0	0	0.166173	0.000472529	PAN2
mitochondrial membrane (GO:0031966)	19/469	0.997845	0.999984	0	0	0.550193	0.00118684	CPT1A;SLC44A1;MAOA;OMA1;COASY;GCAT;SPART;SLC25A15;MRPL2;COX7A2L;PGRMC1;BCL2L11;TMEM65;SLC25A19;UCP2;TOMM7;ALDH18A1;ABCD1;BCL2L2
U2-type spliceosomal complex (GO:0005684)	1/89	0.998533	0.999984	0	0	0.149105	0.000218903	LUC7L3
apical junction complex (GO:0043296)	1/98	0.999242	0.999984	0	0	0.135205	0.00010258	SORBS1
organelle inner membrane (GO:0019866)	11/346	0.999437	0.999984	0	0	0.428132	0.000241111	TMEM120B;SLC25A15;COX7A2L;MRPL2;TMEM65;SLC25A19;UNC50;UCP2;OMA1;ALDH18A1;GCAT
intracellular membrane-bounded organelle (GO:0043231)	313/5192	0.999698	0.999984	0	0	0.80103	0.000241759	KDELR1;ZMYND8;ITSN1;TESK2;DCAF8;ADARB1;TMEM91;GOLGA2;MT2A;ZNF605;CREB3L2;HOXA3;FAM53B;HOXA2;SYNPO;HOXA5;SAMD11;TSPYL2;ARRDC4;COG7;PRKCE;ALG2;SOX13;P3H2;MTUS1;KRT7;P3H4;RFX1;SCAMP2;PISD;NISCH;BIN1;KDELR2;SIK1;KDELR3;MAML3;SIK2;NEIL1;ANKRA2;TRIB2;MT1E;LRPAP1;BEX1;PDXDC1;MAGED1;CSTF3;TSHZ1;ZBTB1;TWIST2;SDR39U1;AKAP17A;TXN;GATA2;HIF1A;GMCL1;TTBK2;LDHA;NUAK2;TERT;RDH10;SWI5;ZBED6;GTF2IRD2B;SERF2;ABCA1…
microtubule (GO:0005874)	3/182	0.999824	0.999984	0	0	0.219139	3.86656e-05	KIF26B;NDRG1;HDAC6
mitochondrial inner membrane (GO:0005743)	9/328	0.999827	0.999984	0	0	0.367657	6.35758e-05	SLC25A15;COX7A2L;MRPL2;TMEM65;SLC25A19;UCP2;OMA1;ALDH18A1;GCAT
chromosome (GO:0005694)	2/160	0.999893	0.999984	0	0	0.165581	1.77966e-05	UVSSA;HDAC8
polymeric cytoskeletal fiber (GO:0099513)	5/256	0.999947	0.999984	0	0	0.259814	1.37985e-05	KIF26B;KRT7;ARHGAP6;NDRG1;HDAC6
nucleus (GO:0005634)	253/4484	0.999984	0.999984	0	0	0.741418	1.18491e-05	ZMYND8;TESK2;DCAF8;ADARB1;MT2A;ZNF605;CREB3L2;HOXA3;FAM53B;HOXA2;SYNPO;HOXA5;SAMD11;TSPYL2;ALG2;SOX13;MTUS1;KRT7;PISD;BIN1;SIK1;MAML3;SIK2;NEIL1;ANKRA2;TRIB2;MT1E;BEX1;MAGED1;CSTF3;TSHZ1;ZBTB1;TWIST2;SDR39U1;AKAP17A;TXN;GATA2;HIF1A;GMCL1;TTBK2;LDHA;NUAK2;TERT;RDH10;SWI5;ZBED6;GTF2IRD2B;SERF2;HEXIM1;STAT5B;ZRANB1;INTS3;INSR;SETDB2;AMMECR1;NR1D1;FOSL2;NFATC4;FBXL8;ADI1;ID1;SNAI1;NOX4;ID3;GTF2IRD1;H…

## Sheet: CC 36 vs 0
Term	Overlap	P.value	Adjusted.P.value	Old.P.value	Old.Adjusted.P.value	Odds.Ratio	Combined.Score	Genes
endoplasmic reticulum lumen (GO:0005788)	55/285	1.71832e-08	5.71659e-06	0	0	2.5439	45.4833	POGLUT1;FKBP14;COL14A1;MIA3;MYDGF;ADAMTSL4;CHGB;IGFBP1;ARSA;IGFBP4;IGFBP3;COL23A1;WNT5A;P3H2;GPX8;P3H1;GPX7;SUMF2;PDIA5;CKAP4;SELENOM;RCN1;EOGT;COL8A1;COL4A5;PPIB;SCG2;LRPAP1;COL15A1;H6PD;COL11A1;SELENOF;FSTL1;LTBP1;ERLEC1;ARSK;PENK;SERPINH1;IGFBP7;ARSG;WNT4;CRTAP;LAMB2;COL1A1;BMP4;ERP44;TSPAN15;COL3A1;COL5A1;P4HA1;P4HA3;COL5A2;CALU;COL9A2;PNPLA2
endoplasmic reticulum membrane (GO:0005789)	106/712	3.39264e-08	5.71659e-06	0	0	1.87853	32.3089	TMEM41B;PGAP3;KDELR1;PLOD2;ZDHHC2;HHAT;POFUT2;SLC39A7;FADS1;NOMO2;PDGFRA;ALG9;TMEM178A;ALG5;ALG2;ALG3;MOGS;CYBA;ALG11;MR1;PDIA5;BSCL2;ALDH3A2;DPM3;TMX3;WDR81;STIM1;KDELR2;KDELR3;COPB2;COPA;LMAN2L;SAR1B;FAXDC2;INSIG1;RPN1;ITPR1;MGST1;PLD1;HSD11B1;RDH11;DDRGK1;RDH10;ADGRG6;TMEM129;SSR1;SCAP;ABCA1;SURF4;EPHX1;EIF2AK3;DOLK;DNAJC18;EXT2;GGCX;SRPRA;STT3A;NOX4;PEMT;SRPRB;PIGS;ADPGK;PIGP;TECR;LPCAT1;MIA3…
collagen-containing extracellular matrix (GO:0062023)	65/380	1.14977e-07	1.29158e-05	0	0	2.19779	35.1175	SPARC;WNT2B;COL14A1;ELN;SERPINE1;PLAT;ICAM1;ADAMTS4;EFEMP1;ADAMTS3;ADAMTSL4;ADAMTS1;EMILIN3;TIMP3;EMILIN1;ADAMTS9;TGM2;SERPINF1;COL23A1;MST1;WNT5A;P3H2;P3H1;PCOLCE;F3;DCN;BCAM;COL8A1;COL4A5;CRELD1;MATN2;FBN2;COL15A1;LAMA2;COL11A1;SEMA3B;DPT;FBLN1;LTBP3;NID1;LTBP1;NID2;THSD4;LMAN1;SRPX2;ABI3BP;SERPINH1;IGFBP7;LEFTY2;WNT2;ELANE;ANGPT1;GDF15;LAMB2;LUM;RARRES2;ERBIN;KAZALD1;COL1A1;COL3A1;CXCL12;COL5A…
integral component of organelle membrane (GO:0031301)	41/214	1.33145e-06	0.000112174	0	0	2.50842	33.937	TRAM1;PEX11A;TECR;DERL1;FITM2;HACD3;PCSK5;HSD11B1;CHST12;SLC22A17;EMC3;SARAF;EMC7;ABCD1;SLC37A3;CSGALNACT1;SLC35A2;ELOVL4;ENTPD4;GALNT2;ELOVL3;EIF2AK3;SYVN1;DOLK;TVP23B;POMGNT1;YIF1A;YIF1B;BSCL2;TPST1;DPM3;TBL2;B4GAT1;STIM1;RER1;ADCK1;UNC50;ERGIC3;ITM2B;ERGIC1;TRABD2A
bounding membrane of organelle (GO:0098588)	103/767	7.03864e-06	0.000474404	0	0	1.65741	19.6637	RAB3A;TMEM179B;KDELR1;GALNT15;ANTXR1;HS6ST1;GOLGA2;GOLGA3;C1GALT1C1;OSBP;TRIM23;CSGALNACT1;GABARAPL2;COG7;COG6;ENTPD4;SLC30A5;WNT5A;HLA-F;HLA-E;TPST1;RAB31;STIM1;KDELR2;KDELR3;PLPP3;COPB2;COPA;LMAN2L;FPR1;ITPR1;RHOBTB2;NCSTN;CHST12;SCAP;ST3GAL6;CD14;GRIA3;GRIA4;WNT4;GPR108;INSR;SLC33A1;SURF4;B3GALT4;AZIN2;TMEM231;IFT20;EXT2;B4GAT1;ITM2B;SLC48A1;B4GALT2;B4GALT3;B4GALT1;ECE2;AREG;CHMP1B;TMED3;TMED2…
intrinsic component of Golgi membrane (GO:0031228)	17/60	9.57882e-06	0.000538011	0	0	4.15618	48.0287	CSGALNACT1;SLC35A2;ENTPD4;GALNT2;TVP23B;PCSK5;POMGNT1;YIF1A;YIF1B;TPST1;RER1;B4GAT1;CHST12;UNC50;ERGIC3;CHST2;ERGIC1
integral component of Golgi membrane (GO:0030173)	16/55	1.20448e-05	0.00057987	0	0	4.31136	48.8343	CSGALNACT1;SLC35A2;ENTPD4;GALNT2;TVP23B;PCSK5;POMGNT1;YIF1A;YIF1B;TPST1;RER1;B4GAT1;CHST12;UNC50;ERGIC3;ERGIC1
COPII-coated ER to Golgi transport vesicle (GO:0030134)	19/79	3.79528e-05	0.00149045	0	0	3.32976	33.8942	SEC13;TMED9;LMAN2L;SAR1B;HLA-F;AREG;YIF1A;HLA-E;YIF1B;GOLGA2;LMAN1;LMAN2;TMED3;TMED2;TMED1;ERGIC3;SEC22B;ERGIC1;TMED4
COPI-coated vesicle membrane (GO:0030663)	8/17	3.98044e-05	0.00149045	0	0	9.31368	94.3618	COPB2;COPA;KDELR1;TMED3;COPZ2;KDELR2;KDELR3;COPZ1
Golgi membrane (GO:0000139)	67/472	5.2377e-05	0.00176511	0	0	1.75523	17.3014	B4GALT2;B4GALT3;B4GALT1;KDELR1;GALNT15;ECE2;HS6ST1;GOLGA2;GOLGA3;C1GALT1C1;OSBP;TMED3;ARFIP2;TMED2;MAN1A1;TRIM23;CSGALNACT1;GABARAPL2;SREBF1;TMED9;CHST7;COG7;COG6;CHPF2;ENTPD4;COPZ2;WIPI1;HLA-F;POMGNT1;COPZ1;ARFGAP1;BET1L;SCAMP2;HLA-E;TPST1;RAB31;KDELR2;KDELR3;SEC22B;ST6GALNAC4;B4GALT7;CHST2;B4GALT4;COPB2;COPA;LMAN2L;STX16;GCNT1;RHOBTB3;LMAN1;CHSY1;CHST12;LMAN2;SCAP;ST3GAL6;MGAT1;SLC35A2;GALNT5;G…
cis-Golgi network (GO:0005801)	15/57	8.1302e-05	0.0024908	0	0	3.75041	35.3189	LRPAP1;SLC10A7;KDELR1;GPR108;ANGEL1;GBF1;COPZ2;AZIN2;GOLGA2;IFT20;TRAPPC6A;AKAP9;KDELR2;KDELR3;MPPE1
coated vesicle (GO:0030135)	18/84	0.00028948	0.00812957	0	0	2.86513	23.3435	TMED9;LMAN2L;SORT1;STON1;YIF1A;YIF1B;GOLGA2;LMAN1;DAB2;LMAN2;TMED3;TMED2;TMED1;GPR107;ERGIC3;ERGIC1;VAMP2;TMED4
intrinsic component of endoplasmic reticulum membrane (GO:0031227)	22/121	0.000751158	0.0170035	0	0	2.33571	16.8029	TRAM1;ELOVL4;PGAP3;TECR;ELOVL3;EIF2AK3;DERL1;SYVN1;DOLK;FITM2;HACD3;BSCL2;HSD11B1;DPM3;TBL2;STIM1;EMC3;SARAF;ERGIC3;EMC7;SLC37A3;ERGIC1
zymogen granule (GO:0042588)	4/6	0.000756831	0.0170035	0	0	20.9158	150.308	DMBT1;TMED2;CUZD1;VAMP2
zymogen granule membrane (GO:0042589)	4/6	0.000756831	0.0170035	0	0	20.9158	150.308	DMBT1;TMED2;CUZD1;VAMP2
endoplasmic reticulum-Golgi intermediate compartment membrane (GO:0033116)	12/49	0.00083422	0.0175708	0	0	3.40083	24.1085	GOLGA2;LMAN1;TMED9;KDELR1;TMED3;TMED2;AZIN2;MGAT1;PLPP3;SEC22B;AREG;BET1
Golgi trans cisterna (GO:0000138)	5/11	0.00149856	0.0297067	0	0	8.71799	56.6953	B4GALT1;YIPF2;YIPF6;BET1L;BET1
COPI-coated vesicle (GO:0030137)	4/7	0.00164343	0.0307686	0	0	13.9431	89.3887	KDELR1;TMED2;KDELR2;KDELR3
intracellular organelle lumen (GO:0070013)	99/848	0.00179046	0.0317571	0	0	1.40203	8.86823	POGLUT1;SPARC;ALKBH7;PDK4;CHGB;IGFBP1;ARSA;PDHX;IGFBP4;IGFBP3;COL23A1;WNT5A;P3H2;P3H1;PRLR;PDIA5;SELENOM;CRISPLD2;LACTB2;EOGT;COL8A1;COL4A5;PPIB;SCG2;CFD;H6PD;AK3;LTBP1;DGUOK;ARSK;PENK;SERPINH1;IGFBP7;ARSG;CGA;WNT4;MPST;CRTAP;JUP;ADHFE1;INSR;PYCR1;COL1A1;BMP4;ALDH6A1;COL5A1;P4HA1;P4HA3;COL5A2;CALU;COL9A2;FKBP14;COL14A1;MIA3;PYGL;PRL;PCSK5;MYDGF;MCEE;ALDH2;ADAMTSL4;PGM1;AASS;GPX8;GPX7;SUMF2;COASY;…
coated vesicle membrane (GO:0030662)	12/55	0.00243197	0.0409788	0	0	2.92533	17.6077	LMAN1;SEC13;KDELR1;SAR1B;TMED2;KDELR2;KDELR3;HLA-F;SEC22B;AREG;SEC31B;HLA-E
integral component of endoplasmic reticulum membrane (GO:0030176)	23/142	0.0028428	0.0456202	0	0	2.03042	11.9043	TRAM1;ELOVL4;TECR;ELOVL3;EIF2AK3;DERL1;SYVN1;DOLK;FITM2;HLA-F;HACD3;HLA-E;BSCL2;HSD11B1;DPM3;TBL2;STIM1;EMC3;SARAF;ERGIC3;EMC7;SLC37A3;ERGIC1
vesicle coat (GO:0030120)	9/36	0.00313858	0.0480774	0	0	3.49119	20.1232	COPB2;COPA;SEC13;SAR1A;SAR1B;TMED3;COPZ2;SEC31B;COPZ1
COPI vesicle coat (GO:0030126)	5/13	0.00359817	0.052721	0	0	6.53777	36.7902	COPB2;COPA;TMED3;COPZ2;COPZ1
azurophil granule membrane (GO:0035577)	12/58	0.00387417	0.0543998	0	0	2.7341	15.1836	NCSTN;SYNGR1;B4GALT1;ATP8A1;TMEM179B;RAB3D;SURF4;LPCAT1;FPR1;MGST1;VAMP1;CKAP4
lysosomal membrane (GO:0005765)	43/330	0.00542831	0.0731736	0	0	1.57765	8.22922	IFITM3;SLC46A3;SLC48A1;IFITM1;IFITM2;B4GALT1;ATP8A1;TMEM179B;RAB3D;FPR1;MGST1;LPCAT1;PLD1;LITAF;WDR24;CLN5;NCSTN;SYNGR1;GPR137;ENPP1;SLC26A11;SLC39A8;LDLR;ABCD1;VPS39;TRIM23;ATP6V0B;SEC13;SLC11A2;SURF4;ATP11A;HLA-F;MCOLN2;CKAP4;TPCN1;DAB2;WDR81;NPC1;RRAGB;TMEM106B;VAMP1;TMEM9;SIDT2
basolateral plasma membrane (GO:0016323)	23/151	0.00617115	0.0799876	0	0	1.88672	9.59938	SLC46A1;SLC13A3;B4GALT1;PIANP;SLC47A1;CADM1;SLC16A12;SLC40A1;ERBIN;LIN7A;ABCA8;LIN7B;ADRA2A;NKD2;TJP1;SLC7A8;PDPN;ENPP1;SLC39A8;PLPP3;LDLR;SLC26A6;ATP6V1B1
autophagosome membrane (GO:0000421)	6/22	0.00972134	0.121337	0	0	3.92319	18.1778	GABARAPL2;UVRAG;GABARAPL1;WDR81;ATG9A;WIPI1
transport vesicle membrane (GO:0030658)	11/60	0.0139519	0.167921	0	0	2.35107	10.0441	LMAN1;SEC13;RAB3A;SAR1B;TMED2;ECE2;HLA-F;SEC22B;AREG;VAMP2;HLA-E
ER to Golgi transport vesicle membrane (GO:0012507)	10/54	0.0173995	0.200619	0	0	2.3795	9.64011	LMAN1;SEC13;SAR1A;SAR1B;TMED2;HLA-F;SEC22B;AREG;SEC31B;HLA-E
protein kinase complex (GO:1902911)	3/7	0.0178592	0.200619	0	0	7.83806	31.55	IRS1;INSR;MAP3K5
supramolecular fiber (GO:0099512)	5/19	0.0209152	0.227368	0	0	3.73464	14.4429	FBN2;ELN;FBLN1;LTBP1;SNCA
secretory granule membrane (GO:0030667)	34/274	0.0240489	0.253265	0	0	1.48779	5.54598	SERPINB10;SPARC;RAB3A;B4GALT1;ATP8A1;TMEM179B;RAB3D;FPR1;MGST1;LPCAT1;ITPR1;PLD1;CUZD1;NCSTN;SYNGR1;PGRMC1;DMBT1;ORMDL3;TMED2;CD14;SNCA;ATP8B4;MME;SLC30A5;SURF4;CYBA;RHOF;ATP11A;TNFRSF1B;CKAP4;RAB31;TMX3;VAMP1;VAMP2
serine C-palmitoyltransferase complex (GO:0017059)	3/8	0.0267391	0.273063	0	0	6.2701	22.708	ORMDL3;ORMDL1;SPTSSA
glial cell projection (GO:0097386)	4/14	0.0286106	0.283582	0	0	4.18132	14.8603	SLC1A1;SLC1A2;ABCA7;FYN
COPII vesicle coat (GO:0030127)	4/15	0.036381	0.350297	0	0	3.80099	12.5954	SEC13;SAR1A;SAR1B;SEC31B
Hrd1p ubiquitin ligase ERAD-L complex (GO:0000839)	3/9	0.0375448	0.351461	0	0	5.2248	17.1489	DERL1;SYVN1;FAM8A1
Golgi cisterna (GO:0031985)	9/53	0.0389035	0.354337	0	0	2.14032	6.94892	GOLGA2;B4GALT1;SLC10A7;YIPF2;STX16;GCNT1;YIPF6;BET1L;BET1
trans-Golgi network (GO:0005802)	29/239	0.0448243	0.397521	0	0	1.44847	4.49752	ATP8A1;STX16;GCNT1;RHOBTB3;PCSK5;RNF215;OSBP;ARFIP2;ATP8B4;COG7;SLC10A7;CHST7;COG6;MME;YIPF2;GPR108;GBF1;ATG9A;AZIN2;WIPI1;ATP11A;SCAMP2;TRAPPC6A;RAB31;YIPF6;TGFBI;PLPP3;CHST2;VAMP2
voltage-gated calcium channel complex (GO:0005891)	6/31	0.049023	0.423142	0	0	2.5096	7.56762	PDE4D;PDE4B;CACNA2D3;CACHD1;CACNA1C;HSPA2
Hrd1p ubiquitin ligase complex (GO:0000836)	3/10	0.0502245	0.423142	0	0	4.47815	13.3953	DERL1;SYVN1;FAM8A1
lysosome (GO:0005764)	52/477	0.0575576	0.466772	0	0	1.28525	3.66934	SLC48A1;IFITM3;IFITM1;IFITM2;LITAF;SGSH;GPR137;ENPP1;SLC26A11;SLC39A8;ACP2;ABCD1;VPS39;TRIM23;SRGN;ARSA;ATP6V0B;SEC13;SLC2A13;SLC11A2;ATP11A;HLA-F;DCN;WDR81;NPC1;RRAGB;NAAA;TMEM106B;TMEM9;PCYOX1;SIDT2;CD1D;PLD1;WDR24;CLN5;TMEM25;NCSTN;AP5M1;ARSG;LDLR;SNCA;UVRAG;SORT1;LUM;FUCA1;MCOLN2;TPCN1;GALC;DAB2;PPT1;PPT2;ITM2C
clathrin-sculpted monoamine transport vesicle (GO:0070081)	2/5	0.0639344	0.466772	0	0	6.96356	19.1491	RAB3A;VAMP2
clathrin-sculpted monoamine transport vesicle membrane (GO:0070083)	2/5	0.0639344	0.466772	0	0	6.96356	19.1491	RAB3A;VAMP2
elastic fiber (GO:0071953)	2/5	0.0639344	0.466772	0	0	6.96356	19.1491	ELN;FBLN1
MPP7-DLG1-LIN7 complex (GO:0097025)	2/5	0.0639344	0.466772	0	0	6.96356	19.1491	LIN7A;LIN7B
Golgi medial cisterna (GO:0005797)	3/11	0.0646898	0.466772	0	0	3.91817	10.7285	SLC10A7;YIPF2;YIPF6
platelet alpha granule lumen (GO:0031093)	10/67	0.0650988	0.466772	0	0	1.8355	5.0143	SRGN;CFD;SPARC;HGF;SERPINE1;IGF2;PCYOX1L;IGF1;LEFTY2;VEGFA
lytic vacuole (GO:0000323)	26/219	0.067954	0.477094	0	0	1.41189	3.79646	CD1D;SGSH;CLN5;TMEM25;AP5M1;ACP2;ARSG;LDLR;SNCA;ARSA;UVRAG;SORT1;FUCA1;SLC2A13;TPCN1;GALC;NPC1;RRAGB;NAAA;PPT1;TMEM106B;PPT2;TMEM9;ITM2C;PCYOX1;SIDT2
filopodium membrane (GO:0031527)	3/12	0.0808253	0.544763	0	0	3.48263	8.76043	PDPN;DMD;ANTXR1
integral component of vacuolar membrane (GO:0031166)	3/12	0.0808253	0.544763	0	0	3.48263	8.76043	SLC46A3;NPC1;ENTPD4
cortical endoplasmic reticulum (GO:0032541)	2/6	0.0904469	0.5567	0	0	5.22238	12.5493	ARV1;STIM1
MHC class I protein complex (GO:0042612)	2/6	0.0904469	0.5567	0	0	5.22238	12.5493	HFE;HLA-E
zonula adherens (GO:0005915)	2/6	0.0904469	0.5567	0	0	5.22238	12.5493	JUP;SORBS1
platelet alpha granule (GO:0031091)	12/90	0.0924578	0.5567	0	0	1.60958	3.83242	SRGN;CFD;SPARC;TMX3;HGF;SERPINE1;IGF2;PCYOX1L;IGF1;LEFTY2;SNCA;VEGFA
lytic vacuole membrane (GO:0098852)	30/267	0.0930761	0.5567	0	0	1.3265	3.14956	IFITM3;SLC48A1;IFITM1;IFITM2;PLD1;LITAF;WDR24;CLN5;NCSTN;GPR137;ENPP1;SLC26A11;SLC39A8;ABCD1;VPS39;TRIM23;ATP6V0B;SEC13;SLC11A2;ATP11A;HLA-F;MCOLN2;TPCN1;DAB2;WDR81;NPC1;RRAGB;TMEM106B;TMEM9;SIDT2
phagocytic vesicle membrane (GO:0030670)	7/45	0.0941599	0.5567	0	0	1.92596	4.55059	ATP6V0B;RAB31;DMBT1;CYBA;HLA-F;SEC22B;HLA-E
vacuolar membrane (GO:0005774)	7/45	0.0941599	0.5567	0	0	1.92596	4.55059	GABARAPL2;UVRAG;GABARAPL1;WDR81;ATG9A;WIPI1;ATP6V1B1
rough endoplasmic reticulum (GO:0005791)	5/29	0.104181	0.60533	0	0	2.17735	4.92433	LRPAP1;RPN1;SUCO;SEC62;CKAP4
hemidesmosome (GO:0030056)	2/7	0.119482	0.682465	0	0	4.17768	8.87585	JUP;ERBIN
cytoplasmic vesicle membrane (GO:0030659)	40/380	0.126489	0.710447	0	0	1.23299	2.54932	SERPINB10;SLC48A1;RAB3A;B4GALT1;TMEM179B;FPR1;ITPR1;ECE2;ABHD17C;ANTXR1;RHOBTB2;NCSTN;CHMP1B;TMEM67;ORMDL3;SH3BP5;CD14;LDLR;GRIA3;GRIA4;WNT4;ATP6V0B;MME;ATP6AP1;SORT1;INSR;SLC30A5;ABCA4;TMEM190;WNT5A;WIPI1;RHOF;RHOB;TPCN1;RNF144A;RAB31;UBAP1;TLR4;ITM2B;VAMP2
astrocyte projection (GO:0097449)	2/8	0.150396	0.779747	0	0	3.48121	6.59508	SLC2A13;SLC1A2
clathrin-sculpted gamma-aminobutyric acid transport vesicle (GO:0061200)	2/8	0.150396	0.779747	0	0	3.48121	6.59508	RAB3A;VAMP2
clathrin-sculpted gamma-aminobutyric acid transport vesicle membrane (GO:0061202)	2/8	0.150396	0.779747	0	0	3.48121	6.59508	RAB3A;VAMP2
extrinsic component of endosome membrane (GO:0031313)	2/8	0.150396	0.779747	0	0	3.48121	6.59508	WDR81;WDR91
integral component of synaptic membrane (GO:0099699)	2/8	0.150396	0.779747	0	0	3.48121	6.59508	NLGN2;SLC1A2
Golgi-associated vesicle membrane (GO:0030660)	4/24	0.152903	0.78073	0	0	2.08951	3.92401	KDELR1;KDELR2;KDELR3;ITM2B
basement membrane (GO:0005604)	7/52	0.165912	0.834514	0	0	1.62574	2.92032	LAMA2;LAMB2;P3H2;ERBIN;COL4A5;NID1;NID2
adherens junction (GO:0005912)	15/132	0.178104	0.861532	0	0	1.34076	2.31332	JUP;PTPRM;LIN7A;SORBS1;LIN7B;NDRG1;DLL1;VEGFA;PDLIM1;TJP1;AHI1;TRIM29;CDH11;PLPP3;FERMT2
cell projection membrane (GO:0031253)	11/92	0.17898	0.861532	0	0	1.41975	2.44266	LIMA1;B4GALT1;SLC22A5;SLC7A8;TMEM67;SLC11A2;PDPN;DMD;ANTXR1;SLC26A6;TMEM231
membrane raft (GO:0045121)	18/163	0.180928	0.861532	0	0	1.29846	2.21993	ABCA1;MME;ANGPT1;SLC1A2;SORBS1;TNFRSF1B;DLL1;PPP2R1B;STIM1;PDPN;SERPINH1;PPT1;CD226;DMD;FYN;CD14;PLPP3;PLPP1
platelet alpha granule membrane (GO:0031092)	3/17	0.18151	0.861532	0	0	2.23822	3.8194	SPARC;TMX3;SNCA
endosome membrane (GO:0010008)	33/325	0.206966	0.966281	0	0	1.18276	1.86308	IFITM3;SLC48A1;CD274;IFITM2;ABHD17C;ANTXR1;NDRG1;RHOBTB2;NCSTN;CHMP1B;WDR91;CD14;LDLR;VPS39;ATP6V0B;MON2;ATP6AP1;SORT1;INSR;SLC11A2;WIPI1;HLA-F;DKK1;MR1;HLA-E;SCAMP2;RHOB;TPCN1;RNF144A;RAB31;WDR81;UBAP1;TLR4
integral component of plasma membrane (GO:0005887)	136/1454	0.209313	0.966281	0	0	1.08324	1.6941	KCNG2;CD83;IRS1;HFE;ICAM4;ICAM5;HS6ST1;ICAM1;EDNRA;EDNRB;SLC16A6;ENPP1;SLC26A11;SLC39A8;PLXNC1;IL6R;SLC16A4;EPHB3;CMKLR1;IL13RA1;KIRREL3;PDGFRA;IL1R1;SLC30A5;SLC11A2;CYBA;ATP11A;TM4SF1;EREG;SCNN1G;BCAM;STIM1;AKAP9;CD226;ROR2;PLPP3;PLPP1;TRABD2A;PCDH10;SLC1A1;LPAR1;SLC1A2;CSF2RB;CD1D;CACNA1C;PCDH18;NCSTN;C7;ANKH;TSPAN9;FLRT3;ADGRG6;KCNMB4;STXBP5;RHBDL1;ASIC1;ABCA1;FZD4;INSR;SLC33A1;SLC16A12;HTR1B;…
apical dendrite (GO:0097440)	2/10	0.215743	0.969407	0	0	2.61062	4.00382	MAP2;SLC1A1
integral component of lysosomal membrane (GO:1905103)	2/10	0.215743	0.969407	0	0	2.61062	4.00382	SLC46A3;NPC1
brush border membrane (GO:0031526)	5/37	0.219049	0.97131	0	0	1.63229	2.47857	LIMA1;B4GALT1;SLC22A5;SLC11A2;SLC26A6
early endosome membrane (GO:0031901)	11/97	0.226415	0.990934	0	0	1.33684	1.98572	IFITM3;CD274;MON2;RAB31;WDR81;WDR91;HLA-F;DKK1;MR1;LITAF;HLA-E
late endosome membrane (GO:0031902)	8/68	0.241608	0.999991	0	0	1.39315	1.97888	IFITM2;WDR81;WDR91;SLC11A2;TMEM9;LITAF;MR1;VPS39
filopodium (GO:0030175)	7/58	0.24166	0.999991	0	0	1.43401	2.03661	ACTA2;KITLG;MAP2;PDPN;DMD;CD302;ANTXR1
secretory vesicle (GO:0099503)	4/29	0.245216	0.999991	0	0	1.67115	2.349	RAB3D;IGF1;NKD2;SYTL2
intracellular vesicle (GO:0097708)	2/11	0.249311	0.999991	0	0	2.32042	3.22319	ABCA1;ITSN1
microfibril (GO:0001527)	2/11	0.249311	0.999991	0	0	2.32042	3.22319	FBN2;LTBP1
microvillus membrane (GO:0031528)	2/11	0.249311	0.999991	0	0	2.32042	3.22319	SLC7A8;PDPN
MHC protein complex (GO:0042611)	3/20	0.252376	0.999991	0	0	1.84294	2.53742	HFE;HLA-F;HLA-E
autophagosome (GO:0005776)	8/69	0.254102	0.999991	0	0	1.37023	1.87725	GABARAPL2;UVRAG;GABARAPL1;WDR81;ATG9A;NCOA4;NBR1;WIPI1
dendrite (GO:0030425)	27/270	0.25974	0.999991	0	0	1.16196	1.5664	SLC1A1;KNDC1;SAV1;MAP2;PENK;DNER;ABL1;APOD;FYN;NCDN;GABRE;KIRREL3;FARP1;HOMER1;MME;FZD4;BDNF;INSR;CRIPT;AZIN2;HTR1B;CPT1C;GCHFR;BIN1;HAP1;RPL28;CPEB4
specific granule membrane (GO:0035579)	10/91	0.271737	0.999991	0	0	1.28994	1.68069	PGRMC1;ATP8B4;ATP8A1;ORMDL3;VAMP1;CYBA;ATP11A;TNFRSF1B;PLD1;CKAP4
platelet dense granule (GO:0042827)	3/21	0.276857	0.999991	0	0	1.74045	2.23519	RARRES2;ITPR1;TIMP3
azurophil granule (GO:0042582)	16/155	0.28032	0.999991	0	0	1.20302	1.53003	ARSA;B4GALT1;ATP8A1;TMEM179B;RAB3D;FUCA1;SURF4;FPR1;MGST1;LPCAT1;CKAP4;NCSTN;SYNGR1;CREG1;VAMP1;ELANE
intrinsic component of mitochondrial membrane (GO:0098573)	2/12	0.283008	0.999991	0	0	2.08827	2.63598	ADCK1;COX11
NADPH oxidase complex (GO:0043020)	2/12	0.283008	0.999991	0	0	2.08827	2.63598	NOX4;CYBA
catenin complex (GO:0016342)	4/31	0.285097	0.999991	0	0	1.54719	1.94161	CDH4;JUP;CDH11;CDH26
Golgi stack (GO:0005795)	4/31	0.285097	0.999991	0	0	1.54719	1.94161	STX16;GALNT2;GCNT1;AKAP9
microbody membrane (GO:0031903)	6/52	0.301292	0.999991	0	0	1.36234	1.63437	ALDH3A2;PEX11A;DHRS7B;NBR1;MGST1;ABCD1
endocytic vesicle membrane (GO:0030666)	16/158	0.306695	0.999991	0	0	1.17741	1.39158	ATP6V0B;FZD4;WNT5A;CYBA;HLA-F;AREG;EREG;HLA-E;DMBT1;ROR2;SEC22B;LDLR;GRIA3;VAMP2;GRIA4;WNT4
integral component of peroxisomal membrane (GO:0005779)	2/13	0.316555	0.999991	0	0	1.89832	2.18355	PEX11A;ABCD1
peroxisomal membrane (GO:0005778)	6/53	0.317064	0.999991	0	0	1.33328	1.53148	ALDH3A2;PEX11A;DHRS7B;NBR1;MGST1;ABCD1
lysosomal lumen (GO:0043202)	9/86	0.337513	0.999991	0	0	1.22082	1.326	GALC;ARSA;LUM;FUCA1;NAAA;PPT1;PPT2;DCN;SGSH
axonal growth cone (GO:0044295)	2/14	0.349722	0.999991	0	0	1.74003	1.82811	FLRT3;FKBP4
intrinsic component of peroxisomal membrane (GO:0031231)	2/14	0.349722	0.999991	0	0	1.74003	1.82811	PEX11A;ABCD1
platelet dense granule lumen (GO:0031089)	2/14	0.349722	0.999991	0	0	1.74003	1.82811	RARRES2;TIMP3
integral component of mitochondrial membrane (GO:0032592)	7/66	0.355167	0.999991	0	0	1.23902	1.28259	CPT1A;SLC25A19;ADCK1;COX18;COX11;SFXN1;MGARP
calcium channel complex (GO:0034704)	5/45	0.357748	0.999991	0	0	1.30526	1.34171	PDE4D;PDE4B;CACNA2D3;CACHD1;CACNA1C
lipid droplet (GO:0005811)	8/77	0.359604	0.999991	0	0	1.21083	1.23838	BSCL2;RDH10;OSBPL2;LPCAT1;PLIN1;METTL7A;CKAP4;PNPLA2
extracellular membrane-bounded organelle (GO:0065010)	6/56	0.364989	0.999991	0	0	1.25308	1.26297	ARRDC4;RAB3A;IFT172;SLC11A2;MGAT1;GRIA4
Cul4B-RING E3 ubiquitin ligase complex (GO:0031465)	1/5	0.367205	0.999991	0	0	2.6097	2.61448	CUL4B
cytoplasmic side of lysosomal membrane (GO:0098574)	1/5	0.367205	0.999991	0	0	2.6097	2.61448	LITAF
intrinsic component of presynaptic membrane (GO:0098889)	1/5	0.367205	0.999991	0	0	2.6097	2.61448	SLC1A2
meiotic spindle (GO:0072687)	1/5	0.367205	0.999991	0	0	2.6097	2.61448	HSPA2
rDNA heterochromatin (GO:0033553)	1/5	0.367205	0.999991	0	0	2.6097	2.61448	NOP53
PRC1 complex (GO:0035102)	2/15	0.382318	0.999991	0	0	1.60609	1.54427	CBX8;CBX7
proton-transporting V-type ATPase complex (GO:0033176)	2/15	0.382318	0.999991	0	0	1.60609	1.54427	ATP6AP1;ATP6V1B1
clathrin-coated endocytic vesicle membrane (GO:0030669)	7/69	0.399294	0.999991	0	0	1.17887	1.08227	FZD4;WNT5A;ROR2;AREG;LDLR;VAMP2;EREG
glutamatergic synapse (GO:0098978)	7/69	0.399294	0.999991	0	0	1.17887	1.08227	CADPS2;SLITRK4;WNT5A;AKAP9;DLGAP1;NPTXR;ADGRL3
synaptic membrane (GO:0097060)	3/26	0.400249	0.999991	0	0	1.36172	1.24688	SRPX2;FLRT3;AKAP9
potassium channel complex (GO:0034705)	8/80	0.400528	0.999991	0	0	1.16019	1.06154	KCNG2;KCNK6;KCNJ8;AKAP9;KCNMB4;ABCC9;KCNK1;HCN2
extracellular vesicle (GO:1903561)	6/59	0.413219	0.999991	0	0	1.18196	1.04459	ARRDC4;RAB3A;IFT172;SLC11A2;MGAT1;GRIA4
cation-transporting ATPase complex (GO:0090533)	2/16	0.414189	0.999991	0	0	1.49129	1.31447	KCNJ8;ABCC9
cell-substrate junction (GO:0030055)	36/394	0.416414	0.999991	0	0	1.05038	0.92021	STX16;FHL1;FHL2;SLA;HACD3;ICAM1;PPP1CB;AKAP12;PDLIM1;LIMA1;IL1RL1;NCSTN;CSRP1;TSPAN9;DMD;TNS4;TNS2;TGM2;TLE2;JUP;MME;ERBIN;AFAP1;RPL13A;LAYN;SORBS1;REXO2;RHOB;DAB2;MARCKS;PTK7;ITGBL1;PPIB;PHLDB2;FERMT2;LIMS1
membrane attack complex (GO:0005579)	1/6	0.422557	0.999991	0	0	2.08764	1.79836	C7
platelet dense granule membrane (GO:0031088)	1/6	0.422557	0.999991	0	0	2.08764	1.79836	ITPR1
postsynaptic recycling endosome (GO:0098837)	1/6	0.422557	0.999991	0	0	2.08764	1.79836	ZDHHC2
symmetric synapse (GO:0032280)	1/6	0.422557	0.999991	0	0	2.08764	1.79836	NLGN2
actin-based cell projection (GO:0098858)	8/83	0.441468	0.999991	0	0	1.1136	0.910533	ACTA2;KITLG;ANGPT1;PDPN;STARD10;DMD;CD302;ATP6V1B1
desmosome (GO:0030057)	2/17	0.445212	0.999991	0	0	1.3918	1.12625	B4GALT1;JUP
intrinsic component of mitochondrial inner membrane (GO:0031304)	4/39	0.448074	0.999991	0	0	1.19302	0.957757	SLC25A19;COX18;COX11;SFXN1
nuclear inner membrane (GO:0005637)	3/28	0.44828	0.999991	0	0	1.25265	1.00504	TMEM120B;DPY19L3;UNC50
cation channel complex (GO:0034703)	7/73	0.457944	0.999991	0	0	1.10718	0.86472	SCNN1G;TRPC6;PDE4D;AKAP9;KCNK1;GRIA3;GRIA4
voltage-gated potassium channel complex (GO:0008076)	7/73	0.457944	0.999991	0	0	1.10718	0.86472	KCNG2;KCNK6;KCNJ8;AKAP9;KCNMB4;KCNK1;HCN2
integral component of mitochondrial inner membrane (GO:0031305)	5/51	0.46435	0.999991	0	0	1.13464	0.870397	SLC25A19;COX18;MTX3;COX11;SFXN1
clathrin-coated endocytic vesicle (GO:0045334)	8/85	0.468559	0.999991	0	0	1.08455	0.822193	CEMIP;FZD4;WNT5A;ROR2;AREG;LDLR;VAMP2;EREG
astral microtubule (GO:0000235)	1/7	0.473069	0.999991	0	0	1.73961	1.30212	MAP9
cis-Golgi network membrane (GO:0033106)	1/7	0.473069	0.999991	0	0	1.73961	1.30212	GPR108
cytoskeleton of presynaptic active zone (GO:0048788)	1/7	0.473069	0.999991	0	0	1.73961	1.30212	RIMS2
gamma-secretase complex (GO:0070765)	1/7	0.473069	0.999991	0	0	1.73961	1.30212	NCSTN
integral component of postsynaptic membrane (GO:0099055)	1/7	0.473069	0.999991	0	0	1.73961	1.30212	NLGN2
integral component of presynaptic membrane (GO:0099056)	1/7	0.473069	0.999991	0	0	1.73961	1.30212	SLC1A2
NSL complex (GO:0044545)	1/7	0.473069	0.999991	0	0	1.73961	1.30212	KANSL1L
pi-body (GO:0071546)	1/7	0.473069	0.999991	0	0	1.73961	1.30212	MOV10L1
PTW/PP1 phosphatase complex (GO:0072357)	1/7	0.473069	0.999991	0	0	1.73961	1.30212	PPP1CB
exocytic vesicle membrane (GO:0099501)	4/41	0.487496	0.999991	0	0	1.12841	0.810735	SYNGR1;SYNGR2;VAMP1;VAMP2
synaptic vesicle membrane (GO:0030672)	4/41	0.487496	0.999991	0	0	1.12841	0.810735	SYNGR1;SYNGR2;VAMP1;VAMP2
exocytic vesicle (GO:0070382)	3/30	0.494677	0.999991	0	0	1.15973	0.816277	IGF1;NKD2;SYTL2
anaphase-promoting complex (GO:0005680)	2/19	0.504359	0.999991	0	0	1.22792	0.84047	CUL7;ANAPC16
cytoplasmic dynein complex (GO:0005868)	2/19	0.504359	0.999991	0	0	1.22792	0.84047	DYNC2H1;DYNC2LI1
phagocytic vesicle (GO:0045335)	9/100	0.515154	0.999991	0	0	1.03221	0.684653	ABCA1;ATP6V0B;FMNL1;RAB31;DMBT1;CYBA;HLA-F;SEC22B;HLA-E
focal adhesion (GO:0005925)	34/387	0.515266	0.999991	0	0	1.00518	0.666508	STX16;FHL1;FHL2;SLA;HACD3;ICAM1;PPP1CB;AKAP12;PDLIM1;LIMA1;IL1RL1;NCSTN;CSRP1;TSPAN9;TNS4;TNS2;TGM2;TLE2;JUP;MME;AFAP1;RPL13A;LAYN;SORBS1;REXO2;RHOB;DAB2;MARCKS;PTK7;ITGBL1;PPIB;PHLDB2;FERMT2;LIMS1
chromatoid body (GO:0033391)	1/8	0.519165	0.999991	0	0	1.49101	0.977406	ARNTL
core mediator complex (GO:0070847)	1/8	0.519165	0.999991	0	0	1.49101	0.977406	MED8
extrinsic component of external side of plasma membrane (GO:0031232)	1/8	0.519165	0.999991	0	0	1.49101	0.977406	WNT2
HFE-transferrin receptor complex (GO:1990712)	1/8	0.519165	0.999991	0	0	1.49101	0.977406	HFE
inhibitory synapse (GO:0060077)	1/8	0.519165	0.999991	0	0	1.49101	0.977406	NLGN2
MOZ/MORF histone acetyltransferase complex (GO:0070776)	1/8	0.519165	0.999991	0	0	1.49101	0.977406	ING5
neuron to neuron synapse (GO:0098984)	1/8	0.519165	0.999991	0	0	1.49101	0.977406	SLC1A1
protein serine/threonine phosphatase complex (GO:0008287)	1/8	0.519165	0.999991	0	0	1.49101	0.977406	PPP1CB
proton-transporting V-type ATPase, V1 domain (GO:0033180)	1/8	0.519165	0.999991	0	0	1.49101	0.977406	ATP6V1B1
vacuolar proton-transporting V-type ATPase, V1 domain (GO:0000221)	1/8	0.519165	0.999991	0	0	1.49101	0.977406	ATP6V1B1
axon (GO:0030424)	18/204	0.520317	0.999991	0	0	1.00995	0.659819	KIRREL3;RAB3A;MME;BDNF;INSR;SEMA3A;SLC1A1;AZIN2;CPT1C;MYPN;BIN1;MAP7;PPT1;ADGRL1;NCDN;MAP9;ADGRL3;SNCA
AMPA glutamate receptor complex (GO:0032281)	2/20	0.532358	0.999991	0	0	1.15964	0.731082	GRIA3;GRIA4
clathrin-coated vesicle membrane (GO:0030665)	8/90	0.534753	0.999991	0	0	1.01814	0.637307	RAB3A;FZD4;WNT5A;ROR2;AREG;LDLR;VAMP2;EREG
non-motile cilium (GO:0097730)	3/32	0.539037	0.999991	0	0	1.07963	0.667181	AHI1;WDR19;IFT122
specific granule (GO:0042581)	14/160	0.539952	0.999991	0	0	1.00063	0.616665	GHDC;ATP8B4;ATP8A1;JUP;CYBA;ATP11A;PLD1;TNFRSF1B;CKAP4;ERP44;PGRMC1;ORMDL3;VAMP1;ELANE
mitochondrial outer membrane (GO:0005741)	11/126	0.548299	0.999991	0	0	0.998129	0.599809	SPART;BNIP3L;CPT1A;PGRMC1;BCL2L11;SLC44A1;MAOA;TOMM7;SPATA18;ACACB;COASY
clathrin-coated vesicle (GO:0030136)	7/80	0.556808	0.999991	0	0	1.00063	0.585903	TMED9;CEMIP;DAB2;SORT1;STON1;GPR107;VAMP2
endocytic vesicle lumen (GO:0071682)	2/21	0.559252	0.999991	0	0	1.09854	0.638424	SPARC;SAA1
mitochondrial outer membrane translocase complex (GO:0005742)	2/21	0.559252	0.999991	0	0	1.09854	0.638424	MTX3;TOMM7
H3 histone acetyltransferase complex (GO:0070775)	1/9	0.561231	0.999991	0	0	1.30456	0.753544	ING5
mitochondrial respiratory chain complex III (GO:0005750)	1/9	0.561231	0.999991	0	0	1.30456	0.753544	UQCRC2
multivesicular body membrane (GO:0032585)	1/9	0.561231	0.999991	0	0	1.30456	0.753544	TMEM9
outer dynein arm (GO:0036157)	1/9	0.561231	0.999991	0	0	1.30456	0.753544	DNAL1
platelet dense tubular network membrane (GO:0031095)	1/9	0.561231	0.999991	0	0	1.30456	0.753544	ITPR1
transferase complex, transferring phosphorus-containing groups (GO:0061695)	1/9	0.561231	0.999991	0	0	1.30456	0.753544	MAP3K5
microvillus (GO:0005902)	5/57	0.565011	0.999991	0	0	1.00339	0.572843	SLC7A8;ANGPT1;PDPN;STARD10;ATP6V1B1
peroxisome (GO:0005777)	11/128	0.56989	0.999991	0	0	0.980959	0.551606	ALDH3A2;TMEM135;RIDA;ACOX2;PEX11A;DHRS7B;ECH1;NBR1;MGST1;ABCD1;NUDT12
recycling endosome membrane (GO:0055038)	5/58	0.580846	0.999991	0	0	0.984399	0.534794	CD274;HLA-F;NDRG1;HLA-E;SCAMP2
integral component of mitochondrial outer membrane (GO:0031307)	2/22	0.585023	0.999991	0	0	1.04356	0.559458	CPT1A;MGARP
cell-cell junction (GO:0005911)	23/271	0.591779	0.999991	0	0	0.967342	0.507489	KIRREL3;B4GALT1;CADM1;JUP;STARD10;PTPRM;LIN7A;SORBS1;LIN7B;NDRG1;DLL1;VEGFA;SAV1;TJP1;PDLIM1;AHI1;TRIM29;PTK7;CDH11;PLPP3;FERMT2;ADGRL3;LIMS1
organelle outer membrane (GO:0031968)	12/142	0.592998	0.999991	0	0	0.962987	0.503223	SPART;BNIP3L;CPT1A;PGRMC1;ITPRIP;BCL2L11;SLC44A1;MAOA;TOMM7;SPATA18;ACACB;COASY
autolysosome (GO:0044754)	1/10	0.599619	0.999991	0	0	1.15955	0.593064	NCOA4
CatSper complex (GO:0036128)	1/10	0.599619	0.999991	0	0	1.15955	0.593064	HSPA2
mitochondrial respiratory chain complex IV (GO:0005751)	1/10	0.599619	0.999991	0	0	1.15955	0.593064	UQCRC2
transcription factor TFIIH core complex (GO:0000439)	1/10	0.599619	0.999991	0	0	1.15955	0.593064	GTF2H5
endoplasmic reticulum tubular network (GO:0071782)	2/23	0.609659	0.999991	0	0	0.993813	0.491793	ARV1;STIM1
intrinsic component of mitochondrial outer membrane (GO:0031306)	2/23	0.609659	0.999991	0	0	0.993813	0.491793	CPT1A;MGARP
Cul3-RING ubiquitin ligase complex (GO:0031463)	3/36	0.620592	0.999991	0	0	0.948558	0.452539	KBTBD6;KLHL2;KBTBD7
intrinsic component of external side of plasma membrane (GO:0031233)	2/24	0.633163	0.999991	0	0	0.948587	0.43353	CD14;F3
pigment granule (GO:0048770)	2/24	0.633163	0.999991	0	0	0.948587	0.43353	GCHFR;SYTL2
dendrite cytoplasm (GO:0032839)	1/11	0.634649	0.999991	0	0	1.04354	0.474477	MAP2
npBAF complex (GO:0071564)	1/11	0.634649	0.999991	0	0	1.04354	0.474477	PHF10
nuclear inclusion body (GO:0042405)	1/11	0.634649	0.999991	0	0	1.04354	0.474477	ATXN1
platelet dense tubular network (GO:0031094)	1/11	0.634649	0.999991	0	0	1.04354	0.474477	ITPR1
neuromuscular junction (GO:0031594)	3/38	0.65749	0.999991	0	0	0.894256	0.374984	SYNGR1;SYNGR2;ASCC1
early phagosome (GO:0032009)	1/12	0.666617	0.999991	0	0	0.948617	0.384702	RAB31
neuron projection cytoplasm (GO:0120111)	1/12	0.666617	0.999991	0	0	0.948617	0.384702	MAP2
transcription factor TFIIH holo complex (GO:0005675)	1/12	0.666617	0.999991	0	0	0.948617	0.384702	GTF2H5
endosome lumen (GO:0031904)	2/26	0.676819	0.999991	0	0	0.869443	0.339389	PRL;PRLR
acrosomal membrane (GO:0002080)	1/13	0.695789	0.999991	0	0	0.869518	0.315382	TMEM190
beta-catenin-TCF complex (GO:1990907)	1/13	0.695789	0.999991	0	0	0.869518	0.315382	TCF4
lamellar body (GO:0042599)	1/13	0.695789	0.999991	0	0	0.869518	0.315382	CKAP4
MIB complex (GO:0140275)	1/13	0.695789	0.999991	0	0	0.869518	0.315382	MTX3
SAM complex (GO:0001401)	1/13	0.695789	0.999991	0	0	0.869518	0.315382	MTX3
mitochondrial matrix (GO:0005759)	28/348	0.706668	0.999991	0	0	0.911657	0.316522	RNASEL;OAT;AK3;ALKBH7;DGUOK;MCEE;RIDA;MTHFD1L;ALDH2;PDK4;D2HGDH;ACSS1;AASS;CBR4;MPST;PDHX;TXNRD2;ADHFE1;GSR;PYCR1;SOD2;COASY;ALDH6A1;PC;PCCA;TST;LACTB2;NAXD
integral component of lumenal side of endoplasmic reticulum membrane (GO:0071556)	2/28	0.716142	0.999991	0	0	0.802475	0.267928	HLA-F;HLA-E
lumenal side of endoplasmic reticulum membrane (GO:0098553)	2/28	0.716142	0.999991	0	0	0.802475	0.267928	HLA-F;HLA-E
melanosome (GO:0042470)	2/28	0.716142	0.999991	0	0	0.802475	0.267928	GCHFR;SYTL2
cytoplasmic side of plasma membrane (GO:0009898)	4/55	0.720116	0.999991	0	0	0.818023	0.268592	RGS2;JUP;TRAF1;LITAF
motile cilium (GO:0031514)	5/68	0.720313	0.999991	0	0	0.82769	0.27154	DYNC2H1;DYNC2LI1;BBS2;IFT81;WDR19
acetylcholine-gated channel complex (GO:0005892)	1/14	0.722409	0.999991	0	0	0.802588	0.260972	STXBP5
pericentric heterochromatin (GO:0005721)	1/14	0.722409	0.999991	0	0	0.802588	0.260972	SNAI1
transcription factor TFTC complex (GO:0033276)	1/14	0.722409	0.999991	0	0	0.802588	0.260972	TAF7
dendrite membrane (GO:0032590)	2/29	0.734248	0.999991	0	0	0.772711	0.238697	INSR;GABRE
germ plasm (GO:0060293)	1/15	0.746701	0.999991	0	0	0.745219	0.217671	MOV10L1
prespliceosome (GO:0071010)	1/15	0.746701	0.999991	0	0	0.745219	0.217671	LUC7L3
RNA polymerase II, core complex (GO:0005665)	1/15	0.746701	0.999991	0	0	0.745219	0.217671	POLR2C
trans-Golgi network transport vesicle (GO:0030140)	1/15	0.746701	0.999991	0	0	0.745219	0.217671	TMED9
triglyceride-rich plasma lipoprotein particle (GO:0034385)	1/15	0.746701	0.999991	0	0	0.745219	0.217671	PCYOX1
U2-type prespliceosome (GO:0071004)	1/15	0.746701	0.999991	0	0	0.745219	0.217671	LUC7L3
very-low-density lipoprotein particle (GO:0034361)	1/15	0.746701	0.999991	0	0	0.745219	0.217671	PCYOX1
cyclin-dependent protein kinase holoenzyme complex (GO:0000307)	2/30	0.75136	0.999991	0	0	0.745073	0.212994	CDKN1A;CCNG1
sarcoplasmic reticulum (GO:0016529)	3/45	0.76588	0.999991	0	0	0.744927	0.198694	GSTM2;STIM1;ITPR1
ciliary membrane (GO:0060170)	2/31	0.767514	0.999991	0	0	0.719342	0.190337	TMEM67;TMEM231
intercalated disc (GO:0014704)	2/31	0.767514	0.999991	0	0	0.719342	0.190337	TMEM65;JUP
transcription factor TFIID complex (GO:0005669)	2/31	0.767514	0.999991	0	0	0.719342	0.190337	TAF7;GTF2H5
cilium (GO:0005929)	18/237	0.768015	0.999991	0	0	0.8562	0.22599	DYNC2H1;BBS2;TUB;PDGFRA;IFT140;IFT172;WDR19;IFT122;TXNDC15;TMEM231;DYNC2LI1;IFT20;AHI1;IFT43;IFT81;TMEM67;TNPO1;CCDC40
nuclear outer membrane (GO:0005640)	1/16	0.768869	0.999991	0	0	0.6955	0.182802	ITPRIP
secondary lysosome (GO:0005767)	1/16	0.768869	0.999991	0	0	0.6955	0.182802	NCOA4
trans-Golgi network membrane (GO:0032588)	7/99	0.773215	0.999991	0	0	0.793148	0.203996	COG7;RAB31;COG6;STX16;RHOBTB3;ARFIP2;SCAMP2
tertiary granule membrane (GO:0070821)	5/73	0.776234	0.999991	0	0	0.76662	0.194186	ATP8B4;VAMP1;CYBA;ATP11A;PLD1
vesicle membrane (GO:0012506)	5/73	0.776234	0.999991	0	0	0.76662	0.194186	TMEM67;ITPR1;SH3BP5;ECE2;SLC26A6
late endosome (GO:0005770)	14/189	0.779353	0.999991	0	0	0.833476	0.207778	UVRAG;IFITM2;ATG9A;SLC11A2;MR1;TMEM25;AP5M1;WDR81;CHMP1B;WDR91;NBR1;TMEM9;LDLR;VPS39
neuron projection (GO:0043005)	44/556	0.779998	0.999991	0	0	0.894103	0.222152	PCSK1;RAB3A;SEMA3A;SLC1A1;OPRL1;KNDC1;MYPN;SAV1;PGRMC1;MAP2;PENK;DNER;ABL1;MAP7;FYN;APOD;NCDN;GABRE;MAP9;EPHB3;SNCA;BBS2;KIRREL3;MPST;FARP1;HOMER1;MME;FZD4;BDNF;INSR;CRIPT;HTR1B;AZIN2;CPT1C;SSTR2;GCHFR;BIN1;PPT1;ADGRL1;HAP1;RPL28;VAMP2;CPEB4;ADGRL3
caveola (GO:0005901)	4/60	0.78131	0.999991	0	0	0.744781	0.1838	IRS1;INSR;TFPI;PLPP1
ionotropic glutamate receptor complex (GO:0008328)	2/32	0.782746	0.999991	0	0	0.695325	0.170318	GRIA3;GRIA4
endolysosome membrane (GO:0036020)	1/17	0.789097	0.999991	0	0	0.651995	0.154435	LDLR
intrinsic component of synaptic vesicle membrane (GO:0098563)	1/17	0.789097	0.999991	0	0	0.651995	0.154435	RAB3A
protein phosphatase type 2A complex (GO:0000159)	1/17	0.789097	0.999991	0	0	0.651995	0.154435	PPP2R1B
U5 snRNP (GO:0005682)	1/17	0.789097	0.999991	0	0	0.651995	0.154435	AAR2
Golgi-associated vesicle (GO:0005798)	3/47	0.79118	0.999991	0	0	0.710989	0.166535	TMED9;TMED2;ITM2B
secretory granule lumen (GO:0034774)	24/316	0.794394	0.999991	0	0	0.8557	0.196961	CFD;SRGN;ARSA;PCSK1;GHDC;SPARC;JUP;FUCA1;AGL;HGF;RARRES2;SERPINE1;IGF2;IGF1;PYGL;VEGFA;ERP44;CRISPLD2;CREG1;PCYOX1L;TIMP3;ALDOC;LEFTY2;ELANE
heterotrimeric G-protein complex (GO:0005834)	2/33	0.797093	0.999991	0	0	0.672859	0.152593	GNAL;GNB5
specific granule lumen (GO:0035580)	4/62	0.802611	0.999991	0	0	0.71902	0.158102	GHDC;ERP44;JUP;ELANE
GABA-ergic synapse (GO:0098982)	1/18	0.807556	0.999991	0	0	0.613609	0.131154	NLGN2
RNA polymerase III complex (GO:0005666)	1/18	0.807556	0.999991	0	0	0.613609	0.131154	POLR3E
U1 snRNP (GO:0005685)	1/18	0.807556	0.999991	0	0	0.613609	0.131154	LUC7L3
Cul4-RING E3 ubiquitin ligase complex (GO:0080008)	2/34	0.810595	0.999991	0	0	0.651796	0.136869	DCAF8;CUL4B
microbody lumen (GO:0031907)	3/49	0.81416	0.999991	0	0	0.680001	0.139807	ACOX2;ECH1;NUDT12
peroxisomal matrix (GO:0005782)	3/49	0.81416	0.999991	0	0	0.680001	0.139807	ACOX2;ECH1;NUDT12
ion channel complex (GO:0034702)	2/35	0.823288	0.999991	0	0	0.63201	0.122894	TRPC6;STXBP5
Cul2-RING ubiquitin ligase complex (GO:0031462)	1/19	0.8244	0.999991	0	0	0.579488	0.111898	ZER1
GABA-A receptor complex (GO:1902711)	1/19	0.8244	0.999991	0	0	0.579488	0.111898	GABRE
H4/H2A histone acetyltransferase complex (GO:0043189)	1/19	0.8244	0.999991	0	0	0.579488	0.111898	MORF4L2
P granule (GO:0043186)	1/19	0.8244	0.999991	0	0	0.579488	0.111898	MOV10L1
smooth endoplasmic reticulum (GO:0005790)	1/19	0.8244	0.999991	0	0	0.579488	0.111898	SYVN1
vacuolar proton-transporting V-type ATPase complex (GO:0016471)	1/19	0.8244	0.999991	0	0	0.579488	0.111898	ATP6V1B1
recycling endosome (GO:0055037)	10/145	0.82512	0.999991	0	0	0.771665	0.148334	CD274;HFE;ATG9A;SLC11A2;ATP11A;HLA-F;ZDHHC2;NDRG1;HLA-E;SCAMP2
cytoplasmic stress granule (GO:0010494)	4/65	0.831371	0.999991	0	0	0.683545	0.126236	MCRIP2;YTHDF3;ZFAND1;LARP4
asymmetric synapse (GO:0032279)	9/133	0.832297	0.999991	0	0	0.756132	0.1388	SIPA1L1;HOMER1;SLC1A1;CRIPT;ADGRL1;FYN;CACNA1C;ZDHHC2;CPEB4
anchored component of external side of plasma membrane (GO:0031362)	1/20	0.839771	0.999991	0	0	0.548958	0.0958623	CD14
condensed nuclear chromosome (GO:0000794)	1/20	0.839771	0.999991	0	0	0.548958	0.0958623	P3H4
NuA4 histone acetyltransferase complex (GO:0035267)	1/20	0.839771	0.999991	0	0	0.548958	0.0958623	MORF4L2
spanning component of membrane (GO:0089717)	1/20	0.839771	0.999991	0	0	0.548958	0.0958623	NLGN2
vacuolar lumen (GO:0005775)	11/161	0.842547	0.999991	0	0	0.763755	0.130851	GALC;ARSA;LUM;FUCA1;CREG1;NAAA;PPT1;PPT2;ELANE;DCN;SGSH
vesicle (GO:0031982)	16/226	0.844204	0.999991	0	0	0.793164	0.134331	ARRDC4;ABCA1;RAB3A;IFT172;ITSN1;SLC11A2;GBGT1;EPS8;GPRC5A;BIN1;BASP1;MGAT1;VAMP2;CAPS;SLC26A6;GRIA4
serine/threonine protein kinase complex (GO:1902554)	2/37	0.846402	0.999991	0	0	0.59583	0.099361	CDKN1A;CCNG1
early endosome (GO:0005769)	19/266	0.851855	0.999991	0	0	0.800534	0.128357	IFITM3;CD274;UVRAG;MON2;MME;SORT1;SLC2A13;HFE;SLC11A2;HLA-F;DKK1;MR1;TM9SF4;HLA-E;RAB31;WDR81;WDR91;DNER;LDLR
endocytic vesicle (GO:0030139)	13/189	0.852536	0.999991	0	0	0.769058	0.122696	ABCA1;CEMIP;SPARC;WNT5A;LPAR1;PLD1;FMNL1;RAB31;HEATR5A;SAA1;GRIA3;GRIA4;WNT4
plasma membrane raft (GO:0044853)	5/82	0.854663	0.999991	0	0	0.67668	0.106271	STIM1;IRS1;INSR;TFPI;PLPP1
tertiary granule (GO:0070820)	11/164	0.858684	0.999991	0	0	0.748656	0.114061	SERPINB10;ATP8B4;TMEM179B;FPR1;VAMP1;CYBA;ALDOC;ATP11A;METTL7A;PLD1;PGM1
nuclear membrane (GO:0031965)	14/204	0.861989	0.999991	0	0	0.767038	0.113915	KLHDC2;TMEM120B;ITPRIP;SMOX;MRGPRF;ZBTB1;SLC30A1;HACD3;GCHFR;NR4A1;DPY19L3;GRK5;UNC50;ALOX5AP
tertiary granule lumen (GO:1904724)	3/55	0.870588	0.999991	0	0	0.601342	0.0833378	ALDOC;METTL7A;PGM1
Golgi lumen (GO:0005796)	6/100	0.879936	0.999991	0	0	0.664921	0.0850475	LUM;WNT5A;CGA;PCSK5;DCN;WNT4
cytoplasmic vesicle lumen (GO:0060205)	7/115	0.885296	0.999991	0	0	0.675049	0.0822431	CFD;GHDC;PCSK1;CRISPLD2;AGL;ALDOC;PYGL
gap junction (GO:0005921)	1/24	0.888932	0.999991	0	0	0.453388	0.0533796	TJP1
cullin-RING ubiquitin ligase complex (GO:0031461)	10/157	0.889147	0.999991	0	0	0.708203	0.083209	FBXL8;CUL7;SPSB1;ZER1;KBTBD6;ANAPC16;DCAF8;KLHL2;KBTBD7;CUL4B
mitochondrial respiratory chain complex I (GO:0005747)	2/42	0.892626	0.999991	0	0	0.521208	0.059203	NDUFA5;NDUFB4
respiratory chain complex I (GO:0045271)	2/42	0.892626	0.999991	0	0	0.521208	0.059203	NDUFA5;NDUFB4
SCF ubiquitin ligase complex (GO:0019005)	3/58	0.892668	0.999991	0	0	0.568447	0.0645421	FBXL8;SPSB1;CUL4B
endolysosome (GO:0036019)	1/25	0.898656	0.999991	0	0	0.434473	0.0464255	LDLR
excitatory synapse (GO:0060076)	1/25	0.898656	0.999991	0	0	0.434473	0.0464255	SRPX2
Golgi cis cisterna (GO:0000137)	1/25	0.898656	0.999991	0	0	0.434473	0.0464255	GOLGA2
H4 histone acetyltransferase complex (GO:1902562)	1/25	0.898656	0.999991	0	0	0.434473	0.0464255	KANSL1L
sodium channel complex (GO:0034706)	1/25	0.898656	0.999991	0	0	0.434473	0.0464255	SCNN1G
Golgi cisterna membrane (GO:0032580)	1/26	0.90753	0.999991	0	0	0.417071	0.040468	GOLGA2
MLL1 complex (GO:0071339)	1/26	0.90753	0.999991	0	0	0.417071	0.040468	TAF7
MLL1/2 complex (GO:0044665)	1/26	0.90753	0.999991	0	0	0.417071	0.040468	TAF7
mitotic spindle (GO:0072686)	7/120	0.909002	0.999991	0	0	0.645002	0.061538	GOLGA2;AGBL5;EFHC1;TMEM9;TBL1X;EML2;MAP9
ficolin-1-rich granule membrane (GO:0101003)	3/61	0.911305	0.999991	0	0	0.538956	0.0500571	SERPINB10;TMEM179B;FPR1
SAGA-type complex (GO:0070461)	1/27	0.915626	0.999991	0	0	0.401008	0.0353476	TAF7
anchored component of plasma membrane (GO:0046658)	2/46	0.919909	0.999991	0	0	0.473721	0.0395467	GAS1;CD14
ficolin-1-rich granule lumen (GO:1904813)	7/123	0.921106	0.999991	0	0	0.628217	0.0516269	CFD;JUP;CRISPLD2;AGL;ALDOC;PYGL;PGM1
sarcoplasmic reticulum membrane (GO:0033017)	1/28	0.923015	0.999991	0	0	0.386134	0.0309333	STIM1
postsynaptic density (GO:0014069)	8/138	0.923669	0.999991	0	0	0.640516	0.0508582	SIPA1L1;HOMER1;CRIPT;ADGRL1;FYN;CACNA1C;ZDHHC2;CPEB4
cell-cell contact zone (GO:0044291)	2/47	0.92563	0.999991	0	0	0.463169	0.0357941	TMEM65;JUP
multivesicular body (GO:0005771)	2/47	0.92563	0.999991	0	0	0.463169	0.0357941	CHMP1B;TMEM9
cytoskeleton (GO:0005856)	43/600	0.931541	0.999991	0	0	0.800682	0.0567808	CD274;ROCK2;RHOBTB3;SRA1;ARHGAP6;NDRG1;RHOBTB2;ING4;PDLIM1;TUBA3E;AKAP13;LIMA1;ARHGAP21;SIPA1L1;BASP1;CNR1;ABL1;MAP7;CDH26;SYNPO;APBB3;CORIN;SNCA;OVGP1;STN1;JUP;ALG2;MTUS1;AFAP1;KLHL2;RHOF;HYPK;RHOB;TTC17;AGBL5;MARCKS;IFT43;BIN1;AKAP9;ALDOC;HAP1;TMEM9;PHLDB2
intermediate filament cytoskeleton (GO:0045111)	4/84	0.943057	0.999991	0	0	0.520659	0.0305256	ING4;STN1;KRT7;PHLDB2
spliceosomal snRNP complex (GO:0097525)	2/51	0.944874	0.999991	0	0	0.425265	0.0241142	LUC7L3;AAR2
actin cytoskeleton (GO:0015629)	20/316	0.954105	0.999991	0	0	0.701663	0.0329652	CD274;ALG2;AFAP1;KLHL2;RCSD1;ARHGAP6;TTC17;AKAP13;LIMA1;ARHGAP21;MARCKS;SIPA1L1;BIN1;CNR1;ABL1;HAP1;SYNPO;APBB3;CORIN;SNCA
condensed chromosome (GO:0000793)	2/54	0.956088	0.999991	0	0	0.400665	0.0179919	L3MBTL1;P3H4
cytosolic large ribosomal subunit (GO:0022625)	2/55	0.959315	0.999991	0	0	0.393084	0.0163272	RPL13A;RPL28
azurophil granule lumen (GO:0035578)	4/90	0.960628	0.999991	0	0	0.484174	0.0194486	ARSA;CREG1;FUCA1;ELANE
ficolin-1-rich granule (GO:0101002)	10/184	0.965496	0.999991	0	0	0.597417	0.0209773	CFD;SERPINB10;JUP;TMEM179B;CRISPLD2;AGL;FPR1;ALDOC;PYGL;PGM1
small-subunit processome (GO:0032040)	1/37	0.966261	0.999991	0	0	0.289458	0.00993457	UTP14C
cortical cytoskeleton (GO:0030863)	2/58	0.967685	0.999991	0	0	0.371964	0.0122185	RIMS2;AKAP13
mitochondrial intermembrane space (GO:0005758)	2/58	0.967685	0.999991	0	0	0.371964	0.0122185	TIMM10B;STAR
large ribosomal subunit (GO:0015934)	2/59	0.970087	0.999991	0	0	0.365418	0.0110977	RPL13A;RPL28
spindle microtubule (GO:0005876)	2/61	0.974384	0.999991	0	0	0.352993	0.00916019	CAPN6;MAP9
P-body (GO:0000932)	3/80	0.975269	0.999991	0	0	0.405543	0.0101556	PAN2;YTHDF3;NBDY
ribosome (GO:0005840)	2/62	0.976302	0.999991	0	0	0.34709	0.00832434	SERP1;RPL13A
nuclear lumen (GO:0031981)	51/745	0.976632	0.999991	0	0	0.759842	0.0179669	PHF2;CDKN1A;HSPB6;TMEM179B;SETD7;RASL11A;ADARB1;GOLGA3;ENDOV;SENP5;SNAPC1;SNAPC3;OSBP;PIM1;BUD23;PHLDA1;UTP14C;TSPYL2;COG7;SLC30A5;MTUS1;RPL13A;ABHD14B;P3H4;URB1;REXO2;SDCBP2;COX7A2L;GPRC5A;MORF4L2;HAP1;SRSF5;LETMD1;L3MBTL1;TWIST2;SPTY2D1;HDAC8;TMA16;ATXN1;DDRGK1;ABL1;KIAA0319L;TRIM41;INSR;ZFC3H1;GTF2H5;RGCC;BCL6;TTC3;NOP53;MPHOSPH6
cortical actin cytoskeleton (GO:0030864)	1/42	0.978668	0.999991	0	0	0.254088	0.00547879	AKAP13
organelle envelope lumen (GO:0031970)	2/64	0.97973	0.999991	0	0	0.335857	0.00687764	TIMM10B;STAR
cornified envelope (GO:0001533)	1/43	0.980537	0.999991	0	0	0.248025	0.00487479	JUP
nucleolus (GO:0005730)	49/733	0.983918	0.999991	0	0	0.740267	0.0120015	PHF2;CDKN1A;HSPB6;TMEM179B;SETD7;RASL11A;ADARB1;GOLGA3;ENDOV;SENP5;SNAPC1;SNAPC3;OSBP;PIM1;BUD23;PHLDA1;UTP14C;TSPYL2;COG7;SLC30A5;MTUS1;RPL13A;ABHD14B;P3H4;URB1;REXO2;SDCBP2;COX7A2L;GPRC5A;MORF4L2;HAP1;SRSF5;LETMD1;L3MBTL1;TWIST2;SPTY2D1;TMA16;ATXN1;DDRGK1;ABL1;KIAA0319L;TRIM41;ZFC3H1;GTF2H5;RGCC;BCL6;TTC3;NOP53;MPHOSPH6
acrosomal vesicle (GO:0001669)	1/48	0.987696	0.999991	0	0	0.221578	0.0027432	LY6K
spindle (GO:0005819)	9/192	0.989046	0.999991	0	0	0.510684	0.00562476	GOLGA2;AGBL5;CAPN6;EFHC1;HSPA2;TMEM9;TBL1X;EML2;MAP9
actin filament (GO:0005884)	2/72	0.989227	0.999991	0	0	0.297342	0.00322072	RCSD1;ARHGAP6
intermediate filament (GO:0005882)	1/50	0.989758	0.999991	0	0	0.212511	0.0021877	KRT7
sarcolemma (GO:0042383)	1/52	0.991475	0.999991	0	0	0.204155	0.00174789	DMD
sperm flagellum (GO:0036126)	1/52	0.991475	0.999991	0	0	0.204155	0.00174789	TACR1
apical junction complex (GO:0043296)	3/98	0.993207	0.999991	0	0	0.328378	0.00223827	TJP1;JUP;SORBS1
mitochondrial membrane (GO:0031966)	27/469	0.994226	0.999991	0	0	0.631754	0.00365855	DMAC1;SLC44A1;MAOA;NDUFB4;OMA1;ACACB;PGRMC1;BCL2L11;TMEM65;UCP2;ABCD1;BNIP3L;CPT1A;NDUFA5;UQCC1;COASY;GCAT;SPART;TIMM10B;SLC25A15;COX7A2L;SLC25A19;ADCK1;TOMM7;UQCRC2;ALDH18A1;SPATA18
9+2 motile cilium (GO:0097729)	1/57	0.994611	0.999991	0	0	0.185876	0.00100436	TACR1
organelle inner membrane (GO:0019866)	18/346	0.995473	0.999991	0	0	0.568214	0.00257832	TMEM120B;DMAC1;NDUFA5;UQCC1;NDUFB4;OMA1;GCAT;TIMM10B;SLC25A15;COX7A2L;TMEM65;DPY19L3;ADCK1;SLC25A19;UNC50;UCP2;UQCRC2;ALDH18A1
nuclear chromosome (GO:0000228)	2/83	0.995551	0.999991	0	0	0.256807	0.00114499	P3H4;HDAC8
mitochondrial envelope (GO:0005740)	4/127	0.996661	0.999991	0	0	0.337839	0.00113008	TIMM10B;STAR;OMA1;ABCD1
mitochondrial inner membrane (GO:0005743)	16/328	0.997388	0.999991	0	0	0.530842	0.00138839	DMAC1;NDUFA5;UQCC1;NDUFB4;OMA1;GCAT;TIMM10B;SLC25A15;COX7A2L;TMEM65;ADCK1;SLC25A19;UCP2;COX11;UQCRC2;ALDH18A1
bicellular tight junction (GO:0005923)	1/78	0.999214	0.999991	0	0	0.135026	0.000106141	TJP1
tight junction (GO:0070160)	1/85	0.999586	0.999991	0	0	0.123726	5.12806e-05	TJP1
chromosome (GO:0005694)	4/160	0.999692	0.999991	0	0	0.265888	8.18976e-05	L3MBTL1;UVSSA;SETD7;HDAC8
U2-type spliceosomal complex (GO:0005684)	1/89	0.999712	0.999991	0	0	0.118077	3.39904e-05	LUC7L3
microtubule (GO:0005874)	5/182	0.99973	0.999991	0	0	0.292755	7.91019e-05	DYNC2H1;TUBA3E;CAPN6;KIF26B;NDRG1
intracellular non-membrane-bounded organelle (GO:0043232)	70/1158	0.999813	0.999991	0	0	0.657675	0.000123203	PHF2;CDKN1A;HSPB6;TMEM179B;RASL11A;SETD7;LPCAT1;ADARB1;GOLGA3;ENDOV;SERP1;SENP5;SNAPC1;BASP1;SNAPC3;OSBP;PIM1;BUD23;PHLDA1;UTP14C;TSPYL2;COG7;SLC30A5;MTUS1;ABHD14B;RPL13A;P3H4;RHOF;URB1;REXO2;SDCBP2;CKAP4;RHOB;BSCL2;COX7A2L;GPRC5A;BIN1;MORF4L2;AKAP9;ALDOC;HAP1;SRSF5;PLIN1;LETMD1;L3MBTL1;ROCK2;RHOBTB3;TWIST2;SPTY2D1;TMA16;RHOBTB2;PDLIM1;ATXN1;DDRGK1;RDH10;ABL1;METTL7A;KIAA0319L;TRIM41;JUP;OSBPL2;Z…
microtubule cytoskeleton (GO:0015630)	13/331	0.999816	0.999991	0	0	0.422298	7.79056e-05	DYNC2H1;OVGP1;MTUS1;SRA1;NDRG1;HYPK;AGBL5;TUBA3E;IFT43;KIF26B;MAP7;CDH26;TMEM9
polymeric cytoskeletal fiber (GO:0099513)	7/256	0.999973	0.999991	0	0	0.290517	7.92448e-06	DYNC2H1;TUBA3E;KIF26B;KRT7;RCSD1;ARHGAP6;NDRG1
intracellular membrane-bounded organelle (GO:0043231)	376/5192	0.999989	0.999991	0	0	0.763956	8.77806e-06	SPARC;KDELR1;ZMYND8;ITSN1;DCAF8;MT1X;ADARB1;NUDT5;TMEM91;GOLGA2;ALKBH5;MT2A;ZNF605;CREB3L2;HOXA3;FAM53B;SYNPO;SAMD11;DDX17;ARRDC4;TSPYL2;COG7;SLC11A2;ALG2;P3H2;SOX13;MTUS1;DDX10;KRT7;MTUS2;P3H4;RFX1;SCAMP2;PISD;BIN1;RRAGB;AKAP9;SIK1;KDELR2;MPPE1;SIK2;KDELR3;MAML3;NEIL1;SPATA18;ANKRA2;TRIB2;MT1E;L3MBTL1;LRPAP1;BEX1;PDXDC1;MAGED1;CSTF3;TSHZ1;ZBTB1;TWIST2;SDR39U1;STC1;TXN;HIF1A;GMCL1;TTBK2;DGUOK;LDH…
nucleus (GO:0005634)	289/4484	0.999991	0.999991	0	0	0.663246	5.82226e-06	ZMYND8;DCAF8;MT1X;ADARB1;NUDT5;ALKBH5;MT2A;ZNF605;CREB3L2;HOXA3;FAM53B;SYNPO;SAMD11;DDX17;TSPYL2;SLC11A2;ALG2;SOX13;MTUS1;DDX10;KRT7;MTUS2;PISD;BIN1;RRAGB;SIK1;SIK2;MAML3;NEIL1;ANKRA2;TRIB2;MT1E;L3MBTL1;BEX1;MAGED1;CSTF3;TSHZ1;ZBTB1;TWIST2;SDR39U1;STC1;TXN;HIF1A;GMCL1;TTBK2;DGUOK;LDHA;NUAK2;RDH10;GTF2IRD2B;PPARGC1A;SERF2;HEXIM1;GSTM3;STAT5B;WWTR1;ZRANB1;JUP;GTF2IRD2;INTS3;INSR;SETDB2;TMEM190;IRF2…

## Sheet: CC 48 vs 0
Term	Overlap	P.value	Adjusted.P.value	Old.P.value	Old.Adjusted.P.value	Odds.Ratio	Combined.Score	Genes
endoplasmic reticulum membrane (GO:0005789)	157/712	8.65265e-16	3.06304e-13	0	0	2.22574	77.1963	ERO1B;PGAP1;TMEM41B;PGAP3;KDELR1;PLOD2;MSMO1;ZDHHC2;FADS2;HHAT;POFUT2;SLC39A7;PTGDS;FADS1;NOMO2;PDGFRA;ALG9;TMEM178A;ALG5;ALG2;ALG3;MOGS;CYBA;DNAJB14;ACSL3;ALG11;MR1;PDIA5;BSCL2;ALDH3A2;POR;DPM3;TMX3;WDR81;STIM1;TMX1;KDELR2;KDELR3;PTGES;COPB2;COPA;TMED10;LMAN2L;SAR1B;INSIG2;FAXDC2;INSIG1;NOTCH4;RPN1;ITPR1;MGST1;PLD1;PLD3;HSD11B1;RDH11;DDRGK1;RDH10;ADGRG6;TMEM129;SSR1;MLEC;SCAP;FDFT1;ABCA1;B3GALNT…
endoplasmic reticulum lumen (GO:0005788)	78/285	2.45957e-13	4.35344e-11	0	0	2.91904	84.7502	SPON1;POGLUT1;FKBP14;COL14A1;PCSK9;TXNDC12;MIA3;LAMC1;MYDGF;ADAMTSL4;CHGB;IGFBP1;ARSA;IGFBP4;IGFBP3;COL23A1;WNT5A;P3H2;GPX8;P3H1;GPX7;CNPY3;SUMF2;PDIA5;CKAP4;ACE2;SELENOM;RCN1;EOGT;COL8A1;SPARCL1;VWA1;COL4A5;MFGE8;PPIB;LRPAP1;COL15A1;H6PD;SDC2;COL11A1;SELENOF;FSTL1;LTBP1;FSTL3;C3;TGOLN2;ERLEC1;GANAB;OS9;PDGFD;ARSK;PENK;SERPINH1;IGFBP7;ARSG;ARSD;UGGT2;ARSB;WNT4;COL28A1;CRTAP;F10;LAMB2;COL1A1;BMP4;…
COPII-coated ER to Golgi transport vesicle (GO:0030134)	31/79	2.96136e-10	3.4944e-08	0	0	4.94549	108.505	MCFD2;SEC23A;TMED10;LMAN2L;SAR1B;GOSR2;IER3IP1;AREG;GOLGA2;LMAN1;LMAN2;TMED3;TMED2;STX5;TMED1;TMED7;TMED5;TMED4;SEC13;TMED9;SEC24A;SEC16A;HLA-F;YIF1A;HLA-E;YIF1B;SEC23IP;CNIH1;ERGIC3;SEC22B;ERGIC1
Golgi membrane (GO:0000139)	101/472	7.73456e-10	6.84508e-08	0	0	2.11066	44.282	SLC35B3;SLC35B2;SYS1;CHPF;KDELR1;GALNT15;XYLT2;HS6ST1;GOLGA2;GOLGA3;C1GALT1C1;GOLGA5;OSBP;ARFIP2;LARGE1;TRIM23;CSGALNACT1;GABARAPL2;COG7;ST6GAL2;COG6;ENTPD4;SCAMP1;HLA-F;GOLGA8N;MAPK8IP3;SCAMP2;HLA-E;TPST1;RAB31;KDELR2;KDELR3;COPB2;COPA;TMED10;LMAN2L;NOTCH4;ARL1;RHOBTB3;GLG1;PLD3;CHST12;MAN2A1;PDGFD;SCAP;ST3GAL6;ST3GAL1;SLC33A1;SURF4;B3GALT4;IFT20;EXT2;B4GAT1;GOLGB1;UST;IFT27;ACBD3;B4GALT2;B4GALT…
bounding membrane of organelle (GO:0098588)	146/767	9.82572e-10	6.95661e-08	0	0	1.83341	38.0264	SLC35B3;SLC35B2;SCARB1;RAB3A;CHPF;TMEM179B;KDELR1;GALNT15;SPPL2B;XYLT2;ANTXR1;HS6ST1;GOLGA2;GOLGA3;C1GALT1C1;GOLGA5;OSBP;LARGE1;TRIM23;CSGALNACT1;GABARAPL2;COG7;ST6GAL2;COG6;ENTPD4;SLC30A5;WNT5A;HLA-F;MAPK8IP3;HLA-E;ACE2;TPST1;RAB31;STIM1;KDELR2;KDELR3;PLPP3;COPB2;COPA;TMED10;LMAN2L;NOTCH4;FPR1;ITPR1;GLG1;PLD3;RHOBTB2;NCSTN;CHST12;MAN2A1;PDGFD;SCAP;ST3GAL6;CD14;ST3GAL1;GRIA3;GRIA4;WNT4;GPR108;INS…
collagen-containing extracellular matrix (GO:0062023)	85/380	1.88571e-09	1.11257e-07	0	0	2.22776	44.7534	SPON1;SPARC;WNT2B;COL14A1;ELN;SERPINE1;PLAT;LAMC1;ICAM1;ADAMTS4;EFEMP1;ADAMTS3;ADAMTSL4;ADAMTS1;EMILIN3;TIMP3;EMILIN1;CTSF;ADAMTS9;TGM2;SERPINF1;COL23A1;MST1;WNT5A;P3H2;P3H1;PCOLCE;F3;DCN;BCAM;SFRP1;COL8A1;VWA1;COL4A5;ANG;CRELD1;MFGE8;ZP3;MATN2;FBN2;COL15A1;LAMA2;SDC2;COL11A1;SEMA3B;DPT;NTN5;FBLN1;PRELP;LTBP3;NID1;THBS2;FBLN2;LTBP1;NID2;FBLN5;THSD4;LMAN1;SRPX2;ABI3BP;SERPINH1;IGFBP7;LEFTY2;WNT2;E…
integral component of organelle membrane (GO:0031301)	56/214	3.4259e-09	1.73253e-07	0	0	2.72675	53.1495	SLC35B3;SLC35B2;TRAM1;SYS1;TECR;IER3IP1;PCSK5;SLC22A17;LARGE1;ABCD1;SLC37A3;CSGALNACT1;ELOVL4;ENTPD4;ELOVL5;ELOVL3;POMGNT1;BSCL2;TPST1;DPM3;STIM1;RER1;TMEM33;UNC50;ERGIC3;PIGG;ERGIC1;TRABD2A;PEX11A;DERL1;FITM2;HACD3;MFF;HACD4;HSD11B1;CHST12;EMC1;EMC3;SARAF;EMC7;SLC35A2;SLC35A3;GALNT2;AMFR;EIF2AK3;SYVN1;TVP23B;PEX12;YIF1A;YIF1B;TBL2;B4GAT1;ADCK1;SCD;DHCR7;ITM2B
intrinsic component of Golgi membrane (GO:0031228)	24/60	1.9052e-08	8.43052e-07	0	0	5.09301	90.5338	SLC35B3;CSGALNACT1;SLC35A2;SLC35B2;SYS1;SLC35A3;ENTPD4;GALNT2;TVP23B;IER3IP1;PCSK5;POMGNT1;YIF1A;YIF1B;TPST1;RER1;B4GAT1;ZDHHC9;CHST12;UNC50;LARGE1;ERGIC3;CHST2;ERGIC1
integral component of Golgi membrane (GO:0030173)	22/55	7.40813e-08	2.91386e-06	0	0	5.08947	83.5594	SLC35B3;CSGALNACT1;SLC35A2;SLC35B2;SYS1;SLC35A3;ENTPD4;GALNT2;TVP23B;IER3IP1;PCSK5;POMGNT1;YIF1A;YIF1B;TPST1;RER1;B4GAT1;CHST12;UNC50;LARGE1;ERGIC3;ERGIC1
coated vesicle membrane (GO:0030662)	20/55	1.73655e-06	6.14738e-05	0	0	4.35813	57.8046	MCFD2;SEC13;SEC23A;TMED10;SEC24A;KDELR1;SAR1B;GOSR2;SEC16A;HLA-F;AREG;HLA-E;LMAN1;CNIH1;TMED2;STX5;KDELR2;KDELR3;SEC22B;SEC31B
cis-Golgi network (GO:0005801)	20/57	3.30331e-06	0.000106307	0	0	4.12209	52.0232	LRPAP1;TMED10;SLC10A7;KDELR1;GPR108;SLC35C2;ANGEL1;GBF1;AZIN2;GOLGA8N;GOLGA2;IFT20;TRAPPC6A;GOLGA5;GOLGB1;AKAP9;KDELR2;KDELR3;MPPE1;TMED5
endoplasmic reticulum-Golgi intermediate compartment membrane (GO:0033116)	18/49	4.8073e-06	0.000141815	0	0	4.4256	54.1931	MCFD2;TMED9;TMED10;KDELR1;GOSR2;AZIN2;AREG;GOLGA2;LMAN1;CNIH1;TMED3;TMED2;STX5;MGAT1;TMED7;PLPP3;SEC22B;BET1
ER to Golgi transport vesicle membrane (GO:0012507)	19/54	5.51877e-06	0.00015028	0	0	4.13843	50.1055	MCFD2;SEC13;SEC23A;TMED10;SEC24A;SAR1A;SAR1B;GOSR2;SEC16A;HLA-F;AREG;HLA-E;LMAN1;CNIH1;TMED2;STX5;TMED7;SEC22B;SEC31B
coated vesicle (GO:0030135)	25/84	6.38925e-06	0.000161557	0	0	3.23426	38.6847	TMED10;LMAN2L;STON1;IER3IP1;GOLGA2;LMAN1;LMAN2;TMED3;TMED2;TMED1;TMED7;TMED5;TMED4;TMED9;SORT1;SCAMP1;YIF1A;YIF1B;LMBRD1;DAB2;SEC23IP;GPR107;ERGIC3;ERGIC1;VAMP2
intrinsic component of endoplasmic reticulum membrane (GO:0031227)	31/121	1.61897e-05	0.000382077	0	0	2.63131	29.0263	SLC35B3;SLC35B2;TRAM1;PGAP3;TECR;DERL1;FITM2;HACD3;HACD4;HSD11B1;EMC1;EMC3;SARAF;EMC7;SLC37A3;ELOVL4;ELOVL5;AMFR;ELOVL3;EIF2AK3;SYVN1;BSCL2;DPM3;TBL2;STIM1;TMEM33;SCD;DHCR7;ERGIC3;PIGG;ERGIC1
transport vesicle membrane (GO:0030658)	19/60	3.08308e-05	0.000682132	0	0	3.53161	36.6828	MCFD2;SEC13;SEC23A;RAB3A;TMED10;SEC24A;SAR1B;GOSR2;SEC16A;ECE2;HLA-F;AREG;HLA-E;LMAN1;CNIH1;TMED2;STX5;SEC22B;VAMP2
Golgi trans cisterna (GO:0000138)	7/11	6.25216e-05	0.00130192	0	0	13.2955	128.7	TMEM59;B4GALT1;YIPF2;YIPF6;ST3GAL1;BET1L;BET1
integral component of endoplasmic reticulum membrane (GO:0030176)	33/142	7.36982e-05	0.0014494	0	0	2.31232	22.003	SLC35B3;SLC35B2;TRAM1;SPPL2B;TECR;DERL1;FITM2;HACD3;HACD4;HSD11B1;EMC1;EMC3;SARAF;EMC7;SLC37A3;ELOVL4;ELOVL5;AMFR;ELOVL3;EIF2AK3;SYVN1;HLA-F;HLA-E;BSCL2;DPM3;TBL2;STIM1;TMEM33;SCD;DHCR7;ERGIC3;PIGG;ERGIC1
zymogen granule (GO:0042588)	5/6	0.000116326	0.00205897	0	0	37.9609	343.892	TMED10;DMBT1;TMED2;CUZD1;VAMP2
zymogen granule membrane (GO:0042589)	5/6	0.000116326	0.00205897	0	0	37.9609	343.892	TMED10;DMBT1;TMED2;CUZD1;VAMP2
intracellular organelle lumen (GO:0070013)	133/848	0.000202046	0.00340591	0	0	1.43406	12.1996	SPON1;POGLUT1;SPARC;TXNDC12;PDK4;CHGB;IGFBP1;RARS2;ARSA;PDHX;IGFBP4;IGFBP3;COL23A1;WNT5A;P3H2;P3H1;CNPY3;PDIA5;ACE2;SELENOM;CRISPLD2;EOGT;SPARCL1;COL8A1;COL4A5;PPIB;CFD;H6PD;SDC2;AK3;LTBP1;C3;TGOLN2;PDGFD;ARSK;PENK;SERPINH1;IGFBP7;ARSG;ARSD;CGA;ARSB;WNT4;COL28A1;MPST;CRTAP;JUP;ADHFE1;INSR;PYCR1;EEF2;COL1A1;BMP4;ALDH6A1;COL1A2;COL5A1;P4HA1;NDUFAF7;P4HA2;P4HA3;COL5A2;CALU;COL9A2;FBN1;FKBP14;COL14A1…
lysosomal lumen (GO:0043202)	22/86	0.000268148	0.00431475	0	0	2.61964	21.5439	ARSA;IDUA;LUM;GAA;SDC2;FUCA1;PRELP;DCN;PLD3;SGSH;GALC;GM2A;TCN2;GLB1;SMPD1;NAAA;PPT1;CTSF;PPT2;FMOD;ARSB;LGMN
COPI-coated vesicle membrane (GO:0030663)	8/17	0.00030979	0.00465128	0	0	6.75426	54.5718	COPB2;COPA;KDELR1;TMED3;KDELR2;KDELR3;TMED7;COPZ1
lysosome (GO:0005764)	81/477	0.000315341	0.00465128	0	0	1.56948	12.653	SLC48A1;IFITM3;SLC35F6;SCARB1;IFITM1;IFITM2;RNF13;SPPL2B;PCSK9;ECE1;VLDLR;LITAF;SGSH;CTSO;GM2A;SMPD1;GPR137;ENPP1;SLC26A11;SLC39A8;ACP2;CTSF;ABCD1;TRIM23;SRGN;ARSA;HGSNAT;ATP6V0B;SEC13;SZT2;SLC2A13;GAA;SLC11A2;ATP11A;HLA-F;DCN;LMBRD1;WDR81;NPC1;RRAGB;NAAA;TMEM106B;TMEM9;PCYOX1;SIDT2;CALCRL;IDUA;SDC2;PRELP;CD1D;PLD1;NAPG;PLD3;CLN5;TMEM25;NCSTN;AP5M1;SLC17A5;ARSG;LDLR;ARSB;SNCA;UVRAG;SORT1;LUM;FUCA…
COPI-coated vesicle (GO:0030137)	5/7	0.000367778	0.00520773	0	0	18.9794	150.089	TMED10;KDELR1;TMED2;KDELR2;KDELR3
vesicle coat (GO:0030120)	12/36	0.000520715	0.00700737	0	0	3.80259	28.7487	COPB2;COPA;SEC23A;SEC13;SEC24A;SAR1A;SAR1B;TMED3;TMED7;CLINT1;SEC31B;COPZ1
lysosomal membrane (GO:0005765)	59/330	0.000534461	0.00700737	0	0	1.66632	12.5545	IFITM3;SLC46A3;SLC48A1;SLC35F6;SCARB1;IFITM1;IFITM2;B4GALT1;ATP8A1;RNF13;TMEM179B;RAB3D;SPPL2B;LPCAT1;PCSK9;ECE1;VLDLR;LITAF;GPR137;ENPP1;SLC26A11;SLC39A8;ABCD1;TRIM23;HGSNAT;ATP6V0B;SEC13;SZT2;GAA;NFAM1;SLC11A2;ATP11A;HLA-F;CKAP4;LMBRD1;WDR81;NPC1;RRAGB;TMEM106B;VAMP1;TMEM9;SIDT2;FPR1;MGST1;PRCP;PLD1;NAPG;CLN5;NCSTN;SYNGR1;SLC17A5;LDLR;TMEM30A;SURF4;MCOLN2;TPCN1;CLCN6;DAB2;CYB561
Golgi medial cisterna (GO:0005797)	6/11	0.000684481	0.00865379	0	0	9.11247	66.4012	TMEM59;SLC10A7;YIPF2;MAN2A1;YIPF6;ST3GAL1
azurophil granule membrane (GO:0035577)	16/58	0.000732153	0.00893732	0	0	2.89925	20.9312	B4GALT1;TMEM30A;ATP8A1;TMEM179B;RAB3D;GAA;NFAM1;SURF4;LPCAT1;FPR1;MGST1;PRCP;CKAP4;NCSTN;SYNGR1;VAMP1
supramolecular fiber (GO:0099512)	8/19	0.000776974	0.00910508	0	0	5.52558	39.5637	FBN2;MFAP4;ELN;FBLN1;LTBP1;FBLN5;FBN1;SNCA
COPII vesicle coat (GO:0030127)	7/15	0.000797337	0.00910508	0	0	6.64624	47.4158	SEC13;SEC23A;SEC24A;SAR1A;SAR1B;TMED7;SEC31B
elastic fiber (GO:0071953)	4/5	0.000836193	0.00925039	0	0	30.3557	215.12	MFAP4;ELN;FBLN1;FBLN5
secretory granule membrane (GO:0030667)	47/274	0.00427912	0.0459033	0	0	1.58036	8.61932	SERPINB10;SNAP25;SPARC;RAB3A;TMED10;B4GALT1;ATP8A1;TMEM179B;RAB3D;FPR1;MGST1;LPCAT1;ITPR1;SLC2A3;PRCP;PLD1;CUZD1;NCSTN;SYNGR1;PGRMC1;DMBT1;ORMDL3;MLEC;TMED2;CD14;SNCA;HGSNAT;ATP8B4;TMEM30A;MME;GAA;NFAM1;SLC30A5;SURF4;CYBA;RHOF;ATP11A;SCAMP1;TNFRSF1B;SYTL4;CKAP4;RAB31;TMX3;RAB18;VAMP1;CYB561;VAMP2
Golgi cisterna (GO:0031985)	13/53	0.00672442	0.0700131	0	0	2.4705	12.3575	B4GALT1;SLC10A7;YIPF2;STX16;GCNT1;GOLGA8N;BET1L;GOLGA2;TMEM59;GOLGA5;MAN2A1;YIPF6;BET1
lytic vacuole (GO:0000323)	38/219	0.00786065	0.0795049	0	0	1.60039	7.75533	SCARB1;CALCRL;PCSK9;CD1D;SGSH;CLN5;TMEM25;CTSO;AP5M1;SMPD1;SLC17A5;ACP2;ARSG;CTSF;LDLR;ARSB;SNCA;ARSA;UVRAG;SORT1;FUCA1;GAA;SLC2A13;TPCN1;GALC;TMEM59;NPC1;RRAGB;RAB12;NAAA;PPT1;TMEM106B;PPT2;TMEM9;ITM2C;LGMN;PCYOX1;SIDT2
serine C-palmitoyltransferase complex (GO:0017059)	4/8	0.00875413	0.0860822	0	0	7.58763	35.9519	SPTLC1;ORMDL3;ORMDL1;SPTSSA
trans-Golgi network (GO:0005802)	40/239	0.0118392	0.113272	0	0	1.53201	6.79649	SYS1;CCDC186;ATP8A1;STX16;GCNT1;ARL1;RHOBTB3;PCSK5;TGOLN2;ATP7B;RNF215;OSBP;ARFIP2;ST3GAL1;ARL5A;ATP8B4;COG7;SLC10A7;CHST7;COG6;MME;YIPF2;ATP8B2;GPR108;GBF1;ATG9A;AZIN2;WIPI1;ATP11A;SCAMP1;SCAMP2;RGP1;PREPL;TRAPPC6A;RAB31;YIPF6;TGFBI;PLPP3;CHST2;VAMP2
COPI vesicle coat (GO:0030126)	5/13	0.0123342	0.114903	0	0	4.74323	20.8483	COPB2;COPA;TMED3;TMED7;COPZ1
lytic vacuole membrane (GO:0098852)	43/267	0.017601	0.159763	0	0	1.46292	5.9099	IFITM3;SLC48A1;SLC35F6;SCARB1;IFITM1;IFITM2;RNF13;SPPL2B;PCSK9;ECE1;VLDLR;PLD1;LITAF;NAPG;CLN5;NCSTN;SLC17A5;GPR137;ENPP1;SLC26A11;SLC39A8;ABCD1;TRIM23;HGSNAT;ATP6V0B;SEC13;SZT2;GAA;SLC11A2;ATP11A;HLA-F;MCOLN2;TPCN1;CLCN6;DAB2;LMBRD1;WDR81;NPC1;RRAGB;TMEM106B;TMEM9;CYB561;SIDT2
Hrd1p ubiquitin ligase complex (GO:0000836)	4/10	0.0216862	0.191923	0	0	5.05785	19.377	OS9;DERL1;SYVN1;FAM8A1
microfibril (GO:0001527)	4/11	0.0309894	0.267567	0	0	4.33505	15.0604	FBN2;MFAP4;LTBP1;FBN1
basement membrane (GO:0005604)	11/52	0.0349699	0.294747	0	0	2.03757	6.83251	LAMA2;LAMB2;P3H2;ERBIN;COL4A5;NTN5;ANG;LAMC1;NID1;NID2;FBN1
autophagosome membrane (GO:0000421)	6/22	0.0358915	0.295479	0	0	2.84587	9.46894	GABARAPL2;UVRAG;GABARAPL1;WDR81;ATG9A;WIPI1
protein kinase complex (GO:1902911)	3/7	0.0385909	0.310481	0	0	5.68828	18.5139	IRS1;INSR;MAP3K5
secretory vesicle (GO:0099503)	7/29	0.0451059	0.354833	0	0	2.4149	7.48314	SYT3;SYT12;RAB3D;IGF1;SYTL4;NKD2;SYTL2
vacuolar lumen (GO:0005775)	26/161	0.0533087	0.410245	0	0	1.46432	4.29289	IDUA;SDC2;PRELP;PLD3;SGSH;C3;GM2A;SMPD1;CREG1;CTSF;ARSB;ELANE;ARSA;NHLRC3;LUM;FUCA1;GAA;DCN;GALC;TCN2;GLB1;NAAA;PPT1;PPT2;FMOD;LGMN
extracellular membrane-bounded organelle (GO:0065010)	11/56	0.0562331	0.423543	0	0	1.85603	5.34212	ARRDC4;RAB3A;OLFML3;IFT172;SLC11A2;PRELP;MGAT1;CTSF;MFGE8;FBLN2;GRIA4
azurophil granule (GO:0042582)	25/155	0.0578979	0.426997	0	0	1.46194	4.16517	B4GALT1;ATP8A1;TMEM179B;RAB3D;FPR1;MGST1;LPCAT1;PRCP;C3;NCSTN;SYNGR1;GM2A;CREG1;ARSB;ELANE;ARSA;TMEM30A;NHLRC3;FUCA1;GAA;NFAM1;SURF4;CKAP4;GLB1;VAMP1
specific granule membrane (GO:0035579)	16/91	0.0605959	0.437774	0	0	1.62054	4.54323	SNAP25;HGSNAT;ATP8B4;TMEM30A;ATP8A1;SLC2A3;CYBA;ATP11A;SCAMP1;TNFRSF1B;PLD1;CKAP4;PGRMC1;ORMDL3;VAMP1;MLEC
voltage-gated calcium channel complex (GO:0005891)	7/31	0.0619978	0.438944	0	0	2.21341	6.15472	PDE4D;PDE4B;CACNA2D3;CACHD1;CACNA1C;HSPA2;CACNA1G
glial cell projection (GO:0097386)	4/14	0.0708988	0.484651	0	0	3.03402	8.02954	SLC1A1;SLC1A2;ABCA7;FYN
basolateral plasma membrane (GO:0016323)	24/151	0.0711916	0.484651	0	0	1.43624	3.79508	CA11;SLC46A1;SLC13A3;B4GALT1;PIANP;SLC47A1;CADM1;SLC16A12;SLC40A1;ERBIN;ATP1B3;LIN7A;ABCA8;IDE;ADRA2A;NKD2;ATP7B;SLC7A8;PDPN;ENPP1;SLC39A8;PLPP3;LDLR;SLC26A6
extracellular vesicle (GO:1903561)	11/59	0.0768733	0.508591	0	0	1.73973	4.46345	ARRDC4;RAB3A;OLFML3;IFT172;SLC11A2;PRELP;MGAT1;CTSF;MFGE8;FBLN2;GRIA4
Hrd1p ubiquitin ligase ERAD-L complex (GO:0000839)	3/9	0.0775817	0.508591	0	0	3.79176	9.69333	DERL1;SYVN1;FAM8A1
membrane raft (GO:0045121)	25/163	0.0924517	0.595053	0	0	1.37656	3.27769	SLC1A2;DLL1;LDHB;PPP2R1B;PDPN;SERPINH1;DMD;FYN;CD14;JAK2;ABCA1;MME;ANGPT1;NFAM1;SORBS1;TNFRSF1B;TGFBR1;ACE2;PIKFYVE;STIM1;PPT1;FAS;CD226;PLPP3;PLPP1
platelet alpha granule (GO:0031091)	15/90	0.0976271	0.617143	0	0	1.5186	3.53318	SRGN;CFD;SPARC;HGF;SERPINE1;IGF2;IGF1;THBS2;SYTL4;VEGFA;TMX3;PCYOX1L;MAGED2;LEFTY2;SNCA
peroxisome (GO:0005777)	20/128	0.106063	0.6308	0	0	1.40651	3.15582	ATAD1;IDI1;SZT2;PEX11A;ECH1;MGST1;IDE;HMGCR;MFF;PEX12;ALDH3A2;TMEM135;RIDA;ACOX2;CAT;NBR1;ATM;MVD;ABCD1;NUDT12
clathrin-sculpted monoamine transport vesicle (GO:0070081)	2/5	0.106915	0.6308	0	0	5.05436	11.3001	RAB3A;VAMP2
clathrin-sculpted monoamine transport vesicle membrane (GO:0070083)	2/5	0.106915	0.6308	0	0	5.05436	11.3001	RAB3A;VAMP2
rDNA heterochromatin (GO:0033553)	2/5	0.106915	0.6308	0	0	5.05436	11.3001	BAZ2A;NOP53
rough endoplasmic reticulum (GO:0005791)	6/29	0.114023	0.661706	0	0	1.97895	4.29701	LRPAP1;RPN1;SUCO;PTGDS;SEC62;CKAP4
platelet alpha granule membrane (GO:0031092)	4/17	0.127738	0.719222	0	0	2.33347	4.80175	SPARC;TMX3;SYTL4;SNCA
exocytic vesicle (GO:0070382)	6/30	0.129245	0.719222	0	0	1.89639	3.88009	SYT3;SYT12;IGF1;SYTL4;NKD2;SYTL2
Golgi-associated vesicle membrane (GO:0030660)	5/24	0.139852	0.719222	0	0	1.99591	3.92629	KDELR1;SPPL2B;KDELR2;KDELR3;ITM2B
intrinsic component of external side of plasma membrane (GO:0031233)	5/24	0.139852	0.719222	0	0	1.99591	3.92629	F10;ADAM9;CD14;EFNA5;F3
Golgi stack (GO:0005795)	6/31	0.145385	0.719222	0	0	1.82043	3.51047	GOLGA5;STX16;GALNT2;GOLGB1;GCNT1;AKAP9
microbody membrane (GO:0031903)	9/52	0.146059	0.719222	0	0	1.58801	3.05493	ALDH3A2;ATAD1;PEX11A;CAT;NBR1;MGST1;HMGCR;PEX12;ABCD1
phagocytic vesicle membrane (GO:0030670)	8/45	0.147354	0.719222	0	0	1.64032	3.14108	ATP6V0B;PIKFYVE;RAB31;DMBT1;CYBA;HLA-F;SEC22B;HLA-E
vacuolar membrane (GO:0005774)	8/45	0.147354	0.719222	0	0	1.64032	3.14108	GABARAPL2;UVRAG;GABARAPL1;LMBRD1;WDR81;ATG9A;WIPI1;NAPG
cortical endoplasmic reticulum (GO:0032541)	2/6	0.148314	0.719222	0	0	3.79056	7.23399	ARV1;STIM1
membrane attack complex (GO:0005579)	2/6	0.148314	0.719222	0	0	3.79056	7.23399	C6;C7
MHC class I protein complex (GO:0042612)	2/6	0.148314	0.719222	0	0	3.79056	7.23399	HFE;HLA-E
zonula adherens (GO:0005915)	2/6	0.148314	0.719222	0	0	3.79056	7.23399	JUP;SORBS1
platelet alpha granule lumen (GO:0031093)	11/67	0.15241	0.719766	0	0	1.49052	2.80394	SRGN;CFD;SPARC;HGF;SERPINE1;IGF2;PCYOX1L;MAGED2;IGF1;LEFTY2;VEGFA
filopodium membrane (GO:0031527)	3/12	0.156559	0.719766	0	0	2.52741	4.68662	PDPN;DMD;ANTXR1
integral component of vacuolar membrane (GO:0031166)	3/12	0.156559	0.719766	0	0	2.52741	4.68662	SLC46A3;NPC1;ENTPD4
intrinsic component of mitochondrial membrane (GO:0098573)	3/12	0.156559	0.719766	0	0	2.52741	4.68662	ADCK1;COX11;MFF
peroxisomal membrane (GO:0005778)	9/53	0.158874	0.721044	0	0	1.55183	2.85482	ALDH3A2;ATAD1;PEX11A;CAT;NBR1;MGST1;HMGCR;PEX12;ABCD1
late endosome membrane (GO:0031902)	11/68	0.163867	0.725513	0	0	1.46429	2.64846	PIKFYVE;IFITM2;RNF13;WDR81;GOSR2;WDR91;SLC11A2;TMEM9;LITAF;MR1;PLD3
endosome membrane (GO:0010008)	44/325	0.163958	0.725513	0	0	1.18991	2.15154	IFITM3;SLC48A1;CD274;IFITM2;RNF13;SPPL2B;GOSR2;PCSK9;ECE1;ABHD17C;ANTXR1;NDRG1;PLD3;RHOBTB2;NCSTN;CHMP1B;WDR91;CD14;LDLR;NTRK1;ATP6V0B;MON2;ATP6AP1;SORT1;INSR;SPHK1;SLC11A2;WIPI1;HLA-F;SCAMP1;DKK1;MR1;HLA-E;SCAMP2;RHOB;TPCN1;RNF144A;CLCN6;PIKFYVE;RAB31;WDR81;RAB12;UBAP1;TLR4
cell projection membrane (GO:0031253)	14/92	0.180886	0.790539	0	0	1.36203	2.32891	B4GALT1;SLC22A5;PTCH1;SLC11A2;ANTXR1;TMEM231;ACE2;LIMA1;SLC7A8;TCTN3;TMEM67;PDPN;DMD;SLC26A6
integral component of peroxisomal membrane (GO:0005779)	3/13	0.186845	0.806625	0	0	2.27454	3.81548	PEX11A;PEX12;ABCD1
gamma-secretase complex (GO:0070765)	2/7	0.192203	0.81	0	0	3.03227	5.00083	NCSTN;TMED10
hemidesmosome (GO:0030056)	2/7	0.192203	0.81	0	0	3.03227	5.00083	JUP;ERBIN
cytoplasmic vesicle membrane (GO:0030659)	50/380	0.19933	0.830151	0	0	1.15117	1.8566	SLC48A1;SCARB1;RAB3A;B4GALT1;TMEM179B;SPPL2B;SLC2A3;ECE2;ANTXR1;CHMP1B;ATP6V0B;MME;ATP6AP1;SLC30A5;WNT5A;WIPI1;RHOF;RHOB;RNF144A;ACE2;RAB31;TLR4;VAMP2;SERPINB10;TMED10;FPR1;ITPR1;ABHD17C;RHOBTB2;NCSTN;TMEM67;ORMDL3;SH3BP5;CD14;LDLR;GRIA3;GRIA4;WNT4;NTRK1;SORT1;INSR;PTCH1;ABCA4;TMEM190;TPCN1;CLCN6;PIKFYVE;RAB18;UBAP1;ITM2B
clathrin-coated vesicle (GO:0030136)	12/80	0.21839	0.857692	0	0	1.33874	2.03686	TGOLN2;TMED9;LMBRD1;CEMIP;DAB2;TMED10;SORT1;STON1;ECE1;GPR107;SCAMP1;VAMP2
intrinsic component of peroxisomal membrane (GO:0031231)	3/14	0.218467	0.857692	0	0	2.06765	3.14514	PEX11A;PEX12;ABCD1
platelet dense granule lumen (GO:0031089)	3/14	0.218467	0.857692	0	0	2.06765	3.14514	RARRES2;TIMP3;FAM3C
platelet dense granule (GO:0042827)	4/21	0.223638	0.857692	0	0	1.78401	2.67196	RARRES2;ITPR1;TIMP3;FAM3C
specific granule (GO:0042581)	22/160	0.236001	0.857692	0	0	1.2098	1.74685	GHDC;SNAP25;HGSNAT;ATP8B4;TMEM30A;ATP8A1;JUP;CYBA;SLC2A3;ATP11A;SCAMP1;PLD1;TNFRSF1B;CKAP4;ERP44;PGRMC1;QPCT;ORMDL3;MLEC;VAMP1;ELANE;DNASE1L1
early endosome membrane (GO:0031901)	14/97	0.237155	0.857692	0	0	1.27961	1.84142	IFITM3;CD274;MON2;SPHK1;HLA-F;DKK1;MR1;LITAF;PLD3;HLA-E;PIKFYVE;RAB31;WDR81;WDR91
astrocyte projection (GO:0097449)	2/8	0.23744	0.857692	0	0	2.52675	3.63306	SLC2A13;SLC1A2
clathrin-sculpted gamma-aminobutyric acid transport vesicle (GO:0061200)	2/8	0.23744	0.857692	0	0	2.52675	3.63306	RAB3A;VAMP2
clathrin-sculpted gamma-aminobutyric acid transport vesicle membrane (GO:0061202)	2/8	0.23744	0.857692	0	0	2.52675	3.63306	RAB3A;VAMP2
extrinsic component of endosome membrane (GO:0031313)	2/8	0.23744	0.857692	0	0	2.52675	3.63306	WDR81;WDR91
extrinsic component of external side of plasma membrane (GO:0031232)	2/8	0.23744	0.857692	0	0	2.52675	3.63306	PCSK9;WNT2
integral component of synaptic membrane (GO:0099699)	2/8	0.23744	0.857692	0	0	2.52675	3.63306	NLGN2;SLC1A2
MOZ/MORF histone acetyltransferase complex (GO:0070776)	2/8	0.23744	0.857692	0	0	2.52675	3.63306	ING5;KAT6B
PRC1 complex (GO:0035102)	3/15	0.25106	0.888753	0	0	1.89523	2.61933	CBX8;CBX7;PCGF5
trans-Golgi network transport vesicle (GO:0030140)	3/15	0.25106	0.888753	0	0	1.89523	2.61933	TGOLN2;TMED9;TMED10
brush border membrane (GO:0031526)	6/37	0.258028	0.904376	0	0	1.46759	1.98812	LIMA1;ACE2;B4GALT1;SLC22A5;SLC11A2;SLC26A6
integral component of plasma membrane (GO:0005887)	177/1454	0.275283	0.955395	0	0	1.05424	1.35993	KCNG2;CD83;PLXND1;IRS1;HFE;ICAM3;ICAM4;ICAM5;HS6ST1;ICAM1;FADS2;EDNRA;EDNRB;SLC16A6;ENPP1;SLC26A11;SLC39A8;PLXNC1;IL6R;SLC16A4;EPHB3;CMKLR1;IL13RA1;PDGFRA;ENTPD1;MIGA1;IL1R1;IL11RA;SLC30A5;SEMA6D;SLC11A2;CYBA;ATP1B3;ATP11A;TM4SF1;EREG;SCNN1G;BCAM;OBSCN;ADGRB2;STIM1;AKAP9;CD226;ROR2;PLPP3;RHCE;PLPP1;TRABD2A;PTGFR;CALCRL;PCDH10;NPR2;NOTCH4;SLC1A1;LPAR1;SLC1A2;CSF2RB;CD1D;CACNA1C;APCDD1;SLC5A3;PCDH1…
H3 histone acetyltransferase complex (GO:0070775)	2/9	0.283114	0.967661	0	0	2.16567	2.73286	ING5;KAT6B
cation-transporting ATPase complex (GO:0090533)	3/16	0.284285	0.967661	0	0	1.74935	2.20029	KCNJ8;ABCC9;ATP1B3
endocytic vesicle membrane (GO:0030666)	21/158	0.294697	0.993549	0	0	1.1628	1.42072	SCARB1;ATP6V0B;FZD4;PTCH1;WNT5A;CYBA;HLA-F;AREG;EREG;HLA-E;TGOLN2;ACE2;PIKFYVE;DMBT1;ROR2;SEC22B;LDLR;GRIA3;VAMP2;GRIA4;WNT4
cytoplasmic side of plasma membrane (GO:0009898)	8/55	0.308766	0.999993	0	0	1.29058	1.51666	RGS2;GM2A;JUP;PTEN;TRAF1;PTPN4;LITAF;GEM
apical dendrite (GO:0097440)	2/10	0.328508	0.999993	0	0	1.89485	2.10933	MAP2;SLC1A1
integral component of lysosomal membrane (GO:1905103)	2/10	0.328508	0.999993	0	0	1.89485	2.10933	SLC46A3;NPC1
endolysosome (GO:0036019)	4/25	0.332189	0.999993	0	0	1.44387	1.59122	SMPD1;PCSK9;LDLR;LGMN
integral component of mitochondrial membrane (GO:0032592)	9/66	0.362056	0.999993	0	0	1.19702	1.21612	CPT1A;MPC1;SLC25A19;ADCK1;COX18;COX11;SFXN1;MGARP;MFF
trans-Golgi network membrane (GO:0032588)	13/99	0.368335	0.999993	0	0	1.14607	1.14466	SYS1;COG7;COG6;STX16;ARL1;RHOBTB3;SCAMP1;SCAMP2;RGP1;RAB31;ATP7B;ARFIP2;ST3GAL1
intracellular vesicle (GO:0097708)	2/11	0.373067	0.999993	0	0	1.68422	1.66063	ABCA1;ITSN1
microvillus membrane (GO:0031528)	2/11	0.373067	0.999993	0	0	1.68422	1.66063	SLC7A8;PDPN
npBAF complex (GO:0071564)	2/11	0.373067	0.999993	0	0	1.68422	1.66063	SMARCD3;PHF10
cytoplasmic dynein complex (GO:0005868)	3/19	0.3848	0.999993	0	0	1.4211	1.3572	DYNC2H1;DYNC2LI1;DYNC1LI2
organelle outer membrane (GO:0031968)	18/142	0.390384	0.999993	0	0	1.10057	1.03522	ATAD1;BNIP3L;CPT1A;ITPRIP;MAOB;SLC44A1;MAOA;ACSL3;MFF;ACACB;COASY;AGPAT4;SPART;PGRMC1;BCL2L11;TOMM7;DHCR7;SPATA18
vesicle (GO:0031982)	28/226	0.395957	0.999993	0	0	1.07227	0.993402	SNAP25;RAB3A;IFT172;ITSN1;ECE1;PRELP;FBLN2;CYB561D2;EPS8;MUC1;OLFML3;BASP1;STX5;MGAT1;CTSF;GRIA4;ARRDC4;ABCA1;SLC30A7;SLC11A2;GBGT1;GPRC5A;BIN1;MYO15A;MFGE8;VAMP2;CAPS;SLC26A6
mitochondrial outer membrane (GO:0005741)	16/126	0.398058	0.999993	0	0	1.10272	1.01578	ATAD1;BNIP3L;CPT1A;MAOB;SLC44A1;MAOA;ACSL3;MFF;ACACB;COASY;AGPAT4;SPART;PGRMC1;BCL2L11;TOMM7;SPATA18
caveola (GO:0005901)	8/60	0.400431	0.999993	0	0	1.16616	1.06729	SCARB1;IRS1;INSR;PTCH1;JAK2;TFPI;PLPP1;HDAC6
lipid droplet (GO:0005811)	10/77	0.409328	0.999993	0	0	1.13136	1.01057	BSCL2;RDH10;OSBPL2;LPCAT1;RAB18;ACSL3;PLIN1;METTL7A;CKAP4;PNPLA2
nuclear inner membrane (GO:0005637)	4/28	0.415384	0.999993	0	0	1.26317	1.10976	TMEM120B;DPY19L1;DPY19L3;UNC50
NADPH oxidase complex (GO:0043020)	2/12	0.416369	0.999993	0	0	1.51571	1.32804	NOX4;CYBA
MHC protein complex (GO:0042611)	3/20	0.41776	0.999993	0	0	1.33743	1.16738	HFE;HLA-F;HLA-E
calcium channel complex (GO:0034704)	6/45	0.429861	0.999993	0	0	1.16602	0.984461	PDE4D;PDE4B;CACNA2D3;CACHD1;CACNA1C;CACNA1G
late endosome (GO:0005770)	23/189	0.446852	0.999993	0	0	1.05023	0.845989	NTRK1;UVRAG;IFITM2;RNF13;GOSR2;ATG9A;SLC11A2;PCSK9;MR1;PLD3;HDAC6;TMEM25;TMEM59;PIKFYVE;AP5M1;ATP7B;WDR81;CHMP1B;WDR91;NBR1;TMEM9;LDLR;LGMN
beta-catenin-TCF complex (GO:1990907)	2/13	0.458101	0.999993	0	0	1.37784	1.07563	TLE3;TCF4
CD95 death-inducing signaling complex (GO:0031265)	1/5	0.462029	0.999993	0	0	1.89447	1.46277	FAS
chromaffin granule (GO:0042583)	1/5	0.462029	0.999993	0	0	1.89447	1.46277	CYB561
Cul4B-RING E3 ubiquitin ligase complex (GO:0031465)	1/5	0.462029	0.999993	0	0	1.89447	1.46277	CUL4B
cytoplasmic side of lysosomal membrane (GO:0098574)	1/5	0.462029	0.999993	0	0	1.89447	1.46277	LITAF
endolysosome lumen (GO:0036021)	1/5	0.462029	0.999993	0	0	1.89447	1.46277	LGMN
HULC complex (GO:0033503)	1/5	0.462029	0.999993	0	0	1.89447	1.46277	UBE2B
intrinsic component of presynaptic membrane (GO:0098889)	1/5	0.462029	0.999993	0	0	1.89447	1.46277	SLC1A2
meiotic spindle (GO:0072687)	1/5	0.462029	0.999993	0	0	1.89447	1.46277	HSPA2
mitochondrial alpha-ketoglutarate dehydrogenase complex (GO:0005947)	1/5	0.462029	0.999993	0	0	1.89447	1.46277	DBT
MPP7-DLG1-LIN7 complex (GO:0097025)	1/5	0.462029	0.999993	0	0	1.89447	1.46277	LIN7A
phosphatidylinositol 3-kinase complex, class I (GO:0097651)	1/5	0.462029	0.999993	0	0	1.89447	1.46277	PIK3R1
Golgi-associated vesicle (GO:0005798)	6/47	0.472823	0.999993	0	0	1.10901	0.830688	TGOLN2;TMED9;TMED10;SPPL2B;TMED2;ITM2B
integral component of mitochondrial outer membrane (GO:0031307)	3/22	0.481704	0.999993	0	0	1.19652	0.873965	CPT1A;MGARP;MFF
tertiary granule membrane (GO:0070821)	9/73	0.482947	0.999993	0	0	1.06567	0.775651	SNAP25;HGSNAT;ATP8B4;GAA;VAMP1;SLC2A3;CYBA;ATP11A;PLD1
intrinsic component of mitochondrial inner membrane (GO:0031304)	5/39	0.483327	0.999993	0	0	1.11441	0.810245	MPC1;SLC25A19;COX18;COX11;SFXN1
catenin complex (GO:0016342)	4/31	0.496033	0.999993	0	0	1.12263	0.787089	CDH4;JUP;CDH11;CDH26
ciliary membrane (GO:0060170)	4/31	0.496033	0.999993	0	0	1.12263	0.787089	TCTN3;TMEM67;PTCH1;TMEM231
acetylcholine-gated channel complex (GO:0005892)	2/14	0.49804	0.999993	0	0	1.26295	0.88037	CHRNE;STXBP5
pericentric heterochromatin (GO:0005721)	2/14	0.49804	0.999993	0	0	1.26295	0.88037	KMT5C;SNAI1
transcription factor TFTC complex (GO:0033276)	2/14	0.49804	0.999993	0	0	1.26295	0.88037	KAT2A;TAF7
cilium (GO:0005929)	28/237	0.500711	0.999993	0	0	1.01519	0.702235	ARL6;IFT172;TXNDC15;DYNC2LI1;TCTN3;TMEM67;P2RY1;BBS9;TNPO1;DYNC2H1;BBS2;TUB;PDGFRA;IFT140;PTCH1;WDR19;IFT122;RPGRIP1L;TMEM231;IFT20;RSPH3;TTLL6;AHI1;IFT81;TRPV4;IFT27;CLUAP1;CCDC40
Golgi lumen (GO:0005796)	12/100	0.503982	0.999993	0	0	1.03331	0.708036	MUC1;F10;LUM;SDC2;WNT5A;PRELP;CGA;FMOD;PCSK5;DCN;WNT4;RAB33B
endoplasmic reticulum tubular network (GO:0071782)	3/23	0.512403	0.999993	0	0	1.13663	0.759997	ARV1;STIM1;RAB18
intrinsic component of mitochondrial outer membrane (GO:0031306)	3/23	0.512403	0.999993	0	0	1.13663	0.759997	CPT1A;MGARP;MFF
microbody lumen (GO:0031907)	6/49	0.514814	0.999993	0	0	1.05731	0.702	ACOX2;ECH1;CAT;ATM;IDE;NUDT12
peroxisomal matrix (GO:0005782)	6/49	0.514814	0.999993	0	0	1.05731	0.702	ACOX2;ECH1;CAT;ATM;IDE;NUDT12
filopodium (GO:0030175)	7/58	0.521824	0.999993	0	0	1.04001	0.676447	KITLG;MAP2;TRPV4;PDPN;DMD;CD302;ANTXR1
recycling endosome membrane (GO:0055038)	7/58	0.521824	0.999993	0	0	1.04001	0.676447	CD274;RAB12;HLA-F;SCAMP1;NDRG1;HLA-E;SCAMP2
chromocenter (GO:0010369)	1/6	0.524772	0.999993	0	0	1.51549	0.977173	MBD5
cyclin/CDK positive transcription elongation factor complex (GO:0008024)	1/6	0.524772	0.999993	0	0	1.51549	0.977173	CCNT1
integral component of cytoplasmic side of endoplasmic reticulum membrane (GO:0071458)	1/6	0.524772	0.999993	0	0	1.51549	0.977173	SPPL2B
nuclear stress granule (GO:0097165)	1/6	0.524772	0.999993	0	0	1.51549	0.977173	TIA1
platelet dense granule membrane (GO:0031088)	1/6	0.524772	0.999993	0	0	1.51549	0.977173	ITPR1
postsynaptic recycling endosome (GO:0098837)	1/6	0.524772	0.999993	0	0	1.51549	0.977173	ZDHHC2
sex chromosome (GO:0000803)	1/6	0.524772	0.999993	0	0	1.51549	0.977173	PCGF5
signal recognition particle, endoplasmic reticulum targeting (GO:0005786)	1/6	0.524772	0.999993	0	0	1.51549	0.977173	SRP54
symmetric synapse (GO:0032280)	1/6	0.524772	0.999993	0	0	1.51549	0.977173	NLGN2
prespliceosome (GO:0071010)	2/15	0.536036	0.999993	0	0	1.16573	0.726896	LUC7L;LUC7L3
RNA polymerase II, core complex (GO:0005665)	2/15	0.536036	0.999993	0	0	1.16573	0.726896	POLR2M;POLR2C
U2-type prespliceosome (GO:0071004)	2/15	0.536036	0.999993	0	0	1.16573	0.726896	LUC7L;LUC7L3
clathrin-coated endocytic vesicle (GO:0045334)	10/85	0.538291	0.999993	0	0	1.01022	0.625686	TGOLN2;LMBRD1;CEMIP;FZD4;WNT5A;ROR2;AREG;LDLR;VAMP2;EREG
pigment granule (GO:0048770)	3/24	0.542106	0.999993	0	0	1.08244	0.662771	GCHFR;TMEM33;SYTL2
integral component of mitochondrial inner membrane (GO:0031305)	6/51	0.555459	0.999993	0	0	1.0102	0.59396	MPC1;SLC25A19;COX18;MTX3;COX11;SFXN1
autophagosome (GO:0005776)	8/69	0.562665	0.999993	0	0	0.993595	0.571387	GABARAPL2;UVRAG;GABARAPL1;WDR81;ATG9A;NCOA4;NBR1;WIPI1
clathrin-coated endocytic vesicle membrane (GO:0030669)	8/69	0.562665	0.999993	0	0	0.993595	0.571387	TGOLN2;FZD4;WNT5A;ROR2;AREG;LDLR;VAMP2;EREG
glutamatergic synapse (GO:0098978)	8/69	0.562665	0.999993	0	0	0.993595	0.571387	PTPRD;SLITRK4;WNT5A;AKAP9;DLGAP1;NPTX1;NPTXR;ADGRL3
Golgi cis cisterna (GO:0000137)	3/25	0.57073	0.999993	0	0	1.03318	0.579446	GOLGA2;TMEM59;GOLGA8N
nuclear outer membrane (GO:0005640)	2/16	0.572001	0.999993	0	0	1.0824	0.604647	ITPRIP;DHCR7
activin receptor complex (GO:0048179)	1/7	0.5802	0.999993	0	0	1.26283	0.687464	TGFBR1
astral microtubule (GO:0000235)	1/7	0.5802	0.999993	0	0	1.26283	0.687464	MAP9
cis-Golgi network membrane (GO:0033106)	1/7	0.5802	0.999993	0	0	1.26283	0.687464	GPR108
cytoskeleton of presynaptic active zone (GO:0048788)	1/7	0.5802	0.999993	0	0	1.26283	0.687464	RIMS2
G protein-coupled receptor dimeric complex (GO:0038037)	1/7	0.5802	0.999993	0	0	1.26283	0.687464	CALCRL
integral component of postsynaptic membrane (GO:0099055)	1/7	0.5802	0.999993	0	0	1.26283	0.687464	NLGN2
integral component of presynaptic membrane (GO:0099056)	1/7	0.5802	0.999993	0	0	1.26283	0.687464	SLC1A2
NSL complex (GO:0044545)	1/7	0.5802	0.999993	0	0	1.26283	0.687464	KANSL1L
pi-body (GO:0071546)	1/7	0.5802	0.999993	0	0	1.26283	0.687464	MOV10L1
PTW/PP1 phosphatase complex (GO:0072357)	1/7	0.5802	0.999993	0	0	1.26283	0.687464	PPP1CB
X chromosome (GO:0000805)	1/7	0.5802	0.999993	0	0	1.26283	0.687464	PCGF5
potassium channel complex (GO:0034705)	9/80	0.59755	0.999993	0	0	0.960226	0.494436	KCNG2;KCNK6;KCNJ8;KCNIP3;AKAP9;KCNMB4;ABCC9;KCNK1;HCN2
endosome lumen (GO:0031904)	3/26	0.598217	0.999993	0	0	0.988202	0.50774	PRL;JAK2;LGMN
Golgi cisterna membrane (GO:0032580)	3/26	0.598217	0.999993	0	0	0.988202	0.50774	GOLGA2;ST3GAL1;GOLGA8N
synaptic membrane (GO:0097060)	3/26	0.598217	0.999993	0	0	0.988202	0.50774	SRPX2;FLRT3;AKAP9
axon (GO:0030424)	23/204	0.601159	0.999993	0	0	0.962367	0.489745	NTRK1;RAB3A;MME;BDNF;INSR;SEMA3A;SLC1A1;DAB2IP;AZIN2;CPT1C;MAPK8IP3;MYPN;HDAC6;BIN1;ALDH1A1;MAP7;PPT1;KIF13B;ADGRL1;NCDN;MAP9;ADGRL3;SNCA
desmosome (GO:0030057)	2/17	0.60589	0.999993	0	0	1.01019	0.50616	B4GALT1;JUP
endolysosome membrane (GO:0036020)	2/17	0.60589	0.999993	0	0	1.01019	0.50616	PCSK9;LDLR
protein phosphatase type 2A complex (GO:0000159)	2/17	0.60589	0.999993	0	0	1.01019	0.50616	PPP2CB;PPP2R1B
clathrin-coated vesicle membrane (GO:0030665)	10/90	0.613581	0.999993	0	0	0.946813	0.462464	TGOLN2;RAB3A;FZD4;WNT5A;ROR2;AREG;CLINT1;LDLR;VAMP2;EREG
myofibril (GO:0030016)	3/27	0.624522	0.999993	0	0	0.946973	0.445806	TMOD1;OBSCN;ARHGEF25
plasma membrane raft (GO:0044853)	9/82	0.627984	0.999993	0	0	0.933813	0.434447	SCARB1;STIM1;IRS1;INSR;PTCH1;JAK2;TFPI;PLPP1;HDAC6
voltage-gated potassium channel complex (GO:0008076)	8/73	0.628496	0.999993	0	0	0.932239	0.432955	KCNG2;KCNK6;KCNJ8;KCNIP3;AKAP9;KCNMB4;KCNK1;HCN2
core mediator complex (GO:0070847)	1/8	0.629166	0.999993	0	0	1.08237	0.501527	MED8
death-inducing signaling complex (GO:0031264)	1/8	0.629166	0.999993	0	0	1.08237	0.501527	FAS
HFE-transferrin receptor complex (GO:1990712)	1/8	0.629166	0.999993	0	0	1.08237	0.501527	HFE
inhibitory synapse (GO:0060077)	1/8	0.629166	0.999993	0	0	1.08237	0.501527	NLGN2
neuron to neuron synapse (GO:0098984)	1/8	0.629166	0.999993	0	0	1.08237	0.501527	SLC1A1
protein serine/threonine phosphatase complex (GO:0008287)	1/8	0.629166	0.999993	0	0	1.08237	0.501527	PPP1CB
RNA polymerase III complex (GO:0005666)	2/18	0.637699	0.999993	0	0	0.946996	0.426042	POLR3D;POLR3E
U1 snRNP (GO:0005685)	2/18	0.637699	0.999993	0	0	0.946996	0.426042	LUC7L;LUC7L3
cell-substrate junction (GO:0030055)	44/394	0.644352	0.999993	0	0	0.951538	0.41821	STX16;FHL1;FHL2;SLA;HACD3;ICAM1;PPP1CB;AKAP12;PDLIM1;LIMA1;IL1RL1;NCSTN;CSRP1;TSPAN9;CAPN5;DMD;JAK2;TNS2;MPZL1;TGM2;FZD1;TLE2;JUP;MME;ERBIN;AFAP1;RPL13A;LAYN;SORBS1;REXO2;RHOB;DAB2;MARCKS;PTK7;TRPV4;CAT;ADAM9;ITGBL1;CD46;PPIB;PHLDB2;FERMT2;SNTB1;LIMS1
integral component of lumenal side of endoplasmic reticulum membrane (GO:0071556)	3/28	0.649618	0.999993	0	0	0.909043	0.392134	SPPL2B;HLA-F;HLA-E
lumenal side of endoplasmic reticulum membrane (GO:0098553)	3/28	0.649618	0.999993	0	0	0.909043	0.392134	SPPL2B;HLA-F;HLA-E
melanosome (GO:0042470)	3/28	0.649618	0.999993	0	0	0.909043	0.392134	GCHFR;TMEM33;SYTL2
secretory granule lumen (GO:0034774)	35/316	0.653948	0.999993	0	0	0.942813	0.400438	CFD;PCSK1;GHDC;SPARC;SERPINE1;PYGL;C3;GM2A;CREG1;TIMP3;FAM3C;LEFTY2;ARSB;ELANE;SRGN;ARSA;NHLRC3;JUP;FUCA1;AGL;HGF;RARRES2;IGF2;IGF1;EEF2;VEGFA;ERP44;CRISPLD2;GLB1;QPCT;CAT;PCYOX1L;MAGED2;ALDOC;DNASE1L1
anaphase-promoting complex (GO:0005680)	2/19	0.667452	0.999993	0	0	0.89124	0.360317	CUL7;ANAPC16
GABA-A receptor complex (GO:1902711)	2/19	0.667452	0.999993	0	0	0.89124	0.360317	GABRB3;GABRE
insulin-responsive compartment (GO:0032593)	1/9	0.672422	0.999993	0	0	0.947018	0.375842	RAB12
multivesicular body membrane (GO:0032585)	1/9	0.672422	0.999993	0	0	0.947018	0.375842	TMEM9
outer dynein arm (GO:0036157)	1/9	0.672422	0.999993	0	0	0.947018	0.375842	DNAL1
platelet dense tubular network membrane (GO:0031095)	1/9	0.672422	0.999993	0	0	0.947018	0.375842	ITPR1
transferase complex, transferring phosphorus-containing groups (GO:0061695)	1/9	0.672422	0.999993	0	0	0.947018	0.375842	MAP3K5
adherens junction (GO:0005912)	14/132	0.687417	0.999993	0	0	0.898276	0.336686	JUP;PTPRM;LIN7A;SORBS1;NDRG1;DLL1;VEGFA;PDLIM1;AHI1;TRIM29;TRPV4;CDH11;PLPP3;FERMT2
AMPA glutamate receptor complex (GO:0032281)	2/20	0.695196	0.999993	0	0	0.841679	0.306002	GRIA3;GRIA4
anchored component of external side of plasma membrane (GO:0031362)	2/20	0.695196	0.999993	0	0	0.841679	0.306002	CD14;EFNA5
dendrite (GO:0030425)	29/270	0.709852	0.999993	0	0	0.910562	0.312048	SLC1A1;KNDC1;HDAC6;SAV1;MAP2;PENK;DNER;P2RY1;ABL1;APOD;FYN;NCDN;GABRE;FARP1;HOMER1;MME;FZD4;BDNF;INSR;CRIPT;AZIN2;HTR1B;NR1D1;CPT1C;MAPK8IP3;GCHFR;BIN1;HAP1;CPEB4
autolysosome (GO:0044754)	1/10	0.710635	0.999993	0	0	0.841747	0.287538	NCOA4
CatSper complex (GO:0036128)	1/10	0.710635	0.999993	0	0	0.841747	0.287538	HSPA2
sodium:potassium-exchanging ATPase complex (GO:0005890)	1/10	0.710635	0.999993	0	0	0.841747	0.287538	ATP1B3
focal adhesion (GO:0005925)	42/387	0.714442	0.999993	0	0	0.920911	0.309659	STX16;FHL1;FHL2;SLA;HACD3;ICAM1;PPP1CB;AKAP12;PDLIM1;LIMA1;IL1RL1;NCSTN;CSRP1;TSPAN9;CAPN5;JAK2;TNS2;MPZL1;TGM2;FZD1;TLE2;JUP;MME;AFAP1;RPL13A;LAYN;SORBS1;REXO2;RHOB;DAB2;MARCKS;PTK7;TRPV4;CAT;ADAM9;ITGBL1;CD46;PPIB;PHLDB2;FERMT2;SNTB1;LIMS1
exocytic vesicle membrane (GO:0099501)	4/41	0.719934	0.999993	0	0	0.818752	0.269039	SYNGR1;SYNGR2;VAMP1;VAMP2
synaptic vesicle membrane (GO:0030672)	4/41	0.719934	0.999993	0	0	0.818752	0.269039	SYNGR1;SYNGR2;VAMP1;VAMP2
endocytic vesicle lumen (GO:0071682)	2/21	0.720994	0.999993	0	0	0.797335	0.260828	SPARC;SAA1
mitochondrial outer membrane translocase complex (GO:0005742)	2/21	0.720994	0.999993	0	0	0.797335	0.260828	MTX3;TOMM7
ficolin-1-rich granule membrane (GO:0101003)	6/61	0.730036	0.999993	0	0	0.826061	0.25993	SERPINB10;TMEM179B;GAA;FPR1;SLC2A3;PRCP
tertiary granule (GO:0070820)	17/164	0.733071	0.999993	0	0	0.875265	0.271781	SERPINB10;SNAP25;HGSNAT;ATP8B4;TMEM179B;GAA;FPR1;CYBA;SLC2A3;PRCP;ATP11A;PLD1;QPCT;VAMP1;ALDOC;METTL7A;PGM1
azurophil granule lumen (GO:0035578)	9/90	0.736217	0.999993	0	0	0.841202	0.257601	C3;ARSA;GM2A;NHLRC3;GLB1;CREG1;FUCA1;ARSB;ELANE
non-motile cilium (GO:0097730)	3/32	0.737833	0.999993	0	0	0.78348	0.238207	AHI1;WDR19;IFT122
phagocytic vesicle (GO:0045335)	10/100	0.742947	0.999993	0	0	0.841133	0.249927	ABCA1;ATP6V0B;FMNL1;PIKFYVE;RAB31;DMBT1;CYBA;HLA-F;SEC22B;HLA-E
dendrite cytoplasm (GO:0032839)	1/11	0.744392	0.999993	0	0	0.757529	0.223614	MAP2
nuclear inclusion body (GO:0042405)	1/11	0.744392	0.999993	0	0	0.757529	0.223614	ATXN1
platelet dense tubular network (GO:0031094)	1/11	0.744392	0.999993	0	0	0.757529	0.223614	ITPR1
STAGA complex (GO:0030914)	1/11	0.744392	0.999993	0	0	0.757529	0.223614	KAT2A
specific granule lumen (GO:0035580)	6/62	0.744486	0.999993	0	0	0.811264	0.239373	GHDC;ERP44;JUP;QPCT;ELANE;DNASE1L1
cation channel complex (GO:0034703)	7/73	0.76207	0.999993	0	0	0.802959	0.218178	SCNN1G;TRPC6;PDE4D;AKAP9;KCNK1;GRIA3;GRIA4
actin-based cell projection (GO:0098858)	8/83	0.766278	0.999993	0	0	0.807481	0.214959	KITLG;ANGPT1;MYO15A;TRPV4;PDPN;STARD10;DMD;CD302
clathrin vesicle coat (GO:0030125)	1/12	0.774212	0.999993	0	0	0.688624	0.176226	CLINT1
early phagosome (GO:0032009)	1/12	0.774212	0.999993	0	0	0.688624	0.176226	RAB31
neuron projection cytoplasm (GO:0120111)	1/12	0.774212	0.999993	0	0	0.688624	0.176226	MAP2
Set1C/COMPASS complex (GO:0048188)	1/12	0.774212	0.999993	0	0	0.688624	0.176226	WDR5B
ficolin-1-rich granule lumen (GO:1904813)	12/123	0.784702	0.999993	0	0	0.818127	0.198356	CFD;JUP;CRISPLD2;GLB1;AGL;QPCT;CAT;ALDOC;PYGL;EEF2;ARSB;PGM1
endocytic vesicle (GO:0030139)	19/189	0.786875	0.999993	0	0	0.845507	0.202656	ABCA1;SCARB1;CEMIP;SPARC;PTCH1;SPHK1;WNT5A;LPAR1;DAB2IP;PLD1;ACE2;LMBRD1;FMNL1;RAB31;HEATR5A;SAA1;GRIA3;GRIA4;WNT4
asymmetric synapse (GO:0032279)	13/133	0.789319	0.999993	0	0	0.819764	0.193944	HOMER1;SLC1A1;CRIPT;CACNA1C;ADD3;ZDHHC2;RNF112;ARHGEF9;SIPA1L1;P2RY1;ADGRL1;FYN;CPEB4
ion channel complex (GO:0034702)	3/35	0.791686	0.999993	0	0	0.709908	0.165827	TRPC6;CHRNE;STXBP5
acrosomal membrane (GO:0002080)	1/13	0.800554	0.999993	0	0	0.631203	0.140412	TMEM190
Ada2/Gcn5/Ada3 transcription activator complex (GO:0005671)	1/13	0.800554	0.999993	0	0	0.631203	0.140412	KAT2A
cytoplasmic side of endoplasmic reticulum membrane (GO:0098554)	1/13	0.800554	0.999993	0	0	0.631203	0.140412	SPPL2B
lamellar body (GO:0042599)	1/13	0.800554	0.999993	0	0	0.631203	0.140412	CKAP4
MIB complex (GO:0140275)	1/13	0.800554	0.999993	0	0	0.631203	0.140412	MTX3
SAM complex (GO:0001401)	1/13	0.800554	0.999993	0	0	0.631203	0.140412	MTX3
H4 histone acetyltransferase complex (GO:1902562)	2/25	0.806369	0.999993	0	0	0.658518	0.141722	KAT2A;KANSL1L
sodium channel complex (GO:0034706)	2/25	0.806369	0.999993	0	0	0.658518	0.141722	SCNN1G;CACNA1G
Cul3-RING ubiquitin ligase complex (GO:0031463)	3/36	0.807461	0.999993	0	0	0.688356	0.147212	KBTBD6;KLHL2;KBTBD7
ficolin-1-rich granule (GO:0101002)	18/184	0.818148	0.999993	0	0	0.820141	0.164612	CFD;SERPINB10;JUP;TMEM179B;GAA;AGL;FPR1;SLC2A3;PRCP;PYGL;EEF2;CRISPLD2;GLB1;QPCT;CAT;ALDOC;ARSB;PGM1
motile cilium (GO:0031514)	6/68	0.819488	0.999993	0	0	0.732505	0.145824	DYNC2H1;DYNC2LI1;BBS2;IFT81;WDR19;IFT27
SCF ubiquitin ligase complex (GO:0019005)	5/58	0.821663	0.999993	0	0	0.714135	0.140274	FBXL8;SPSB1;FBXW7;FBXL17;CUL4B
serine/threonine protein kinase complex (GO:1902554)	3/37	0.822214	0.999993	0	0	0.668073	0.130778	CCND2;CCNG1;TGFBR1
axonal growth cone (GO:0044295)	1/14	0.823825	0.999993	0	0	0.582616	0.11291	FLRT3
nBAF complex (GO:0071565)	1/14	0.823825	0.999993	0	0	0.582616	0.11291	SMARCD3
nuclear membrane (GO:0031965)	20/204	0.825726	0.999993	0	0	0.821987	0.157404	KLHDC2;TMEM120B;ITPRIP;SMOX;MRGPRF;ZBTB1;SLC30A1;HACD3;PHF8;GCHFR;NR4A1;DPY19L1;CCND2;DPY19L3;GRK5;UNC50;ALOX5AP;SH3BGRL2;DHCR7;SCAI
neuromuscular junction (GO:0031594)	3/38	0.835991	0.999993	0	0	0.648948	0.116251	SYNGR1;SYNGR2;CHRNE
neuron projection (GO:0043005)	58/556	0.836962	0.999993	0	0	0.879384	0.15651	GABRB3;SNAP25;PCSK1;RAB3A;PTEN;KNDC1;MYPN;DNER;KIF13B;EPHB3;MME;CPT1C;SSTR2;MAPK8IP3;GCHFR;BIN1;ALDH1A1;HAP1;VAMP2;SEMA3A;SLC1A1;OPRL1;STMND1;HDAC6;SAV1;CACNA1G;PGRMC1;MAP2;CHRNE;P2RY1;PENK;ABL1;MAP7;FYN;APOD;NCDN;NPTX1;GABRE;MAP9;SNCA;NTRK1;BBS2;MPST;FARP1;HOMER1;FZD4;BDNF;INSR;DAB2IP;CRIPT;HTR1B;AZIN2;NR1D1;PPT1;ADGRL1;ADGRL2;CPEB4;ADGRL3
SAGA-type complex (GO:0070461)	2/27	0.839651	0.999993	0	0	0.605768	0.105869	KAT2A;TAF7
clathrin coat (GO:0030118)	1/15	0.844381	0.999993	0	0	0.54097	0.0915059	CLINT1
germ plasm (GO:0060293)	1/15	0.844381	0.999993	0	0	0.54097	0.0915059	MOV10L1
proton-transporting V-type ATPase complex (GO:0033176)	1/15	0.844381	0.999993	0	0	0.54097	0.0915059	ATP6AP1
triglyceride-rich plasma lipoprotein particle (GO:0034385)	1/15	0.844381	0.999993	0	0	0.54097	0.0915059	PCYOX1
very-low-density lipoprotein particle (GO:0034361)	1/15	0.844381	0.999993	0	0	0.54097	0.0915059	PCYOX1
secondary lysosome (GO:0005767)	1/16	0.862539	0.999993	0	0	0.504876	0.0746582	NCOA4
dendrite membrane (GO:0032590)	2/29	0.86766	0.999993	0	0	0.560833	0.0796135	INSR;GABRE
cytoplasmic vesicle lumen (GO:0060205)	10/115	0.87575	0.999993	0	0	0.720356	0.0955727	CFD;C3;GHDC;PCSK1;CRISPLD2;AGL;CAT;ALDOC;PYGL;EEF2
recycling endosome (GO:0055037)	13/145	0.876534	0.999993	0	0	0.744731	0.0981402	CD274;HFE;ATG9A;SLC11A2;ATP11A;HLA-F;SCAMP1;ZDHHC2;NDRG1;HLA-E;SCAMP2;RAB12;TBC1D17
intrinsic component of synaptic vesicle membrane (GO:0098563)	1/17	0.87858	0.999993	0	0	0.473295	0.0612672	RAB3A
voltage-gated sodium channel complex (GO:0001518)	1/17	0.87858	0.999993	0	0	0.473295	0.0612672	CACNA1G
cyclin-dependent protein kinase holoenzyme complex (GO:0000307)	2/30	0.879911	0.999993	0	0	0.540773	0.0691838	CCND2;CCNG1
cytoplasmic stress granule (GO:0010494)	5/65	0.889098	0.999993	0	0	0.630569	0.0741223	TIA1;MCRIP2;YTHDF3;ZFAND1;LARP4
intercalated disc (GO:0014704)	2/31	0.891105	0.999993	0	0	0.522096	0.0601938	TMEM65;JUP
transcription factor TFIID complex (GO:0005669)	2/31	0.891105	0.999993	0	0	0.522096	0.0601938	TAF8;TAF7
GABA-ergic synapse (GO:0098982)	1/18	0.892749	0.999993	0	0	0.445429	0.0505336	NLGN2
postsynaptic density (GO:0014069)	12/138	0.893068	0.999993	0	0	0.720115	0.0814399	RNF112;ARHGEF9;SIPA1L1;HOMER1;P2RY1;CRIPT;ADGRL1;FYN;CACNA1C;ADD3;ZDHHC2;CPEB4
tertiary granule lumen (GO:1904724)	4/55	0.897069	0.999993	0	0	0.593525	0.0644704	QPCT;ALDOC;METTL7A;PGM1
early endosome (GO:0005769)	25/266	0.897832	0.999993	0	0	0.783606	0.0844512	IFITM3;CD274;HFE;PCSK9;TM9SF4;PLD3;WDR91;DNER;LDLR;NTRK1;UVRAG;MON2;MME;SORT1;SLC2A13;SPHK1;SLC11A2;HLA-F;DKK1;MR1;HLA-E;PIKFYVE;RAB31;WDR81;NAPEPLD
ionotropic glutamate receptor complex (GO:0008328)	2/32	0.901323	0.999993	0	0	0.504664	0.0524301	GRIA3;GRIA4
H4/H2A histone acetyltransferase complex (GO:0043189)	1/19	0.905266	0.999993	0	0	0.420659	0.0418667	MORF4L2
P granule (GO:0043186)	1/19	0.905266	0.999993	0	0	0.420659	0.0418667	MOV10L1
smooth endoplasmic reticulum (GO:0005790)	1/19	0.905266	0.999993	0	0	0.420659	0.0418667	SYVN1
SWI/SNF complex (GO:0016514)	1/19	0.905266	0.999993	0	0	0.420659	0.0418667	SMARCD3
actin cytoskeleton (GO:0015629)	30/316	0.90578	0.999993	0	0	0.792045	0.0783795	CD274;WIPF1;SPPL2B;RCSD1;ARHGAP6;MYLK3;AKAP13;LIMA1;ARHGAP21;SIPA1L1;CALD1;CNR1;ABL1;STK38L;SYNPO;WASF1;APBB3;CORIN;SNCA;TMOD1;ALG2;AFAP1;KLHL2;TTC17;MARCKS;BIN1;MYO15A;TRPV4;ANG;HAP1
sarcoplasmic reticulum (GO:0016529)	3/45	0.908906	0.999993	0	0	0.540575	0.051632	GSTM2;STIM1;ITPR1
heterotrimeric G-protein complex (GO:0005834)	2/33	0.91064	0.999993	0	0	0.488357	0.0457138	GNAL;GNB5
microvillus (GO:0005902)	4/57	0.911924	0.999993	0	0	0.571063	0.0526513	SLC7A8;ANGPT1;PDPN;STARD10
cytoskeleton (GO:0005856)	60/600	0.913898	0.999993	0	0	0.837637	0.0754175	SNAP25;WIPF1;SPPL2B;SRA1;ARHGAP6;MYLK3;ING4;AKAP13;SIPA1L1;BASP1;DBT;SYNPO;OVGP1;TMOD1;ALG2;MTUS1;AFAP1;RHOF;PJA2;RHOB;NISCH;PREPL;BIN1;AKAP9;ODF3B;ANG;ALDOC;HAP1;TMEM9;PHLDB2;ZNF397;CD274;ROCK2;RHOBTB3;ADD3;NDRG1;JAKMIP3;RHOBTB2;PDLIM1;TUBA3E;LIMA1;ARHGAP21;CALD1;CNR1;ABL1;MAP7;STK38L;CDH26;WASF1;APBB3;CORIN;SNCA;RBM39;JUP;KLHL2;HYPK;TTC17;AGBL5;MARCKS;MYO15A
cell-cell junction (GO:0005911)	25/271	0.915564	0.999993	0	0	0.767459	0.0677011	PTPRU;B4GALT1;PTPRM;LIN7A;NDRG1;DLL1;SAV1;PDLIM1;TRIM29;CADM1;JUP;STARD10;SORBS1;RPGRIP1L;VEGFA;AHI1;OBSCN;PTK7;TRPV4;CDH11;PLPP3;FGFR4;FERMT2;ADGRL3;LIMS1
condensed nuclear chromosome (GO:0000794)	1/20	0.916322	0.999993	0	0	0.398496	0.0348235	P3H4
NuA4 histone acetyltransferase complex (GO:0035267)	1/20	0.916322	0.999993	0	0	0.398496	0.0348235	MORF4L2
spanning component of membrane (GO:0089717)	1/20	0.916322	0.999993	0	0	0.398496	0.0348235	NLGN2
anchored component of plasma membrane (GO:0046658)	3/46	0.916496	0.999993	0	0	0.527974	0.046038	GAS1;CD14;EFNA5
Cul4-RING E3 ubiquitin ligase complex (GO:0080008)	2/34	0.919127	0.999993	0	0	0.473069	0.0398943	DCAF8;CUL4B
multivesicular body (GO:0005771)	3/47	0.923504	0.999993	0	0	0.515945	0.0410588	CHMP1B;TMEM9;HDAC6
aggresome (GO:0016235)	2/35	0.926851	0.999993	0	0	0.458707	0.0348446	EEF2;HDAC6
vesicle membrane (GO:0012506)	5/73	0.93816	0.999993	0	0	0.556131	0.0355007	TMEM67;ITPR1;SH3BP5;ECE2;SLC26A6
sperm flagellum (GO:0036126)	3/52	0.951106	0.999993	0	0	0.463166	0.0232182	IFT27;ATP1B3;TACR1
excitatory synapse (GO:0060076)	1/25	0.955013	0.999993	0	0	0.315387	0.0145175	SRPX2
mitochondrial matrix (GO:0005759)	31/348	0.959351	0.999993	0	0	0.737412	0.0306015	RNASEL;OAT;ACSS2;AK3;MCEE;RIDA;MTHFD1L;ALDH2;DBT;PDK4;D2HGDH;ACSS1;AASS;CBR4;HIBCH;RARS2;MPST;PDHX;NSUN4;ADHFE1;GSR;PYCR1;SOD2;COASY;ALDH6A1;PDP2;PC;PCCA;TST;NDUFAF7;NAXD
MLL1 complex (GO:0071339)	1/26	0.960265	0.999993	0	0	0.302754	0.0122756	TAF7
MLL1/2 complex (GO:0044665)	1/26	0.960265	0.999993	0	0	0.302754	0.0122756	TAF7
cullin-RING ubiquitin ligase complex (GO:0031461)	12/157	0.961941	0.999993	0	0	0.625077	0.0242544	CUL9;FBXL8;CUL7;SPSB1;KBTBD6;ANAPC16;FBXW7;FBXL17;DCAF8;KLHL2;KBTBD7;CUL4B
P-body (GO:0000932)	5/80	0.964021	0.999993	0	0	0.504025	0.0184687	PAN2;YTHDF3;TRIM5;NBDY;ZFP36L1
cortical actin cytoskeleton (GO:0030864)	2/42	0.964286	0.999993	0	0	0.378283	0.0137571	AKAP13;TRPV4
mitochondrial respiratory chain complex I (GO:0005747)	2/42	0.964286	0.999993	0	0	0.378283	0.0137571	NDUFA5;NDUFB4
respiratory chain complex I (GO:0045271)	2/42	0.964286	0.999993	0	0	0.378283	0.0137571	NDUFA5;NDUFB4
sarcoplasmic reticulum membrane (GO:0033017)	1/28	0.969001	0.999993	0	0	0.280296	0.00882643	STIM1
9+2 motile cilium (GO:0097729)	3/57	0.969175	0.999993	0	0	0.420161	0.0131551	IFT27;ATP1B3;TACR1
cortical cytoskeleton (GO:0030863)	3/58	0.971933	0.999993	0	0	0.412499	0.011743	RIMS2;AKAP13;TRPV4
nucleolus (GO:0005730)	70/733	0.971984	0.999993	0	0	0.793722	0.0225541	POMT2;PHF2;CCNT1;HSPB6;TMEM179B;SETD7;RASL11A;SRP54;ADARB1;PHF8;GOLGA3;ENDOV;CCND2;SENP5;SNAPC1;SNAPC3;OSBP;PIM1;BUD23;PHLDA1;UTP14C;TSPYL2;COG7;SLC30A5;MTUS1;RPL13A;ABHD14B;P3H4;ZBTB33;URB1;REXO2;SDCBP2;THAP2;GNL3;RBL2;COX7A2L;GPRC5A;RCN2;MORF4L2;C1D;CMPK1;ANG;HAP1;SRSF5;LETMD1;ZNF397;DDX5;CIPC;TWIST2;BAZ2A;SPTY2D1;TMA16;SELENBP1;ATXN1;DDRGK1;ABL1;DNAJB9;KIAA0319L;TRIM41;ZFC3H1;ISG20;RGCC;BCL6;S…
nuclear lumen (GO:0031981)	71/745	0.974062	0.999993	0	0	0.79176	0.0208075	POMT2;PHF2;CCNT1;HSPB6;TMEM179B;SETD7;RASL11A;SRP54;ADARB1;PHF8;GOLGA3;ENDOV;CCND2;SENP5;SNAPC1;SNAPC3;OSBP;PIM1;BUD23;PHLDA1;UTP14C;TSPYL2;COG7;SLC30A5;MTUS1;RPL13A;ABHD14B;P3H4;ZBTB33;URB1;REXO2;SDCBP2;THAP2;GNL3;RBL2;COX7A2L;GPRC5A;RCN2;MORF4L2;C1D;CMPK1;ANG;HAP1;SRSF5;LETMD1;ZNF397;DDX5;CIPC;TWIST2;BAZ2A;SPTY2D1;TMA16;SELENBP1;ATXN1;DDRGK1;ABL1;DNAJB9;KIAA0319L;TRIM41;INSR;ZFC3H1;ISG20;RGCC;B…
actin filament (GO:0005884)	4/72	0.974657	0.999993	0	0	0.444714	0.0114158	TMOD1;WIPF1;RCSD1;ARHGAP6
mitotic spindle (GO:0072686)	8/120	0.975499	0.999993	0	0	0.539587	0.013385	GOLGA2;AGBL5;EFHC1;TMEM9;TBL1X;EML2;GEM;MAP9
cell-cell contact zone (GO:0044291)	2/47	0.978872	0.999993	0	0	0.336156	0.00717849	TMEM65;JUP
spliceosomal snRNP complex (GO:0097525)	2/51	0.986203	0.999993	0	0	0.308645	0.00428797	LUC7L;LUC7L3
small-subunit processome (GO:0032040)	1/37	0.989861	0.999993	0	0	0.210115	0.00214128	UTP14C
condensed chromosome (GO:0000793)	2/54	0.990009	0.999993	0	0	0.290789	0.00291983	LIG4;P3H4
mitochondrial intermembrane space (GO:0005758)	2/58	0.993527	0.999993	0	0	0.269957	0.00175305	TIMM10B;STAR
cornified envelope (GO:0001533)	1/43	0.995187	0.999993	0	0	0.180037	0.000868557	JUP
spindle microtubule (GO:0005876)	2/61	0.995337	0.999993	0	0	0.256187	0.00119729	CAPN6;MAP9
ribosome (GO:0005840)	2/62	0.995822	0.999993	0	0	0.251903	0.00105462	SERP1;RPL13A
organelle envelope lumen (GO:0031970)	2/64	0.996648	0.999993	0	0	0.243749	0.000818495	TIMM10B;STAR
acrosomal vesicle (GO:0001669)	1/48	0.997413	0.999993	0	0	0.160839	0.000416571	PPFIA3
intermediate filament cytoskeleton (GO:0045111)	3/84	0.997844	0.999993	0	0	0.279678	0.000603597	ING4;PHLDB2;PJA2
spindle (GO:0005819)	11/192	0.99828	0.999993	0	0	0.457883	0.000788012	GOLGA2;AGBL5;CAPN6;SPICE1;EFHC1;HSPA2;TMEM9;TBL1X;EML2;GEM;MAP9
sarcolemma (GO:0042383)	1/52	0.998426	0.999993	0	0	0.14819	0.000233484	DMD
cytosolic large ribosomal subunit (GO:0022625)	1/55	0.998915	0.999993	0	0	0.139934	0.000151922	RPL13A
microtubule cytoskeleton (GO:0015630)	22/331	0.999213	0.999993	0	0	0.535029	0.000421018	DYNC2H1;ZNF397;OVGP1;RBM39;MTUS1;SPICE1;SRA1;NDRG1;HYPK;HDAC6;JAKMIP3;NISCH;AGBL5;TUBA3E;DPYSL2;KIF26B;KIF5A;DBT;MAP7;KIF13B;CDH26;TMEM9
large ribosomal subunit (GO:0015934)	1/59	0.999339	0.999993	0	0	0.130253	8.61233e-05	RPL13A
mitochondrial envelope (GO:0005740)	5/127	0.999424	0.999993	0	0	0.309024	0.000178199	TIMM10B;MAOB;STAR;OMA1;ABCD1
intracellular non-membrane-bounded organelle (GO:0043232)	102/1158	0.999458	0.999993	0	0	0.719537	0.000390382	CCNT1;TMEM179B;RASL11A;ADARB1;GOLGA3;ENDOV;CCND2;BASP1;OSBP;PIM1;PHLDA1;TMOD1;TSPYL2;COG7;SLC30A5;SPICE1;MTUS1;P3H4;ZBTB33;ACSL3;SDCBP2;THAP2;BSCL2;COX7A2L;PREPL;BIN1;MORF4L2;AKAP9;CMPK1;ODF3B;SRSF5;LETMD1;ZNF397;DDX5;RHOBTB3;TWIST2;BAZ2A;RHOBTB2;ATXN1;CALD1;DDRGK1;RDH10;ABL1;KIAA0319L;JUP;OSBPL2;ISG20;RGCC;BCL6;UVSSA;ATM;MAGED2;POMT2;SNAP25;PHF2;HSPB6;SETD7;LPCAT1;SRP54;PHF8;SERP1;SENP5;SNAPC1;S…
microtubule (GO:0005874)	9/182	0.999465	0.999993	0	0	0.391797	0.000209583	DYNC2H1;TUBA3E;CAPN6;DPYSL2;KIF26B;KIF5A;KIF13B;NDRG1;HDAC6
apical junction complex (GO:0043296)	3/98	0.999496	0.999993	0	0	0.238273	0.000120137	JUP;SORBS1;TGFBR1
U2-type spliceosomal complex (GO:0005684)	2/89	0.999795	0.999993	0	0	0.17346	3.55103e-05	LUC7L;LUC7L3
chromosome (GO:0005694)	6/160	0.999897	0.999993	0	0	0.293364	3.01686e-05	RBL2;UVSSA;SETD7;LIG4;ANG;GNL3
mitochondrial membrane (GO:0031966)	31/469	0.999916	0.999993	0	0	0.529976	4.47471e-05	MAOB;SLC44A1;MAOA;NDUFB4;OMA1;MFF;ACACB;AGPAT4;LDHB;PGRMC1;BCL2L11;TMEM65;ABCD1;ATAD1;BNIP3L;CPT1A;NDUFA5;UQCC1;ACSL3;COASY;GCAT;SPART;TIMM10B;SLC25A15;SLC25A18;COX7A2L;SLC25A19;ADCK1;TOMM7;ALDH18A1;SPATA18
bicellular tight junction (GO:0005923)	1/78	0.999935	0.999993	0	0	0.0980071	6.36972e-06	TGFBR1
nuclear chromosome (GO:0000228)	1/83	0.999964	0.999993	0	0	0.0920049	3.34747e-06	P3H4
polymeric cytoskeletal fiber (GO:0099513)	12/256	0.999966	0.999993	0	0	0.369361	1.25945e-05	DYNC2H1;TMOD1;TUBA3E;WIPF1;DPYSL2;KIF26B;KIF5A;KIF13B;RCSD1;ARHGAP6;NDRG1;HDAC6
tight junction (GO:0070160)	1/85	0.999971	0.999993	0	0	0.0898041	2.61244e-06	TGFBR1
organelle inner membrane (GO:0019866)	18/346	0.999985	0.999993	0	0	0.41123	6.26175e-06	TMEM120B;NDUFA5;UQCC1;NDUFB4;OMA1;GCAT;TIMM10B;LDHB;SLC25A15;COX7A2L;DPY19L1;SLC25A18;TMEM65;DPY19L3;ADCK1;SLC25A19;UNC50;ALDH18A1
intracellular membrane-bounded organelle (GO:0043231)	507/5192	0.99999	0.999993	0	0	0.769858	7.49141e-06	ITSN1;TESK2;DCAF8;THYN1;MSANTD4;ADARB1;TMEM91;NYNRIN;RNF112;ALKBH5;ZC3H12B;CREB3L2;HOXA3;BBX;SAMD11;DDX17;TSPYL2;SOX13;ZNF10;DDX10;RFX3;ZNF12;RFX1;PRKAB1;SCAMP2;NISCH;BIN1;MPPE1;MAML3;LRPAP1;CRABP2;PDXDC1;SDR39U1;ZNF24;HIF1A;RDH10;PPARGC1A;SERF2;HEXIM1;ABCA1;CDK17;GSTM3;JUP;GTF2IRD2;ABCA4;TMEM190;NFATC2;IRF2BP2;ABCA7;BRAF;NR1D1;ABCA8;PBX1;FOSL2;NFATC4;SQLE;ADI1;SNAI1;PPT1;NOX4;GTF2IRD1;HBP1;PLCH1…
nucleus (GO:0005634)	397/4484	0.999991	0.999993	0	0	0.681768	6.34116e-06	TESK2;DCAF8;THYN1;MSANTD4;ADARB1;NYNRIN;RNF112;ALKBH5;ZC3H12B;CREB3L2;HOXA3;BBX;SAMD11;DDX17;TSPYL2;SOX13;ZNF10;DDX10;RFX3;ZNF12;PRKAB1;BIN1;MAML3;CRABP2;SDR39U1;ZNF24;HIF1A;RDH10;PPARGC1A;SERF2;HEXIM1;CDK17;GSTM3;JUP;GTF2IRD2;TMEM190;NFATC2;IRF2BP2;NR1D1;PBX1;FOSL2;NFATC4;ADI1;SNAI1;PPT1;NOX4;GTF2IRD1;HBP1;FERMT2;CPEB4;CDKN1C;ZNF254;SETD5;PHF2;ITK;RARG;SRP54;ING1;MYPN;PHF8;ING4;ING5;CSRP1;TCTN3;…
mitochondrial inner membrane (GO:0005743)	15/328	0.999993	0.999993	0	0	0.35896	2.51085e-06	NDUFA5;UQCC1;NDUFB4;OMA1;GCAT;TIMM10B;LDHB;SLC25A15;COX7A2L;SLC25A18;TMEM65;ADCK1;SLC25A19;COX11;ALDH18A1

## Sheet: CC 72 vs 0
Term	Overlap	P.value	Adjusted.P.value	Old.P.value	Old.Adjusted.P.value	Odds.Ratio	Combined.Score	Genes
endoplasmic reticulum membrane (GO:0005789)	173/712	4.17274e-18	1.56061e-15	0	0	2.30113	92.0866	ERO1A;ERO1B;PGAP1;TMEM41B;PGAP3;KDELR1;MSMO1;ZDHHC1;TM7SF2;ABHD12;FADS2;HHAT;POFUT2;TMEM147;SLC39A7;PTGDS;FADS1;NOMO2;PDGFRA;ALG9;TMEM178A;ALG5;ALG2;ALG3;MOGS;CYBA;DNAJB14;ALG11;MR1;PDIA5;BSCL2;ALDH3A2;ERN1;POR;DPM3;TMX3;WDR81;STIM1;TBC1D20;TMX1;KDELR2;KDELR3;SELENOT;PTGES;COPB2;COPA;TMED10;RPN2;LMAN2L;SAR1B;INSIG2;FAXDC2;INSIG1;RPN1;ITPR1;MGST1;DNAJC25;PLD1;PLD3;HSD11B1;CYB5R1;HSD11B2;PTDSS2;POR…
endoplasmic reticulum lumen (GO:0005788)	91/285	1.05922e-17	1.98074e-15	0	0	3.31634	129.624	ERO1A;SPON1;POGLUT1;FKBP14;COL14A1;PCSK9;TXNDC12;MIA3;LAMC1;TXNDC16;MYDGF;ADAMTS5;SHH;ADAMTSL4;QSOX1;CHGB;IGFBP1;ARSA;IGFBP4;IGFBP3;RNASET2;COL23A1;WNT5A;P3H2;GPX8;PLAUR;P3H1;GPX7;SUMF2;PDIA5;CKAP4;ACE2;MINPP1;SELENOM;RCN1;VCAN;EOGT;COL4A6;COL8A1;SERPING1;SPARCL1;VWA1;COL4A5;MFGE8;PPIB;LRPAP1;COL15A1;H6PD;SDC2;SELENOF;PTGS2;FSTL1;LTBP1;FSTL3;C3;TGOLN2;ERLEC1;GANAB;OS9;PDGFD;ARSK;PENK;SERPINH1;IGF…
lysosome (GO:0005764)	118/477	2.73225e-13	3.4062e-11	0	0	2.32736	67.3271	IFITM3;SCARB1;IFITM1;IFITM2;SPPL2B;LAPTM4B;LAPTM4A;NAGLU;LAMP2;ENPP1;SLC26A11;SLC39A8;VPS39;TRIM23;CHID1;ARSA;OMD;SLC11A2;ATP11A;HLA-F;MFSD12;WDR81;RRAGB;NAAA;SIDT2;ENPEP;CALCRL;TMEM63A;NPRL2;SDC2;CD1D;PLD1;PLD3;TMEM25;NCSTN;AP5M1;NEU1;ARSG;ARSB;CTSA;UVRAG;FUCA1;GLMP;GPR137B;VASN;TCN2;PPT1;PPT2;ADA;LGMN;ITM2C;SLC48A1;SLC35F6;RNF13;HEXB;PCSK9;ECE1;LITAF;SGSH;SLC2A8;CTSO;GM2A;CTSL;HYAL1;SMPD1;HYAL2…
collagen-containing extracellular matrix (GO:0062023)	98/380	2.17214e-12	2.03095e-10	0	0	2.45146	65.8346	SPON1;SPARC;PLAT;ICAM1;EFEMP1;TGM2;SERPINF1;COL23A1;WNT5A;P3H2;P3H1;PCOLCE;BCAM;SFRP1;COL4A6;COL8A1;SERPING1;COL4A5;SDC2;DPT;FBLN1;LTBP3;NID1;FBLN2;LTBP1;NID2;FBLN5;SERPINH1;IGFBP7;APOE;WNT2;ELANE;COL28A1;TGFB1;COL24A1;RARRES2;COL1A1;COL1A2;CXCL12;COL5A1;CILP;COL5A2;COL9A2;TGFBI;FBN1;WNT2B;COL14A1;ELN;LAMC2;LAMC1;ADAMTS4;SHH;ADAMTS3;ADAMTSL4;CTSL;ADAMTS1;EMILIN3;TIMP3;EMILIN1;CTSF;ADAMTS9;EGFL7;M…
lysosomal lumen (GO:0043202)	36/86	1.32326e-11	9.898e-10	0	0	5.01982	125.738	ASAH1;IDUA;HEXB;SDC2;PRELP;PLD3;SGSH;GM2A;NAGLU;CTSL;HYAL1;SMPD1;LAMP2;NEU1;CTSF;ARSB;CHID1;CTSA;ARSA;MANBA;LUM;GAA;FUCA1;OMD;DCN;GALC;VCAN;TCN2;NPC2;GLB1;NAAA;PPT1;PPT2;FMOD;GLA;LGMN
Golgi membrane (GO:0000139)	111/472	4.16188e-11	2.59424e-09	0	0	2.17063	51.8834	SLC35B3;SLC35B2;SYS1;CHPF;KDELR1;GALNT15;XYLT2;LDLRAD4;HS6ST1;GOLGA2;SCAMP4;C1GALT1C1;OSBP;ARFIP2;LARGE1;TRIM23;CSGALNACT1;GABARAPL2;SLC30A6;COG7;ST6GAL2;COG6;ENTPD4;SCAMP1;HLA-F;GOLGA8N;MAPK8IP3;SCAMP3;SCAMP2;HLA-E;GOLGA8B;TPST1;RAB31;KDELR2;KDELR3;GOLGA8A;TMEM87A;COPB2;COPA;TMED10;LMAN2L;ARL1;RHOBTB3;PLD3;CHST12;MAN2A1;PDGFD;SCAP;ST3GAL6;ST3GAL1;SLC33A1;SURF4;B3GALT4;IFT20;EXT2;B4GAT1;TMEM115;G…
lytic vacuole (GO:0000323)	64/219	5.53152e-11	2.91646e-09	0	0	2.89383	68.3465	SCARB1;PCSK9;SGSH;LAPTM4B;CTSO;NAGLU;CTSL;HYAL1;HYAL2;SMPD1;RB1CC1;LAMP2;ACP2;CTSF;CHID1;ARSA;MANBA;GAA;SLC2A13;RNASET2;ATP6AP2;MFSD12;TMEM175;NPC1;RRAGB;NPC2;NAAA;TMEM106B;TMEM9;VAMP4;PCYOX1;SIDT2;ASAH1;CALCRL;CXCR4;CD1D;CLN5;TMEM25;AP5M1;NEU1;SLC17A5;ARSG;DRAM2;LDLR;ARSB;SNCA;CTSA;UVRAG;SORT1;FUCA1;GLMP;CTNS;MCOLN1;TPCN1;GALC;TMEM59;RAB12;PPT1;OCIAD1;PPT2;GLA;ADA;ITM2C;LGMN
bounding membrane of organelle (GO:0098588)	160/767	6.23843e-11	2.91646e-09	0	0	1.8719	43.9853	SLC35B3;SLC35B2;SCARB1;RAB3A;CHPF;TMEM179B;KDELR1;GALNT15;SPPL2B;XYLT2;LDLRAD4;ANTXR1;HS6ST1;GOLGA2;C1GALT1C1;OSBP;LARGE1;TRIM23;CSGALNACT1;GABARAPL2;SLC30A6;COG7;ST6GAL2;COG6;ENTPD4;SLC30A5;WNT5A;CSNK1D;HLA-F;MAPK8IP3;HLA-E;ACE2;TPST1;RAB31;SMO;STIM1;TBC1D20;KDELR2;KDELR3;PLPP3;COPB2;COPA;TMED10;LMAN2L;FPR1;ITPR1;LY96;PLD3;RHOBTB2;NCSTN;CHST12;MAN2A1;PDGFD;SCAP;ST3GAL6;CD14;ST3GAL1;GRIA3;GRIA4;W…
integral component of organelle membrane (GO:0031301)	62/214	1.62868e-10	6.76807e-09	0	0	2.85691	64.3893	SLC35B3;SLC35B2;TRAM1;PIGT;SYS1;TECR;IER3IP1;PCSK5;PCSK4;TM7SF2;ZFYVE27;SLC22A17;QSOX1;LARGE1;SLC37A3;CSGALNACT1;ELOVL4;ENTPD4;ELOVL5;ELOVL3;POMGNT1;TMEM175;BSCL2;ERN1;TPST1;DPM3;STIM1;TBC1D20;RER1;TMEM33;UNC50;ERGIC3;PIGG;ERGIC1;TRABD2B;TRABD2A;PEX11A;DERL1;FITM2;HACD3;MFF;HSD11B1;CHST12;EMC3;SARAF;EMC7;SLC35A2;RHBDD2;GALNT2;AMFR;EIF2AK3;SYVN1;TVP23B;YIF1A;TMCO1;YIF1B;TBL2;SPCS1;B4GAT1;SCD;DHCR7…
intrinsic component of Golgi membrane (GO:0031228)	26/60	3.71689e-09	1.39012e-07	0	0	5.31513	103.169	SLC35B3;SLC35B2;SYS1;IER3IP1;PCSK5;PCSK4;CHST12;QSOX1;LARGE1;CSGALNACT1;SLC35A2;ENTPD4;GALNT2;TVP23B;POMGNT1;YIF1A;YIF1B;TPST1;RER1;TBC1D20;B4GAT1;ZDHHC9;UNC50;ERGIC3;CHST2;ERGIC1
COPII-coated ER to Golgi transport vesicle (GO:0030134)	30/79	1.04017e-08	3.53658e-07	0	0	4.25857	78.2781	MCFD2;TMED10;LMAN2L;SAR1B;GOSR2;IER3IP1;AREG;GOLGA2;LMAN1;LMAN2;TMED3;TMED2;STX5;TMED1;CD59;TMED5;TMED4;SEC13;TMED9;SEC24A;HLA-F;YIF1A;HLA-E;YIF1B;SEC23IP;CNIH1;ERGIC3;SEC22B;ERGIC2;ERGIC1
integral component of Golgi membrane (GO:0030173)	24/55	1.24702e-08	3.88656e-07	0	0	5.37771	97.874	SLC35B3;CSGALNACT1;SLC35A2;SLC35B2;SYS1;ENTPD4;GALNT2;TVP23B;IER3IP1;PCSK5;POMGNT1;PCSK4;YIF1A;YIF1B;TPST1;RER1;TBC1D20;B4GAT1;CHST12;UNC50;QSOX1;LARGE1;ERGIC3;ERGIC1
lysosomal membrane (GO:0005765)	75/330	2.56657e-07	7.38384e-06	0	0	2.05858	31.2401	IFITM3;SLC46A3;SLC48A1;SLC35F6;SCARB1;IFITM1;IFITM2;B4GALT1;ATP8A1;RNF13;TMEM179B;RAB3D;SPPL2B;LPCAT1;PCSK9;ECE1;LITAF;SLC2A8;LAPTM4B;LAPTM4A;LAMP2;GPR137;ENPP1;SLC26A11;SLC39A8;VPS39;TRIM23;HGSNAT;ATP6V0B;MANBA;SEC13;GAA;NFAM1;SLC11A2;ATP6AP2;ATP11A;HLA-F;MFSD12;TMEM175;CKAP4;LMBRD1;WDR81;NPC1;RRAGB;TMEM106B;VAMP1;TMEM9;SIDT2;ENPEP;TMEM63A;NPRL2;FPR1;MGST1;PRCP;PLD1;WDR24;NAPG;TMEM165;CLN5;NCSTN…
intrinsic component of endoplasmic reticulum membrane (GO:0031227)	36/121	5.21804e-07	1.39396e-05	0	0	2.9469	42.6298	SLC35B3;SLC35B2;TRAM1;PIGT;PGAP3;TECR;DERL1;FITM2;HACD3;TM7SF2;HSD11B1;ZFYVE27;EMC3;SARAF;EMC7;SLC37A3;ELOVL4;RHBDD2;ELOVL5;AMFR;ELOVL3;EIF2AK3;SYVN1;TMCO1;BSCL2;ERN1;DPM3;TBL2;SPCS1;STIM1;TMEM33;SCD;DHCR7;ERGIC3;PIGG;ERGIC1
cis-Golgi network (GO:0005801)	22/57	6.76038e-07	1.68559e-05	0	0	4.36172	61.967	LRPAP1;TMED10;KDELR1;B3GAT3;GPR108;SLC35C2;ANGEL1;GBF1;COPZ2;AZIN2;GOLGA8N;GOLGA2;IFT20;GOLGA8B;TRAPPC6A;GOLGB1;AKAP9;KDELR2;KDELR3;MPPE1;TMED5;GOLGA8A
endoplasmic reticulum-Golgi intermediate compartment membrane (GO:0033116)	20/49	7.54943e-07	1.76468e-05	0	0	4.78342	67.4301	MCFD2;TMED9;TMED10;KDELR1;GOSR2;AZIN2;CSNK1D;AREG;GOLGA2;LMAN1;CNIH1;TBC1D20;TMED3;TMED2;STX5;CD59;MGAT1;PLPP3;SEC22B;BET1
vacuolar lumen (GO:0005775)	43/161	1.15933e-06	2.55053e-05	0	0	2.53783	34.6862	ASAH1;IDUA;SDC2;HEXB;PRELP;PLD3;SGSH;C3;DPP7;NAGLU;GM2A;CTSL;HYAL1;SMPD1;CREG1;LAMP2;NEU1;CTSF;ARSB;ELANE;CHID1;CTSA;ARSA;MANBA;NHLRC3;LUM;FUCA1;GAA;RNASET2;OMD;DCN;GALC;VCAN;TCN2;NPC2;GLB1;NAAA;PPT1;PPT2;FMOD;GLA;FTL;LGMN
integral component of endoplasmic reticulum membrane (GO:0030176)	39/142	1.69309e-06	3.51786e-05	0	0	2.63501	35.0165	SLC35B3;SLC35B2;TRAM1;PIGT;SPPL2B;HM13;TECR;DERL1;FITM2;HACD3;TM7SF2;HSD11B1;ZFYVE27;EMC3;SARAF;EMC7;SLC37A3;ELOVL4;RHBDD2;ELOVL5;AMFR;ELOVL3;EIF2AK3;SYVN1;HLA-F;HLA-E;TMCO1;BSCL2;ERN1;DPM3;TBL2;SPCS1;STIM1;TMEM33;SCD;DHCR7;ERGIC3;PIGG;ERGIC1
intracellular organelle lumen (GO:0070013)	152/848	4.53286e-06	8.92257e-05	0	0	1.53754	18.9181	ERO1A;SPON1;ISCA1;POGLUT1;SPARC;TXNDC12;ALKBH7;TXNDC16;PDK4;CHGB;IGFBP1;RARS2;ARSA;IGFBP4;IGFBP3;OMD;COL23A1;WNT5A;P3H2;P3H1;PRLR;PDIA5;ACE2;MINPP1;SELENOM;CRISPLD2;EOGT;COL4A6;SPARCL1;SERPING1;COL8A1;COL4A5;PPIB;ISCU;CFD;H6PD;SDC2;AK3;LTBP1;C3;TGOLN2;PRDX4;PDGFD;ARSK;PENK;SERPINH1;IGFBP7;APOE;ARSG;CGA;ARSB;WNT4;COL28A1;MPST;CRTAP;TGFB1;COL24A1;JUP;ADHFE1;INSR;PYCR1;TOR1B;COL1A1;BMP4;ALDH6A1;COL1…
lytic vacuole membrane (GO:0098852)	58/267	2.34797e-05	0.000439071	0	0	1.93418	20.6171	IFITM3;SLC48A1;SLC35F6;SCARB1;IFITM1;IFITM2;RNF13;SPPL2B;PCSK9;ECE1;LITAF;SLC2A8;LAPTM4B;LAPTM4A;LAMP2;GPR137;ENPP1;SLC26A11;SLC39A8;VPS39;TRIM23;HGSNAT;ATP6V0B;SEC13;GAA;SLC11A2;ATP6AP2;ATP11A;HLA-F;MFSD12;TMEM175;LMBRD1;WDR81;NPC1;RRAGB;TMEM106B;TMEM9;SIDT2;ENPEP;TMEM63A;NPRL2;PLD1;WDR24;NAPG;TMEM165;CLN5;NCSTN;SLC17A5;MCOLN3;CTNS;MCOLN1;MCOLN2;GPR137B;VASN;TPCN1;CLCN6;CLCN5;CYB561
coated vesicle membrane (GO:0030662)	19/55	2.49377e-05	0.000444128	0	0	3.65772	38.7687	MCFD2;SEC13;TMED10;SEC24A;KDELR1;SAR1B;GOSR2;HLA-F;AREG;HLA-E;LMAN1;CNIH1;TMED2;STX5;KDELR2;CD59;KDELR3;SEC22B;SEC31B
transport vesicle membrane (GO:0030658)	20/60	2.79542e-05	0.000475221	0	0	3.46579	36.3386	RAB1A;MCFD2;SEC13;RAB3A;TMED10;SEC24A;SYT1;SAR1B;GOSR2;ECE2;HLA-F;AREG;HLA-E;LMAN1;CNIH1;TMED2;STX5;CD59;SEC22B;VAMP2
coated vesicle (GO:0030135)	24/84	8.06745e-05	0.00131184	0	0	2.77386	26.1439	TMED9;TMED10;LMAN2L;SORT1;STON1;IER3IP1;SCAMP1;YIF1A;YIF1B;GOLGA2;LMAN1;LMBRD1;SEC23IP;LMAN2;TMED3;TMED2;TMED1;GPR107;ERGIC3;ERGIC2;TMED5;ERGIC1;VAMP2;TMED4
Golgi trans cisterna (GO:0000138)	7/11	0.000107601	0.00167679	0	0	12.0928	110.493	TMEM59;B4GALT1;YIPF2;YIPF6;ST3GAL1;BET1L;BET1
ER to Golgi transport vesicle membrane (GO:0012507)	17/54	0.000241248	0.00360908	0	0	3.18153	26.5012	MCFD2;SEC13;TMED10;SEC24A;SAR1A;SAR1B;GOSR2;HLA-F;AREG;HLA-E;LMAN1;CNIH1;TMED2;STX5;CD59;SEC22B;SEC31B
COPI-coated vesicle (GO:0030137)	5/7	0.00054704	0.00786896	0	0	17.2637	129.668	TMED10;KDELR1;TMED2;KDELR2;KDELR3
azurophil granule membrane (GO:0035577)	17/58	0.000615305	0.00852311	0	0	2.87048	21.2226	MANBA;B4GALT1;ATP8A1;TMEM179B;RAB3D;GAA;NFAM1;SURF4;LPCAT1;FPR1;MGST1;PRCP;CKAP4;NCSTN;SYNGR1;LAMP2;VAMP1
azurophil granule (GO:0042582)	34/155	0.000882784	0.0117915	0	0	1.94952	13.7099	B4GALT1;ATP8A1;TMEM179B;RAB3D;HEXB;FPR1;MGST1;LPCAT1;PRCP;C3;NCSTN;SYNGR1;DPP7;GM2A;CREG1;LAMP2;STX3;ARSB;ELANE;CTSA;ARSA;MANBA;NHLRC3;FUCA1;GAA;NFAM1;RNASET2;SURF4;CKAP4;NPC2;GLB1;VAMP1;GLA;FTL
elastic fiber (GO:0071953)	4/5	0.00115564	0.0149037	0	0	27.6126	186.747	MFAP4;ELN;FBLN1;FBLN5
supramolecular fiber (GO:0099512)	8/19	0.00135591	0.0169037	0	0	5.02555	33.1851	MFAP4;ELN;MFAP2;FBLN1;LTBP1;FBLN5;FBN1;SNCA
basement membrane (GO:0005604)	15/52	0.00151025	0.0182204	0	0	2.80501	18.2199	LAMA2;ATRNL1;LAMB2;P3H2;ERBIN;NTN5;LAMC2;LAMB1;LAMC1;NID1;NID2;SMOC1;COL4A5;ANG;FBN1
secretory granule membrane (GO:0030667)	52/274	0.00177045	0.0206922	0	0	1.62737	10.3119	SNAP25;SPARC;RAB3A;B4GALT1;ATP8A1;TMEM179B;RAB3D;LPCAT1;PCSK4;LAMP2;TMED2;HGSNAT;MANBA;MME;GAA;NFAM1;SLC30A5;ATP6AP2;PLAUR;CYBA;RHOF;ATP11A;SCAMP1;TNFRSF1B;CKAP4;RAB31;TMX3;VAMP1;CD47;VAMP2;SERPINB10;TMEM63A;TMED10;FPR1;MGST1;ITPR1;PRCP;PLD1;CUZD1;CYB5R1;NCSTN;SYNGR1;PGRMC1;ORMDL3;CD59;CD14;SNCA;ATP8B4;ABCA3;SURF4;RAB18;CYB561
zymogen granule (GO:0042588)	4/6	0.00311764	0.0338783	0	0	13.8055	79.6673	TMED10;TMED2;CUZD1;VAMP2
zymogen granule membrane (GO:0042589)	4/6	0.00311764	0.0338783	0	0	13.8055	79.6673	TMED10;TMED2;CUZD1;VAMP2
COPI-coated vesicle membrane (GO:0030663)	7/17	0.00317043	0.0338783	0	0	4.83546	27.8227	COPB2;COPA;KDELR1;TMED3;COPZ2;KDELR2;KDELR3
endosome membrane (GO:0010008)	58/325	0.0042369	0.0440167	0	0	1.50893	8.24468	IFITM3;SLC48A1;IFITM2;RNF13;SPPL2B;PCSK9;ECE1;LDLRAD4;ANTXR1;ZFYVE28;SCAMP4;LAPTM4B;LAPTM4A;ZFYVE27;CHMP1B;WDR91;LAMP2;PMEPA1;VPS39;ATP6V0B;ATP6AP1;SLC11A2;ATP6AP2;WIPI1;HLA-F;SCAMP1;DKK1;MR1;SCAMP3;HLA-E;SCAMP2;RHOB;RNF144A;RAB31;WDR81;TLR4;CD274;GOSR2;LY96;ABHD17C;NDRG1;PLD3;TMEM165;RHOBTB2;NCSTN;CD14;LDLR;NTRK1;MON2;SORT1;INSR;MCOLN1;TPCN1;CLCN6;CLCN5;PIKFYVE;RAB12;UBAP1
Hrd1p ubiquitin ligase complex (GO:0000836)	5/10	0.00471694	0.0476793	0	0	6.90431	36.9836	OS9;RHBDD2;DERL1;SYVN1;FAM8A1
Golgi cisterna (GO:0031985)	14/53	0.00518282	0.0510099	0	0	2.48248	13.0638	TMEM87A;B4GALT1;YIPF2;STX16;GOLGA8N;BET1L;GOLGA2;GOLGA8B;TMEM59;TMEM115;MAN2A1;YIPF6;GOLGA8A;BET1
prespliceosome (GO:0071010)	6/15	0.00742047	0.0693814	0	0	4.60364	22.574	PRPF39;SNRPN;SNRNP70;LUC7L;LUC7L3;LUC7L2
U2-type prespliceosome (GO:0071004)	6/15	0.00742047	0.0693814	0	0	4.60364	22.574	PRPF39;SNRPN;SNRNP70;LUC7L;LUC7L3;LUC7L2
Golgi medial cisterna (GO:0005797)	5/11	0.00775212	0.0707145	0	0	5.75326	27.9596	TMEM59;YIPF2;MAN2A1;YIPF6;ST3GAL1
vacuolar membrane (GO:0005774)	12/45	0.00859861	0.0765686	0	0	2.51359	11.955	GABARAPL2;UVRAG;GABARAPL1;LMBRD1;WDR81;ATG9A;ATP6AP2;CTNS;WIPI1;PRKD1;NAPG;ATP6V1B1
vesicle coat (GO:0030120)	10/36	0.0117914	0.101305	0	0	2.65756	11.8006	COPB2;COPA;SEC13;SEC24A;SAR1A;SAR1B;TMED3;COPZ2;CLINT1;SEC31B
integral component of vacuolar membrane (GO:0031166)	5/12	0.0119183	0.101305	0	0	4.93109	21.8431	SLC46A3;NPC1;ENTPD4;LAMP2;TMEM175
autophagosome membrane (GO:0000421)	7/22	0.0157265	0.130705	0	0	3.22271	13.382	GABARAPL2;UVRAG;GABARAPL1;WDR81;ATG9A;WIPI1;PRKD1
clathrin-sculpted monoamine transport vesicle (GO:0070081)	3/5	0.0166556	0.132536	0	0	10.3501	42.3836	RAB3A;SYT1;VAMP2
clathrin-sculpted monoamine transport vesicle membrane (GO:0070083)	3/5	0.0166556	0.132536	0	0	10.3501	42.3836	RAB3A;SYT1;VAMP2
trans-Golgi network (GO:0005802)	42/239	0.0170885	0.133148	0	0	1.47741	6.01211	SYS1;ATP8A1;STX16;ARL1;RHOBTB3;PCSK5;PCSK4;TMEM165;TGOLN2;SCAMP4;RNF215;OSBP;ARFIP2;ST3GAL1;ARL5A;CHID1;ATP8B4;COG7;CHST7;COG6;MME;YIPF2;ATP8B2;GPR108;GBF1;ATG9A;AZIN2;WIPI1;ATP11A;ARAP1;SCAMP1;SCAMP3;SCAMP2;TRAPPC6A;RAB31;YIPF6;PRKD1;TGFBI;PLPP3;VAMP4;CHST2;VAMP2
Hrd1p ubiquitin ligase ERAD-L complex (GO:0000839)	4/9	0.0191059	0.145829	0	0	5.52126	21.8518	RHBDD2;DERL1;SYVN1;FAM8A1
U1 snRNP (GO:0005685)	6/18	0.0197063	0.147403	0	0	3.45214	13.5559	PRPF39;SNRPN;SNRNP70;LUC7L;LUC7L3;LUC7L2
extracellular membrane-bounded organelle (GO:0065010)	13/56	0.0207294	0.152016	0	0	2.08942	8.099	ARRDC4;RAB3A;IFT172;SLC11A2;PRELP;FBLN2;OLFML3;MGAT1;CTSF;MAN1B1;APOE;MFGE8;GRIA4
late endosome membrane (GO:0031902)	15/68	0.0213558	0.152028	0	0	1.95641	7.52521	IFITM2;RNF13;GOSR2;SLC11A2;LITAF;MR1;PLD3;LAPTM4B;LAPTM4A;PIKFYVE;WDR81;LAMP2;WDR91;TMEM9;VPS39
late endosome (GO:0005770)	34/189	0.0215441	0.152028	0	0	1.5189	5.82902	IFITM2;RNF13;GOSR2;PCSK9;CXCR4;PLD3;HDAC6;TMEM25;LAPTM4B;LAPTM4A;AP5M1;CTSL;CHMP1B;LAMP2;WDR91;SDF4;LDLR;VPS39;CHID1;NTRK1;UVRAG;EXOC8;ABCA3;ATG9A;SLC11A2;CTNS;MCOLN1;MFSD12;MR1;TMEM59;PIKFYVE;WDR81;TMEM9;LGMN
extracellular vesicle (GO:1903561)	13/59	0.0310527	0.215068	0	0	1.95281	6.78031	ARRDC4;RAB3A;IFT172;SLC11A2;PRELP;FBLN2;OLFML3;MGAT1;CTSF;MAN1B1;APOE;MFGE8;GRIA4
COPII vesicle coat (GO:0030127)	5/15	0.0326853	0.22226	0	0	3.45117	11.8059	SEC13;SEC24A;SAR1A;SAR1B;SEC31B
membrane raft (GO:0045121)	29/163	0.0361971	0.241745	0	0	1.49739	4.96949	SLC1A2;FAIM2;DLL1;LDHB;SHH;PPP2R1B;HYAL2;PDPN;SERPINH1;DMD;FYN;CD14;JAK2;ABCA1;MME;ANGPT1;NFAM1;SORBS1;TNFRSF1B;TGFBR1;TNFRSF1A;ACE2;PIKFYVE;STIM1;PPT1;FAS;CD226;PLPP3;PLPP1
Golgi cisterna membrane (GO:0032580)	7/26	0.0386746	0.25376	0	0	2.54367	8.27345	GOLGA2;TMEM87A;GOLGA8B;TMEM115;ST3GAL1;GOLGA8N;GOLGA8A
microfibril (GO:0001527)	4/11	0.040668	0.262239	0	0	3.94331	12.6277	MFAP4;MFAP2;LTBP1;FBN1
cytoplasmic vesicle membrane (GO:0030659)	60/380	0.0415689	0.263505	0	0	1.29946	4.13282	SLC48A1;SCARB1;RAB3A;B4GALT1;TMEM179B;SPPL2B;ECE2;ANTXR1;CHMP1B;PMEPA1;ATP6V0B;MME;ATP6AP1;SLC30A5;WNT5A;ATP6AP2;WIPI1;RHOF;RHOB;RNF144A;ACE2;RAB31;SMO;TLR4;VAMP2;SERPINB10;COLEC12;RAB1A;TMED10;FPR1;ITPR1;LY96;ABHD17C;TMEM165;RHOBTB2;NCSTN;TMEM67;ORMDL3;SH3BP5;CD14;LDLR;GRIA3;GRIA4;WNT4;NTRK1;SORT1;ABCA3;INSR;PTCH1;ABCA4;TMEM190;MCOLN1;TPCN1;CLCN6;CLCN5;PIKFYVE;SPIRE2;RAB18;UBAP1;ITM2B
protein kinase complex (GO:1902911)	3/7	0.04793	0.298764	0	0	5.17444	15.72	IRS1;INSR;MAP3K5
nuclear inner membrane (GO:0005637)	7/28	0.055701	0.341511	0	0	2.30115	6.64516	TMEM120B;DPY19L1;DPY19L3;UNC50;MATR3;PTGS2;TM7SF2
basolateral plasma membrane (GO:0016323)	26/151	0.0632966	0.377954	0	0	1.43817	3.96924	SLC46A1;B4GALT1;SLC47A1;SLC40A1;LIN7A;NKD2;PDPN;ENPP1;SLC39A8;LDLR;CA11;SLC13A3;PIANP;SLC16A12;ERBIN;SLC4A11;ATP1B3;ABCA8;ADRA2A;SLC6A6;SLC7A8;ALPK2;PLPP3;RHCG;SLC26A6;ATP6V1B1
specific granule membrane (GO:0035579)	17/91	0.0636661	0.377954	0	0	1.58739	4.37184	SNAP25;HGSNAT;ATP8B4;TMEM63A;ATP8A1;PLAUR;CYBA;ATP11A;SCAMP1;TNFRSF1B;PLD1;CKAP4;PGRMC1;ORMDL3;VAMP1;CD59;CD47
rough endoplasmic reticulum (GO:0005791)	7/29	0.0657135	0.384013	0	0	2.19642	5.97966	LRPAP1;HM13;RPN1;SUCO;PTGDS;SEC62;CKAP4
clathrin-sculpted gamma-aminobutyric acid transport vesicle (GO:0061200)	3/8	0.0696176	0.388612	0	0	4.13931	11.0302	RAB3A;SYT1;VAMP2
clathrin-sculpted gamma-aminobutyric acid transport vesicle membrane (GO:0061202)	3/8	0.0696176	0.388612	0	0	4.13931	11.0302	RAB3A;SYT1;VAMP2
serine C-palmitoyltransferase complex (GO:0017059)	3/8	0.0696176	0.388612	0	0	4.13931	11.0302	ORMDL3;ORMDL1;SPTSSA
COPI vesicle coat (GO:0030126)	4/13	0.0717834	0.394809	0	0	3.06667	8.07791	COPB2;COPA;TMED3;COPZ2
intrinsic component of external side of plasma membrane (GO:0031233)	6/24	0.0740239	0.401231	0	0	2.30063	5.98939	F10;HYAL2;CD59;CD14;EFNA5;F3
voltage-gated calcium channel complex (GO:0005891)	7/31	0.0887803	0.47434	0	0	2.01316	4.87504	PDE4D;PDE4B;CACNA2D3;CACHD1;CACNA1C;HSPA2;CACNA1G
glial cell projection (GO:0097386)	4/14	0.0907913	0.478253	0	0	2.75984	6.62139	SLC1A1;SLC1A2;ABCA7;FYN
integral component of plasma membrane (GO:0005887)	201/1454	0.0923554	0.479735	0	0	1.11479	2.65556	EPHB6;ICAM4;ICAM5;HS6ST1;ICAM1;EDNRA;EDNRB;SCN1B;CMKLR1;ENTPD1;IL1R1;SLC11A2;MFSD12;TM4SF1;EREG;BCAM;ADGRB3;AKAP9;JTB;CD226;PLPP3;PLPP1;PTGFR;ENPEP;PCDH10;LPAR1;CD1D;APCDD1;SLC5A3;PCDH18;NCSTN;C6;C7;ANKH;FLRT2;TSPAN9;KCNMB4;STXBP5;TSPAN3;RHBDL1;ABCA1;FZD4;INSR;SLC33A1;SLC16A12;GPR137B;SLC16A14;SLC6A6;SLC6A7;SLC6A8;LPAR6;PTK7;GPR183;NOX4;GABRB3;PTPRU;PTPRM;LRRC32;PTPRG;LMBR1;C1QTNF1;SLC22A17;TMEM1…
endocytic vesicle membrane (GO:0030666)	26/158	0.0970608	0.49727	0	0	1.36135	3.17524	COLEC12;SCARB1;AREG;SLC2A8;TGOLN2;APOE;LDLR;GRIA3;GRIA4;WNT4;ATP6V0B;SYT1;FZD4;PTCH1;WNT5A;CYBA;HLA-F;EREG;HLA-E;ACE2;PIKFYVE;SMO;ROR2;SEC22B;VAMP4;VAMP2
azurophil granule lumen (GO:0035578)	16/90	0.100209	0.499706	0	0	1.49342	3.43562	CTSA;ARSA;NHLRC3;HEXB;RNASET2;FUCA1;C3;DPP7;GM2A;NPC2;GLB1;CREG1;GLA;ARSB;ELANE;FTL
platelet alpha granule (GO:0031091)	16/90	0.100209	0.499706	0	0	1.49342	3.43562	SRGN;CFD;SPARC;TGFB1;HGF;IGF1;THBS2;VEGFA;CYB5R1;ISLR;TMX3;PCYOX1L;SERPING1;QSOX1;LEFTY2;SNCA
specific granule (GO:0042581)	26/160	0.108529	0.534078	0	0	1.34088	2.97774	GHDC;SNAP25;TMEM63A;ATP8A1;PLD1;PGRMC1;NEU1;ORMDL3;QSOX1;CD59;STX3;ELANE;HGSNAT;ATP8B4;JUP;PLAUR;CYBA;ATP11A;SCAMP1;TNFRSF1B;CKAP4;ERP44;QPCT;VAMP1;CD47;DNASE1L1
cell projection membrane (GO:0031253)	16/92	0.116158	0.556785	0	0	1.45395	3.13007	B4GALT1;SLC22A5;PTCH1;SLC11A2;ANTXR1;PLB1;TMEM231;ACE2;SLC6A6;SLC7A8;SMO;TCTN3;TMEM67;PDPN;DMD;SLC26A6
platelet dense granule (GO:0042827)	5/21	0.117401	0.556785	0	0	2.15624	4.619	RARRES2;LAMP2;ITPR1;TIMP3;FAM3C
autolysosome (GO:0044754)	3/10	0.123234	0.556785	0	0	2.95631	6.18954	LAMP2;NCOA4;FTL
integral component of lysosomal membrane (GO:1905103)	3/10	0.123234	0.556785	0	0	2.95631	6.18954	SLC46A3;NPC1;TMEM175
chromaffin granule (GO:0042583)	2/5	0.123564	0.556785	0	0	4.59795	9.61427	CTSL;CYB561
endolysosome lumen (GO:0036021)	2/5	0.123564	0.556785	0	0	4.59795	9.61427	CTSL;LGMN
rDNA heterochromatin (GO:0033553)	2/5	0.123564	0.556785	0	0	4.59795	9.61427	BAZ2A;NOP53
Golgi lumen (GO:0005796)	17/100	0.12598	0.560911	0	0	1.41453	2.93039	TGFB1;F10;LUM;SDC2;OMD;WNT5A;PRELP;PCSK5;DCN;RAB33B;VCAN;MUC1;MUC13;SDF4;CGA;FMOD;WNT4
platelet alpha granule lumen (GO:0031093)	12/67	0.135234	0.595028	0	0	1.50625	3.01363	SRGN;CFD;ISLR;SPARC;TGFB1;HGF;PCYOX1L;SERPING1;QSOX1;IGF1;LEFTY2;VEGFA
secretory vesicle (GO:0099503)	6/29	0.152827	0.662867	0	0	1.79998	3.38117	SYT3;SYT1;SYT12;RAB3D;IGF1;NKD2
microvillus membrane (GO:0031528)	3/11	0.154196	0.662867	0	0	2.58663	4.83577	SLC6A6;SLC7A8;PDPN
clathrin-coated endocytic vesicle membrane (GO:0030669)	12/69	0.158001	0.663265	0	0	1.45323	2.68143	TGOLN2;SYT1;FZD4;WNT5A;ROR2;APOE;VAMP4;AREG;LDLR;VAMP2;SLC2A8;EREG
platelet alpha granule membrane (GO:0031092)	4/17	0.159786	0.663265	0	0	2.12259	3.89266	CYB5R1;SPARC;TMX3;SNCA
early endosome membrane (GO:0031901)	16/97	0.162191	0.663265	0	0	1.36381	2.48075	IFITM3;CD274;MON2;LDLRAD4;HLA-F;DKK1;MR1;LITAF;PLD3;HLA-E;ZFYVE28;PIKFYVE;RAB31;WDR81;WDR91;PMEPA1
cortical endoplasmic reticulum (GO:0032541)	2/6	0.17025	0.663265	0	0	3.44826	6.10511	ARV1;STIM1
integral component of cytoplasmic side of endoplasmic reticulum membrane (GO:0071458)	2/6	0.17025	0.663265	0	0	3.44826	6.10511	HM13;SPPL2B
membrane attack complex (GO:0005579)	2/6	0.17025	0.663265	0	0	3.44826	6.10511	C6;C7
MHC class I protein complex (GO:0042612)	2/6	0.17025	0.663265	0	0	3.44826	6.10511	HFE;HLA-E
platelet dense granule membrane (GO:0031088)	2/6	0.17025	0.663265	0	0	3.44826	6.10511	LAMP2;ITPR1
zonula adherens (GO:0005915)	2/6	0.17025	0.663265	0	0	3.44826	6.10511	JUP;SORBS1
Golgi-associated vesicle membrane (GO:0030660)	5/24	0.179814	0.686229	0	0	1.81547	3.11504	KDELR1;SPPL2B;KDELR2;KDELR3;ITM2B
pigment granule (GO:0048770)	5/24	0.179814	0.686229	0	0	1.81547	3.11504	GCHFR;TMEM33;SGSM2;CTNS;MFSD12
clathrin-coated endocytic vesicle (GO:0045334)	14/85	0.183564	0.693465	0	0	1.36111	2.30734	CEMIP;SYT1;FZD4;WNT5A;AREG;SLC2A8;EREG;TGOLN2;LMBRD1;ROR2;APOE;VAMP4;LDLR;VAMP2
filopodium membrane (GO:0031527)	3/12	0.187248	0.700306	0	0	2.29909	3.85172	PDPN;DMD;ANTXR1
recycling endosome membrane (GO:0055038)	10/58	0.193345	0.71595	0	0	1.4377	2.36254	SCAMP4;CD274;ZFYVE27;RAB12;HLA-F;SCAMP1;NDRG1;SCAMP3;HLA-E;SCAMP2
endolysosome (GO:0036019)	5/25	0.202913	0.736791	0	0	1.72459	2.75069	CTSL;SMPD1;PCSK9;LDLR;LGMN
Golgi cis cisterna (GO:0000137)	5/25	0.202913	0.736791	0	0	1.72459	2.75069	GOLGA2;GOLGA8B;TMEM59;GOLGA8N;GOLGA8A
tertiary granule membrane (GO:0070821)	12/73	0.208848	0.751048	0	0	1.35763	2.12625	SNAP25;HGSNAT;ATP8B4;TMEM63A;GAA;ATP6AP2;VAMP1;CYBA;CD59;ATP11A;CD47;PLD1
activin receptor complex (GO:0048179)	2/7	0.219178	0.759005	0	0	2.75845	4.18698	ACVR1B;TGFBR1
gamma-secretase complex (GO:0070765)	2/7	0.219178	0.759005	0	0	2.75845	4.18698	NCSTN;TMED10
hemidesmosome (GO:0030056)	2/7	0.219178	0.759005	0	0	2.75845	4.18698	JUP;ERBIN
integral component of presynaptic membrane (GO:0099056)	2/7	0.219178	0.759005	0	0	2.75845	4.18698	LRFN3;SLC1A2
endosome lumen (GO:0031904)	5/26	0.226931	0.778643	0	0	1.64238	2.43583	CTSL;PRL;JAK2;PRLR;LGMN
anchored component of external side of plasma membrane (GO:0031362)	4/20	0.242234	0.823596	0	0	1.72431	2.44481	HYAL2;CD59;CD14;EFNA5
clathrin-coated vesicle membrane (GO:0030665)	14/90	0.245752	0.828031	0	0	1.2712	1.78404	RAB3A;SYT1;FZD4;WNT5A;AREG;CLINT1;SLC2A8;EREG;TGOLN2;ROR2;APOE;VAMP4;LDLR;VAMP2
organelle outer membrane (GO:0031968)	21/142	0.256675	0.838481	0	0	1.19789	1.62906	ATAD1;BNIP3L;MOAP1;CPT1A;ITPRIP;MAOB;SLC44A1;MAOA;BNIP3;MFF;PTGS2;ACACB;COASY;AGPAT4;SPART;BCL2L10;PGRMC1;BCL2L11;DHCR7;SPATA18;BCL2L2
platelet dense granule lumen (GO:0031089)	3/14	0.25764	0.838481	0	0	1.88086	2.55081	RARRES2;TIMP3;FAM3C
lipid droplet (GO:0005811)	12/77	0.265722	0.838481	0	0	1.27379	1.68815	BSCL2;HSD11B2;RDH10;OSBPL2;LPCAT1;RAB18;HSD17B13;PLIN1;METTL7A;CKAP4;DHRS3;PNPLA2
trans-Golgi network membrane (GO:0032588)	15/99	0.268689	0.838481	0	0	1.23221	1.61936	SYS1;COG7;COG6;STX16;ARL1;RHOBTB3;SCAMP1;SCAMP3;SCAMP2;TMEM165;SCAMP4;RAB31;ARFIP2;VAMP4;ST3GAL1
astrocyte projection (GO:0097449)	2/8	0.269031	0.838481	0	0	2.29858	3.01787	SLC2A13;SLC1A2
extrinsic component of endosome membrane (GO:0031313)	2/8	0.269031	0.838481	0	0	2.29858	3.01787	WDR81;WDR91
extrinsic component of external side of plasma membrane (GO:0031232)	2/8	0.269031	0.838481	0	0	2.29858	3.01787	PCSK9;WNT2
integral component of synaptic membrane (GO:0099699)	2/8	0.269031	0.838481	0	0	2.29858	3.01787	NLGN2;SLC1A2
MOZ/MORF histone acetyltransferase complex (GO:0070776)	2/8	0.269031	0.838481	0	0	2.29858	3.01787	ING5;KAT6B
endocytic vesicle lumen (GO:0071682)	4/21	0.271606	0.839511	0	0	1.62279	2.11514	SPARC;CTSL;SAA1;APOE
melanosome (GO:0042470)	5/28	0.277138	0.849587	0	0	1.49939	1.92408	GCHFR;TMEM33;SGSM2;CTNS;MFSD12
PRC1 complex (GO:0035102)	3/15	0.29407	0.859235	0	0	1.72402	2.1101	CBX7;CBX4;PCGF5
proton-transporting V-type ATPase complex (GO:0033176)	3/15	0.29407	0.859235	0	0	1.72402	2.1101	ATP6AP1;ATP6AP2;ATP6V1B1
RNA polymerase II, core complex (GO:0005665)	3/15	0.29407	0.859235	0	0	1.72402	2.1101	POLR2M;POLR2C;POLR2H
trans-Golgi network transport vesicle (GO:0030140)	3/15	0.29407	0.859235	0	0	1.72402	2.1101	TGOLN2;TMED9;TMED10
triglyceride-rich plasma lipoprotein particle (GO:0034385)	3/15	0.29407	0.859235	0	0	1.72402	2.1101	APOC1;APOE;PCYOX1
very-low-density lipoprotein particle (GO:0034361)	3/15	0.29407	0.859235	0	0	1.72402	2.1101	APOC1;APOE;PCYOX1
integral component of mitochondrial outer membrane (GO:0031307)	4/22	0.301535	0.872842	0	0	1.53254	1.83732	CPT1A;BNIP3;MGARP;MFF
H3 histone acetyltransferase complex (GO:0070775)	2/9	0.318791	0.872842	0	0	1.9701	2.25226	ING5;KAT6B
multivesicular body membrane (GO:0032585)	2/9	0.318791	0.872842	0	0	1.9701	2.25226	LAPTM4B;TMEM9
outer dynein arm (GO:0036157)	2/9	0.318791	0.872842	0	0	1.9701	2.25226	CFAP70;DNAL1
platelet dense tubular network membrane (GO:0031095)	2/9	0.318791	0.872842	0	0	1.9701	2.25226	ITPR1;ATP2A1
brush border membrane (GO:0031526)	6/37	0.325299	0.872842	0	0	1.33486	1.49906	ACE2;B4GALT1;SLC22A5;SLC11A2;PLB1;SLC26A6
exocytic vesicle (GO:0070382)	5/30	0.329274	0.872842	0	0	1.37928	1.5322	SYT3;SYT1;SYT12;IGF1;NKD2
dendrite (GO:0030425)	37/270	0.329895	0.872842	0	0	1.09594	1.21538	TMEM185A;SLC1A1;KNDC1;COMT;HDAC6;SAV1;ZFYVE27;MAP2;PENK;DNER;P2RY1;ABL1;APOD;FYN;APOE;NCDN;GABRE;FARP1;HOMER1;MME;FZD4;BDNF;INSR;BNIP3;CRIPT;AZIN2;HTR1B;NR1D1;CPT1C;MAPK8IP3;PRSS12;GCHFR;SLC6A6;SMO;BIN1;HAP1;CPEB4
mitochondrial outer membrane (GO:0005741)	18/126	0.330048	0.872842	0	0	1.14984	1.27462	ATAD1;BNIP3L;MOAP1;CPT1A;MAOB;SLC44A1;MAOA;BNIP3;MFF;ACACB;COASY;AGPAT4;SPART;BCL2L10;PGRMC1;BCL2L11;SPATA18;BCL2L2
cation-transporting ATPase complex (GO:0090533)	3/16	0.330781	0.872842	0	0	1.59131	1.76047	KCNJ8;ABCC9;ATP1B3
nuclear outer membrane (GO:0005640)	3/16	0.330781	0.872842	0	0	1.59131	1.76047	ITPRIP;DHCR7;PTGS2
secondary lysosome (GO:0005767)	3/16	0.330781	0.872842	0	0	1.59131	1.76047	NCOA4;LAMP2;FTL
endoplasmic reticulum tubular network (GO:0071782)	4/23	0.3318	0.872842	0	0	1.4518	1.60166	ARV1;ZFYVE27;STIM1;RAB18
intrinsic component of mitochondrial outer membrane (GO:0031306)	4/23	0.3318	0.872842	0	0	1.4518	1.60166	CPT1A;BNIP3;MGARP;MFF
tertiary granule (GO:0070820)	23/164	0.333734	0.872842	0	0	1.12547	1.23511	SERPINB10;SNAP25;HGSNAT;ATP8B4;ASAH1;TMEM63A;TMEM179B;GAA;ATP6AP2;FPR1;CYBA;PRCP;ATP11A;PLD1;QPCT;LAMP2;VAMP1;QSOX1;ALDOC;CD59;CD47;METTL7A;PGM1
calcium channel complex (GO:0034704)	7/45	0.342198	0.882635	0	0	1.27045	1.36238	PDE4D;PDE4B;CACNA2D3;CACHD1;ATP2A1;CACNA1C;CACNA1G
phagocytic vesicle membrane (GO:0030670)	7/45	0.342198	0.882635	0	0	1.27045	1.36238	ATP6V0B;PIKFYVE;RAB31;CYBA;HLA-F;SEC22B;HLA-E
vesicle (GO:0031982)	31/226	0.346015	0.88511	0	0	1.09694	1.16416	SNAP25;RAB3A;IFT172;ITSN1;ECE1;PRELP;FBLN2;EPS8;MUC1;DPP7;OLFML3;BASP1;STX5;CD59;MGAT1;APOE;CTSF;GRIA4;ARRDC4;ABCA1;SLC30A7;SLC11A2;SLC4A11;GBGT1;BIN1;MYO15A;MAN1B1;MFGE8;VAMP2;CAPS;SLC26A6
caveola (GO:0005901)	9/60	0.347891	0.88511	0	0	1.21712	1.28512	SCARB1;SMO;IRS1;INSR;PTCH1;JAK2;TFPI;PLPP1;HDAC6
ciliary membrane (GO:0060170)	5/31	0.355714	0.898898	0	0	1.32616	1.37075	SMO;TCTN3;TMEM67;PTCH1;TMEM231
actin-based cell projection (GO:0098858)	12/83	0.358821	0.900665	0	0	1.16574	1.19481	KITLG;TGFB1;ANGPT1;MYO15A;HYAL2;TRPV4;PDPN;STARD10;DMD;CD302;DNALI1;ATP6V1B1
desmosome (GO:0030057)	3/17	0.367423	0.904686	0	0	1.47756	1.4794	B4GALT1;JUP;KLHL24
apical dendrite (GO:0097440)	2/10	0.36768	0.904686	0	0	1.72374	1.72467	MAP2;SLC1A1
chylomicron (GO:0042627)	2/10	0.36768	0.904686	0	0	1.72374	1.72467	APOC1;APOE
autophagosome (GO:0005776)	10/69	0.376008	0.919131	0	0	1.16891	1.14337	GABARAPL2;UVRAG;GABARAPL1;WDR81;LAMP2;ATG9A;NCOA4;WIPI1;PRKD1;FTL
Golgi-associated vesicle (GO:0005798)	7/47	0.385662	0.936608	0	0	1.20679	1.14982	TGOLN2;TMED9;TMED10;AP1G2;SPPL2B;TMED2;ITM2B
secretory granule lumen (GO:0034774)	42/316	0.39414	0.949381	0	0	1.05749	0.984578	CFD;PCSK1;GHDC;SPARC;HEXB;PYGL;C3;ISLR;PRDX4;DPP7;GM2A;CREG1;NEU1;TIMP3;QSOX1;FAM3C;LEFTY2;ARSB;ELANE;CTSA;SRGN;ARSA;TGFB1;NHLRC3;JUP;FUCA1;HGF;RARRES2;RNASET2;IGF1;VEGFA;ERP44;CRISPLD2;NPC2;GLB1;QPCT;PCYOX1L;SERPING1;ALDOC;GLA;DNASE1L1;FTL
cytoplasmic side of plasma membrane (GO:0009898)	8/55	0.395999	0.949381	0	0	1.17377	1.08731	RGS2;GM2A;JUP;PTEN;TRAF1;PTPN4;LITAF;GEM
intracellular vesicle (GO:0097708)	2/11	0.415121	0.964318	0	0	1.53212	1.34702	ABCA1;ITSN1
npBAF complex (GO:0071564)	2/11	0.415121	0.964318	0	0	1.53212	1.34702	SMARCD3;PHF10
nuclear inclusion body (GO:0042405)	2/11	0.415121	0.964318	0	0	1.53212	1.34702	ATXN1;PABPN1
platelet dense tubular network (GO:0031094)	2/11	0.415121	0.964318	0	0	1.53212	1.34702	ITPR1;ATP2A1
primary lysosome (GO:0005766)	2/11	0.415121	0.964318	0	0	1.53212	1.34702	HEXB;STX3
clathrin-coated vesicle (GO:0030136)	11/80	0.434973	0.994821	0	0	1.09926	0.915102	TGOLN2;TMED9;LMBRD1;CEMIP;TMED10;SORT1;STON1;ECE1;GPR107;SCAMP1;VAMP2
axon (GO:0030424)	27/204	0.43507	0.994821	0	0	1.05198	0.875505	RAB3A;SEMA3A;SLC1A1;COMT;HDAC6;ZFYVE27;MAP7;KIF13B;CTNNA2;NCDN;MAP9;SNCA;NTRK1;MME;SYT1;BDNF;INSR;DAB2IP;AZIN2;CPT1C;MAPK8IP3;PRSS12;BIN1;ALDH1A1;PPT1;ADGRL1;ADGRL3
microvillus (GO:0005902)	8/57	0.43642	0.994821	0	0	1.12573	0.933398	SLC6A6;TGFB1;SLC7A8;ANGPT1;HYAL2;PDPN;STARD10;ATP6V1B1
high-density lipoprotein particle (GO:0034364)	3/19	0.439323	0.994821	0	0	1.29272	1.06329	APOC1;APOE;PLTP
filopodium (GO:0030175)	8/58	0.456523	0.994821	0	0	1.10315	0.864999	KITLG;MAP2;TRPV4;PDPN;DMD;CD302;ANTXR1;DNALI1
intrinsic component of mitochondrial membrane (GO:0098573)	2/12	0.460695	0.994821	0	0	1.37883	1.06862	COX11;MFF
NADPH oxidase complex (GO:0043020)	2/12	0.460695	0.994821	0	0	1.37883	1.06862	NOX4;CYBA
integral component of mitochondrial membrane (GO:0032592)	9/66	0.461242	0.994821	0	0	1.08863	0.842417	CPT1A;MPC1;SLC25A19;COX18;BNIP3;COX11;SFXN1;MGARP;MFF
spliceosomal snRNP complex (GO:0097525)	7/51	0.472384	0.994821	0	0	1.09683	0.822579	PRPF39;SNRPN;SNRNP70;LUC7L;LUC7L3;LUC7L2;AAR2
MHC protein complex (GO:0042611)	3/20	0.474103	0.994821	0	0	1.21661	0.907991	HFE;HLA-F;HLA-E
integral component of lumenal side of endoplasmic reticulum membrane (GO:0071556)	4/28	0.48158	0.994821	0	0	1.14901	0.839563	HM13;SPPL2B;HLA-F;HLA-E
lumenal side of endoplasmic reticulum membrane (GO:0098553)	4/28	0.48158	0.994821	0	0	1.14901	0.839563	HM13;SPPL2B;HLA-F;HLA-E
Cul3-RING ubiquitin ligase complex (GO:0031463)	5/36	0.486683	0.994821	0	0	1.11194	0.800755	KBTBD6;GAN;KLHL2;KLHL24;KBTBD7
CD95 death-inducing signaling complex (GO:0031265)	1/5	0.492091	0.994821	0	0	1.72345	1.22209	FAS
chloride channel complex (GO:0034707)	1/5	0.492091	0.994821	0	0	1.72345	1.22209	GLRB
Cul4B-RING E3 ubiquitin ligase complex (GO:0031465)	1/5	0.492091	0.994821	0	0	1.72345	1.22209	CUL4B
cytoplasmic side of lysosomal membrane (GO:0098574)	1/5	0.492091	0.994821	0	0	1.72345	1.22209	LITAF
HULC complex (GO:0033503)	1/5	0.492091	0.994821	0	0	1.72345	1.22209	UBE2B
intrinsic component of presynaptic membrane (GO:0098889)	1/5	0.492091	0.994821	0	0	1.72345	1.22209	SLC1A2
meiotic spindle (GO:0072687)	1/5	0.492091	0.994821	0	0	1.72345	1.22209	HSPA2
mitochondrial alpha-ketoglutarate dehydrogenase complex (GO:0005947)	1/5	0.492091	0.994821	0	0	1.72345	1.22209	DBT
MPP7-DLG1-LIN7 complex (GO:0097025)	1/5	0.492091	0.994821	0	0	1.72345	1.22209	LIN7A
phosphatidylinositol 3-kinase complex, class I (GO:0097651)	1/5	0.492091	0.994821	0	0	1.72345	1.22209	PIK3R1
Sec61 translocon complex (GO:0005784)	1/5	0.492091	0.994821	0	0	1.72345	1.22209	SSR4
acrosomal membrane (GO:0002080)	2/13	0.504115	0.997561	0	0	1.25341	0.858525	TMEM190;PCSK4
beta-catenin-TCF complex (GO:1990907)	2/13	0.504115	0.997561	0	0	1.25341	0.858525	TLE3;TCF4
cytoplasmic side of endoplasmic reticulum membrane (GO:0098554)	2/13	0.504115	0.997561	0	0	1.25341	0.858525	HM13;SPPL2B
lamellar body (GO:0042599)	2/13	0.504115	0.997561	0	0	1.25341	0.858525	ABCA3;CKAP4
glutamatergic synapse (GO:0098978)	9/69	0.516914	0.999995	0	0	1.03402	0.682328	PTPRD;SLITRK4;WNT5A;AKAP9;DLGAP1;APOE;NPTX1;NPTXR;ADGRL3
specific granule lumen (GO:0035580)	8/62	0.53513	0.999995	0	0	1.0212	0.638501	GHDC;ERP44;JUP;QPCT;NEU1;QSOX1;ELANE;DNASE1L1
pericentric heterochromatin (GO:0005721)	2/14	0.545194	0.999995	0	0	1.14889	0.696935	KMT5C;SNAI1
alveolar lamellar body (GO:0097208)	1/6	0.556459	0.999995	0	0	1.37868	0.808131	ABCA3
chromocenter (GO:0010369)	1/6	0.556459	0.999995	0	0	1.37868	0.808131	MBD5
collagen type IV trimer (GO:0005587)	1/6	0.556459	0.999995	0	0	1.37868	0.808131	COL4A6
cortical granule (GO:0060473)	1/6	0.556459	0.999995	0	0	1.37868	0.808131	HEXB
cyclin/CDK positive transcription elongation factor complex (GO:0008024)	1/6	0.556459	0.999995	0	0	1.37868	0.808131	CCNT1
sex chromosome (GO:0000803)	1/6	0.556459	0.999995	0	0	1.37868	0.808131	PCGF5
symmetric synapse (GO:0032280)	1/6	0.556459	0.999995	0	0	1.37868	0.808131	NLGN2
intrinsic component of mitochondrial inner membrane (GO:0031304)	5/39	0.56069	0.999995	0	0	1.01365	0.586487	MPC1;SLC25A19;COX18;COX11;SFXN1
catenin complex (GO:0016342)	4/31	0.564975	0.999995	0	0	1.02117	0.58306	JUP;CDH11;CDH26;CTNNA2
Golgi stack (GO:0005795)	4/31	0.564975	0.999995	0	0	1.02117	0.58306	STX16;GALNT2;GOLGB1;AKAP9
early endosome (GO:0005769)	33/266	0.57983	0.999995	0	0	0.9759	0.531885	IFITM3;CD274;ASAH1;HFE;PCSK9;CXCR4;LDLRAD4;TM9SF4;PLD3;ZFYVE28;LAPTM4B;WDR91;DNER;PMEPA1;APOE;LDLR;NTRK1;UVRAG;MON2;MME;SORT1;SLC2A13;SLC11A2;CTNS;HLA-F;DKK1;MR1;HLA-E;CLCN5;PIKFYVE;RAB31;WDR81;KIF16B
neuron projection (GO:0043005)	69/556	0.593735	0.999995	0	0	0.975922	0.508771	GABRB3;EPHB6;SNAP25;PCSK1;RAB3A;PTEN;KNDC1;COMT;ZFYVE27;DNER;KIF13B;MME;CPT1C;SSTR2;PRSS12;MAPK8IP3;GCHFR;SMO;BIN1;ALDH1A1;HAP1;VAMP2;TMEM185A;SEMA3A;SLC1A1;STMND1;PTGS2;HDAC6;SAV1;CACNA1G;PGRMC1;MAP2;P2RY1;PENK;ABL1;MAP7;FYN;APOD;NCDN;STX3;NPTX1;APOE;CTNNA2;GABRE;MAP9;SNCA;NTRK1;BBS2;MPST;FARP1;HOMER1;SYT1;FZD4;BDNF;INSR;BNIP3;DAB2IP;CRIPT;HTR1B;AZIN2;NR1D1;SLC6A6;GLRB;PPT1;ADGRL1;CNTN3;ADGRL2;C…
plasma membrane raft (GO:0044853)	10/82	0.601464	0.999995	0	0	0.957145	0.486601	SCARB1;SMO;STIM1;IRS1;INSR;PTCH1;JAK2;TFPI;PLPP1;HDAC6
exocytic vesicle membrane (GO:0099501)	5/41	0.606898	0.999995	0	0	0.957229	0.478036	SYNGR1;SYNGR2;SYT1;VAMP1;VAMP2
synaptic vesicle membrane (GO:0030672)	5/41	0.606898	0.999995	0	0	0.957229	0.478036	SYNGR1;SYNGR2;SYT1;VAMP1;VAMP2
AP-1 adaptor complex (GO:0030121)	1/7	0.612672	0.999995	0	0	1.14884	0.562844	AP1G2
astral microtubule (GO:0000235)	1/7	0.612672	0.999995	0	0	1.14884	0.562844	MAP9
cis-Golgi network membrane (GO:0033106)	1/7	0.612672	0.999995	0	0	1.14884	0.562844	GPR108
cytoskeleton of presynaptic active zone (GO:0048788)	1/7	0.612672	0.999995	0	0	1.14884	0.562844	RIMS2
G protein-coupled receptor dimeric complex (GO:0038037)	1/7	0.612672	0.999995	0	0	1.14884	0.562844	CALCRL
integral component of postsynaptic membrane (GO:0099055)	1/7	0.612672	0.999995	0	0	1.14884	0.562844	NLGN2
low-density lipoprotein particle (GO:0034362)	1/7	0.612672	0.999995	0	0	1.14884	0.562844	APOE
NSL complex (GO:0044545)	1/7	0.612672	0.999995	0	0	1.14884	0.562844	KANSL1L
pi-body (GO:0071546)	1/7	0.612672	0.999995	0	0	1.14884	0.562844	MOV10L1
PTW/PP1 phosphatase complex (GO:0072357)	1/7	0.612672	0.999995	0	0	1.14884	0.562844	PPP1CB
X chromosome (GO:0000805)	1/7	0.612672	0.999995	0	0	1.14884	0.562844	PCGF5
adherens junction (GO:0005912)	16/132	0.614782	0.999995	0	0	0.950399	0.462357	JUP;PTPRM;LIN7A;KLHL24;SORBS1;NDRG1;DLL1;VEGFA;PDLIM1;AHI1;TRIM29;TRPV4;CDC42EP4;CDH11;CTNNA2;PLPP3
endocytic vesicle (GO:0030139)	23/189	0.615309	0.999995	0	0	0.954595	0.46358	ABCA1;COLEC12;SCARB1;CEMIP;SPARC;PTCH1;WNT5A;LPAR1;DAB2IP;PLD1;ACE2;LMBRD1;FMNL1;RAB31;SMO;HEATR5A;CTSL;HYAL2;SAA1;APOE;GRIA3;GRIA4;WNT4
Cul4-RING E3 ubiquitin ligase complex (GO:0080008)	4/34	0.640406	0.999995	0	0	0.918893	0.409507	DCAF16;CRBN;DCAF8;CUL4B
endolysosome membrane (GO:0036020)	2/17	0.653652	0.999995	0	0	0.918957	0.390722	PCSK9;LDLR
protein phosphatase type 2A complex (GO:0000159)	2/17	0.653652	0.999995	0	0	0.918957	0.390722	PPP2CB;PPP2R1B
U5 snRNP (GO:0005682)	2/17	0.653652	0.999995	0	0	0.918957	0.390722	SNRPN;AAR2
voltage-gated sodium channel complex (GO:0001518)	2/17	0.653652	0.999995	0	0	0.918957	0.390722	SCN1B;CACNA1G
microbody membrane (GO:0031903)	6/52	0.659394	0.999995	0	0	0.898803	0.374293	ALDH3A2;ATAD1;PEX11A;DHRS7B;MGST1;HMGCR
chromatoid body (GO:0033391)	1/8	0.661764	0.999995	0	0	0.98466	0.406514	ARNTL
core mediator complex (GO:0070847)	1/8	0.661764	0.999995	0	0	0.98466	0.406514	MED8
death-inducing signaling complex (GO:0031264)	1/8	0.661764	0.999995	0	0	0.98466	0.406514	FAS
HFE-transferrin receptor complex (GO:1990712)	1/8	0.661764	0.999995	0	0	0.98466	0.406514	HFE
inhibitory synapse (GO:0060077)	1/8	0.661764	0.999995	0	0	0.98466	0.406514	NLGN2
neuron to neuron synapse (GO:0098984)	1/8	0.661764	0.999995	0	0	0.98466	0.406514	SLC1A1
protein serine/threonine phosphatase complex (GO:0008287)	1/8	0.661764	0.999995	0	0	0.98466	0.406514	PPP1CB
proton-transporting V-type ATPase, V1 domain (GO:0033180)	1/8	0.661764	0.999995	0	0	0.98466	0.406514	ATP6V1B1
vacuolar proton-transporting V-type ATPase, V1 domain (GO:0000221)	1/8	0.661764	0.999995	0	0	0.98466	0.406514	ATP6V1B1
ficolin-1-rich granule membrane (GO:0101003)	7/61	0.66809	0.999995	0	0	0.893198	0.360255	SERPINB10;TMEM179B;GAA;LAMP2;ATP6AP2;FPR1;PRCP
peroxisomal membrane (GO:0005778)	6/53	0.67787	0.999995	0	0	0.879629	0.342	ALDH3A2;ATAD1;PEX11A;DHRS7B;MGST1;HMGCR
myofibril (GO:0030016)	3/27	0.682849	0.999995	0	0	0.861418	0.328616	TMOD1;OBSCN;ARHGEF25
nuclear membrane (GO:0031965)	24/204	0.683182	0.999995	0	0	0.918247	0.349846	KLHDC2;TMEM120B;ITPRIP;SMOX;MRGPRF;ZBTB1;SLC30A1;HACD3;PTGS2;TM7SF2;GCHFR;NR4A1;DPY19L1;SPAST;DPY19L3;TBC1D20;GRK5;RB1CC1;UNC50;ALOX5AP;SH3BGRL2;MATR3;DHCR7;ZNF224
RNA polymerase III complex (GO:0005666)	2/18	0.684898	0.999995	0	0	0.861473	0.326056	POLR3E;POLR2H
clathrin coat of trans-Golgi network vesicle (GO:0030130)	1/9	0.704635	0.999995	0	0	0.861528	0.3016	AP1G2
insulin-responsive compartment (GO:0032593)	1/9	0.704635	0.999995	0	0	0.861528	0.3016	RAB12
transferase complex, transferring phosphorus-containing groups (GO:0061695)	1/9	0.704635	0.999995	0	0	0.861528	0.3016	MAP3K5
U4 snRNP (GO:0005687)	1/9	0.704635	0.999995	0	0	0.861528	0.3016	SNRPN
anchored component of plasma membrane (GO:0046658)	5/46	0.709139	0.999995	0	0	0.840253	0.288798	HYAL2;GAS1;CD59;CD14;EFNA5
tertiary granule lumen (GO:1904724)	6/55	0.71283	0.999995	0	0	0.843629	0.285579	ASAH1;QPCT;QSOX1;ALDOC;METTL7A;PGM1
anaphase-promoting complex (GO:0005680)	2/19	0.713789	0.999995	0	0	0.810752	0.27336	CUL7;ANAPC16
GABA-A receptor complex (GO:1902711)	2/19	0.713789	0.999995	0	0	0.810752	0.27336	GABRB3;GABRE
vacuolar proton-transporting V-type ATPase complex (GO:0016471)	2/19	0.713789	0.999995	0	0	0.810752	0.27336	ATP6AP2;ATP6V1B1
cation channel complex (GO:0034703)	8/73	0.721821	0.999995	0	0	0.847847	0.27638	TRPC6;PDE4D;TRPC1;AKAP9;ATP2A1;KCNK1;GRIA3;GRIA4
vesicle membrane (GO:0012506)	8/73	0.721821	0.999995	0	0	0.847847	0.27638	TMEM67;ABCA3;ITPR1;SH3BP5;SPIRE2;SLC4A11;ECE2;SLC26A6
multivesicular body (GO:0005771)	5/47	0.72716	0.999995	0	0	0.8202	0.261323	LAPTM4B;CTSL;CHMP1B;TMEM9;HDAC6
AMPA glutamate receptor complex (GO:0032281)	2/20	0.74042	0.999995	0	0	0.765666	0.230111	GRIA3;GRIA4
spanning component of membrane (GO:0089717)	2/20	0.74042	0.999995	0	0	0.765666	0.230111	NLGN2;SLC24A3
CatSper complex (GO:0036128)	1/10	0.742074	0.999995	0	0	0.765759	0.22843	HSPA2
sodium:potassium-exchanging ATPase complex (GO:0005890)	1/10	0.742074	0.999995	0	0	0.765759	0.22843	ATP1B3
recycling endosome (GO:0055037)	16/145	0.759416	0.999995	0	0	0.853982	0.235021	CD274;HFE;ATG9A;SLC11A2;ATP11A;HLA-F;SCAMP1;NDRG1;SCAMP3;HLA-E;SCAMP2;SCAMP4;ZFYVE27;RAB12;TBC1D17;ABCG1
peroxisome (GO:0005777)	14/128	0.760709	0.999995	0	0	0.845614	0.231279	ATAD1;IDI1;PEX11A;ECH1;MGST1;HMGCR;MFF;ALDH3A2;TMEM135;RIDA;DHRS7B;ATM;MVD;NUDT12
intercalated disc (GO:0014704)	3/31	0.770953	0.999995	0	0	0.738189	0.192024	TMEM65;JUP;SCN1B
Cul4A-RING E3 ubiquitin ligase complex (GO:0031464)	1/11	0.77477	0.999995	0	0	0.689143	0.175862	CRBN
dendrite cytoplasm (GO:0032839)	1/11	0.77477	0.999995	0	0	0.689143	0.175862	MAP2
STAGA complex (GO:0030914)	1/11	0.77477	0.999995	0	0	0.689143	0.175862	KAT2A
non-motile cilium (GO:0097730)	3/32	0.78956	0.999995	0	0	0.712694	0.168395	AHI1;WDR19;IFT122
integral component of mitochondrial inner membrane (GO:0031305)	5/51	0.791116	0.999995	0	0	0.748706	0.17543	MPC1;SLC25A19;COX18;COX11;SFXN1
clathrin vesicle coat (GO:0030125)	1/12	0.803322	0.999995	0	0	0.626458	0.137194	CLINT1
early phagosome (GO:0032009)	1/12	0.803322	0.999995	0	0	0.626458	0.137194	RAB31
neuron projection cytoplasm (GO:0120111)	1/12	0.803322	0.999995	0	0	0.626458	0.137194	MAP2
sperm flagellum (GO:0036126)	5/52	0.805129	0.999995	0	0	0.732734	0.158822	CFAP70;ATP1B3;TACR1;QRICH2;DNALI1
potassium channel complex (GO:0034705)	8/80	0.810513	0.999995	0	0	0.76511	0.16074	KCNK6;KCNJ8;KCNIP3;AKAP9;KCNMB4;ABCC9;KCNK1;HCN2
Ada2/Gcn5/Ada3 transcription activator complex (GO:0005671)	1/13	0.828256	0.999995	0	0	0.57422	0.108202	KAT2A
clathrin adaptor complex (GO:0030131)	1/13	0.828256	0.999995	0	0	0.57422	0.108202	AP1G2
integral component of peroxisomal membrane (GO:0005779)	1/13	0.828256	0.999995	0	0	0.57422	0.108202	PEX11A
RNA polymerase I complex (GO:0005736)	1/13	0.828256	0.999995	0	0	0.57422	0.108202	POLR2H
spanning component of plasma membrane (GO:0044214)	1/13	0.828256	0.999995	0	0	0.57422	0.108202	SLC24A3
voltage-gated potassium channel complex (GO:0008076)	7/73	0.833602	0.999995	0	0	0.730295	0.132913	KCNK6;KCNJ8;KCNIP3;AKAP9;KCNMB4;KCNK1;HCN2
ion channel complex (GO:0034702)	3/35	0.837952	0.999995	0	0	0.645767	0.114168	TRPC6;TRPC1;STXBP5
sarcoplasmic reticulum (GO:0016529)	4/45	0.83891	0.999995	0	0	0.671937	0.118027	GSTM2;STIM1;ITPR1;ATP2A1
H4 histone acetyltransferase complex (GO:1902562)	2/25	0.843715	0.999995	0	0	0.599045	0.101802	KAT2A;KANSL1L
sodium channel complex (GO:0034706)	2/25	0.843715	0.999995	0	0	0.599045	0.101802	SCN1B;CACNA1G
cytoplasmic stress granule (GO:0010494)	6/65	0.847812	0.999995	0	0	0.700239	0.115607	ZFP36;MCRIP2;YTHDF3;PABPC4L;ZFAND1;LARP4
acetylcholine-gated channel complex (GO:0005892)	1/14	0.85003	0.999995	0	0	0.530019	0.0861195	STXBP5
intrinsic component of peroxisomal membrane (GO:0031231)	1/14	0.85003	0.999995	0	0	0.530019	0.0861195	PEX11A
nBAF complex (GO:0071565)	1/14	0.85003	0.999995	0	0	0.530019	0.0861195	SMARCD3
transcription factor TFTC complex (GO:0033276)	1/14	0.85003	0.999995	0	0	0.530019	0.0861195	KAT2A
synaptic membrane (GO:0097060)	2/26	0.859255	0.999995	0	0	0.574052	0.0870779	SRPX2;AKAP9
9+2 motile cilium (GO:0097729)	5/57	0.864288	0.999995	0	0	0.662089	0.0965653	CFAP70;ATP1B3;TACR1;QRICH2;DNALI1
serine/threonine protein kinase complex (GO:1902554)	3/37	0.864597	0.999995	0	0	0.607711	0.0884172	CCNG1;ACVR1B;TGFBR1
clathrin coat (GO:0030118)	1/15	0.869044	0.999995	0	0	0.492132	0.0690764	CLINT1
germ plasm (GO:0060293)	1/15	0.869044	0.999995	0	0	0.492132	0.0690764	MOV10L1
SCF ubiquitin ligase complex (GO:0019005)	5/58	0.874107	0.999995	0	0	0.649559	0.0873999	FBXL8;SPSB1;FBXO25;FBXL15;CUL4B
dense core granule (GO:0031045)	1/16	0.885649	0.999995	0	0	0.459297	0.0557748	SYT1
sarcoplasmic reticulum membrane (GO:0033017)	2/28	0.886165	0.999995	0	0	0.529834	0.0640318	STIM1;ATP2A1
dendrite membrane (GO:0032590)	2/29	0.897753	0.999995	0	0	0.510181	0.0550281	INSR;GABRE
cell-cell junction (GO:0005911)	28/271	0.898314	0.999995	0	0	0.791917	0.0849216	PTPRU;B4GALT1;PTPRM;LIN7A;NDRG1;DLL1;SAV1;PDLIM1;FLRT2;TRIM29;CTNNA2;STX3;JUP;STARD10;SORBS1;RPGRIP1L;KLHL24;VEGFA;AHI1;OBSCN;PTK7;CDC42EP4;TRPV4;CDH11;PLPP3;FGFR4;ADGRL3;LIMS1
intrinsic component of synaptic vesicle membrane (GO:0098563)	1/17	0.900148	0.999995	0	0	0.430567	0.0452938	RAB3A
phagocytic vesicle (GO:0045335)	9/100	0.900577	0.999995	0	0	0.680557	0.0712675	ABCA1;ATP6V0B;FMNL1;PIKFYVE;RAB31;CYBA;HLA-F;SEC22B;HLA-E
cell-substrate junction (GO:0030055)	42/394	0.903482	0.999995	0	0	0.819427	0.0831711	STX16;FHL1;FHL2;SLA;HACD3;ICAM1;MRC2;PPP1CB;PDLIM1;IL1RL1;NCSTN;FLRT2;TSPAN9;CAPN5;DMD;CD59;JAK2;TNS4;SCARF2;TNS2;MPZL1;TGM2;FZD1;PDGFRB;TLE2;JUP;MME;ERBIN;PLAUR;RPL13A;LAYN;SORBS1;REXO2;RHOB;MARCKS;PTK7;TRPV4;ITGBL1;CD46;PPIB;PHLDB2;LIMS1
ficolin-1-rich granule (GO:0101002)	18/184	0.905987	0.999995	0	0	0.74559	0.0736119	CFD;SERPINB10;ASAH1;JUP;TMEM179B;GAA;ATP6AP2;FPR1;PRCP;PYGL;PRDX4;CRISPLD2;GLB1;QPCT;LAMP2;ALDOC;ARSB;PGM1
cullin-RING ubiquitin ligase complex (GO:0031461)	15/157	0.907195	0.999995	0	0	0.726479	0.0707571	CUL7;ANAPC16;FBXO25;DCAF8;KLHL2;FBXL15;KLHL24;FBXL8;DCAF16;SPSB1;KBTBD6;GAN;ZSWIM6;KBTBD7;CUL4B
GABA-ergic synapse (GO:0098982)	1/18	0.91281	0.999995	0	0	0.405216	0.0369668	NLGN2
cortical actin cytoskeleton (GO:0030864)	3/42	0.915001	0.999995	0	0	0.529648	0.0470489	AKAP13;PLEKHH2;TRPV4
ficolin-1-rich granule lumen (GO:1904813)	11/123	0.922303	0.999995	0	0	0.675549	0.0546392	CFD;ASAH1;PRDX4;JUP;CRISPLD2;GLB1;QPCT;ALDOC;PYGL;ARSB;PGM1
Cul2-RING ubiquitin ligase complex (GO:0031462)	1/19	0.923867	0.999995	0	0	0.382682	0.0303036	ZSWIM6
cytoplasmic dynein complex (GO:0005868)	1/19	0.923867	0.999995	0	0	0.382682	0.0303036	DYNC2LI1
H4/H2A histone acetyltransferase complex (GO:0043189)	1/19	0.923867	0.999995	0	0	0.382682	0.0303036	MORF4L2
P granule (GO:0043186)	1/19	0.923867	0.999995	0	0	0.382682	0.0303036	MOV10L1
smooth endoplasmic reticulum (GO:0005790)	1/19	0.923867	0.999995	0	0	0.382682	0.0303036	SYVN1
SWI/SNF complex (GO:0016514)	1/19	0.923867	0.999995	0	0	0.382682	0.0303036	SMARCD3
ionotropic glutamate receptor complex (GO:0008328)	2/32	0.926245	0.999995	0	0	0.459084	0.0351735	GRIA3;GRIA4
focal adhesion (GO:0005925)	40/387	0.9326	0.999995	0	0	0.791248	0.0552127	STX16;FHL1;FHL2;SLA;HACD3;ICAM1;MRC2;PPP1CB;PDLIM1;IL1RL1;NCSTN;FLRT2;TSPAN9;CAPN5;CD59;JAK2;TNS4;SCARF2;TNS2;MPZL1;TGM2;FZD1;PDGFRB;TLE2;JUP;MME;PLAUR;RPL13A;LAYN;SORBS1;REXO2;RHOB;MARCKS;PTK7;TRPV4;ITGBL1;CD46;PPIB;PHLDB2;LIMS1
condensed nuclear chromosome (GO:0000794)	1/20	0.933522	0.999995	0	0	0.36252	0.0249381	P3H4
NuA4 histone acetyltransferase complex (GO:0035267)	1/20	0.933522	0.999995	0	0	0.36252	0.0249381	MORF4L2
U2 snRNP (GO:0005686)	1/20	0.933522	0.999995	0	0	0.36252	0.0249381	SNRPN
cilium (GO:0005929)	23/237	0.934754	0.999995	0	0	0.738426	0.0498231	BBS2;TUB;PDGFRA;IFT172;PTCH1;WDR19;IFT122;RPGRIP1L;TXNDC15;DNALI1;TMEM231;DYNC2LI1;IFT20;TTLL6;AHI1;SMO;TCTN3;TMEM67;TRPV4;P2RY1;BBS9;TNPO1;CCDC40
U2-type spliceosomal complex (GO:0005684)	7/89	0.944616	0.999995	0	0	0.587258	0.0334601	SRRM2;PRPF39;SNRPN;SNRNP70;LUC7L;LUC7L3;LUC7L2
cortical cytoskeleton (GO:0030863)	4/58	0.946693	0.999995	0	0	0.509794	0.0279265	RIMS2;AKAP13;PLEKHH2;TRPV4
cell-cell contact zone (GO:0044291)	3/47	0.947708	0.999995	0	0	0.469326	0.025207	TMEM65;JUP;SCN1B
preribosome, large subunit precursor (GO:0030687)	1/23	0.955743	0.999995	0	0	0.313032	0.0141696	WDR37
microbody lumen (GO:0031907)	3/49	0.957152	0.999995	0	0	0.448869	0.0196574	ECH1;ATM;NUDT12
peroxisomal matrix (GO:0005782)	3/49	0.957152	0.999995	0	0	0.448869	0.0196574	ECH1;ATM;NUDT12
actin filament (GO:0005884)	5/72	0.959438	0.999995	0	0	0.513417	0.0212594	TMOD1;WIPF1;RCSD1;ARHGAP6;GAS7
neuromuscular junction (GO:0031594)	2/38	0.962279	0.999995	0	0	0.382438	0.0147052	SYNGR1;SYNGR2
intermediate filament cytoskeleton (GO:0045111)	6/84	0.963538	0.999995	0	0	0.52909	0.0196521	ING4;STN1;CTNS;PHLDB2;PJA2;CLK3
excitatory synapse (GO:0060076)	1/25	0.966259	0.999995	0	0	0.286913	0.00984793	SRPX2
actin cytoskeleton (GO:0015629)	30/316	0.967806	0.999995	0	0	0.719688	0.0235505	CD274;PLEKHH2;TMEM63B;WIPF1;SPPL2B;RCSD1;ARHGAP6;MYLK3;AKAP13;ARHGAP21;CNR1;ABL1;SYNPO;WASF1;APBB3;CORIN;SNCA;TMOD1;ALG2;KLHL2;TTC17;MARCKS;BIN1;MYO15A;CDC42EP4;TRPV4;ANG;HAP1;GAS7;MSRB1
condensed chromosome (GO:0000793)	3/54	0.974232	0.999995	0	0	0.404746	0.010566	L3MBTL1;LIG4;P3H4
SAGA-type complex (GO:0070461)	1/27	0.974276	0.999995	0	0	0.264812	0.00690117	KAT2A
cytoskeleton (GO:0005856)	61/600	0.976071	0.999995	0	0	0.774635	0.0187613	SNAP25;WIPF1;SPPL2B;MAST2;RND2;ARHGAP6;MYLK3;ING4;AKAP13;BASP1;DBT;SYNPO;OVGP1;TMOD1;ALG2;MTUS1;RHOF;TUBG2;PJA2;RHOB;NISCH;BIN1;CDC42EP4;AKAP9;ODF3B;ANG;ALDOC;HAP1;TMEM9;PHLDB2;ZNF397;CD274;TMEM63B;ROCK2;RHOBTB3;ADD3;NDRG1;JAKMIP3;RHOBTB2;PDLIM1;TUBA3E;ARHGAP21;SPAST;CNR1;ABL1;MAP7;CDH26;WASF1;APBB3;CORIN;SNCA;STN1;JUP;CTNS;KLHL2;HYPK;CLK3;TTC17;MARCKS;MYO15A;MSRB1
mitochondrial respiratory chain complex I (GO:0005747)	2/42	0.976126	0.999995	0	0	0.344115	0.00831504	NDUFA5;NDUFB4
respiratory chain complex I (GO:0045271)	2/42	0.976126	0.999995	0	0	0.344115	0.00831504	NDUFA5;NDUFB4
U12-type spliceosomal complex (GO:0005689)	1/28	0.977539	0.999995	0	0	0.25499	0.00579252	RNPC3
motile cilium (GO:0031514)	4/68	0.97901	0.999995	0	0	0.429891	0.00911934	DYNC2LI1;BBS2;WDR19;DNALI1
asymmetric synapse (GO:0032279)	10/133	0.979089	0.999995	0	0	0.558637	0.0118054	RNF112;HOMER1;SLC1A1;P2RY1;CRIPT;ADGRL1;FYN;CACNA1C;ADD3;CPEB4
P-body (GO:0000932)	5/80	0.979936	0.999995	0	0	0.458442	0.00929172	PAN2;ZFP36;YTHDF3;NBDY;ZFP36L1
cyclin-dependent protein kinase holoenzyme complex (GO:0000307)	1/30	0.982877	0.999995	0	0	0.237377	0.00409983	CCNG1
U2-type catalytic step 2 spliceosome (GO:0071007)	1/30	0.982877	0.999995	0	0	0.237377	0.00409983	SRRM2
mitochondrial matrix (GO:0005759)	32/348	0.982998	0.999995	0	0	0.694128	0.0119031	ISCA1;RNASEL;OAT;ACSS2;AK3;ALKBH7;MCEE;RIDA;ALDH2;DBT;PDK4;NT5M;D2HGDH;ACSS1;AASS;CBR4;HIBCH;RARS2;MPST;ADHFE1;GSR;PYCR1;SOD2;COASY;ALDH6A1;PDP2;PC;CPS1;PCCA;NDUFAF7;NAXD;ISCU
cytoplasmic vesicle lumen (GO:0060205)	8/115	0.983208	0.999995	0	0	0.513804	0.0087009	CFD;C3;GHDC;PCSK1;PRDX4;CRISPLD2;ALDOC;PYGL
spliceosomal tri-snRNP complex (GO:0097526)	1/32	0.986946	0.999995	0	0	0.222037	0.0029175	SNRPN
U4/U6 x U5 tri-snRNP complex (GO:0046540)	1/32	0.986946	0.999995	0	0	0.222037	0.0029175	SNRPN
spindle microtubule (GO:0005876)	3/61	0.98763	0.999995	0	0	0.355754	0.00442799	CAPN6;CSNK1D;MAP9
acrosomal vesicle (GO:0001669)	2/48	0.988128	0.999995	0	0	0.299128	0.00357253	PCSK4;PPFIA3
heterotrimeric G-protein complex (GO:0005834)	1/33	0.988603	0.999995	0	0	0.215086	0.00246552	GNB5
aggresome (GO:0016235)	1/35	0.991311	0.999995	0	0	0.202411	0.00176637	HDAC6
small-subunit processome (GO:0032040)	1/37	0.993376	0.999995	0	0	0.191144	0.00127027	UTP14C
postsynaptic density (GO:0014069)	9/138	0.993654	0.999995	0	0	0.479033	0.0030494	RNF112;HOMER1;P2RY1;CRIPT;ADGRL1;FYN;CACNA1C;ADD3;CPEB4
mitochondrial intermembrane space (GO:0005758)	2/58	0.996389	0.999995	0	0	0.245571	0.000888457	TIMM10B;STAR
cornified envelope (GO:0001533)	1/43	0.997065	0.999995	0	0	0.163781	0.000481332	JUP
ribosome (GO:0005840)	2/62	0.997772	0.999995	0	0	0.229147	0.000511065	SERP1;RPL13A
organelle envelope lumen (GO:0031970)	2/64	0.998252	0.999995	0	0	0.22173	0.000387843	TIMM10B;STAR
mitotic spindle (GO:0072686)	6/120	0.998559	0.999995	0	0	0.361259	0.0005208	GOLGA2;KIFC2;TMEM9;TBL1X;GEM;MAP9
spindle (GO:0005819)	12/192	0.998826	0.999995	0	0	0.456939	0.000536878	GOLGA2;CAPN6;KIFC2;KIF16B;JTB;CSNK1D;HSPA2;TUBG2;TMEM9;TBL1X;GEM;MAP9
U2-type precatalytic spliceosome (GO:0071005)	1/50	0.998864	0.999995	0	0	0.140327	0.000159481	SRRM2
nucleolus (GO:0005730)	67/733	0.999036	0.999995	0	0	0.685079	0.000661038	POMT2;PHF2;CCNT1;HSPB6;TMEM179B;SETD7;RASL11A;FBXO25;ADARB1;ENDOV;SENP5;SNAPC3;OSBP;PIM1;BUD23;PHLDA1;UTP14C;TSPYL2;COG7;SLC30A5;MTUS1;RPL13A;ABHD14B;P3H4;ZBTB33;URB1;REXO2;SDCBP2;RBL2;GPRC5B;COX7A2L;RCN2;MORF4L2;C1D;CMPK1;ANG;HAP1;SRSF5;LETMD1;ERGIC2;ZNF397;L3MBTL1;DDX5;PRKRIP1;CIPC;TWIST2;BAZ2A;SPTY2D1;TMA16;ATXN1;DDRGK1;ABL1;DNAJB9;POLR2H;KIAA0319L;TRIM41;ZFC3H1;ISG20;RGCC;BCL6;CPS1;SCD;TTC3;A…
precatalytic spliceosome (GO:0071011)	1/52	0.999134	0.999995	0	0	0.134809	0.000116835	SRRM2
sarcolemma (GO:0042383)	1/52	0.999134	0.999995	0	0	0.134809	0.000116835	DMD
cytosolic large ribosomal subunit (GO:0022625)	1/55	0.999423	0.999995	0	0	0.127297	7.35074e-05	RPL13A
nuclear lumen (GO:0031981)	67/745	0.999444	0.999995	0	0	0.672473	0.000374276	POMT2;PHF2;CCNT1;HSPB6;TMEM179B;SETD7;RASL11A;FBXO25;ADARB1;ENDOV;SENP5;SNAPC3;OSBP;PIM1;BUD23;PHLDA1;UTP14C;TSPYL2;COG7;SLC30A5;MTUS1;RPL13A;ABHD14B;P3H4;ZBTB33;URB1;REXO2;SDCBP2;RBL2;GPRC5B;COX7A2L;RCN2;MORF4L2;C1D;CMPK1;ANG;HAP1;SRSF5;LETMD1;ERGIC2;ZNF397;L3MBTL1;DDX5;PRKRIP1;CIPC;TWIST2;BAZ2A;SPTY2D1;TMA16;ATXN1;DDRGK1;ABL1;DNAJB9;KIAA0319L;TRIM41;INSR;ZFC3H1;ISG20;RGCC;BCL6;CPS1;SCD;TTC3;ATM…
microtubule (GO:0005874)	10/182	0.999599	0.999995	0	0	0.398362	0.00015974	TUBA3E;CAPN6;KIFC2;KIF16B;KIF26B;KIF13B;CSNK1D;TUBG2;NDRG1;HDAC6
large ribosomal subunit (GO:0015934)	1/59	0.999664	0.999995	0	0	0.118491	3.98743e-05	RPL13A
microtubule cytoskeleton (GO:0015630)	23/331	0.999749	0.999995	0	0	0.510267	0.000128084	ZNF397;OVGP1;MAST2;MTUS1;CSNK1D;TUBG2;NDRG1;HYPK;HDAC6;JAKMIP3;NISCH;TUBA3E;SPAST;KIFC2;KIF16B;CDC42EP4;KIF26B;DBT;MAP7;KIF13B;JTB;CDH26;TMEM9
apical junction complex (GO:0043296)	3/98	0.999804	0.999995	0	0	0.216736	4.25311e-05	JUP;SORBS1;TGFBR1
mitochondrial envelope (GO:0005740)	5/127	0.999808	0.999995	0	0	0.281067	5.40729e-05	TIMM10B;MAOB;STAR;BNIP3;OMA1
chromosome (GO:0005694)	6/160	0.999972	0.999995	0	0	0.266809	7.60271e-06	L3MBTL1;RBL2;UVSSA;SETD7;LIG4;ANG
bicellular tight junction (GO:0005923)	1/78	0.999972	0.999995	0	0	0.0891556	2.52999e-06	TGFBR1
organelle inner membrane (GO:0019866)	21/346	0.999979	0.999995	0	0	0.440737	9.22571e-06	TMEM120B;NDUFA5;UQCC1;NDUFB4;OMA1;PTGS2;GCAT;TM7SF2;TIMM10B;LDHB;SLC25A15;COX7A2L;DPY19L1;SLC25A18;TMEM65;DPY19L3;SLC25A19;UNC50;MATR3;ALDH18A1;CDS2
intracellular non-membrane-bounded organelle (GO:0043232)	103/1158	0.99998	0.999995	0	0	0.659075	1.34331e-05	CCNT1;TMEM179B;RASL11A;FBXO25;ADARB1;ENDOV;BASP1;OSBP;PIM1;PHLDA1;TMOD1;TSPYL2;COG7;SLC30A5;MTUS1;CSNK1D;P3H4;ZBTB33;SDCBP2;BSCL2;COX7A2L;BIN1;KIF16B;MORF4L2;AKAP9;CMPK1;JTB;ODF3B;SRSF5;LETMD1;L3MBTL1;ZNF397;DDX5;PRKRIP1;RHOBTB3;TWIST2;BAZ2A;RHOBTB2;HSD11B2;ATXN1;DDRGK1;RDH10;ABL1;KIAA0319L;JUP;OSBPL2;ISG20;RGCC;CPS1;BCL6;UVSSA;ATM;POMT2;SNAP25;PHF2;HSPB6;SETD7;LPCAT1;RND2;SERP1;SENP5;SNAPC3;BUD2…
polymeric cytoskeletal fiber (GO:0099513)	13/256	0.999982	0.999995	0	0	0.365488	6.45363e-06	TMOD1;WIPF1;TUBG2;RCSD1;ARHGAP6;NDRG1;HDAC6;TUBA3E;KIFC2;KIF16B;KIF26B;KIF13B;GAS7
mitochondrial membrane (GO:0031966)	32/469	0.999983	0.999995	0	0	0.498391	8.57843e-06	MAOB;SLC44A1;MAOA;NDUFB4;OMA1;MFF;ACACB;AGPAT4;LDHB;BCL2L10;PGRMC1;BCL2L11;TMEM65;ATAD1;BNIP3L;MOAP1;CPT1A;NDUFA5;UQCC1;BNIP3;COASY;GCAT;SPART;TIMM10B;SLC25A15;SLC25A18;COX7A2L;SLC25A19;ALDH18A1;SPATA18;BCL2L2;CDS2
nuclear chromosome (GO:0000228)	1/83	0.999984	0.999995	0	0	0.0836952	1.34078e-06	P3H4
tight junction (GO:0070160)	1/85	0.999987	0.999995	0	0	0.0816931	1.06272e-06	TGFBR1
intracellular membrane-bounded organelle (GO:0043231)	541/5192	0.99999	0.999995	0	0	0.747932	7.22863e-06	MAML2;ITSN1;TESK2;DCAF8;ADARB1;TMEM91;RNF112;ALKBH5;ZFYVE27;ZC3H12B;CREB3L2;HOXA3;HOXA5;SAMD11;DDX17;CHID1;TSPYL2;SOX13;ZNF10;RFX3;ZNF12;SCAMP3;SCAMP2;NISCH;BIN1;MPPE1;MAML3;LRPAP1;CRABP2;PDXDC1;SDR39U1;AKAP17A;GATA2;RNPC3;HIF1A;PRDX4;RDH10;GTF2IRD2B;PPARGC1A;SERF2;HEXIM1;ABCA1;ZNF263;PLK5;JUP;GTF2IRD2;ABCA3;ABCA4;TMEM190;IRF2BP2;ABCA7;BRAF;NR1D1;ABCA8;PBX1;FOSL2;NFATC4;ADI1;SNAI1;PPT1;NOX4;GTF2I…
nucleus (GO:0005634)	410/4484	0.999991	0.999995	0	0	0.634532	5.99666e-06	MAML2;TESK2;DCAF8;ADARB1;RNF112;ALKBH5;ZC3H12B;CREB3L2;HOXA3;HOXA5;SAMD11;DDX17;CHID1;TSPYL2;SOX13;ZNF10;RFX3;ZNF12;BIN1;MAML3;CRABP2;SDR39U1;AKAP17A;GATA2;RNPC3;HIF1A;PRDX4;RDH10;GTF2IRD2B;PPARGC1A;SERF2;HEXIM1;ZNF263;PLK5;JUP;GTF2IRD2;TMEM190;IRF2BP2;NR1D1;PBX1;FOSL2;NFATC4;ADI1;SNAI1;PPT1;NOX4;GTF2IRD1;HBP1;CPEB4;CDKN1C;ZNF254;SETD5;PHF2;ITK;BTG1;TDRP;ING1;ING4;ING5;HEY1;TCTN3;TIMP3;JAK2;DUSP4…
mitochondrial inner membrane (GO:0005743)	15/328	0.999995	0.999995	0	0	0.326331	1.72799e-06	NDUFA5;UQCC1;NDUFB4;OMA1;GCAT;TIMM10B;LDHB;SLC25A15;COX7A2L;SLC25A18;TMEM65;SLC25A19;COX11;ALDH18A1;CDS2

## Sheet: CC 144 vs 0
Term	Overlap	P.value	Adjusted.P.value	Old.P.value	Old.Adjusted.P.value	Odds.Ratio	Combined.Score	Genes
endoplasmic reticulum membrane (GO:0005789)	171/712	7.46167e-20	2.81305e-17	0	0	2.42519	106.81	ERO1B;TMEM41B;PGAP3;KDELR1;ZDHHC1;ABHD12;FADS2;GJA1;POFUT2;TMEM147;CYP1B1;SLC39A7;PTGDS;FADS1;NOMO2;PDGFRA;ALG9;TMEM178A;ACSL1;ALG5;ALG2;TAP1;ALG3;MOGS;ALG12;CYBA;ALG1;ALG11;MR1;PDIA5;BSCL2;ALDH3A2;POR;DPM3;TMX3;STIM1;SELENOS;TMX2;TMX1;KDELR2;ULK1;SELENOT;PTGES;COPB2;TMED10;RETSAT;RPN2;LMAN2L;SAR1B;INSIG2;TEX264;FAXDC2;RPN1;ITPR1;MGST1;MGST2;DNAJC25;PLD1;PLD3;HSD11B1;CYB5R1;HSD11B2;PTDSS2;RDH11;D…
endoplasmic reticulum lumen (GO:0005788)	87/285	3.71781e-17	7.00807e-15	0	0	3.31392	125.368	SPON1;POGLUT1;CSF1;FKBP14;COL14A1;PCSK9;TXNDC12;MIA3;LAMC1;MYDGF;ADAMTS5;SHH;ADAMTSL4;QSOX1;CHGB;IGFBP1;ARSA;IGFBP4;IGFBP3;RNASET2;COL23A1;WNT5A;P3H2;SHISA5;GPX8;PLAUR;P3H1;GPX7;JMJD8;SUMF2;PDIA5;CKAP4;ACE2;MINPP1;SELENOM;RCN1;VCAN;DNAJB11;EOGT;COL4A6;ERP29;COL8A1;SERPING1;SPARCL1;COL4A5;MFGE8;PPIB;LRPAP1;COL15A1;SDC2;SELENOF;PTGS2;FSTL1;LTBP1;FSTL3;C3;TGOLN2;CST3;ERLEC1;OS9;PDGFD;PENK;SERPINH1;I…
lysosome (GO:0005764)	118/477	5.04786e-15	6.34348e-13	0	0	2.4895	81.954	IFITM3;SCARB1;IFITM1;IFITM2;SPPL2B;LAPTM4B;LAPTM4A;LAMP1;NAGLU;LAMP2;ENPP1;SLC26A11;ATP6V1E1;VPS39;TRIM23;CHID1;ARSA;ATP6V0E1;OMD;SLC11A2;HLA-F;RRAGB;NAAA;SIDT2;ENPEP;CALCRL;TMEM63A;SDC2;CD1D;PLD1;PLD3;TMEM25;NCSTN;PSAP;NEU1;ARSG;ARSB;ATP6V0A1;CTSA;UVRAG;FUCA1;GLMP;GPR137B;VASN;TCN2;PPT1;PPT2;ADA;LGMN;ITM2C;SLC48A1;SLC35F6;RNF13;SLC44A2;HEXB;LRRK2;HEXA;PCSK9;ECE1;LITAF;SGSH;SLC2A8;CTSO;GM2A;CTSL;…
collagen-containing extracellular matrix (GO:0062023)	100/380	9.74571e-15	8.75312e-13	0	0	2.69608	86.9807	VIT;SPON1;SPARC;SERPINE1;PLAT;CLU;ICAM1;EFEMP1;TGM2;SERPINF1;COL23A1;WNT5A;P3H2;P3H1;PCOLCE;BCAM;SFRP1;COL4A6;COL8A1;SERPING1;COL4A5;SDC2;HTRA1;DPT;FBLN1;LTBP3;NID1;FBLN2;LTBP1;NID2;FBLN5;PSAP;SERPINH1;IGFBP7;APOE;COL28A1;TGFB1;COL24A1;RARRES2;CXCL12;CILP;COL5A2;COL9A2;TGFBI;LGALS3BP;WNT2B;COL14A1;ELN;LAMC2;LAMC1;ADAMTS4;SHH;ADAMTS3;ADAMTSL4;CTSL;ADAMTS1;MDK;EMILIN3;TIMP3;EMILIN1;CTSF;CTSD;ADAMTS…
integral component of organelle membrane (GO:0031301)	68/214	1.16089e-14	8.75312e-13	0	0	3.49445	112.126	SLC35B3;SLC35B2;TRAM1;PIGT;SYS1;SLC35B1;TECR;EMC10;AUP1;PCSK5;ZFYVE27;SLC22A17;QSOX1;LARGE1;A4GALT;SLC37A3;TAPT1;CSGALNACT1;WDR83OS;ELOVL4;ENTPD4;ELOVL3;TAP1;POMGNT1;TMEM175;BSCL2;TPST1;DPM3;SELENOS;STIM1;RER1;TMEM33;UNC50;ERGIC3;PIGG;VAMP5;ERGIC1;TRABD2B;TRABD2A;ATF6B;PEX11A;DERL1;FITM2;HACD3;MFF;HSD11B1;CHST12;EMC3;SARAF;EMC7;SLC35A2;RHBDD2;WFS1;GALNT2;AMFR;EIF2AK3;SYVN1;DOLK;TVP23B;YIF1A;TMCO1…
lysosomal lumen (GO:0043202)	38/86	7.73374e-14	4.85936e-12	0	0	5.89703	178.035	ASAH1;IDUA;HEXB;SDC2;HEXA;PRELP;PLD3;SGSH;GM2A;NAGLU;CTSL;SMPD1;LAMP2;NEU1;PSAP;CTSF;CTSD;ARSB;CHID1;CTSA;ARSA;MANBA;LUM;GAA;FUCA1;OMD;DCN;GALC;VCAN;TCN2;NPC2;GLB1;NAAA;PPT1;PPT2;FMOD;GLA;LGMN
lytic vacuole (GO:0000323)	64/219	4.74965e-12	2.55803e-10	0	0	3.09102	80.5919	SCARB1;LRRK2;PCSK9;SGSH;LAPTM4B;CTSO;LAMP1;NAGLU;CTSL;HYAL2;SMPD1;LAMP2;ACP2;CTSF;CTSD;CHID1;ARSA;MANBA;GAA;SLC2A13;RNASET2;ATP6AP2;TMEM175;NPC1;RRAGB;NPC2;NAAA;TMEM106B;TMEM9;PCYOX1;SIDT2;ASAH1;GRN;CALCRL;UNC93B1;CXCR4;CD1D;CLN5;TMEM25;NEU1;PSAP;SLC17A5;ARSG;LDLR;ARSB;SNCA;CTSA;UVRAG;SORT1;FUCA1;GLMP;MCOLN1;TPCN1;GALC;TMEM59;RAB12;PPT1;OCIAD1;PPT2;GLA;ADA;ITM2C;LGMN;LAMTOR5
integral component of endoplasmic reticulum membrane (GO:0030176)	48/142	7.61874e-12	3.59033e-10	0	0	3.80988	97.5345	SLC35B3;SLC35B2;TRAM1;PIGT;ATF6B;SLC35B1;SPPL2B;HM13;TECR;DERL1;EMC10;FITM2;AUP1;HACD3;HSD11B1;ZFYVE27;EMC3;SARAF;EMC7;SLC37A3;TAPT1;BCAP31;WDR83OS;ELOVL4;RHBDD2;WFS1;AMFR;ELOVL3;EIF2AK3;SYVN1;HLA-C;TAP1;DOLK;HLA-F;HLA-E;TMCO1;BSCL2;DPM3;TBL2;SPCS1;SELENOS;STIM1;TMEM33;ACER3;HLA-DPB1;ERGIC3;PIGG;ERGIC1
intrinsic component of endoplasmic reticulum membrane (GO:0031227)	42/121	5.84005e-11	2.44633e-09	0	0	3.95989	93.3096	SLC35B3;SLC35B2;TRAM1;PIGT;ATF6B;PGAP3;SLC35B1;TECR;DERL1;EMC10;FITM2;AUP1;HACD3;HSD11B1;ZFYVE27;EMC3;SARAF;EMC7;SLC37A3;TAPT1;WDR83OS;ELOVL4;RHBDD2;WFS1;AMFR;ELOVL3;EIF2AK3;SYVN1;TAP1;DOLK;TMCO1;BSCL2;DPM3;TBL2;SPCS1;SELENOS;STIM1;TMEM33;ACER3;ERGIC3;PIGG;ERGIC1
intrinsic component of Golgi membrane (GO:0031228)	26/60	1.09958e-09	4.14543e-08	0	0	5.67186	117.001	SLC35B3;SLC35B2;SYS1;SLC35B1;PCSK5;CHST12;QSOX1;A4GALT;LARGE1;CSGALNACT1;SLC35A2;ENTPD4;GALNT2;TVP23B;POMGNT1;YIF1A;YIF1B;TPST1;RER1;B4GAT1;ZDHHC9;UNC50;ACER3;ERGIC3;CHST2;ERGIC1
integral component of Golgi membrane (GO:0030173)	24/55	4.03822e-09	1.38401e-07	0	0	5.73837	110.908	SLC35B3;CSGALNACT1;SLC35A2;SLC35B2;SYS1;ENTPD4;GALNT2;SLC35B1;TVP23B;PCSK5;POMGNT1;YIF1A;YIF1B;TPST1;RER1;B4GAT1;CHST12;UNC50;ACER3;QSOX1;A4GALT;LARGE1;ERGIC3;ERGIC1
lysosomal membrane (GO:0005765)	77/330	4.88671e-09	1.53524e-07	0	0	2.27828	43.5988	IFITM3;SLC48A1;SLC35F6;SCARB1;IFITM1;IFITM2;ATP8A1;RNF13;SLC44A2;TMEM179B;SPPL2B;LPCAT1;PCSK9;ECE1;MAGT1;LITAF;SLC2A8;LAPTM4B;LAPTM4A;LAMP1;LAMP2;TOM1;GPR137;ENPP1;SLC26A11;ATP6V1E1;CTSD;VPS39;TRIM23;ATP6V0B;MANBA;ATP6V0E1;GAA;NFAM1;SLC11A2;ATP6AP2;HLA-F;TMEM175;CKAP4;LMBRD1;NPC1;RRAGB;TMEM106B;VAMP1;TMEM9;DAGLB;SIDT2;CD63;ENPEP;GRN;TMEM63A;FPR1;MGST1;PRCP;PLD1;TMEM165;CLN5;NCSTN;SYNGR1;PSAP;SLC1…
bounding membrane of organelle (GO:0098588)	144/767	1.88288e-08	5.46036e-07	0	0	1.74376	31.0179	SLC35B3;SLC35B2;GALNT11;SCARB1;RAB3A;CHPF;TMEM179B;KDELR1;GALNT15;HHIP;SPPL2B;LDLRAD4;ANTXR1;HS6ST1;GJA1;C1GALT1C1;LAMP1;LARGE1;TRIM23;CSGALNACT1;GABARAPL2;ATP6V0E1;COG7;ST6GAL2;COG6;ENTPD4;SLC30A5;WNT5A;TAP1;HLA-C;CSNK1D;HLA-F;HLA-E;ACE2;TPST1;RAB31;STIM1;KDELR2;PLPP3;COPB2;TMED10;LMAN2L;FPR1;ITPR1;LY96;PLD3;RHOBTB2;NCSTN;APH1B;CHST12;PDGFD;CHST15;ST3GAL5;SCAP;CD14;ST3GAL1;GRIA3;GRIA4;ATP6V0A1;W…
intracellular organelle lumen (GO:0070013)	154/848	5.73917e-08	1.54548e-06	0	0	1.67451	27.9198	ISCA2;DHFR2;SPON1;ISCA1;POGLUT1;SPARC;CSF1;TXNDC12;PDK4;CHGB;IGFBP1;ARSA;PDHX;IGFBP4;IGFBP3;OMD;COL23A1;WNT5A;P3H2;SHISA5;P3H1;PRLR;JMJD8;PDIA5;ACE2;MINPP1;SELENOM;CRISPLD2;LACTB2;DNAJB11;FDX1;EOGT;ERP29;COL4A6;SPARCL1;SERPING1;COL8A1;COL4A5;PPIB;ISCU;CFD;SDC2;AK3;LTBP1;C3;TGOLN2;PRDX4;PDGFD;PENK;SERPINH1;IGFBP7;APOE;ARSG;CGA;ARSB;WNT4;COL28A1;MPST;CRTAP;TGFB1;COL24A1;JUP;WFS1;ADHFE1;INSR;PDE2A;P…
vacuolar lumen (GO:0005775)	44/161	8.77261e-08	2.20485e-06	0	0	2.7974	45.4551	ASAH1;GRN;IDUA;SDC2;HEXB;HEXA;PRELP;PLD3;SGSH;C3;DPP7;NAGLU;GM2A;CTSL;SMPD1;CREG1;LAMP2;NEU1;PSAP;CTSF;CTSD;ARSB;CHID1;CTSA;ARSA;MANBA;LUM;FUCA1;GAA;RNASET2;OMD;DCN;GALC;VCAN;TCN2;NPC2;GLB1;NAAA;PPT1;PPT2;FMOD;GLA;FTL;LGMN
lytic vacuole membrane (GO:0098852)	60/267	9.13764e-07	2.15306e-05	0	0	2.1597	30.0321	IFITM3;SLC48A1;SLC35F6;SCARB1;IFITM1;IFITM2;RNF13;SLC44A2;SPPL2B;PCSK9;ECE1;LITAF;SLC2A8;LAPTM4B;LAPTM4A;LAMP1;LAMP2;GPR137;ENPP1;SLC26A11;ATP6V1E1;CTSD;VPS39;TRIM23;ATP6V0B;ATP6V0E1;GAA;SLC11A2;ATP6AP2;HLA-F;TMEM175;LMBRD1;NPC1;RRAGB;TMEM106B;TMEM9;DAGLB;SIDT2;CD63;ENPEP;GRN;TMEM63A;PLD1;TMEM165;CLN5;NCSTN;PSAP;SLC17A5;ATP6V0A1;SLC12A4;MCOLN1;MCOLN2;GPR137B;VASN;TPCN1;OSTM1;HLA-DPB1;GOPC;CYB561;…
azurophil granule membrane (GO:0035577)	21/58	1.61839e-06	3.58902e-05	0	0	4.2001	56.0044	CD63;MANBA;ATP8A1;TMEM179B;GAA;NFAM1;SURF4;LPCAT1;FPR1;MGST1;PRCP;MAGT1;CKAP4;NCSTN;SYNGR1;LAMP1;LAMP2;PSAP;TOM1;VAMP1;STOM
Golgi membrane (GO:0000139)	89/472	8.21018e-06	0.000171958	0	0	1.73546	20.3225	SLC35B3;B4GALT2;SLC35B2;GALNT11;B4GALT3;SYS1;CHPF;KDELR1;GALNT15;ECE2;LDLRAD4;HS6ST1;SCAMP4;GJA1;C1GALT1C1;HYAL2;TMED3;PMEPA1;ARFIP2;QSOX1;MAN1A1;LARGE1;TRIM23;CSGALNACT1;GABARAPL2;SREBF1;TMED9;CHST7;COG7;ST6GAL2;COG6;CHPF2;ENTPD4;HLA-C;WIPI1;HLA-F;POMGNT1;SCAMP3;ARFGAP1;BET1L;SCAMP2;TNFRSF1A;HLA-E;TPST1;RAB31;KDELR2;ST6GALNAC3;ST6GALNAC4;B4GALT7;CHST2;ST6GALNAC6;RAB1A;TMEM87A;COPB2;TMED10;LMAN2L…
azurophil granule (GO:0042582)	37/155	2.67294e-05	0.000530367	0	0	2.32537	24.4855	CD63;GRN;ATP8A1;TMEM179B;HEXB;HEXA;FPR1;MGST1;LPCAT1;PRCP;MAGT1;C3;NCSTN;SYNGR1;DPP7;LAMP1;GM2A;CREG1;LAMP2;PSAP;TOM1;STOM;ARSB;CTSA;ARSA;MANBA;FUCA1;GAA;NFAM1;RNASET2;SURF4;CKAP4;NPC2;GLB1;VAMP1;GLA;FTL
COPII-coated ER to Golgi transport vesicle (GO:0030134)	23/79	3.37455e-05	0.000636102	0	0	3.03863	31.2877	MCFD2;TMED9;TMED10;LMAN2L;SAR1B;GOSR2;HLA-C;HLA-F;AREG;YIF1A;HLA-E;YIF1B;LMAN1;CNIH1;LMAN2;TMED3;HLA-DPB1;TMED1;CD59;ERGIC3;TMED5;ERGIC1;TMED4
Golgi trans cisterna (GO:0000138)	7/11	7.445e-05	0.00131845	0	0	12.8986	122.606	TMEM59;YIPF1;YIPF2;YIPF6;ST3GAL1;BET1L;BET1
secretory granule membrane (GO:0030667)	55/274	7.69385e-05	0.00131845	0	0	1.86596	17.6753	SNAP25;SPARC;RAB3A;ATP8A1;SLC44A2;TMEM179B;LPCAT1;MAGT1;LAMP1;LAMP2;TOM1;MANBA;GAA;NFAM1;SLC30A5;ATP6AP2;PLAUR;HLA-C;CYBA;RHOF;TNFRSF1B;SYTL4;CKAP4;RAB31;TMX3;VAMP1;CD47;VAMP2;SERPINB10;CD63;TMEM63A;TMED10;FPR1;MGST1;ITPR1;PRCP;PLD1;CUZD1;CYB5R1;NCSTN;SYNGR1;PGRMC1;ORMDL3;PSAP;STOM;CD59;CD14;ATP6V0A1;SNCA;ATP8B4;RAB4B;ABCA3;SURF4;RAB18;CYB561
Hrd1p ubiquitin ligase complex (GO:0000836)	6/10	0.000400374	0.00656265	0	0	11.0513	86.4554	OS9;RHBDD2;DERL1;SYVN1;AUP1;FAM8A1
endoplasmic reticulum-Golgi intermediate compartment membrane (GO:0033116)	15/49	0.00041953	0.00659012	0	0	3.25711	25.3285	MCFD2;TMED9;TMED10;KDELR1;GOSR2;TAP1;CSNK1D;AREG;LMAN1;CNIH1;TMED3;CD59;MGAT1;PLPP3;BET1
transport vesicle membrane (GO:0030658)	17/60	0.000491285	0.00740858	0	0	2.91973	22.2439	RAB1A;MCFD2;RAB3A;TMED10;SYT1;SAR1B;GOSR2;HLA-C;ECE2;HLA-F;AREG;HLA-E;LMAN1;CNIH1;HLA-DPB1;CD59;VAMP2
endosome membrane (GO:0010008)	59/325	0.000702165	0.0101814	0	0	1.64635	11.9547	IFITM3;SLC48A1;IFITM2;RNF13;SPPL2B;PCSK9;ECE1;LDLRAD4;ANTXR1;ZFYVE28;SCAMP4;LAPTM4B;LAPTM4A;ZFYVE27;LAMP1;CHMP1B;LAMP2;PMEPA1;CTSD;VPS39;ATP6V0B;ATP6V0E1;ATP6AP1;SLC11A2;ATP6AP2;HLA-C;WIPI1;HLA-F;DKK1;MR1;SCAMP3;HLA-E;SCAMP2;RHOB;RNF144A;RAB31;TLR4;CD63;CD274;GOSR2;LY96;ABHD17C;NDRG1;PLD3;TMEM165;RHOBTB2;NCSTN;APH1B;CD14;LDLR;ATP6V0A1;MON2;SORT1;INSR;MCOLN1;TPCN1;ABHD17B;RAB12;UBAP1
membrane raft (GO:0045121)	34/163	0.000828021	0.0115616	0	0	1.9509	13.8445	KCNE3;LRRK2;SLC1A2;DLL1;LDHB;GJA1;SHH;PPP2R1B;HYAL2;PDPN;KDR;SERPINH1;STOM;DMD;FYN;CD14;CTSD;KCND2;ANGPT1;NFAM1;ERLIN2;SORBS1;TNFRSF1B;SULF1;TGFBR1;TNFRSF1A;ACE2;STIM1;PPT1;FAS;CD226;MAPT;PLPP3;PLPP1
elastic fiber (GO:0071953)	4/5	0.00092776	0.0124916	0	0	29.4504	205.645	MFAP4;ELN;FBLN1;FBLN5
coated vesicle membrane (GO:0030662)	15/55	0.0015827	0.0205751	0	0	2.76759	17.8472	MCFD2;TMED10;KDELR1;SAR1B;GOSR2;HLA-C;HLA-F;AREG;HLA-E;LMAN1;CNIH1;HLA-DPB1;KDELR2;CD59;SEC31B
platelet alpha granule (GO:0031091)	21/90	0.00186814	0.0230273	0	0	2.24812	14.1245	SRGN;CFD;SPARC;TGFB1;TEX264;HGF;SERPINE1;IGF2;IGF1;CLU;SYTL4;VEGFA;CYB5R1;ISLR;TMX3;MMRN1;PCYOX1L;SERPING1;QSOX1;LEFTY2;SNCA
platelet alpha granule lumen (GO:0031093)	17/67	0.00189349	0.0230273	0	0	2.50997	15.7358	SRGN;CFD;SPARC;TGFB1;TEX264;HGF;SERPINE1;IGF2;IGF1;CLU;VEGFA;ISLR;MMRN1;PCYOX1L;SERPING1;QSOX1;LEFTY2
platelet dense granule (GO:0042827)	8/21	0.00200928	0.0232599	0	0	4.53534	28.1643	LGALS3BP;CD63;RARRES2;LAMP2;SELENOP;ITPR1;TIMP3;FAM3C
Hrd1p ubiquitin ligase ERAD-L complex (GO:0000839)	5/9	0.00203601	0.0232599	0	0	9.20554	57.0446	RHBDD2;DERL1;SYVN1;AUP1;FAM8A1
autophagosome membrane (GO:0000421)	8/22	0.0028294	0.031373	0	0	4.21114	24.7097	GABARAPL2;UVRAG;GABARAPL1;TEX264;ATG9A;WIPI1;ULK1;PRKD1
ER to Golgi transport vesicle membrane (GO:0012507)	14/54	0.00372787	0.0391184	0	0	2.582	14.4384	MCFD2;TMED10;SAR1A;SAR1B;GOSR2;HLA-C;HLA-F;AREG;HLA-E;LMAN1;CNIH1;HLA-DPB1;CD59;SEC31B
lipid droplet (GO:0005811)	18/77	0.00373545	0.0391184	0	0	2.25201	12.5885	BCAP31;PLA2G4C;OSBPL2;LPCAT1;HSD17B13;AUP1;ABHD5;HSD17B11;CKAP4;DHRS3;BSCL2;HSD11B2;RDH10;RBP1;RAB18;PLIN1;METTL7A;PNPLA2
cytoplasmic vesicle membrane (GO:0030659)	63/380	0.00458297	0.0466968	0	0	1.47332	7.93444	SLC48A1;SCARB1;RAB3A;TMEM179B;SPPL2B;ECE2;ANTXR1;GJA1;LAMP1;CHMP1B;PMEPA1;CTSD;ATP6V0B;ATP6V0E1;ATP6AP1;SLC30A5;WNT5A;ATP6AP2;HLA-C;WIPI1;RHOF;RHOB;RNF144A;ACE2;RAB31;TLR4;VAMP5;VAMP2;SERPINB10;COLEC12;CD63;RAB1A;TMED10;FPR1;ITPR1;LY96;ABHD17C;TMEM165;RHOBTB2;NCSTN;APH1B;TMEM67;ORMDL3;SH3BP5;CD14;LDLR;GRIA3;ATP6V0A1;GRIA4;WNT4;RAB4B;SORT1;ABCA3;INSR;ABCA4;MCOLN1;TPCN1;ABHD17B;HLA-DPB1;RAB18;UBAP1…
supramolecular fiber (GO:0099512)	7/19	0.00476525	0.0472763	0	0	4.29756	22.9765	MFAP4;ELN;MFAP2;FBLN1;LTBP1;FBLN5;SNCA
Golgi medial cisterna (GO:0005797)	5/11	0.0060718	0.0586941	0	0	6.13633	31.3205	TMEM59;YIPF1;YIPF2;YIPF6;ST3GAL1
cis-Golgi network (GO:0005801)	14/57	0.00627384	0.0591309	0	0	2.40145	12.1787	LRPAP1;TMED10;KDELR1;B3GAT3;GPR108;SLC35C2;ANGEL1;IFT20;TRAPPC6A;AKAP9;KDELR2;MPPE1;TMED5;SCYL1
basement membrane (GO:0005604)	13/52	0.00708772	0.0651724	0	0	2.45816	12.1664	LAMA2;ATRNL1;LAMB2;P3H2;ERBIN;LAMC2;LAMB1;LAMC1;NID1;NID2;SMOC1;COL4A5;ANG
clathrin-sculpted monoamine transport vesicle (GO:0070081)	3/5	0.0142226	0.124696	0	0	11.0387	46.9466	RAB3A;SYT1;VAMP2
clathrin-sculpted monoamine transport vesicle membrane (GO:0070083)	3/5	0.0142226	0.124696	0	0	11.0387	46.9466	RAB3A;SYT1;VAMP2
vacuolar membrane (GO:0005774)	11/45	0.015084	0.129242	0	0	2.38454	10.001	GABARAPL2;UVRAG;GABARAPL1;LMBRD1;TEX264;ATG9A;ATP6AP2;WIPI1;PRKD1;ATP6V0A1;ATP6V1B1
rough endoplasmic reticulum (GO:0005791)	8/29	0.0177341	0.148572	0	0	2.80631	11.3158	LRPAP1;FKRP;HM13;RPN1;SUCO;PTGDS;SEC62;CKAP4
glial cell projection (GO:0097386)	5/14	0.0193551	0.155252	0	0	4.09019	16.135	SLC1A1;SLC1A2;ABCA7;FYN;MAPT
platelet dense granule lumen (GO:0031089)	5/14	0.0193551	0.155252	0	0	4.09019	16.135	LGALS3BP;RARRES2;SELENOP;TIMP3;FAM3C
coated vesicle (GO:0030135)	17/84	0.0202064	0.158704	0	0	1.8713	7.30134	TMED9;TMED10;LMAN2L;SORT1;STON1;YIF1A;YIF1B;LMAN1;LMBRD1;LMAN2;TMED3;TMED1;ERGIC3;TMED5;ERGIC1;VAMP2;TMED4
autolysosome (GO:0044754)	4/10	0.0237382	0.17979	0	0	4.90701	18.3555	LRRK2;LAMP2;NCOA4;FTL
secretory granule lumen (GO:0034774)	50/316	0.0239719	0.17979	0	0	1.38986	5.18537	LGALS3BP;PCSK1;GHDC;SPARC;HEXB;SERPINE1;PYGL;CLU;ISLR;GM2A;TIMP3;QSOX1;FAM3C;CTSD;SRGN;ARSA;HGF;RNASET2;MMP8;MMRN1;CRISPLD2;NPC2;SELENOP;SERPING1;ALDOC;DNASE1L1;FTL;CFD;GRN;TEX264;C3;PRDX4;DPP7;CREG1;NEU1;LEFTY2;ARSB;CTSA;TGFB1;JUP;FUCA1;RARRES2;IGF2;IGF1;VEGFA;ERP44;GLB1;QPCT;PCYOX1L;GLA
cortical endoplasmic reticulum (GO:0032541)	3/6	0.025927	0.17979	0	0	7.3587	26.8774	ARV1;STIM1;C2CD2L
platelet dense granule membrane (GO:0031088)	3/6	0.025927	0.17979	0	0	7.3587	26.8774	CD63;LAMP2;ITPR1
zymogen granule (GO:0042588)	3/6	0.025927	0.17979	0	0	7.3587	26.8774	TMED10;CUZD1;VAMP2
zymogen granule membrane (GO:0042589)	3/6	0.025927	0.17979	0	0	7.3587	26.8774	TMED10;CUZD1;VAMP2
PRC1 complex (GO:0035102)	5/15	0.0262293	0.17979	0	0	3.68096	13.4019	CBX8;CBX7;PHC2;CBX4;PCGF1
late endosome (GO:0005770)	32/189	0.0270292	0.181964	0	0	1.50499	5.43426	CD63;GRN;IFITM2;PARM1;RNF13;GOSR2;PCSK9;CXCR4;PLD3;MTM1;TMEM25;LAPTM4B;LAPTM4A;LAMP1;CTSL;CHMP1B;LAMP2;PSAP;SDF4;LDLR;VPS39;CHID1;UVRAG;ABCA3;ATG9A;SLC11A2;MCOLN1;MR1;TMEM59;TMEM9;VAMP5;LGMN
late endosome membrane (GO:0031902)	14/68	0.0288781	0.191001	0	0	1.91107	6.77412	CD63;IFITM2;RNF13;GOSR2;SLC11A2;LITAF;MR1;PLD3;LAPTM4B;LAPTM4A;LAMP1;LAMP2;TMEM9;VPS39
extracellular membrane-bounded organelle (GO:0065010)	12/56	0.0310779	0.202006	0	0	2.0098	6.97655	ARRDC4;RAB3A;OLFML3;SLC11A2;PRELP;MGAT1;CTSF;MAN1B1;APOE;MFGE8;FBLN2;GRIA4
basolateral plasma membrane (GO:0016323)	26/151	0.0357618	0.228512	0	0	1.53476	5.11208	SLC46A1;SLC47A1;SLC40A1;LIN7B;BEST1;NKD2;ERBB3;PDPN;ENPP1;LDLR;CA11;SLC13A3;PIANP;CADM1;SLC16A12;ERBIN;ATP1B3;ABCA8;ADRA2A;SLC6A6;SLC7A8;ALPK2;PLPP3;RHCG;SLC26A6;ATP6V1B1
specific granule membrane (GO:0035579)	17/91	0.0409125	0.251329	0	0	1.6936	5.4133	SNAP25;ATP8B4;TMEM63A;ATP8A1;SLC44A2;PLAUR;CYBA;TNFRSF1B;PLD1;CKAP4;PGRMC1;ORMDL3;TOM1;VAMP1;STOM;CD59;CD47
COPI-coated vesicle (GO:0030137)	3/7	0.0413833	0.251329	0	0	5.51871	17.5764	TMED10;KDELR1;KDELR2
gamma-secretase complex (GO:0070765)	3/7	0.0413833	0.251329	0	0	5.51871	17.5764	NCSTN;APH1B;TMED10
integral component of lumenal side of endoplasmic reticulum membrane (GO:0071556)	7/28	0.042965	0.251329	0	0	2.45449	7.7252	BCAP31;HM13;SPPL2B;HLA-DPB1;HLA-C;HLA-F;HLA-E
lumenal side of endoplasmic reticulum membrane (GO:0098553)	7/28	0.042965	0.251329	0	0	2.45449	7.7252	BCAP31;HM13;SPPL2B;HLA-DPB1;HLA-C;HLA-F;HLA-E
COPI-coated vesicle membrane (GO:0030663)	5/17	0.0441702	0.251329	0	0	3.06712	9.56851	COPB2;KDELR1;TMED3;KDELR2;SCYL1
platelet alpha granule membrane (GO:0031092)	5/17	0.0441702	0.251329	0	0	3.06712	9.56851	CYB5R1;SPARC;TMX3;SYTL4;SNCA
extracellular vesicle (GO:1903561)	12/59	0.044666	0.251329	0	0	1.8812	5.84778	ARRDC4;RAB3A;OLFML3;SLC11A2;PRELP;MGAT1;CTSF;MAN1B1;APOE;MFGE8;FBLN2;GRIA4
integral component of vacuolar membrane (GO:0031166)	4/12	0.0460538	0.255328	0	0	3.67984	11.3264	NPC1;ENTPD4;LAMP2;TMEM175
tertiary granule (GO:0070820)	27/164	0.0533573	0.291532	0	0	1.4538	4.26072	SERPINB10;SNAP25;ASAH1;TMEM63A;TMEM179B;FPR1;PRCP;PLD1;CST3;LAMP1;LAMP2;STOM;QSOX1;CD59;METTL7A;CTSD;PGM1;ATP6V0A1;ATP8B4;GAA;ATP6AP2;CYBA;MMP8;QPCT;VAMP1;ALDOC;CD47
endocytic vesicle membrane (GO:0030666)	26/158	0.0573651	0.303777	0	0	1.45279	4.15253	COLEC12;SCARB1;AREG;SLC2A8;TGOLN2;APOE;LDLR;GRIA3;ATP6V0A1;GRIA4;WNT4;ATP6V0B;ATP6V0E1;SYT1;FZD4;WNT5A;HLA-C;TAP1;CYBA;HLA-F;EREG;HLA-E;ACE2;HLA-DPB1;ROR2;VAMP2
Golgi-associated vesicle membrane (GO:0030660)	6/24	0.0590798	0.303777	0	0	2.45389	6.94171	GJA1;KDELR1;SPPL2B;GOPC;KDELR2;ITM2B
intrinsic component of external side of plasma membrane (GO:0031233)	6/24	0.0590798	0.303777	0	0	2.45389	6.94171	F10;HYAL2;CD59;CD14;EFNA5;F3
clathrin-sculpted gamma-aminobutyric acid transport vesicle (GO:0061200)	3/8	0.0604331	0.303777	0	0	4.41472	12.3887	RAB3A;SYT1;VAMP2
clathrin-sculpted gamma-aminobutyric acid transport vesicle membrane (GO:0061202)	3/8	0.0604331	0.303777	0	0	4.41472	12.3887	RAB3A;SYT1;VAMP2
serine C-palmitoyltransferase complex (GO:0017059)	3/8	0.0604331	0.303777	0	0	4.41472	12.3887	ORMDL3;ORMDL1;SPTSSA
integral component of plasma membrane (GO:0005887)	193/1454	0.0629751	0.31239	0	0	1.13601	3.14109	EPHB6;HHIP;ICAM5;HS6ST1;ICAM1;GJA1;EDNRA;EDNRB;KDR;CMKLR1;ENTPD1;IL1R1;SLC11A2;HLA-C;TM4SF1;EREG;BCAM;ADGRB3;AKAP9;JTB;CD226;PLPP3;PLPP1;PTGFR;ENPEP;PCDH10;LPAR1;CD1D;APCDD1;SLC5A3;NCSTN;C6;C7;ANKH;FLRT2;TSPAN9;KCNMB4;PCDHA4;ST3GAL5;TSPAN3;RHBDL1;JAG1;FZD4;INSR;SLC33A1;SLC16A12;GPR137B;SLC16A14;SLC6A6;SLC6A8;LPAR6;PTK7;NOX4;PTPRU;PTPRM;MAGT1;LRRC32;C1QTNF1;SLC22A17;TMEM150A;KCND2;MMD;IFNGR1;SLC2A…
autophagosome (GO:0005776)	13/69	0.0641039	0.313859	0	0	1.71027	4.69855	GABARAPL2;UVRAG;GABARAPL1;TEX264;LRRK2;ATG9A;NCOA4;WIPI1;AUP1;LAMP2;ULK1;PRKD1;FTL
specific granule (GO:0042581)	26/160	0.0649611	0.313979	0	0	1.43094	3.91214	GHDC;SNAP25;TMEM63A;ATP8A1;SLC44A2;PLD1;PGRMC1;NEU1;ORMDL3;TOM1;STOM;QSOX1;CD59;CTSD;ATP8B4;JUP;PLAUR;CYBA;MMP8;TNFRSF1B;CKAP4;ERP44;QPCT;VAMP1;CD47;DNASE1L1
actin-based cell projection (GO:0098858)	15/83	0.066926	0.319381	0	0	1.6254	4.39536	AOC3;TGFB1;ANGPT1;LRRK2;STARD10;DNALI1;MTM1;ACTA2;KITLG;HYAL2;TRPV4;PDPN;DMD;CD302;ATP6V1B1
mitochondrial outer membrane (GO:0005741)	21/126	0.0727728	0.342942	0	0	1.4743	3.86329	ATAD1;BNIP3L;MOAP1;CPT1A;MAOB;SLC44A1;ACSL1;MAOA;LRRK2;BNIP3;PDE2A;RMDN3;MFF;COASY;AGPAT4;SPART;PGRMC1;BCL2L11;TOMM7;ULK1;SPATA18
organelle outer membrane (GO:0031968)	23/142	0.0810415	0.376064	0	0	1.42481	3.58025	ATAD1;BNIP3L;MOAP1;CPT1A;MAOB;RETSAT;SLC44A1;ACSL1;MAOA;LRRK2;BNIP3;PDE2A;RMDN3;MFF;PTGS2;COASY;AGPAT4;SPART;PGRMC1;BCL2L11;TOMM7;ULK1;SPATA18
phagocytic vesicle membrane (GO:0030670)	9/45	0.0827068	0.376064	0	0	1.84084	4.58821	ATP6V0B;ATP6V0E1;RAB31;HLA-C;TAP1;CYBA;HLA-F;ATP6V0A1;HLA-E
multivesicular body membrane (GO:0032585)	3/9	0.0827939	0.376064	0	0	3.67872	9.16517	CD63;LAPTM4B;TMEM9
proton-transporting V-type ATPase complex (GO:0033176)	4/15	0.0952112	0.422289	0	0	2.67579	6.29255	ATP6AP1;ATP6AP2;ATP6V0A1;ATP6V1B1
trans-Golgi network transport vesicle (GO:0030140)	4/15	0.0952112	0.422289	0	0	2.67579	6.29255	TGOLN2;TMED9;TMED10;GOPC
Golgi-associated vesicle (GO:0005798)	9/47	0.1028	0.450648	0	0	1.74376	3.96699	TGOLN2;CHIC2;GJA1;TMED9;TMED10;LRRK2;SPPL2B;GOPC;ITM2B
apical dendrite (GO:0097440)	3/10	0.108104	0.464085	0	0	3.15301	7.01439	MAP2;SLC1A1;CLU
chloride channel complex (GO:0034707)	2/5	0.112021	0.464085	0	0	4.90375	10.7347	GLRB;BEST1
chromaffin granule (GO:0042583)	2/5	0.112021	0.464085	0	0	4.90375	10.7347	CTSL;CYB561
endolysosome lumen (GO:0036021)	2/5	0.112021	0.464085	0	0	4.90375	10.7347	CTSL;LGMN
neurofibrillary tangle (GO:0097418)	2/5	0.112021	0.464085	0	0	4.90375	10.7347	MAPT;CLU
secondary lysosome (GO:0005767)	4/16	0.115454	0.468506	0	0	2.45267	5.29502	LRRK2;NCOA4;LAMP2;FTL
azurophil granule lumen (GO:0035578)	15/90	0.115573	0.468506	0	0	1.47311	3.17875	CTSA;ARSA;GRN;HEXB;RNASET2;FUCA1;C3;DPP7;GM2A;NPC2;GLB1;CREG1;GLA;ARSB;FTL
clathrin-coated endocytic vesicle membrane (GO:0030669)	12/69	0.117397	0.470839	0	0	1.55028	3.32099	TGOLN2;SYT1;FZD4;WNT5A;HLA-DPB1;ROR2;APOE;AREG;LDLR;VAMP2;SLC2A8;EREG
Cul3-RING ubiquitin ligase complex (GO:0031463)	7/36	0.132035	0.517727	0	0	1.77658	3.59703	KBTBD6;KLHL25;ENC1;ZSWIM8;KCTD13;KLHL2;KBTBD7
endoplasmic reticulum tubular network (GO:0071782)	5/23	0.132502	0.517727	0	0	2.04405	4.13135	ARV1;ZFYVE27;STIM1;RAB18;C2CD2L
clathrin-coated endocytic vesicle (GO:0045334)	14/85	0.134373	0.517727	0	0	1.45208	2.91453	CEMIP;SYT1;FZD4;WNT5A;AREG;SLC2A8;EREG;TGOLN2;LMBRD1;HLA-DPB1;ROR2;APOE;LDLR;VAMP2
microfibril (GO:0001527)	3/11	0.135955	0.517727	0	0	2.75873	5.50485	MFAP4;MFAP2;LTBP1
microvillus membrane (GO:0031528)	3/11	0.135955	0.517727	0	0	2.75873	5.50485	SLC6A6;SLC7A8;PDPN
microvillus (GO:0005902)	10/57	0.138295	0.521372	0	0	1.56635	3.09881	AOC3;SLC6A6;TGFB1;SLC7A8;ANGPT1;LRRK2;HYAL2;PDPN;STARD10;ATP6V1B1
filopodium (GO:0030175)	10/58	0.150258	0.551513	0	0	1.53363	2.90685	ACTA2;KITLG;MAP2;TRPV4;PDPN;DMD;CD302;ANTXR1;DNALI1;MTM1
recycling endosome membrane (GO:0055038)	10/58	0.150258	0.551513	0	0	1.53363	2.90685	SCAMP4;CD274;ZFYVE27;RAB12;HLA-C;HLA-F;NDRG1;SCAMP3;HLA-E;SCAMP2
integral component of cytoplasmic side of endoplasmic reticulum membrane (GO:0071458)	2/6	0.155067	0.551513	0	0	3.6776	6.85467	HM13;SPPL2B
membrane attack complex (GO:0005579)	2/6	0.155067	0.551513	0	0	3.6776	6.85467	C6;C7
MHC class I protein complex (GO:0042612)	2/6	0.155067	0.551513	0	0	3.6776	6.85467	HLA-C;HLA-E
zonula adherens (GO:0005915)	2/6	0.155067	0.551513	0	0	3.6776	6.85467	JUP;SORBS1
voltage-gated calcium channel complex (GO:0005891)	6/31	0.159213	0.560965	0	0	1.76609	3.24522	PDE4D;PDE4B;CACNA2D3;CACNA1C;HSPA2;CACNA1G
filopodium membrane (GO:0031527)	3/12	0.165922	0.573877	0	0	2.45206	4.40449	PDPN;DMD;ANTXR1
intrinsic component of mitochondrial membrane (GO:0098573)	3/12	0.165922	0.573877	0	0	2.45206	4.40449	ADCK1;COX11;MFF
endolysosome (GO:0036019)	5/25	0.172235	0.590296	0	0	1.83944	3.23538	CTSL;SMPD1;PCSK9;LDLR;LGMN
Golgi cisterna (GO:0031985)	9/53	0.177767	0.603766	0	0	1.50546	2.60035	TMEM87A;TMEM59;YIPF1;YIPF2;TMEM115;STX16;YIPF6;BET1L;BET1
vacuolar proton-transporting V-type ATPase complex (GO:0016471)	4/19	0.185604	0.624756	0	0	1.9618	3.30395	ATP6AP2;ATP6V1E1;ATP6V0A1;ATP6V1B1
endosome lumen (GO:0031904)	5/26	0.193627	0.640712	0	0	1.75174	2.87605	CD63;CTSL;PRL;PRLR;LGMN
COPI vesicle coat (GO:0030126)	3/13	0.197579	0.640712	0	0	2.20673	3.57847	COPB2;TMED3;SCYL1
hemidesmosome (GO:0030056)	2/7	0.200541	0.640712	0	0	2.94191	4.72688	JUP;ERBIN
integral component of presynaptic membrane (GO:0099056)	2/7	0.200541	0.640712	0	0	2.94191	4.72688	LRFN3;SLC1A2
low-density lipoprotein particle (GO:0034362)	2/7	0.200541	0.640712	0	0	2.94191	4.72688	SELENOS;APOE
protein kinase complex (GO:1902911)	2/7	0.200541	0.640712	0	0	2.94191	4.72688	INSR;MAP3K5
cytoplasmic side of plasma membrane (GO:0009898)	9/55	0.207123	0.650713	0	0	1.43984	2.26694	RGS2;MIEN1;GM2A;JUP;PTEN;TRAF1;LITAF;GEM;C2CD2L
tertiary granule lumen (GO:1904724)	9/55	0.207123	0.650713	0	0	1.43984	2.26694	CST3;ASAH1;QPCT;QSOX1;ALDOC;METTL7A;MMP8;CTSD;PGM1
anchored component of external side of plasma membrane (GO:0031362)	4/20	0.211498	0.653563	0	0	1.83908	2.85709	HYAL2;CD59;CD14;EFNA5
MHC protein complex (GO:0042611)	4/20	0.211498	0.653563	0	0	1.83908	2.85709	HLA-DPB1;HLA-C;HLA-F;HLA-E
mitochondrial respiratory chain complex I (GO:0005747)	7/42	0.232367	0.706472	0	0	1.47152	2.1476	NDUFA5;NDUFB11;NDUFA4;NDUFB4;NDUFA3;NDUFA2;NDUFA1
respiratory chain complex I (GO:0045271)	7/42	0.232367	0.706472	0	0	1.47152	2.1476	NDUFA5;NDUFB11;NDUFA4;NDUFB4;NDUFA3;NDUFA2;NDUFA1
endocytic vesicle lumen (GO:0071682)	4/21	0.238316	0.718761	0	0	1.7308	2.48225	SPARC;CTSL;SAA1;APOE
astrocyte projection (GO:0097449)	2/8	0.247244	0.72821	0	0	2.45146	3.42562	SLC2A13;SLC1A2
proton-transporting V-type ATPase, V1 domain (GO:0033180)	2/8	0.247244	0.72821	0	0	2.45146	3.42562	ATP6V1E1;ATP6V1B1
vacuolar proton-transporting V-type ATPase, V1 domain (GO:0000221)	2/8	0.247244	0.72821	0	0	2.45146	3.42562	ATP6V1E1;ATP6V1B1
tertiary granule membrane (GO:0070821)	11/73	0.253919	0.731598	0	0	1.30557	1.78959	SNAP25;ATP8B4;TMEM63A;GAA;ATP6AP2;VAMP1;STOM;CYBA;CD59;CD47;PLD1
vesicle coat (GO:0030120)	6/36	0.257235	0.731598	0	0	1.47133	1.99771	COPB2;SAR1A;SAR1B;TMED3;SEC31B;SCYL1
secretory vesicle (GO:0099503)	5/29	0.262508	0.731598	0	0	1.53251	2.0497	SYT3;SYT1;IGF1;SYTL4;NKD2
COPII vesicle coat (GO:0030127)	3/15	0.26434	0.731598	0	0	1.83873	2.44647	SAR1A;SAR1B;SEC31B
prespliceosome (GO:0071010)	3/15	0.26434	0.731598	0	0	1.83873	2.44647	SNRPN;SNRNP70;LUC7L3
triglyceride-rich plasma lipoprotein particle (GO:0034385)	3/15	0.26434	0.731598	0	0	1.83873	2.44647	SELENOS;APOE;PCYOX1
U2-type prespliceosome (GO:0071004)	3/15	0.26434	0.731598	0	0	1.83873	2.44647	SNRPN;SNRNP70;LUC7L3
very-low-density lipoprotein particle (GO:0034361)	3/15	0.26434	0.731598	0	0	1.83873	2.44647	SELENOS;APOE;PCYOX1
integral component of mitochondrial outer membrane (GO:0031307)	4/22	0.265859	0.731598	0	0	1.63456	2.16544	CPT1A;BNIP3;MGARP;MFF
early endosome membrane (GO:0031901)	14/97	0.268869	0.732426	0	0	1.24129	1.63048	IFITM3;CD274;MON2;HLA-C;LDLRAD4;HLA-F;DKK1;MR1;LITAF;PLD3;HLA-E;ZFYVE28;RAB31;PMEPA1
dendrite (GO:0030425)	36/270	0.270046	0.732426	0	0	1.13288	1.48312	TMEM185A;KCNE3;LRRK2;SLC1A1;KNDC1;COMT;CLU;SAV1;ZFYVE27;INPP5A;BRINP1;MAP2;PENK;DNER;P2RY1;ABL1;APOD;FYN;APOE;NCDN;GABRE;HOMER1;FZD4;BDNF;WFS1;INSR;BNIP3;CRIPT;NR1D1;CPT1C;GCHFR;SLC6A6;BIN1;HAP1;MAPT;CPEB4
trans-Golgi network (GO:0005802)	32/239	0.276375	0.743665	0	0	1.13819	1.46371	GRN;SYS1;ATP8A1;STX16;PCSK5;TMEM165;TGOLN2;SCAMP4;RNF215;ARFIP2;ST3GAL1;CHID1;ATP8B4;COG7;CHST7;YIPF1;COG6;YIPF2;GPR108;ATG9A;WIPI1;SCAMP3;SCAMP2;TRAPPC6A;RAB31;HLA-DPB1;YIPF6;PRKD1;TGFBI;PLPP3;CHST2;VAMP2
clathrin-coated vesicle membrane (GO:0030665)	13/90	0.278134	0.743665	0	0	1.24235	1.58977	RAB3A;SYT1;FZD4;WNT5A;AREG;SLC2A8;EREG;TGOLN2;HLA-DPB1;ROR2;APOE;LDLR;VAMP2
microbody membrane (GO:0031903)	8/52	0.280197	0.743903	0	0	1.33762	1.70181	ALDH3A2;ATAD1;PEX7;PNPLA8;PEX11A;DHRS7B;PEX5;MGST1
exocytic vesicle (GO:0070382)	5/30	0.286632	0.755665	0	0	1.47113	1.83826	SYT3;SYT1;IGF1;SYTL4;NKD2
intrinsic component of mitochondrial outer membrane (GO:0031306)	4/23	0.293934	0.759756	0	0	1.54844	1.89591	CPT1A;BNIP3;MGARP;MFF
insulin-responsive compartment (GO:0032593)	2/9	0.294229	0.759756	0	0	2.10113	2.57051	RAB4B;RAB12
transferase complex, transferring phosphorus-containing groups (GO:0061695)	2/9	0.294229	0.759756	0	0	2.10113	2.57051	PRPSAP2;MAP3K5
peroxisomal membrane (GO:0005778)	8/53	0.298406	0.760873	0	0	1.30782	1.58155	ALDH3A2;ATAD1;PEX7;PNPLA8;PEX11A;DHRS7B;PEX5;MGST1
cation-transporting ATPase complex (GO:0090533)	3/16	0.298698	0.760873	0	0	1.6972	2.05076	KCNJ8;ABCC9;ATP1B3
ficolin-1-rich granule membrane (GO:0101003)	9/61	0.304855	0.768143	0	0	1.27327	1.51254	SERPINB10;LAMP1;TMEM179B;GAA;LAMP2;ATP6AP2;FPR1;PRCP;ATP6V0A1
cell projection membrane (GO:0031253)	13/92	0.305627	0.768143	0	0	1.21076	1.43522	SLC22A5;HHIP;SLC11A2;ANTXR1;TMEM231;ACE2;SLC6A6;SLC7A8;TCTN3;TMEM67;PDPN;DMD;SLC26A6
Golgi lumen (GO:0005796)	14/100	0.308256	0.769618	0	0	1.19779	1.40959	TGFB1;F10;LUM;SDC2;OMD;WNT5A;PRELP;PCSK5;DCN;VCAN;SDF4;CGA;FMOD;WNT4
catenin complex (GO:0016342)	5/31	0.311135	0.771697	0	0	1.41447	1.65143	JUP;CDH11;CDH26;CTNNA2;CDH15
adherens junction (GO:0005912)	18/132	0.314967	0.776095	0	0	1.16186	1.34228	JAG1;JUP;SHROOM2;PTPRM;SORBS1;LIN7B;NDRG1;DLL1;VEGFA;PDLIM1;AHI1;TRIM29;TRPV4;CDC42EP4;CDH11;CTNNA2;PLPP3;FERMT2
specific granule lumen (GO:0035580)	9/62	0.322162	0.788668	0	0	1.24917	1.41494	GHDC;ERP44;JUP;QPCT;NEU1;QSOX1;MMP8;CTSD;DNASE1L1
protein phosphatase type 2A complex (GO:0000159)	3/17	0.333265	0.810586	0	0	1.57588	1.7316	PPP2CB;PPP2R1B;NKD1
integral component of lysosomal membrane (GO:1905103)	2/10	0.340761	0.81826	0	0	1.83838	1.97916	NPC1;TMEM175
mitochondrial respiratory chain complex IV (GO:0005751)	2/10	0.340761	0.81826	0	0	1.83838	1.97916	NDUFA4;COX7C
U1 snRNP (GO:0005685)	3/18	0.367751	0.877481	0	0	1.47074	1.47125	SNRPN;SNRNP70;LUC7L3
vesicle (GO:0031982)	29/226	0.374805	0.888689	0	0	1.08309	1.06289	SNAP25;RAB3A;KCNE3;ITSN1;ECE1;PRELP;FBLN2;EPS8;DPP7;OLFML3;BASP1;STOM;CD59;MGAT1;APOE;CTSF;GRIA4;ARRDC4;SLC11A2;GBGT1;GPRC5A;BIN1;DNAJC6;MAN1B1;MFGE8;VAMP2;CAPS;HSPA1B;SLC26A6
dendrite cytoplasm (GO:0032839)	2/11	0.386273	0.893405	0	0	1.63403	1.5543	MAP2;LRRK2
npBAF complex (GO:0071564)	2/11	0.386273	0.893405	0	0	1.63403	1.5543	SMARCD3;PHF10
nuclear inclusion body (GO:0042405)	2/11	0.386273	0.893405	0	0	1.63403	1.5543	ATXN1;PABPN1
primary lysosome (GO:0005766)	2/11	0.386273	0.893405	0	0	1.63403	1.5543	HEXB;HEXA
integral component of mitochondrial membrane (GO:0032592)	9/66	0.392852	0.903081	0	0	1.16125	1.08498	CPT1A;MPC1;SLC25A19;ADCK1;COX18;BNIP3;COX11;MGARP;MFF
Cul2-RING ubiquitin ligase complex (GO:0031462)	3/19	0.401903	0.912757	0	0	1.37874	1.25678	ZER1;ZSWIM8;ZSWIM6
high-density lipoprotein particle (GO:0034364)	3/19	0.401903	0.912757	0	0	1.37874	1.25678	APOE;CLU;PLTP
early phagosome (GO:0032009)	2/12	0.430343	0.952911	0	0	1.47054	1.23992	RAB31;UNC93B1
NADPH oxidase complex (GO:0043020)	2/12	0.430343	0.952911	0	0	1.47054	1.23992	NOX4;CYBA
neuron projection cytoplasm (GO:0120111)	2/12	0.430343	0.952911	0	0	1.47054	1.23992	MAP2;LRRK2
ficolin-1-rich granule (GO:0101002)	23/184	0.446542	0.952911	0	0	1.05059	0.847008	CFD;SERPINB10;ASAH1;JUP;TMEM179B;GAA;ATP6AP2;FPR1;PRCP;PYGL;CST3;PRDX4;LAMP1;CRISPLD2;GLB1;QPCT;LAMP2;ALDOC;CTSD;ARSB;PGM1;HSPA1B;ATP6V0A1
calcium channel complex (GO:0034704)	6/45	0.456181	0.952911	0	0	1.13121	0.887847	PDE4D;PDE4B;CACNA2D3;AKAP6;CACNA1C;CACNA1G
CD95 death-inducing signaling complex (GO:0031265)	1/5	0.471553	0.952911	0	0	1.83803	1.38169	FAS
Cul4B-RING E3 ubiquitin ligase complex (GO:0031465)	1/5	0.471553	0.952911	0	0	1.83803	1.38169	CUL4B
cytoplasmic side of lysosomal membrane (GO:0098574)	1/5	0.471553	0.952911	0	0	1.83803	1.38169	LITAF
HULC complex (GO:0033503)	1/5	0.471553	0.952911	0	0	1.83803	1.38169	UBE2B
intrinsic component of presynaptic membrane (GO:0098889)	1/5	0.471553	0.952911	0	0	1.83803	1.38169	SLC1A2
meiotic spindle (GO:0072687)	1/5	0.471553	0.952911	0	0	1.83803	1.38169	HSPA2
MPP7-DLG1-LIN7 complex (GO:0097025)	1/5	0.471553	0.952911	0	0	1.83803	1.38169	LIN7B
phosphatidylinositol 3-kinase complex, class I (GO:0097651)	1/5	0.471553	0.952911	0	0	1.83803	1.38169	PIK3R1
rDNA heterochromatin (GO:0033553)	1/5	0.471553	0.952911	0	0	1.83803	1.38169	NOP53
ribose phosphate diphosphokinase complex (GO:0002189)	1/5	0.471553	0.952911	0	0	1.83803	1.38169	PRPSAP2
Sec61 translocon complex (GO:0005784)	1/5	0.471553	0.952911	0	0	1.83803	1.38169	SSR4
sorting endosome (GO:0097443)	1/5	0.471553	0.952911	0	0	1.83803	1.38169	KDR
beta-catenin-TCF complex (GO:1990907)	2/13	0.472664	0.952911	0	0	1.33678	1.00174	TCF7L2;TLE3
cytoplasmic side of endoplasmic reticulum membrane (GO:0098554)	2/13	0.472664	0.952911	0	0	1.33678	1.00174	HM13;SPPL2B
lamellar body (GO:0042599)	2/13	0.472664	0.952911	0	0	1.33678	1.00174	ABCA3;CKAP4
spanning component of plasma membrane (GO:0044214)	2/13	0.472664	0.952911	0	0	1.33678	1.00174	SLC24A3;TM2D3
anchored component of plasma membrane (GO:0046658)	6/46	0.478129	0.958802	0	0	1.10287	0.813777	HYAL2;GAS1;LYPD3;CD59;CD14;EFNA5
clathrin-coated vesicle (GO:0030136)	10/80	0.493447	0.984283	0	0	1.05031	0.741879	TGOLN2;TMED9;LMBRD1;CEMIP;TMED10;SORT1;STON1;ECE1;GOPC;VAMP2
multivesicular body (GO:0005771)	6/47	0.499806	0.991719	0	0	1.07591	0.74618	CD63;LAPTM4B;CTSL;LRRK2;CHMP1B;TMEM9
transcription factor TFTC complex (GO:0033276)	2/14	0.513022	0.999991	0	0	1.22531	0.817816	KAT2A;TAF7
ciliary membrane (GO:0060170)	4/31	0.517979	0.999991	0	0	1.08915	0.716462	TCTN3;HHIP;TMEM67;TMEM231
intercalated disc (GO:0014704)	4/31	0.517979	0.999991	0	0	1.08915	0.716462	GJA1;TMEM65;JUP;AKAP6
trans-Golgi network membrane (GO:0032588)	12/99	0.528326	0.999991	0	0	1.01396	0.64695	SCAMP4;SYS1;COG7;RAB31;COG6;STX16;HLA-DPB1;ARFIP2;ST3GAL1;SCAMP3;SCAMP2;TMEM165
alveolar lamellar body (GO:0097208)	1/6	0.534851	0.999991	0	0	1.47034	0.920093	ABCA3
collagen type IV trimer (GO:0005587)	1/6	0.534851	0.999991	0	0	1.47034	0.920093	COL4A6
cortical granule (GO:0060473)	1/6	0.534851	0.999991	0	0	1.47034	0.920093	HEXB
cyclin/CDK positive transcription elongation factor complex (GO:0008024)	1/6	0.534851	0.999991	0	0	1.47034	0.920093	CDK9
shelterin complex (GO:0070187)	1/6	0.534851	0.999991	0	0	1.47034	0.920093	TERF2IP
THO complex part of transcription export complex (GO:0000445)	1/6	0.534851	0.999991	0	0	1.47034	0.920093	THOC6
SCF ubiquitin ligase complex (GO:0019005)	7/58	0.551448	0.999991	0	0	1.00895	0.600535	FBXL8;SPSB1;FBXO6;FBXL15;FBXO44;FBXL14;CUL4B
exocytic vesicle membrane (GO:0099501)	5/41	0.554105	0.999991	0	0	1.02098	0.602788	SYNGR1;SYNGR2;SYT1;VAMP1;VAMP2
synaptic vesicle membrane (GO:0030672)	5/41	0.554105	0.999991	0	0	1.02098	0.602788	SYNGR1;SYNGR2;SYT1;VAMP1;VAMP2
axon (GO:0030424)	24/204	0.569526	0.999991	0	0	0.979896	0.551633	RAB3A;SYT1;BDNF;INSR;LRRK2;SEMA3A;SLC1A1;CPT1C;COMT;ZFYVE27;BIN1;ALDH1A1;MAP7;PPT1;KIF13B;NPTN;ADGRL1;MAPT;CTNNA2;NCDN;CNTN4;MAP9;ADGRL3;SNCA
nuclear outer membrane (GO:0005640)	2/16	0.587365	0.999991	0	0	1.05015	0.558793	RETSAT;PTGS2
H4 histone acetyltransferase complex (GO:1902562)	3/25	0.58982	0.999991	0	0	1.00238	0.529192	KAT2A;KAT8;KANSL1L
activin receptor complex (GO:0048179)	1/7	0.590569	0.999991	0	0	1.22522	0.645283	TGFBR1
astral microtubule (GO:0000235)	1/7	0.590569	0.999991	0	0	1.22522	0.645283	MAP9
cis-Golgi network membrane (GO:0033106)	1/7	0.590569	0.999991	0	0	1.22522	0.645283	GPR108
cytolytic granule (GO:0044194)	1/7	0.590569	0.999991	0	0	1.22522	0.645283	LAMP1
cytoskeleton of presynaptic active zone (GO:0048788)	1/7	0.590569	0.999991	0	0	1.22522	0.645283	RIMS2
G protein-coupled receptor dimeric complex (GO:0038037)	1/7	0.590569	0.999991	0	0	1.22522	0.645283	CALCRL
NSL complex (GO:0044545)	1/7	0.590569	0.999991	0	0	1.22522	0.645283	KANSL1L
pi-body (GO:0071546)	1/7	0.590569	0.999991	0	0	1.22522	0.645283	MOV10L1
PTW/PP1 phosphatase complex (GO:0072357)	1/7	0.590569	0.999991	0	0	1.22522	0.645283	PPP1CB
glutamatergic synapse (GO:0098978)	8/69	0.594304	0.999991	0	0	0.96391	0.501583	PTPRD;SLITRK4;WNT5A;AKAP9;DLGAP1;APOE;NPTXR;ADGRL3
cullin-RING ubiquitin ligase complex (GO:0031461)	18/157	0.615145	0.999991	0	0	0.951529	0.462345	ANAPC13;ZER1;ANAPC16;KLHL25;KLHL2;FBXL15;FBXO44;FBXL14;FBXL8;SPSB1;KBTBD6;ENC1;KCTD13;ZSWIM8;FBXO6;ZSWIM6;KBTBD7;CUL4B
Golgi cisterna membrane (GO:0032580)	3/26	0.617246	0.999991	0	0	0.958739	0.462581	TMEM87A;TMEM115;ST3GAL1
synaptic membrane (GO:0097060)	3/26	0.617246	0.999991	0	0	0.958739	0.462581	SRPX2;PDE2A;AKAP9
endolysosome membrane (GO:0036020)	2/17	0.621244	0.999991	0	0	0.980081	0.466548	PCSK9;LDLR
U5 snRNP (GO:0005682)	2/17	0.621244	0.999991	0	0	0.980081	0.466548	SNRPN;AAR2
ficolin-1-rich granule lumen (GO:1904813)	14/123	0.622017	0.999991	0	0	0.943802	0.448106	CFD;ASAH1;JUP;PYGL;CST3;PRDX4;CRISPLD2;GLB1;QPCT;ALDOC;CTSD;ARSB;PGM1;HSPA1B
potassium channel complex (GO:0034705)	9/80	0.630724	0.999991	0	0	0.931525	0.429328	KCNK6;KCND2;KCNJ8;KCNIP3;AKAP9;KCNMB4;ABCC9;KCNK1;HCN2
chromatoid body (GO:0033391)	1/8	0.639615	0.999991	0	0	1.05013	0.469289	ARNTL
core mediator complex (GO:0070847)	1/8	0.639615	0.999991	0	0	1.05013	0.469289	MED8
death-inducing signaling complex (GO:0031264)	1/8	0.639615	0.999991	0	0	1.05013	0.469289	FAS
extrinsic component of external side of plasma membrane (GO:0031232)	1/8	0.639615	0.999991	0	0	1.05013	0.469289	PCSK9
extrinsic component of mitochondrial inner membrane (GO:0031314)	1/8	0.639615	0.999991	0	0	1.05013	0.469289	COQ8A
integral component of synaptic membrane (GO:0099699)	1/8	0.639615	0.999991	0	0	1.05013	0.469289	SLC1A2
intrinsic component of the cytoplasmic side of the plasma membrane (GO:0031235)	1/8	0.639615	0.999991	0	0	1.05013	0.469289	MIEN1
MOZ/MORF histone acetyltransferase complex (GO:0070776)	1/8	0.639615	0.999991	0	0	1.05013	0.469289	ING5
neuron to neuron synapse (GO:0098984)	1/8	0.639615	0.999991	0	0	1.05013	0.469289	SLC1A1
protein serine/threonine phosphatase complex (GO:0008287)	1/8	0.639615	0.999991	0	0	1.05013	0.469289	PPP1CB
spherical high-density lipoprotein particle (GO:0034366)	1/8	0.639615	0.999991	0	0	1.05013	0.469289	CLU
RNA polymerase III complex (GO:0005666)	2/18	0.652931	0.999991	0	0	0.918774	0.391658	POLR3E;POLR2H
cell-substrate junction (GO:0030055)	45/394	0.657006	0.999991	0	0	0.946802	0.397716	STX16;FHL1;SLA;HACD3;ICAM1;MRC2;PPP1CB;PDLIM1;IL1RL1;GJA1;NCSTN;FLRT2;TSPAN9;CAPN5;DMD;CD59;RPS11;TNS4;SCARF2;TNS2;MPZL1;TGM2;FZD1;PDGFRB;TLE2;JUP;MCAM;ERBIN;PLAUR;RPL13A;LAYN;SORBS1;REXO2;ARHGAP24;RHOB;MARCKS;PTK7;TRPV4;IRF2;ITGBL1;CD46;PPIB;PHLDB2;FERMT2;HSPA1B
voltage-gated potassium channel complex (GO:0008076)	8/73	0.659249	0.999991	0	0	0.904386	0.376816	KCNK6;KCND2;KCNJ8;KCNIP3;AKAP9;KCNMB4;KCNK1;HCN2
brush border membrane (GO:0031526)	4/37	0.66191	0.999991	0	0	0.890815	0.367573	ACE2;SLC22A5;SLC11A2;SLC26A6
phagocytic vesicle (GO:0045335)	11/100	0.664061	0.999991	0	0	0.908095	0.371758	ATP6V0B;FMNL1;ATP6V0E1;RAB31;UNC93B1;HLA-C;TAP1;CYBA;HLA-F;HLA-E;ATP6V0A1
early endosome (GO:0005769)	30/266	0.665792	0.999991	0	0	0.933583	0.379761	IFITM3;CD274;ASAH1;PARM1;PCSK9;CXCR4;LDLRAD4;TM9SF4;PLD3;ZFYVE28;LAPTM4B;DNER;KDR;TOM1;PMEPA1;APOE;LDLR;AOC3;UVRAG;MON2;SORT1;SLC2A13;SLC11A2;HLA-C;HLA-F;DKK1;MR1;HLA-E;RAB31;NAPEPLD
nuclear inner membrane (GO:0005637)	3/28	0.668261	0.999991	0	0	0.88194	0.355489	TMEM120B;UNC50;PTGS2
recycling endosome (GO:0055037)	16/145	0.674726	0.999991	0	0	0.911125	0.358481	CD274;RAB4B;ATG9A;SLC11A2;HLA-C;HLA-F;NDRG1;SCAMP3;HLA-E;SCAMP2;SCAMP4;ZFYVE27;RAB12;ULK1;TBC1D17;ABCG1
anaphase-promoting complex (GO:0005680)	2/19	0.682464	0.999991	0	0	0.864679	0.330347	ANAPC13;ANAPC16
smooth endoplasmic reticulum (GO:0005790)	2/19	0.682464	0.999991	0	0	0.864679	0.330347	SYVN1;ERP29
H3 histone acetyltransferase complex (GO:0070775)	1/9	0.682788	0.999991	0	0	0.918807	0.35059	ING5
junctional sarcoplasmic reticulum membrane (GO:0014701)	1/9	0.682788	0.999991	0	0	0.918807	0.35059	AKAP6
outer dynein arm (GO:0036157)	1/9	0.682788	0.999991	0	0	0.918807	0.35059	DNAL1
platelet dense tubular network membrane (GO:0031095)	1/9	0.682788	0.999991	0	0	0.918807	0.35059	ITPR1
U4 snRNP (GO:0005687)	1/9	0.682788	0.999991	0	0	0.918807	0.35059	SNRPN
mitochondrial matrix (GO:0005759)	39/348	0.696225	0.999991	0	0	0.926566	0.335493	ISCA2;DHFR2;ISCA1;RNASEL;OAT;LRRK2;AK3;PPM1K;MRPL34;MCEE;RIDA;ALDH2;PDK4;D2HGDH;ACSS1;AASS;CBR4;HIBCH;MPST;PDHX;ARG2;NSUN4;ADHFE1;PDE2A;GSR;PYCR2;SOD2;SUOX;COASY;NUDT9;PC;CPS1;PCCA;TST;LACTB2;NDUFAF7;FDX1;NAXD;ISCU
neuron projection (GO:0043005)	63/556	0.701692	0.999991	0	0	0.937704	0.332192	EPHB6;SNAP25;PCSK1;RAB3A;LRRK2;PTEN;KNDC1;COMT;ZFYVE27;DNER;KIF13B;NPTN;CPT1C;SSTR2;GCHFR;BIN1;ALDH1A1;HAP1;MAPT;VAMP2;TMEM185A;KCNE3;SEMA3A;SLC1A1;STMND1;PTGS2;SAV1;CACNA1G;PGRMC1;INPP5A;BRINP1;MAP2;P2RY1;PENK;ABL1;MAP7;FYN;APOD;NCDN;APOE;CTNNA2;GABRE;MAP9;SNCA;BBS2;MPST;HOMER1;SYT1;FZD4;BDNF;WFS1;INSR;BNIP3;CRIPT;NR1D1;SLC6A6;GLRB;PPT1;ADGRL1;CNTN3;CNTN4;CPEB4;ADGRL3
intrinsic component of mitochondrial inner membrane (GO:0031304)	4/39	0.702814	0.999991	0	0	0.839816	0.296172	MPC1;SLC25A19;COX18;COX11
AMPA glutamate receptor complex (GO:0032281)	2/20	0.709904	0.999991	0	0	0.816595	0.279787	GRIA3;GRIA4
spanning component of membrane (GO:0089717)	2/20	0.709904	0.999991	0	0	0.816595	0.279787	SLC24A3;TM2D3
CatSper complex (GO:0036128)	1/10	0.720791	0.999991	0	0	0.816671	0.267383	HSPA2
chylomicron (GO:0042627)	1/10	0.720791	0.999991	0	0	0.816671	0.267383	APOE
multimeric ribonuclease P complex (GO:0030681)	1/10	0.720791	0.999991	0	0	0.816671	0.267383	POP5
sodium:potassium-exchanging ATPase complex (GO:0005890)	1/10	0.720791	0.999991	0	0	0.816671	0.267383	ATP1B3
focal adhesion (GO:0005925)	43/387	0.724181	0.999991	0	0	0.917358	0.296044	STX16;FHL1;SLA;HACD3;ICAM1;MRC2;PPP1CB;PDLIM1;IL1RL1;GJA1;NCSTN;FLRT2;TSPAN9;CAPN5;CD59;RPS11;TNS4;SCARF2;TNS2;MPZL1;TGM2;FZD1;PDGFRB;TLE2;JUP;MCAM;PLAUR;RPL13A;LAYN;SORBS1;REXO2;ARHGAP24;RHOB;MARCKS;PTK7;TRPV4;IRF2;ITGBL1;CD46;PPIB;PHLDB2;FERMT2;HSPA1B
Golgi stack (GO:0005795)	3/31	0.735126	0.999991	0	0	0.787312	0.242266	STX16;GALNT2;AKAP9
caveola (GO:0005901)	6/60	0.739536	0.999991	0	0	0.816288	0.2463	SCARB1;LRRK2;INSR;AKAP6;TFPI;PLPP1
Cul4A-RING E3 ubiquitin ligase complex (GO:0031464)	1/11	0.754243	0.999991	0	0	0.734962	0.207289	CRBN
intracellular vesicle (GO:0097708)	1/11	0.754243	0.999991	0	0	0.734962	0.207289	ITSN1
platelet dense tubular network (GO:0031094)	1/11	0.754243	0.999991	0	0	0.734962	0.207289	ITPR1
STAGA complex (GO:0030914)	1/11	0.754243	0.999991	0	0	0.734962	0.207289	KAT2A
endocytic vesicle (GO:0030139)	20/189	0.755191	0.999991	0	0	0.868813	0.24395	COLEC12;SCARB1;CEMIP;SPARC;WNT5A;LPAR1;PLD1;ACE2;LMBRD1;FMNL1;RAB31;HEATR5A;CTSL;HYAL2;HLA-DPB1;SAA1;APOE;GRIA3;GRIA4;WNT4
cortical actin cytoskeleton (GO:0030864)	4/42	0.757236	0.999991	0	0	0.773383	0.215063	AKAP13;PLEKHH2;TRPV4;SHROOM2
peroxisome (GO:0005777)	13/128	0.775925	0.999991	0	0	0.83003	0.210578	ATAD1;ACOT8;PNPLA8;PEX11A;ECH1;MGST1;MFF;ALDH3A2;PEX7;TMEM135;RIDA;DHRS7B;PEX5
cation channel complex (GO:0034703)	7/73	0.786389	0.999991	0	0	0.778977	0.187191	TRPC6;PDE4D;AKAP9;AKAP6;KCNK1;GRIA3;GRIA4
vesicle membrane (GO:0012506)	7/73	0.786389	0.999991	0	0	0.778977	0.187191	TMEM67;ABCA3;ITPR1;SH3BP5;ECE2;VAMP5;SLC26A6
pigment granule (GO:0048770)	2/24	0.800435	0.999991	0	0	0.667971	0.14869	GCHFR;TMEM33
sarcoplasmic reticulum (GO:0016529)	4/45	0.803605	0.999991	0	0	0.716671	0.156698	GSTM2;STIM1;ITPR1;AKAP6
aggresome (GO:0016235)	3/35	0.807125	0.999991	0	0	0.688741	0.147581	TDP2;SFMBT2;HSPA1B
Ada2/Gcn5/Ada3 transcription activator complex (GO:0005671)	1/13	0.809607	0.999991	0	0	0.612399	0.129342	KAT2A
integral component of peroxisomal membrane (GO:0005779)	1/13	0.809607	0.999991	0	0	0.612399	0.129342	PEX11A
MHC class II protein complex (GO:0042613)	1/13	0.809607	0.999991	0	0	0.612399	0.129342	HLA-DPB1
RNA polymerase I complex (GO:0005736)	1/13	0.809607	0.999991	0	0	0.612399	0.129342	POLR2H
asymmetric synapse (GO:0032279)	13/133	0.819607	0.999991	0	0	0.795218	0.158193	HOMER1;KCND2;SLC1A1;CRIPT;CACNA1C;ADD3;DNAJC6;P2RY1;SPOCK1;ADGRL1;FYN;LZTS3;CPEB4
cell-cell contact zone (GO:0044291)	4/47	0.830326	0.999991	0	0	0.68326	0.127044	GJA1;TMEM65;JUP;AKAP6
mitochondrial membrane (GO:0031966)	50/469	0.830929	0.999991	0	0	0.874557	0.161977	DHFR2;SLC44A1;LRRK2;MRPL34;CLU;COX7C;BNIP3L;CPT1A;ACSL1;PLA2G4C;SDHD;COASY;GCAT;SLC25A15;SLC25A18;COX7A2L;SLC25A19;TMBIM6;ULK1;SPATA18;MAOB;MAOA;NDUFB11;NDUFB4;IFI6;UQCR11;OMA1;MFF;AGPAT4;LDHB;PGRMC1;BCL2L11;TMEM65;ATAD1;MOAP1;TIMMDC1;NDUFA5;NDUFA4;NDUFA3;UQCC1;BNIP3;NDUFA2;PDE2A;NDUFA1;RMDN3;SPART;TIMM10B;ADCK1;TOMM7;ALDH18A1
axonal growth cone (GO:0044295)	1/14	0.832421	0.999991	0	0	0.565259	0.103678	FKBP4
intrinsic component of peroxisomal membrane (GO:0031231)	1/14	0.832421	0.999991	0	0	0.565259	0.103678	PEX11A
nBAF complex (GO:0071565)	1/14	0.832421	0.999991	0	0	0.565259	0.103678	SMARCD3
pericentric heterochromatin (GO:0005721)	1/14	0.832421	0.999991	0	0	0.565259	0.103678	SNAI1
MLL1 complex (GO:0071339)	2/26	0.835542	0.999991	0	0	0.612237	0.110004	KAT8;TAF7
MLL1/2 complex (GO:0044665)	2/26	0.835542	0.999991	0	0	0.612237	0.110004	KAT8;TAF7
cortical cytoskeleton (GO:0030863)	5/58	0.839594	0.999991	0	0	0.692824	0.121131	RIMS2;AKAP13;PLEKHH2;TRPV4;SHROOM2
mitochondrial envelope (GO:0005740)	12/127	0.846081	0.999991	0	0	0.76586	0.128006	TIMM10B;MAOB;STAR;LRRK2;BNIP3;PLA2G4C;NDUFA2;IFI6;NDUFA1;TMBIM6;SDHD;OMA1
neuromuscular junction (GO:0031594)	3/38	0.849633	0.999991	0	0	0.629599	0.102593	SYNGR1;SYNGR2;SPOCK1
myofibril (GO:0030016)	2/27	0.850913	0.999991	0	0	0.587714	0.0948837	TMOD1;LMOD1
SAGA-type complex (GO:0070461)	2/27	0.850913	0.999991	0	0	0.587714	0.0948837	KAT2A;TAF7
germ plasm (GO:0060293)	1/15	0.852503	0.999991	0	0	0.524854	0.0837555	MOV10L1
RNA polymerase II, core complex (GO:0005665)	1/15	0.852503	0.999991	0	0	0.524854	0.0837555	POLR2H
melanosome (GO:0042470)	2/28	0.864963	0.999991	0	0	0.565078	0.0819749	GCHFR;TMEM33
sarcoplasmic reticulum membrane (GO:0033017)	2/28	0.864963	0.999991	0	0	0.565078	0.0819749	STIM1;AKAP6
spindle microtubule (GO:0005876)	5/61	0.869812	0.999991	0	0	0.655596	0.0914417	CAPN6;RMDN3;CSNK1D;RMDN2;MAP9
dense core granule (GO:0031045)	1/16	0.870179	0.999991	0	0	0.489836	0.0681149	SYT1
plasma membrane raft (GO:0044853)	7/82	0.874662	0.999991	0	0	0.685148	0.0917531	SCARB1;KCND2;STIM1;INSR;AKAP6;TFPI;PLPP1
integral component of mitochondrial inner membrane (GO:0031305)	4/51	0.874711	0.999991	0	0	0.624968	0.0836594	MPC1;SLC25A19;COX18;COX11
spliceosomal snRNP complex (GO:0097525)	4/51	0.874711	0.999991	0	0	0.624968	0.0836594	SNRPN;SNRNP70;LUC7L3;AAR2
actin filament (GO:0005884)	6/72	0.875894	0.999991	0	0	0.667415	0.0884392	TMOD1;LMOD1;PAWR;RCSD1;ARHGAP6;GAS7
dendrite membrane (GO:0032590)	2/29	0.877788	0.999991	0	0	0.544118	0.070926	INSR;GABRE
desmosome (GO:0030057)	1/17	0.885737	0.999991	0	0	0.459195	0.0557165	JUP
intrinsic component of synaptic vesicle membrane (GO:0098563)	1/17	0.885737	0.999991	0	0	0.459195	0.0557165	RAB3A
voltage-gated sodium channel complex (GO:0001518)	1/17	0.885737	0.999991	0	0	0.459195	0.0557165	CACNA1G
transcription factor TFIID complex (GO:0005669)	2/31	0.900124	0.999991	0	0	0.506535	0.053299	TAF13;TAF7
cell-cell junction (GO:0005911)	26/271	0.908103	0.999991	0	0	0.777664	0.0749652	PTPRU;PTPRM;LIN7B;NDRG1;DLL1;SAV1;PDLIM1;GJA1;FLRT2;TRIM29;CTNNA2;JAG1;CADM1;JUP;STARD10;SHROOM2;SORBS1;VEGFA;AHI1;PTK7;CDC42EP4;TRPV4;CDH11;PLPP3;FERMT2;ADGRL3
ionotropic glutamate receptor complex (GO:0008328)	2/32	0.909806	0.999991	0	0	0.489623	0.0462812	GRIA3;GRIA4
non-motile cilium (GO:0097730)	2/32	0.909806	0.999991	0	0	0.489623	0.0462812	AHI1;WDR19
cytoplasmic dynein complex (GO:0005868)	1/19	0.911485	0.999991	0	0	0.408127	0.0378252	DYNC2LI1
GABA-A receptor complex (GO:1902711)	1/19	0.911485	0.999991	0	0	0.408127	0.0378252	GABRE
H4/H2A histone acetyltransferase complex (GO:0043189)	1/19	0.911485	0.999991	0	0	0.408127	0.0378252	MORF4L2
P granule (GO:0043186)	1/19	0.911485	0.999991	0	0	0.408127	0.0378252	MOV10L1
SWI/SNF complex (GO:0016514)	1/19	0.911485	0.999991	0	0	0.408127	0.0378252	SMARCD3
postsynaptic density (GO:0014069)	12/138	0.911986	0.999991	0	0	0.698559	0.0643586	HOMER1;KCND2;DNAJC6;P2RY1;CRIPT;SPOCK1;ADGRL1;FYN;CACNA1C;ADD3;LZTS3;CPEB4
heterotrimeric G-protein complex (GO:0005834)	2/33	0.918602	0.999991	0	0	0.473801	0.0402269	GNA14;GNB5
cilium (GO:0005929)	22/237	0.921013	0.999991	0	0	0.74987	0.0617006	BBS2;TUB;PDGFRA;TTC23;HHIP;WDR19;TXNDC15;DNALI1;TMEM231;DYNC2LI1;IFT20;TTLL6;AHI1;RILPL2;TCTN3;TMEM67;TRPV4;P2RY1;IFT57;TNPO1;GAS8;CCDC40
motile cilium (GO:0031514)	5/68	0.922071	0.999991	0	0	0.58252	0.0472616	DYNC2LI1;BBS2;WDR19;DNALI1;GAS8
condensed nuclear chromosome (GO:0000794)	1/20	0.922095	0.999991	0	0	0.386624	0.0313581	P3H4
NuA4 histone acetyltransferase complex (GO:0035267)	1/20	0.922095	0.999991	0	0	0.386624	0.0313581	MORF4L2
U2 snRNP (GO:0005686)	1/20	0.922095	0.999991	0	0	0.386624	0.0313581	SNRPN
Cul4-RING E3 ubiquitin ligase complex (GO:0080008)	2/34	0.926586	0.999991	0	0	0.458969	0.0349957	CRBN;CUL4B
actin cytoskeleton (GO:0015629)	30/316	0.931168	0.999991	0	0	0.768152	0.0547811	CD274;PLEKHH2;TMEM63B;SPPL2B;LMOD1;RCSD1;ARHGAP6;MYLK3;AKAP13;ARHGAP21;CNR1;ABL1;RGS22;SYNPO;CORIN;SNCA;TMOD1;ALG2;SHROOM2;PAWR;KLHL2;TTC17;MARCKS;BIN1;CDC42EP4;TRPV4;ANG;HAP1;GAS7;MSRB1
connexin complex (GO:0005922)	1/21	0.931433	0.999991	0	0	0.367272	0.0260877	GJA1
mitochondrial outer membrane translocase complex (GO:0005742)	1/21	0.931433	0.999991	0	0	0.367272	0.0260877	TOMM7
ion channel complex (GO:0034702)	2/35	0.933826	0.999991	0	0	0.445035	0.0304695	TRPC6;BEST1
mitochondrial inner membrane (GO:0005743)	31/328	0.937719	0.999991	0	0	0.764196	0.0491416	DHFR2;NDUFB11;LRRK2;NDUFB4;IFI6;UQCR11;OMA1;MRPL34;COX7C;CLU;LDHB;TMEM65;COX11;TIMMDC1;NDUFA5;NDUFA4;UQCC1;NDUFA3;PDE2A;NDUFA2;NDUFA1;SDHD;GCAT;TIMM10B;SLC25A15;COX7A2L;SLC25A18;ADCK1;SLC25A19;ALDH18A1;COQ8A
nuclear membrane (GO:0031965)	18/204	0.938524	0.999991	0	0	0.709175	0.0449951	KLHDC2;TMEM120B;AKIRIN1;RETSAT;SMOX;MRGPRF;ZBTB1;SLC30A1;HACD3;PTGS2;GCHFR;NUDT9;NR4A1;CCND2;GRK5;UNC50;ALOX5AP;SH3BGRL2
microbody lumen (GO:0031907)	3/49	0.943389	0.999991	0	0	0.478743	0.0278993	PEX7;ACOT8;ECH1
peroxisomal matrix (GO:0005782)	3/49	0.943389	0.999991	0	0	0.478743	0.0278993	PEX7;ACOT8;ECH1
serine/threonine protein kinase complex (GO:1902554)	2/37	0.946324	0.999991	0	0	0.419557	0.0231471	CCND2;TGFBR1
mitochondrial ribosome (GO:0005761)	1/23	0.946887	0.999991	0	0	0.333846	0.0182199	MRPL34
preribosome, large subunit precursor (GO:0030687)	1/23	0.946887	0.999991	0	0	0.333846	0.0182199	WDR37
gap junction (GO:0005921)	1/24	0.953254	0.999991	0	0	0.319313	0.0152867	GJA1
organelle inner membrane (GO:0019866)	32/346	0.955488	0.999991	0	0	0.745722	0.033955	DHFR2;NDUFB11;LRRK2;NDUFB4;IFI6;UQCR11;OMA1;MRPL34;PTGS2;COX7C;CLU;LDHB;TMEM65;TMEM120B;TIMMDC1;NDUFA5;NDUFA4;UQCC1;NDUFA3;PDE2A;NDUFA2;NDUFA1;SDHD;GCAT;TIMM10B;SLC25A15;COX7A2L;SLC25A18;ADCK1;SLC25A19;UNC50;ALDH18A1
sperm flagellum (GO:0036126)	3/52	0.95724	0.999991	0	0	0.449355	0.0196374	ATP1B3;TACR1;DNALI1
excitatory synapse (GO:0060076)	1/25	0.958858	0.999991	0	0	0.305991	0.0128553	SRPX2
Golgi cis cisterna (GO:0000137)	1/25	0.958858	0.999991	0	0	0.305991	0.0128553	TMEM59
sodium channel complex (GO:0034706)	1/25	0.958858	0.999991	0	0	0.305991	0.0128553	CACNA1G
cytoplasmic vesicle lumen (GO:0060205)	8/115	0.972234	0.999991	0	0	0.548078	0.0154332	CFD;C3;GHDC;PCSK1;PRDX4;CRISPLD2;ALDOC;PYGL
9+2 motile cilium (GO:0097729)	3/57	0.973501	0.999991	0	0	0.407632	0.0109473	ATP1B3;TACR1;DNALI1
cyclin-dependent protein kinase holoenzyme complex (GO:0000307)	1/30	0.978276	0.999991	0	0	0.253162	0.00556021	CCND2
tight junction (GO:0070160)	5/85	0.980212	0.999991	0	0	0.45829	0.00915962	GJA1;SHROOM2;AMOTL2;YBX3;TGFBR1
apical junction complex (GO:0043296)	6/98	0.981988	0.999991	0	0	0.478088	0.00868987	JUP;SHROOM2;AMOTL2;SORBS1;YBX3;TGFBR1
spliceosomal tri-snRNP complex (GO:0097526)	1/32	0.983174	0.999991	0	0	0.236802	0.0040183	SNRPN
U4/U6 x U5 tri-snRNP complex (GO:0046540)	1/32	0.983174	0.999991	0	0	0.236802	0.0040183	SNRPN
ribosome (GO:0005840)	3/62	0.983773	0.999991	0	0	0.372981	0.00610199	SERP1;RPL13A;RPS11
cytoskeleton (GO:0005856)	56/600	0.984027	0.999991	0	0	0.750868	0.0120904	SNAP25;SPPL2B;LMOD1;RND2;ARHGAP6;CLU;MYLK3;ING4;AKAP13;BASP1;SYNPO;OVGP1;TMOD1;ALG2;SHROOM2;PAWR;RHOF;TUBA4A;RHOB;NISCH;BIN1;CDC42EP4;AKAP9;ODF3B;ANG;ALDOC;HAP1;MAPT;TMEM9;PHLDB2;ZNF397;CD274;TMEM63B;ROCK2;ADD3;NDRG1;JAKMIP3;RHOBTB2;PDLIM1;TUBA3E;ARHGAP21;CNR1;ABL1;MAP7;STOM;CDH26;RGS22;CORIN;SNCA;JUP;KLHL2;HYPK;CLK3;TTC17;MARCKS;MSRB1
bicellular tight junction (GO:0005923)	4/78	0.987755	0.999991	0	0	0.396329	0.00488283	SHROOM2;AMOTL2;YBX3;TGFBR1
cytoplasmic stress granule (GO:0010494)	3/65	0.98797	0.999991	0	0	0.354872	0.00429497	ZFP36;MCRIP2;RBPMS
microtubule (GO:0005874)	13/182	0.98813	0.999991	0	0	0.563069	0.0067236	RMDN3;CSNK1D;RMDN2;NDRG1;TUBA4A;TUBA3E;CAPN6;KIFC2;DPYSL2;KIF26B;KIF13B;MAPT;GAS8
small-subunit processome (GO:0032040)	1/37	0.991117	0.999991	0	0	0.203855	0.00181893	UTP14C
mitotic spindle (GO:0072686)	7/120	0.992092	0.999991	0	0	0.453758	0.00360275	KIFC2;RMDN2;TMEM9;TBL1X;EML2;GEM;MAP9
nuclear chromosome (GO:0000228)	4/83	0.992345	0.999991	0	0	0.371139	0.00285208	TERF2IP;P3H4;HDAC8;SPIDR
intermediate filament cytoskeleton (GO:0045111)	4/84	0.993039	0.999991	0	0	0.366478	0.00256001	ING4;NCKIPSD;PHLDB2;CLK3
spindle (GO:0005819)	13/192	0.993889	0.999991	0	0	0.531308	0.00325686	RMDN3;NEDD9;CSNK1D;RMDN2;HSPA2;EML2;GEM;CAPN6;KIFC2;JTB;TMEM9;TBL1X;MAP9
cytosolic small ribosomal subunit (GO:0022627)	1/40	0.993945	0.999991	0	0	0.188141	0.00114262	RPS11
mitochondrial intermembrane space (GO:0005758)	2/58	0.994597	0.999991	0	0	0.26191	0.00141897	TIMM10B;STAR
cornified envelope (GO:0001533)	1/43	0.995873	0.999991	0	0	0.174673	0.000722375	JUP
small ribosomal subunit (GO:0015935)	1/45	0.996803	0.999991	0	0	0.166714	0.000533756	RPS11
organelle envelope lumen (GO:0031970)	2/64	0.99726	0.999991	0	0	0.236483	0.000648826	TIMM10B;STAR
acrosomal vesicle (GO:0001669)	1/48	0.997821	0.999991	0	0	0.156046	0.000340395	PPFIA3
intermediate filament (GO:0005882)	1/50	0.998312	0.999991	0	0	0.14966	0.000252821	NCKIPSD
sarcolemma (GO:0042383)	1/52	0.998692	0.999991	0	0	0.143774	0.000188118	DMD
condensed chromosome (GO:0000793)	1/54	0.998987	0.999991	0	0	0.138333	0.000140213	P3H4
U2-type spliceosomal complex (GO:0005684)	3/89	0.999009	0.999991	0	0	0.255488	0.00025325	SNRPN;SNRNP70;LUC7L3
cytosolic large ribosomal subunit (GO:0022625)	1/55	0.999108	0.999991	0	0	0.135764	0.000121124	RPL13A
polymeric cytoskeletal fiber (GO:0099513)	16/256	0.999255	0.999991	0	0	0.486619	0.000362898	TMOD1;LMOD1;PAWR;RCSD1;ARHGAP6;NDRG1;TUBA4A;NCKIPSD;TUBA3E;KIFC2;DPYSL2;KIF26B;KIF13B;MAPT;GAS8;GAS7
large ribosomal subunit (GO:0015934)	1/59	0.999464	0.999991	0	0	0.126372	6.7721e-05	RPL13A
P-body (GO:0000932)	2/80	0.999564	0.999991	0	0	0.187802	8.18066e-05	ZFP36;NBDY
microtubule cytoskeleton (GO:0015630)	21/331	0.999789	0.999991	0	0	0.493512	0.000104141	ZNF397;OVGP1;NEDD9;CSNK1D;NDRG1;HYPK;TUBA4A;JAKMIP3;NISCH;TUBA3E;KIFC2;DPYSL2;CDC42EP4;KIF26B;MAP7;KIF13B;JTB;MAPT;CDH26;TMEM9;GAS8
nuclear lumen (GO:0031981)	60/745	0.999828	0.999991	0	0	0.634708	0.00010948	POMT2;POP5;PHF2;ZNF330;HSPB6;TMEM179B;RASL11A;ADARB1;ENDOV;CCND2;SNAPC1;SNAPC3;PIM1;BUD23;RPS11;UTP14C;COG7;SLC30A5;RPL13A;ABHD14B;P3H4;URB1;REXO2;HDHD3;SDCBP2;SPIDR;GPRC5B;ARL4A;COX7A2L;GPRC5A;RCN2;MORF4L2;TERF2IP;ANG;HAP1;SRSF5;LETMD1;PPID;ZNF397;DDX5;DDX24;CIPC;TWIST2;SPTY2D1;HDAC8;ATXN1;DDRGK1;ABL1;DNAJB9;KIAA0319L;TAF13;INSR;ABTB1;RGCC;BCL6;CPS1;TTC3;NOP53;MPHOSPH8;MPHOSPH6
intracellular non-membrane-bounded organelle (GO:0043232)	100/1158	0.999921	0.999991	0	0	0.681477	5.37847e-05	POP5;ZNF330;TMEM179B;RASL11A;ADARB1;AUP1;CLU;ENDOV;CCND2;BASP1;PIM1;RPS11;TMOD1;COG7;SLC30A5;CSNK1D;P3H4;HDHD3;SDCBP2;TUBA4A;BSCL2;SELENOO;COX7A2L;BIN1;MORF4L2;RBP1;AKAP9;JTB;ODF3B;SRSF5;LETMD1;PPID;ZNF397;DDX5;TWIST2;ABHD5;RHOBTB2;HSD11B2;ATXN1;DDRGK1;RDH10;ABL1;KIAA0319L;JUP;OSBPL2;ABTB1;RGCC;CPS1;BCL6;POMT2;SNAP25;PHF2;HSPB6;LPCAT1;LMOD1;RND2;SERP1;SNAPC1;SNAPC3;BUD23;UTP14C;PLA2G4C;SHROOM2;AB…
nucleolus (GO:0005730)	57/733	0.999928	0.999991	0	0	0.610541	4.38449e-05	POMT2;POP5;PHF2;ZNF330;HSPB6;TMEM179B;RASL11A;ADARB1;ENDOV;CCND2;SNAPC1;SNAPC3;PIM1;BUD23;RPS11;UTP14C;COG7;SLC30A5;RPL13A;ABHD14B;P3H4;URB1;REXO2;HDHD3;SDCBP2;GPRC5B;ARL4A;COX7A2L;GPRC5A;RCN2;MORF4L2;ANG;HAP1;SRSF5;LETMD1;PPID;ZNF397;DDX5;DDX24;CIPC;TWIST2;SPTY2D1;ATXN1;DDRGK1;ABL1;DNAJB9;POLR2H;KIAA0319L;TAF13;ABTB1;RGCC;BCL6;CPS1;TTC3;NOP53;MPHOSPH8;MPHOSPH6
chromosome (GO:0005694)	5/160	0.999982	0.999991	0	0	0.235524	4.29725e-06	SELENOO;TERF2IP;ANG;HDAC8;SPIDR
intracellular membrane-bounded organelle (GO:0043231)	488/5192	0.99999	0.999991	0	0	0.701819	6.7085e-06	CHIC2;MAML2;ITSN1;THYN1;MSANTD4;ADARB1;TMEM91;ALKBH5;GJA1;ZFYVE27;CYP1B1;HOXA5;SAMD11;CHID1;ZNF160;SOX13;ZNF10;RFX1;HDHD3;SCAMP3;SCAMP2;NISCH;BIN1;MPPE1;MAML3;LRPAP1;SDR39U1;AKAP17A;GATA2;HIF1A;PRDX4;RDH10;PTPMT1;PPARGC1A;SERF2;HEXIM1;GSTM3;PHC2;JUP;GTF2IRD2;ABCA6;ABCA3;ABCA4;IRF2BP2;ABCA7;BRAF;NR1D1;ABCA8;FOSL2;ADI1;TDP2;SNAI1;PPT1;NOX4;GTF2IRD1;HBP1;PLCH1;PPT2;PKIG;FERMT2;CPEB4;CDKN1C;ZNF254;PH…
nucleus (GO:0005634)	366/4484	0.999991	0.999991	0	0	0.590783	5.5233e-06	CMAS;MAML2;TP53RK;ZMYND8;HDAC11;THYN1;MSANTD4;ADARB1;IFI35;NUDT5;ALKBH5;RPS6KA2;KAT8;FAM53B;ZNF721;CCNL2;SYNPO;GLUL;HOXA5;SAMD11;CHID1;SFMBT2;ZNF160;SLC11A2;ALG2;SOX13;ZNF10;CSNK1D;JMJD8;PISD;BIN1;RRAGB;SIK1;SIK2;MAML3;NEIL1;TRIB2;MAGED1;TEX264;TSHZ1;ZBTB1;TWIST2;C2CD4A;SDR39U1;STC1;AKAP17A;TXN;PIK3R1;PTTG1IP;GATA2;HIF1A;GMCL1;PRDX4;RDH10;ZNF704;PTPMT1;APOE;PPARGC1A;SERF2;HEXIM1;GSTM3;STAT5B;PHC2…
