# Supplementary material for: CREB3L1 and CREB3L2 control Golgi remodelling during decidualization of endometrial stromal cells
Source: Front Cell Dev Biol. 2022 Oct 13;10:986997. doi: 10.3389/fcell.2022.986997 (PMC9608648; doi:10.3389/fcell.2022.986997)
Supplement: Supplementary file 10 [file Table1.XLSX]

## Sheet: 6 vs 0
	baseMean	log2FoldChange	lfcSE	stat	pvalue	padj	SYMBOL
ENSG00000000003.14	478.509	-0.0963438	0.127849	-0.753572	0.451106	0.769048	TSPAN6
ENSG00000000419.12	360.853	0.00655341	0.149887	0.0437223	0.965126	0.992579	DPM1
ENSG00000000457.13	107.819	0.0585339	0.218166	0.2683	0.788468	0.930577	SCYL3
ENSG00000000460.16	83.5288	-0.0589511	0.239889	-0.245743	0.805881	0.936757	C1orf112
ENSG00000000971.15	37.3224	1.22247	0.708484	1.72547	0.0844422	0.322035	CFH
ENSG00000001036.13	1689.14	-0.0969919	0.102933	-0.942287	0.346046	0.693379	FUCA2
ENSG00000001084.10	902.189	-0.389617	0.118204	-3.29614	0.000980218	0.0117006	GCLC
ENSG00000001167.14	503.828	-0.108167	0.122062	-0.886167	0.375528	0.718258	NFYA
ENSG00000001460.17	77.5917	-0.168129	0.234226	-0.717806	0.472877	0.783578	STPG1
ENSG00000001461.16	724.751	0.197019	0.110406	1.7845	0.0743432	0.297524	NIPAL3
ENSG00000001497.16	352.648	0.0579736	0.140705	0.412023	0.680323	0.8893	LAS1L
ENSG00000001617.11	54.4692	0.70344	0.31371	2.24233	0.0249402	0.143087	SEMA3F
ENSG00000001626.14	6.6415	-2.56053	1.64179	-1.5596	0.118855	#N/A	CFTR
ENSG00000001629.9	953.284	-0.00897731	0.15148	-0.0592641	0.952742	0.990307	ANKIB1
ENSG00000001630.15	132.335	0.205197	0.201676	1.01746	0.308934	0.657332	CYP51A1
ENSG00000001631.15	346.171	-0.0270657	0.141151	-0.191749	0.847938	0.954355	KRIT1
ENSG00000002016.17	117.062	0.368987	0.211671	1.74321	0.0812971	0.314835	RAD52
ENSG00000002330.13	409.41	-0.144786	0.153367	-0.944048	0.345145	0.692754	BAD
ENSG00000002549.12	408.398	-0.00564109	0.14295	-0.0394619	0.968522	0.993844	LAP3
ENSG00000002586.18	3150.21	-0.104386	0.109051	-0.95722	0.338456	0.687275	CD99
ENSG00000002745.12	6.0828	0	2.15182	0	1	#N/A	WNT16
ENSG00000002746.14	21.5296	-0.365603	0.414745	-0.881513	0.37804	0.719731	HECW1
ENSG00000002822.15	236.895	0.089264	0.169099	0.52788	0.597583	0.85091	MAD1L1
ENSG00000002834.17	4621.79	-0.386543	0.107832	-3.58469	0.000337473	0.00468146	LASP1
ENSG00000002919.14	216.78	-0.0691456	0.159398	-0.433791	0.66444	0.882012	SNX11
ENSG00000003056.7	874.675	0.0423651	0.114053	0.37145	0.710302	0.903448	M6PR
ENSG00000003137.8	69.2029	0.784385	0.617631	1.26999	0.204089	0.530439	CYP26B1
ENSG00000003147.17	26.6058	-0.342084	0.391663	-0.873416	0.382437	0.721812	ICA1
ENSG00000003249.13	4.36109	-1.03568	0.988609	-1.04761	0.294817	#N/A	DBNDD1
ENSG00000003393.14	427.565	-0.168961	0.136264	-1.23995	0.214992	0.545054	ALS2
ENSG00000003400.14	48.5806	0.495658	0.302482	1.63864	0.101289	0.358678	CASP10
ENSG00000003402.19	828.953	-0.093357	0.141342	-0.660503	0.508931	0.803867	CFLAR
ENSG00000003436.15	1703.49	0.138539	0.130973	1.05776	0.290164	0.637081	TFPI
ENSG00000003509.15	165.844	0.20446	0.195474	1.04597	0.295575	0.642921	NDUFAF7
ENSG00000003756.16	1546.62	0.195439	0.109125	1.79096	0.0733	0.29515	RBM5
ENSG00000003989.17	91.904	4.10203	0.346518	11.8378	2.48774e-32	7.2912e-30	SLC7A2
ENSG00000004059.10	603.915	-0.0691658	0.130186	-0.531286	0.59522	0.849126	ARF5
ENSG00000004139.13	221.503	-0.246051	0.167203	-1.47157	0.141138	0.434452	SARM1
ENSG00000004142.11	1044.35	-0.136371	0.103798	-1.31381	0.18891	0.510185	POLDIP2
ENSG00000004399.12	1199.12	-0.309644	0.120639	-2.56669	0.0102673	0.0753904	PLXND1
ENSG00000004455.16	888.893	0.0806177	0.111416	0.723573	0.469328	0.78271	AK2
ENSG00000004478.7	773.724	0.18609	0.116365	1.5992	0.109776	0.375113	FKBP4
ENSG00000004487.15	1065.26	0.0420551	0.103493	0.406356	0.684481	0.891521	KDM1A
ENSG00000004534.14	1133.13	0.0245876	0.109212	0.225136	0.821873	0.942735	RBM6
ENSG00000004660.14	82.5324	-0.0980821	0.256192	-0.382846	0.701834	0.900817	CAMKK1
ENSG00000004700.15	985.417	0.170473	0.109735	1.5535	0.120304	0.396109	RECQL
ENSG00000004766.15	242.327	0.146119	0.159412	0.916608	0.359348	0.703524	VPS50
ENSG00000004776.12	1369.14	0.0760483	0.139901	0.543585	0.586727	0.846195	HSPB6
ENSG00000004777.18	66.3897	0.0801324	0.283526	0.282628	0.777462	0.926671	ARHGAP33
ENSG00000004779.9	440.793	0.0279099	0.155937	0.178982	0.857952	0.957767	NDUFAB1
ENSG00000004799.7	45.9945	1.90975	0.524455	3.6414	0.000271161	0.00387875	PDK4
ENSG00000004838.13	8.23807	0.196283	0.725274	0.270633	0.786674	0.930482	ZMYND10
ENSG00000004864.13	191.661	-0.109025	0.158699	-0.686991	0.492089	0.793233	SLC25A13
ENSG00000004866.20	320.749	-0.160962	0.167578	-0.960519	0.336794	0.685887	ST7
ENSG00000004897.11	1235.16	0.102109	0.121737	0.838768	0.4016	0.737995	CDC27
ENSG00000004961.14	293.776	-0.0824961	0.151688	-0.543853	0.586542	0.846139	HCCS
ENSG00000004975.11	475.937	-0.160243	0.123607	-1.29639	0.194841	0.518334	DVL2
ENSG00000005007.12	1155.66	0.0528577	0.106644	0.495646	0.620144	0.861572	UPF1
ENSG00000005020.12	190.434	0.360101	0.191373	1.88167	0.0598806	0.260594	SKAP2
ENSG00000005022.5	1120.14	-0.0745815	0.117653	-0.633911	0.526139	0.814915	SLC25A5
ENSG00000005059.15	25.8354	-0.360014	0.375076	-0.959845	0.337133	0.685953	MCUB
ENSG00000005073.5	1511.71	0.75509	0.123267	6.12562	9.03295e-10	4.0399e-08	HOXA11
ENSG00000005075.15	271.54	-0.132758	0.171726	-0.773078	0.439476	0.763018	POLR2J
ENSG00000005100.12	372.286	0.252548	0.147968	1.70677	0.0878639	0.329911	DHX33
ENSG00000005102.12	4.6187	-3.29332	1.0284	-3.20236	0.00136306	#N/A	MEOX1
ENSG00000005108.15	12.5457	2.01518	1.05734	1.90589	0.0566642	0.251465	THSD7A
ENSG00000005156.11	422.089	0.104378	0.125879	0.829188	0.406998	0.741685	LIG3
ENSG00000005175.9	326.206	0.0579797	0.16038	0.361515	0.717715	0.904862	RPAP3
ENSG00000005187.11	13.8134	0.706388	0.657901	1.0737	0.282958	0.628668	ACSM3
ENSG00000005189.19	68.4655	0.018964	0.253901	0.0746904	0.940461	0.98588	REXO5
ENSG00000005194.14	441.497	-0.123892	0.149088	-0.831	0.405973	0.741387	CIAPIN1
ENSG00000005206.16	517.055	0.043403	0.143309	0.302864	0.761994	0.921684	SPPL2B
ENSG00000005238.19	432.29	-0.492117	0.134983	-3.64576	0.000266599	0.00382541	FAM214B
ENSG00000005243.9	543.42	-0.0121524	0.151818	-0.0800461	0.936201	0.985653	COPZ2
ENSG00000005249.12	29.5979	-0.299831	0.400058	-0.749469	0.453575	0.769903	PRKAR2B
ENSG00000005302.17	366.357	-0.221268	0.143191	-1.54526	0.122284	0.399825	MSL3
ENSG00000005339.14	789.415	-0.105339	0.157504	-0.668803	0.503621	0.800529	CREBBP
ENSG00000005379.15	40.8408	1.23125	0.488899	2.51842	0.0117884	0.0837835	TSPOAP1
ENSG00000005436.13	125.69	-0.203756	0.207483	-0.982036	0.326082	0.675463	GCFC2
ENSG00000005448.16	187.14	0.122982	0.183855	0.668907	0.503555	0.800529	WDR54
ENSG00000005469.11	337.991	-0.500134	0.135739	-3.68453	0.000229121	0.00338278	CROT
ENSG00000005483.20	762.289	-0.361614	0.16527	-2.18802	0.0286679	0.156396	KMT2E
ENSG00000005486.16	719.009	-0.245203	0.139353	-1.75958	0.0784789	0.307958	RHBDD2
ENSG00000005513.9	2.05168	-1.74394	1.58844	-1.0979	0.272249	#N/A	SOX8
ENSG00000005700.14	977.977	0.169752	0.121293	1.39951	0.161659	0.468109	IBTK
ENSG00000005801.16	109.298	-0.323622	0.206296	-1.56872	0.116712	0.389358	ZNF195
ENSG00000005810.17	1148.89	0.15091	0.160359	0.941075	0.346666	0.693663	MYCBP2
ENSG00000005812.10	484.602	0.0608501	0.141608	0.429709	0.667408	0.8834	FBXL3
ENSG00000005882.11	342.354	0.0843974	0.157468	0.535966	0.591982	0.847737	PDK2
ENSG00000005884.17	1313.01	-0.603945	0.129925	-4.64841	3.34511e-06	8.04169e-05	ITGA3
ENSG00000005889.15	453.448	0.117575	0.146688	0.80153	0.422825	0.750956	ZFX
ENSG00000005893.15	2751.6	0.282255	0.11494	2.45568	0.014062	0.0954388	LAMP2
ENSG00000005961.17	3.57773	-0.708539	1.40661	-0.503721	0.614457	#N/A	ITGA2B
ENSG00000006007.11	1341.46	0.0662406	0.103058	0.64275	0.520386	0.810387	GDE1
ENSG00000006015.17	183.388	-0.288962	0.183854	-1.5717	0.11602	0.388379	C19orf60
ENSG00000006016.10	20.4735	0.379296	0.517688	0.732673	0.463758	0.778392	CRLF1
ENSG00000006025.11	112.407	0.481276	0.227466	2.11582	0.0343601	0.176954	OSBPL7
ENSG00000006042.11	1574.17	-0.0890884	0.102909	-0.865697	0.386656	0.72453	TMEM98
ENSG00000006062.14	39.8193	0.0399583	0.330529	0.120892	0.903776	0.974295	MAP3K14
ENSG00000006118.14	707.687	-0.321573	0.123137	-2.6115	0.00901469	0.0684927	TMEM132A
ENSG00000006125.17	3277.4	-0.036137	0.09037	-0.399878	0.689246	0.894429	AP2B1
ENSG00000006194.9	374.959	0.0132114	0.14401	0.0917396	0.926905	0.982399	ZNF263
ENSG00000006282.20	459.497	-0.0147811	0.12811	-0.115378	0.908145	0.975667	SPATA20
ENSG00000006283.17	36.5417	0.127687	0.635323	0.20098	0.840714	0.95073	CACNA1G
ENSG00000006327.13	1300.19	-0.914547	0.25381	-3.60327	0.000314235	0.00439896	TNFRSF12A
ENSG00000006451.7	463.17	-0.133129	0.133295	-0.998754	0.317914	0.668012	RALA
ENSG00000006453.13	104.073	-0.123309	0.224088	-0.550271	0.582134	0.844262	BAIAP2L1
ENSG00000006459.10	95.8108	-0.656728	0.258079	-2.54468	0.0109378	0.0794901	KDM7A
ENSG00000006468.13	216.179	-1.11118	0.194868	-5.70223	1.18247e-08	4.59653e-07	ETV1
ENSG00000006530.15	266.5	0.181843	0.149837	1.2136	0.224899	0.558339	AGK
ENSG00000006534.15	455.096	0.0807004	0.136724	0.590243	0.555028	0.830528	ALDH3B1
ENSG00000006576.16	1244.06	0.0239166	0.144422	0.165602	0.86847	0.962313	PHTF2
ENSG00000006606.8	1.91591	-2.75828	1.92523	-1.4327	0.151943	#N/A	CCL26
ENSG00000006607.13	300.366	0.175789	0.166191	1.05776	0.290167	0.637081	FARP2
ENSG00000006611.15	2.19562	0	2.38659	0	1	#N/A	USH1C
ENSG00000006625.17	118.389	0.185145	0.19846	0.93291	0.350867	0.697762	GGCT
ENSG00000006634.7	151.747	-0.0981351	0.18614	-0.527212	0.598047	0.851327	DBF4
ENSG00000006638.11	54.7383	0.118646	0.304025	0.39025	0.696352	0.897979	TBXA2R
ENSG00000006652.13	431.466	-0.5872	0.144523	-4.06302	4.84417e-05	0.000854397	IFRD1
ENSG00000006695.10	105.447	-0.114887	0.227035	-0.506032	0.612834	0.857296	COX10
ENSG00000006704.10	373.295	0.422706	0.153189	2.75938	0.00579119	0.0491314	GTF2IRD1
ENSG00000006712.14	578.58	-0.00784692	0.134414	-0.0583788	0.953447	0.990526	PAF1
ENSG00000006715.15	677.503	0.0339707	0.111855	0.303704	0.761354	0.921528	VPS41
ENSG00000006740.16	21.2596	0.22489	0.518954	0.433353	0.664758	0.882012	ARHGAP44
ENSG00000006744.18	542.741	-0.0649369	0.126679	-0.512608	0.608225	0.856161	ELAC2
ENSG00000006747.14	25.8191	-0.0341808	0.449061	-0.0761163	0.939327	0.98576	SCIN
ENSG00000006756.15	493.556	-0.021199	0.128682	-0.164739	0.869149	0.962341	ARSD
ENSG00000006757.11	38.2298	0.215531	0.353657	0.609436	0.542235	0.825245	PNPLA4
ENSG00000006831.9	973.589	0.108159	0.109639	0.986503	0.323887	0.673541	ADIPOR2
ENSG00000006837.11	13.2585	0.20429	0.618209	0.330455	0.741056	0.913308	CDKL3
ENSG00000007047.14	331.17	-0.0472265	0.143075	-0.330082	0.741338	0.913415	MARK4
ENSG00000007062.11	2.05677	1.44398	2.32701	0.62053	0.534909	#N/A	PROM1
ENSG00000007080.10	325.525	-0.066813	0.157636	-0.423844	0.67168	0.885311	CCDC124
ENSG00000007168.12	1789.53	0.0872451	0.103086	0.846337	0.397365	0.7347	PAFAH1B1
ENSG00000007202.14	2604.54	-0.0618452	0.103022	-0.600308	0.548301	0.828188	KIAA0100
ENSG00000007237.18	53.3301	0.831727	0.352862	2.35709	0.0184189	0.116269	GAS7
ENSG00000007255.10	62.6464	-0.432165	0.386662	-1.11768	0.263702	0.608153	TRAPPC6A
ENSG00000007341.18	252.359	-0.0722194	0.170022	-0.424764	0.671009	0.885217	ST7L
ENSG00000007376.7	160.311	-0.281242	0.19857	-1.41633	0.156678	0.460082	RPUSD1
ENSG00000007384.15	854.033	-0.452134	0.12207	-3.70389	0.000212314	0.00317287	RHBDF1
ENSG00000007392.16	594.688	0.174794	0.121276	1.44129	0.149504	0.448342	LUC7L
ENSG00000007516.13	11.1039	-0.426043	0.8265	-0.515479	0.606219	0.855196	BAIAP3
ENSG00000007520.3	301.627	-0.220035	0.179133	-1.22834	0.219321	0.551807	TSR3
ENSG00000007541.16	400.704	-0.0453207	0.159282	-0.284531	0.776003	0.926209	PIGQ
ENSG00000007545.15	149.812	0.00535847	0.180379	0.0297067	0.976301	0.995314	CRAMP1
ENSG00000007866.19	773.338	-0.190664	0.112654	-1.69248	0.090555	0.335321	TEAD3
ENSG00000007923.15	526.629	0.0155187	0.126152	0.123016	0.902095	0.9737	DNAJC11
ENSG00000007944.14	271.36	0.337092	0.203417	1.65715	0.0974893	0.349809	MYLIP
ENSG00000007968.6	33.2441	0.544671	0.338576	1.60871	0.107679	0.371005	E2F2
ENSG00000008018.8	1223.85	-0.0192617	0.11624	-0.165707	0.868388	0.962313	PSMB1
ENSG00000008083.13	291.495	0.11784	0.156583	0.752571	0.451708	0.769132	JARID2
ENSG00000008086.11	181.876	0.0914279	0.182455	0.501099	0.616301	0.858555	CDKL5
ENSG00000008118.9	176.565	-0.337948	0.202442	-1.66936	0.0950466	0.344971	CAMK1G
ENSG00000008128.22	42.3103	0.445457	0.371584	1.19881	0.230602	0.567038	CDK11A
ENSG00000008130.15	504.899	-0.107335	0.136701	-0.785181	0.432347	0.757912	NADK
ENSG00000008226.19	4.20567	1.58194	1.80577	0.876047	0.381005	#N/A	DLEC1
ENSG00000008256.15	501.692	-0.818035	0.115263	-7.0971	1.27401e-12	8.5192e-11	CYTH3
ENSG00000008277.14	7.6993	-0.201248	0.92878	-0.216679	0.828458	0.945564	ADAM22
ENSG00000008282.8	1057.66	0.149481	0.113509	1.31691	0.18787	0.508529	SYPL1
ENSG00000008283.15	296.85	-0.290205	0.162717	-1.7835	0.0745054	0.298086	CYB561
ENSG00000008294.20	1525.13	0.0663807	0.128154	0.517975	0.604476	0.854366	SPAG9
ENSG00000008300.16	93.4004	0.183299	0.318514	0.57548	0.564967	0.835472	CELSR3
ENSG00000008311.14	450.347	0.360562	0.156907	2.29793	0.0215659	0.129895	AASS
ENSG00000008324.11	78.2662	0.315751	0.255318	1.2367	0.216199	0.54646	SS18L2
ENSG00000008382.15	57.0569	-0.237555	0.293415	-0.809622	0.418157	0.747396	MPND
ENSG00000008394.12	2953.87	0.303669	0.131255	2.31357	0.0206911	0.126395	MGST1
ENSG00000008405.11	307.175	0.17592	0.149523	1.17654	0.239378	0.578092	CRY1
ENSG00000008441.16	353.043	0.0812779	0.173789	0.467681	0.640013	0.872299	NFIX
ENSG00000008513.14	818.806	-0.603245	0.15761	-3.82747	0.000129468	0.00206176	ST3GAL1
ENSG00000008517.16	11.8278	-0.176833	0.557376	-0.31726	0.751046	0.917738	IL32
ENSG00000008710.19	1676.48	-0.408637	0.155903	-2.6211	0.00876466	0.0668882	PKD1
ENSG00000008735.13	3.09889	-1.44182	1.35842	-1.06139	0.288514	#N/A	MAPK8IP2
ENSG00000008838.19	735.959	0.0666201	0.121477	0.548417	0.583406	0.844947	MED24
ENSG00000008853.16	438.237	0.40341	0.18087	2.23038	0.0257221	0.145811	RHOBTB2
ENSG00000008869.11	339.152	0.0316781	0.146025	0.216936	0.828258	0.945414	HEATR5B
ENSG00000008952.16	1946.59	0.3639	0.119447	3.04654	0.00231495	0.0237268	SEC62
ENSG00000008988.9	2827.1	-0.0528244	0.129615	-0.407549	0.683605	0.891183	RPS20
ENSG00000009307.15	5429.52	0.00241539	0.0824529	0.0292941	0.97663	0.995418	CSDE1
ENSG00000009335.17	1342.52	0.094273	0.103356	0.912118	0.361707	0.705802	UBE3C
ENSG00000009413.15	907.402	-0.0313866	0.154593	-0.203027	0.839114	0.950431	REV3L
ENSG00000009780.15	75.535	-0.185312	0.285834	-0.648318	0.516779	0.80834	FAM76A
ENSG00000009830.11	579.456	0.238743	0.13012	1.83479	0.0665361	0.278836	POMT2
ENSG00000009844.15	599.508	0.421119	0.123474	3.41058	0.000648254	0.00817737	VTA1
ENSG00000009954.10	1431.68	-0.160953	0.108408	-1.4847	0.137624	0.427938	BAZ1B
ENSG00000010017.12	605.571	-0.122617	0.111704	-1.0977	0.272336	0.617255	RANBP9
ENSG00000010030.13	2.09423	-0.524711	1.69645	-0.309299	0.757094	#N/A	ETV7
ENSG00000010072.15	181.298	0.211633	0.1839	1.15081	0.249812	0.590453	SPRTN
ENSG00000010165.19	375.94	0.166948	0.129469	1.28948	0.197231	0.522171	METTL13
ENSG00000010219.13	222.779	0.0733121	0.177378	0.413309	0.67938	0.88875	DYRK4
ENSG00000010244.18	1370.43	0.00152938	0.0971238	0.0157468	0.987436	0.998234	ZNF207
ENSG00000010256.10	1674.79	-0.0664796	0.138831	-0.478851	0.632044	0.867834	UQCRC1
ENSG00000010270.13	433.284	-0.0840728	0.132952	-0.632355	0.527155	0.815483	STARD3NL
ENSG00000010278.12	595.986	-0.273769	0.139054	-1.96879	0.0489769	0.226852	CD9
ENSG00000010292.12	1250.65	0.143889	0.121497	1.1843	0.236294	0.574571	NCAPD2
ENSG00000010295.19	343.842	-0.474352	0.147235	-3.22173	0.00127421	0.014506	IFFO1
ENSG00000010310.8	14.5171	-1.81504	0.671187	-2.70423	0.00684627	0.0557043	GIPR
ENSG00000010318.20	55.2148	0.672095	0.30304	2.21784	0.0265655	0.148575	PHF7
ENSG00000010322.15	1782.33	-0.00315877	0.11119	-0.0284089	0.977336	0.995917	NISCH
ENSG00000010361.13	84.9302	-0.125771	0.27386	-0.459255	0.646051	0.875096	FUZ
ENSG00000010404.17	1399.22	0.081274	0.116425	0.69808	0.485127	0.789535	IDS
ENSG00000010438.16	10.48	-0.644953	0.580137	-1.11173	0.266256	0.610663	PRSS3
ENSG00000010539.11	74.7344	0.00041453	0.242938	0.00170632	0.998639	1	ZNF200
ENSG00000010610.9	7.29971	-0.611024	0.821247	-0.74402	0.456864	0.773418	CD4
ENSG00000010626.14	92.2995	-0.20161	0.278234	-0.724605	0.468695	0.782293	LRRC23
ENSG00000010704.18	292.05	0.207936	0.15763	1.31914	0.187121	0.507899	HFE
ENSG00000010803.16	259.857	-0.341927	0.150014	-2.27931	0.0226489	0.134131	SCMH1
ENSG00000010810.17	389.748	0.197339	0.174921	1.12816	0.259251	0.602529	FYN
ENSG00000010818.9	1047.78	-0.0868713	0.149736	-0.580161	0.561806	0.833212	HIVEP2
ENSG00000011007.12	713.38	0.15405	0.109075	1.41233	0.157852	0.461958	ELOA
ENSG00000011009.10	373.241	-0.496245	0.157695	-3.14687	0.00165027	0.0179278	LYPLA2
ENSG00000011021.21	336.63	-0.0395348	0.153101	-0.258227	0.796232	0.932512	CLCN6
ENSG00000011028.13	15707.5	-0.104955	0.0861563	-1.21819	0.223151	0.556996	MRC2
ENSG00000011052.21	7.60234	-0.311498	0.813969	-0.382691	0.701949	0.900817	NME1-NME2
ENSG00000011083.8	6.07325	-1.54997	1.77066	-0.875363	0.381377	#N/A	SLC6A7
ENSG00000011105.12	1529.51	0.322762	0.0963919	3.34843	0.000812695	0.00992453	TSPAN9
ENSG00000011114.14	567.802	-0.0220412	0.153527	-0.143565	0.885844	0.968138	BTBD7
ENSG00000011132.11	199.994	-0.176284	0.188512	-0.935129	0.349722	0.697065	APBA3
ENSG00000011143.16	134.732	-0.0348799	0.216455	-0.161142	0.871982	0.963389	MKS1
ENSG00000011198.7	289.529	0.225709	0.165439	1.3643	0.172474	0.485953	ABHD5
ENSG00000011201.11	48.1514	-3.70526	1.74665	-2.12135	0.0338922	0.175381	ANOS1
ENSG00000011243.17	612.62	-0.159419	0.136459	-1.16825	0.242705	0.582581	AKAP8L
ENSG00000011258.15	171.864	0.0640785	0.18356	0.349088	0.727024	0.908386	MBTD1
ENSG00000011260.13	337.119	-0.163516	0.144165	-1.13423	0.256698	0.598451	UTP18
ENSG00000011275.18	908.653	-0.101109	0.10826	-0.933942	0.350334	0.697591	RNF216
ENSG00000011295.15	318.185	-0.0232709	0.154529	-0.150593	0.880297	0.966429	TTC19
ENSG00000011304.19	1915.48	-0.110542	0.107554	-1.02779	0.30405	0.651974	PTBP1
ENSG00000011332.19	23.2938	0.0172497	0.469084	0.0367732	0.970666	0.994179	DPF1
ENSG00000011347.9	28.9755	-0.0809248	0.370365	-0.2185	0.827039	0.945119	SYT7
ENSG00000011376.9	309.221	0.131651	0.154026	0.854732	0.3927	0.730459	LARS2
ENSG00000011405.13	743.265	0.267405	0.189615	1.41025	0.158465	0.462471	PIK3C2A
ENSG00000011422.11	1129.86	-0.637188	0.117409	-5.42707	5.72872e-08	2.00797e-06	PLAUR
ENSG00000011426.10	1497.33	0.222128	0.302126	0.735216	0.462208	0.777797	ANLN
ENSG00000011451.17	580.678	-0.302143	0.127656	-2.36685	0.0179403	0.113936	WIZ
ENSG00000011454.16	740.282	0.110847	0.129249	0.857628	0.391098	0.729107	RABGAP1
ENSG00000011465.16	22421.7	0.149548	0.109491	1.36585	0.171986	0.485273	DCN
ENSG00000011478.11	265.619	0.360069	0.187863	1.91666	0.0552807	0.246917	QPCTL
ENSG00000011485.14	581.415	-0.0500045	0.130964	-0.38182	0.702595	0.90108	PPP5C
ENSG00000011523.13	133.743	-0.00977972	0.198441	-0.0492828	0.960694	0.992059	CEP68
ENSG00000011566.14	428.145	0.149341	0.160273	0.931791	0.351444	0.698303	MAP4K3
ENSG00000011638.10	270.753	0.0182495	0.164697	0.110807	0.91177	0.977142	TMEM159
ENSG00000012048.20	217.876	0.323193	0.160193	2.01753	0.0436403	0.209605	BRCA1
ENSG00000012061.15	546.05	-0.226853	0.129708	-1.74895	0.0802999	0.312555	ERCC1
ENSG00000012124.16	4.97646	-0.501382	0.864933	-0.579677	0.562132	#N/A	CD22
ENSG00000012171.19	615.29	0.0454699	0.164253	0.276829	0.781911	0.92908	SEMA3B
ENSG00000012174.11	527.602	0.445484	0.140011	3.18177	0.00146377	0.0162609	MBTPS2
ENSG00000012211.12	63.0221	-0.360164	0.29852	-1.2065	0.227625	0.562226	PRICKLE3
ENSG00000012232.8	1033.63	-0.259325	0.115723	-2.24091	0.0250319	0.143374	EXTL3
ENSG00000012660.13	1520.12	0.280954	0.103039	2.72666	0.00639783	0.0528993	ELOVL5
ENSG00000012822.15	1317.7	-0.11793	0.111097	-1.0615	0.288462	0.635256	CALCOCO1
ENSG00000012963.14	326.363	-0.215859	0.139348	-1.54907	0.121365	0.398144	UBR7
ENSG00000012983.11	826.632	-0.0821562	0.132655	-0.619321	0.535705	0.820372	MAP4K5
ENSG00000013016.15	1024.24	-0.522168	0.110373	-4.73092	2.23506e-06	5.5978e-05	EHD3
ENSG00000013275.7	867.37	0.0219631	0.136801	0.160547	0.87245	0.963434	PSMC4
ENSG00000013288.8	1417.55	-0.0708805	0.112602	-0.629478	0.529036	0.816724	MAN2B2
ENSG00000013297.10	30.588	-1.33454	0.451537	-2.95555	0.00312108	0.0304267	CLDN11
ENSG00000013306.15	765.25	-0.1457	0.125982	-1.15651	0.247471	0.588323	SLC25A39
ENSG00000013364.18	1933.37	-0.289727	0.107765	-2.68851	0.00717711	0.0574159	MVP
ENSG00000013374.15	670.457	0.203118	0.113513	1.78938	0.0735541	0.295741	NUB1
ENSG00000013375.15	1452.59	0.362498	0.120603	3.0057	0.00264968	0.0263914	PGM3
ENSG00000013392.7	131.831	0.515103	0.228047	2.25875	0.0238987	0.139022	RWDD2A
ENSG00000013441.15	730.06	-0.306548	0.12278	-2.49673	0.0125345	0.0876458	CLK1
ENSG00000013503.9	147.403	-0.094047	0.191918	-0.490037	0.624108	0.863682	POLR3B
ENSG00000013523.9	372.824	0.171358	0.147131	1.16466	0.244155	0.583703	ANGEL1
ENSG00000013561.17	594.025	0.025357	0.119329	0.212496	0.83172	0.947638	RNF14
ENSG00000013563.13	1412.98	-0.0427057	0.114749	-0.372167	0.709768	0.903276	DNASE1L1
ENSG00000013573.16	136.071	-0.118598	0.196846	-0.60249	0.546848	0.82788	DDX11
ENSG00000013583.8	529.789	-0.261705	0.134401	-1.94719	0.0515122	0.235116	HEBP1
ENSG00000013588.7	1074.25	1.71222	0.118744	14.4194	3.90874e-47	2.34099e-44	GPRC5A
ENSG00000013619.13	173.099	-0.368113	0.242903	-1.51547	0.129652	0.413397	MAMLD1
ENSG00000013810.18	605.722	0.0158973	0.153558	0.103526	0.917545	0.978738	TACC3
ENSG00000014123.9	772.883	0.440606	0.155481	2.83382	0.00459949	0.0411148	UFL1
ENSG00000014138.8	224.838	0.131667	0.148496	0.886667	0.375258	0.718142	POLA2
ENSG00000014164.6	148.986	0.0683267	0.225025	0.303641	0.761402	0.921528	ZC3H3
ENSG00000014216.15	1299.08	-0.215562	0.114016	-1.89062	0.0586752	0.257045	CAPN1
ENSG00000014257.15	4.46422	0.76297	0.92602	0.823923	0.409983	#N/A	ACPP
ENSG00000014641.17	1539.14	0.109345	0.109242	1.00094	0.316857	0.667387	MDH1
ENSG00000014824.13	1067.09	0.27882	0.122316	2.2795	0.0226371	0.134131	SLC30A9
ENSG00000014914.20	266.831	-0.502627	0.144607	-3.47583	0.000509281	0.00670684	MTMR11
ENSG00000014919.12	385.663	0.177766	0.136557	1.30178	0.192992	0.515907	COX15
ENSG00000015153.14	112.6	0.0290682	0.217348	0.13374	0.893608	0.97015	YAF2
ENSG00000015171.19	1043.34	0.139491	0.116556	1.19677	0.231394	0.568352	ZMYND11
ENSG00000015285.10	2.38436	1.44411	2.32328	0.621581	0.534218	#N/A	WAS
ENSG00000015475.18	176.125	-0.241326	0.178953	-1.34855	0.177482	0.492857	BID
ENSG00000015479.18	50.6806	0.855507	0.37104	2.3057	0.0211273	0.12825	MATR3
ENSG00000015532.9	788.591	0.0328122	0.12223	0.268448	0.788355	0.930577	XYLT2
ENSG00000015676.17	933.804	-0.0797196	0.103887	-0.767368	0.442863	0.765201	NUDCD3
ENSG00000016864.18	1241.65	0.198048	0.109865	1.80265	0.0714425	0.29077	GLT8D1
ENSG00000017260.19	1875.37	0.0601043	0.0895345	0.671298	0.502031	0.799397	ATP2C1
ENSG00000017427.15	314.063	0.0160321	1.19709	0.0133926	0.989315	0.998529	IGF1
ENSG00000017483.14	153.512	-0.146925	0.177261	-0.828864	0.407181	0.741823	SLC38A5
ENSG00000017797.12	942.675	0.270217	0.103581	2.60874	0.00908755	0.0688943	RALBP1
ENSG00000018189.12	469.145	0.217465	0.135942	1.59969	0.109668	0.37495	RUFY3
ENSG00000018236.14	6.12196	0.224082	0.983817	0.227768	0.819827	#N/A	CNTN1
ENSG00000018408.14	1031.26	0.188573	0.151375	1.24574	0.212862	0.542308	WWTR1
ENSG00000018510.13	512.3	0.279317	0.135562	2.06044	0.0393566	0.195576	AGPS
ENSG00000018610.13	177.135	0.231465	0.180687	1.28103	0.200183	0.525849	CXorf56
ENSG00000018699.11	133.702	-0.0755104	0.202509	-0.372874	0.709242	0.902856	TTC27
ENSG00000018869.16	29.4888	0.159674	0.421658	0.378682	0.704924	0.9014	ZNF582
ENSG00000019144.18	1334.27	-0.727023	0.127075	-5.72121	1.05766e-08	4.12727e-07	PHLDB1
ENSG00000019485.13	50.9023	0.291749	0.327947	0.889624	0.373668	0.717056	PRDM11
ENSG00000019549.9	912.179	0.348202	0.122625	2.83957	0.00451747	0.0405659	SNAI2
ENSG00000019582.14	16.7679	-0.576614	0.550558	-1.04733	0.29495	0.642434	CD74
ENSG00000019991.15	1005.4	0.64966	0.323207	2.01004	0.0444267	0.211757	HGF
ENSG00000019995.6	802.866	0.681297	0.128004	5.32248	1.02362e-07	3.43076e-06	ZRANB1
ENSG00000020129.15	810.516	0.154545	0.143169	1.07946	0.280383	0.625572	NCDN
ENSG00000020181.17	1098.17	-0.218848	0.107519	-2.03543	0.041808	0.204133	ADGRA2
ENSG00000020256.19	160.109	0.0454501	0.190268	0.238874	0.811203	0.938921	ZFP64
ENSG00000020426.10	191.527	-0.13789	0.178563	-0.772224	0.439982	0.763415	MNAT1
ENSG00000020577.13	582.022	-0.302771	0.141781	-2.13548	0.0327222	0.171133	SAMD4A
ENSG00000020922.12	248.142	0.339423	0.168863	2.01005	0.0444257	0.211757	MRE11
ENSG00000021300.13	3.58166	-0.70993	1.34921	-0.526183	0.598761	#N/A	PLEKHB1
ENSG00000021355.12	294.867	0.01404	0.159466	0.0880438	0.929842	0.983356	SERPINB1
ENSG00000021574.11	221.895	0.433045	0.194317	2.22855	0.0258441	0.146083	SPAST
ENSG00000021645.18	441.898	1.20132	0.194745	6.16868	6.88607e-10	3.16664e-08	NRXN3
ENSG00000021762.19	638.414	0.179165	0.126664	1.41449	0.157217	0.461213	OSBPL5
ENSG00000021776.10	760.299	-0.0554613	0.119153	-0.465463	0.6416	0.873095	AQR
ENSG00000021826.14	133.505	0.396566	0.207829	1.90813	0.0563742	0.250421	CPS1
ENSG00000022267.16	1102.45	0.260552	0.131501	1.98136	0.0475507	0.222314	FHL1
ENSG00000022277.12	948.7	-0.0666822	0.12879	-0.517761	0.604625	0.854402	RTFDC1
ENSG00000022556.15	2.15297	-0.0651745	1.31372	-0.0496106	0.960433	#N/A	NLRP2
ENSG00000022567.9	94.4708	0.374724	0.263051	1.42453	0.154292	0.455601	SLC45A4
ENSG00000022840.15	1208.76	-0.087354	0.121288	-0.720223	0.471388	0.782873	RNF10
ENSG00000022976.15	115.712	0.0265065	0.209391	0.126589	0.899266	0.972487	ZNF839
ENSG00000023041.11	311.981	-0.0751207	0.140833	-0.533404	0.593754	0.848679	ZDHHC6
ENSG00000023171.16	67.1641	-0.271696	0.269476	-1.00824	0.31334	0.662613	GRAMD1B
ENSG00000023191.16	2192.18	-0.181212	0.119491	-1.51652	0.129387	0.413379	RNH1
ENSG00000023228.13	1154.16	0.130023	0.103872	1.25176	0.210656	0.539265	NDUFS1
ENSG00000023287.12	819.048	0.0605404	0.161525	0.374805	0.707805	0.902028	RB1CC1
ENSG00000023318.7	1398.63	0.0857435	0.109017	0.786514	0.431567	0.757733	ERP44
ENSG00000023330.14	622.537	0.17667	0.118786	1.48729	0.136937	0.426574	ALAS1
ENSG00000023445.13	11.6297	-1.10355	0.551594	-2.00066	0.0454291	0.215268	BIRC3
ENSG00000023516.8	925.314	0.259245	0.177926	1.45704	0.145105	0.441566	AKAP11
ENSG00000023572.8	96.8981	-0.547499	0.24944	-2.19491	0.0281701	0.154845	GLRX2
ENSG00000023608.4	258.667	0.571033	0.162542	3.51315	0.000442833	0.00593387	SNAPC1
ENSG00000023697.12	271.926	0.0827017	0.151606	0.545504	0.585407	0.845769	DERA
ENSG00000023734.10	1909.85	0.152134	0.0915624	1.66153	0.0966068	0.348002	STRAP
ENSG00000023839.10	6.91313	-1.68591	0.963305	-1.75013	0.0800953	#N/A	ABCC2
ENSG00000023892.10	9.46744	-0.715347	0.686509	-1.04201	0.297409	0.645228	DEF6
ENSG00000023902.13	488.499	-0.668906	0.134744	-4.96426	6.89629e-07	1.94172e-05	PLEKHO1
ENSG00000023909.9	335.553	0.48467	0.149831	3.23478	0.00121738	0.0139512	GCLM
ENSG00000024048.10	488.618	0.0104704	0.141888	0.073793	0.941175	0.986161	UBR2
ENSG00000024422.11	2918.47	-0.054693	0.100049	-0.54666	0.584612	0.845587	EHD2
ENSG00000024526.16	366.234	0.536115	0.187283	2.86259	0.00420192	0.0384339	DEPDC1
ENSG00000024862.17	173.041	0.552328	0.195719	2.82205	0.00477181	0.0422984	CCDC28A
ENSG00000025039.14	3.61157	-0.160824	1.15005	-0.139841	0.888786	#N/A	RRAGD
ENSG00000025156.12	230.842	0.273903	0.175321	1.56229	0.118219	0.392118	HSF2
ENSG00000025293.16	727.431	0.514318	0.112713	4.56308	5.04079e-06	0.000117292	PHF20
ENSG00000025423.11	34.394	0.153147	0.5708	0.268303	0.788466	0.930577	HSD17B6
ENSG00000025434.18	81.3131	0.611817	0.291081	2.10188	0.0355642	0.18151	NR1H3
ENSG00000025708.13	51.7993	0.467616	0.357635	1.30752	0.191035	0.513176	TYMP
ENSG00000025770.18	313.087	-0.169691	0.152609	-1.11194	0.266165	0.610663	NCAPH2
ENSG00000025772.7	324.897	-0.513706	0.148853	-3.45109	0.000558325	0.00721476	TOMM34
ENSG00000025796.13	1549.64	0.126762	0.0986238	1.28531	0.198683	0.524464	SEC63
ENSG00000025800.13	1402.58	0.31598	0.111788	2.82661	0.00470436	0.0418351	KPNA6
ENSG00000026025.15	29771.6	-0.51183	0.114874	-4.45556	8.36741e-06	0.000180095	VIM
ENSG00000026036.21	25.356	-0.6334	0.392681	-1.61301	0.106742	0.368648	RTEL1-TNFRSF6B
ENSG00000026103.21	1168.71	0.309092	0.116239	2.6591	0.0078349	0.0618131	FAS
ENSG00000026297.15	185.409	-0.079193	0.190866	-0.414915	0.678204	0.888385	RNASET2
ENSG00000026508.17	9366.1	-0.47749	0.0904586	-5.27855	1.30211e-07	4.27061e-06	CD44
ENSG00000026559.13	116.153	1.16681	0.264837	4.40578	1.05405e-05	0.000219992	KCNG1
ENSG00000026652.13	252.434	0.0983946	0.16653	0.59085	0.554621	0.830424	AGPAT4
ENSG00000026950.16	623.987	0.0669565	0.129447	0.517251	0.604981	0.854642	BTN3A1
ENSG00000027001.9	174.377	-0.560081	0.167545	-3.34287	0.000829173	0.0100993	MIPEP
ENSG00000027075.14	5.96039	1.41108	1.17201	1.20398	0.228597	#N/A	PRKCH
ENSG00000027697.13	504.978	0.169092	0.141525	1.19478	0.232171	0.569572	IFNGR1
ENSG00000027847.13	425.558	0.0827771	0.142257	0.581884	0.560645	0.832602	B4GALT7
ENSG00000027869.11	2.37029	0	2.30613	0	1	#N/A	SH2D2A
ENSG00000028116.16	208.317	0.0273485	0.170264	0.160624	0.872389	0.963434	VRK2
ENSG00000028137.18	460.016	2.88147	0.17908	16.0904	2.97774e-58	2.73455e-55	TNFRSF1B
ENSG00000028203.17	518.833	-0.440803	0.120721	-3.65143	0.000260786	0.00377636	VEZT
ENSG00000028277.21	193.071	-2.24954	0.187948	-11.9689	5.16791e-33	1.58196e-30	POU2F2
ENSG00000028310.17	461.58	-0.230526	0.127615	-1.80642	0.0708533	0.289187	BRD9
ENSG00000028528.14	1179.49	0.0696631	0.0925651	0.752585	0.451699	0.769132	SNX1
ENSG00000028839.9	134.398	0.138992	0.191308	0.726538	0.467509	0.781596	TBPL1
ENSG00000029153.14	317.406	-0.285641	0.160825	-1.7761	0.0757171	0.301229	ARNTL2
ENSG00000029363.16	1348.7	0.288316	0.130898	2.2026	0.027623	0.152811	BCLAF1
ENSG00000029364.11	1340.41	0.316466	0.12125	2.61002	0.00905374	0.0686758	SLC39A9
ENSG00000029534.19	26.6416	-1.05228	0.429678	-2.449	0.0143253	0.0965885	ANK1
ENSG00000029639.10	100.783	-0.691632	0.236469	-2.92483	0.00344649	0.0328096	TFB1M
ENSG00000029725.16	679.01	-0.395947	0.113668	-3.48336	0.000495157	0.00653958	RABEP1
ENSG00000029993.14	391.431	0.0649275	0.161844	0.401174	0.688292	0.89378	HMGB3
ENSG00000030066.13	592.492	0.245935	0.134591	1.82728	0.0676582	0.281568	NUP160
ENSG00000030110.12	300.492	-0.177084	0.147288	-1.2023	0.229249	0.565121	BAK1
ENSG00000030304.13	2.08608	-0.963338	2.0224	-0.476333	0.633837	#N/A	MUSK
ENSG00000030419.16	96.0544	0.218439	0.277944	0.785911	0.43192	0.757791	IKZF2
ENSG00000030582.17	6186.77	-0.0922748	0.112555	-0.819822	0.412318	0.745078	GRN
ENSG00000031003.10	280.613	-0.379617	0.15216	-2.49486	0.0126007	0.0879765	FAM13B
ENSG00000031081.10	326.162	-0.213291	0.146479	-1.45613	0.145358	0.44162	ARHGAP31
ENSG00000031691.6	52.2766	0.465011	0.268165	1.73405	0.0829095	0.318394	CENPQ
ENSG00000031698.12	1339.39	-0.463872	0.114595	-4.04793	5.1672e-05	0.000905575	SARS
ENSG00000031823.14	468.938	-0.0941002	0.125076	-0.752344	0.451844	0.769237	RANBP3
ENSG00000032219.18	288.536	0.110084	0.145226	0.75802	0.448439	0.768265	ARID4A
ENSG00000032389.12	182.588	-0.0766682	0.188648	-0.406408	0.684443	0.891521	EIPR1
ENSG00000032444.15	960.189	0.0378412	0.121604	0.311184	0.755661	0.91899	PNPLA6
ENSG00000032742.17	68.3576	0.0501989	0.266886	0.188092	0.850805	0.955138	IFT88
ENSG00000033011.11	494.209	0.00112047	0.140011	0.00800273	0.993615	0.999129	ALG1
ENSG00000033030.13	169.02	-0.312023	0.171655	-1.81773	0.0691051	0.285007	ZCCHC8
ENSG00000033050.7	831.172	0.0313535	0.106427	0.2946	0.7683	0.923905	ABCF2
ENSG00000033100.16	2604.19	-0.159977	0.102981	-1.55346	0.120314	0.396109	CHPF2
ENSG00000033170.16	422.038	-0.375849	0.13047	-2.88072	0.00396762	0.036509	FUT8
ENSG00000033178.12	646.072	-0.113329	0.135651	-0.835446	0.403467	0.739813	UBA6
ENSG00000033327.12	902.989	0.599722	0.146379	4.09705	4.18441e-05	0.000752484	GAB2
ENSG00000033627.16	643.188	-0.183242	0.119258	-1.53651	0.124412	0.403527	ATP6V0A1
ENSG00000033800.13	396.468	0.225452	0.139148	1.62023	0.105183	0.365961	PIAS1
ENSG00000033867.16	578.451	-0.233254	0.314847	-0.74085	0.458784	0.774859	SLC4A7
ENSG00000034053.14	110.276	-0.554293	0.199942	-2.77226	0.0055668	0.0475607	APBA2
ENSG00000034152.18	532.559	-1.28486	0.149911	-8.57081	1.02763e-17	1.08889e-15	MAP2K3
ENSG00000034239.10	33.6871	0.387363	0.524762	0.738169	0.460412	0.776554	EFCAB1
ENSG00000034510.5	11493.8	-0.000899673	0.152164	-0.00591252	0.995283	0.999491	TMSB10
ENSG00000034533.11	67.3789	-0.207065	0.261765	-0.791036	0.428923	0.755479	ASTE1
ENSG00000034677.12	575.439	-0.102633	0.144171	-0.711887	0.476535	0.785763	RNF19A
ENSG00000034693.14	111.132	-0.146148	0.215223	-0.679051	0.497106	0.795932	PEX3
ENSG00000034713.7	715.102	0.0803316	0.132147	0.607896	0.543257	0.825614	GABARAPL2
ENSG00000035115.21	251.058	0.114363	0.178386	0.641099	0.521458	0.811726	SH3YL1
ENSG00000035141.7	345.062	0.0230842	0.150909	0.152968	0.878424	0.966091	FAM136A
ENSG00000035403.17	5914.76	-0.344086	0.112604	-3.05572	0.00224523	0.0231497	VCL
ENSG00000035499.12	62.9444	0.265444	0.262196	1.01239	0.311353	0.660047	DEPDC1B
ENSG00000035664.11	16.6352	-0.798828	0.651437	-1.22626	0.220103	0.552255	DAPK2
ENSG00000035681.7	536.745	-0.272691	0.122361	-2.22858	0.0258419	0.146083	NSMAF
ENSG00000035687.9	554.624	-0.320616	0.129018	-2.48505	0.0129532	0.0897537	ADSS
ENSG00000035862.12	21896.5	0.072992	0.0888044	0.821941	0.41111	0.74455	TIMP2
ENSG00000035928.15	636.833	0.00240018	0.115308	0.0208154	0.983393	0.997293	RFC1
ENSG00000036054.12	613.054	0.0131841	0.139747	0.0943424	0.924837	0.981406	TBC1D23
ENSG00000036257.12	783.354	-0.112363	0.106793	-1.05215	0.292729	0.640257	CUL3
ENSG00000036530.8	6.23835	-0.507453	0.886634	-0.572337	0.567094	#N/A	CYP46A1
ENSG00000036549.12	487.68	-0.059316	0.128229	-0.462578	0.643667	0.874149	ZZZ3
ENSG00000036672.15	3.47883	1.35654	1.4506	0.935161	0.349705	#N/A	USP2
ENSG00000037042.8	256.195	-0.244331	0.174832	-1.39752	0.162258	0.468679	TUBG2
ENSG00000037241.7	202.921	0.0803353	0.188795	0.425515	0.670461	0.88508	RPL26L1
ENSG00000037474.14	556.778	-0.102345	0.120764	-0.847482	0.396726	0.734307	NSUN2
ENSG00000037637.10	323.935	0.173349	0.141748	1.22294	0.221354	0.553786	FBXO42
ENSG00000037749.11	437.45	0.239213	0.196857	1.21516	0.224304	0.557657	MFAP3
ENSG00000037757.13	275.634	-0.0219198	0.159631	-0.137316	0.890781	0.968893	MRI1
ENSG00000037897.16	103.308	-0.144466	0.216995	-0.665759	0.505565	0.801953	METTL1
ENSG00000037965.5	2.8228	-1.0419	1.2273	-0.84893	0.39592	#N/A	HOXC8
ENSG00000038002.8	218.264	-0.118166	0.168591	-0.700906	0.483362	0.788875	AGA
ENSG00000038210.12	139.351	0.3636	0.221578	1.64096	0.100806	0.357499	PI4K2B
ENSG00000038219.12	1005.73	0.165286	0.15936	1.03719	0.299648	0.646699	BOD1L1
ENSG00000038274.16	756.856	0.115095	0.124324	0.92577	0.354566	0.700783	MAT2B
ENSG00000038358.14	487.183	-0.10905	0.135707	-0.803567	0.421647	0.749826	EDC4
ENSG00000038382.18	2408.79	-0.246539	0.132913	-1.8549	0.0636111	0.271367	TRIO
ENSG00000038427.15	2166.61	0.154234	0.249103	0.61916	0.535811	0.820372	VCAN
ENSG00000038532.14	286.832	-0.0607342	0.145749	-0.416705	0.676894	0.887598	CLEC16A
ENSG00000038945.14	2.14093	1.47798	2.26142	0.653564	0.513392	#N/A	MSR1
ENSG00000039123.15	684.914	0.0374784	0.110213	0.340054	0.733816	0.910697	SKIV2L2
ENSG00000039139.9	32.6644	-0.540371	0.408773	-1.32194	0.186189	0.506489	DNAH5
ENSG00000039319.16	785.153	0.363383	0.163006	2.22926	0.0257968	0.146083	ZFYVE16
ENSG00000039523.19	517.402	-0.745275	0.141347	-5.27266	1.34462e-07	4.39957e-06	RIPOR1
ENSG00000039537.13	12.2652	0.350814	0.859802	0.408017	0.683261	0.890971	C6
ENSG00000039560.13	3683.2	0.0235966	0.0836923	0.281945	0.777986	0.926975	RAI14
ENSG00000039600.10	2.3322	1.21755	1.41136	0.862675	0.388316	#N/A	SOX30
ENSG00000039650.11	279.726	-0.491074	0.153277	-3.20384	0.00135608	0.0152614	PNKP
ENSG00000040199.18	214.417	-0.341298	0.203755	-1.67504	0.0939257	0.342463	PHLPP2
ENSG00000040275.16	664.583	-0.402245	0.157364	-2.55614	0.010584	0.0773106	SPDL1
ENSG00000040341.17	269.925	0.0395876	0.150155	0.263644	0.792054	0.931701	STAU2
ENSG00000040487.12	195.03	-0.269549	0.176053	-1.53107	0.125753	0.40625	PQLC2
ENSG00000040531.14	232.411	-0.28569	0.17411	-1.64086	0.100826	0.357499	CTNS
ENSG00000040608.13	7.90842	-1.00327	0.782685	-1.28183	0.199901	0.52568	RTN4R
ENSG00000040633.12	439.577	-0.121221	0.126051	-0.961683	0.336209	0.685339	PHF23
ENSG00000040933.15	384.07	0.403226	0.151143	2.66784	0.00763395	0.060505	INPP4A
ENSG00000041353.9	42.611	-0.49815	0.301262	-1.65355	0.0982196	0.351353	RAB27B
ENSG00000041357.15	948.822	-0.0542404	0.126589	-0.428478	0.668303	0.883651	PSMA4
ENSG00000041515.15	17.3631	1.52666	0.607855	2.51155	0.0120203	0.0850436	MYO16
ENSG00000041802.10	321.497	0.00446572	0.137751	0.0324189	0.974138	0.99494	LSG1
ENSG00000041880.14	188.46	-0.0861912	0.174993	-0.492542	0.622336	0.862616	PARP3
ENSG00000041982.15	1706.11	-0.312651	0.0982233	-3.18307	0.00145723	0.0162275	TNC
ENSG00000041988.15	157.553	0.169912	0.209237	0.812055	0.41676	0.746771	THAP3
ENSG00000042062.11	258.363	-1.48473	0.20636	-7.19485	6.25308e-13	4.37239e-11	RIPOR3
ENSG00000042088.13	212.167	-0.115388	0.171805	-0.671618	0.501827	0.799397	TDP1
ENSG00000042286.14	209.79	-0.22231	0.168671	-1.31801	0.187501	0.508128	AIFM2
ENSG00000042317.16	85.3693	0.147915	0.241224	0.613186	0.539753	0.823438	SPATA7
ENSG00000042429.11	65.7621	-0.0688059	0.25812	-0.266566	0.789803	0.930905	MED17
ENSG00000042445.13	903.755	0.00129018	0.110357	0.0116909	0.990672	0.998615	RETSAT
ENSG00000042493.15	307.363	-0.201861	0.165868	-1.21699	0.223607	0.556996	CAPG
ENSG00000042753.11	916.642	-0.122669	0.130476	-0.940161	0.347135	0.69432	AP2S1
ENSG00000042832.11	29.3085	0.294233	0.45053	0.653082	0.513703	0.806632	TG
ENSG00000042980.12	6.67497	0.605677	0.872259	0.694377	0.487446	#N/A	ADAM28
ENSG00000043093.13	304.262	0.29076	0.178688	1.6272	0.103696	0.363639	DCUN1D1
ENSG00000043143.20	697.023	0.491943	0.114401	4.30017	1.70667e-05	0.000342702	JADE2
ENSG00000043514.15	124.701	0.0141456	0.199283	0.0709823	0.943412	0.986392	TRIT1
ENSG00000044090.8	1662.66	0.0410098	0.112236	0.36539	0.714821	0.903893	CUL7
ENSG00000044115.20	3809.96	-0.0158574	0.0857823	-0.184856	0.853342	0.956034	CTNNA1
ENSG00000044446.11	206.308	0.067028	0.174101	0.384995	0.700241	0.899965	PHKA2
ENSG00000044459.14	149.722	0.219765	0.187988	1.16903	0.242391	0.582548	CNTLN
ENSG00000044574.7	12027.7	0.115002	0.097404	1.18067	0.237732	0.576019	HSPA5
ENSG00000046647.13	165.153	-0.114185	0.197815	-0.577231	0.563783	0.834377	GEMIN8
ENSG00000046651.14	193.926	-0.096816	0.163858	-0.590852	0.55462	0.830424	OFD1
ENSG00000046889.18	2.9631	-0.6772	1.09737	-0.617113	0.53716	#N/A	PREX2
ENSG00000047056.14	604.019	-0.0168935	0.12351	-0.136778	0.891207	0.968932	WDR37
ENSG00000047188.15	442.609	0.0499631	0.14234	0.351014	0.725578	0.907588	YTHDC2
ENSG00000047230.14	219.98	0.00513065	0.154992	0.0331027	0.973593	0.994825	CTPS2
ENSG00000047249.17	571.431	-0.139029	0.121065	-1.14838	0.250811	0.591494	ATP6V1H
ENSG00000047315.15	1422.15	-0.120627	0.090932	-1.32657	0.184652	0.50408	POLR2B
ENSG00000047346.12	356.965	-0.787103	0.158309	-4.97193	6.62905e-07	1.87121e-05	FAM214A
ENSG00000047410.13	1841.6	0.089265	0.109891	0.812305	0.416617	0.746771	TPR
ENSG00000047578.12	357.599	0.167764	0.149765	1.12019	0.262635	0.60682	KIAA0556
ENSG00000047579.19	66.5943	-0.228592	0.267623	-0.854157	0.393018	0.730709	DTNBP1
ENSG00000047621.11	228.362	-0.269297	0.150076	-1.7944	0.0727489	0.294048	C12orf4
ENSG00000047634.14	156.239	0.00847229	0.225536	0.0375651	0.970034	0.994179	SCML1
ENSG00000047644.18	211.276	-0.730096	0.180016	-4.05574	4.99762e-05	0.000879211	WWC3
ENSG00000047648.21	119.521	0.106858	0.307836	0.347127	0.728496	0.908641	ARHGAP6
ENSG00000047849.21	4491.79	-0.0540587	0.0901363	-0.599744	0.548677	0.828188	MAP4
ENSG00000047932.13	1244.15	0.280579	0.143444	1.95601	0.0504635	0.231791	GOPC
ENSG00000048028.11	300.221	0.364088	0.138004	2.63825	0.00833349	0.0646726	USP28
ENSG00000048052.21	23.7123	-3.10235	0.457292	-6.78418	1.16745e-11	6.83002e-10	HDAC9
ENSG00000048140.17	562.842	-0.19148	0.118036	-1.62222	0.104756	0.364957	TSPAN17
ENSG00000048162.20	142.453	-0.0482218	0.211817	-0.227657	0.819913	0.942055	NOP16
ENSG00000048342.15	459.922	0.209017	0.131043	1.59503	0.110706	0.377281	CC2D2A
ENSG00000048392.11	953.85	0.184408	0.15618	1.18074	0.237705	0.576019	RRM2B
ENSG00000048405.9	197.739	0.0712995	0.180986	0.39395	0.693618	0.896808	ZNF800
ENSG00000048471.13	378.888	0.0177644	0.165813	0.107135	0.914682	0.977849	SNX29
ENSG00000048544.5	543.783	-0.105692	0.120902	-0.874192	0.382014	0.721747	MRPS10
ENSG00000048649.13	653.814	-0.0818649	0.154368	-0.530323	0.595888	0.849902	RSF1
ENSG00000048707.13	1236.53	0.541711	0.151581	3.57373	0.000351929	0.00485268	VPS13D
ENSG00000048828.16	2540.13	0.139194	0.113437	1.22706	0.2198	0.552095	FAM120A
ENSG00000048991.16	547.185	0.0724693	0.125014	0.579689	0.562124	0.833325	R3HDM1
ENSG00000049089.13	64.7143	-0.318511	0.373069	-0.85376	0.393238	0.730921	COL9A2
ENSG00000049130.14	369.801	0.330801	0.323724	1.02186	0.306846	0.654833	KITLG
ENSG00000049167.13	124.696	-0.0938222	0.251257	-0.373411	0.708843	0.902574	ERCC8
ENSG00000049192.14	258.423	-0.426497	0.15778	-2.70312	0.00686926	0.0558583	ADAMTS6
ENSG00000049239.12	3054.93	0.230639	0.133482	1.72786	0.0840129	0.320753	H6PD
ENSG00000049245.12	1292.43	0.140386	0.117923	1.19049	0.233854	0.57221	VAMP3
ENSG00000049246.14	124.135	-0.733692	0.253724	-2.89169	0.00383179	0.0355637	PER3
ENSG00000049323.15	9396.77	1.40928	0.115974	12.1517	5.61632e-34	1.84202e-31	LTBP1
ENSG00000049449.8	4026.61	0.00022032	0.102297	0.00215373	0.998282	1	RCN1
ENSG00000049540.16	114.447	0.68886	0.608734	1.13163	0.257791	0.599976	ELN
ENSG00000049541.10	150.707	-0.00868721	0.187308	-0.0463793	0.963008	0.992349	RFC2
ENSG00000049618.22	574.995	-0.0119253	0.149809	-0.0796036	0.936553	0.985653	ARID1B
ENSG00000049656.13	1382.21	0.0426641	0.115855	0.368255	0.712683	0.903893	CLPTM1L
ENSG00000049759.17	62.5809	-1.78701	0.263421	-6.78385	1.17015e-11	6.83002e-10	NEDD4L
ENSG00000049769.12	131.845	0.363414	0.248111	1.46472	0.142997	0.43841	PPP1R3F
ENSG00000049860.13	3370.13	0.00467175	0.103623	0.045084	0.96404	0.9925	HEXB
ENSG00000049883.14	134.175	0.255702	0.188212	1.35858	0.17428	0.488245	PTCD2
ENSG00000050130.17	919.694	0.239642	0.122026	1.96386	0.0495467	0.228722	JKAMP
ENSG00000050165.17	9163.4	-0.0953379	0.0747606	-1.27524	0.202224	0.527881	DKK3
ENSG00000050327.14	4.80128	-1.19963	0.925254	-1.29654	0.194789	#N/A	ARHGEF5
ENSG00000050344.8	70.5473	-0.598461	0.235995	-2.5359	0.0112158	0.0808466	NFE2L3
ENSG00000050393.11	398.531	0.0222932	0.137896	0.161667	0.871568	0.963389	MCUR1
ENSG00000050405.13	1747.43	0.486594	0.0944696	5.1508	2.59378e-07	7.97529e-06	LIMA1
ENSG00000050426.15	410.335	0.225545	0.14739	1.53026	0.125953	0.406608	LETMD1
ENSG00000050438.16	252.317	0.34944	0.151657	2.30415	0.0212145	0.128465	SLC4A8
ENSG00000050555.17	8.13801	-0.491423	0.848217	-0.57936	0.562346	0.833476	LAMC3
ENSG00000050730.15	2.4931	0.187981	1.21452	0.154778	0.876997	#N/A	TNIP3
ENSG00000050748.17	414.358	0.170812	0.128866	1.32551	0.185003	0.504537	MAPK9
ENSG00000050767.15	21.762	0	2.07584	0	1	1	COL23A1
ENSG00000050820.16	917.086	-0.742763	0.1432	-5.1869	2.13821e-07	6.6804e-06	BCAR1
ENSG00000051009.10	342.812	-0.0303177	0.145669	-0.208128	0.835129	0.94901	FAM160A2
ENSG00000051108.14	961.469	-0.097193	0.0973798	-0.998082	0.31824	0.668012	HERPUD1
ENSG00000051128.18	286.377	-0.721736	0.160382	-4.50011	6.79179e-06	0.000150898	HOMER3
ENSG00000051180.16	116.22	0.170655	0.190622	0.895255	0.370651	0.71541	RAD51
ENSG00000051341.13	144.773	0.337147	0.210052	1.60507	0.108479	0.372456	POLQ
ENSG00000051382.8	234.543	0.35886	0.16924	2.12042	0.0339707	0.175656	PIK3CB
ENSG00000051523.10	759.381	-0.0413707	0.152202	-0.271815	0.785764	0.930296	CYBA
ENSG00000051596.9	92.3	0.136754	0.23167	0.590296	0.554992	0.830528	THOC3
ENSG00000051620.10	172.234	-0.224909	0.178008	-1.26348	0.206417	0.533163	HEBP2
ENSG00000051825.14	264.808	0.0978286	0.179287	0.545655	0.585303	0.845769	MPHOSPH9
ENSG00000052126.14	552.303	0.349539	0.163497	2.13789	0.0325256	0.170487	PLEKHA5
ENSG00000052723.11	508.053	0.391632	0.147444	2.65615	0.00790392	0.0622152	SIKE1
ENSG00000052749.13	425.684	-0.180702	0.139675	-1.29373	0.19576	0.519977	RRP12
ENSG00000052795.12	213.648	-0.634298	0.177318	-3.57717	0.000347334	0.00479893	FNIP2
ENSG00000052802.12	1187.76	0.282015	0.120344	2.3434	0.0191087	0.119267	MSMO1
ENSG00000052841.14	1477.29	0.161457	0.10848	1.48835	0.136658	0.426091	TTC17
ENSG00000053254.15	671.699	-0.0796778	0.147603	-0.539811	0.589328	0.847035	FOXN3
ENSG00000053371.12	549.102	0.0656234	0.128064	0.512426	0.608353	0.856161	AKR7A2
ENSG00000053372.4	312.928	-0.0752595	0.148903	-0.505427	0.613259	0.857504	MRTO4
ENSG00000053438.8	4.34689	-0.514183	0.890478	-0.577424	0.563653	#N/A	NNAT
ENSG00000053501.12	127.313	-0.228502	0.209547	-1.09046	0.275511	0.620486	USE1
ENSG00000053524.12	2.08336	1.96631	1.94818	1.00931	0.312828	#N/A	MCF2L2
ENSG00000053702.14	2.72567	-0.936419	1.3436	-0.696945	0.485837	#N/A	NRIP2
ENSG00000053747.15	11.5443	0.564548	0.677984	0.832686	0.405022	0.741037	LAMA3
ENSG00000053770.11	642.881	0.344528	0.143863	2.39483	0.016628	0.107536	AP5M1
ENSG00000053900.10	254.839	0.0898991	0.161775	0.555705	0.578413	0.842521	ANAPC4
ENSG00000054116.11	611.778	-0.0383126	0.148177	-0.25856	0.795975	0.932498	TRAPPC3
ENSG00000054118.13	1764.35	0.0419585	0.0983812	0.426489	0.669751	0.884622	THRAP3
ENSG00000054148.17	662.796	-0.115334	0.162006	-0.711909	0.476521	0.785763	PHPT1
ENSG00000054267.21	557.243	0.0857738	0.164481	0.521481	0.602032	0.853791	ARID4B
ENSG00000054277.13	540.069	0.1509	0.145247	1.03892	0.298841	0.645997	OPN3
ENSG00000054282.15	170.315	-0.575631	0.182821	-3.1486	0.00164057	0.0178505	SDCCAG8
ENSG00000054356.13	389.381	2.31439	0.23676	9.77527	1.43777e-22	2.30294e-20	PTPRN
ENSG00000054392.12	327.506	0.0728311	0.150212	0.484857	0.627778	0.865529	HHAT
ENSG00000054523.17	754.393	-0.363951	0.130414	-2.79074	0.00525881	0.0457324	KIF1B
ENSG00000054598.6	42.6063	-1.04902	0.334435	-3.13669	0.00170867	0.0184604	FOXC1
ENSG00000054611.13	254.817	-0.107415	0.161113	-0.666703	0.504962	0.80124	TBC1D22A
ENSG00000054654.16	127.313	0.0356974	0.246889	0.144589	0.885035	0.967846	SYNE2
ENSG00000054690.13	5.43838	0.365576	0.963646	0.379367	0.704415	#N/A	PLEKHH1
ENSG00000054793.13	534.512	-0.383258	0.161111	-2.37885	0.0173668	0.111209	ATP9A
ENSG00000054965.10	881.498	0.0664084	0.111706	0.594494	0.552182	0.829748	FAM168A
ENSG00000054967.12	64.9991	-0.293754	0.280499	-1.04725	0.294983	0.642434	RELT
ENSG00000054983.16	468.387	0.290042	0.141266	2.05317	0.0400562	0.198266	GALC
ENSG00000055044.10	468.978	0.0382465	0.125227	0.305417	0.760049	0.921194	NOP58
ENSG00000055070.16	1842.08	-0.121583	0.0918338	-1.32394	0.185522	0.505553	SZRD1
ENSG00000055130.15	961.505	0.0845194	0.101024	0.836627	0.402802	0.739025	CUL1
ENSG00000055147.18	327	0.297382	0.137707	2.15952	0.0308097	0.164625	FAM114A2
ENSG00000055163.19	291.653	0.320783	0.220695	1.45351	0.146082	0.442901	CYFIP2
ENSG00000055208.18	743.439	-0.10532	0.116542	-0.903705	0.366152	0.710688	TAB2
ENSG00000055211.12	899.395	0.126507	0.117647	1.07531	0.282236	0.627774	GINM1
ENSG00000055332.16	866.108	0.308114	0.141479	2.17781	0.0294204	0.159303	EIF2AK2
ENSG00000055483.19	471.435	-0.409247	0.144079	-2.84043	0.0045053	0.040483	USP36
ENSG00000055609.17	734.685	-0.241224	0.190272	-1.26779	0.204873	0.531275	KMT2C
ENSG00000055732.12	143.933	-0.147945	0.243161	-0.608427	0.542905	0.825431	MCOLN3
ENSG00000055917.15	1099.66	0.155452	0.127669	1.21762	0.223369	0.556996	PUM2
ENSG00000055950.16	366.268	-0.104241	0.148981	-0.699691	0.48412	0.789226	MRPL43
ENSG00000056050.6	163.552	0.196215	0.193288	1.01514	0.310037	0.658494	HPF1
ENSG00000056097.15	1167.46	0.184355	0.115528	1.59576	0.110542	0.377005	ZFR
ENSG00000056277.15	121.062	0.0597714	0.211772	0.282243	0.777757	0.926942	ZNF280C
ENSG00000056558.10	125.746	0.185597	0.244472	0.759175	0.447748	0.768086	TRAF1
ENSG00000056586.15	1049.77	0.160858	0.142329	1.13018	0.2584	0.600978	RC3H2
ENSG00000056736.9	2.87389	1.63061	1.87495	0.869684	0.384473	#N/A	IL17RB
ENSG00000056972.18	169.763	-0.459704	0.185447	-2.4789	0.0131789	0.0908598	TRAF3IP2
ENSG00000056998.19	10.1482	0.210974	0.695573	0.303309	0.761654	0.921528	GYG2
ENSG00000057019.15	2492.45	-0.170881	0.117886	-1.44955	0.147184	0.443936	DCBLD2
ENSG00000057252.12	788.958	-0.384204	0.141966	-2.70632	0.00680342	0.0554867	SOAT1
ENSG00000057608.16	2474.49	0.0488222	0.0843946	0.578499	0.562927	0.833619	GDI2
ENSG00000057657.15	1137.77	0.0968946	0.125699	0.770847	0.440798	0.764193	PRDM1
ENSG00000057663.14	333.478	-0.000184662	0.142716	-0.00129391	0.998968	1	ATG5
ENSG00000057757.9	333.179	-0.0568733	0.146674	-0.387752	0.698199	0.898983	PITHD1
ENSG00000057935.13	227.834	0.151053	0.162844	0.927596	0.353617	0.699767	MTA3
ENSG00000058056.8	285.051	0.125116	0.152585	0.819974	0.412231	0.745078	USP13
ENSG00000058063.15	576.343	0.199072	0.150012	1.32704	0.184495	0.503859	ATP11B
ENSG00000058085.14	44.4264	-0.736065	0.39025	-1.88614	0.0592766	0.258865	LAMC2
ENSG00000058091.16	410.583	0.235024	0.148038	1.58759	0.112379	0.380631	CDK14
ENSG00000058262.9	8390.46	-0.0622825	0.0896524	-0.694711	0.487237	0.790783	SEC61A1
ENSG00000058272.16	1368.76	0.0778228	0.127718	0.609334	0.542303	0.825257	PPP1R12A
ENSG00000058335.15	2.34032	-1.09931	1.3676	-0.803824	0.421499	#N/A	RASGRF1
ENSG00000058453.16	300.74	-0.0134414	0.16797	-0.0800225	0.936219	0.985653	CROCC
ENSG00000058600.15	352.527	0.253564	0.169946	1.49202	0.135693	0.423944	POLR3E
ENSG00000058668.14	2600.42	-0.394789	0.118239	-3.3389	0.000841096	0.010226	ATP2B4
ENSG00000058673.16	6.12879	0.644718	0.853345	0.755519	0.449938	#N/A	ZC3H11A
ENSG00000058729.10	291.381	0.164575	0.156937	1.04867	0.294331	0.641724	RIOK2
ENSG00000058799.14	236.213	-0.145449	0.170968	-0.85074	0.394914	0.732652	YIPF1
ENSG00000058804.11	291.842	0.318049	0.155449	2.04601	0.0407557	0.200681	NDC1
ENSG00000059122.16	517.85	-0.116936	0.121243	-0.964475	0.334808	0.684067	FLYWCH1
ENSG00000059145.18	277.619	0.078504	0.162672	0.48259	0.629387	0.865941	UNKL
ENSG00000059377.16	19.9697	-0.053625	0.643086	-0.0833869	0.933544	0.984502	TBXAS1
ENSG00000059378.12	135.972	-0.709457	0.201293	-3.5245	0.000424286	0.00571313	PARP12
ENSG00000059573.8	1731.24	0.362211	0.101839	3.5567	0.000375541	0.00512693	ALDH18A1
ENSG00000059588.9	269.591	0.499766	0.16475	3.03348	0.00241754	0.0245406	TARBP1
ENSG00000059691.11	124.967	0.236623	0.193271	1.22431	0.220836	0.552931	GATB
ENSG00000059728.10	146.22	0.334983	0.193042	1.73528	0.0826904	0.317837	MXD1
ENSG00000059758.7	400.542	0.748388	0.165638	4.51821	6.23661e-06	0.000141066	CDK17
ENSG00000059769.19	161.195	0.0908551	0.218645	0.415538	0.677748	0.888085	DNAJC25
ENSG00000059804.15	952.082	-0.296924	0.109918	-2.70131	0.00690668	0.0560304	SLC2A3
ENSG00000059915.16	51.9153	-0.0250839	0.526494	-0.0476432	0.962001	0.992226	PSD
ENSG00000060069.16	235.679	0.226475	0.179848	1.25926	0.207936	0.53515	CTDP1
ENSG00000060138.12	1324.27	-0.0762954	0.100932	-0.755906	0.449706	0.768895	YBX3
ENSG00000060140.8	29.1569	-0.388542	0.397694	-0.976987	0.328576	0.677463	STYK1
ENSG00000060237.16	2393.16	0.135226	0.140895	0.959761	0.337175	0.685953	WNK1
ENSG00000060339.13	850.675	0.103834	0.108941	0.953118	0.34053	0.688609	CCAR1
ENSG00000060491.16	369.262	-0.521644	0.153111	-3.40697	0.000656885	0.00825601	OGFR
ENSG00000060642.10	217.951	0.315928	0.178117	1.77371	0.0761115	0.302066	PIGV
ENSG00000060656.19	70.8933	-0.168545	0.358164	-0.47058	0.637941	0.871617	PTPRU
ENSG00000060688.12	354.959	0.396927	0.153129	2.5921	0.00953916	0.0714478	SNRNP40
ENSG00000060718.20	338.258	0.020382	0.152766	0.133419	0.893862	0.970198	COL11A1
ENSG00000060749.14	468.387	-0.048425	0.168247	-0.287821	0.773483	0.92534	QSER1
ENSG00000060762.18	187.266	0.212787	0.173596	1.22576	0.220289	0.552255	MPC1
ENSG00000060971.17	401.83	0.0970826	0.140887	0.689081	0.490772	0.792879	ACAA1
ENSG00000060982.14	521.952	-0.529937	0.128275	-4.13126	3.60785e-05	0.000660001	BCAT1
ENSG00000061273.17	1043.51	-0.29281	0.122185	-2.39646	0.0165544	0.107211	HDAC7
ENSG00000061455.10	4.81212	-0.294933	1.25199	-0.235572	0.813765	#N/A	PRDM6
ENSG00000061656.9	54.2502	0.378196	0.397662	0.951047	0.34158	0.689858	SPAG4
ENSG00000061676.14	2436.43	-0.0348212	0.119031	-0.29254	0.769874	0.92414	NCKAP1
ENSG00000061794.12	373.749	-0.0231854	0.149711	-0.154868	0.876925	0.965368	MRPS35
ENSG00000061936.9	355.071	0.0527899	0.132128	0.399536	0.689498	0.894514	SFSWAP
ENSG00000061938.17	253.107	-0.677242	0.165739	-4.08618	4.38527e-05	0.000782476	TNK2
ENSG00000061987.15	1038.91	0.358568	0.152939	2.34452	0.0190517	0.118991	MON2
ENSG00000062194.15	625.539	0.132655	0.121728	1.08977	0.275816	0.620683	GPBP1
ENSG00000062282.14	1.89543	1.4817	2.31293	0.640615	0.521773	#N/A	DGAT2
ENSG00000062370.16	95.8544	0.235977	0.233724	1.00964	0.312669	0.661702	ZNF112
ENSG00000062485.18	1569.18	-0.0116655	0.0945772	-0.123344	0.901835	0.973654	CS
ENSG00000062524.15	10.4898	0.0385933	0.629475	0.0613104	0.951112	0.989918	LTK
ENSG00000062582.13	39.9786	-0.285656	0.360373	-0.792667	0.427972	0.754552	MRPS24
ENSG00000062598.17	487.635	-0.0635148	0.125269	-0.507027	0.612136	0.856841	ELMO2
ENSG00000062650.18	670.623	0.0705485	0.127191	0.554667	0.579123	0.843034	WAPL
ENSG00000062716.12	2587.54	-0.249574	0.125064	-1.99557	0.0459809	0.217509	VMP1
ENSG00000062725.9	639.811	0.385634	0.148001	2.60562	0.00917075	0.0693969	APPBP2
ENSG00000062822.12	202.157	0.0140633	0.177714	0.0791347	0.936925	0.985653	POLD1
ENSG00000063046.17	3865.29	0.0195158	0.0974094	0.200348	0.841209	0.951077	EIF4B
ENSG00000063127.15	8.24416	-0.295087	0.745454	-0.395849	0.692216	0.896004	SLC6A16
ENSG00000063169.10	110.375	-0.0703387	0.23023	-0.305515	0.759974	0.921194	BICRA
ENSG00000063176.15	207.81	0.22069	0.173208	1.27413	0.202616	0.528332	SPHK2
ENSG00000063177.12	3564.33	-0.0717556	0.133037	-0.539367	0.589634	0.847253	RPL18
ENSG00000063180.8	149.843	-0.346742	0.225225	-1.53953	0.123674	0.402174	CA11
ENSG00000063241.7	469.011	0.164024	0.176068	0.931596	0.351545	0.698376	ISOC2
ENSG00000063244.12	1437.64	-0.0219052	0.0988563	-0.221586	0.824636	0.944337	U2AF2
ENSG00000063245.14	952.872	-0.324707	0.125919	-2.57871	0.00991705	0.0735239	EPN1
ENSG00000063322.13	604.578	-0.117879	0.114447	-1.02998	0.303019	0.650474	MED29
ENSG00000063438.16	407.617	-1.08054	0.148024	-7.29975	2.8831e-13	2.12378e-11	AHRR
ENSG00000063587.13	589.425	0.274135	0.167201	1.63956	0.101097	0.358275	ZNF275
ENSG00000063601.16	342.488	-0.235987	0.133981	-1.76135	0.0781784	0.307609	MTMR1
ENSG00000063660.8	4546.38	-0.144916	0.0940023	-1.54163	0.123165	0.401339	GPC1
ENSG00000063761.15	95.3195	0.250293	0.249581	1.00285	0.315932	0.666344	ADCK1
ENSG00000063854.12	230.946	-0.0081474	0.189443	-0.0430072	0.965696	0.992626	HAGH
ENSG00000063978.15	768.247	-0.174001	0.101831	-1.70872	0.087503	0.329062	RNF4
ENSG00000064012.21	125.719	0.132464	0.196893	0.67277	0.501094	0.798951	CASP8
ENSG00000064042.17	17.4126	4.44079	1.57922	2.81202	0.00492311	0.0434438	LIMCH1
ENSG00000064102.14	310.895	0.0886515	0.155786	0.56906	0.569316	0.837338	INTS13
ENSG00000064115.10	886.612	0.061752	0.105752	0.583932	0.559266	0.832267	TM7SF3
ENSG00000064199.6	97.9246	0.258556	0.215514	1.19972	0.230248	0.566572	SPA17
ENSG00000064225.12	59.2441	0.0799754	0.320659	0.249409	0.803044	0.935154	ST3GAL6
ENSG00000064300.8	2.94716	0.018002	1.70725	0.0105445	0.991587	#N/A	NGFR
ENSG00000064309.14	14.5891	1.26827	0.575567	2.20351	0.0275587	0.152581	CDON
ENSG00000064313.11	556.291	0.249218	0.145631	1.7113	0.0870261	0.328075	TAF2
ENSG00000064393.15	521.978	0.997379	0.296982	3.35838	0.000784007	0.00960827	HIPK2
ENSG00000064419.13	802.878	-0.0798348	0.106334	-0.750794	0.452776	0.769654	TNPO3
ENSG00000064489.22	4.5268	-1.19837	1.21937	-0.982779	0.325716	#N/A	BORCS8-MEF2B
ENSG00000064490.13	289.482	-0.171122	0.168129	-1.0178	0.308773	0.657313	RFXANK
ENSG00000064545.14	352.471	-0.0883766	0.17567	-0.503083	0.614906	0.858077	TMEM161A
ENSG00000064547.13	25.8831	0.100546	0.466094	0.21572	0.829206	0.946027	LPAR2
ENSG00000064601.16	3249.12	-0.0836475	0.100848	-0.829445	0.406853	0.741685	CTSA
ENSG00000064607.16	1430.61	0.134738	0.105674	1.27503	0.202297	0.527974	SUGP2
ENSG00000064651.13	580.051	0.480051	0.164729	2.91419	0.00356613	0.0337155	SLC12A2
ENSG00000064652.10	106.385	-0.0630691	0.212385	-0.296957	0.766499	0.923191	SNX24
ENSG00000064666.14	2248.5	-0.323112	0.116426	-2.77525	0.00551589	0.0473404	CNN2
ENSG00000064687.12	178.832	-0.148576	0.246986	-0.601556	0.54747	0.82788	ABCA7
ENSG00000064692.18	858.019	-0.688669	0.124735	-5.52106	3.36954e-08	1.21825e-06	SNCAIP
ENSG00000064703.11	232.692	-0.0109456	0.15882	-0.0689183	0.945055	0.987333	DDX20
ENSG00000064726.9	1004.93	0.0326708	0.114642	0.284981	0.775659	0.926125	BTBD1
ENSG00000064763.10	59.7273	-0.636858	0.258714	-2.46163	0.0138307	0.0943622	FAR2
ENSG00000064886.13	7.82264	0	2.12325	0	1	1	CHI3L2
ENSG00000064932.15	627.485	-0.330454	0.138526	-2.38551	0.0170557	0.10953	SBNO2
ENSG00000064933.17	210.098	0.423746	0.176438	2.40167	0.0163203	0.106194	PMS1
ENSG00000064961.18	845.251	-0.149592	0.134264	-1.11417	0.265207	0.609489	HMG20B
ENSG00000064989.12	95.7171	-1.60186	0.333746	-4.79962	1.58965e-06	4.05507e-05	CALCRL
ENSG00000064995.16	313.067	0.163862	0.169214	0.968368	0.33286	0.681908	TAF11
ENSG00000064999.13	251.634	0.00112918	0.164666	0.00685741	0.994529	0.999129	ANKS1A
ENSG00000065000.15	1483.06	-0.237088	0.104469	-2.26946	0.0232405	0.13597	AP3D1
ENSG00000065029.14	332.309	-0.142551	0.150996	-0.944072	0.345133	0.692754	ZNF76
ENSG00000065054.13	699.939	-0.75938	0.142757	-5.3194	1.04108e-07	3.4808e-06	SLC9A3R2
ENSG00000065057.7	123.347	0.243292	0.248329	0.979716	0.327226	0.6763	NTHL1
ENSG00000065060.16	224.115	-0.63846	0.207473	-3.07731	0.00208874	0.0218636	UHRF1BP1
ENSG00000065135.10	1000.93	-0.183333	0.113186	-1.61975	0.105285	0.365961	GNAI3
ENSG00000065150.18	2150.43	0.134285	0.0942329	1.42503	0.154147	0.45527	IPO5
ENSG00000065154.11	1826.93	0.219565	0.103811	2.11505	0.0344259	0.177012	OAT
ENSG00000065183.15	372.84	0.0118734	0.138669	0.0856236	0.931766	0.983567	WDR3
ENSG00000065243.19	660.812	0.16114	0.165709	0.972432	0.330835	0.679681	PKN2
ENSG00000065268.10	302.85	-0.0979247	0.162115	-0.604043	0.545815	0.827385	WDR18
ENSG00000065308.4	5618.11	-0.407488	0.120114	-3.3925	0.000692567	0.00863102	TRAM2
ENSG00000065320.8	13.4156	-0.756431	0.608861	-1.24237	0.2141	0.543889	NTN1
ENSG00000065325.12	4.14047	0	2.21111	0	1	#N/A	GLP2R
ENSG00000065328.16	114.15	0.344388	0.254016	1.35577	0.175172	0.489623	MCM10
ENSG00000065357.19	526.197	-0.0909384	0.121369	-0.749273	0.453693	0.769903	DGKA
ENSG00000065361.14	5.36094	-0.983865	1.42535	-0.690263	0.490029	#N/A	ERBB3
ENSG00000065413.18	34.2314	0.457132	0.410195	1.11443	0.265096	0.609489	ANKRD44
ENSG00000065427.14	987.577	-0.0341037	0.127764	-0.266927	0.789526	0.930901	KARS
ENSG00000065457.10	274.117	0.0499648	0.149492	0.334231	0.738205	0.912233	ADAT1
ENSG00000065485.19	623.572	-0.0207829	0.15531	-0.133816	0.893548	0.97015	PDIA5
ENSG00000065491.8	176.371	-0.26024	0.183504	-1.41817	0.156141	0.458993	TBC1D22B
ENSG00000065518.7	1059.4	0.032318	0.127743	0.252991	0.800275	0.933905	NDUFB4
ENSG00000065526.10	720.198	-0.12444	0.156746	-0.793894	0.427257	0.753712	SPEN
ENSG00000065534.18	1564.83	-0.328913	0.132732	-2.47802	0.0132113	0.090993	MYLK
ENSG00000065548.17	624.24	-0.00250909	0.119943	-0.0209191	0.98331	0.997293	ZC3H15
ENSG00000065559.14	341.628	0.027556	0.138996	0.19825	0.842849	0.951815	MAP2K4
ENSG00000065600.12	158.364	0.00938491	0.192095	0.0488555	0.961034	0.992059	TMEM206
ENSG00000065613.13	829.234	0.140418	0.135712	1.03468	0.300817	0.648374	SLK
ENSG00000065615.13	140.604	-0.15241	0.201871	-0.754987	0.450257	0.769048	CYB5R4
ENSG00000065618.18	2.85266	1.15807	1.2925	0.895991	0.370257	#N/A	COL17A1
ENSG00000065621.14	75.4723	0.933664	0.277666	3.36255	0.000772264	0.00948123	GSTO2
ENSG00000065665.20	116.17	0.133756	0.233445	0.572964	0.566669	0.835853	SEC61A2
ENSG00000065717.14	99.1729	-0.106578	0.362313	-0.294161	0.768635	0.923905	TLE2
ENSG00000065802.11	661.387	0.00803474	0.11075	0.0725482	0.942166	0.986392	ASB1
ENSG00000065809.13	415.588	-0.48244	0.124333	-3.88022	0.00010436	0.00169125	FAM107B
ENSG00000065833.8	527.414	-0.0197789	0.126045	-0.15692	0.875308	0.964616	ME1
ENSG00000065882.15	443.093	-0.234528	0.142833	-1.64197	0.100596	0.357051	TBC1D1
ENSG00000065883.14	562.116	-0.0341347	0.151005	-0.22605	0.821163	0.942234	CDK13
ENSG00000065911.11	635.251	-0.646916	0.124545	-5.19425	2.05545e-07	6.44963e-06	MTHFD2
ENSG00000065923.9	333.162	-0.306436	0.144029	-2.12759	0.0333708	0.173465	SLC9A7
ENSG00000065970.8	458.234	-0.0891339	0.133703	-0.666657	0.504991	0.80124	FOXJ2
ENSG00000065978.18	3276.49	-0.0844069	0.116995	-0.721459	0.470627	0.782873	YBX1
ENSG00000065989.15	251.334	0.152416	0.159241	0.957142	0.338496	0.687275	PDE4A
ENSG00000066027.11	231.633	0.0523039	0.165122	0.316759	0.751427	0.917959	PPP2R5A
ENSG00000066032.18	4.20944	0	2.19418	0	1	#N/A	CTNNA2
ENSG00000066044.14	701.746	0.0821243	0.114096	0.719783	0.471658	0.782873	ELAVL1
ENSG00000066056.13	5.67128	0.198863	0.792907	0.250802	0.801967	#N/A	TIE1
ENSG00000066084.12	449.981	-0.0771265	0.152684	-0.505138	0.613462	0.857504	DIP2B
ENSG00000066117.14	508.142	-0.142562	0.114923	-1.2405	0.214792	0.54479	SMARCD1
ENSG00000066135.12	573.511	0.0627767	0.115709	0.542538	0.587448	0.846347	KDM4A
ENSG00000066136.20	274.394	-0.104853	0.163572	-0.641022	0.521508	0.811726	NFYC
ENSG00000066185.12	2.24381	-2.02268	1.90572	-1.06138	0.288519	#N/A	ZMYND12
ENSG00000066279.17	727.708	0.354668	0.284505	1.24661	0.21254	0.541873	ASPM
ENSG00000066322.14	825.091	-0.178386	0.136185	-1.30988	0.190236	0.512217	ELOVL1
ENSG00000066379.14	164.711	0.327183	0.19322	1.69332	0.0903948	0.335115	ZNRD1
ENSG00000066422.4	326.094	0.365204	0.170952	2.1363	0.0326549	0.1711	ZBTB11
ENSG00000066427.21	163.75	0.265296	0.181493	1.46174	0.143812	0.43954	ATXN3
ENSG00000066455.12	828.718	0.255906	0.113865	2.24746	0.0246107	0.141996	GOLGA5
ENSG00000066557.5	190.793	0.142849	0.206138	0.692981	0.488322	0.791462	LRRC40
ENSG00000066583.11	127.862	-0.0177359	0.206093	-0.0860577	0.931421	0.983524	ISOC1
ENSG00000066629.16	465.21	-0.519359	0.128745	-4.03403	5.48285e-05	0.000953615	EML1
ENSG00000066651.18	175.708	0.00262291	0.180098	0.0145638	0.98838	0.998529	TRMT11
ENSG00000066654.13	452.519	0.17182	0.133335	1.28863	0.197525	0.522649	THUMPD1
ENSG00000066697.14	364.641	-0.841625	0.13644	-6.16844	6.8965e-10	3.16664e-08	MSANTD3
ENSG00000066739.11	690.093	0.251303	0.139306	1.80396	0.071237	0.290151	ATG2B
ENSG00000066777.8	783.745	-0.172836	0.136935	-1.26217	0.206887	0.533898	ARFGEF1
ENSG00000066827.15	106.198	-0.213632	0.254717	-0.838703	0.401636	0.737995	ZFAT
ENSG00000066855.15	269.241	0.15553	0.158026	0.984208	0.325013	0.674561	MTFR1
ENSG00000066923.17	4.56839	0.236461	0.848503	0.27868	0.78049	#N/A	STAG3
ENSG00000066926.10	281.473	0.0600888	0.161921	0.3711	0.710563	0.903536	FECH
ENSG00000066933.15	675.576	0.196543	0.143912	1.36571	0.172029	0.485295	MYO9A
ENSG00000067057.16	872.413	-0.0781882	0.122968	-0.635839	0.524881	0.81407	PFKP
ENSG00000067064.10	846.248	0.417476	0.120718	3.45827	0.000543662	0.00706786	IDI1
ENSG00000067066.16	316.821	-0.421549	0.136732	-3.08304	0.00204897	0.0214799	SP100
ENSG00000067082.14	911.378	-0.535316	0.135828	-3.94113	8.10987e-05	0.00135763	KLF6
ENSG00000067113.16	845.556	-0.252223	0.14024	-1.79851	0.0720965	0.292699	PLPP1
ENSG00000067141.16	260.657	0.0243837	0.176733	0.137969	0.890265	0.96888	NEO1
ENSG00000067167.7	3933.83	0.531535	0.156917	3.38737	0.000705656	0.00877293	TRAM1
ENSG00000067177.14	505.359	0.648955	0.149943	4.328	1.50468e-05	0.000305708	PHKA1
ENSG00000067182.7	993.319	0.0720504	0.103717	0.694683	0.487254	0.790783	TNFRSF1A
ENSG00000067191.15	50.1021	-0.423085	0.297452	-1.42237	0.15492	0.456781	CACNB1
ENSG00000067208.14	340.39	0.238111	0.148489	1.60356	0.10881	0.373262	EVI5
ENSG00000067221.13	147.259	-0.325619	0.197245	-1.65084	0.0987717	0.352775	STOML1
ENSG00000067225.17	9915.29	-0.207024	0.112437	-1.84125	0.0655842	0.276107	PKM
ENSG00000067248.9	632.5	-0.0887367	0.122304	-0.725543	0.468119	0.781901	DHX29
ENSG00000067334.13	414.362	0.0542102	0.137875	0.393183	0.694184	0.897119	DNTTIP2
ENSG00000067365.14	213.921	0.00464068	0.169686	0.0273487	0.978182	0.995971	METTL22
ENSG00000067369.13	1415.56	0.0738796	0.108518	0.680806	0.495994	0.795381	TP53BP1
ENSG00000067445.20	650.158	0.0172629	0.143326	0.120445	0.904131	0.974295	TRO
ENSG00000067533.5	141.085	-0.196106	0.192058	-1.02107	0.30722	0.655405	RRP15
ENSG00000067560.10	5437.42	0.0334046	0.0880593	0.379342	0.704434	0.9014	RHOA
ENSG00000067596.10	765.65	-0.042887	0.112506	-0.381196	0.703057	0.901314	DHX8
ENSG00000067601.7	13.4236	0.238454	0.600852	0.39686	0.691471	0.895712	PMS2P4
ENSG00000067606.16	106.418	0.0112166	0.222697	0.0503672	0.95983	0.992059	PRKCZ
ENSG00000067704.9	1110.16	-0.0995085	0.101357	-0.981763	0.326217	0.675532	IARS2
ENSG00000067715.13	10.6415	1.27396	0.778053	1.63736	0.101555	0.359433	SYT1
ENSG00000067798.14	526.177	-1.5524	0.154686	-10.0358	1.0609e-23	1.82673e-21	NAV3
ENSG00000067829.18	421.1	-0.179646	0.14152	-1.2694	0.204298	0.530782	IDH3G
ENSG00000067836.12	130.411	-0.257438	0.224441	-1.14702	0.251375	0.592216	ROGDI
ENSG00000067840.12	1.85358	-0.607297	1.45247	-0.418115	0.675863	#N/A	PDZD4
ENSG00000067900.7	1022.26	-0.105432	0.145882	-0.722721	0.469851	0.78271	ROCK1
ENSG00000067955.13	406.089	0.0078017	0.160255	0.048683	0.961172	0.992059	CBFB
ENSG00000067992.12	9.47283	0.117176	0.650624	0.180098	0.857076	0.957267	PDK3
ENSG00000068001.13	800.821	-0.178712	0.124498	-1.43546	0.151157	0.450929	HYAL2
ENSG00000068024.16	569.291	1.50853	0.174523	8.64376	5.43933e-18	6.09161e-16	HDAC4
ENSG00000068028.17	517.716	-0.329686	0.131567	-2.50584	0.0122163	0.0860327	RASSF1
ENSG00000068078.17	14.3009	0.276291	0.563985	0.48989	0.624211	0.863727	FGFR3
ENSG00000068079.7	231.539	-0.318667	0.182643	-1.74476	0.0810275	0.314064	IFI35
ENSG00000068097.14	398.671	0.15961	0.14543	1.0975	0.272422	0.617255	HEATR6
ENSG00000068120.14	737.847	0.119265	0.116944	1.01985	0.3078	0.655932	COASY
ENSG00000068137.14	149.24	-0.25658	0.190954	-1.34367	0.179054	0.495076	PLEKHH3
ENSG00000068305.17	436.914	-0.48877	0.160435	-3.04653	0.00231497	0.0237268	MEF2A
ENSG00000068308.13	676.843	-0.0932549	0.123673	-0.754042	0.450824	0.769048	OTUD5
ENSG00000068323.16	1205.49	-0.408862	0.114551	-3.56927	0.000357983	0.00491646	TFE3
ENSG00000068354.15	209.097	0.0101756	0.172886	0.0588572	0.953066	0.990474	TBC1D25
ENSG00000068366.19	724.264	-0.0221386	0.158375	-0.139786	0.888829	0.968711	ACSL4
ENSG00000068383.18	277.76	-0.0630346	0.156492	-0.402798	0.687097	0.893155	INPP5A
ENSG00000068394.10	237.888	0.10357	0.173217	0.597917	0.549896	0.828429	GPKOW
ENSG00000068400.13	402.69	0.044383	0.132208	0.335706	0.737093	0.912218	GRIPAP1
ENSG00000068438.14	550.21	-0.129711	0.121791	-1.06503	0.286862	0.633359	FTSJ1
ENSG00000068489.12	385.019	0.184048	0.157917	1.16547	0.243829	0.58347	PRR11
ENSG00000068650.18	543.786	0.390655	0.154321	2.53145	0.0113593	0.0815819	ATP11A
ENSG00000068654.15	718.613	-0.00349085	0.130246	-0.026802	0.978618	0.995971	POLR1A
ENSG00000068697.6	4996.14	0.0237735	0.0929789	0.255687	0.798192	0.933132	LAPTM4A
ENSG00000068724.15	387.764	-0.00183934	0.124294	-0.0147983	0.988193	0.998529	TTC7A
ENSG00000068745.14	767.002	-0.218473	0.118794	-1.8391	0.0659008	0.276932	IP6K2
ENSG00000068781.21	3.19495	0.338948	1.33274	0.254324	0.799246	#N/A	STON1-GTF2A1L
ENSG00000068784.12	202.88	0.288044	0.163647	1.76016	0.0783813	0.307942	SRBD1
ENSG00000068796.16	295.239	-0.156326	0.151341	-1.03294	0.301633	0.649319	KIF2A
ENSG00000068831.18	62.4566	0.416949	0.401767	1.03779	0.29937	0.646569	RASGRP2
ENSG00000068878.14	1346.8	-0.368063	0.0975381	-3.77353	0.000160954	0.00249101	PSME4
ENSG00000068885.14	192.23	0.115698	0.194412	0.595117	0.551765	0.829667	IFT80
ENSG00000068903.19	479.668	-0.21399	0.127578	-1.67732	0.0934795	0.341359	SIRT2
ENSG00000068912.13	2194.35	0.309009	0.104038	2.97015	0.00297653	0.029162	ERLEC1
ENSG00000068971.13	309.724	-0.493418	0.152338	-3.23896	0.00119965	0.0137825	PPP2R5B
ENSG00000069011.15	104.578	-1.63691	0.236877	-6.91036	4.83409e-12	2.97275e-10	PITX1
ENSG00000069020.18	134.349	-0.38555	0.245803	-1.56853	0.116757	0.389358	MAST4
ENSG00000069248.11	675.832	0.191118	0.108038	1.76898	0.0768969	0.303947	NUP133
ENSG00000069275.12	3765.08	0.404278	0.124492	3.24743	0.00116454	0.0135158	NUCKS1
ENSG00000069329.16	1238.3	-0.0310342	0.0991747	-0.312925	0.754338	0.918501	VPS35
ENSG00000069345.11	660.119	0.0970686	0.112505	0.862792	0.388252	0.726456	DNAJA2
ENSG00000069399.14	88.2373	0.360443	0.256703	1.40413	0.160281	0.465796	BCL3
ENSG00000069424.14	158.845	0.0526946	0.201781	0.261148	0.793978	0.932161	KCNAB2
ENSG00000069431.11	1218.53	0.773455	0.299871	2.57929	0.00990041	0.07344	ABCC9
ENSG00000069493.14	61.4442	0.145099	0.291582	0.497625	0.618748	0.860528	CLEC2D
ENSG00000069509.5	150.091	0.113183	0.193793	0.584039	0.559194	0.832267	FUNDC1
ENSG00000069535.13	37.4751	-1.42214	2.04809	-0.694371	0.487449	0.790885	MAOB
ENSG00000069667.15	35.1837	1.07103	0.442026	2.423	0.015393	0.101843	RORA
ENSG00000069696.6	2.79894	-2.5618	1.78531	-1.43494	0.151305	#N/A	DRD4
ENSG00000069702.10	174.037	0.906586	0.237207	3.82191	0.00013242	0.00209906	TGFBR3
ENSG00000069812.11	1.90037	-1.56635	1.32356	-1.18344	0.236636	#N/A	HES2
ENSG00000069849.10	3404.94	0.132221	0.126294	1.04693	0.295132	0.642555	ATP1B3
ENSG00000069869.15	515.579	0.123867	0.146968	0.842817	0.399331	0.736397	NEDD4
ENSG00000069943.9	125.214	0.294078	0.219202	1.34159	0.179729	0.495848	PIGB
ENSG00000069956.11	1606.57	-0.121352	0.115508	-1.0506	0.293444	0.640702	MAPK6
ENSG00000069966.18	769.901	0.102593	0.113861	0.901044	0.367565	0.712425	GNB5
ENSG00000069974.15	157.035	0.151329	0.184844	0.818685	0.412966	0.745227	RAB27A
ENSG00000069998.12	166.107	0.258046	0.18857	1.36844	0.171175	0.483639	HDHD5
ENSG00000070010.18	581.24	0.0794637	0.13407	0.592705	0.553379	0.829884	UFD1
ENSG00000070018.8	713.313	-0.0701286	0.178168	-0.39361	0.693869	0.896879	LRP6
ENSG00000070047.11	495.24	-0.0264148	0.129248	-0.204374	0.838062	0.950159	PHRF1
ENSG00000070061.14	817.176	0.116108	0.111415	1.04213	0.297353	0.645228	ELP1
ENSG00000070081.15	1472.59	0.0463953	0.120464	0.385138	0.700135	0.899965	NUCB2
ENSG00000070087.13	1288.5	0.062609	0.11133	0.562373	0.573862	0.83988	PFN2
ENSG00000070182.19	4.13976	-0.492651	1.56899	-0.313992	0.753527	#N/A	SPTB
ENSG00000070193.4	2.75352	-4.61431	1.77401	-2.60107	0.00929343	#N/A	FGF10
ENSG00000070214.15	1341.29	0.675933	0.140032	4.82699	1.38613e-06	3.59585e-05	SLC44A1
ENSG00000070269.13	273.942	0.408936	0.158374	2.58209	0.00982044	0.0730041	TMEM260
ENSG00000070366.13	616.498	-0.360132	0.111088	-3.24187	0.00118748	0.013714	SMG6
ENSG00000070367.15	1164.93	0.194608	0.14596	1.3333	0.182434	0.500357	EXOC5
ENSG00000070371.15	169.466	0.144484	0.177277	0.815021	0.41506	0.746209	CLTCL1
ENSG00000070404.9	948.75	0.813161	0.1281	6.34786	2.18324e-10	1.08571e-08	FSTL3
ENSG00000070413.19	1121.77	0.10752	0.111524	0.964092	0.335	0.684155	DGCR2
ENSG00000070423.17	183.057	-0.193569	0.198364	-0.975829	0.329149	0.67834	RNF126
ENSG00000070444.14	303.596	0.0789518	0.16331	0.483448	0.628778	0.865622	MNT
ENSG00000070476.14	184.223	-0.137701	0.17259	-0.797852	0.424957	0.752638	ZXDC
ENSG00000070495.14	267.712	-0.127242	0.1456	-0.873917	0.382163	0.721747	JMJD6
ENSG00000070501.11	118.711	0.0241345	0.221194	0.10911	0.913115	0.977299	POLB
ENSG00000070540.12	1755.7	0.186842	0.130001	1.43723	0.150652	0.45006	WIPI1
ENSG00000070610.14	545.696	0.00199276	0.121848	0.0163545	0.986952	0.998132	GBA2
ENSG00000070614.14	3347.27	-0.00760189	0.0982676	-0.0773591	0.938338	0.985653	NDST1
ENSG00000070669.16	9.42486	-1.28696	0.606645	-2.12144	0.0338846	0.175381	ASNS
ENSG00000070718.11	194.386	-0.568187	0.168121	-3.37963	0.000725837	0.00900757	AP3M2
ENSG00000070731.10	9.86154	-0.505932	0.692823	-0.730248	0.465239	0.779551	ST6GALNAC2
ENSG00000070756.15	4337.22	0.0357945	0.0833794	0.429298	0.667707	0.883494	PABPC1
ENSG00000070759.16	67.4088	0.899448	0.294035	3.05898	0.00222089	0.0229676	TESK2
ENSG00000070761.7	222.019	0.13998	0.188165	0.743924	0.456922	0.773421	CFAP20
ENSG00000070770.8	521.184	-0.0486741	0.136942	-0.355436	0.722263	0.906448	CSNK2A2
ENSG00000070778.12	463.949	-0.447816	0.151316	-2.95947	0.00308171	0.0300854	PTPN21
ENSG00000070785.16	277.319	0.012074	0.154404	0.0781974	0.937671	0.985653	EIF2B3
ENSG00000070808.15	9.84132	-0.808716	0.615525	-1.31386	0.188892	0.510185	CAMK2A
ENSG00000070814.17	656.592	-0.0232099	0.114534	-0.202646	0.839412	0.950431	TCOF1
ENSG00000070831.15	2179.28	-0.0577762	0.10998	-0.525332	0.599352	0.851845	CDC42
ENSG00000070882.12	668.48	0.0544213	0.118692	0.458507	0.646588	0.87531	OSBPL3
ENSG00000070950.9	183.238	-0.177859	0.177114	-1.00421	0.315277	0.665585	RAD18
ENSG00000070961.15	2779.56	-0.432068	0.113251	-3.81513	0.000136109	0.0021452	ATP2B1
ENSG00000071051.13	213.067	-0.351074	0.172153	-2.03932	0.0414184	0.202757	NCK2
ENSG00000071054.16	2266.62	-0.351705	0.0948721	-3.70715	0.000209608	0.00314527	MAP4K4
ENSG00000071082.10	2593.38	-0.0669387	0.133073	-0.503023	0.614948	0.858077	RPL31
ENSG00000071127.16	3768.93	-0.196643	0.11555	-1.70181	0.0887915	0.331824	WDR1
ENSG00000071189.21	501.261	0.133255	0.162691	0.819066	0.412749	0.745078	SNX13
ENSG00000071205.11	297.485	-0.24322	0.151503	-1.60539	0.108409	0.37236	ARHGAP10
ENSG00000071242.11	115.681	-0.00193962	0.262501	-0.00738899	0.994104	0.999129	RPS6KA2
ENSG00000071243.15	93.5019	0.0677381	0.220198	0.307624	0.758368	0.920255	ING3
ENSG00000071246.10	399.738	-0.0156581	0.140702	-0.111286	0.91139	0.976876	VASH1
ENSG00000071282.11	164.81	-0.136156	0.184814	-0.736716	0.461295	0.777194	LMCD1
ENSG00000071462.11	587.669	0.0827901	0.139348	0.594127	0.552427	0.829758	BUD23
ENSG00000071537.13	1926.45	0.21074	0.151442	1.39156	0.164056	0.471452	SEL1L
ENSG00000071539.13	191.441	0.138734	0.16348	0.84863	0.396087	0.733684	TRIP13
ENSG00000071553.16	2980.52	0.00701132	0.0934318	0.0750421	0.940181	0.98588	ATP6AP1
ENSG00000071564.14	722.211	-0.398744	0.121804	-3.27365	0.00106168	0.0125211	TCF3
ENSG00000071575.11	579.828	0.0824045	0.146337	0.563116	0.573356	0.839585	TRIB2
ENSG00000071626.16	707.139	0.0767433	0.115976	0.661717	0.508152	0.803358	DAZAP1
ENSG00000071655.17	805.337	-0.233706	0.132874	-1.75886	0.0786009	0.307958	MBD3
ENSG00000071794.15	781.122	0.345607	0.117544	2.94022	0.0032798	0.0317493	HLTF
ENSG00000071859.14	857.706	0.0137392	0.127855	0.107459	0.914425	0.977662	FAM50A
ENSG00000071889.16	615.764	0.0903214	0.13744	0.65717	0.511072	0.804757	FAM3A
ENSG00000071894.16	1050.05	0.00805997	0.113957	0.0707284	0.943614	0.986392	CPSF1
ENSG00000071967.11	2122.33	-0.127915	0.117007	-1.09323	0.274293	0.619407	CYBRD1
ENSG00000071994.10	315.935	-0.216987	0.143513	-1.51197	0.130541	0.414773	PDCD2
ENSG00000072042.12	1170.76	0.145315	0.100047	1.45246	0.146374	0.442901	RDH11
ENSG00000072062.13	650.331	0.0113379	0.130352	0.0869787	0.930688	0.983356	PRKACA
ENSG00000072071.16	26.5411	-0.00547392	0.528817	-0.0103513	0.991741	0.99865	ADGRL1
ENSG00000072110.13	8172.28	-0.35975	0.106677	-3.37234	0.000745319	0.00919961	ACTN1
ENSG00000072121.15	506.968	-0.108374	0.134806	-0.803928	0.421438	0.74975	ZFYVE26
ENSG00000072133.10	122.151	-0.461654	0.23243	-1.9862	0.0470107	0.220413	RPS6KA6
ENSG00000072134.15	474.05	-0.183179	0.128506	-1.42544	0.154029	0.455189	EPN2
ENSG00000072135.12	383.585	0.0180905	0.136049	0.13297	0.894217	0.970198	PTPN18
ENSG00000072163.19	296.381	-0.298929	0.218506	-1.36806	0.171295	0.48372	LIMS2
ENSG00000072195.14	330.043	-0.684085	0.157514	-4.34302	1.40538e-05	0.000286802	SPEG
ENSG00000072201.13	11.7113	-0.707564	0.656956	-1.07703	0.281465	0.626665	LNX1
ENSG00000072210.18	315.957	0.443058	0.15849	2.7955	0.00518189	0.0452062	ALDH3A2
ENSG00000072274.12	1737.18	0.193858	0.113868	1.70248	0.0886661	0.331625	TFRC
ENSG00000072310.16	808.012	-0.21054	0.150958	-1.39469	0.16311	0.470247	SREBF1
ENSG00000072364.12	2204.78	0.0409783	0.160156	0.255865	0.798055	0.93313	AFF4
ENSG00000072401.14	205.395	-0.416206	0.212783	-1.95601	0.0504639	0.231791	UBE2D1
ENSG00000072415.8	413.454	0.100676	0.152955	0.658209	0.510404	0.804652	MPP5
ENSG00000072422.16	462.821	-0.46386	0.140309	-3.30599	0.000946415	0.0113661	RHOBTB1
ENSG00000072501.17	1704.08	0.140853	0.122368	1.15107	0.249704	0.590299	SMC1A
ENSG00000072506.12	409.429	-0.041871	0.139052	-0.301117	0.763326	0.922207	HSD17B10
ENSG00000072518.20	263.23	0.00957831	0.151785	0.0631044	0.949683	0.989553	MARK2
ENSG00000072571.19	266.553	0.341299	0.168281	2.02815	0.0425445	0.205958	HMMR
ENSG00000072609.17	379.16	-0.351136	0.134804	-2.60478	0.00919332	0.0694668	CHFR
ENSG00000072657.8	529.533	0.144163	0.144601	0.996974	0.318777	0.668012	TRHDE
ENSG00000072682.18	4275.34	-0.0278658	0.105604	-0.263872	0.791878	0.931701	P4HA2
ENSG00000072736.18	403.998	0.0234018	0.127271	0.183874	0.854112	0.956034	NFATC3
ENSG00000072756.16	220.496	0.114361	0.181454	0.630247	0.528533	0.816724	TRNT1
ENSG00000072778.19	2859.63	-0.110639	0.101303	-1.09216	0.274765	0.619744	ACADVL
ENSG00000072786.12	242.59	-0.623193	0.149076	-4.18036	2.91051e-05	0.000548458	STK10
ENSG00000072803.17	909.767	-0.00681855	0.105146	-0.0648481	0.948295	0.988854	FBXW11
ENSG00000072818.11	16.5551	0.494096	0.665269	0.742702	0.457662	0.774008	ACAP1
ENSG00000072840.12	676.799	-0.246925	0.176618	-1.39807	0.162091	0.468584	EVC
ENSG00000072849.10	406.197	0.0636209	0.13586	0.468284	0.639581	0.872265	DERL2
ENSG00000072864.14	375.795	-0.376466	0.138959	-2.70918	0.00674488	0.0550745	NDE1
ENSG00000072952.18	488.707	-1.07968	0.190216	-5.67607	1.37821e-08	5.28827e-07	MRVI1
ENSG00000072954.6	4.03402	-0.689583	1.23847	-0.556802	0.577663	#N/A	TMEM38A
ENSG00000072958.8	673.39	-0.151475	0.118362	-1.27976	0.200631	0.52632	AP1M1
ENSG00000073008.14	1266.03	-0.479748	0.0980343	-4.89367	9.89714e-07	2.66881e-05	PVR
ENSG00000073050.11	299.702	-0.214144	0.152282	-1.40623	0.159654	0.464661	XRCC1
ENSG00000073060.15	843.831	-0.285345	0.137816	-2.07048	0.0384074	0.192316	SCARB1
ENSG00000073111.13	286.242	-0.101616	0.179948	-0.564698	0.572279	0.839258	MCM2
ENSG00000073146.15	175.456	-0.273356	0.226226	-1.20833	0.22692	0.561189	MOV10L1
ENSG00000073150.13	48.4978	0.473437	0.347086	1.36403	0.172557	0.486011	PANX2
ENSG00000073169.13	192.456	0.0269785	0.186984	0.144282	0.885278	0.967846	SELENOO
ENSG00000073331.17	184.313	0.150653	0.185304	0.813002	0.416217	0.746438	ALPK1
ENSG00000073417.14	498.351	1.0585	0.135661	7.80248	6.07013e-15	5.29215e-13	PDE8A
ENSG00000073536.17	170.537	-0.207072	0.175159	-1.1822	0.237128	0.575446	NLE1
ENSG00000073578.16	932.197	-0.0285179	0.117161	-0.243407	0.80769	0.937433	SDHA
ENSG00000073584.18	606.807	0.148406	0.127044	1.16814	0.242749	0.582581	SMARCE1
ENSG00000073605.18	127.505	0.296135	0.223392	1.32563	0.184962	0.504526	GSDMB
ENSG00000073614.12	914.969	0.128541	0.145984	0.880515	0.378581	0.719847	KDM5A
ENSG00000073670.13	16.3159	-0.460637	0.52666	-0.874638	0.381771	0.721682	ADAM11
ENSG00000073711.10	424.75	-0.799756	0.152531	-5.24324	1.57777e-07	5.08989e-06	PPP2R3A
ENSG00000073712.14	3861.98	0.540047	0.0931417	5.79812	6.70617e-09	2.69322e-07	FERMT2
ENSG00000073756.11	3.28026	0	2.26933	0	1	#N/A	PTGS2
ENSG00000073792.15	546.862	-0.402403	0.121657	-3.30769	0.000940704	0.0113073	IGF2BP2
ENSG00000073803.13	213.767	0.205623	0.169914	1.21016	0.226216	0.560152	MAP3K13
ENSG00000073849.14	10.4954	-1.04579	0.729835	-1.43292	0.151882	0.45191	ST6GAL1
ENSG00000073905.8	2.60159	-0.389145	1.17984	-0.32983	0.741529	#N/A	VDAC1P1
ENSG00000073910.20	1019.56	-0.763335	0.147676	-5.16898	2.35372e-07	7.30237e-06	FRY
ENSG00000073921.17	1919.24	-0.419264	0.0964661	-4.34623	1.385e-05	0.000283482	PICALM
ENSG00000073969.18	595.844	0.214351	0.11968	1.79104	0.0732871	0.29515	NSF
ENSG00000074047.21	350.622	-0.217217	0.172908	-1.25626	0.209022	0.536779	GLI2
ENSG00000074054.17	1070.87	0.325018	0.132012	2.46203	0.0138153	0.0943044	CLASP1
ENSG00000074071.14	423.776	-0.175164	0.156991	-1.11576	0.264526	0.608933	MRPS34
ENSG00000074181.8	946.391	-0.388261	0.149595	-2.59541	0.00944772	0.0708836	NOTCH3
ENSG00000074201.8	512.489	0.0435363	0.12976	0.335514	0.737237	0.912218	CLNS1A
ENSG00000074219.13	360.683	-0.56111	0.140371	-3.99735	6.4055e-05	0.0011002	TEAD2
ENSG00000074266.19	214.409	-0.0175964	0.172666	-0.10191	0.918828	0.97921	EED
ENSG00000074319.12	663.008	-0.0540139	0.130993	-0.412343	0.680088	0.889177	TSG101
ENSG00000074356.16	592.322	0.129778	0.131677	0.985582	0.324338	0.673971	NCBP3
ENSG00000074370.17	10.4372	1.29094	0.677448	1.9056	0.0567025	0.251555	ATP2A3
ENSG00000074410.13	96.4312	0.227573	0.224468	1.01383	0.310663	0.659211	CA12
ENSG00000074416.13	3315.65	-0.231756	0.0985763	-2.35103	0.0187214	0.117757	MGLL
ENSG00000074527.11	793.678	-0.250725	0.117153	-2.14014	0.0323431	0.170033	NTN4
ENSG00000074582.12	234.053	0.102545	0.17504	0.585835	0.557987	0.831963	BCS1L
ENSG00000074590.13	547.883	-0.70842	0.146233	-4.84447	1.26952e-06	3.33097e-05	NUAK1
ENSG00000074603.18	722.685	0.158945	0.148868	1.06769	0.285659	0.631688	DPP8
ENSG00000074621.13	186.181	0.163568	0.195389	0.837138	0.402515	0.738694	SLC24A1
ENSG00000074657.13	1255.34	-0.407463	0.135129	-3.01537	0.00256668	0.0257697	ZNF532
ENSG00000074660.15	7.40571	1.58006	1.03891	1.52088	0.128289	0.411643	SCARF1
ENSG00000074695.5	4532.52	0.513059	0.141573	3.62398	0.0002901	0.00411124	LMAN1
ENSG00000074696.12	2094.04	0.249909	0.106826	2.3394	0.0193145	0.120171	HACD3
ENSG00000074755.14	783.376	-0.0263595	0.134255	-0.196339	0.844345	0.952492	ZZEF1
ENSG00000074800.13	6040.66	-0.131428	0.114928	-1.14356	0.252805	0.593157	ENO1
ENSG00000074842.7	2529.45	-0.154876	0.137848	-1.12353	0.261212	0.605147	MYDGF
ENSG00000074855.10	148.474	0.00240888	0.196665	0.0122486	0.990227	0.998597	ANO8
ENSG00000074935.13	161.398	-0.0860556	0.204022	-0.421795	0.673174	0.88623	TUBE1
ENSG00000074964.16	92.7679	-0.445785	0.221329	-2.01413	0.0439962	0.210847	ARHGEF10L
ENSG00000075089.9	235.596	0.54081	0.171503	3.15335	0.00161407	0.0176354	ACTR6
ENSG00000075131.9	70.2801	-0.125411	0.275954	-0.454465	0.649494	0.876516	TIPIN
ENSG00000075142.13	395.276	0.0823432	0.159773	0.515376	0.60629	0.855196	SRI
ENSG00000075151.20	2085.54	0.00579279	0.104459	0.0554554	0.955776	0.991028	EIF4G3
ENSG00000075188.8	255.502	0.162159	0.148488	1.09207	0.274802	0.619744	NUP37
ENSG00000075213.10	3293.29	0.29987	0.144485	2.07545	0.0379451	0.19069	SEMA3A
ENSG00000075218.18	252.026	0.0548469	0.180243	0.304294	0.760904	0.921528	GTSE1
ENSG00000075223.13	1239.25	0.908361	0.171906	5.28406	1.26354e-07	4.16394e-06	SEMA3C
ENSG00000075234.16	681.066	0.186583	0.118248	1.57789	0.11459	0.384902	TTC38
ENSG00000075239.13	495.434	0.0968354	0.133219	0.726891	0.467293	0.781469	ACAT1
ENSG00000075240.16	267.511	0.27963	0.192178	1.45506	0.145653	0.441931	GRAMD4
ENSG00000075275.16	18.905	-0.20918	0.500023	-0.418341	0.675698	0.887361	CELSR1
ENSG00000075292.18	1058.47	0.313415	0.100916	3.10569	0.00189836	0.0201627	ZNF638
ENSG00000075303.12	189.829	0.419485	0.18268	2.29628	0.0216598	0.130071	SLC25A40
ENSG00000075336.11	196.942	0.162215	0.169568	0.956639	0.338749	0.687275	TIMM21
ENSG00000075391.16	434.155	-0.259881	0.161659	-1.60759	0.107925	0.371527	RASAL2
ENSG00000075399.13	201.118	-0.44869	0.19226	-2.33377	0.0196078	0.121556	VPS9D1
ENSG00000075407.18	236.74	0.0875752	0.170001	0.515144	0.606452	0.855196	ZNF37A
ENSG00000075413.17	649.813	-0.260942	0.111762	-2.3348	0.019554	0.121282	MARK3
ENSG00000075415.12	3840.66	0.0646209	0.0942317	0.685765	0.492861	0.793533	SLC25A3
ENSG00000075420.12	2160.43	0.159027	0.139981	1.13606	0.255932	0.596929	FNDC3B
ENSG00000075426.11	2564.65	0.464305	0.109263	4.24941	2.14333e-05	0.000418627	FOSL2
ENSG00000075539.14	505.618	0.0582266	0.165045	0.352793	0.724244	0.907169	FRYL
ENSG00000075568.16	897.108	-0.0865109	0.124119	-0.697002	0.485802	0.789712	TMEM131
ENSG00000075618.17	3002.7	-0.383488	0.102416	-3.74443	0.000180806	0.00276427	FSCN1
ENSG00000075624.13	42886.8	0.0377789	0.138058	0.273646	0.784357	0.929988	ACTB
ENSG00000075643.5	39.9338	0.326751	0.389806	0.838239	0.401897	0.738102	MOCOS
ENSG00000075651.15	262.789	0.0299129	0.180446	0.165772	0.868336	0.962313	PLD1
ENSG00000075702.16	170.452	0.1148	0.216809	0.529496	0.596462	0.850029	WDR62
ENSG00000075711.20	573.316	0.045096	0.126074	0.357694	0.720572	0.905894	DLG1
ENSG00000075785.12	2867.2	-0.101698	0.0813196	-1.25059	0.211083	0.539656	RAB7A
ENSG00000075790.10	546.776	-0.00507045	0.157099	-0.0322756	0.974252	0.994983	BCAP29
ENSG00000075826.16	158.516	-0.0882695	0.202715	-0.435437	0.663245	0.881952	SEC31B
ENSG00000075856.11	527.675	0.0875304	0.121681	0.719341	0.471931	0.783008	SART3
ENSG00000075914.12	254.357	0.436976	0.16614	2.63017	0.00853429	0.0656759	EXOSC7
ENSG00000075945.12	361.73	0.14529	0.137565	1.05615	0.290899	0.637876	KIFAP3
ENSG00000075975.15	557.399	0.239321	0.119021	2.01073	0.0443536	0.211701	MKRN2
ENSG00000076003.4	409.129	-0.0601031	0.143955	-0.417514	0.676303	0.887361	MCM6
ENSG00000076043.9	1533.35	0.110855	0.117188	0.945958	0.34417	0.692108	REXO2
ENSG00000076053.10	266.853	0.387687	0.186682	2.07672	0.037827	0.19024	RBM7
ENSG00000076067.12	1241.76	-0.270368	0.128113	-2.11039	0.0348245	0.178595	RBMS2
ENSG00000076108.11	1637.63	0.00111375	0.129538	0.0085979	0.99314	0.999125	BAZ2A
ENSG00000076201.14	612.23	-0.248262	0.126513	-1.96234	0.0497225	0.229379	PTPN23
ENSG00000076242.14	390.921	0.195158	0.144515	1.35044	0.176876	0.492016	MLH1
ENSG00000076248.10	152.556	-0.371625	0.173654	-2.14003	0.0323526	0.170033	UNG
ENSG00000076321.10	379.721	0.259085	0.141949	1.8252	0.0679711	0.282444	KLHL20
ENSG00000076344.15	21.495	-0.269672	0.570699	-0.47253	0.636549	0.870491	RGS11
ENSG00000076351.12	318.222	0.460068	0.192268	2.39284	0.0167183	0.107917	SLC46A1
ENSG00000076356.6	34.0621	-0.130889	0.384546	-0.340372	0.733576	0.910697	PLXNA2
ENSG00000076382.16	529.719	0.0908574	0.137998	0.658397	0.510283	0.804652	SPAG5
ENSG00000076513.16	1115.18	-0.20586	0.0954647	-2.1564	0.0310524	0.165537	ANKRD13A
ENSG00000076554.15	11.1583	3.07069	1.75131	1.75337	0.0795381	0.310555	TPD52
ENSG00000076555.15	99.8418	0.46703	0.245405	1.9031	0.0570272	0.252102	ACACB
ENSG00000076604.14	345.897	-0.718419	0.15223	-4.7193	2.36653e-06	5.88429e-05	TRAF4
ENSG00000076641.4	519.611	-0.662624	0.155382	-4.26448	2.00365e-05	0.000394855	PAG1
ENSG00000076650.6	83.9752	-0.193432	0.243287	-0.79508	0.426567	0.753327	GPATCH1
ENSG00000076662.9	126.16	0.480106	0.235244	2.04088	0.0412623	0.202418	ICAM3
ENSG00000076685.18	628.779	-0.432255	0.122156	-3.53854	0.000402346	0.00546579	NT5C2
ENSG00000076706.16	387.751	0.133752	0.174769	0.765306	0.444089	0.765815	MCAM
ENSG00000076716.8	9.12506	0.0329527	0.652753	0.0504827	0.959738	0.992059	GPC4
ENSG00000076770.14	10.7021	0.306345	0.547062	0.559982	0.575492	0.840929	MBNL3
ENSG00000076924.11	369.039	0.179559	0.153162	1.17234	0.24106	0.580626	XAB2
ENSG00000076928.17	761.321	-0.00828493	0.120673	-0.0686562	0.945263	0.987337	ARHGEF1
ENSG00000076944.15	7.18441	0.806354	0.780961	1.03251	0.301831	#N/A	STXBP2
ENSG00000076984.17	284.309	0.0962902	0.153628	0.626775	0.530806	0.817698	MAP2K7
ENSG00000077044.10	215.023	-0.290559	0.175703	-1.6537	0.0981895	0.351353	DGKD
ENSG00000077092.18	7.91803	-1.8929	0.81474	-2.32331	0.0201623	0.124266	RARB
ENSG00000077097.15	1527.87	-0.0929155	0.105131	-0.883809	0.376799	0.718893	TOP2B
ENSG00000077147.14	3059.56	0.192623	0.128828	1.4952	0.134863	0.422421	TM9SF3
ENSG00000077150.18	314.492	-0.690637	0.146921	-4.70075	2.59206e-06	6.36464e-05	NFKB2
ENSG00000077152.9	193.504	0.0858202	0.161389	0.531759	0.594893	0.848967	UBE2T
ENSG00000077157.21	225.985	0.0947456	0.193893	0.488648	0.625091	0.863827	PPP1R12B
ENSG00000077232.17	2241.26	0.142135	0.09986	1.42334	0.154638	0.456326	DNAJC10
ENSG00000077235.17	1462.01	0.08397	0.104487	0.803643	0.421603	0.749826	GTF3C1
ENSG00000077238.13	440.868	-0.700068	0.143389	-4.88229	1.04861e-06	2.79933e-05	IL4R
ENSG00000077254.14	774.848	0.134017	0.144473	0.927627	0.353601	0.699767	USP33
ENSG00000077274.8	5.34669	0	2.17846	0	1	#N/A	CAPN6
ENSG00000077312.8	393.431	0.167281	0.135562	1.23398	0.21721	0.54828	SNRPA
ENSG00000077348.8	55.5992	0.25699	0.294602	0.87233	0.383029	0.721978	EXOSC5
ENSG00000077380.15	1012.52	-0.10853	0.0993336	-1.09258	0.27458	0.619738	DYNC1I2
ENSG00000077420.15	231.502	-1.01218	0.172039	-5.88342	4.0187e-09	1.66239e-07	APBB1IP
ENSG00000077454.15	161.182	-0.424792	0.217988	-1.94869	0.0513324	0.234918	LRCH4
ENSG00000077458.12	158.428	0.622409	0.219364	2.83733	0.00454929	0.0407719	FAM76B
ENSG00000077463.14	135.555	-0.108771	0.226525	-0.480172	0.631105	0.867229	SIRT6
ENSG00000077514.8	176.74	0.145659	0.177836	0.819059	0.412753	0.745078	POLD3
ENSG00000077549.17	3312	0.0102536	0.105952	0.096776	0.922904	0.980678	CAPZB
ENSG00000077585.13	413.176	-0.262805	0.144992	-1.81254	0.0699021	0.287095	GPR137B
ENSG00000077616.10	7.04946	1.05275	1.38646	0.75931	0.447667	#N/A	NAALAD2
ENSG00000077684.15	372.522	0.522577	0.140367	3.72294	0.00019692	0.00298085	JADE1
ENSG00000077713.18	230.708	0.0154874	0.162272	0.0954411	0.923964	0.98116	SLC25A43
ENSG00000077721.15	884.651	0.12702	0.102338	1.24117	0.214541	0.54448	UBE2A
ENSG00000077782.19	1858.73	-0.207548	0.10208	-2.03319	0.0420329	0.204306	FGFR1
ENSG00000077942.18	1986.28	0.00371089	0.139443	0.0266123	0.978769	0.995971	FBLN1
ENSG00000077943.7	42.4018	-0.0854075	0.295829	-0.288706	0.772806	0.925125	ITGA8
ENSG00000078018.19	347.619	0.655213	0.241245	2.71597	0.0066082	0.0540546	MAP2
ENSG00000078043.15	241.845	0.0520139	0.165344	0.314579	0.753081	0.918207	PIAS2
ENSG00000078053.16	6.79955	0.0863835	0.881636	0.0979809	0.921947	#N/A	AMPH
ENSG00000078061.12	496.15	-0.131272	0.147261	-0.891428	0.3727	0.716471	ARAF
ENSG00000078070.12	120.416	-0.139768	0.20608	-0.67822	0.497632	0.795932	MCCC1
ENSG00000078098.13	1048.02	-0.15304	0.104392	-1.46602	0.142644	0.437913	FAP
ENSG00000078114.18	6.31025	1.29546	1.36094	0.951888	0.341154	#N/A	NEBL
ENSG00000078124.11	239.015	0.312653	0.177705	1.75939	0.078511	0.307958	ACER3
ENSG00000078140.13	750.072	0.1998	0.141755	1.40948	0.158694	0.462794	UBE2K
ENSG00000078142.12	544.907	-0.0893303	0.118416	-0.754376	0.450624	0.769048	PIK3C3
ENSG00000078177.13	124.443	0.267334	0.233774	1.14356	0.252806	0.593157	N4BP2
ENSG00000078237.6	306.912	-0.0546942	0.150033	-0.364549	0.715448	0.904051	TIGAR
ENSG00000078246.16	522.661	-0.186942	0.119687	-1.56193	0.118305	0.392256	TULP3
ENSG00000078269.14	614.355	-0.784975	0.14911	-5.26442	1.40634e-07	4.57973e-06	SYNJ2
ENSG00000078295.16	19.3426	0.939808	0.513334	1.83079	0.0671317	0.280224	ADCY2
ENSG00000078304.19	1067.06	0.184667	0.107907	1.71136	0.0870153	0.328075	PPP2R5C
ENSG00000078319.9	108.036	0.136074	0.233371	0.583082	0.559838	0.832355	PMS2P1
ENSG00000078369.17	4813.74	0.0154846	0.0797783	0.194096	0.846101	0.953114	GNB1
ENSG00000078399.17	328.04	0.392196	0.141206	2.77747	0.00547837	0.0471065	HOXA9
ENSG00000078401.6	348.019	0.147016	0.167785	0.87622	0.380911	0.721327	EDN1
ENSG00000078403.16	288.287	0.105843	0.150558	0.703	0.482056	0.788654	MLLT10
ENSG00000078487.17	28.7394	0.367152	0.454135	0.808466	0.418822	0.747833	ZCWPW1
ENSG00000078618.21	2688.87	-0.0581254	0.0885817	-0.656178	0.51171	0.805085	NRDC
ENSG00000078668.13	895.043	-0.0406988	0.108491	-0.375135	0.70756	0.902028	VDAC3
ENSG00000078674.17	950.533	-0.0339602	0.115923	-0.292955	0.769556	0.92414	PCM1
ENSG00000078687.17	179.704	-0.145667	0.229108	-0.635802	0.524906	0.81407	TNRC6C
ENSG00000078699.21	182.003	0.0749772	0.172664	0.434237	0.664117	0.88201	CBFA2T2
ENSG00000078725.12	4.84424	-2.42054	1.91386	-1.26474	0.205963	#N/A	BRINP1
ENSG00000078747.14	1040.33	0.0420036	0.123715	0.33952	0.734218	0.910865	ITCH
ENSG00000078804.12	606.309	-0.414977	0.131252	-3.16168	0.00156859	0.0172721	TP53INP2
ENSG00000078808.16	3391.97	-0.0786845	0.103228	-0.76224	0.445917	0.766854	SDF4
ENSG00000078814.15	2.74765	1.59167	1.91376	0.8317	0.405579	#N/A	MYH7B
ENSG00000078902.15	500.354	-0.13524	0.122085	-1.10776	0.267966	0.613158	TOLLIP
ENSG00000078967.12	132.36	-0.0585069	0.220902	-0.264854	0.791122	0.931428	UBE2D4
ENSG00000079102.16	231.135	0.0422107	0.178386	0.236626	0.812947	0.939252	RUNX1T1
ENSG00000079134.11	179.006	-0.305943	0.183989	-1.66283	0.0963465	0.347518	THOC1
ENSG00000079150.17	1562.83	0.272034	0.12785	2.12775	0.0333576	0.173462	FKBP7
ENSG00000079156.16	197.773	-0.303473	0.173789	-1.74622	0.0807725	0.313685	OSBPL6
ENSG00000079246.15	3098.5	0.0323458	0.0846575	0.382079	0.702403	0.900978	XRCC5
ENSG00000079257.7	69.1232	-0.122004	0.272007	-0.448532	0.653769	0.877869	LXN
ENSG00000079263.18	2.4674	-1.60458	1.20085	-1.3362	0.181482	#N/A	SP140
ENSG00000079277.19	222.713	-0.271211	0.180696	-1.50093	0.133375	0.419897	MKNK1
ENSG00000079308.16	1509.22	-0.762643	0.138007	-5.52611	3.27409e-08	1.18999e-06	TNS1
ENSG00000079313.13	252.154	0.0384097	0.158803	0.241871	0.80888	0.937828	REXO1
ENSG00000079332.14	2140.52	0.342793	0.0989001	3.46605	0.000528156	0.00690916	SAR1A
ENSG00000079335.18	31.565	-0.197297	0.36279	-0.543833	0.586556	0.846139	CDC14A
ENSG00000079337.15	64.2193	-1.00241	0.290364	-3.45224	0.000555944	0.00719162	RAPGEF3
ENSG00000079385.21	3.00155	1.02499	1.9706	0.520144	0.602963	#N/A	CEACAM1
ENSG00000079387.13	306.367	0.164249	0.149211	1.10079	0.27099	0.616293	SENP1
ENSG00000079432.7	600.155	-0.444806	0.142906	-3.11258	0.00185462	0.0197735	CIC
ENSG00000079435.9	54.025	0.948788	0.307078	3.08973	0.00200337	0.0210821	LIPE
ENSG00000079459.12	1715.19	0.42399	0.102114	4.15211	3.29421e-05	0.000607467	FDFT1
ENSG00000079462.7	81.2967	-0.264365	0.242494	-1.09019	0.275628	0.620592	PAFAH1B3
ENSG00000079482.12	269.97	0.512807	0.164271	3.12171	0.00179803	0.0192597	OPHN1
ENSG00000079616.12	457.061	0.122846	0.158983	0.772699	0.439701	0.763032	KIF22
ENSG00000079691.17	2.372	0.137568	1.20177	0.114471	0.908864	#N/A	CARMIL1
ENSG00000079739.15	484.629	0.159998	0.145802	1.09736	0.272483	0.617255	PGM1
ENSG00000079785.14	1600.97	0.0445679	0.0873147	0.510429	0.609751	0.856637	DDX1
ENSG00000079805.16	1417.67	-0.0164653	0.105324	-0.15633	0.875773	0.964629	DNM2
ENSG00000079819.18	824.119	-0.0965209	0.125927	-0.766486	0.443387	0.765275	EPB41L2
ENSG00000079841.18	2.25878	-1.39727	1.27622	-1.09485	0.273583	#N/A	RIMS1
ENSG00000079931.14	333.894	-0.0708388	0.158166	-0.447876	0.654243	0.877869	MOXD1
ENSG00000079950.13	491.491	0.00403907	0.135382	0.0298347	0.976199	0.995314	STX7
ENSG00000079974.17	155.733	-0.278275	0.199569	-1.39438	0.163204	0.470278	RABL2B
ENSG00000079999.13	739.114	-0.0352208	0.117661	-0.299342	0.764679	0.922369	KEAP1
ENSG00000080189.14	582.745	-0.0460746	0.127012	-0.362756	0.716787	0.904354	SLC35C2
ENSG00000080200.9	392.215	0.185995	0.15335	1.21288	0.225175	0.558578	CRYBG3
ENSG00000080224.17	7.90833	-0.00187235	0.678722	-0.00275863	0.997799	1	EPHA6
ENSG00000080298.15	48.006	0.265912	0.364737	0.72905	0.465971	0.780016	RFX3
ENSG00000080345.17	480.869	0.112229	0.164709	0.68138	0.495631	0.795262	RIF1
ENSG00000080371.5	525.445	0.299727	0.143214	2.09286	0.0363617	0.184487	RAB21
ENSG00000080493.15	778.616	0.139576	0.135179	1.03253	0.301824	0.649451	SLC4A4
ENSG00000080503.22	752.913	0.0987709	0.112568	0.877432	0.380252	0.720837	SMARCA2
ENSG00000080546.13	261.926	0.0596443	0.181557	0.328516	0.742522	0.913474	SESN1
ENSG00000080561.13	102.621	-0.106941	0.234465	-0.456104	0.648315	0.876324	MID2
ENSG00000080573.6	948.449	-0.188804	0.121844	-1.54956	0.121248	0.397853	COL5A3
ENSG00000080603.16	80.7876	-0.148722	0.25526	-0.582628	0.560144	0.832378	SRCAP
ENSG00000080608.9	391.431	-0.113206	0.140596	-0.80519	0.42071	0.749173	PUM3
ENSG00000080709.14	34.8035	-0.908853	0.385668	-2.35657	0.0184446	0.116334	KCNN2
ENSG00000080802.18	254.151	-0.0643581	0.155536	-0.413784	0.679033	0.88875	CNOT4
ENSG00000080815.18	840.481	-0.185942	0.108676	-1.71097	0.0870858	0.32821	PSEN1
ENSG00000080819.6	319.674	0.359321	0.155744	2.30713	0.0210476	0.127836	CPOX
ENSG00000080822.16	869.14	0.622401	0.137501	4.52651	5.99655e-06	0.000136083	CLDND1
ENSG00000080823.22	123.688	-0.274291	0.203278	-1.34934	0.177227	0.492497	MOK
ENSG00000080824.18	8138.21	-0.157673	0.10538	-1.49623	0.134593	0.422276	HSP90AA1
ENSG00000080839.11	127.549	0.189506	0.198682	0.953813	0.340178	0.68821	RBL1
ENSG00000080845.17	858.694	-0.811192	0.127269	-6.37385	1.84335e-10	9.20007e-09	DLGAP4
ENSG00000080947.14	71.0845	-0.144863	0.269241	-0.538042	0.590548	0.847375	CROCCP3
ENSG00000080986.12	249.576	0.214579	0.172706	1.24245	0.214069	0.543889	NDC80
ENSG00000081014.10	269	0.0925802	0.154927	0.597572	0.550126	0.828429	AP4E1
ENSG00000081019.13	188	0.580053	0.232696	2.49275	0.0126757	0.0883196	RSBN1
ENSG00000081026.18	150.406	0.163233	0.202691	0.805327	0.420631	0.749173	MAGI3
ENSG00000081059.19	22.1787	-1.16858	0.410609	-2.84598	0.00442756	0.040013	TCF7
ENSG00000081087.14	570.19	0.291664	0.147885	1.97224	0.0485823	0.22567	OSTM1
ENSG00000081148.11	6.03347	0.868196	0.891208	0.974178	0.329968	#N/A	IMPG2
ENSG00000081154.11	1224.28	0.250031	0.131868	1.89607	0.0579508	0.254632	PCNP
ENSG00000081177.18	304.016	0.117748	0.144773	0.813327	0.41603	0.746313	EXD2
ENSG00000081181.7	14.7773	0.253632	0.607918	0.417214	0.676522	0.887361	ARG2
ENSG00000081189.15	84.0339	-0.502775	0.236919	-2.12214	0.033826	0.17517	MEF2C
ENSG00000081237.18	10.0411	-0.257679	0.78312	-0.329041	0.742124	0.913474	PTPRC
ENSG00000081307.12	611.221	-0.0208822	0.117779	-0.1773	0.859273	0.958477	UBA5
ENSG00000081320.10	158.543	0.281029	0.189572	1.48244	0.138223	0.429215	STK17B
ENSG00000081377.16	215.929	-0.0938762	0.177287	-0.529516	0.596448	0.850029	CDC14B
ENSG00000081386.12	150.554	0.260264	0.211135	1.23269	0.217691	0.54911	ZNF510
ENSG00000081665.13	85.8225	0.148625	0.260866	0.569739	0.568855	0.837126	ZNF506
ENSG00000081692.12	154.453	-0.248212	0.228005	-1.08863	0.276319	0.620683	JMJD4
ENSG00000081721.11	137.973	-0.121241	0.202385	-0.599058	0.549134	0.828188	DUSP12
ENSG00000081760.16	388.079	-0.0912624	0.152308	-0.599195	0.549043	0.828188	AACS
ENSG00000081791.8	525.716	-0.0756678	0.118961	-0.636071	0.52473	0.81407	KIAA0141
ENSG00000081803.15	117.726	-0.0550695	0.232405	-0.236955	0.812692	0.939164	CADPS2
ENSG00000081818.3	4.28244	-1.16221	1.15963	-1.00222	0.316238	#N/A	PCDHB4
ENSG00000081853.14	37.7118	0.362159	0.363268	0.996949	0.31879	0.668012	PCDHGA2
ENSG00000081870.11	183.541	0.103884	0.181335	0.572883	0.566724	0.835853	HSPB11
ENSG00000081913.13	61.8618	-0.322317	0.297731	-1.08258	0.278997	0.624146	PHLPP1
ENSG00000081923.11	287.711	-1.51661	0.161378	-9.39788	5.56751e-21	7.59331e-19	ATP8B1
ENSG00000082014.16	241.049	-0.293608	0.171451	-1.7125	0.0868054	0.327495	SMARCD3
ENSG00000082068.8	226.854	0.279805	0.160738	1.74075	0.0817267	0.315873	WDR70
ENSG00000082126.17	35.7851	-0.453034	0.39008	-1.16139	0.245484	0.585448	MPP4
ENSG00000082146.12	280.752	-0.107743	0.149131	-0.722472	0.470004	0.78271	STRADB
ENSG00000082153.17	1690.11	0.274633	0.0905942	3.03146	0.0024337	0.0246502	BZW1
ENSG00000082175.14	558.397	-0.0273674	0.176665	-0.154912	0.876891	0.965368	PGR
ENSG00000082196.20	7.63845	0.798852	0.769999	1.03747	0.299516	0.646682	C1QTNF3
ENSG00000082212.12	228.57	-0.0412872	0.162498	-0.254079	0.799434	0.93367	ME2
ENSG00000082213.17	388.913	0.209608	0.146351	1.43222	0.152079	0.45191	C5orf22
ENSG00000082258.12	379.855	0.220961	0.160868	1.37355	0.16958	0.480849	CCNT2
ENSG00000082269.16	279.46	0.462967	0.196186	2.35984	0.018283	0.115686	FAM135A
ENSG00000082293.12	2.76293	0.0352676	1.35319	0.0260626	0.979207	#N/A	COL19A1
ENSG00000082438.15	55.0789	-0.453731	0.291312	-1.55754	0.119342	0.393867	COBLL1
ENSG00000082458.11	156.761	-0.646078	0.183176	-3.52708	0.000420162	0.00567425	DLG3
ENSG00000082482.13	1269.4	1.12431	0.106327	10.5741	3.93031e-26	7.41643e-24	KCNK2
ENSG00000082497.11	166.335	-0.16332	0.201563	-0.810268	0.417786	0.747383	SERTAD4
ENSG00000082512.14	209.523	-0.152823	0.169141	-0.903525	0.366247	0.710772	TRAF5
ENSG00000082515.17	214.57	-0.101199	0.169043	-0.598662	0.549398	0.828188	MRPL22
ENSG00000082516.8	268.389	0.08528	0.164252	0.519202	0.60362	0.853946	GEMIN5
ENSG00000082641.15	4346.63	0.0125757	0.086357	0.145625	0.884218	0.967397	NFE2L1
ENSG00000082701.14	1095.63	-0.0500123	0.137137	-0.364689	0.715344	0.904024	GSK3B
ENSG00000082781.11	5282.18	-0.206201	0.0995597	-2.07113	0.0383469	0.192083	ITGB5
ENSG00000082805.19	1032.97	0.102061	0.138822	0.735196	0.46222	0.777797	ERC1
ENSG00000082898.16	2038.95	0.203607	0.139456	1.46001	0.144287	0.440505	XPO1
ENSG00000082996.19	402.62	0.311872	0.140619	2.21785	0.0265653	0.148575	RNF13
ENSG00000083067.22	2.9583	-1.02236	1.96817	-0.519448	0.603448	#N/A	TRPM3
ENSG00000083093.9	133.84	-0.0783681	0.188275	-0.416243	0.677232	0.887872	PALB2
ENSG00000083097.14	212.528	-0.0439013	0.176973	-0.248067	0.804082	0.936109	DOPEY1
ENSG00000083099.10	430.566	-0.0101788	0.141175	-0.0721006	0.942522	0.986392	LYRM2
ENSG00000083123.14	114.881	0.137806	0.210102	0.655901	0.511888	0.805213	BCKDHB
ENSG00000083168.9	671.822	0.00605406	0.169082	0.0358055	0.971437	0.994377	KAT6A
ENSG00000083223.17	806.952	0.0857824	0.149768	0.572767	0.566803	0.835853	ZCCHC6
ENSG00000083290.19	279.655	0.00820542	0.153707	0.0533834	0.957426	0.991695	ULK2
ENSG00000083312.17	4930.06	0.64488	0.159572	4.04131	5.31537e-05	0.000927999	TNPO1
ENSG00000083444.16	10261.9	-0.108911	0.0910458	-1.19622	0.23161	0.568602	PLOD1
ENSG00000083454.21	4.16722	-0.76916	1.00756	-0.763388	0.445232	#N/A	P2RX5
ENSG00000083457.11	199.722	-0.00618077	0.196309	-0.0314849	0.974883	0.99511	ITGAE
ENSG00000083520.14	591.528	0.271366	0.119201	2.27654	0.0228139	0.134528	DIS3
ENSG00000083535.15	250.008	0.379332	0.154743	2.45137	0.0142312	0.0960958	PIBF1
ENSG00000083544.13	149.227	0.229284	0.185291	1.23743	0.215928	0.546263	TDRD3
ENSG00000083635.7	69.0599	-0.0830014	0.240993	-0.344414	0.730535	0.909159	NUFIP1
ENSG00000083642.18	457.415	0.138761	0.141292	0.982087	0.326057	0.675463	PDS5B
ENSG00000083720.12	641.363	0.0656226	0.11144	0.588859	0.555956	0.830888	OXCT1
ENSG00000083750.12	231.083	0.0197867	0.180886	0.109387	0.912895	0.977299	RRAGB
ENSG00000083782.7	23.4923	0.599045	0.830263	0.721513	0.470594	0.782873	EPYC
ENSG00000083799.17	583.166	-0.374564	0.119731	-3.12837	0.0017578	0.0189291	CYLD
ENSG00000083807.9	14.5844	-0.623067	0.694755	-0.896816	0.369817	0.71494	SLC27A5
ENSG00000083812.11	98.3251	0.0779732	0.222563	0.350342	0.726082	0.907723	ZNF324
ENSG00000083814.13	20.8997	-0.31672	0.460354	-0.687993	0.491457	0.793193	ZNF671
ENSG00000083817.8	50.6404	-0.334484	0.290414	-1.15175	0.249425	0.590145	ZNF416
ENSG00000083828.15	42.7917	-0.0962033	0.317229	-0.303261	0.761691	0.921528	ZNF586
ENSG00000083838.15	107.115	-0.0440952	0.233873	-0.188543	0.850451	0.954975	ZNF446
ENSG00000083844.10	245.408	0.240085	0.167038	1.43731	0.15063	0.45006	ZNF264
ENSG00000083845.8	2879.7	-0.0232833	0.145973	-0.159504	0.873272	0.963811	RPS5
ENSG00000083857.13	7741.23	0.0564103	0.148438	0.380025	0.703927	0.9014	FAT1
ENSG00000083896.12	723.591	-0.0174657	0.113515	-0.153862	0.877718	0.965732	YTHDC1
ENSG00000083937.8	409.171	0.277575	0.162305	1.71021	0.0872265	0.328363	CHMP2B
ENSG00000084070.11	402.261	-0.102336	0.136356	-0.750511	0.452947	0.769715	SMAP2
ENSG00000084072.16	393.326	0.0551184	0.14101	0.390883	0.695883	0.897882	PPIE
ENSG00000084073.8	888.529	0.237013	0.148178	1.59951	0.109706	0.374989	ZMPSTE24
ENSG00000084090.13	1340.3	0.146937	0.0992454	1.48055	0.138728	0.430012	STARD7
ENSG00000084092.6	197.705	0.0851717	0.182908	0.465652	0.641465	0.873095	NOA1
ENSG00000084093.16	499.355	-0.138115	0.167883	-0.822687	0.410686	0.744471	REST
ENSG00000084112.14	1505.74	-0.25289	0.130359	-1.93995	0.0523862	0.237063	SSH1
ENSG00000084207.15	2620.92	-0.00389989	0.119244	-0.0327051	0.97391	0.994871	GSTP1
ENSG00000084234.16	4822.39	0.0213111	0.0817567	0.260665	0.794351	0.932322	APLP2
ENSG00000084444.13	189.154	0.513782	0.176639	2.90866	0.00362984	0.0341304	FAM234B
ENSG00000084453.16	2.21029	0	2.31912	0	1	#N/A	SLCO1A2
ENSG00000084463.7	587.162	0.172271	0.118154	1.45802	0.144835	0.441386	WBP11
ENSG00000084623.11	1514.23	0.00306738	0.116986	0.0262201	0.979082	0.995971	EIF3I
ENSG00000084628.9	17.4652	1.22349	1.06955	1.14393	0.252652	0.593157	NKAIN1
ENSG00000084636.17	1595.29	-0.129865	0.110492	-1.17533	0.239863	0.578579	COL16A1
ENSG00000084652.15	1566.09	0.00497772	0.0960395	0.0518299	0.958664	0.991933	TXLNA
ENSG00000084676.15	372.53	-0.0878261	0.155137	-0.566118	0.571314	0.839105	NCOA1
ENSG00000084693.15	347.017	0.0282446	0.168766	0.16736	0.867087	0.961941	AGBL5
ENSG00000084710.13	6.81095	0.351397	0.755524	0.465104	0.641857	#N/A	EFR3B
ENSG00000084731.14	263.69	-0.294073	0.166299	-1.76834	0.0770033	0.304193	KIF3C
ENSG00000084733.10	1144.4	0.187891	0.112948	1.66352	0.0962089	0.347421	RAB10
ENSG00000084734.8	5.18405	0.627637	0.964164	0.650965	0.515069	#N/A	GCKR
ENSG00000084754.10	1613.49	0.00965732	0.103879	0.0929667	0.92593	0.981669	HADHA
ENSG00000084764.10	108.634	0.086262	0.228256	0.377917	0.705492	0.9014	MAPRE3
ENSG00000084774.13	985.951	0.0653781	0.106636	0.613094	0.539814	0.823438	CAD
ENSG00000085063.14	11184.6	0.0851158	0.0799319	1.06485	0.286942	0.633433	CD59
ENSG00000085117.11	874.519	-0.314753	0.0995434	-3.16197	0.00156708	0.0172692	CD82
ENSG00000085185.15	255.676	-0.139819	0.184752	-0.756794	0.449173	0.76833	BCORL1
ENSG00000085224.21	1287.71	0.106439	0.16999	0.626149	0.531217	0.818056	ATRX
ENSG00000085231.13	168.253	0.323732	0.196653	1.64621	0.0997205	0.355224	AK6
ENSG00000085274.15	255.508	0.263521	0.17838	1.4773	0.139596	0.431056	MYNN
ENSG00000085276.17	21.4667	-0.174396	0.48797	-0.357391	0.720799	0.906051	MECOM
ENSG00000085365.17	488.477	0.63545	0.203754	3.11872	0.00181639	0.0194261	SCAMP1
ENSG00000085377.13	480.076	0.379119	0.130121	2.91359	0.00357298	0.033757	PREP
ENSG00000085382.11	220.179	-0.0670942	0.162166	-0.413739	0.679065	0.88875	HACE1
ENSG00000085415.15	248.537	-0.139721	0.157888	-0.88494	0.376189	0.718807	SEH1L
ENSG00000085433.15	283.619	-0.217753	0.161357	-1.34952	0.177172	0.492441	WDR47
ENSG00000085449.14	834.446	-0.0501027	0.133676	-0.374806	0.707805	0.902028	WDFY1
ENSG00000085465.12	27.8382	0.226569	0.561618	0.403421	0.686638	0.892903	OVGP1
ENSG00000085491.15	581.364	-0.0875918	0.141814	-0.617653	0.536804	0.82097	SLC25A24
ENSG00000085511.19	373.077	0.0467211	0.138567	0.337174	0.735986	0.911662	MAP3K4
ENSG00000085514.15	6.80053	0.993487	1.08005	0.919849	0.357652	#N/A	PILRA
ENSG00000085563.14	2.32029	-0.60809	1.30713	-0.465211	0.64178	#N/A	ABCB1
ENSG00000085644.13	117.463	-0.27499	0.214625	-1.28126	0.200103	0.525849	ZNF213
ENSG00000085662.13	1676.13	-0.253426	0.122995	-2.06046	0.0393549	0.195576	AKR1B1
ENSG00000085719.12	1277.12	0.14498	0.133388	1.08691	0.277077	0.621822	CPNE3
ENSG00000085721.12	438.737	0.0181115	0.120235	0.150634	0.880264	0.966429	RRN3
ENSG00000085733.15	4016.67	-0.171577	0.0932881	-1.83922	0.0658829	0.276932	CTTN
ENSG00000085741.12	4.87941	-0.791955	0.917304	-0.863351	0.387945	#N/A	WNT11
ENSG00000085760.14	303.964	0.10715	0.142826	0.750215	0.453125	0.769715	MTIF2
ENSG00000085788.13	374.594	0.0624092	0.146742	0.425298	0.670619	0.88508	DDHD2
ENSG00000085831.15	3.51443	-1.53352	1.10713	-1.38513	0.166014	#N/A	TTC39A
ENSG00000085832.16	495.472	0.0847342	0.134975	0.627777	0.53015	0.817138	EPS15
ENSG00000085840.12	69.079	0.372914	0.26383	1.41346	0.15752	0.461863	ORC1
ENSG00000085871.8	55.4805	-0.177557	0.327337	-0.54243	0.587523	0.846347	MGST2
ENSG00000085872.14	301.1	-0.0364583	0.148539	-0.245446	0.806111	0.936757	CHERP
ENSG00000085978.21	372.864	0.0926649	0.135686	0.682938	0.494646	0.79461	ATG16L1
ENSG00000085982.13	476.687	-0.222229	0.130946	-1.69711	0.0896761	0.333591	USP40
ENSG00000085998.13	1398.01	0.0863677	0.107791	0.801248	0.422988	0.751149	POMGNT1
ENSG00000085999.11	84.6318	0.013502	0.236323	0.0571336	0.954439	0.990687	RAD54L
ENSG00000086015.20	1655.44	0.133056	0.107989	1.23213	0.217901	0.54934	MAST2
ENSG00000086061.15	1793.09	-0.419166	0.0982679	-4.26554	1.99419e-05	0.000393553	DNAJA1
ENSG00000086062.12	2390.53	0.259187	0.108372	2.39163	0.0167736	0.108223	B4GALT1
ENSG00000086065.13	734.181	0.251303	0.123733	2.03101	0.0422542	0.20502	CHMP5
ENSG00000086102.18	423.358	-0.206468	0.12676	-1.62882	0.103352	0.362997	NFX1
ENSG00000086189.9	284.85	-0.0196109	0.151921	-0.129086	0.897289	0.971176	DIMT1
ENSG00000086200.16	249.619	0.19642	0.149168	1.31678	0.187913	0.508548	IPO11
ENSG00000086232.12	1752.35	0.109318	0.100568	1.08701	0.277032	0.621822	EIF2AK1
ENSG00000086289.11	72.8415	-0.365057	0.254289	-1.4356	0.151116	0.450929	EPDR1
ENSG00000086475.14	319.424	0.0353618	0.136799	0.258495	0.796025	0.932498	SEPHS1
ENSG00000086504.15	408.949	0.0186199	0.169679	0.109736	0.912618	0.977248	MRPL28
ENSG00000086544.2	293.616	-0.201074	0.170061	-1.18237	0.23706	0.57542	ITPKC
ENSG00000086589.11	344.214	-0.0470133	0.136516	-0.344379	0.730561	0.909159	RBM22
ENSG00000086598.10	3877.01	0.343963	0.098159	3.50414	0.000458082	0.00609669	TMED2
ENSG00000086619.13	117.388	0.636302	0.248601	2.55953	0.0104813	0.0766758	ERO1B
ENSG00000086666.18	457.191	0.139832	0.122549	1.14103	0.253857	0.595262	ZFAND6
ENSG00000086696.10	38.7027	1.27435	0.591824	2.15325	0.0312988	0.16636	HSD17B2
ENSG00000086712.12	242.882	0.264053	0.184321	1.43257	0.151981	0.45191	TXLNG
ENSG00000086730.16	3.21294	1.03216	1.178	0.876198	0.380923	#N/A	LAT2
ENSG00000086758.15	3714.18	0.0433868	0.13451	0.322554	0.747033	0.915596	HUWE1
ENSG00000086827.8	224.217	-0.0024696	0.168739	-0.0146356	0.988323	0.998529	ZW10
ENSG00000086848.14	291.399	0.368707	0.187941	1.96183	0.0497828	0.229504	ALG9
ENSG00000086991.12	288.23	1.11224	0.160469	6.93117	4.17372e-12	2.58978e-10	NOX4
ENSG00000087008.15	241.528	-0.106635	0.169972	-0.627365	0.53042	0.817286	ACOX3
ENSG00000087053.18	1220.87	0.227474	0.107337	2.11926	0.0340687	0.175964	MTMR2
ENSG00000087074.7	575.72	-1.54515	0.137559	-11.2326	2.82062e-29	6.8375e-27	PPP1R15A
ENSG00000087076.8	117.677	-0.51444	0.224166	-2.29491	0.0217383	0.130363	HSD17B14
ENSG00000087077.13	740.621	-0.353314	0.123638	-2.85764	0.00426807	0.0388584	TRIP6
ENSG00000087086.14	39429.3	-0.124445	0.124382	-1.0005	0.317066	0.667419	FTL
ENSG00000087087.19	795.188	-0.18097	0.107283	-1.68684	0.0916337	0.337437	SRRT
ENSG00000087088.19	1038.88	-0.241727	0.153489	-1.57488	0.115285	0.386597	BAX
ENSG00000087095.12	266.489	-0.0609527	0.157044	-0.388126	0.697923	0.89883	NLK
ENSG00000087111.20	1459.69	0.109026	0.0982238	1.10997	0.267011	0.611483	PIGS
ENSG00000087116.14	2072.7	0.0784007	0.104606	0.749489	0.453563	0.769903	ADAMTS2
ENSG00000087152.15	872.775	-0.0225656	0.10693	-0.211032	0.832862	0.94782	ATXN7L3
ENSG00000087157.18	317.544	-0.362805	0.143785	-2.52325	0.0116277	0.0829044	PGS1
ENSG00000087191.12	1072.79	0.0128175	0.122585	0.10456	0.916725	0.978375	PSMC5
ENSG00000087206.16	254.548	-0.0446148	0.152621	-0.292325	0.770038	0.92414	UIMC1
ENSG00000087245.12	38448.4	-0.150957	0.0857985	-1.75944	0.0785036	0.307958	MMP2
ENSG00000087253.12	1157.59	-0.163274	0.146823	-1.11205	0.266118	0.610663	LPCAT2
ENSG00000087258.14	2.40595	1.96564	1.95606	1.00489	0.314948	#N/A	GNAO1
ENSG00000087263.16	745.863	0.246816	0.110216	2.23939	0.0251307	0.143761	OGFOD1
ENSG00000087266.15	542.049	-0.582152	0.136415	-4.26749	1.97682e-05	0.000391246	SH3BP2
ENSG00000087269.15	356.36	-0.102328	0.145319	-0.704166	0.48133	0.788518	NOP14
ENSG00000087274.16	2394.82	-0.153708	0.0920039	-1.67067	0.0947874	0.344602	ADD1
ENSG00000087299.11	56.3113	0.445681	0.274526	1.62345	0.104493	0.364309	L2HGDH
ENSG00000087301.8	109.137	0.238454	0.21966	1.08556	0.277673	0.622651	TXNDC16
ENSG00000087302.8	867.984	-0.0586122	0.128132	-0.457435	0.647359	0.876114	C14orf166
ENSG00000087303.17	1161.03	0.124005	0.139469	0.889128	0.373934	0.717302	NID2
ENSG00000087338.4	336.386	0.602329	0.162245	3.71248	0.000205242	0.00309322	GMCL1
ENSG00000087365.15	2008.75	0.0512509	0.101021	0.507326	0.611926	0.856841	SF3B2
ENSG00000087448.9	657.329	0.247218	0.142028	1.74063	0.0817487	0.315873	KLHL42
ENSG00000087460.24	7604.71	-0.0747762	0.106543	-0.701841	0.482778	0.788788	GNAS
ENSG00000087470.17	755.352	0.346395	0.119662	2.89477	0.00379436	0.0353396	DNM1L
ENSG00000087494.15	41.9244	-1.73813	0.392002	-4.43398	9.25096e-06	0.000196351	PTHLH
ENSG00000087502.17	745.835	0.138626	0.123763	1.1201	0.262673	0.60682	ERGIC2
ENSG00000087510.6	199.217	-0.037247	0.181656	-0.205041	0.83754	0.949967	TFAP2C
ENSG00000087586.17	463.59	0.239068	0.146822	1.62828	0.103465	0.36321	AURKA
ENSG00000087589.16	4.7089	-2.54461	0.964434	-2.63845	0.0083287	#N/A	CASS4
ENSG00000087842.10	255.323	-0.00956948	0.196244	-0.0487633	0.961108	0.992059	PIR
ENSG00000087884.14	184.289	-0.154345	0.183535	-0.840957	0.400372	0.737316	AAMDC
ENSG00000087903.12	96.6621	-1.04895	0.225315	-4.65547	3.23241e-06	7.81618e-05	RFX2
ENSG00000087995.15	170.802	-0.156562	0.180188	-0.868878	0.384914	0.723552	METTL2A
ENSG00000088035.15	113.808	0.322693	0.227133	1.42072	0.155397	0.457686	ALG6
ENSG00000088038.17	399.854	0.0267624	0.147785	0.18109	0.856297	0.95696	CNOT3
ENSG00000088179.8	150.187	0.381174	0.206978	1.84162	0.0655312	0.276107	PTPN4
ENSG00000088205.12	744.092	0.200843	0.117178	1.714	0.0865282	0.327093	DDX18
ENSG00000088247.17	1143.84	-0.0327813	0.105602	-0.310423	0.756239	0.919354	KHSRP
ENSG00000088256.8	1115.21	0.0705035	0.102596	0.687194	0.491961	0.793233	GNA11
ENSG00000088280.18	200.464	-0.339997	0.17305	-1.96473	0.0494459	0.228486	ASAP3
ENSG00000088298.12	417.91	0.172437	0.16072	1.07291	0.283312	0.628883	EDEM2
ENSG00000088305.18	34.27	-1.05141	0.336598	-3.12364	0.00178631	0.0191489	DNMT3B
ENSG00000088325.15	985.896	0.0456408	0.167141	0.273068	0.784801	0.929988	TPX2
ENSG00000088340.15	103.425	0.47797	0.342106	1.39714	0.162372	0.468707	FER1L4
ENSG00000088356.5	156.744	-0.048885	0.201934	-0.242083	0.808716	0.937828	PDRG1
ENSG00000088367.21	414.599	-0.00898416	0.137106	-0.0655271	0.947754	0.988665	EPB41L1
ENSG00000088387.18	281.917	-0.62927	0.172577	-3.64631	0.000266031	0.00382524	DOCK9
ENSG00000088448.14	676.825	-0.560436	0.125681	-4.45919	8.22682e-06	0.000177903	ANKRD10
ENSG00000088451.10	182.155	0.272015	0.195164	1.39378	0.163385	0.47064	TGDS
ENSG00000088538.12	2.01066	0.318782	1.38357	0.230405	0.817777	#N/A	DOCK3
ENSG00000088543.14	190.62	0.146713	0.176472	0.831363	0.405769	0.741387	C3orf18
ENSG00000088682.13	296.694	-0.0490883	0.149519	-0.328309	0.742678	0.913474	COQ9
ENSG00000088727.12	25.5381	-0.0208653	0.408834	-0.0510362	0.959297	0.992059	KIF9
ENSG00000088756.12	4.03552	-2.25107e-05	2.17192	-1.03644e-05	0.999992	#N/A	ARHGAP28
ENSG00000088766.11	286.365	0.0985117	0.150317	0.655359	0.512237	0.805395	CRLS1
ENSG00000088808.16	90.8176	-0.662692	0.226569	-2.9249	0.0034457	0.0328096	PPP1R13B
ENSG00000088812.17	1937.81	0.238957	0.104804	2.28003	0.0226061	0.134131	ATRN
ENSG00000088826.17	415.114	-0.175739	0.193573	-0.907866	0.363949	0.708307	SMOX
ENSG00000088832.16	2208.26	0.0423391	0.0977558	0.433111	0.664934	0.882076	FKBP1A
ENSG00000088833.17	620.399	-0.0352314	0.128197	-0.274822	0.783453	0.929789	NSFL1C
ENSG00000088836.12	62.1918	0.413377	0.280682	1.47276	0.140816	0.433752	SLC4A11
ENSG00000088854.12	664.338	0.0672617	0.122969	0.546983	0.58439	0.845408	C20orf194
ENSG00000088876.11	141.403	-0.111176	0.194718	-0.570961	0.568026	0.836941	ZNF343
ENSG00000088881.20	155.806	-0.23696	0.213184	-1.11153	0.266342	0.610663	EBF4
ENSG00000088882.7	159.654	-0.0770476	0.237847	-0.323937	0.745986	0.914971	CPXM1
ENSG00000088888.17	1577.57	0.0324981	0.114086	0.284856	0.775755	0.92615	MAVS
ENSG00000088899.14	125.289	-0.574871	0.213097	-2.69769	0.00698216	0.0562781	LZTS3
ENSG00000088930.7	1051.57	-0.0913757	0.101278	-0.902226	0.366937	0.711508	XRN2
ENSG00000088970.15	172.861	0.116997	0.211164	0.554055	0.579541	0.843264	KIZ
ENSG00000088986.10	2157.02	0.219432	0.12498	1.75574	0.0791335	0.309507	DYNLL1
ENSG00000089006.16	648.443	-0.17698	0.121605	-1.45537	0.145568	0.441824	SNX5
ENSG00000089009.15	4524.29	-0.0470959	0.117338	-0.401368	0.688149	0.89378	RPL6
ENSG00000089022.13	333.396	0.149035	0.137893	1.0808	0.279786	0.62498	MAPKAPK5
ENSG00000089041.16	13.7203	-0.461069	0.538765	-0.855788	0.392115	0.730311	P2RX7
ENSG00000089048.14	229.609	-0.0108111	0.160019	-0.0675613	0.946135	0.987939	ESF1
ENSG00000089050.15	278.676	-0.0637317	0.159	-0.400829	0.688546	0.893942	RBBP9
ENSG00000089053.12	1690.67	0.0819816	0.0990118	0.827998	0.407672	0.742262	ANAPC5
ENSG00000089057.14	412.259	-0.113852	0.18764	-0.606759	0.544011	0.826062	SLC23A2
ENSG00000089060.11	145.369	-0.0181944	0.208352	-0.0873254	0.930413	0.983356	SLC8B1
ENSG00000089063.14	1219.4	0.0501599	0.111598	0.449467	0.653094	0.877869	TMEM230
ENSG00000089091.16	28.0894	0.0402671	0.399664	0.100752	0.919747	0.979521	DZANK1
ENSG00000089094.18	275.29	0.016627	0.143967	0.115492	0.908055	0.975667	KDM2B
ENSG00000089123.15	78.6762	-0.126728	0.278012	-0.455835	0.648509	0.876324	TASP1
ENSG00000089127.12	2.10488	-2.06914	1.72279	-1.20104	0.229735	#N/A	OAS1
ENSG00000089154.10	1474.21	0.164489	0.109261	1.50547	0.132202	0.418065	GCN1
ENSG00000089157.15	9433.58	0.0130907	0.112	0.116881	0.906954	0.975535	RPLP0
ENSG00000089159.16	1048.62	-0.856291	0.126082	-6.79155	1.10936e-11	6.53052e-10	PXN
ENSG00000089163.4	13.0747	-0.343488	0.632422	-0.543132	0.587039	0.846218	SIRT4
ENSG00000089177.18	286.694	0.271688	0.162521	1.67172	0.09458	0.34412	KIF16B
ENSG00000089195.14	150.646	0.0897109	0.184928	0.485112	0.627597	0.865425	TRMT6
ENSG00000089199.9	98.5331	1.42361	1.01675	1.40015	0.161468	0.468061	CHGB
ENSG00000089220.4	1949.95	-0.068557	0.114846	-0.596949	0.550541	0.828458	PEBP1
ENSG00000089234.15	266.368	0.130975	0.14905	0.878732	0.379546	0.720626	BRAP
ENSG00000089248.6	1425.18	-0.0485981	0.118501	-0.410109	0.681726	0.890185	ERP29
ENSG00000089280.18	2892.66	0.0363257	0.11513	0.315519	0.752368	0.918207	FUS
ENSG00000089289.15	427.694	-0.0992117	0.156783	-0.632797	0.526866	0.815367	IGBP1
ENSG00000089327.14	919.73	-0.16242	0.141552	-1.14742	0.251207	0.592025	FXYD5
ENSG00000089335.20	312.031	0.056188	0.150344	0.373731	0.708605	0.902462	ZNF302
ENSG00000089351.14	378.238	-0.294443	0.141685	-2.07815	0.037696	0.189858	GRAMD1A
ENSG00000089486.16	455.964	-0.253355	0.147954	-1.71239	0.0868249	0.327495	CDIP1
ENSG00000089505.17	12.9737	-0.376245	0.566859	-0.663737	0.506859	0.802885	CMTM1
ENSG00000089597.16	10053.3	0.0271468	0.0854365	0.317742	0.75068	0.917738	GANAB
ENSG00000089639.10	111.354	-0.102158	0.212751	-0.480177	0.631102	0.867229	GMIP
ENSG00000089682.16	122.099	0.0728647	0.218344	0.333715	0.738594	0.912233	RBM41
ENSG00000089685.14	530.256	0.133957	0.161994	0.826925	0.40828	0.742743	BIRC5
ENSG00000089692.8	12.2042	0.298051	0.585636	0.508936	0.610797	0.856841	LAG3
ENSG00000089693.10	2009.08	-0.0142079	0.107026	-0.132751	0.89439	0.970198	MLF2
ENSG00000089723.9	12.2346	0.148122	0.593268	0.249672	0.802841	0.934996	OTUB2
ENSG00000089737.16	1825.46	0.0157844	0.0981423	0.160832	0.872226	0.963389	DDX24
ENSG00000089775.11	185.018	0.50542	0.200653	2.51887	0.0117731	0.0837835	ZBTB25
ENSG00000089818.17	335.984	0.227644	0.148488	1.53309	0.125254	0.40526	NECAP1
ENSG00000089820.15	17.2291	0.434419	0.618655	0.702199	0.482555	0.788654	ARHGAP4
ENSG00000089847.12	17.6089	0.224722	0.646471	0.347613	0.728131	0.90853	ANKRD24
ENSG00000089876.11	382.649	-0.305009	0.130173	-2.3431	0.0191243	0.119311	DHX32
ENSG00000089902.9	367.182	-0.0908733	0.140916	-0.644875	0.519008	0.809848	RCOR1
ENSG00000089916.17	735.822	0.131646	0.164807	0.798786	0.424415	0.752316	GPATCH2L
ENSG00000090006.17	682.024	-0.386442	0.122707	-3.14932	0.0016365	0.0178204	LTBP4
ENSG00000090013.9	191.3	-0.36657	0.185454	-1.97661	0.0480853	0.224042	BLVRB
ENSG00000090020.10	622.004	-0.264218	0.129181	-2.04532	0.0408229	0.200834	SLC9A1
ENSG00000090054.13	960.98	0.106928	0.123496	0.86584	0.386578	0.72453	SPTLC1
ENSG00000090060.17	1606.61	0.10993	0.1044	1.05297	0.292357	0.639751	PAPOLA
ENSG00000090061.17	527.281	0.147852	0.13268	1.11436	0.265127	0.609489	CCNK
ENSG00000090097.21	422.697	-0.622007	0.126244	-4.92703	8.34887e-07	2.29095e-05	PCBP4
ENSG00000090238.11	146.864	-0.166429	0.204202	-0.815022	0.41506	0.746209	YPEL3
ENSG00000090263.15	181.506	0.145674	0.200995	0.724764	0.468597	0.782287	MRPS33
ENSG00000090266.12	553.08	-0.0205053	0.149831	-0.136857	0.891144	0.968932	NDUFB2
ENSG00000090273.13	856.983	0.10361	0.13956	0.742406	0.457841	0.774121	NUDC
ENSG00000090316.15	694.392	-0.158789	0.12359	-1.2848	0.198862	0.524574	MAEA
ENSG00000090339.8	497.582	-1.08952	0.148071	-7.35806	1.86595e-13	1.39693e-11	ICAM1
ENSG00000090372.14	782.326	0.0815957	0.104171	0.783289	0.433457	0.758586	STRN4
ENSG00000090376.10	4.50225	1.30999	1.08436	1.20808	0.227017	#N/A	IRAK3
ENSG00000090432.6	414.482	0.0246741	0.14372	0.171682	0.863688	0.961009	MUL1
ENSG00000090447.11	39.5925	-0.176165	0.329764	-0.534216	0.593192	0.848388	TFAP4
ENSG00000090470.14	283.172	-0.208549	0.150464	-1.38604	0.165736	0.474442	PDCD7
ENSG00000090487.10	1252.46	-0.056885	0.111356	-0.510838	0.609464	0.856637	SPG21
ENSG00000090520.11	906.439	0.153772	0.115087	1.33613	0.181506	0.499205	DNAJB11
ENSG00000090530.9	606.906	0.214945	0.148062	1.45172	0.146579	0.443	P3H2
ENSG00000090539.15	67.6614	0.0588783	0.322104	0.182793	0.854961	0.95627	CHRD
ENSG00000090554.12	4.66032	-1.58404	1.07855	-1.46868	0.14192	#N/A	FLT3LG
ENSG00000090565.15	730.983	-0.0404818	0.118862	-0.34058	0.73342	0.910697	RAB11FIP3
ENSG00000090581.9	709.414	0.00490735	0.131452	0.037332	0.97022	0.994179	GNPTG
ENSG00000090612.20	206.089	0.084335	0.160297	0.526116	0.598808	0.851682	ZNF268
ENSG00000090615.14	1739.78	0.269907	0.113647	2.37497	0.0175506	0.112029	GOLGA3
ENSG00000090621.13	1318.9	0.0450332	0.100092	0.449917	0.65277	0.877869	PABPC4
ENSG00000090661.11	5.5978	0.406692	1.0781	0.37723	0.706003	#N/A	CERS4
ENSG00000090674.15	327.347	0.00482357	0.154961	0.0311276	0.975168	0.995223	MCOLN1
ENSG00000090686.15	954.718	0.112355	0.102161	1.09978	0.271429	0.616589	USP48
ENSG00000090776.5	157.155	-0.144353	0.192276	-0.750761	0.452797	0.769654	EFNB1
ENSG00000090857.13	1066.22	0.152551	0.119445	1.27717	0.201544	0.527117	PDPR
ENSG00000090861.15	1504.68	-0.526648	0.118628	-4.43948	9.01784e-06	0.000192292	AARS
ENSG00000090863.11	4762.97	0.0835419	0.0918168	0.909876	0.362888	0.707441	GLG1
ENSG00000090889.11	306.888	0.0361232	0.142276	0.253896	0.799576	0.93372	KIF4A
ENSG00000090905.18	1372.32	0.165984	0.130337	1.2735	0.202842	0.528493	TNRC6A
ENSG00000090924.14	644.788	-0.621929	0.128992	-4.82147	1.42506e-06	3.67607e-05	PLEKHG2
ENSG00000090932.10	6.0887	0.242202	0.848254	0.28553	0.775238	#N/A	DLL3
ENSG00000090971.4	437.806	-0.270884	0.163283	-1.65899	0.0971182	0.349113	NAT14
ENSG00000090975.12	55.4473	-0.35914	0.296695	-1.21047	0.2261	0.559965	PITPNM2
ENSG00000090989.17	570.706	0.0182568	0.115336	0.158292	0.874227	0.964169	EXOC1
ENSG00000091009.7	157.823	0.491423	0.223673	2.19706	0.028016	0.154122	RBM27
ENSG00000091039.16	1060.59	0.130932	0.267028	0.490329	0.623901	0.863635	OSBPL8
ENSG00000091073.19	65.224	-0.502391	0.267047	-1.88128	0.0599332	0.260682	DTX2
ENSG00000091127.13	96.8921	-0.353035	0.217704	-1.62163	0.104883	0.365206	PUS7
ENSG00000091128.12	12.8911	-1.00033	1.15282	-0.867723	0.385546	0.724026	LAMB4
ENSG00000091136.13	9142.7	-0.366902	0.0885298	-4.14439	3.40724e-05	0.000624962	LAMB1
ENSG00000091137.11	4.64998	-0.786329	0.949076	-0.828521	0.407375	#N/A	SLC26A4
ENSG00000091140.13	607.781	0.0162068	0.121327	0.13358	0.893735	0.97015	DLD
ENSG00000091157.13	286.794	0.140675	0.153837	0.914447	0.360482	0.704546	WDR7
ENSG00000091164.12	593.395	-0.00839304	0.134589	-0.0623606	0.950276	0.989721	TXNL1
ENSG00000091262.15	10.8292	-0.514981	0.738972	-0.696889	0.485873	0.789712	ABCC6
ENSG00000091317.7	1318.46	0.134439	0.115591	1.16306	0.244807	0.584541	CMTM6
ENSG00000091409.14	1758.51	-0.357085	0.129989	-2.74704	0.00601349	0.0504481	ITGA6
ENSG00000091428.17	5.04101	-0.295918	1.21868	-0.242818	0.808146	#N/A	RAPGEF4
ENSG00000091436.16	1498.24	-0.162648	0.156521	-1.03915	0.298736	0.645997	MAP3K20
ENSG00000091483.6	616.139	-0.0945598	0.120342	-0.785757	0.43201	0.757791	FH
ENSG00000091490.10	7.11802	-0.632427	0.74798	-0.845513	0.397824	#N/A	SEL1L3
ENSG00000091513.14	3.01217	-0.349356	1.36713	-0.25554	0.798306	#N/A	TF
ENSG00000091527.15	1679.14	-0.377845	0.0960329	-3.93454	8.3357e-05	0.00138844	CDV3
ENSG00000091536.16	8.54009	-0.0128333	1.07215	-0.0119698	0.99045	0.998615	MYO15A
ENSG00000091542.8	912.258	0.163969	0.115657	1.41772	0.156274	0.45921	ALKBH5
ENSG00000091592.15	741.703	-0.433197	0.110556	-3.91836	8.91528e-05	0.00147771	NLRP1
ENSG00000091622.15	10.3263	-0.111849	0.616065	-0.181554	0.855933	0.956701	PITPNM3
ENSG00000091640.7	521.869	-0.12571	0.155136	-0.810326	0.417753	0.747383	SPAG7
ENSG00000091651.8	142.54	-0.00796698	0.175186	-0.0454771	0.963727	0.992397	ORC6
ENSG00000091656.15	123.861	0.21502	0.245688	0.875174	0.381479	0.721427	ZFHX4
ENSG00000091732.15	179.493	0.144328	0.203371	0.709679	0.477903	0.786681	ZC3HC1
ENSG00000091831.23	41.7203	0.216823	0.384379	0.564087	0.572695	0.839456	ESR1
ENSG00000091844.7	7.05706	-0.399851	0.741508	-0.53924	0.589721	#N/A	RGS17
ENSG00000091947.9	368.262	0.397437	0.159904	2.48548	0.0129378	0.0897314	TMEM101
ENSG00000091986.15	666.502	-0.0984144	0.122131	-0.805809	0.420353	0.748883	CCDC80
ENSG00000092010.14	830.49	-0.117706	0.129789	-0.906903	0.364458	0.709198	PSME1
ENSG00000092020.10	173.844	0.0187271	0.180979	0.103477	0.917585	0.978738	PPP2R3C
ENSG00000092036.18	130.901	0.173906	0.213381	0.815	0.415072	0.746209	HAUS4
ENSG00000092068.19	564.329	1.92984	0.183121	10.5387	5.73155e-26	1.05269e-23	SLC7A8
ENSG00000092094.10	204.705	-0.140335	0.167659	-0.837025	0.402578	0.738713	OSGEP
ENSG00000092096.16	1748.09	0.202737	0.142222	1.4255	0.154013	0.455189	SLC22A17
ENSG00000092098.16	182.419	-0.00333481	0.18111	-0.0184132	0.985309	0.997987	RNF31
ENSG00000092108.20	759.452	-0.116978	0.111094	-1.05296	0.292358	0.639751	SCFD1
ENSG00000092140.14	357.991	0.309446	0.170725	1.81254	0.0699033	0.287095	G2E3
ENSG00000092148.12	2281.4	-0.0140348	0.123083	-0.114028	0.909216	0.975667	HECTD1
ENSG00000092199.17	3698.81	0.0412879	0.092454	0.446578	0.65518	0.878739	HNRNPC
ENSG00000092201.9	1538.15	0.12558	0.0968054	1.29724	0.19455	0.517859	SUPT16H
ENSG00000092203.13	820.748	-0.00360412	0.105321	-0.0342204	0.972701	0.994565	TOX4
ENSG00000092208.16	96.9783	0.411139	0.221881	1.85297	0.0638868	0.272037	GEMIN2
ENSG00000092295.11	7.05079	-0.113588	0.791245	-0.143556	0.885851	#N/A	TGM1
ENSG00000092330.15	472.587	-0.275998	0.135248	-2.04068	0.0412828	0.202446	TINF2
ENSG00000092421.16	48.2714	-2.36525	0.330352	-7.15979	8.08017e-13	5.52843e-11	SEMA6A
ENSG00000092439.13	593.013	-0.352015	0.141356	-2.49026	0.0127649	0.088851	TRPM7
ENSG00000092445.11	431.683	-0.245683	0.144004	-1.70609	0.0879916	0.329978	TYRO3
ENSG00000092470.11	149.343	-0.116704	0.187086	-0.623798	0.53276	0.818676	WDR76
ENSG00000092529.23	6.83421	0.439779	0.718946	0.611699	0.540737	#N/A	CAPN3
ENSG00000092531.9	501.995	0.131548	0.13969	0.941712	0.34634	0.693536	SNAP23
ENSG00000092621.12	406.655	-0.521404	0.146794	-3.55193	0.000382415	0.00521561	PHGDH
ENSG00000092758.15	3.0007	0.765205	1.32665	0.576796	0.564078	#N/A	COL9A3
ENSG00000092820.17	921.621	-0.566613	0.156614	-3.61789	0.000297012	0.00419194	EZR
ENSG00000092841.18	12107.7	-0.0366543	0.151337	-0.242202	0.808624	0.937828	MYL6
ENSG00000092847.11	498.164	0.0610336	0.125499	0.486327	0.626735	0.865058	ago-01
ENSG00000092850.11	2.19303	-0.97887	1.43621	-0.681566	0.495514	#N/A	TEKT2
ENSG00000092853.13	198.626	0.143024	0.184989	0.773148	0.439435	0.763018	CLSPN
ENSG00000092871.16	133.575	-0.111609	0.196047	-0.569301	0.569152	0.837338	RFFL
ENSG00000092929.11	7.57968	0.118326	0.79378	0.149066	0.881501	0.96655	UNC13D
ENSG00000092931.11	309.491	-0.0779037	0.155348	-0.501479	0.616034	0.858372	MFSD11
ENSG00000092964.17	1829.76	0.0671242	0.132008	0.508486	0.611113	0.856841	DPYSL2
ENSG00000092969.11	99.6995	-0.824045	0.227016	-3.62989	0.000283541	0.00403489	TGFB2
ENSG00000092978.10	183.332	0.122554	0.201355	0.608645	0.54276	0.825404	GPATCH2
ENSG00000093000.18	538.357	-0.0580853	0.130861	-0.443871	0.657136	0.879779	NUP50
ENSG00000093009.9	114.775	0.246573	0.21538	1.14483	0.252281	0.593033	CDC45
ENSG00000093010.13	1765.81	-0.00902709	0.121656	-0.0742019	0.94085	0.986092	COMT
ENSG00000093072.15	48.1965	0.115266	0.340027	0.33899	0.734617	0.911079	ADA2
ENSG00000093100.13	2.27526	-1.00382	1.44157	-0.696333	0.48622	#N/A	AC016026.1
ENSG00000093144.18	622.571	0.0382674	0.127018	0.301275	0.763205	0.922207	ECHDC1
ENSG00000093167.17	1257.81	0.0276297	0.122702	0.225178	0.821841	0.942735	LRRFIP2
ENSG00000093183.13	736.021	0.136013	0.106888	1.27248	0.203202	0.529233	SEC22C
ENSG00000093217.9	27.0974	0.0203804	0.390321	0.0522145	0.958358	0.99178	XYLB
ENSG00000094631.18	646.584	0.288204	0.12128	2.37636	0.0174846	0.111763	HDAC6
ENSG00000094804.9	177.822	-0.00836878	0.193219	-0.0433124	0.965452	0.992626	CDC6
ENSG00000094841.13	113.8	0.217997	0.220917	0.986786	0.323748	0.673354	UPRT
ENSG00000094880.10	416.095	0.250425	0.129302	1.93675	0.0527755	0.238043	CDC23
ENSG00000094914.12	506.137	0.169899	0.12443	1.36542	0.172122	0.485458	AAAS
ENSG00000094916.15	1682.3	0.280986	0.140009	2.00691	0.0447593	0.2129	CBX5
ENSG00000094975.13	1395.48	0.278654	0.132213	2.10761	0.0350643	0.179558	SUCO
ENSG00000095002.13	210.168	0.0995038	0.153491	0.648271	0.51681	0.80834	MSH2
ENSG00000095015.5	96.1907	0.338646	0.242172	1.39837	0.162002	0.468425	MAP3K1
ENSG00000095059.15	364.288	0.00186435	0.147573	0.0126334	0.98992	0.998547	DHPS
ENSG00000095066.11	135.868	-0.0801931	0.237473	-0.337693	0.735594	0.911518	HOOK2
ENSG00000095139.13	4071.58	0.121652	0.09067	1.3417	0.179693	0.495846	ARCN1
ENSG00000095209.11	137.712	0.157293	0.190848	0.824178	0.409838	0.743615	TMEM38B
ENSG00000095261.13	675.347	0.108126	0.109519	0.987283	0.323504	0.673051	PSMD5
ENSG00000095303.14	23101.8	0.58222	0.125563	4.63688	3.53714e-06	8.47376e-05	PTGS1
ENSG00000095319.14	910.978	-0.0567288	0.128056	-0.443001	0.657765	0.87984	NUP188
ENSG00000095321.16	652.393	-0.0994085	0.129855	-0.765537	0.443952	0.765815	CRAT
ENSG00000095380.10	413.804	0.211011	0.168299	1.25379	0.20992	0.537981	NANS
ENSG00000095383.19	1068.35	-0.0543495	0.113852	-0.47737	0.633099	0.868249	TBC1D2
ENSG00000095397.13	58.4246	0.524303	0.32706	1.60308	0.108917	0.373309	WHRN
ENSG00000095485.17	167.434	0.203694	0.184047	1.10675	0.268401	0.613343	CWF19L1
ENSG00000095539.15	53.4678	0.281351	0.363445	0.774124	0.438857	0.762328	SEMA4G
ENSG00000095564.13	1105.62	0.20618	0.256099	0.80508	0.420774	0.749173	BTAF1
ENSG00000095574.11	168.231	0.497856	0.210854	2.36114	0.018219	0.115387	IKZF5
ENSG00000095587.8	2.25678	0.557572	1.38731	0.401909	0.687751	#N/A	TLL2
ENSG00000095637.21	116.106	1.09896	0.458833	2.39512	0.0166151	0.107503	SORBS1
ENSG00000095739.10	40.9837	-1.11724	0.392706	-2.84498	0.00444137	0.040013	BAMBI
ENSG00000095752.6	1025.52	2.70479	0.164443	16.4482	8.64235e-61	9.9207e-58	IL11
ENSG00000095787.21	1205.83	-0.0416065	0.116517	-0.357086	0.721028	0.906053	WAC
ENSG00000095794.19	403.015	0.772045	0.161223	4.78868	1.67886e-06	4.25899e-05	CREM
ENSG00000095906.16	328.593	0.0562139	0.17362	0.323776	0.746108	0.914971	NUBP2
ENSG00000095951.16	246.834	-0.139556	0.179698	-0.776613	0.437387	0.761598	HIVEP1
ENSG00000096060.14	504.037	2.94798	0.179566	16.4173	1.43926e-60	1.52507e-57	FKBP5
ENSG00000096063.15	592.59	0.13291	0.122075	1.08875	0.276262	0.620683	SRPK1
ENSG00000096070.19	566.138	-0.0339219	0.145051	-0.233863	0.815091	0.939887	BRPF3
ENSG00000096080.11	184.488	0.0265912	0.21811	0.121916	0.902965	0.974181	MRPS18A
ENSG00000096092.5	114.649	0.138762	0.239302	0.579861	0.562008	0.833325	TMEM14A
ENSG00000096093.15	377.854	-0.178537	0.142373	-1.25401	0.20984	0.537952	EFHC1
ENSG00000096384.19	9538.53	0.0173675	0.0891901	0.194724	0.845609	0.952942	HSP90AB1
ENSG00000096401.7	490.807	0.100279	0.122781	0.816734	0.41408	0.745979	CDC5L
ENSG00000096433.10	365.033	-0.317237	0.144891	-2.1895	0.0285608	0.156183	ITPR3
ENSG00000096654.15	112.27	0.0299808	0.211533	0.141731	0.887292	0.968308	ZNF184
ENSG00000096696.13	2417.71	-0.466187	0.143228	-3.25485	0.0011345	0.0132327	DSP
ENSG00000096717.11	261.861	0.152353	0.166491	0.915079	0.36015	0.704197	SIRT1
ENSG00000096746.17	1545.29	0.309384	0.111376	2.77785	0.00547207	0.0470817	HNRNPH3
ENSG00000096872.15	166.664	0.491278	0.177102	2.77399	0.00553735	0.0473476	IFT74
ENSG00000096968.13	253.925	0.517396	0.171332	3.01984	0.0025291	0.0254294	JAK2
ENSG00000096996.15	3.7027	-1.12273	1.13435	-0.989755	0.322294	#N/A	IL12RB1
ENSG00000097007.17	2676.45	0.492818	0.13663	3.60696	0.000309802	0.00435018	ABL1
ENSG00000097021.19	392.589	-0.104074	0.155034	-0.671295	0.502033	0.799397	ACOT7
ENSG00000097033.14	1232.79	0.0421102	0.114896	0.366507	0.713986	0.903893	SH3GLB1
ENSG00000097046.12	111.488	0.458386	0.21463	2.1357	0.0327036	0.171133	CDC7
ENSG00000097096.8	59.6802	-0.360144	0.319394	-1.12759	0.259495	0.60289	SYDE2
ENSG00000099139.13	52.261	0.751483	0.539842	1.39204	0.16391	0.471452	PCSK5
ENSG00000099194.5	5358.52	-0.200968	0.0983814	-2.04275	0.0410773	0.201798	SCD
ENSG00000099203.6	529.264	0.0184726	0.156622	0.117944	0.906112	0.975527	TMED1
ENSG00000099204.18	229.72	-1.11722	0.187793	-5.94923	2.69404e-09	1.13835e-07	ABLIM1
ENSG00000099219.13	1855.58	0.302029	0.135984	2.22107	0.0263464	0.14801	ERMP1
ENSG00000099246.16	1445.9	0.341354	0.148836	2.29349	0.0218198	0.130739	RAB18
ENSG00000099250.17	1439.98	-0.40819	0.103573	-3.94109	8.11131e-05	0.00135763	NRP1
ENSG00000099251.14	15.4438	-0.0446594	0.574226	-0.0777733	0.938008	0.985653	HSD17B7P2
ENSG00000099256.18	210.904	0.204758	0.165972	1.2337	0.217316	0.548367	PRTFDC1
ENSG00000099260.10	24.9481	-3.6742	0.562733	-6.52922	6.61152e-11	3.47609e-09	PALMD
ENSG00000099282.9	78.2355	-0.849078	0.293114	-2.89675	0.00377049	0.0352125	TSPAN15
ENSG00000099284.13	26.5554	0.18465	0.440928	0.418775	0.675381	0.887361	H2AFY2
ENSG00000099290.15	447.983	-0.215113	0.122521	-1.75573	0.0791349	0.309507	WASHC2A
ENSG00000099308.10	164.439	0.212866	0.217649	0.978025	0.328062	0.677114	MAST3
ENSG00000099326.8	260.398	0.145804	0.190162	0.766735	0.443239	0.765275	MZF1
ENSG00000099330.8	149.001	0.282374	0.230582	1.22461	0.220722	0.552808	OCEL1
ENSG00000099331.13	1372.61	-0.436835	0.108485	-4.02669	5.65685e-05	0.000981399	MYO9B
ENSG00000099337.4	239.206	0.753804	0.218585	3.44855	0.000563597	0.00727606	KCNK6
ENSG00000099341.11	1405.19	-0.112143	0.123873	-0.905304	0.365304	0.71004	PSMD8
ENSG00000099364.16	277.415	-0.0755747	0.147474	-0.512461	0.608329	0.856161	FBXL19
ENSG00000099365.10	62.0912	-0.598536	0.322197	-1.85767	0.0632155	0.270349	STX1B
ENSG00000099377.13	239.225	-0.335473	0.157134	-2.13495	0.0327655	0.171133	HSD3B7
ENSG00000099381.17	248.286	0.147947	0.156689	0.944212	0.345061	0.692754	SETD1A
ENSG00000099385.11	313.477	-0.152336	0.171468	-0.888422	0.374314	0.717581	BCL7C
ENSG00000099622.13	1342.01	-0.0693863	0.109733	-0.63232	0.527178	0.815483	CIRBP
ENSG00000099624.7	438.669	-0.449047	0.162503	-2.76332	0.00572168	0.0486519	ATP5D
ENSG00000099625.12	81.7777	-0.915896	0.269253	-3.40162	0.000669878	0.00838484	CBARP
ENSG00000099783.11	1570.67	-0.135287	0.0993824	-1.36127	0.173427	0.487546	HNRNPM
ENSG00000099785.10	195.565	-0.112572	0.196758	-0.572135	0.567231	0.836305	MARCH2
ENSG00000099795.6	485.347	-0.0365681	0.192435	-0.190029	0.849287	0.954702	NDUFB7
ENSG00000099797.13	699.566	-0.00747166	0.138151	-0.0540834	0.956869	0.991555	TECR
ENSG00000099800.7	379.936	-0.10843	0.170602	-0.635574	0.525054	0.81421	TIMM13
ENSG00000099804.8	356.538	-0.141734	0.14213	-0.997213	0.318661	0.668012	CDC34
ENSG00000099810.18	325.293	0.0880315	0.146393	0.601335	0.547617	0.82788	MTAP
ENSG00000099814.15	545.361	-0.223465	0.134275	-1.66423	0.0960664	0.347053	CEP170B
ENSG00000099817.11	1024.33	-0.109273	0.126792	-0.861834	0.388779	0.72713	POLR2E
ENSG00000099821.13	410.661	0.0908427	0.16177	0.561556	0.574419	0.84017	POLRMT
ENSG00000099822.2	42.7162	0.630769	0.45809	1.37696	0.168526	0.478866	HCN2
ENSG00000099840.13	16.7272	0.127124	0.640331	0.198529	0.842631	0.95173	IZUMO4
ENSG00000099849.14	73.4838	-0.333845	0.296645	-1.1254	0.260418	0.60428	RASSF7
ENSG00000099860.8	765.529	0.205881	0.13704	1.50235	0.133007	0.419357	GADD45B
ENSG00000099864.17	2.60813	0.68326	1.50549	0.453846	0.64994	#N/A	PALM
ENSG00000099866.14	5.17716	-2.97388	1.65938	-1.79217	0.0731059	#N/A	MADCAM1
ENSG00000099869.7	42.0433	0.116032	0.379619	0.305654	0.759868	0.921194	IGF2-AS
ENSG00000099875.14	450.801	-0.398527	0.136016	-2.92999	0.00338969	0.0324257	MKNK2
ENSG00000099889.13	35.7649	-2.20777	0.359047	-6.14897	7.79899e-10	3.54558e-08	ARVCF
ENSG00000099899.14	328.973	-0.211519	0.168992	-1.25165	0.210697	0.53927	TRMT2A
ENSG00000099901.16	621.96	-0.0552232	0.160216	-0.34468	0.730335	0.909147	RANBP1
ENSG00000099904.15	574.804	0.00571878	0.132615	0.0431233	0.965603	0.992626	ZDHHC8
ENSG00000099910.16	348.618	-0.0284844	0.158554	-0.179651	0.857427	0.957497	KLHL22
ENSG00000099917.17	766.175	-0.308102	0.131082	-2.35045	0.0187506	0.117885	MED15
ENSG00000099940.11	503.175	-0.0791828	0.11582	-0.683669	0.494184	0.79442	SNAP29
ENSG00000099942.12	868.051	0.0227578	0.109914	0.207051	0.83597	0.94934	CRKL
ENSG00000099949.18	885.889	-0.147013	0.118177	-1.24401	0.213495	0.542801	LZTR1
ENSG00000099953.9	724.653	-0.818232	0.126524	-6.467	9.9969e-11	5.10027e-09	MMP11
ENSG00000099956.18	690.025	-0.372053	0.117751	-3.15966	0.00157951	0.0173507	SMARCB1
ENSG00000099957.16	25.1606	0.0611435	0.472432	0.129423	0.897023	0.971041	P2RX6
ENSG00000099958.14	8.13395	-0.750875	0.719421	-1.04372	0.296614	0.644051	DERL3
ENSG00000099960.12	3.88192	1.57972	1.83218	0.862209	0.388573	#N/A	SLC7A4
ENSG00000099968.17	615.86	0.00952262	0.120572	0.0789784	0.93705	0.985653	BCL2L13
ENSG00000099974.7	8.14673	0.0773951	0.795426	0.0973001	0.922488	0.980424	DDTL
ENSG00000099977.13	108.174	-0.034578	0.262199	-0.131877	0.895082	0.97035	DDT
ENSG00000099984.11	10.9847	-0.464229	0.719251	-0.645434	0.518646	0.80965	GSTT2
ENSG00000099991.17	735.808	-0.510014	0.113613	-4.48904	7.15436e-06	0.000156679	CABIN1
ENSG00000099992.15	97.6469	-0.142586	0.224966	-0.633808	0.526206	0.814915	TBC1D10A
ENSG00000099994.10	53.7781	0.0902448	0.335535	0.268958	0.787962	0.930503	SUSD2
ENSG00000099995.18	872.872	0.221721	0.115306	1.9229	0.0544927	0.244268	SF3A1
ENSG00000099998.17	51.3419	1.55642	0.560053	2.77905	0.00545178	0.0469951	GGT5
ENSG00000099999.14	269.368	0.324052	0.166805	1.9427	0.0520526	0.236133	RNF215
ENSG00000100003.17	70.7233	0.0854572	0.242467	0.352449	0.724502	0.907191	SEC14L2
ENSG00000100014.19	302.576	0.010264	0.14505	0.0707616	0.943588	0.986392	SPECC1L
ENSG00000100023.18	520.227	-0.202317	0.116633	-1.73465	0.0828033	0.318163	PPIL2
ENSG00000100027.14	22.4857	-0.352472	0.473025	-0.745144	0.456184	0.772742	YPEL1
ENSG00000100028.11	564.849	-0.00980831	0.129381	-0.0758094	0.939571	0.98576	SNRPD3
ENSG00000100029.17	554.631	-0.0141554	0.134923	-0.104915	0.916444	0.978296	PES1
ENSG00000100030.14	1448.9	-0.112136	0.0981751	-1.1422	0.253369	0.594373	MAPK1
ENSG00000100031.18	41.2689	-0.202817	0.377967	-0.5366	0.591544	0.847737	GGT1
ENSG00000100034.13	785.399	-0.292499	0.108924	-2.68534	0.00724552	0.0578591	PPM1F
ENSG00000100036.12	89.3888	-0.813572	0.246543	-3.29992	0.000967138	0.0115846	SLC35E4
ENSG00000100038.19	219.284	0.163255	0.177066	0.922001	0.356528	0.702452	TOP3B
ENSG00000100056.11	165.96	-0.0668635	0.17791	-0.375827	0.707046	0.902028	ESS2
ENSG00000100058.12	341.058	-0.14786	0.159034	-0.929738	0.352507	0.698975	CRYBB2P1
ENSG00000100065.14	18.7501	-1.25927	0.431774	-2.91651	0.00353968	0.0335114	CARD10
ENSG00000100068.11	33.3265	0.0125856	0.423448	0.0297218	0.976289	0.995314	LRP5L
ENSG00000100075.9	692.033	-0.0687853	0.135618	-0.5072	0.612014	0.856841	SLC25A1
ENSG00000100077.14	20.8955	0.0583841	0.453065	0.128865	0.897465	0.97129	GRK3
ENSG00000100083.18	462.939	-0.0342677	0.130539	-0.262509	0.792929	0.932038	GGA1
ENSG00000100084.14	123.859	-0.132485	0.203913	-0.649713	0.515878	0.80741	HIRA
ENSG00000100092.20	104.136	-0.0627717	0.232854	-0.269575	0.787487	0.930503	SH3BP1
ENSG00000100097.11	12620.5	-0.09397	0.128242	-0.732757	0.463707	0.778392	LGALS1
ENSG00000100099.20	293.469	0.0274982	0.14769	0.186188	0.852297	0.955358	HPS4
ENSG00000100100.12	223.751	-1.12011	0.194889	-5.74743	9.06115e-09	3.55605e-07	PIK3IP1
ENSG00000100104.13	178.859	-0.0800383	0.19497	-0.410516	0.681428	0.889985	SRRD
ENSG00000100105.17	202.044	-0.0737465	0.163353	-0.451455	0.651662	0.877585	PATZ1
ENSG00000100106.19	1154.9	0.236616	0.125898	1.87943	0.0601856	0.261449	TRIOBP
ENSG00000100109.16	368.833	0.0638161	0.134496	0.474482	0.635156	0.86945	TFIP11
ENSG00000100116.16	210.957	0.44388	0.218438	2.03207	0.0421469	0.204644	GCAT
ENSG00000100124.14	265.814	-0.109367	0.162075	-0.674793	0.499807	0.797503	ANKRD54
ENSG00000100129.17	1340.14	-0.0602618	0.0997912	-0.603879	0.545924	0.827385	EIF3L
ENSG00000100138.13	908.422	-0.134363	0.114562	-1.17284	0.24086	0.580248	SNU13
ENSG00000100139.13	336.028	-0.631334	0.140979	-4.4782	7.5275e-06	0.000164329	MICALL1
ENSG00000100142.14	2.54545	2.05216	1.95169	1.05148	0.293039	#N/A	POLR2F
ENSG00000100147.13	54.2635	0.0968836	0.301877	0.320938	0.748258	0.916281	CCDC134
ENSG00000100150.16	106.107	0.0145304	0.218744	0.0664263	0.947038	0.988292	DEPDC5
ENSG00000100151.15	149.529	0.0544682	0.200589	0.271541	0.785975	0.930296	PICK1
ENSG00000100154.14	295.343	0.41612	0.192861	2.15762	0.0309577	0.165224	TTC28
ENSG00000100162.14	95.9157	-0.297965	0.242425	-1.2291	0.219033	0.551587	CENPM
ENSG00000100196.10	1850.43	0.0457167	0.103332	0.442424	0.658183	0.879895	KDELR3
ENSG00000100201.20	7132.89	-0.0248524	0.145596	-0.170695	0.864464	0.961121	DDX17
ENSG00000100206.9	7.94693	0.470425	0.680843	0.690945	0.4896	0.792633	DMC1
ENSG00000100207.18	311.579	0.12467	0.133869	0.931284	0.351707	0.698401	TCF20
ENSG00000100209.9	68.6934	0.031424	0.274249	0.114582	0.908776	0.975667	HSCB
ENSG00000100211.10	225.431	0.17703	0.170688	1.03715	0.299665	0.646699	CBY1
ENSG00000100216.5	345.681	0.254769	0.143904	1.77041	0.0766597	0.303382	TOMM22
ENSG00000100219.16	1343.38	0.108489	0.107152	1.01247	0.311313	0.660047	XBP1
ENSG00000100220.11	931.615	0.00766176	0.117196	0.0653755	0.947875	0.988675	RTCB
ENSG00000100221.10	1081.98	-0.0619665	0.111447	-0.556018	0.578199	0.842379	JOSD1
ENSG00000100225.17	961.921	-0.0991258	0.10614	-0.933912	0.350349	0.697591	FBXO7
ENSG00000100226.15	705.41	0.110916	0.122933	0.902246	0.366926	0.711508	GTPBP1
ENSG00000100227.17	999.792	-0.063833	0.103507	-0.616701	0.537432	0.821474	POLDIP3
ENSG00000100228.12	103.528	-0.209964	0.227823	-0.921611	0.356731	0.702452	RAB36
ENSG00000100234.11	1011.54	-0.168564	0.198092	-0.850939	0.394803	0.732547	TIMP3
ENSG00000100239.15	648.617	-0.0694577	0.123295	-0.563346	0.573199	0.839516	PPP6R2
ENSG00000100241.20	1360.87	-0.0789824	0.103147	-0.765728	0.443838	0.765815	SBF1
ENSG00000100242.15	1353.91	-0.0346645	0.103299	-0.335574	0.737192	0.912218	SUN2
ENSG00000100243.20	5419.48	-0.0521111	0.101269	-0.514581	0.606846	0.855227	CYB5R3
ENSG00000100246.12	225.987	0.245246	0.18563	1.32116	0.18645	0.506976	DNAL4
ENSG00000100258.17	1706.06	-0.0485651	0.116176	-0.418031	0.675924	0.887361	LMF2
ENSG00000100263.13	275.56	-0.188011	0.163207	-1.15198	0.24933	0.590079	RHBDD3
ENSG00000100266.18	958.283	0.479298	0.105657	4.53637	5.72295e-06	0.000130953	PACSIN2
ENSG00000100271.16	79.3263	-0.108889	0.268104	-0.406144	0.684637	0.89164	TTLL1
ENSG00000100280.16	906.319	-0.00583455	0.114283	-0.0510535	0.959283	0.992059	AP1B1
ENSG00000100281.13	460.328	0.179676	0.155469	1.15571	0.247801	0.588528	HMGXB4
ENSG00000100284.20	664.702	-0.116032	0.118699	-0.977526	0.328309	0.677115	TOM1
ENSG00000100288.19	18.7033	-0.0738813	0.515007	-0.143457	0.885929	0.968138	CHKB
ENSG00000100292.16	146.097	-0.996253	0.190524	-5.22902	1.70408e-07	5.47174e-06	HMOX1
ENSG00000100294.12	87.2927	-0.216727	0.239773	-0.903886	0.366056	0.710688	MCAT
ENSG00000100296.13	383.344	-0.268936	0.149999	-1.79292	0.0729853	0.294521	THOC5
ENSG00000100297.15	332.661	-0.0252639	0.178666	-0.141403	0.887552	0.968308	MCM5
ENSG00000100298.15	1.85649	-2.98915	2.16071	-1.38341	0.16654	#N/A	APOBEC3H
ENSG00000100299.17	439.067	0.0413382	0.143929	0.287213	0.773949	0.92534	ARSA
ENSG00000100300.17	537.906	-0.27008	0.179964	-1.50074	0.133422	0.419897	TSPO
ENSG00000100302.6	3.4671	-0.393857	1.51254	-0.260394	0.79456	#N/A	RASD2
ENSG00000100304.12	163.141	-0.0721753	0.220726	-0.326991	0.743675	0.913852	TTLL12
ENSG00000100307.12	245.746	0.310795	0.173012	1.79638	0.0724345	0.293294	CBX7
ENSG00000100311.16	32.3943	-3.07652	0.424665	-7.2446	4.33721e-13	3.11172e-11	PDGFB
ENSG00000100316.15	12091.6	-0.0452006	0.116053	-0.389483	0.696919	0.898117	RPL3
ENSG00000100319.12	152.169	-0.0151205	0.213891	-0.0706927	0.943642	0.986392	ZMAT5
ENSG00000100320.22	2642.63	-0.106028	0.108456	-0.977617	0.328264	0.677115	RBFOX2
ENSG00000100321.14	305.519	-0.138214	0.172085	-0.803172	0.421875	0.749861	SYNGR1
ENSG00000100324.13	360.815	0.0253593	0.137819	0.184005	0.854009	0.956034	TAB1
ENSG00000100325.14	517.866	-0.18128	0.122468	-1.48022	0.138815	0.430042	ASCC2
ENSG00000100330.15	998.051	-0.511267	0.118211	-4.32502	1.52516e-05	0.000308958	MTMR3
ENSG00000100335.13	520.361	0.16857	0.120442	1.3996	0.161635	0.468109	MIEF1
ENSG00000100342.20	30.7637	-0.747956	0.40063	-1.86695	0.0619083	0.266496	APOL1
ENSG00000100344.10	36.6833	-0.600299	0.369412	-1.62501	0.10416	0.363693	PNPLA3
ENSG00000100345.20	20228.2	-0.30094	0.125282	-2.40209	0.0163016	0.106122	MYH9
ENSG00000100347.14	394.475	0.129447	0.146722	0.882256	0.377638	0.719498	SAMM50
ENSG00000100348.9	530.712	-0.0878962	0.143218	-0.613725	0.539397	0.82329	TXN2
ENSG00000100350.14	241.934	-0.105193	0.148825	-0.706822	0.479677	0.787551	FOXRED2
ENSG00000100353.17	1337.71	-0.174182	0.110806	-1.57196	0.115961	0.388274	EIF3D
ENSG00000100354.20	290.645	0.231759	0.182806	1.26779	0.204874	0.531275	TNRC6B
ENSG00000100359.20	39.7803	0.0121501	0.362562	0.0335117	0.973267	0.994753	SGSM3
ENSG00000100360.14	390.928	-0.0981616	0.140735	-0.69749	0.485496	0.789712	IFT27
ENSG00000100364.18	1209.05	0.192469	0.146721	1.3118	0.189587	0.510968	KIAA0930
ENSG00000100365.14	2.78657	0.0193709	1.33786	0.014479	0.988448	#N/A	NCF4
ENSG00000100368.13	513.347	-0.0794121	0.144622	-0.549102	0.582935	0.844947	CSF2RB
ENSG00000100372.14	218.503	0.159146	0.166418	0.956299	0.338921	0.687275	SLC25A17
ENSG00000100376.11	149.195	0.0209157	0.194004	0.10781	0.914146	0.977592	FAM118A
ENSG00000100379.17	251.551	-0.00866689	0.151561	-0.057184	0.954399	0.990687	KCTD17
ENSG00000100380.13	2078.76	0.0779876	0.0890731	0.875546	0.381277	0.721342	ST13
ENSG00000100385.13	4.92246	0.167075	1.08343	0.15421	0.877444	#N/A	IL2RB
ENSG00000100387.8	455.945	0.311462	0.170163	1.83038	0.0671929	0.280394	RBX1
ENSG00000100393.12	985.99	-0.168006	0.17185	-0.977631	0.328257	0.677115	EP300
ENSG00000100395.14	355.732	0.177312	0.146243	1.21245	0.22534	0.558685	L3MBTL2
ENSG00000100399.15	3.77494	-0.705837	1.09781	-0.642953	0.520255	#N/A	CHADL
ENSG00000100401.19	1690.13	-0.0572137	0.109157	-0.524139	0.600182	0.85232	RANGAP1
ENSG00000100403.11	2114.12	-0.203375	0.0897894	-2.26503	0.023511	0.137347	ZC3H7B
ENSG00000100410.7	239.134	0.140639	0.193617	0.72638	0.467606	0.781596	PHF5A
ENSG00000100412.15	1199.99	0.0725744	0.103758	0.699461	0.484264	0.789249	ACO2
ENSG00000100413.16	416.012	-0.10224	0.126272	-0.809687	0.41812	0.747396	POLR3H
ENSG00000100416.12	356.823	-0.12938	0.133666	-0.967935	0.333077	0.682149	TRMU
ENSG00000100417.11	455.451	-0.223501	0.120121	-1.86063	0.0627963	0.269225	PMM1
ENSG00000100418.7	521.305	0.0860698	0.122086	0.704993	0.480815	0.788238	DESI1
ENSG00000100422.13	1037.23	-0.197939	0.109599	-1.80604	0.0709127	0.289303	CERK
ENSG00000100425.18	327.108	-0.0555625	0.156109	-0.355922	0.721899	0.906448	BRD1
ENSG00000100426.6	306.835	-0.228519	0.161754	-1.41275	0.157729	0.461886	ZBED4
ENSG00000100429.17	36.7281	-0.331822	0.375838	-0.882885	0.377298	0.719415	HDAC10
ENSG00000100439.10	580.535	-0.760104	0.138796	-5.47641	4.34044e-08	1.55702e-06	ABHD4
ENSG00000100441.9	973.826	-0.00735029	0.103776	-0.0708284	0.943534	0.986392	KHNYN
ENSG00000100442.10	486.361	0.0895399	0.142438	0.628625	0.529594	0.816724	FKBP3
ENSG00000100445.17	279.054	0.0190032	0.165618	0.114741	0.908651	0.975667	SDR39U1
ENSG00000100461.17	775.37	0.137927	0.115993	1.1891	0.234401	0.572473	RBM23
ENSG00000100462.15	763.146	0.308372	0.118729	2.59728	0.0093965	0.0706139	PRMT5
ENSG00000100473.15	913.276	-0.0940199	0.107909	-0.871288	0.383597	0.722516	COCH
ENSG00000100478.14	47.2146	-0.0857875	0.308583	-0.278004	0.781009	0.928576	AP4S1
ENSG00000100479.12	45.4801	-0.106198	0.313887	-0.33833	0.735115	0.911251	POLE2
ENSG00000100483.13	90.5686	0.178237	0.242376	0.735376	0.462111	0.777797	VCPKMT
ENSG00000100485.11	419.694	-0.0730529	0.145464	-0.502206	0.615523	0.858269	SOS2
ENSG00000100490.9	43.1908	-0.0200323	0.324962	-0.061645	0.950846	0.989826	CDKL1
ENSG00000100503.23	439.457	0.0898876	0.136773	0.657203	0.51105	0.804757	NIN
ENSG00000100504.16	411.963	0.175509	0.171221	1.02504	0.305343	0.653631	PYGL
ENSG00000100519.11	751.517	0.0625008	0.112473	0.555695	0.578419	0.842521	PSMC6
ENSG00000100522.8	479.025	0.202795	0.131941	1.53701	0.124291	0.403323	GNPNAT1
ENSG00000100523.14	615.125	-0.259656	0.132127	-1.96521	0.0493903	0.228382	DDHD1
ENSG00000100526.19	151.977	0.172371	0.220958	0.780109	0.435327	0.759836	CDKN3
ENSG00000100528.11	1039.62	0.289873	0.119946	2.4167	0.015662	0.10303	CNIH1
ENSG00000100532.11	87.3546	-0.106326	0.241612	-0.44007	0.659887	0.880211	CGRRF1
ENSG00000100554.11	889.667	-0.0983453	0.130573	-0.753182	0.451341	0.769051	ATP6V1D
ENSG00000100558.8	16.8522	-0.863299	0.45877	-1.88177	0.0598677	0.260594	PLEK2
ENSG00000100564.8	88.495	0.20693	0.250685	0.825459	0.409111	0.743595	PIGH
ENSG00000100567.12	777.276	-0.104345	0.139092	-0.750183	0.453145	0.769715	PSMA3
ENSG00000100568.10	725.467	-0.00207563	0.110295	-0.0188188	0.984986	0.997987	VTI1B
ENSG00000100575.13	142.033	-0.00353814	0.199672	-0.0177198	0.985862	0.997987	TIMM9
ENSG00000100577.18	126.42	-0.326429	0.226482	-1.4413	0.149499	0.448342	GSTZ1
ENSG00000100578.14	286.532	0.0945385	0.137501	0.687546	0.491738	0.793193	KIAA0586
ENSG00000100580.7	304.673	0.508917	0.192538	2.64321	0.00821252	0.0640702	TMED8
ENSG00000100583.4	5.36842	-0.586851	0.870615	-0.674065	0.50027	#N/A	SAMD15
ENSG00000100591.7	940.187	0.110356	0.13166	0.83819	0.401924	0.738102	AHSA1
ENSG00000100592.15	182.089	-0.732372	0.203122	-3.60558	0.000311459	0.00436899	DAAM1
ENSG00000100593.17	2.57046	-1.4308	2.23048	-0.641477	0.521213	#N/A	ISM2
ENSG00000100596.6	721.038	-0.399458	0.130309	-3.06547	0.00217325	0.0225596	SPTLC2
ENSG00000100599.15	79.7695	-0.550116	0.234138	-2.34954	0.0187968	0.118016	RIN3
ENSG00000100600.14	457.715	-0.0219684	0.147633	-0.148804	0.881708	0.966616	LGMN
ENSG00000100601.9	116.391	-0.0570307	0.208492	-0.273539	0.784439	0.929988	ALKBH1
ENSG00000100603.13	611.397	-0.0866675	0.131732	-0.657909	0.510596	0.804652	SNW1
ENSG00000100605.16	199.169	0.0111935	0.177639	0.0630124	0.949757	0.989554	ITPK1
ENSG00000100612.13	721.285	-0.30608	0.131466	-2.3282	0.0199015	0.123044	DHRS7
ENSG00000100614.17	520.236	0.265607	0.133514	1.98935	0.0466621	0.219637	PPM1A
ENSG00000100625.8	183.486	0.0894828	0.21018	0.425743	0.670295	0.88501	SIX4
ENSG00000100626.16	10.157	0.00402314	1.54011	0.00261224	0.997916	1	GALNT16
ENSG00000100629.16	74.286	0.216113	0.233157	0.926899	0.353979	0.69998	CEP128
ENSG00000100632.10	848.718	0.0170064	0.136315	0.124758	0.900715	0.973101	ERH
ENSG00000100644.16	4431.17	0.654294	0.121674	5.37742	7.55613e-08	2.59565e-06	HIF1A
ENSG00000100647.7	668.086	-0.0743585	0.135052	-0.55059	0.581915	0.844195	SUSD6
ENSG00000100650.15	2509.62	0.170105	0.117579	1.44673	0.147973	0.445252	SRSF5
ENSG00000100664.10	1520.93	-0.541746	0.0996454	-5.43674	5.42631e-08	1.9166e-06	EIF5
ENSG00000100697.14	686.196	0.0872533	0.260345	0.335145	0.737515	0.912218	DICER1
ENSG00000100711.13	363.099	0.189978	0.149801	1.2682	0.204726	0.531275	ZFYVE21
ENSG00000100714.15	683.431	-0.0920824	0.113679	-0.810025	0.417926	0.747396	MTHFD1
ENSG00000100722.18	771.562	-0.0274022	0.117012	-0.234183	0.814843	0.939887	ZC3H14
ENSG00000100726.14	306.289	-0.223655	0.137562	-1.62585	0.103981	0.363639	TELO2
ENSG00000100731.15	1291.82	0.563472	0.174005	3.23825	0.00120266	0.0138025	PCNX1
ENSG00000100739.10	5.28458	-0.327899	1.23334	-0.265862	0.790345	#N/A	BDKRB1
ENSG00000100744.14	195.207	0.193488	0.187422	1.03237	0.301901	0.649451	GSKIP
ENSG00000100749.7	126.036	0.251515	0.207185	1.21396	0.224763	0.558299	VRK1
ENSG00000100764.13	590.578	0.0872354	0.123386	0.707012	0.479559	0.787544	PSMC1
ENSG00000100767.15	22.8021	1.00798	0.665745	1.51407	0.130009	0.413883	PAPLN
ENSG00000100784.10	46.3074	-0.540955	0.33278	-1.62557	0.104042	0.363639	RPS6KA5
ENSG00000100796.17	602.719	-0.12686	0.112095	-1.13172	0.257753	0.599976	PPP4R3A
ENSG00000100802.14	74.8771	0.632427	0.301374	2.09848	0.0358629	0.182691	C14orf93
ENSG00000100804.18	1672.23	0.113691	0.123631	0.919595	0.357785	0.702833	PSMB5
ENSG00000100811.12	1024.78	0.164754	0.101873	1.61724	0.105826	0.366936	YY1
ENSG00000100813.14	2273.14	0.0277414	0.0920864	0.301254	0.763221	0.922207	ACIN1
ENSG00000100814.17	259.42	-0.246108	0.162366	-1.51576	0.129581	0.41338	CCNB1IP1
ENSG00000100815.12	796.357	0.289909	0.126638	2.28927	0.0220638	0.131685	TRIP11
ENSG00000100823.11	1044.4	-0.149767	0.118685	-1.26188	0.206991	0.533898	APEX1
ENSG00000100836.10	707.202	0.0402104	0.127995	0.314155	0.753403	0.918337	PABPN1
ENSG00000100842.12	517.572	-0.217331	0.132418	-1.64125	0.100746	0.357492	EFS
ENSG00000100852.12	1333.46	0.180196	0.17003	1.05979	0.289239	0.636059	ARHGAP5
ENSG00000100865.14	287.191	-0.126271	0.146789	-0.860222	0.389667	0.727818	CINP
ENSG00000100883.11	1267.86	0.284545	0.104188	2.73108	0.00631262	0.0524954	SRP54
ENSG00000100888.12	992.12	0.0166051	0.117566	0.14124	0.88768	0.968308	CHD8
ENSG00000100889.11	179.915	-0.918362	0.173728	-5.28621	1.24875e-07	4.12507e-06	PCK2
ENSG00000100890.15	68.3488	0.386169	0.280018	1.37908	0.167869	0.477766	KIAA0391
ENSG00000100897.17	452.074	0.149285	0.124637	1.19776	0.231012	0.567843	DCAF11
ENSG00000100902.10	275.668	0.0355518	0.160886	0.220975	0.825112	0.944367	PSMA6
ENSG00000100906.10	674.734	0.739196	0.134213	5.50762	3.63721e-08	1.30816e-06	NFKBIA
ENSG00000100908.13	97.5687	0.276602	0.235729	1.17339	0.240639	0.580019	EMC9
ENSG00000100911.15	649.845	-0.169823	0.145671	-1.16579	0.243698	0.58347	PSME2
ENSG00000100916.13	140.161	0.11289	0.204648	0.55163	0.581202	0.843633	BRMS1L
ENSG00000100918.12	24.7329	0.151694	0.438263	0.346126	0.729248	0.908785	REC8
ENSG00000100926.14	222.957	0.0127802	0.177117	0.0721567	0.942477	0.986392	TM9SF1
ENSG00000100934.14	3183.59	0.34782	0.11775	2.95388	0.00313811	0.0305494	SEC23A
ENSG00000100938.17	636.32	0.110632	0.129413	0.85488	0.392618	0.730459	GMPR2
ENSG00000100941.8	1187.36	-0.00814412	0.0995685	-0.0817942	0.93481	0.98531	PNN
ENSG00000100949.14	355.272	0.332231	0.148005	2.24472	0.024786	0.142649	RABGGTA
ENSG00000100968.13	1557.71	0.249558	0.129453	1.92779	0.053881	0.242078	NFATC4
ENSG00000100979.14	572.966	-0.0395544	0.146896	-0.269267	0.787724	0.930503	PLTP
ENSG00000100982.11	282.469	-0.0937689	0.1547	-0.606135	0.544425	0.826113	PCIF1
ENSG00000100983.9	526.005	-0.133182	0.126325	-1.05428	0.291753	0.639239	GSS
ENSG00000100991.11	1427.82	-0.00459767	0.0995234	-0.0461969	0.963153	0.992349	TRPC4AP
ENSG00000100994.11	2128.8	-0.055269	0.0911725	-0.606203	0.54438	0.826113	PYGB
ENSG00000100997.18	626.18	0.183529	0.134989	1.35958	0.173962	0.48785	ABHD12
ENSG00000101000.5	224.534	0.0808953	0.154865	0.52236	0.60142	0.853638	PROCR
ENSG00000101003.9	92.8	0.471563	0.242111	1.94772	0.0514486	0.234982	GINS1
ENSG00000101004.14	171.261	-0.290339	0.210342	-1.38032	0.167488	0.477114	NINL
ENSG00000101017.13	13.6711	-0.260199	0.63279	-0.411193	0.680931	0.889631	CD40
ENSG00000101019.21	534.838	-0.00374484	0.134088	-0.0279282	0.977719	0.995971	UQCC1
ENSG00000101040.19	393.893	0.477339	0.145579	3.2789	0.00104212	0.012322	ZMYND8
ENSG00000101049.14	3.60166	0.973992	1.31745	0.739302	0.459724	#N/A	SGK2
ENSG00000101052.12	238.451	-0.0176237	0.165084	-0.106756	0.914983	0.977849	IFT52
ENSG00000101057.15	220.329	-0.304491	0.219143	-1.38946	0.164692	0.472436	MYBL2
ENSG00000101079.20	475.94	-0.0464361	0.125072	-0.371274	0.710433	0.903454	NDRG3
ENSG00000101084.17	165.803	-0.503184	0.208639	-2.41175	0.0158764	0.104191	C20orf24
ENSG00000101096.19	55.0487	1.69312	0.31851	5.31575	1.06221e-07	3.54283e-06	NFATC2
ENSG00000101104.12	168.217	-0.323283	0.182652	-1.76995	0.0767362	0.303573	PABPC1L
ENSG00000101109.11	415.681	-0.204856	0.139056	-1.47319	0.140699	0.433585	STK4
ENSG00000101115.12	27.5885	0.196447	0.769849	0.255176	0.798587	0.933203	SALL4
ENSG00000101126.15	938.197	-0.116062	0.117382	-0.988758	0.322781	0.671978	ADNP
ENSG00000101132.9	166.12	0.0713214	0.216557	0.329342	0.741897	0.913474	PFDN4
ENSG00000101138.11	245.173	0.117118	0.146848	0.797547	0.425133	0.752726	CSTF1
ENSG00000101146.12	350.762	-0.1169	0.133926	-0.872865	0.382737	0.721922	RAE1
ENSG00000101150.17	1934.17	-0.140879	0.0934106	-1.50817	0.131511	0.416357	TPD52L2
ENSG00000101152.10	1081.84	-0.0736431	0.0988522	-0.744982	0.456283	0.772814	DNAJC5
ENSG00000101158.13	465.94	-0.0769046	0.130092	-0.591154	0.554418	0.830424	NELFCD
ENSG00000101160.13	2209.49	-0.122345	0.100457	-1.21788	0.223269	0.556996	CTSZ
ENSG00000101161.7	841.417	-0.000282935	0.121537	-0.00232798	0.998143	1	PRPF6
ENSG00000101166.15	303.054	0.243029	0.15236	1.5951	0.11069	0.377281	PRELID3B
ENSG00000101181.17	222.883	-0.0472133	0.175963	-0.268314	0.788457	0.930577	MTG2
ENSG00000101182.14	1328.86	-0.0479956	0.11852	-0.404957	0.685509	0.892294	PSMA7
ENSG00000101187.15	28.1402	0.633025	0.463326	1.36626	0.171856	0.485006	SLCO4A1
ENSG00000101189.6	207.527	0.015832	0.189406	0.0835873	0.933385	0.984434	MRGBP
ENSG00000101190.12	172.514	0.11552	0.183262	0.630355	0.528463	0.816724	TCFL5
ENSG00000101191.16	767.479	-0.150988	0.134726	-1.1207	0.262414	0.606792	DIDO1
ENSG00000101193.7	498.655	0.0622513	0.141113	0.441145	0.659108	0.879895	GID8
ENSG00000101194.17	1058.12	0.073141	0.118774	0.6158	0.538027	0.821927	SLC17A9
ENSG00000101199.12	1683.41	0.366377	0.108881	3.36492	0.000765649	0.0094084	ARFGAP1
ENSG00000101216.10	178.125	-0.429493	0.193745	-2.2168	0.0266367	0.148852	GMEB2
ENSG00000101220.17	226.96	-0.174313	0.178983	-0.973906	0.330103	0.679453	C20orf27
ENSG00000101222.12	2.51566	1.25905	1.57162	0.801112	0.423067	#N/A	SPEF1
ENSG00000101224.17	1040.96	0.0108857	0.105562	0.103122	0.917866	0.97891	CDC25B
[truncated: 14,688 more rows]

## Sheet: 18 vs 0
	baseMean	log2FoldChange	lfcSE	stat	pvalue	padj	SYMBOL
ENSG00000000003.14	478.509	-0.382817	0.129261	-2.96158	0.00306064	0.0125542	TSPAN6
ENSG00000000419.12	360.853	0.0122285	0.149471	0.0818118	0.934796	0.965802	DPM1
ENSG00000000457.13	107.819	-0.181712	0.22073	-0.823233	0.410375	0.586067	SCYL3
ENSG00000000460.16	83.5288	-0.987946	0.249561	-3.95873	7.53483e-05	0.000502857	C1orf112
ENSG00000000971.15	37.3224	1.41134	0.694677	2.03165	0.0421894	0.108867	CFH
ENSG00000001036.13	1689.14	0.215743	0.102098	2.11309	0.0345931	0.092776	FUCA2
ENSG00000001084.10	902.189	-0.297213	0.117694	-2.5253	0.01156	0.0380809	GCLC
ENSG00000001167.14	503.828	-0.486469	0.123751	-3.93104	8.4579e-05	0.000556986	NFYA
ENSG00000001460.17	77.5917	-0.811179	0.243602	-3.32993	0.000868675	0.00430073	STPG1
ENSG00000001461.16	724.751	0.0537559	0.110758	0.485347	0.62743	0.76542	NIPAL3
ENSG00000001497.16	352.648	0.0752133	0.140274	0.536189	0.591828	0.73765	LAS1L
ENSG00000001617.11	54.4692	0.371458	0.31932	1.16328	0.244717	0.409338	SEMA3F
ENSG00000001626.14	6.6415	0.846007	0.957826	0.883258	0.377097	0.553637	CFTR
ENSG00000001629.9	953.284	-0.0966159	0.15155	-0.637517	0.523788	0.684432	ANKIB1
ENSG00000001630.15	132.335	-0.363029	0.209431	-1.73341	0.0830236	0.184069	CYP51A1
ENSG00000001631.15	346.171	0.17681	0.139347	1.26884	0.204498	0.359876	KRIT1
ENSG00000002016.17	117.062	0.246373	0.212588	1.15892	0.246487	0.411222	RAD52
ENSG00000002330.13	409.41	-0.167087	0.153172	-1.09085	0.275339	0.444773	BAD
ENSG00000002549.12	408.398	-0.202484	0.143668	-1.40939	0.15872	0.299324	LAP3
ENSG00000002586.18	3150.21	-0.0258121	0.10891	-0.237004	0.812654	0.892777	CD99
ENSG00000002745.12	6.0828	2.99891	1.80053	1.66558	0.0957979	0.205627	WNT16
ENSG00000002746.14	21.5296	-1.27962	0.445798	-2.8704	0.00409949	0.0160519	HECW1
ENSG00000002822.15	236.895	-0.154967	0.170477	-0.909023	0.363338	0.538934	MAD1L1
ENSG00000002834.17	4621.79	-0.423309	0.107819	-3.92612	8.63267e-05	0.0005672	LASP1
ENSG00000002919.14	216.78	0.0598371	0.157499	0.379921	0.704004	0.819776	SNX11
ENSG00000003056.7	874.675	-0.00762491	0.114032	-0.0668662	0.946688	0.973069	M6PR
ENSG00000003137.8	69.2029	2.40283	0.545686	4.40331	1.0661e-05	8.61844e-05	CYP26B1
ENSG00000003147.17	26.6058	-0.325614	0.389642	-0.835676	0.403337	0.579053	ICA1
ENSG00000003249.13	4.36109	-0.92259	0.972727	-0.948457	0.342897	#N/A	DBNDD1
ENSG00000003393.14	427.565	-0.246318	0.136391	-1.80597	0.0709234	0.163318	ALS2
ENSG00000003400.14	48.5806	0.105317	0.308114	0.341811	0.732493	0.839333	CASP10
ENSG00000003402.19	828.953	-0.182581	0.141447	-1.29081	0.196771	0.35035	CFLAR
ENSG00000003436.15	1703.49	0.168915	0.130766	1.29173	0.196451	0.350066	TFPI
ENSG00000003509.15	165.844	0.661616	0.189863	3.48471	0.00049268	0.00262677	NDUFAF7
ENSG00000003756.16	1546.62	0.387612	0.108592	3.56943	0.000357759	0.00199059	RBM5
ENSG00000003989.17	91.904	1.90627	0.360927	5.28159	1.28067e-07	1.46586e-06	SLC7A2
ENSG00000004059.10	603.915	-0.223739	0.130619	-1.71291	0.0867292	0.19044	ARF5
ENSG00000004139.13	221.503	-0.659593	0.170459	-3.86952	0.000109052	0.000702488	SARM1
ENSG00000004142.11	1044.35	-0.00291962	0.103223	-0.0282847	0.977435	0.988944	POLDIP2
ENSG00000004399.12	1199.12	-0.0423381	0.119546	-0.354158	0.72322	0.83309	PLXND1
ENSG00000004455.16	888.893	0.16175	0.110963	1.45769	0.144927	0.280253	AK2
ENSG00000004478.7	773.724	0.312281	0.11563	2.70068	0.00691983	0.0250245	FKBP4
ENSG00000004487.15	1065.26	0.0575872	0.103291	0.557524	0.57717	0.726461	KDM1A
ENSG00000004534.14	1133.13	0.21146	0.108504	1.94886	0.0513121	0.126999	RBM6
ENSG00000004660.14	82.5324	-0.813477	0.270466	-3.00768	0.00263251	0.0110142	CAMKK1
ENSG00000004700.15	985.417	0.089394	0.109806	0.814112	0.415581	0.590726	RECQL
ENSG00000004766.15	242.327	-0.171267	0.161559	-1.06009	0.289104	0.460366	VPS50
ENSG00000004776.12	1369.14	0.844175	0.137579	6.13591	8.46732e-10	1.3983e-08	HSPB6
ENSG00000004777.18	66.3897	-0.348447	0.288035	-1.20974	0.226379	0.387564	ARHGAP33
ENSG00000004779.9	440.793	0.382998	0.153736	2.49128	0.0127285	0.0412146	NDUFAB1
ENSG00000004799.7	45.9945	1.99201	0.520843	3.82459	0.000130988	0.000826742	PDK4
ENSG00000004838.13	8.23807	0.771409	0.700364	1.10144	0.270706	0.439257	ZMYND10
ENSG00000004864.13	191.661	-0.472566	0.162076	-2.9157	0.00354887	0.0142053	SLC25A13
ENSG00000004866.20	320.749	0.400275	0.163359	2.45028	0.0142745	0.0452853	ST7
ENSG00000004897.11	1235.16	-0.00157897	0.12183	-0.0129604	0.989659	0.994952	CDC27
ENSG00000004961.14	293.776	-0.276976	0.152717	-1.81366	0.0697308	0.161318	HCCS
ENSG00000004975.11	475.937	-0.256464	0.123862	-2.07057	0.0383993	0.100984	DVL2
ENSG00000005007.12	1155.66	0.0691595	0.106438	0.649764	0.515844	0.678251	UPF1
ENSG00000005020.12	190.434	-0.164952	0.194996	-0.845926	0.397594	0.57341	SKAP2
ENSG00000005022.5	1120.14	-0.110566	0.117606	-0.940139	0.347146	0.52315	SLC25A5
ENSG00000005059.15	25.8354	-1.25032	0.394572	-3.16881	0.00153066	0.00692011	MCUB
ENSG00000005073.5	1511.71	1.32799	0.122098	10.8764	1.49282e-27	1.38009e-25	HOXA11
ENSG00000005075.15	271.54	0.0746275	0.169804	0.439492	0.660305	0.789471	POLR2J
ENSG00000005100.12	372.286	-0.141466	0.149756	-0.944648	0.344839	0.52087	DHX33
ENSG00000005102.12	4.6187	-7.55803	1.68344	-4.48963	7.13474e-06	#N/A	MEOX1
ENSG00000005108.15	12.5457	0.714675	1.16585	0.613007	0.539872	0.696238	THSD7A
ENSG00000005156.11	422.089	0.13487	0.125425	1.07531	0.282236	0.452167	LIG3
ENSG00000005175.9	326.206	-0.0208717	0.160527	-0.13002	0.896551	0.943063	RPAP3
ENSG00000005187.11	13.8134	1.3979	0.626821	2.23014	0.025738	0.0729547	ACSM3
ENSG00000005189.19	68.4655	-0.477637	0.259549	-1.84026	0.0657304	0.154015	REXO5
ENSG00000005194.14	441.497	-0.153265	0.148952	-1.02896	0.303501	0.476444	CIAPIN1
ENSG00000005206.16	517.055	0.515585	0.140442	3.67117	0.000241442	0.00140747	SPPL2B
ENSG00000005238.19	432.29	-0.664622	0.135756	-4.89569	9.7959e-07	9.66141e-06	FAM214B
ENSG00000005243.9	543.42	0.493462	0.149168	3.30809	0.000939363	0.00459705	COPZ2
ENSG00000005249.12	29.5979	-1.00624	0.425594	-2.36432	0.0180632	0.0549247	PRKAR2B
ENSG00000005302.17	366.357	-0.102726	0.142008	-0.723384	0.469444	0.640073	MSL3
ENSG00000005339.14	789.415	-0.142993	0.157452	-0.90817	0.363789	0.539492	CREBBP
ENSG00000005379.15	40.8408	2.3536	0.462749	5.08613	3.65436e-07	3.90394e-06	TSPOAP1
ENSG00000005436.13	125.69	-0.317382	0.208395	-1.52298	0.127763	0.255102	GCFC2
ENSG00000005448.16	187.14	0.014772	0.184365	0.0801238	0.936139	0.966143	WDR54
ENSG00000005469.11	337.991	-1.38057	0.142182	-9.70986	2.73716e-22	1.65169e-20	CROT
ENSG00000005483.20	762.289	-0.658595	0.165956	-3.9685	7.23264e-05	0.000486134	KMT2E
ENSG00000005486.16	719.009	-0.357389	0.139632	-2.55951	0.0104819	0.0352543	RHBDD2
ENSG00000005513.9	2.05168	-1.79227	1.58843	-1.12832	0.259184	#N/A	SOX8
ENSG00000005700.14	977.977	0.00538546	0.121565	0.0443011	0.964664	0.982652	IBTK
ENSG00000005801.16	109.298	-0.410287	0.206796	-1.98402	0.0472541	0.118935	ZNF195
ENSG00000005810.17	1148.89	0.272026	0.160044	1.6997	0.0891878	0.194771	MYCBP2
ENSG00000005812.10	484.602	-0.188224	0.142563	-1.32029	0.186739	0.337107	FBXL3
ENSG00000005882.11	342.354	0.110566	0.156915	0.704623	0.481045	0.650304	PDK2
ENSG00000005884.17	1313.01	-1.5683	0.131632	-11.9142	9.97815e-33	1.29644e-30	ITGA3
ENSG00000005889.15	453.448	-0.0325895	0.147158	-0.22146	0.824734	0.899722	ZFX
ENSG00000005893.15	2751.6	0.252412	0.114908	2.19664	0.0280459	0.0783265	LAMP2
ENSG00000005961.17	3.57773	0.226558	1.28075	0.176894	0.859592	#N/A	ITGA2B
ENSG00000006007.11	1341.46	0.279023	0.102267	2.72837	0.00636489	0.0233396	GDE1
ENSG00000006015.17	183.388	-0.119589	0.181657	-0.658323	0.510331	0.673868	C19orf60
ENSG00000006016.10	20.4735	-0.255151	0.538748	-0.473599	0.635786	0.771178	CRLF1
ENSG00000006025.11	112.407	0.75004	0.223995	3.34847	0.000812584	0.00405489	OSBPL7
ENSG00000006042.11	1574.17	-0.117331	0.10284	-1.14091	0.253907	0.420269	TMEM98
ENSG00000006062.14	39.8193	-0.317138	0.338231	-0.937638	0.348431	0.524339	MAP3K14
ENSG00000006118.14	707.687	-0.593661	0.124106	-4.78348	1.72282e-06	1.61446e-05	TMEM132A
ENSG00000006125.17	3277.4	-0.165891	0.0904477	-1.83411	0.0666383	0.155813	AP2B1
ENSG00000006194.9	374.959	0.289884	0.141667	2.04624	0.0407332	0.105867	ZNF263
ENSG00000006282.20	459.497	0.103689	0.127131	0.815609	0.414724	0.590041	SPATA20
ENSG00000006283.17	36.5417	1.0358	0.575694	1.79922	0.0719833	0.16502	CACNA1G
ENSG00000006327.13	1300.19	-1.12417	0.25396	-4.42655	9.57522e-06	7.7975e-05	TNFRSF12A
ENSG00000006451.7	463.17	-0.628775	0.135558	-4.63843	3.51064e-06	3.10236e-05	RALA
ENSG00000006453.13	104.073	0.603649	0.214194	2.81823	0.0048289	0.018432	BAIAP2L1
ENSG00000006459.10	95.8108	-0.656584	0.257098	-2.55383	0.0106544	0.0356516	KDM7A
ENSG00000006468.13	216.179	-1.45088	0.198802	-7.2981	2.91865e-13	7.4107e-12	ETV1
ENSG00000006530.15	266.5	0.00330325	0.150834	0.0218999	0.982528	0.991118	AGK
ENSG00000006534.15	455.096	0.220167	0.135545	1.62431	0.104311	0.219264	ALDH3B1
ENSG00000006576.16	1244.06	-0.0284294	0.144413	-0.196862	0.843935	0.911227	PHTF2
ENSG00000006606.8	1.91591	-1.78963	1.66228	-1.07661	0.281655	#N/A	CCL26
ENSG00000006607.13	300.366	-0.128241	0.167613	-0.765098	0.444213	0.618681	FARP2
ENSG00000006611.15	2.19562	0	2.38659	0	1	#N/A	USH1C
ENSG00000006625.17	118.389	0.0185387	0.199702	0.0928322	0.926037	0.960436	GGCT
ENSG00000006634.7	151.747	-0.486891	0.188829	-2.57847	0.0099238	0.0336755	DBF4
ENSG00000006638.11	54.7383	-0.582799	0.318939	-1.82731	0.0676535	0.157498	TBXA2R
ENSG00000006652.13	431.466	-0.549115	0.143932	-3.81511	0.000136124	0.000855045	IFRD1
ENSG00000006695.10	105.447	-0.453218	0.230829	-1.96343	0.0495959	0.123344	COX10
ENSG00000006704.10	373.295	0.48518	0.152406	3.18347	0.00145522	0.00661638	GTF2IRD1
ENSG00000006712.14	578.58	-0.0657634	0.134421	-0.489233	0.624677	0.763352	PAF1
ENSG00000006715.15	677.503	-0.275953	0.112992	-2.44224	0.0145965	0.0460998	VPS41
ENSG00000006740.16	21.2596	0.638554	0.500057	1.27696	0.201616	0.356248	ARHGAP44
ENSG00000006744.18	542.741	-0.322435	0.127605	-2.52681	0.0115102	0.0379489	ELAC2
ENSG00000006747.14	25.8191	1.38192	0.408683	3.38139	0.000721199	0.00366108	SCIN
ENSG00000006756.15	493.556	0.108207	0.127521	0.848548	0.396133	0.572104	ARSD
ENSG00000006757.11	38.2298	-0.167962	0.361211	-0.464998	0.641933	0.776007	PNPLA4
ENSG00000006831.9	973.589	-0.0301488	0.109927	-0.274262	0.783883	0.873728	ADIPOR2
ENSG00000006837.11	13.2585	0.618879	0.599017	1.03316	0.30153	0.474279	CDKL3
ENSG00000007047.14	331.17	0.244166	0.140352	1.73967	0.0819168	0.182412	MARK4
ENSG00000007062.11	2.05677	4.99145	1.89882	2.62871	0.00857089	#N/A	PROM1
ENSG00000007080.10	325.525	0.213764	0.155424	1.37536	0.169019	0.313759	CCDC124
ENSG00000007168.12	1789.53	-0.270139	0.103618	-2.60706	0.00913235	0.0313961	PAFAH1B1
ENSG00000007202.14	2604.54	-0.163147	0.103077	-1.58277	0.113474	0.233694	KIAA0100
ENSG00000007237.18	53.3301	0.311357	0.364193	0.854924	0.392593	0.568647	GAS7
ENSG00000007255.10	62.6464	0.351282	0.363277	0.96698	0.333554	0.509859	TRAPPC6A
ENSG00000007341.18	252.359	0.141452	0.167751	0.843225	0.399102	0.574896	ST7L
ENSG00000007376.7	160.311	-0.260949	0.197765	-1.31949	0.187006	0.337473	RPUSD1
ENSG00000007384.15	854.033	-0.347003	0.121493	-2.85616	0.00428804	0.0166915	RHBDF1
ENSG00000007392.16	594.688	0.405263	0.119866	3.38097	0.000722301	0.0036641	LUC7L
ENSG00000007516.13	11.1039	0.425892	0.750614	0.567391	0.570449	0.721225	BAIAP3
ENSG00000007520.3	301.627	-0.259315	0.179037	-1.44838	0.14751	0.28384	TSR3
ENSG00000007541.16	400.704	0.136626	0.157843	0.86558	0.38672	0.562737	PIGQ
ENSG00000007545.15	149.812	-0.0944037	0.180925	-0.521785	0.60182	0.745593	CRAMP1
ENSG00000007866.19	773.338	-0.285707	0.112801	-2.53284	0.0113142	0.0373824	TEAD3
ENSG00000007923.15	526.629	0.0169586	0.125875	0.134726	0.892829	0.941187	DNAJC11
ENSG00000007944.14	271.36	1.52247	0.192476	7.90992	2.57552e-15	8.14564e-14	MYLIP
ENSG00000007968.6	33.2441	-1.36059	0.372134	-3.65617	0.000256012	0.00148733	E2F2
ENSG00000008018.8	1223.85	0.180831	0.11563	1.56387	0.117847	0.240177	PSMB1
ENSG00000008083.13	291.495	0.798543	0.150852	5.29354	1.19972e-07	1.38087e-06	JARID2
ENSG00000008086.11	181.876	-0.338517	0.185706	-1.82286	0.0683248	0.158707	CDKL5
ENSG00000008118.9	176.565	0.0936834	0.195828	0.478395	0.632369	0.768325	CAMK1G
ENSG00000008128.22	42.3103	0.943994	0.359328	2.62711	0.00861137	0.0298973	CDK11A
ENSG00000008130.15	504.899	-0.330934	0.137525	-2.40635	0.0161127	0.0500165	NADK
ENSG00000008226.19	4.20567	2.28491	1.7253	1.32435	0.185385	#N/A	DLEC1
ENSG00000008256.15	501.692	-0.925268	0.115659	-7.99996	1.24455e-15	4.07928e-14	CYTH3
ENSG00000008277.14	7.6993	0.946088	0.857007	1.10394	0.269617	0.437934	ADAM22
ENSG00000008282.8	1057.66	-0.178847	0.114223	-1.56577	0.117402	0.239589	SYPL1
ENSG00000008283.15	296.85	0.0049569	0.158947	0.0311859	0.975121	0.987654	CYB561
ENSG00000008294.20	1525.13	-0.0589983	0.128269	-0.459957	0.645547	0.778305	SPAG9
ENSG00000008300.16	93.4004	0.985904	0.302442	3.25982	0.00111485	0.00530462	CELSR3
ENSG00000008311.14	450.347	1.04521	0.152674	6.84606	7.59113e-12	1.66889e-10	AASS
ENSG00000008324.11	78.2662	0.272328	0.255177	1.06721	0.285876	0.456427	SS18L2
ENSG00000008382.15	57.0569	-0.475134	0.296791	-1.60091	0.109398	0.227307	MPND
ENSG00000008394.12	2953.87	0.886099	0.130437	6.7933	1.096e-11	2.36271e-10	MGST1
ENSG00000008405.11	307.175	-0.127765	0.151354	-0.844148	0.398587	0.574497	CRY1
ENSG00000008441.16	353.043	0.0534619	0.173649	0.307874	0.758178	0.857022	NFIX
ENSG00000008513.14	818.806	-0.479554	0.156563	-3.063	0.00219126	0.00944766	ST3GAL1
ENSG00000008517.16	11.8278	-1.1439	0.584022	-1.95866	0.0501531	0.124429	IL32
ENSG00000008710.19	1676.48	-0.182687	0.155497	-1.17486	0.240051	0.403498	PKD1
ENSG00000008735.13	3.09889	-0.435036	1.21256	-0.358776	0.719763	#N/A	MAPK8IP2
ENSG00000008838.19	735.959	0.121782	0.121066	1.00591	0.314457	0.487593	MED24
ENSG00000008853.16	438.237	0.249136	0.181406	1.37336	0.169641	0.314474	RHOBTB2
ENSG00000008869.11	339.152	-0.317881	0.147912	-2.14912	0.0316245	0.086315	HEATR5B
ENSG00000008952.16	1946.59	0.410113	0.119278	3.43829	0.00058541	0.0030612	SEC62
ENSG00000008988.9	2827.1	0.0358223	0.129476	0.27667	0.782033	0.873015	RPS20
ENSG00000009307.15	5429.52	0.0745261	0.0823515	0.904976	0.365478	0.541298	CSDE1
ENSG00000009335.17	1342.52	-0.034374	0.10352	-0.332051	0.739851	0.844089	UBE3C
ENSG00000009413.15	907.402	0.295916	0.153557	1.92708	0.0539696	0.131991	REV3L
ENSG00000009780.15	75.535	-0.36931	0.288359	-1.28073	0.200289	0.354687	FAM76A
ENSG00000009830.11	579.456	0.257107	0.129723	1.98197	0.0474828	0.119407	POMT2
ENSG00000009844.15	599.508	0.264942	0.123876	2.13877	0.0324542	0.0880795	VTA1
ENSG00000009954.10	1431.68	-0.492847	0.108977	-4.52248	6.11204e-06	5.16693e-05	BAZ1B
ENSG00000010017.12	605.571	-0.403651	0.112849	-3.57692	0.000347668	0.00194645	RANBP9
ENSG00000010030.13	2.09423	-3.07288	1.98971	-1.54439	0.122494	#N/A	ETV7
ENSG00000010072.15	181.298	-0.110438	0.186269	-0.592896	0.553251	0.706167	SPRTN
ENSG00000010165.19	375.94	-0.234439	0.131472	-1.78318	0.0745564	0.169732	METTL13
ENSG00000010219.13	222.779	0.165138	0.176088	0.937815	0.34834	0.524339	DYRK4
ENSG00000010244.18	1370.43	-0.0388434	0.0970846	-0.400098	0.689084	0.809971	ZNF207
ENSG00000010256.10	1674.79	-0.0769544	0.138764	-0.554572	0.579188	0.728252	UQCRC1
ENSG00000010270.13	433.284	-0.235149	0.133548	-1.76078	0.0782763	0.176281	STARD3NL
ENSG00000010278.12	595.986	-1.74954	0.143741	-12.1715	4.41067e-34	6.00101e-32	CD9
ENSG00000010292.12	1250.65	0.249891	0.12126	2.0608	0.0393224	0.102905	NCAPD2
ENSG00000010295.19	343.842	-0.444439	0.146608	-3.03148	0.00243358	0.0103318	IFFO1
ENSG00000010310.8	14.5171	-0.362349	0.56052	-0.64645	0.517988	0.68018	GIPR
ENSG00000010318.20	55.2148	0.71874	0.301279	2.38563	0.0170497	0.0524512	PHF7
ENSG00000010322.15	1782.33	0.326224	0.110343	2.95644	0.00311211	0.0127111	NISCH
ENSG00000010361.13	84.9302	0.151407	0.268206	0.564519	0.572401	0.722553	FUZ
ENSG00000010404.17	1399.22	-0.345138	0.117289	-2.94262	0.00325447	0.0132056	IDS
ENSG00000010438.16	10.48	-2.46619	0.664394	-3.71194	0.000205681	0.00122728	PRSS3
ENSG00000010539.11	74.7344	-0.743339	0.255846	-2.90542	0.00366759	0.0146156	ZNF200
ENSG00000010610.9	7.29971	-0.255569	0.789007	-0.323912	0.746005	0.848693	CD4
ENSG00000010626.14	92.2995	0.468753	0.264908	1.7695	0.0768112	0.173686	LRRC23
ENSG00000010704.18	292.05	0.323527	0.156244	2.07065	0.0383917	0.100982	HFE
ENSG00000010803.16	259.857	-0.391372	0.149978	-2.60954	0.00906645	0.031212	SCMH1
ENSG00000010810.17	389.748	0.641003	0.171282	3.74238	0.000182285	0.00109951	FYN
ENSG00000010818.9	1047.78	-0.130834	0.149705	-0.873947	0.382147	0.558448	HIVEP2
ENSG00000011007.12	713.38	0.116019	0.109007	1.06433	0.287181	0.457953	ELOA
ENSG00000011009.10	373.241	-0.551194	0.157693	-3.49536	0.000473423	0.00253629	LYPLA2
ENSG00000011021.21	336.63	-0.00278771	0.152334	-0.0183	0.9854	0.993112	CLCN6
ENSG00000011028.13	15707.5	0.114885	0.0860691	1.3348	0.181941	0.330723	MRC2
ENSG00000011052.21	7.60234	-0.0279587	0.791431	-0.0353268	0.971819	0.98611	NME1-NME2
ENSG00000011083.8	6.07325	0.397843	1.29934	0.306189	0.759461	0.857709	SLC6A7
ENSG00000011105.12	1529.51	0.247745	0.0964409	2.56888	0.0102029	0.0344443	TSPAN9
ENSG00000011114.14	567.802	-0.0746171	0.153512	-0.486067	0.62692	0.765043	BTBD7
ENSG00000011132.11	199.994	0.0749656	0.185473	0.404186	0.686076	0.807721	APBA3
ENSG00000011143.16	134.732	0.150615	0.213812	0.704426	0.481167	0.650304	MKS1
ENSG00000011198.7	289.529	-0.233241	0.168486	-1.38433	0.166256	0.309866	ABHD5
ENSG00000011201.11	48.1514	1.39045	1.06264	1.30849	0.190707	0.342471	ANOS1
ENSG00000011243.17	612.62	0.54455	0.132656	4.10497	4.04365e-05	0.000288415	AKAP8L
ENSG00000011258.15	171.864	0.115675	0.182441	0.63404	0.526055	0.68615	MBTD1
ENSG00000011260.13	337.119	-0.276944	0.144602	-1.91522	0.0554647	0.134756	UTP18
ENSG00000011275.18	908.653	-0.0097382	0.107729	-0.0903952	0.927973	0.961387	RNF216
ENSG00000011295.15	318.185	-0.0222094	0.154114	-0.14411	0.885413	0.936719	TTC19
ENSG00000011304.19	1915.48	-0.315007	0.107764	-2.92311	0.00346556	0.0139158	PTBP1
ENSG00000011332.19	23.2938	-0.350562	0.476886	-0.735107	0.462275	0.63416	DPF1
ENSG00000011347.9	28.9755	-1.41458	0.407905	-3.46792	0.000524503	0.00277572	SYT7
ENSG00000011376.9	309.221	-0.0357117	0.154783	-0.230722	0.817531	0.894774	LARS2
ENSG00000011405.13	743.265	0.269281	0.189481	1.42115	0.155273	0.294806	PIK3C2A
ENSG00000011422.11	1129.86	-0.627403	0.117128	-5.35657	8.48188e-08	1.00267e-06	PLAUR
ENSG00000011426.10	1497.33	-0.413421	0.302346	-1.36738	0.171507	0.317032	ANLN
ENSG00000011451.17	580.678	-0.323779	0.127497	-2.5395	0.0111011	0.0368385	WIZ
ENSG00000011454.16	740.282	-0.0372707	0.129596	-0.28759	0.77366	0.866755	RABGAP1
ENSG00000011465.16	22421.7	0.522147	0.109381	4.77367	1.80897e-06	1.6897e-05	DCN
ENSG00000011478.11	265.619	0.904654	0.182968	4.94434	7.6404e-07	7.65207e-06	QPCTL
ENSG00000011485.14	581.415	-0.322819	0.131858	-2.44823	0.0143559	0.0454936	PPP5C
ENSG00000011523.13	133.743	-0.480002	0.203429	-2.35956	0.0182967	0.055506	CEP68
ENSG00000011566.14	428.145	0.451533	0.158371	2.85112	0.00435657	0.0169263	MAP4K3
ENSG00000011638.10	270.753	-0.174652	0.165724	-1.05387	0.291943	0.463752	TMEM159
ENSG00000012048.20	217.876	-1.00957	0.167604	-6.02353	1.70652e-09	2.71949e-08	BRCA1
ENSG00000012061.15	546.05	0.0472196	0.12821	0.3683	0.71265	0.825396	ERCC1
ENSG00000012124.16	4.97646	-1.33197	0.913817	-1.45759	0.144952	#N/A	CD22
ENSG00000012171.19	615.29	0.986613	0.157924	6.24739	4.17363e-10	7.20864e-09	SEMA3B
ENSG00000012174.11	527.602	0.366681	0.140105	2.61718	0.00886592	0.0306115	MBTPS2
ENSG00000012211.12	63.0221	-0.0465361	0.288857	-0.161104	0.872011	0.92806	PRICKLE3
ENSG00000012232.8	1033.63	-0.510984	0.116276	-4.39459	1.10984e-05	8.94698e-05	EXTL3
ENSG00000012660.13	1520.12	0.188646	0.103122	1.82935	0.0673478	0.15704	ELOVL5
ENSG00000012822.15	1317.7	-0.205983	0.111185	-1.85262	0.0639373	0.150843	CALCOCO1
ENSG00000012963.14	326.363	-0.814126	0.142699	-5.70519	1.16212e-08	1.60692e-07	UBR7
ENSG00000012983.11	826.632	0.108069	0.131938	0.819086	0.412738	0.588483	MAP4K5
ENSG00000013016.15	1024.24	-0.228835	0.1092	-2.09556	0.0361209	0.0962022	EHD3
ENSG00000013275.7	867.37	0.0181659	0.136657	0.132931	0.894248	0.941534	PSMC4
ENSG00000013288.8	1417.55	0.148979	0.111916	1.33116	0.183135	0.332595	MAN2B2
ENSG00000013297.10	30.588	-2.14283	0.469931	-4.55988	5.11834e-06	4.38081e-05	CLDN11
ENSG00000013306.15	765.25	-0.34893	0.126502	-2.7583	0.00581033	0.0215103	SLC25A39
ENSG00000013364.18	1933.37	-0.624626	0.108252	-5.77012	7.92152e-09	1.12235e-07	MVP
ENSG00000013374.15	670.457	0.333727	0.11267	2.962	0.0030565	0.0125443	NUB1
ENSG00000013375.15	1452.59	0.825181	0.119626	6.898	5.27393e-12	1.17923e-10	PGM3
ENSG00000013392.7	131.831	0.764596	0.224522	3.40543	0.000660592	0.00339767	RWDD2A
ENSG00000013441.15	730.06	-0.179658	0.121914	-1.47364	0.140578	0.273976	CLK1
ENSG00000013503.9	147.403	-0.228506	0.192823	-1.18506	0.235996	0.398272	POLR3B
ENSG00000013523.9	372.824	0.775221	0.141912	5.46267	4.69022e-08	5.78634e-07	ANGEL1
ENSG00000013561.17	594.025	-0.294642	0.120704	-2.44103	0.0146453	0.0461975	RNF14
ENSG00000013563.13	1412.98	0.223229	0.113807	1.96148	0.0498235	0.123753	DNASE1L1
ENSG00000013573.16	136.071	-0.74861	0.202319	-3.70014	0.000215482	0.00127521	DDX11
ENSG00000013583.8	529.789	-0.0582421	0.133162	-0.437376	0.661839	0.790562	HEBP1
ENSG00000013588.7	1074.25	1.79848	0.118465	15.1816	4.68354e-52	1.46839e-49	GPRC5A
ENSG00000013619.13	173.099	-0.21673	0.238811	-0.907538	0.364122	0.539838	MAMLD1
ENSG00000013810.18	605.722	-0.387724	0.154267	-2.51334	0.0119595	0.0391645	TACC3
ENSG00000014123.9	772.883	0.625695	0.154801	4.04193	5.30135e-05	0.000368997	UFL1
ENSG00000014138.8	224.838	-0.692472	0.153753	-4.50379	6.67524e-06	5.60362e-05	POLA2
ENSG00000014164.6	148.986	-0.0749028	0.225884	-0.331599	0.740192	0.844412	ZC3H3
ENSG00000014216.15	1299.08	-0.634861	0.114822	-5.52909	3.21904e-08	4.13034e-07	CAPN1
ENSG00000014257.15	4.46422	0.00526027	0.956292	0.0055007	0.995611	#N/A	ACPP
ENSG00000014641.17	1539.14	0.0929381	0.109163	0.851366	0.394566	0.570734	MDH1
ENSG00000014824.13	1067.09	0.264147	0.122208	2.16145	0.0306605	0.0841456	SLC30A9
ENSG00000014914.20	266.831	-1.00415	0.148577	-6.75847	1.39455e-11	2.94469e-10	MTMR11
ENSG00000014919.12	385.663	0.273137	0.135606	2.0142	0.043989	0.112484	COX15
ENSG00000015153.14	112.6	-0.547406	0.225522	-2.42729	0.0152122	0.0476936	YAF2
ENSG00000015171.19	1043.34	-0.175923	0.117266	-1.50021	0.13356	0.263682	ZMYND11
ENSG00000015285.10	2.38436	2.42071	2.10918	1.1477	0.251092	#N/A	WAS
ENSG00000015475.18	176.125	-0.384926	0.179829	-2.14051	0.0323135	0.0877803	BID
ENSG00000015479.18	50.6806	0.897144	0.369458	2.42827	0.0151712	0.0476064	MATR3
ENSG00000015532.9	788.591	0.36088	0.120673	2.99056	0.00278469	0.0115767	XYLT2
ENSG00000015676.17	933.804	-0.333527	0.104544	-3.1903	0.00142124	0.00649261	NUDCD3
ENSG00000016864.18	1241.65	0.682586	0.108209	6.30805	2.82568e-10	5.0249e-09	GLT8D1
ENSG00000017260.19	1875.37	-0.135473	0.0898192	-1.50828	0.131482	0.260614	ATP2C1
ENSG00000017427.15	314.063	4.17113	0.881935	4.72952	2.2505e-06	2.07126e-05	IGF1
ENSG00000017483.14	153.512	-0.473052	0.180413	-2.62205	0.00874027	0.0302283	SLC38A5
ENSG00000017797.12	942.675	0.143039	0.103795	1.37809	0.168176	0.31252	RALBP1
ENSG00000018189.12	469.145	0.183139	0.135835	1.34825	0.177578	0.324798	RUFY3
ENSG00000018236.14	6.12196	0.325835	0.970707	0.335668	0.737121	0.842374	CNTN1
ENSG00000018408.14	1031.26	0.509355	0.150463	3.38525	0.000711131	0.00362144	WWTR1
ENSG00000018510.13	512.3	0.00909272	0.136507	0.06661	0.946892	0.97321	AGPS
ENSG00000018610.13	177.135	-0.00387828	0.18256	-0.0212439	0.983051	0.991507	CXorf56
ENSG00000018699.11	133.702	-0.149237	0.202719	-0.736179	0.461622	0.633445	TTC27
ENSG00000018869.16	29.4888	0.0937935	0.422107	0.222203	0.824156	0.899227	ZNF582
ENSG00000019144.18	1334.27	-1.11834	0.127797	-8.75088	2.11699e-18	9.3083e-17	PHLDB1
ENSG00000019485.13	50.9023	0.447505	0.323639	1.38273	0.166748	0.310542	PRDM11
ENSG00000019549.9	912.179	0.255249	0.122735	2.07968	0.0375551	0.0991977	SNAI2
ENSG00000019582.14	16.7679	-0.205753	0.528109	-0.389602	0.696831	0.814798	CD74
ENSG00000019991.15	1005.4	1.15254	0.322264	3.5764	0.000348364	0.00194897	HGF
ENSG00000019995.6	802.866	0.807243	0.127388	6.33687	2.34476e-10	4.20599e-09	ZRANB1
ENSG00000020129.15	810.516	0.588889	0.141282	4.16817	3.07053e-05	0.00022456	NCDN
ENSG00000020181.17	1098.17	-0.276219	0.107521	-2.56897	0.0102001	0.034443	ADGRA2
ENSG00000020256.19	160.109	0.329054	0.18665	1.76294	0.0779101	0.175703	ZFP64
ENSG00000020426.10	191.527	-0.168284	0.178346	-0.943584	0.345383	0.521265	MNAT1
ENSG00000020577.13	582.022	-0.209809	0.141184	-1.48606	0.137263	0.268968	SAMD4A
ENSG00000020922.12	248.142	-0.409505	0.17276	-2.37037	0.0177704	0.0542286	MRE11
ENSG00000021300.13	3.58166	0.255928	1.21078	0.211375	0.832595	#N/A	PLEKHB1
ENSG00000021355.12	294.867	0.617083	0.154497	3.99415	6.49267e-05	0.000441269	SERPINB1
ENSG00000021574.11	221.895	0.167367	0.19594	0.854176	0.393008	0.569012	SPAST
ENSG00000021645.18	441.898	2.54588	0.182947	13.9159	5.06909e-44	1.10767e-41	NRXN3
ENSG00000021762.19	638.414	0.374938	0.125558	2.98619	0.00282479	0.0117302	OSBPL5
ENSG00000021776.10	760.299	-0.269265	0.119678	-2.24991	0.0244548	0.0700192	AQR
ENSG00000021826.14	133.505	0.384463	0.20731	1.85453	0.0636635	0.15032	CPS1
ENSG00000022267.16	1102.45	1.30695	0.127303	10.2665	9.97948e-25	7.49604e-23	FHL1
ENSG00000022277.12	948.7	-0.126623	0.128798	-0.98311	0.325554	0.501188	RTFDC1
ENSG00000022556.15	2.15297	-2.21739	1.5871	-1.39714	0.162372	#N/A	NLRP2
ENSG00000022567.9	94.4708	0.29368	0.263628	1.11399	0.265282	0.432598	SLC45A4
ENSG00000022840.15	1208.76	0.188559	0.120463	1.56528	0.117518	0.239757	RNF10
ENSG00000022976.15	115.712	0.0995606	0.207674	0.479409	0.631648	0.768081	ZNF839
ENSG00000023041.11	311.981	-0.507455	0.143561	-3.53478	0.000408117	0.00223627	ZDHHC6
ENSG00000023171.16	67.1641	-0.417933	0.271138	-1.5414	0.123219	0.24854	GRAMD1B
ENSG00000023191.16	2192.18	-0.480953	0.119788	-4.01503	5.9439e-05	0.00040801	RNH1
ENSG00000023228.13	1154.16	0.123613	0.103729	1.19168	0.233385	0.395251	NDUFS1
ENSG00000023287.12	819.048	0.0611688	0.16136	0.379082	0.704627	0.82001	RB1CC1
ENSG00000023318.7	1398.63	0.464547	0.107633	4.31603	1.58859e-05	0.000124441	ERP44
ENSG00000023330.14	622.537	0.0650432	0.119028	0.546451	0.584756	0.732737	ALAS1
ENSG00000023445.13	11.6297	-1.89449	0.589989	-3.21106	0.00132248	0.00610722	BIRC3
ENSG00000023516.8	925.314	-0.109926	0.178511	-0.615796	0.538029	0.695105	AKAP11
ENSG00000023572.8	96.8981	-0.378308	0.246125	-1.53705	0.12428	0.249773	GLRX2
ENSG00000023608.4	258.667	0.681968	0.16128	4.22846	2.35295e-05	0.000177018	SNAPC1
ENSG00000023697.12	271.926	-0.485371	0.155315	-3.12507	0.00177762	0.00790528	DERA
ENSG00000023734.10	1909.85	0.143625	0.0914609	1.57034	0.116336	0.237855	STRAP
ENSG00000023839.10	6.91313	-0.0406439	0.799066	-0.0508643	0.959434	0.979649	ABCC2
ENSG00000023892.10	9.46744	-0.358761	0.666351	-0.538397	0.590303	0.736576	DEF6
ENSG00000023902.13	488.499	-1.11633	0.136615	-8.17137	3.04911e-16	1.06475e-14	PLEKHO1
ENSG00000023909.9	335.553	0.655337	0.148142	4.4237	9.70265e-06	7.89682e-05	GCLM
ENSG00000024048.10	488.618	-0.0576382	0.141955	-0.406031	0.68472	0.806805	UBR2
ENSG00000024422.11	2918.47	-0.0938208	0.100029	-0.937939	0.348276	0.524339	EHD2
ENSG00000024526.16	366.234	0.315984	0.187662	1.68379	0.0922222	0.199854	DEPDC1
ENSG00000024862.17	173.041	0.502146	0.195687	2.56607	0.0102859	0.0346922	CCDC28A
ENSG00000025039.14	3.61157	-1.31701	1.26444	-1.04158	0.297608	#N/A	RRAGD
ENSG00000025156.12	230.842	0.273204	0.174872	1.56231	0.118215	0.240737	HSF2
ENSG00000025293.16	727.431	0.234824	0.113499	2.06894	0.0385515	0.101329	PHF20
ENSG00000025423.11	34.394	1.40675	0.515864	2.72699	0.00639153	0.0234194	HSD17B6
ENSG00000025434.18	81.3131	1.28482	0.278494	4.61346	3.96015e-06	3.46561e-05	NR1H3
ENSG00000025708.13	51.7993	0.975017	0.343049	2.84221	0.00448018	0.0173365	TYMP
ENSG00000025770.18	313.087	-0.855481	0.156159	-5.47826	4.29538e-08	5.32656e-07	NCAPH2
ENSG00000025772.7	324.897	-1.10496	0.152291	-7.25557	3.99988e-13	1.00324e-11	TOMM34
ENSG00000025796.13	1549.64	0.194478	0.0983406	1.9776	0.0479737	0.120347	SEC63
ENSG00000025800.13	1402.58	0.237222	0.111832	2.12123	0.0339024	0.0912713	KPNA6
ENSG00000026025.15	29771.6	-1.26696	0.114931	-11.0237	2.938e-28	2.80608e-26	VIM
ENSG00000026036.21	25.356	-0.914509	0.400243	-2.28489	0.0223195	0.0652262	RTEL1-TNFRSF6B
ENSG00000026103.21	1168.71	0.390464	0.115869	3.36989	0.000751995	0.00379338	FAS
ENSG00000026297.15	185.409	0.29571	0.185711	1.59232	0.111314	0.230358	RNASET2
ENSG00000026508.17	9366.1	-1.11247	0.0907143	-12.2635	1.42245e-34	1.99171e-32	CD44
ENSG00000026559.13	116.153	0.258843	0.273148	0.94763	0.343318	0.519388	KCNG1
ENSG00000026652.13	252.434	-0.067172	0.167834	-0.400229	0.688988	0.809959	AGPAT4
ENSG00000026950.16	623.987	0.224421	0.128513	1.74629	0.08076	0.180661	BTN3A1
ENSG00000027001.9	174.377	-1.07848	0.172711	-6.2444	4.25429e-10	7.32165e-09	MIPEP
ENSG00000027075.14	5.96039	1.70292	1.14809	1.48327	0.138004	0.270155	PRKCH
ENSG00000027697.13	504.978	0.445486	0.139372	3.19638	0.00139162	0.00637749	IFNGR1
ENSG00000027847.13	425.558	0.696144	0.137868	5.04934	4.43332e-07	4.67037e-06	B4GALT7
ENSG00000027869.11	2.37029	3.9972	1.8931	2.11146	0.0347326	#N/A	SH2D2A
ENSG00000028116.16	208.317	-0.489628	0.173898	-2.8156	0.00486867	0.0185267	VRK2
ENSG00000028137.18	460.016	3.21258	0.177553	18.0936	3.57807e-73	3.03547e-70	TNFRSF1B
ENSG00000028203.17	518.833	-0.421014	0.120232	-3.50169	0.000462313	0.00248323	VEZT
ENSG00000028277.21	193.071	-2.7259	0.193341	-14.0989	3.85504e-45	9.42328e-43	POU2F2
ENSG00000028310.17	461.58	-0.384942	0.128146	-3.00393	0.00266521	0.0111284	BRD9
ENSG00000028528.14	1179.49	-0.0662356	0.092817	-0.713615	0.475465	0.645478	SNX1
ENSG00000028839.9	134.398	-0.138429	0.194399	-0.712086	0.476411	0.646272	TBPL1
ENSG00000029153.14	317.406	-1.36955	0.165535	-8.27351	1.30071e-16	4.79765e-15	ARNTL2
ENSG00000029363.16	1348.7	0.00749573	0.131284	0.0570955	0.954469	0.977306	BCLAF1
ENSG00000029364.11	1340.41	0.680197	0.12024	5.65699	1.54049e-08	2.09594e-07	SLC39A9
ENSG00000029534.19	26.6416	-1.9142	0.47103	-4.06385	4.82695e-05	0.000338756	ANK1
ENSG00000029639.10	100.783	-0.622642	0.234789	-2.65193	0.00800339	0.0281593	TFB1M
ENSG00000029725.16	679.01	-0.665049	0.114665	-5.79994	6.63369e-09	9.529e-08	RABEP1
ENSG00000029993.14	391.431	-0.432093	0.163386	-2.64461	0.0081784	0.0286701	HMGB3
ENSG00000030066.13	592.492	0.0873333	0.134991	0.646957	0.51766	0.679935	NUP160
ENSG00000030110.12	300.492	-0.293705	0.147739	-1.988	0.0468117	0.118131	BAK1
ENSG00000030304.13	2.08608	1.29007	1.59617	0.808229	0.418959	#N/A	MUSK
ENSG00000030419.16	96.0544	0.0935492	0.278645	0.335729	0.737075	0.842374	IKZF2
ENSG00000030582.17	6186.77	-0.0154748	0.112478	-0.137581	0.890572	0.939632	GRN
ENSG00000031003.10	280.613	-0.805551	0.155021	-5.19638	2.03202e-07	2.24738e-06	FAM13B
ENSG00000031081.10	326.162	-0.616116	0.148344	-4.15331	3.27702e-05	0.000237972	ARHGAP31
ENSG00000031691.6	52.2766	-0.984366	0.291474	-3.3772	0.000732279	0.00370559	CENPQ
ENSG00000031698.12	1339.39	-1.04216	0.115725	-9.00549	2.14708e-19	1.06045e-17	SARS
ENSG00000031823.14	468.938	-0.0875559	0.124736	-0.701927	0.482725	0.651319	RANBP3
ENSG00000032219.18	288.536	-0.128035	0.146725	-0.872623	0.382869	0.558898	ARID4A
ENSG00000032389.12	182.588	-0.0874714	0.188283	-0.464574	0.642236	0.776152	EIPR1
ENSG00000032444.15	960.189	0.149215	0.121026	1.23292	0.217607	0.376339	PNPLA6
ENSG00000032742.17	68.3576	-0.499062	0.27561	-1.81075	0.0701791	0.162043	IFT88
ENSG00000033011.11	494.209	0.116793	0.13902	0.840114	0.400844	0.576771	ALG1
ENSG00000033030.13	169.02	-0.804719	0.176126	-4.569	4.90063e-06	4.21449e-05	ZCCHC8
ENSG00000033050.7	831.172	-0.116967	0.106757	-1.09564	0.273237	0.442072	ABCF2
ENSG00000033100.16	2604.19	0.231817	0.102087	2.27077	0.023161	0.0671682	CHPF2
ENSG00000033170.16	422.038	-0.726005	0.132323	-5.48661	4.09732e-08	5.11628e-07	FUT8
ENSG00000033178.12	646.072	-0.571487	0.136956	-4.17277	3.00917e-05	0.000220951	UBA6
ENSG00000033327.12	902.989	1.29976	0.143446	9.06094	1.29333e-19	6.61432e-18	GAB2
ENSG00000033627.16	643.188	0.0397332	0.117702	0.337574	0.735684	0.841599	ATP6V0A1
ENSG00000033800.13	396.468	0.134284	0.139372	0.963491	0.335301	0.511099	PIAS1
ENSG00000033867.16	578.451	-0.00851926	0.314333	-0.0271027	0.978378	0.989215	SLC4A7
ENSG00000034053.14	110.276	-0.771885	0.202416	-3.81336	0.000137089	0.000859984	APBA2
ENSG00000034152.18	532.559	-0.843878	0.147232	-5.73162	9.94749e-09	1.39149e-07	MAP2K3
ENSG00000034239.10	33.6871	1.89165	0.471649	4.01072	6.05339e-05	0.000414146	EFCAB1
ENSG00000034510.5	11493.8	0.0628051	0.152143	0.412804	0.679751	0.803423	TMSB10
ENSG00000034533.11	67.3789	-0.792869	0.271036	-2.92532	0.00344099	0.0138388	ASTE1
ENSG00000034677.12	575.439	-0.223801	0.144467	-1.54916	0.121344	0.245618	RNF19A
ENSG00000034693.14	111.132	-0.47688	0.218864	-2.17889	0.0293399	0.0813104	PEX3
ENSG00000034713.7	715.102	0.312204	0.130904	2.38499	0.0170796	0.0525095	GABARAPL2
ENSG00000035115.21	251.058	0.571067	0.173793	3.2859	0.00101656	0.00492138	SH3YL1
ENSG00000035141.7	345.062	0.0458271	0.15045	0.304601	0.76067	0.85847	FAM136A
ENSG00000035403.17	5914.76	-0.592456	0.11269	-5.25741	1.46095e-07	1.65513e-06	VCL
ENSG00000035499.12	62.9444	-0.674083	0.272066	-2.47764	0.0132255	0.0425754	DEPDC1B
ENSG00000035664.11	16.6352	0.86708	0.560396	1.54726	0.1218	0.24623	DAPK2
ENSG00000035681.7	536.745	-0.386603	0.122656	-3.15192	0.00162198	0.00728325	NSMAF
ENSG00000035687.9	554.624	-0.710148	0.130547	-5.43978	5.33473e-08	6.49261e-07	ADSS
ENSG00000035862.12	21896.5	0.0275883	0.0888022	0.310672	0.75605	0.855269	TIMP2
ENSG00000035928.15	636.833	-0.290778	0.116332	-2.49955	0.0124352	0.0404193	RFC1
ENSG00000036054.12	613.054	0.0504624	0.139405	0.361984	0.717364	0.829163	TBC1D23
ENSG00000036257.12	783.354	-0.147041	0.106711	-1.37794	0.168222	0.31252	CUL3
ENSG00000036530.8	6.23835	-0.564341	0.887253	-0.636054	0.524741	0.68539	CYP46A1
ENSG00000036549.12	487.68	0.0504238	0.127361	0.395913	0.692169	0.811586	ZZZ3
ENSG00000036672.15	3.47883	1.77375	1.41076	1.2573	0.208644	#N/A	USP2
ENSG00000037042.8	256.195	0.272138	0.169435	1.60615	0.108241	0.225489	TUBG2
ENSG00000037241.7	202.921	0.22952	0.187107	1.22668	0.219944	0.379204	RPL26L1
ENSG00000037474.14	556.778	-0.262938	0.121245	-2.16865	0.0301092	0.0830117	NSUN2
ENSG00000037637.10	323.935	0.142443	0.141582	1.00608	0.314376	0.487519	FBXO42
ENSG00000037749.11	437.45	0.258032	0.19656	1.31274	0.189269	0.340439	MFAP3
ENSG00000037757.13	275.634	0.28768	0.156581	1.83726	0.0661713	0.154821	MRI1
ENSG00000037897.16	103.308	0.0659161	0.213418	0.308859	0.757428	0.85642	METTL1
ENSG00000037965.5	2.8228	-0.376955	1.15673	-0.325881	0.744514	#N/A	HOXC8
ENSG00000038002.8	218.264	-0.0973025	0.16796	-0.579318	0.562375	0.714776	AGA
ENSG00000038210.12	139.351	-0.0361827	0.224779	-0.16097	0.872117	0.92808	PI4K2B
ENSG00000038219.12	1005.73	0.129305	0.159315	0.811633	0.417002	0.592221	BOD1L1
ENSG00000038274.16	756.856	0.120267	0.124075	0.969306	0.332393	0.508299	MAT2B
ENSG00000038358.14	487.183	0.193115	0.133897	1.44227	0.149226	0.286188	EDC4
ENSG00000038382.18	2408.79	-0.587584	0.133175	-4.41213	1.02358e-05	8.31194e-05	TRIO
ENSG00000038427.15	2166.61	-0.0668613	0.24925	-0.26825	0.788507	0.87624	VCAN
ENSG00000038532.14	286.832	-0.406718	0.148178	-2.74479	0.00605504	0.022334	CLEC16A
ENSG00000038945.14	2.14093	3.40665	1.91751	1.77659	0.0756349	#N/A	MSR1
ENSG00000039123.15	684.914	-0.0674272	0.110428	-0.610597	0.541466	0.697546	SKIV2L2
ENSG00000039139.9	32.6644	-0.411459	0.402583	-1.02205	0.306758	0.479989	DNAH5
ENSG00000039319.16	785.153	0.27999	0.163071	1.71698	0.0859819	0.189029	ZFYVE16
ENSG00000039523.19	517.402	-0.886226	0.141777	-6.25084	4.08253e-10	7.05973e-09	RIPOR1
ENSG00000039537.13	12.2652	0.482083	0.843693	0.571396	0.567731	0.719113	C6
ENSG00000039560.13	3683.2	0.025287	0.0836342	0.302352	0.762384	0.859693	RAI14
ENSG00000039600.10	2.3322	1.37149	1.3971	0.981671	0.326262	#N/A	SOX30
ENSG00000039650.11	279.726	-0.221371	0.150605	-1.46988	0.141594	0.275355	PNKP
ENSG00000040199.18	214.417	-0.632176	0.205519	-3.076	0.00209797	0.00910528	PHLPP2
ENSG00000040275.16	664.583	-0.989675	0.158516	-6.24338	4.28216e-10	7.36082e-09	SPDL1
ENSG00000040341.17	269.925	-0.0114813	0.150134	-0.076474	0.939042	0.967831	STAU2
ENSG00000040487.12	195.03	0.0259447	0.172011	0.150832	0.880108	0.933074	PQLC2
ENSG00000040531.14	232.411	-0.405542	0.174878	-2.319	0.020395	0.0606115	CTNS
ENSG00000040608.13	7.90842	-2.18481	0.87969	-2.48361	0.0130056	0.0419426	RTN4R
ENSG00000040633.12	439.577	-0.251243	0.126514	-1.9859	0.0470449	0.118533	PHF23
ENSG00000040933.15	384.07	0.240077	0.151698	1.58259	0.113514	0.233702	INPP4A
ENSG00000041353.9	42.611	-1.98052	0.338479	-5.85123	4.87948e-09	7.21763e-08	RAB27B
ENSG00000041357.15	948.822	0.00584676	0.126297	0.0462938	0.963076	0.98184	PSMA4
ENSG00000041515.15	17.3631	1.19327	0.617898	1.93117	0.0534622	0.130991	MYO16
ENSG00000041802.10	321.497	-0.397783	0.140225	-2.83675	0.00455754	0.0175792	LSG1
ENSG00000041880.14	188.46	-0.152405	0.175136	-0.87021	0.384186	0.559782	PARP3
ENSG00000041982.15	1706.11	-1.13134	0.0994532	-11.3756	5.52932e-30	6.08731e-28	TNC
ENSG00000041988.15	157.553	0.257712	0.20779	1.24025	0.214883	0.373241	THAP3
ENSG00000042062.11	258.363	-1.2496	0.202467	-6.17187	6.74884e-10	1.12522e-08	RIPOR3
ENSG00000042088.13	212.167	-0.559438	0.174651	-3.20318	0.0013592	0.00624479	TDP1
ENSG00000042286.14	209.79	-0.0909511	0.166949	-0.544784	0.585902	0.733433	AIFM2
ENSG00000042317.16	85.3693	-0.0201712	0.243247	-0.0829251	0.933911	0.965026	SPATA7
ENSG00000042429.11	65.7621	-0.284595	0.261206	-1.08954	0.275915	0.445492	MED17
ENSG00000042445.13	903.755	-0.0982724	0.110536	-0.889057	0.373972	0.550375	RETSAT
ENSG00000042493.15	307.363	-0.479915	0.167073	-2.87248	0.0040726	0.0159606	CAPG
ENSG00000042753.11	916.642	-0.225932	0.1306	-1.72995	0.0836397	0.185122	AP2S1
ENSG00000042832.11	29.3085	0.349026	0.446857	0.781069	0.434762	0.609225	TG
ENSG00000042980.12	6.67497	0.557059	0.872137	0.638729	0.522999	0.683826	ADAM28
ENSG00000043093.13	304.262	0.0947017	0.179461	0.5277	0.597708	0.742787	DCUN1D1
ENSG00000043143.20	697.023	0.525358	0.114024	4.60741	4.07709e-06	3.55931e-05	JADE2
ENSG00000043514.15	124.701	0.234889	0.195492	1.20153	0.229546	0.391103	TRIT1
ENSG00000044090.8	1662.66	0.988186	0.109943	8.98816	2.51405e-19	1.2167e-17	CUL7
ENSG00000044115.20	3809.96	-0.195112	0.0858921	-2.27159	0.0231111	0.067064	CTNNA1
ENSG00000044446.11	206.308	0.381696	0.170658	2.23661	0.0253116	0.0720149	PHKA2
ENSG00000044459.14	149.722	-0.346942	0.193485	-1.79312	0.0729536	0.166586	CNTLN
ENSG00000044574.7	12027.7	-0.0732351	0.0974413	-0.751582	0.452302	0.625418	HSPA5
ENSG00000046647.13	165.153	0.440002	0.190717	2.3071	0.0210494	0.0621189	GEMIN8
ENSG00000046651.14	193.926	-0.21052	0.164497	-1.27978	0.200623	0.355147	OFD1
ENSG00000046889.18	2.9631	-4.26138	1.75804	-2.42393	0.0153534	#N/A	PREX2
ENSG00000047056.14	604.019	0.0346372	0.122916	0.281796	0.7781	0.870241	WDR37
ENSG00000047188.15	442.609	0.0165375	0.14223	0.116273	0.907436	0.949644	YTHDC2
ENSG00000047230.14	219.98	-0.531409	0.159375	-3.33432	0.000855086	0.00424073	CTPS2
ENSG00000047249.17	571.431	-0.31263	0.121688	-2.56912	0.0101957	0.0344363	ATP6V1H
ENSG00000047315.15	1422.15	-0.139519	0.0908299	-1.53605	0.124526	0.250048	POLR2B
ENSG00000047346.12	356.965	-0.400115	0.154837	-2.5841	0.00976332	0.0331935	FAM214A
ENSG00000047410.13	1841.6	-0.116983	0.110123	-1.06229	0.288105	0.459325	TPR
ENSG00000047578.12	357.599	0.226957	0.149064	1.52255	0.127871	0.255283	KIAA0556
ENSG00000047579.19	66.5943	-0.547868	0.271912	-2.01487	0.0439178	0.112342	DTNBP1
ENSG00000047621.11	228.362	-0.856904	0.155218	-5.52066	3.37731e-08	4.29899e-07	C12orf4
ENSG00000047634.14	156.239	-0.409811	0.229019	-1.78942	0.0735474	0.167673	SCML1
ENSG00000047644.18	211.276	-0.831245	0.180442	-4.60672	4.0907e-06	3.56687e-05	WWC3
ENSG00000047648.21	119.521	1.87207	0.275369	6.7984	1.05789e-11	2.28396e-10	ARHGAP6
ENSG00000047849.21	4491.79	-0.247463	0.0902357	-2.74241	0.00609906	0.0224619	MAP4
ENSG00000047932.13	1244.15	-0.0297728	0.143955	-0.20682	0.83615	0.906212	GOPC
ENSG00000048028.11	300.221	0.239525	0.138505	1.72936	0.0837445	0.185317	USP28
ENSG00000048052.21	23.7123	-4.26421	0.53259	-8.00655	1.17974e-15	3.88452e-14	HDAC9
ENSG00000048140.17	562.842	-0.280862	0.118204	-2.37607	0.017498	0.0535446	TSPAN17
ENSG00000048162.20	142.453	-0.397246	0.214585	-1.85123	0.0641366	0.151214	NOP16
ENSG00000048342.15	459.922	0.333905	0.129986	2.56877	0.0102061	0.034447	CC2D2A
ENSG00000048392.11	953.85	0.340801	0.155593	2.19034	0.0284995	0.0793989	RRM2B
ENSG00000048405.9	197.739	0.0227353	0.180936	0.125654	0.900006	0.94515	ZNF800
ENSG00000048471.13	378.888	-0.291756	0.167198	-1.74497	0.0809902	0.18091	SNX29
ENSG00000048544.5	543.783	-0.0352612	0.120261	-0.293206	0.769365	0.863418	MRPS10
ENSG00000048649.13	653.814	-0.172175	0.154487	-1.1145	0.265066	0.432441	RSF1
ENSG00000048707.13	1236.53	0.713748	0.151122	4.72298	2.32412e-06	2.13357e-05	VPS13D
ENSG00000048828.16	2540.13	0.151234	0.113359	1.33411	0.182167	0.331091	FAM120A
ENSG00000048991.16	547.185	0.268582	0.123874	2.16819	0.0301445	0.0830934	R3HDM1
ENSG00000049089.13	64.7143	0.234951	0.35019	0.670925	0.502268	0.666763	COL9A2
ENSG00000049130.14	369.801	1.11628	0.318445	3.5054	0.000455924	0.0024544	KITLG
ENSG00000049167.13	124.696	0.254802	0.24627	1.03464	0.300835	0.473632	ERCC8
ENSG00000049192.14	258.423	-0.344878	0.156904	-2.19802	0.0279478	0.0780775	ADAMTS6
ENSG00000049239.12	3054.93	0.537477	0.133115	4.0377	5.39777e-05	0.000374803	H6PD
ENSG00000049245.12	1292.43	-0.210315	0.118562	-1.77388	0.0760834	0.172324	VAMP3
ENSG00000049246.14	124.135	-3.30107	0.316457	-10.4313	1.78357e-25	1.39797e-23	PER3
ENSG00000049323.15	9396.77	2.66679	0.115101	23.1692	9.30702e-119	2.68452e-115	LTBP1
ENSG00000049449.8	4026.61	0.519355	0.101675	5.10799	3.25604e-07	3.49395e-06	RCN1
ENSG00000049540.16	114.447	1.17324	0.574922	2.0407	0.0412805	0.106923	ELN
ENSG00000049541.10	150.707	-0.885768	0.193946	-4.56709	4.94545e-06	4.24543e-05	RFC2
ENSG00000049618.22	574.995	-0.180565	0.150245	-1.2018	0.229442	0.391044	ARID1B
ENSG00000049656.13	1382.21	0.269936	0.115114	2.34494	0.01903	0.057237	CLPTM1L
ENSG00000049759.17	62.5809	-2.01053	0.267819	-7.50705	6.04761e-14	1.67086e-12	NEDD4L
ENSG00000049769.12	131.845	0.787112	0.241412	3.26044	0.00111238	0.0052964	PPP1R3F
ENSG00000049860.13	3370.13	0.175504	0.103361	1.69797	0.0895139	0.195365	HEXB
ENSG00000049883.14	134.175	-0.0899417	0.191691	-0.469201	0.638926	0.773426	PTCD2
ENSG00000050130.17	919.694	0.371559	0.121399	3.06064	0.00220865	0.00951123	JKAMP
ENSG00000050165.17	9163.4	-0.156434	0.074762	-2.09242	0.0364009	0.0967855	DKK3
ENSG00000050327.14	4.80128	-1.94866	1.00799	-1.93321	0.05321	#N/A	ARHGEF5
ENSG00000050344.8	70.5473	-1.5837	0.252097	-6.2821	3.34027e-10	5.85338e-09	NFE2L3
ENSG00000050393.11	398.531	-0.00818587	0.137744	-0.059428	0.952611	0.975948	MCUR1
ENSG00000050405.13	1747.43	1.0879	0.0932786	11.6629	1.97125e-31	2.36912e-29	LIMA1
ENSG00000050426.15	410.335	0.748802	0.143411	5.22138	1.77599e-07	1.99171e-06	LETMD1
ENSG00000050438.16	252.317	0.116045	0.152752	0.759697	0.447436	0.621309	SLC4A8
ENSG00000050555.17	8.13801	-0.329805	0.833032	-0.395909	0.692172	0.811586	LAMC3
ENSG00000050730.15	2.4931	-1.45946	1.39212	-1.04837	0.294467	#N/A	TNIP3
ENSG00000050748.17	414.358	-0.169102	0.130543	-1.29538	0.19519	0.348458	MAPK9
ENSG00000050767.15	21.762	0	2.07584	0	1	1	COL23A1
ENSG00000050820.16	917.086	-0.535359	0.142518	-3.75644	0.000172348	0.0010479	BCAR1
ENSG00000051009.10	342.812	0.0397936	0.144768	0.274878	0.78341	0.87347	FAM160A2
ENSG00000051108.14	961.469	-0.418958	0.098337	-4.26043	2.0403e-05	0.000155937	HERPUD1
ENSG00000051128.18	286.377	-1.01055	0.162336	-6.22507	4.81332e-10	8.19572e-09	HOMER3
ENSG00000051180.16	116.22	-0.662389	0.197198	-3.35901	0.000782229	0.00392121	RAD51
ENSG00000051341.13	144.773	-0.726032	0.215953	-3.36199	0.000773835	0.00388723	POLQ
ENSG00000051382.8	234.543	0.0615418	0.170923	0.360055	0.718806	0.83006	PIK3CB
ENSG00000051523.10	759.381	0.360687	0.150502	2.39656	0.0165499	0.0511236	CYBA
ENSG00000051596.9	92.3	0.0326365	0.232343	0.140467	0.888291	0.938205	THOC3
ENSG00000051620.10	172.234	-0.299794	0.178237	-1.68199	0.0925703	0.200428	HEBP2
ENSG00000051825.14	264.808	0.0593169	0.179188	0.331032	0.740621	0.844759	MPHOSPH9
ENSG00000052126.14	552.303	0.685835	0.161807	4.23859	2.24924e-05	0.00017046	PLEKHA5
ENSG00000052723.11	508.053	0.441045	0.147015	3	0.00269983	0.0112632	SIKE1
ENSG00000052749.13	425.684	0.0165838	0.138053	0.120126	0.904383	0.947825	RRP12
ENSG00000052795.12	213.648	-1.31839	0.182895	-7.20848	5.65801e-13	1.40932e-11	FNIP2
ENSG00000052802.12	1187.76	-0.54202	0.122908	-4.40996	1.03388e-05	8.39093e-05	MSMO1
ENSG00000052841.14	1477.29	0.695614	0.106811	6.51257	7.38779e-11	1.43208e-09	TTC17
ENSG00000053254.15	671.699	-0.663237	0.149303	-4.44221	8.90393e-06	7.28788e-05	FOXN3
ENSG00000053371.12	549.102	0.220157	0.126959	1.73407	0.0829049	0.183862	AKR7A2
ENSG00000053372.4	312.928	-0.468145	0.150874	-3.10289	0.00191644	0.00842649	MRTO4
ENSG00000053438.8	4.34689	-1.46225	0.948404	-1.5418	0.123122	#N/A	NNAT
ENSG00000053501.12	127.313	0.100765	0.204372	0.493047	0.621979	0.761799	USE1
ENSG00000053524.12	2.08336	1.96368	1.94361	1.01033	0.312339	#N/A	MCF2L2
ENSG00000053702.14	2.72567	-5.1937	1.89197	-2.74513	0.00604867	#N/A	NRIP2
ENSG00000053747.15	11.5443	0.975941	0.656963	1.48553	0.137402	0.269132	LAMA3
ENSG00000053770.11	642.881	0.61219	0.142544	4.29474	1.749e-05	0.000135832	AP5M1
ENSG00000053900.10	254.839	-0.325894	0.164519	-1.98089	0.0476038	0.119607	ANAPC4
ENSG00000054116.11	611.778	0.0827843	0.147468	0.561371	0.574545	0.724371	TRAPPC3
ENSG00000054118.13	1764.35	0.132942	0.0981017	1.35515	0.175371	0.321837	THRAP3
ENSG00000054148.17	662.796	0.12955	0.160956	0.804877	0.420891	0.595866	PHPT1
ENSG00000054267.21	557.243	0.131152	0.164105	0.799197	0.424176	0.599047	ARID4B
ENSG00000054277.13	540.069	0.0788899	0.145321	0.542866	0.587222	0.734119	OPN3
ENSG00000054282.15	170.315	-0.702864	0.183672	-3.82673	0.000129857	0.000820573	SDCCAG8
ENSG00000054356.13	389.381	3.25348	0.232686	13.9823	1.99959e-44	4.50595e-42	PTPRN
ENSG00000054392.12	327.506	0.442044	0.146736	3.01252	0.00259092	0.010856	HHAT
ENSG00000054523.17	754.393	-0.552933	0.13086	-4.22538	2.38534e-05	0.000179174	KIF1B
ENSG00000054598.6	42.6063	-1.08472	0.333973	-3.24792	0.0011625	0.00548791	FOXC1
ENSG00000054611.13	254.817	-0.265972	0.162005	-1.64175	0.100641	0.213165	TBC1D22A
ENSG00000054654.16	127.313	-1.77803	0.260392	-6.82827	8.59421e-12	1.87797e-10	SYNE2
ENSG00000054690.13	5.43838	0.801915	0.932175	0.860262	0.389645	0.565622	PLEKHH1
ENSG00000054793.13	534.512	-1.2234	0.164822	-7.42254	1.14894e-13	3.06853e-12	ATP9A
ENSG00000054965.10	881.498	0.0513449	0.111567	0.460214	0.645363	0.778212	FAM168A
ENSG00000054967.12	64.9991	-0.465542	0.282628	-1.64719	0.0995193	0.21134	RELT
ENSG00000054983.16	468.387	0.534471	0.139552	3.8299	0.000128194	0.000811954	GALC
ENSG00000055044.10	468.978	-0.0860023	0.12557	-0.684894	0.493411	0.660098	NOP58
ENSG00000055070.16	1842.08	-0.385555	0.0922374	-4.18003	2.91471e-05	0.000214908	SZRD1
ENSG00000055130.15	961.505	0.0985213	0.10079	0.977489	0.328327	0.503899	CUL1
ENSG00000055147.18	327	0.313682	0.137223	2.28593	0.0222583	0.0650608	FAM114A2
ENSG00000055163.19	291.653	1.17141	0.213827	5.47832	4.29391e-08	5.32656e-07	CYFIP2
ENSG00000055208.18	743.439	-0.219745	0.116764	-1.88196	0.0598418	0.143362	TAB2
ENSG00000055211.12	899.395	0.220323	0.117061	1.88212	0.0598197	0.143333	GINM1
ENSG00000055332.16	866.108	0.105149	0.141847	0.741282	0.458522	0.630392	EIF2AK2
ENSG00000055483.19	471.435	-0.30533	0.143201	-2.13217	0.0329925	0.0893218	USP36
ENSG00000055609.17	734.685	-0.184482	0.189954	-0.971191	0.331453	0.5074	KMT2C
ENSG00000055732.12	143.933	-0.187753	0.242974	-0.772731	0.439682	0.614272	MCOLN3
ENSG00000055917.15	1099.66	0.0706889	0.127731	0.553419	0.579976	0.728735	PUM2
ENSG00000055950.16	366.268	0.0739102	0.14751	0.501051	0.616335	0.757524	MRPL43
ENSG00000056050.6	163.552	0.0499752	0.194114	0.257453	0.796829	0.881954	HPF1
ENSG00000056097.15	1167.46	-0.288765	0.116552	-2.47756	0.0132285	0.0425758	ZFR
ENSG00000056277.15	121.062	0.142058	0.209941	0.676656	0.498624	0.663636	ZNF280C
ENSG00000056558.10	125.746	1.51975	0.224114	6.78116	1.19218e-11	2.54344e-10	TRAF1
ENSG00000056586.15	1049.77	0.0735519	0.1424	0.516517	0.605494	0.748764	RC3H2
ENSG00000056736.9	2.87389	2.56685	1.78235	1.44015	0.149826	#N/A	IL17RB
ENSG00000056972.18	169.763	-0.476731	0.185046	-2.57629	0.00998672	0.0338333	TRAF3IP2
ENSG00000056998.19	10.1482	0.609631	0.67567	0.90226	0.366919	0.542685	GYG2
ENSG00000057019.15	2492.45	-0.332129	0.118003	-2.81458	0.00488411	0.0185805	DCBLD2
ENSG00000057252.12	788.958	-0.583434	0.142474	-4.09502	4.2213e-05	0.000299457	SOAT1
ENSG00000057608.16	2474.49	0.0401723	0.0843213	0.476419	0.633776	0.769581	GDI2
ENSG00000057657.15	1137.77	0.123501	0.125493	0.984131	0.325051	0.500575	PRDM1
ENSG00000057663.14	333.478	-0.0143298	0.142435	-0.100606	0.919863	0.956886	ATG5
ENSG00000057757.9	333.179	0.00765686	0.145853	0.0524971	0.958133	0.97918	PITHD1
ENSG00000057935.13	227.834	0.0585341	0.163207	0.358649	0.719858	0.830477	MTA3
ENSG00000058056.8	285.051	-0.133841	0.153631	-0.871189	0.383651	0.559512	USP13
ENSG00000058063.15	576.343	0.18424	0.14986	1.22942	0.218915	0.377925	ATP11B
ENSG00000058085.14	44.4264	-0.10949	0.365313	-0.299715	0.764394	0.860719	LAMC2
ENSG00000058091.16	410.583	-0.378207	0.150978	-2.50504	0.0122437	0.0399138	CDK14
ENSG00000058262.9	8390.46	0.100073	0.0895378	1.11766	0.263711	0.431158	SEC61A1
ENSG00000058272.16	1368.76	-0.0471332	0.127841	-0.368686	0.712361	0.825261	PPP1R12A
ENSG00000058335.15	2.34032	-1.95763	1.44729	-1.35262	0.176177	#N/A	RASGRF1
ENSG00000058453.16	300.74	-0.0768989	0.168021	-0.457674	0.647186	0.779817	CROCC
ENSG00000058600.15	352.527	0.987494	0.164264	6.01164	1.83654e-09	2.91381e-08	POLR3E
ENSG00000058668.14	2600.42	-1.04408	0.118936	-8.77846	1.65723e-18	7.37671e-17	ATP2B4
ENSG00000058673.16	6.12879	-0.043008	0.900346	-0.0477683	0.961901	0.981015	ZC3H11A
ENSG00000058729.10	291.381	0.129758	0.156795	0.827567	0.407916	0.583685	RIOK2
ENSG00000058799.14	236.213	-0.137687	0.170355	-0.808237	0.418954	0.594116	YIPF1
ENSG00000058804.11	291.842	-0.30268	0.158135	-1.91406	0.0556128	0.135039	NDC1
ENSG00000059122.16	517.85	-0.0190217	0.120411	-0.157972	0.874479	0.92952	FLYWCH1
ENSG00000059145.18	277.619	0.441644	0.159139	2.7752	0.00551674	0.020612	UNKL
ENSG00000059377.16	19.9697	0.355247	0.61363	0.578928	0.562638	0.714821	TBXAS1
ENSG00000059378.12	135.972	-0.894767	0.203321	-4.40075	1.07875e-05	8.71584e-05	PARP12
ENSG00000059573.8	1731.24	0.984102	0.100449	9.797	1.15979e-22	7.33617e-21	ALDH18A1
ENSG00000059588.9	269.591	1.20691	0.158988	7.5912	3.16966e-14	9.07e-13	TARBP1
ENSG00000059691.11	124.967	-0.0679336	0.196321	-0.346033	0.729318	0.83743	GATB
ENSG00000059728.10	146.22	0.387442	0.19176	2.02046	0.0433359	0.111287	MXD1
ENSG00000059758.7	400.542	0.486	0.166535	2.9183	0.00351944	0.0140993	CDK17
ENSG00000059769.19	161.195	0.410066	0.214495	1.91178	0.055905	0.135597	DNAJC25
ENSG00000059804.15	952.082	0.0721567	0.108157	0.667148	0.504678	0.668485	SLC2A3
ENSG00000059915.16	51.9153	0.880679	0.478034	1.84229	0.0654325	0.153523	PSD
ENSG00000060069.16	235.679	0.124664	0.180229	0.691696	0.489128	0.656929	CTDP1
ENSG00000060138.12	1324.27	0.143431	0.100124	1.43254	0.151991	0.289948	YBX3
ENSG00000060140.8	29.1569	-1.08883	0.420185	-2.59131	0.00956123	0.0326372	STYK1
ENSG00000060237.16	2393.16	-0.0914413	0.141061	-0.64824	0.51683	0.679031	WNK1
ENSG00000060339.13	850.675	-0.223247	0.109836	-2.03254	0.0420989	0.108711	CCAR1
ENSG00000060491.16	369.262	-0.510373	0.152682	-3.34272	0.000829607	0.00412773	OGFR
ENSG00000060642.10	217.951	0.799025	0.172959	4.61975	3.84199e-06	3.37449e-05	PIGV
ENSG00000060656.19	70.8933	0.04482	0.348989	0.128428	0.89781	0.94379	PTPRU
ENSG00000060688.12	354.959	0.157348	0.154127	1.0209	0.307303	0.48065	SNRNP40
ENSG00000060718.20	338.258	1.10424	0.145721	7.5778	3.5146e-14	9.99756e-13	COL11A1
ENSG00000060749.14	468.387	-0.591855	0.170019	-3.48111	0.000499331	0.00265435	QSER1
ENSG00000060762.18	187.266	0.322894	0.171757	1.87995	0.0601148	0.14392	MPC1
ENSG00000060971.17	401.83	0.059228	0.140784	0.420702	0.673972	0.799024	ACAA1
ENSG00000060982.14	521.952	-1.47592	0.132321	-11.1541	6.84014e-29	6.85059e-27	BCAT1
ENSG00000061273.17	1043.51	-0.133592	0.12161	-1.09853	0.271972	0.440618	HDAC7
ENSG00000061455.10	4.81212	0.462275	1.15966	0.398631	0.690165	#N/A	PRDM6
ENSG00000061656.9	54.2502	1.12042	0.374205	2.99414	0.00275218	0.0114617	SPAG4
ENSG00000061676.14	2436.43	-0.388536	0.119362	-3.25512	0.00113346	0.00538074	NCKAP1
ENSG00000061794.12	373.749	-0.0857509	0.149752	-0.57262	0.566902	0.718315	MRPS35
ENSG00000061936.9	355.071	-0.130894	0.13302	-0.984014	0.325109	0.500611	SFSWAP
ENSG00000061938.17	253.107	-0.537506	0.163872	-3.28003	0.00103797	0.0049982	TNK2
ENSG00000061987.15	1038.91	0.739095	0.151916	4.86517	1.14358e-06	1.11137e-05	MON2
ENSG00000062194.15	625.539	0.00460458	0.122042	0.0377294	0.969903	0.985275	GPBP1
ENSG00000062282.14	1.89543	2.41217	2.10551	1.14565	0.25194	#N/A	DGAT2
ENSG00000062370.16	95.8544	0.000232116	0.236872	0.000979918	0.999218	0.99972	ZNF112
ENSG00000062485.18	1569.18	-0.393625	0.0952425	-4.13287	3.58258e-05	0.000258082	CS
ENSG00000062524.15	10.4898	-0.690016	0.664819	-1.0379	0.299316	0.472239	LTK
ENSG00000062582.13	39.9786	0.0652966	0.350149	0.186482	0.852067	0.915813	MRPS24
ENSG00000062598.17	487.635	-0.223324	0.125861	-1.77437	0.0760022	0.172262	ELMO2
ENSG00000062650.18	670.623	-0.201738	0.127976	-1.57637	0.114941	0.235934	WAPL
ENSG00000062716.12	2587.54	-0.174045	0.124902	-1.39345	0.163483	0.305765	VMP1
ENSG00000062725.9	639.811	0.239169	0.148309	1.61264	0.106822	0.223254	APPBP2
ENSG00000062822.12	202.157	-0.775106	0.182653	-4.24359	2.19969e-05	0.00016688	POLD1
ENSG00000063046.17	3865.29	0.342129	0.0970084	3.5268	0.000420617	0.00229517	EIF4B
ENSG00000063127.15	8.24416	-0.988009	0.785845	-1.25726	0.208661	0.364986	SLC6A16
ENSG00000063169.10	110.375	0.0501373	0.227925	0.219973	0.825892	0.900306	BICRA
ENSG00000063176.15	207.81	0.0229971	0.174622	0.131696	0.895225	0.942196	SPHK2
ENSG00000063177.12	3564.33	0.148797	0.132817	1.12032	0.262578	0.430105	RPL18
ENSG00000063180.8	149.843	-0.472214	0.226584	-2.08406	0.0371551	0.0983394	CA11
ENSG00000063241.7	469.011	0.357959	0.175055	2.04483	0.0408714	0.106092	ISOC2
ENSG00000063244.12	1437.64	0.102199	0.09846	1.03798	0.29928	0.472233	U2AF2
ENSG00000063245.14	952.872	-0.149449	0.125244	-1.19326	0.232766	0.394781	EPN1
ENSG00000063322.13	604.578	-0.0144472	0.113657	-0.127112	0.898852	0.944512	MED29
ENSG00000063438.16	407.617	-1.2807	0.148962	-8.59749	8.14783e-18	3.43591e-16	AHRR
ENSG00000063587.13	589.425	0.668832	0.165294	4.04632	5.20292e-05	0.000362846	ZNF275
ENSG00000063601.16	342.488	-0.35874	0.134467	-2.66787	0.00763346	0.0270491	MTMR1
ENSG00000063660.8	4546.38	-0.301573	0.0940732	-3.20573	0.00134721	0.00620157	GPC1
ENSG00000063761.15	95.3195	0.387851	0.246416	1.57397	0.115495	0.236769	ADCK1
ENSG00000063854.12	230.946	0.286063	0.186485	1.53397	0.125036	0.250698	HAGH
ENSG00000063978.15	768.247	-0.420124	0.102623	-4.09384	4.24287e-05	0.000300691	RNF4
ENSG00000064012.21	125.719	0.133401	0.196233	0.679811	0.496624	0.662333	CASP8
ENSG00000064042.17	17.4126	5.11094	1.54625	3.30537	0.000948501	0.00463543	LIMCH1
ENSG00000064102.14	310.895	0.128409	0.155199	0.827386	0.408018	0.583774	INTS13
ENSG00000064115.10	886.612	0.2023	0.104958	1.92743	0.0539255	0.131905	TM7SF3
ENSG00000064199.6	97.9246	0.525922	0.211545	2.4861	0.0129152	0.0416976	SPA17
ENSG00000064225.12	59.2441	0.542511	0.30846	1.75877	0.0786161	0.176825	ST3GAL6
ENSG00000064300.8	2.94716	2.28713	1.44326	1.5847	0.113035	#N/A	NGFR
ENSG00000064309.14	14.5891	0.801703	0.590411	1.35787	0.174504	0.320721	CDON
ENSG00000064313.11	556.291	0.120244	0.145927	0.824005	0.409937	0.585803	TAF2
ENSG00000064393.15	521.978	0.953656	0.296944	3.21157	0.00132012	0.00609827	HIPK2
ENSG00000064419.13	802.878	-0.205974	0.106582	-1.93255	0.0532918	0.130777	TNPO3
ENSG00000064489.22	4.5268	-0.0408713	1.04783	-0.0390058	0.968886	#N/A	BORCS8-MEF2B
ENSG00000064490.13	289.482	-0.220567	0.16809	-1.31219	0.189455	0.340687	RFXANK
ENSG00000064545.14	352.471	0.315328	0.172459	1.82842	0.0674863	0.157337	TMEM161A
ENSG00000064547.13	25.8831	1.0538	0.438855	2.40126	0.0163389	0.0506317	LPAR2
ENSG00000064601.16	3249.12	0.0203568	0.100641	0.202271	0.839705	0.908357	CTSA
ENSG00000064607.16	1430.61	0.366797	0.105038	3.49204	0.000479344	0.00256326	SUGP2
ENSG00000064651.13	580.051	0.0960017	0.165703	0.57936	0.562347	0.714776	SLC12A2
ENSG00000064652.10	106.385	-0.264522	0.214458	-1.23344	0.21741	0.37627	SNX24
ENSG00000064666.14	2248.5	-0.700075	0.116784	-5.9946	2.03985e-09	3.21164e-08	CNN2
ENSG00000064687.12	178.832	0.659013	0.233504	2.82228	0.00476832	0.0182362	ABCA7
ENSG00000064692.18	858.019	-0.820038	0.125044	-6.55802	5.45282e-11	1.0758e-09	SNCAIP
ENSG00000064703.11	232.692	-0.409305	0.161587	-2.53303	0.0113082	0.0373708	DDX20
ENSG00000064726.9	1004.93	0.0623334	0.11438	0.544966	0.585777	0.733404	BTBD1
ENSG00000064763.10	59.7273	-2.70447	0.302969	-8.92655	4.39503e-19	2.07981e-17	FAR2
ENSG00000064886.13	7.82264	1.41301	2.11939	0.666705	0.504961	0.668614	CHI3L2
ENSG00000064932.15	627.485	0.0325152	0.136568	0.238087	0.811813	0.892458	SBNO2
ENSG00000064933.17	210.098	0.144094	0.178216	0.808532	0.418785	0.593934	PMS1
ENSG00000064961.18	845.251	0.0805134	0.133442	0.603358	0.546271	0.701167	HMG20B
ENSG00000064989.12	95.7171	-0.694793	0.29778	-2.33324	0.0196355	0.0587761	CALCRL
ENSG00000064995.16	313.067	0.271125	0.168172	1.61219	0.106921	0.22335	TAF11
ENSG00000064999.13	251.634	0.404297	0.160867	2.51323	0.0119631	0.039166	ANKS1A
ENSG00000065000.15	1483.06	-0.159226	0.104168	-1.52854	0.126378	0.252757	AP3D1
ENSG00000065029.14	332.309	0.0376087	0.14912	0.252204	0.800883	0.884677	ZNF76
ENSG00000065054.13	699.939	-0.826179	0.142794	-5.78581	7.21652e-09	1.02843e-07	SLC9A3R2
ENSG00000065057.7	123.347	0.440581	0.245724	1.79299	0.0729748	0.166605	NTHL1
ENSG00000065060.16	224.115	-0.832186	0.208532	-3.99069	6.58821e-05	0.000447341	UHRF1BP1
ENSG00000065135.10	1000.93	-0.496676	0.113886	-4.36117	1.29371e-05	0.000102912	GNAI3
ENSG00000065150.18	2150.43	0.0250959	0.0943014	0.266125	0.790143	0.877653	IPO5
ENSG00000065154.11	1826.93	0.507328	0.103055	4.92291	8.52687e-07	8.48685e-06	OAT
ENSG00000065183.15	372.84	-0.209435	0.139603	-1.50021	0.13356	0.263682	WDR3
ENSG00000065243.19	660.812	-0.168411	0.166488	-1.01155	0.311752	0.48512	PKN2
ENSG00000065268.10	302.85	-0.0849045	0.161665	-0.525187	0.599453	0.743903	WDR18
ENSG00000065308.4	5618.11	-0.392318	0.120077	-3.26723	0.00108605	0.00518642	TRAM2
ENSG00000065320.8	13.4156	-0.682026	0.6018	-1.13331	0.257084	0.423768	NTN1
ENSG00000065325.12	4.14047	0	2.21111	0	1	#N/A	GLP2R
ENSG00000065328.16	114.15	-1.50589	0.266931	-5.64147	1.68601e-08	2.26614e-07	MCM10
ENSG00000065357.19	526.197	-0.293555	0.122112	-2.40398	0.0162178	0.0502888	DGKA
ENSG00000065361.14	5.36094	-1.02928	1.42535	-0.722123	0.470219	0.64061	ERBB3
ENSG00000065413.18	34.2314	-0.1514	0.42194	-0.35882	0.71973	0.830395	ANKRD44
ENSG00000065427.14	987.577	-0.0696754	0.127713	-0.545562	0.585367	0.733081	KARS
ENSG00000065457.10	274.117	-0.313488	0.151756	-2.06575	0.0388524	0.101952	ADAT1
ENSG00000065485.19	623.572	0.869139	0.149963	5.79568	6.80451e-09	9.75493e-08	PDIA5
ENSG00000065491.8	176.371	0.304945	0.175978	1.73286	0.0831212	0.1842	TBC1D22B
ENSG00000065518.7	1059.4	0.329125	0.126675	2.59818	0.00937188	0.0320972	NDUFB4
ENSG00000065526.10	720.198	-0.240771	0.156931	-1.53425	0.124969	0.250662	SPEN
ENSG00000065534.18	1564.83	-1.2542	0.1338	-9.37367	7.00528e-21	3.94649e-19	MYLK
ENSG00000065548.17	624.24	0.0519275	0.119464	0.43467	0.663802	0.791912	ZC3H15
ENSG00000065559.14	341.628	-0.19117	0.1402	-1.36355	0.172709	0.318544	MAP2K4
ENSG00000065600.12	158.364	0.10608	0.190091	0.55805	0.57681	0.726218	TMEM206
ENSG00000065613.13	829.234	-0.119308	0.136314	-0.875247	0.381439	0.55795	SLK
ENSG00000065615.13	140.604	-0.482627	0.205065	-2.35353	0.018596	0.056201	CYB5R4
ENSG00000065618.18	2.85266	0.573364	1.33333	0.430025	0.667178	#N/A	COL17A1
ENSG00000065621.14	75.4723	0.905045	0.277315	3.26359	0.00110008	0.00524303	GSTO2
ENSG00000065665.20	116.17	0.356111	0.230093	1.54768	0.121698	0.246059	SEC61A2
ENSG00000065717.14	99.1729	0.412675	0.340387	1.21237	0.225372	0.386206	TLE2
ENSG00000065802.11	661.387	-0.122376	0.111072	-1.10178	0.270559	0.439118	ASB1
ENSG00000065809.13	415.588	-1.28028	0.130244	-9.82985	8.37424e-23	5.3677e-21	FAM107B
ENSG00000065833.8	527.414	-0.476703	0.128459	-3.71094	0.000206491	0.0012316	ME1
ENSG00000065882.15	443.093	-0.561512	0.14408	-3.89723	9.73001e-05	0.000633527	TBC1D1
ENSG00000065883.14	562.116	0.0159713	0.150576	0.106068	0.915528	0.954925	CDK13
ENSG00000065911.11	635.251	-1.01062	0.125663	-8.0423	8.81704e-16	2.92994e-14	MTHFD2
ENSG00000065923.9	333.162	-0.218743	0.143096	-1.52865	0.126352	0.252739	SLC9A7
ENSG00000065970.8	458.234	-0.331555	0.134701	-2.46141	0.0138392	0.0441599	FOXJ2
ENSG00000065978.18	3276.49	-0.206476	0.117044	-1.76409	0.0777161	0.175293	YBX1
ENSG00000065989.15	251.334	0.350828	0.156649	2.23958	0.0251184	0.0715359	PDE4A
ENSG00000066027.11	231.633	0.0164334	0.164961	0.0996195	0.920646	0.957235	PPP2R5A
ENSG00000066032.18	4.20944	2.41212	1.94262	1.24168	0.214353	#N/A	CTNNA2
ENSG00000066044.14	701.746	0.0493806	0.114011	0.433123	0.664926	0.792853	ELAVL1
ENSG00000066056.13	5.67128	0.147711	0.792831	0.186309	0.852203	0.915813	TIE1
ENSG00000066084.12	449.981	-0.62174	0.154959	-4.0123	6.01307e-05	0.000411974	DIP2B
ENSG00000066117.14	508.142	-0.44305	0.116198	-3.81288	0.000137359	0.0008613	SMARCD1
ENSG00000066135.12	573.511	-0.042581	0.11595	-0.367235	0.713444	0.826117	KDM4A
ENSG00000066136.20	274.394	-0.522243	0.166395	-3.13856	0.00169777	0.00757824	NFYC
ENSG00000066185.12	2.24381	-2.05827	1.92784	-1.06766	0.285676	#N/A	ZMYND12
ENSG00000066279.17	727.708	0.0238148	0.284724	0.0836416	0.933341	0.964506	ASPM
ENSG00000066322.14	825.091	-0.543622	0.137041	-3.96685	7.28285e-05	0.000488982	ELOVL1
ENSG00000066379.14	164.711	0.241052	0.193543	1.24547	0.212959	0.370783	ZNRD1
ENSG00000066422.4	326.094	0.249364	0.171304	1.45568	0.145481	0.281213	ZBTB11
ENSG00000066427.21	163.75	-0.102053	0.184898	-0.551942	0.580988	0.729434	ATXN3
ENSG00000066455.12	828.718	0.410085	0.113095	3.62603	0.000287815	0.00164848	GOLGA5
ENSG00000066557.5	190.793	-0.537583	0.210531	-2.55347	0.0106657	0.0356638	LRRC40
ENSG00000066583.11	127.862	-0.338383	0.209701	-1.61364	0.106605	0.22298	ISOC1
ENSG00000066629.16	465.21	-1.16421	0.132229	-8.8045	1.3144e-18	5.94241e-17	EML1
ENSG00000066651.18	175.708	0.233223	0.176733	1.31963	0.186957	0.337459	TRMT11
ENSG00000066654.13	452.519	0.0442501	0.133738	0.330872	0.740741	0.844759	THUMPD1
ENSG00000066697.14	364.641	-1.26285	0.139081	-9.07999	1.08589e-19	5.61314e-18	MSANTD3
ENSG00000066739.11	690.093	0.0634809	0.139781	0.454145	0.649724	0.781251	ATG2B
ENSG00000066777.8	783.745	-0.145553	0.136676	-1.06495	0.286899	0.457655	ARFGEF1
ENSG00000066827.15	106.198	-0.147491	0.252821	-0.583381	0.559637	0.712301	ZFAT
ENSG00000066855.15	269.241	0.176011	0.157498	1.11754	0.263762	0.431192	MTFR1
ENSG00000066923.17	4.56839	-0.496726	0.883282	-0.562363	0.573868	#N/A	STAG3
ENSG00000066926.10	281.473	-0.263421	0.163809	-1.6081	0.107813	0.224758	FECH
ENSG00000066933.15	675.576	-0.0194864	0.144408	-0.13494	0.892659	0.94108	MYO9A
ENSG00000067057.16	872.413	-0.809633	0.124368	-6.50999	7.51556e-11	1.45294e-09	PFKP
ENSG00000067064.10	846.248	-0.216746	0.123	-1.76216	0.0780429	0.17592	IDI1
ENSG00000067066.16	316.821	-0.603394	0.137822	-4.37808	1.19731e-05	9.59848e-05	SP100
ENSG00000067082.14	911.378	-1.65793	0.138877	-11.9381	7.49261e-33	9.91362e-31	KLF6
ENSG00000067113.16	845.556	0.456005	0.136429	3.34242	0.000830502	0.00413013	PLPP1
ENSG00000067141.16	260.657	-0.672307	0.181092	-3.71251	0.000205212	0.00122499	NEO1
ENSG00000067167.7	3933.83	0.780324	0.156745	4.97829	6.41494e-07	6.53364e-06	TRAM1
ENSG00000067177.14	505.359	0.748224	0.149045	5.02012	5.1639e-07	5.36169e-06	PHKA1
ENSG00000067182.7	993.319	0.334405	0.102475	3.26329	0.00110128	0.00524701	TNFRSF1A
ENSG00000067191.15	50.1021	-0.682526	0.302385	-2.25714	0.0239994	0.0689342	CACNB1
ENSG00000067208.14	340.39	0.0496626	0.149418	0.332373	0.739607	0.843945	EVI5
ENSG00000067221.13	147.259	-0.862537	0.20313	-4.24623	2.17399e-05	0.00016515	STOML1
ENSG00000067225.17	9915.29	-0.657099	0.112539	-5.83888	5.25544e-09	7.71993e-08	PKM
ENSG00000067248.9	632.5	0.0322272	0.121501	0.265243	0.790822	0.878069	DHX29
ENSG00000067334.13	414.362	-0.309123	0.13952	-2.21562	0.0267174	0.0752869	DNTTIP2
ENSG00000067365.14	213.921	0.443337	0.16498	2.68722	0.00720499	0.0258805	METTL22
ENSG00000067369.13	1415.56	0.323462	0.107825	2.99988	0.00270084	0.0112642	TP53BP1
ENSG00000067445.20	650.158	0.615364	0.140284	4.38655	1.15165e-05	9.25811e-05	TRO
ENSG00000067533.5	141.085	-0.466501	0.19437	-2.40007	0.0163921	0.0507311	RRP15
ENSG00000067560.10	5437.42	-0.285311	0.0882207	-3.23406	0.00122043	0.00571938	RHOA
ENSG00000067596.10	765.65	-0.220432	0.112992	-1.95086	0.0510737	0.126431	DHX8
ENSG00000067601.7	13.4236	0.646382	0.581994	1.11063	0.266726	0.434266	PMS2P4
ENSG00000067606.16	106.418	-0.0900806	0.22341	-0.403208	0.686795	0.80837	PRKCZ
ENSG00000067704.9	1110.16	-0.213613	0.101518	-2.1042	0.0353611	0.0944404	IARS2
ENSG00000067715.13	10.6415	1.06018	0.786394	1.34815	0.177611	0.324815	SYT1
ENSG00000067798.14	526.177	-1.23807	0.153042	-8.0897	5.98128e-16	2.00609e-14	NAV3
ENSG00000067829.18	421.1	-0.132084	0.140913	-0.937344	0.348582	0.524339	IDH3G
ENSG00000067836.12	130.411	-0.48002	0.22614	-2.12266	0.0337822	0.0910156	ROGDI
ENSG00000067840.12	1.85358	0.702445	1.33509	0.526139	0.598792	#N/A	PDZD4
ENSG00000067900.7	1022.26	-0.497245	0.146579	-3.39233	0.000693009	0.00354418	ROCK1
ENSG00000067955.13	406.089	-0.560027	0.162444	-3.44752	0.000565764	0.00296923	CBFB
ENSG00000067992.12	9.47283	-0.183534	0.660216	-0.27799	0.78102	0.872123	PDK3
ENSG00000068001.13	800.821	-0.0786885	0.123756	-0.635838	0.524882	0.685488	HYAL2
ENSG00000068024.16	569.291	1.8322	0.173042	10.5882	3.38062e-26	2.79762e-24	HDAC4
ENSG00000068028.17	517.716	-0.0158553	0.129685	-0.12226	0.902693	0.946741	RASSF1
ENSG00000068078.17	14.3009	-1.00236	0.614462	-1.63127	0.102832	0.216788	FGFR3
ENSG00000068079.7	231.539	-0.412794	0.183092	-2.25458	0.0241599	0.0692986	IFI35
ENSG00000068097.14	398.671	0.232159	0.144699	1.60443	0.10862	0.226095	HEATR6
ENSG00000068120.14	737.847	0.473527	0.114999	4.11766	3.82739e-05	0.000274211	COASY
ENSG00000068137.14	149.24	-0.135344	0.188716	-0.717183	0.473261	0.643599	PLEKHH3
ENSG00000068305.17	436.914	-0.486375	0.160089	-3.03815	0.00238032	0.0101445	MEF2A
ENSG00000068308.13	676.843	0.115048	0.122533	0.938918	0.347773	0.523875	OTUD5
ENSG00000068323.16	1205.49	-0.277114	0.114048	-2.42979	0.0151074	0.0474267	TFE3
ENSG00000068354.15	209.097	-0.268412	0.17515	-1.53247	0.125407	0.251371	TBC1D25
ENSG00000068366.19	724.264	-0.55179	0.159659	-3.45606	0.000548133	0.00289143	ACSL4
ENSG00000068383.18	277.76	-0.222116	0.157477	-1.41046	0.158403	0.298938	INPP5A
ENSG00000068394.10	237.888	0.267659	0.171433	1.5613	0.118453	0.241046	GPKOW
ENSG00000068400.13	402.69	0.124016	0.131294	0.944562	0.344883	0.520882	GRIPAP1
ENSG00000068438.14	550.21	-0.373783	0.122647	-3.04764	0.00230648	0.00986476	FTSJ1
ENSG00000068489.12	385.019	0.000640127	0.158288	0.00404408	0.996773	0.998782	PRR11
ENSG00000068650.18	543.786	0.567098	0.153379	3.69736	0.00021785	0.00128623	ATP11A
ENSG00000068654.15	718.613	-0.403831	0.131413	-3.07299	0.00211924	0.00918447	POLR1A
ENSG00000068697.6	4996.14	0.206139	0.0927739	2.22195	0.0262864	0.07429	LAPTM4A
ENSG00000068724.15	387.764	-0.0258797	0.124102	-0.208536	0.834811	0.905576	TTC7A
ENSG00000068745.14	767.002	-0.0353632	0.117683	-0.300496	0.763799	0.860384	IP6K2
ENSG00000068781.21	3.19495	0.821925	1.28195	0.641155	0.521422	#N/A	STON1-GTF2A1L
ENSG00000068784.12	202.88	0.0373405	0.165508	0.225611	0.821504	0.897597	SRBD1
ENSG00000068796.16	295.239	-0.429688	0.152793	-2.81222	0.00492014	0.018688	KIF2A
ENSG00000068831.18	62.4566	0.824583	0.384232	2.14606	0.0318684	0.0867837	RASGRP2
ENSG00000068878.14	1346.8	-0.47301	0.0976522	-4.84383	1.27362e-06	1.22731e-05	PSME4
ENSG00000068885.14	192.23	-0.0315806	0.195329	-0.161679	0.871559	0.927784	IFT80
ENSG00000068903.19	479.668	-0.296315	0.127751	-2.31946	0.0203699	0.0605722	SIRT2
ENSG00000068912.13	2194.35	0.86536	0.10294	8.40648	4.22482e-17	1.62915e-15	ERLEC1
ENSG00000068971.13	309.724	-0.407621	0.151064	-2.69833	0.00696892	0.0251831	PPP2R5B
ENSG00000069011.15	104.578	-1.20845	0.227531	-5.31113	1.08948e-07	1.26816e-06	PITX1
ENSG00000069020.18	134.349	0.146303	0.239824	0.610042	0.541834	0.697895	MAST4
ENSG00000069248.11	675.832	0.00695701	0.108601	0.0640605	0.948922	0.974326	NUP133
ENSG00000069275.12	3765.08	0.157032	0.124589	1.2604	0.207527	0.363487	NUCKS1
ENSG00000069329.16	1238.3	-0.3988	0.0999653	-3.98938	6.62466e-05	0.000449392	VPS35
ENSG00000069345.11	660.119	-0.119139	0.113254	-1.05196	0.292817	0.46468	DNAJA2
ENSG00000069399.14	88.2373	0.805572	0.248655	3.23971	0.0011965	0.0056211	BCL3
ENSG00000069424.14	158.845	-0.0106146	0.201901	-0.0525731	0.958072	0.97918	KCNAB2
ENSG00000069431.11	1218.53	2.51142	0.295595	8.49616	1.9597e-17	7.89462e-16	ABCC9
ENSG00000069493.14	61.4442	0.345118	0.286463	1.20475	0.228298	0.389887	CLEC2D
ENSG00000069509.5	150.091	0.138616	0.192919	0.718521	0.472436	0.642781	FUNDC1
ENSG00000069535.13	37.4751	0.968749	1.77617	0.545416	0.585468	0.733143	MAOB
ENSG00000069667.15	35.1837	0.592391	0.454419	1.30362	0.192362	0.344755	RORA
ENSG00000069696.6	2.79894	0.570688	1.19935	0.475829	0.634196	#N/A	DRD4
ENSG00000069702.10	174.037	0.246863	0.243881	1.01223	0.311429	0.484878	TGFBR3
ENSG00000069812.11	1.90037	-2.6171	1.50736	-1.73621	0.0825268	#N/A	HES2
ENSG00000069849.10	3404.94	0.18221	0.126193	1.4439	0.148768	0.285538	ATP1B3
ENSG00000069869.15	515.579	-0.448709	0.148868	-3.01414	0.0025771	0.0108169	NEDD4
ENSG00000069943.9	125.214	0.256846	0.219002	1.1728	0.240876	0.404319	PIGB
ENSG00000069956.11	1606.57	0.0712702	0.11499	0.619792	0.535395	0.693282	MAPK6
ENSG00000069966.18	769.901	0.192946	0.113193	1.70457	0.0882737	0.19308	GNB5
ENSG00000069974.15	157.035	-0.159631	0.187146	-0.852976	0.393673	0.569577	RAB27A
ENSG00000069998.12	166.107	0.055032	0.19005	0.289565	0.772149	0.86607	HDHD5
ENSG00000070010.18	581.24	-0.0148025	0.134256	-0.110256	0.912206	0.952732	UFD1
ENSG00000070018.8	713.313	0.00979836	0.177769	0.0551186	0.956044	0.977946	LRP6
ENSG00000070047.11	495.24	-0.18698	0.129792	-1.44062	0.149693	0.286779	PHRF1
ENSG00000070061.14	817.176	0.168332	0.111011	1.51635	0.129431	0.257505	ELP1
ENSG00000070081.15	1472.59	0.508692	0.119327	4.26301	2.01692e-05	0.000154559	NUCB2
ENSG00000070087.13	1288.5	0.336351	0.110544	3.04268	0.00234481	0.0100079	PFN2
ENSG00000070182.19	4.13976	0.00188859	1.46469	0.00128941	0.998971	#N/A	SPTB
ENSG00000070193.4	2.75352	-0.413047	1.16735	-0.353832	0.723465	#N/A	FGF10
ENSG00000070214.15	1341.29	0.895879	0.139405	6.42643	1.30633e-10	2.43096e-09	SLC44A1
ENSG00000070269.13	273.942	0.61688	0.156245	3.94816	7.87548e-05	0.000523377	TMEM260
ENSG00000070366.13	616.498	-0.628112	0.112181	-5.5991	2.15471e-08	2.84572e-07	SMG6
ENSG00000070367.15	1164.93	0.304129	0.145644	2.08817	0.0367828	0.0975869	EXOC5
ENSG00000070371.15	169.466	-0.0857509	0.179038	-0.478953	0.631972	0.768232	CLTCL1
ENSG00000070404.9	948.75	0.455936	0.129061	3.53272	0.0004113	0.00225029	FSTL3
ENSG00000070413.19	1121.77	0.0518078	0.111523	0.464548	0.642255	0.776152	DGCR2
ENSG00000070423.17	183.057	-0.172351	0.197661	-0.871954	0.383234	0.559299	RNF126
ENSG00000070444.14	303.596	0.469839	0.159726	2.94154	0.00326585	0.0132304	MNT
ENSG00000070476.14	184.223	-0.127352	0.17191	-0.740803	0.458813	0.630611	ZXDC
ENSG00000070495.14	267.712	-0.0497395	0.144392	-0.344476	0.730488	0.837981	JMJD6
ENSG00000070501.11	118.711	0.238503	0.218376	1.09217	0.27476	0.443987	POLB
ENSG00000070540.12	1755.7	0.65243	0.128829	5.06432	4.09859e-07	4.34951e-06	WIPI1
ENSG00000070610.14	545.696	0.0913563	0.121073	0.754557	0.450515	0.624083	GBA2
ENSG00000070614.14	3347.27	0.0230222	0.0981801	0.234489	0.814605	0.893257	NDST1
ENSG00000070669.16	9.42486	-2.99052	0.72506	-4.12451	3.71521e-05	0.000267102	ASNS
ENSG00000070718.11	194.386	-0.712288	0.169064	-4.21311	2.51873e-05	0.000188311	AP3M2
ENSG00000070731.10	9.86154	-1.60501	0.784032	-2.04713	0.0406456	0.105715	ST6GALNAC2
ENSG00000070756.15	4337.22	0.369495	0.0830137	4.45101	8.5466e-06	7.01532e-05	PABPC1
ENSG00000070759.16	67.4088	1.06106	0.290586	3.65147	0.000260744	0.00150901	TESK2
ENSG00000070761.7	222.019	-0.0560453	0.189193	-0.296234	0.767052	0.861839	CFAP20
ENSG00000070770.8	521.184	-0.171329	0.13725	-1.2483	0.211922	0.369524	CSNK2A2
ENSG00000070778.12	463.949	-0.860154	0.153005	-5.62172	1.8907e-08	2.52712e-07	PTPN21
ENSG00000070785.16	277.319	0.062869	0.153617	0.409258	0.68235	0.804978	EIF2B3
ENSG00000070808.15	9.84132	-1.59641	0.65009	-2.45567	0.0140622	0.0447692	CAMK2A
ENSG00000070814.17	656.592	-0.255334	0.115226	-2.21595	0.0266952	0.0752649	TCOF1
ENSG00000070831.15	2179.28	-0.279355	0.11021	-2.53476	0.0112524	0.0372207	CDC42
ENSG00000070882.12	668.48	-0.483755	0.120301	-4.02122	5.78981e-05	0.000398761	OSBPL3
ENSG00000070950.9	183.238	-0.86298	0.181917	-4.74382	2.09728e-06	1.9414e-05	RAD18
ENSG00000070961.15	2779.56	-0.607807	0.113372	-5.36116	8.26892e-08	9.79904e-07	ATP2B1
ENSG00000071051.13	213.067	-0.537307	0.173417	-3.09835	0.00194602	0.00854354	NCK2
ENSG00000071054.16	2266.62	-0.733103	0.0954118	-7.68356	1.54729e-14	4.53558e-13	MAP4K4
ENSG00000071082.10	2593.38	0.192523	0.132718	1.45062	0.146886	0.282984	RPL31
ENSG00000071127.16	3768.93	-0.473567	0.115686	-4.09355	4.24822e-05	0.000300922	WDR1
ENSG00000071189.21	501.261	0.0919959	0.162626	0.565689	0.571606	0.722054	SNX13
ENSG00000071205.11	297.485	-0.527527	0.153117	-3.44525	0.000570524	0.00299313	ARHGAP10
ENSG00000071242.11	115.681	-0.601837	0.273739	-2.19858	0.0279079	0.0780165	RPS6KA2
ENSG00000071243.15	93.5019	-0.420145	0.227276	-1.84861	0.0645142	0.151815	ING3
ENSG00000071246.10	399.738	0.286955	0.138297	2.07492	0.0379936	0.100209	VASH1
ENSG00000071282.11	164.81	-0.00562943	0.18281	-0.0307939	0.975434	0.987831	LMCD1
ENSG00000071462.11	587.669	0.318916	0.137847	2.31354	0.0206928	0.06133	BUD23
ENSG00000071537.13	1926.45	-0.0835775	0.151712	-0.550897	0.581704	0.730016	SEL1L
ENSG00000071539.13	191.441	-0.416436	0.16635	-2.50337	0.0123017	0.0400666	TRIP13
ENSG00000071553.16	2980.52	0.309712	0.092851	3.33558	0.000851227	0.0042245	ATP6AP1
ENSG00000071564.14	722.211	-0.616208	0.122432	-5.03304	4.82751e-07	5.04145e-06	TCF3
ENSG00000071575.11	579.828	0.876737	0.140832	6.22541	4.80312e-10	8.18801e-09	TRIB2
ENSG00000071626.16	707.139	-0.0883644	0.116355	-0.759437	0.447591	0.621447	DAZAP1
ENSG00000071655.17	805.337	-0.0215804	0.13198	-0.163513	0.870115	0.926794	MBD3
ENSG00000071794.15	781.122	0.167695	0.117924	1.42206	0.155008	0.294458	HLTF
ENSG00000071859.14	857.706	0.0164261	0.127665	0.128666	0.897622	0.94379	FAM50A
ENSG00000071889.16	615.764	0.3587	0.135909	2.63926	0.00830878	0.0290425	FAM3A
ENSG00000071894.16	1050.05	0.31601	0.112904	2.79894	0.00512714	0.019362	CPSF1
ENSG00000071967.11	2122.33	-0.329397	0.117235	-2.80972	0.00495852	0.018804	CYBRD1
ENSG00000071994.10	315.935	-0.102557	0.142199	-0.721223	0.470772	0.641182	PDCD2
ENSG00000072042.12	1170.76	0.20362	0.0996485	2.04339	0.0410142	0.106359	RDH11
ENSG00000072062.13	650.331	-0.274324	0.131239	-2.09026	0.0365941	0.0971577	PRKACA
ENSG00000072071.16	26.5411	0.440086	0.50311	0.87473	0.381721	0.558096	ADGRL1
ENSG00000072110.13	8172.28	-0.310786	0.106641	-2.91433	0.00356459	0.0142524	ACTN1
ENSG00000072121.15	506.968	-0.436348	0.136203	-3.20367	0.00135687	0.00623808	ZFYVE26
ENSG00000072133.10	122.151	-0.741314	0.234983	-3.15476	0.00160633	0.00722147	RPS6KA6
ENSG00000072134.15	474.05	-0.311984	0.128929	-2.41981	0.0155286	0.0485904	EPN2
ENSG00000072135.12	383.585	-0.110053	0.136513	-0.806167	0.420147	0.595567	PTPN18
ENSG00000072163.19	296.381	-0.425364	0.218826	-1.94385	0.0519141	0.128159	LIMS2
ENSG00000072195.14	330.043	-0.340888	0.154303	-2.20921	0.0271604	0.0762818	SPEG
ENSG00000072201.13	11.7113	-0.489499	0.638777	-0.766307	0.443494	0.618156	LNX1
ENSG00000072210.18	315.957	0.372217	0.158622	2.34657	0.0189471	0.0570589	ALDH3A2
ENSG00000072274.12	1737.18	-0.389476	0.114662	-3.39672	0.000681997	0.00349778	TFRC
ENSG00000072310.16	808.012	0.181957	0.148964	1.22148	0.221904	0.381755	SREBF1
ENSG00000072364.12	2204.78	-0.0791987	0.160216	-0.494324	0.621077	0.760974	AFF4
ENSG00000072401.14	205.395	-0.788674	0.215882	-3.65326	0.00025893	0.00150092	UBE2D1
ENSG00000072415.8	413.454	-0.00119828	0.153174	-0.007823	0.993758	0.996522	MPP5
ENSG00000072422.16	462.821	-0.520005	0.140313	-3.70602	0.000210538	0.0012516	RHOBTB1
ENSG00000072501.17	1704.08	-0.241165	0.122759	-1.96454	0.0494674	0.123109	SMC1A
ENSG00000072506.12	409.429	-0.151926	0.139372	-1.09008	0.275679	0.445174	HSD17B10
ENSG00000072518.20	263.23	-0.121486	0.152396	-0.797173	0.425351	0.600059	MARK2
ENSG00000072571.19	266.553	0.00198738	0.169332	0.0117366	0.990636	0.995024	HMMR
ENSG00000072609.17	379.16	-0.442939	0.135086	-3.27894	0.00104197	0.00501578	CHFR
ENSG00000072657.8	529.533	-0.645497	0.146966	-4.39216	1.1223e-05	9.04232e-05	TRHDE
ENSG00000072682.18	4275.34	0.260412	0.105293	2.47321	0.0133905	0.0430108	P4HA2
ENSG00000072736.18	403.998	-0.104526	0.127709	-0.81847	0.413089	0.588714	NFATC3
ENSG00000072756.16	220.496	0.432925	0.178208	2.42932	0.0151271	0.0474785	TRNT1
ENSG00000072778.19	2859.63	-0.134601	0.101266	-1.32918	0.183789	0.333378	ACADVL
ENSG00000072786.12	242.59	-0.873393	0.150851	-5.78979	7.04735e-09	1.00631e-07	STK10
ENSG00000072803.17	909.767	0.000151916	0.104923	0.00144789	0.998845	0.99972	FBXW11
ENSG00000072818.11	16.5551	0.969751	0.63835	1.51915	0.128724	0.256559	ACAP1
ENSG00000072840.12	676.799	-0.606571	0.17753	-3.41672	0.000633804	0.00327507	EVC
ENSG00000072849.10	406.197	-0.0940958	0.136512	-0.689284	0.490645	0.658117	DERL2
ENSG00000072864.14	375.795	-0.223669	0.137816	-1.62295	0.104599	0.219646	NDE1
ENSG00000072952.18	488.707	-1.92711	0.1935	-9.95922	2.29862e-23	1.55637e-21	MRVI1
ENSG00000072954.6	4.03402	-0.0565873	1.17259	-0.0482583	0.96151	#N/A	TMEM38A
ENSG00000072958.8	673.39	-0.262134	0.118599	-2.21025	0.0270878	0.0761347	AP1M1
ENSG00000073008.14	1266.03	-0.822204	0.0988361	-8.31886	8.88153e-17	3.34437e-15	PVR
ENSG00000073050.11	299.702	-0.35357	0.152865	-2.31296	0.0207248	0.0613997	XRCC1
ENSG00000073060.15	843.831	-0.0128034	0.136424	-0.09385	0.925228	0.959836	SCARB1
ENSG00000073111.13	286.242	-1.30917	0.185157	-7.07062	1.54247e-12	3.65879e-11	MCM2
ENSG00000073146.15	175.456	0.830165	0.208996	3.97216	7.12252e-05	0.000479556	MOV10L1
ENSG00000073150.13	48.4978	1.06583	0.332135	3.20903	0.00133181	0.00614245	PANX2
ENSG00000073169.13	192.456	0.544677	0.181076	3.008	0.00262971	0.0110057	SELENOO
ENSG00000073331.17	184.313	0.101144	0.185262	0.54595	0.585101	0.733002	ALPK1
ENSG00000073417.14	498.351	0.995844	0.135695	7.33883	2.15462e-13	5.54892e-12	PDE8A
ENSG00000073536.17	170.537	-0.0305091	0.172854	-0.176502	0.859899	0.920855	NLE1
ENSG00000073578.16	932.197	-0.032115	0.116996	-0.274497	0.783703	0.873662	SDHA
ENSG00000073584.18	606.807	-0.175011	0.12813	-1.36589	0.171973	0.317537	SMARCE1
ENSG00000073605.18	127.505	1.12668	0.212679	5.29755	1.17366e-07	1.35304e-06	GSDMB
ENSG00000073614.12	914.969	0.106506	0.145894	0.730021	0.465377	0.63666	KDM5A
ENSG00000073670.13	16.3159	-0.100101	0.50924	-0.19657	0.844164	0.911267	ADAM11
ENSG00000073711.10	424.75	-1.14492	0.154004	-7.43434	1.0509e-13	2.81712e-12	PPP2R3A
ENSG00000073712.14	3861.98	0.31286	0.093316	3.3527	0.000800287	0.00400199	FERMT2
ENSG00000073756.11	3.28026	0	2.26933	0	1	#N/A	PTGS2
ENSG00000073792.15	546.862	-0.397604	0.121345	-3.27665	0.00105045	0.00505235	IGF2BP2
ENSG00000073803.13	213.767	0.19112	0.169549	1.12723	0.259647	0.42669	MAP3K13
ENSG00000073849.14	10.4954	-3.73604	0.906617	-4.12086	3.77464e-05	0.000270835	ST6GAL1
ENSG00000073905.8	2.60159	-0.781998	1.21032	-0.646109	0.518209	#N/A	VDAC1P1
ENSG00000073910.20	1019.56	-0.624721	0.147004	-4.24969	2.14062e-05	0.000163085	FRY
ENSG00000073921.17	1919.24	-0.799391	0.0970652	-8.23561	1.78642e-16	6.4089e-15	PICALM
ENSG00000073969.18	595.844	0.164153	0.119657	1.37186	0.170106	0.315128	NSF
ENSG00000074047.21	350.622	-0.320449	0.173187	-1.85031	0.0642686	0.151377	GLI2
ENSG00000074054.17	1070.87	0.243088	0.132069	1.84062	0.0656769	0.15394	CLASP1
ENSG00000074071.14	423.776	0.12316	0.155106	0.794041	0.427172	0.601746	MRPS34
ENSG00000074181.8	946.391	-1.11241	0.151747	-7.33072	2.28916e-13	5.86399e-12	NOTCH3
ENSG00000074201.8	512.489	0.0972575	0.129222	0.752638	0.451667	0.624977	CLNS1A
ENSG00000074219.13	360.683	-0.784058	0.14188	-5.52619	3.27254e-08	4.19072e-07	TEAD2
ENSG00000074266.19	214.409	-0.303409	0.174511	-1.73862	0.0821011	0.182641	EED
ENSG00000074319.12	663.008	-0.0391258	0.130709	-0.299334	0.764685	0.860912	TSG101
ENSG00000074356.16	592.322	-0.102718	0.13241	-0.77576	0.437891	0.612475	NCBP3
ENSG00000074370.17	10.4372	0.484043	0.707882	0.68379	0.494108	0.660636	ATP2A3
ENSG00000074410.13	96.4312	-0.4931	0.233176	-2.11471	0.0344546	0.0924644	CA12
ENSG00000074416.13	3315.65	-0.479825	0.0987351	-4.85972	1.17554e-06	1.14031e-05	MGLL
ENSG00000074527.11	793.678	0.0923769	0.115677	0.798576	0.424536	0.59938	NTN4
ENSG00000074582.12	234.053	0.0701214	0.174876	0.400979	0.688436	0.809534	BCS1L
ENSG00000074590.13	547.883	-0.740357	0.146134	-5.06628	4.0567e-07	4.30823e-06	NUAK1
ENSG00000074603.18	722.685	0.187568	0.148604	1.2622	0.206878	0.362659	DPP8
ENSG00000074621.13	186.181	0.0548196	0.195842	0.279917	0.779541	0.87085	SLC24A1
ENSG00000074657.13	1255.34	-0.305068	0.13474	-2.26412	0.023567	0.0680447	ZNF532
ENSG00000074660.15	7.40571	2.66065	0.992042	2.68199	0.00731855	0.0261971	SCARF1
ENSG00000074695.5	4532.52	1.26114	0.140999	8.94429	3.7436e-19	1.78775e-17	LMAN1
ENSG00000074696.12	2094.04	0.947704	0.105315	8.99874	2.28331e-19	1.12007e-17	HACD3
ENSG00000074755.14	783.376	-0.233876	0.134748	-1.73565	0.082626	0.183441	ZZEF1
ENSG00000074800.13	6040.66	-0.341345	0.114989	-2.96851	0.00299249	0.0123272	ENO1
ENSG00000074842.7	2529.45	0.399403	0.137072	2.91382	0.00357033	0.0142714	MYDGF
ENSG00000074855.10	148.474	-0.122343	0.197501	-0.619457	0.535615	0.693291	ANO8
ENSG00000074935.13	161.398	0.0498571	0.201893	0.246948	0.804949	0.887536	TUBE1
ENSG00000074964.16	92.7679	-0.83882	0.227203	-3.69194	0.000222549	0.00130897	ARHGEF10L
ENSG00000075089.9	235.596	0.477092	0.171574	2.78068	0.00542446	0.0203093	ACTR6
ENSG00000075131.9	70.2801	-1.2168	0.291484	-4.17452	2.9862e-05	0.000219618	TIPIN
ENSG00000075142.13	395.276	-0.253353	0.161146	-1.5722	0.115905	0.237372	SRI
ENSG00000075151.20	2085.54	0.0961107	0.104213	0.922252	0.356397	0.532583	EIF4G3
ENSG00000075188.8	255.502	0.0663286	0.148801	0.445753	0.655775	0.786233	NUP37
ENSG00000075213.10	3293.29	0.714193	0.144057	4.95773	7.13225e-07	7.16804e-06	SEMA3A
ENSG00000075218.18	252.026	-0.290678	0.18137	-1.60268	0.109006	0.2267	GTSE1
ENSG00000075223.13	1239.25	0.493593	0.172339	2.86408	0.00418219	0.0163324	SEMA3C
ENSG00000075234.16	681.066	0.211335	0.117921	1.79217	0.0731052	0.166876	TTC38
ENSG00000075239.13	495.434	-0.0155645	0.133498	-0.11659	0.907185	0.949588	ACAT1
ENSG00000075240.16	267.511	0.838982	0.184833	4.53914	5.64846e-06	4.80886e-05	GRAMD4
ENSG00000075275.16	18.905	-0.268494	0.500279	-0.536688	0.591483	0.737347	CELSR1
ENSG00000075292.18	1058.47	0.044778	0.10156	0.440901	0.659285	0.789001	ZNF638
ENSG00000075303.12	189.829	-0.150531	0.186907	-0.805379	0.420601	0.595748	SLC25A40
ENSG00000075336.11	196.942	-0.0630188	0.171069	-0.368381	0.712589	0.825392	TIMM21
ENSG00000075391.16	434.155	-0.120891	0.160748	-0.752052	0.45202	0.625267	RASAL2
ENSG00000075399.13	201.118	0.220003	0.184564	1.19202	0.233254	0.395251	VPS9D1
ENSG00000075407.18	236.74	-0.23106	0.172138	-1.3423	0.1795	0.327317	ZNF37A
ENSG00000075413.17	649.813	-0.156664	0.110991	-1.4115	0.158096	0.298529	MARK3
ENSG00000075415.12	3840.66	-0.0882179	0.0943182	-0.935323	0.349622	0.525289	SLC25A3
ENSG00000075420.12	2160.43	-0.00624563	0.140106	-0.0445778	0.964444	0.982566	FNDC3B
ENSG00000075426.11	2564.65	1.00334	0.108335	9.26138	2.01806e-20	1.10663e-18	FOSL2
ENSG00000075539.14	505.618	-0.425902	0.166602	-2.5564	0.0105762	0.0354637	FRYL
ENSG00000075568.16	897.108	-0.196562	0.124303	-1.58132	0.113805	0.23407	TMEM131
ENSG00000075618.17	3002.7	-0.420389	0.102391	-4.10571	4.03071e-05	0.000287634	FSCN1
ENSG00000075624.13	42886.8	0.30515	0.138044	2.21053	0.0270684	0.0760975	ACTB
ENSG00000075643.5	39.9338	1.11073	0.367609	3.0215	0.00251528	0.0106235	MOCOS
ENSG00000075651.15	262.789	0.283888	0.177443	1.59988	0.109624	0.227515	PLD1
ENSG00000075702.16	170.452	-0.518061	0.219698	-2.35806	0.0183707	0.0556717	WDR62
ENSG00000075711.20	573.316	-0.0902257	0.126424	-0.713677	0.475427	0.645478	DLG1
ENSG00000075785.12	2867.2	-0.469091	0.0817841	-5.73573	9.70957e-09	1.36483e-07	RAB7A
ENSG00000075790.10	546.776	-0.699955	0.15947	-4.38927	1.13731e-05	9.15817e-05	BCAP29
ENSG00000075826.16	158.516	0.493542	0.193113	2.55571	0.010597	0.035517	SEC31B
ENSG00000075856.11	527.675	-0.121657	0.12243	-0.993689	0.320374	0.494482	SART3
ENSG00000075914.12	254.357	0.853454	0.162591	5.24909	1.52856e-07	1.72747e-06	EXOSC7
ENSG00000075945.12	361.73	-0.318075	0.140475	-2.26428	0.0235568	0.068029	KIFAP3
ENSG00000075975.15	557.399	0.260914	0.118638	2.19925	0.0278603	0.0778987	MKRN2
ENSG00000076003.4	409.129	-0.960094	0.147421	-6.5126	7.38628e-11	1.43208e-09	MCM6
ENSG00000076043.9	1533.35	0.611447	0.115899	5.27568	1.32262e-07	1.5067e-06	REXO2
ENSG00000076053.10	266.853	0.0904247	0.188157	0.480582	0.630814	0.767729	RBM7
ENSG00000076067.12	1241.76	-0.507287	0.12847	-3.94867	7.85872e-05	0.000522538	RBMS2
ENSG00000076108.11	1637.63	0.326786	0.12885	2.53618	0.0112069	0.0371212	BAZ2A
ENSG00000076201.14	612.23	-0.227374	0.126176	-1.80203	0.0715399	0.164248	PTPN23
ENSG00000076242.14	390.921	-0.0786067	0.145559	-0.540032	0.589175	0.735869	MLH1
ENSG00000076248.10	152.556	-0.851409	0.178502	-4.76975	1.84459e-06	1.72186e-05	UNG
ENSG00000076321.10	379.721	0.229112	0.141804	1.61569	0.106161	0.222278	KLHL20
ENSG00000076344.15	21.495	0.622707	0.524591	1.18703	0.235214	0.39736	RGS11
ENSG00000076351.12	318.222	1.47175	0.183046	8.04036	8.9576e-16	2.96981e-14	SLC46A1
ENSG00000076356.6	34.0621	-0.318335	0.389126	-0.818078	0.413313	0.588808	PLXNA2
ENSG00000076382.16	529.719	-0.18756	0.138544	-1.3538	0.175801	0.322202	SPAG5
ENSG00000076513.16	1115.18	-0.660555	0.0964567	-6.8482	7.47841e-12	1.64662e-10	ANKRD13A
ENSG00000076554.15	11.1583	5.73283	1.57826	3.63237	0.000280831	0.001614	TPD52
ENSG00000076555.15	99.8418	0.234549	0.248502	0.943849	0.345247	0.521159	ACACB
ENSG00000076604.14	345.897	-0.409788	0.149289	-2.74492	0.0060525	0.0223303	TRAF4
ENSG00000076641.4	519.611	-1.30081	0.157903	-8.23802	1.75091e-16	6.29716e-15	PAG1
ENSG00000076650.6	83.9752	-0.178671	0.242197	-0.737707	0.460693	0.632733	GPATCH1
ENSG00000076662.9	126.16	0.962406	0.229652	4.19071	2.78078e-05	0.000206298	ICAM3
ENSG00000076685.18	628.779	-0.665951	0.12287	-5.41998	5.96043e-08	7.19944e-07	NT5C2
ENSG00000076706.16	387.751	0.529079	0.172649	3.06447	0.00218055	0.00940991	MCAM
ENSG00000076716.8	9.12506	-1.03038	0.711995	-1.44717	0.147849	0.284266	GPC4
ENSG00000076770.14	10.7021	-1.59018	0.622622	-2.554	0.0106494	0.0356516	MBNL3
ENSG00000076924.11	369.039	0.283603	0.152257	1.86267	0.0625092	0.148347	XAB2
ENSG00000076928.17	761.321	0.318533	0.119267	2.67075	0.00756824	0.0268809	ARHGEF1
ENSG00000076944.15	7.18441	-0.154973	0.83562	-0.185459	0.852869	0.916207	STXBP2
ENSG00000076984.17	284.309	0.251744	0.152001	1.6562	0.0976808	0.208735	MAP2K7
ENSG00000077044.10	215.023	-0.510791	0.177213	-2.88235	0.00394722	0.015558	DGKD
ENSG00000077092.18	7.91803	-2.15095	0.839021	-2.56364	0.0103579	0.0348943	RARB
ENSG00000077097.15	1527.87	-0.173149	0.105175	-1.6463	0.0997024	0.211613	TOP2B
ENSG00000077147.14	3059.56	0.127728	0.128833	0.991422	0.321479	0.495896	TM9SF3
ENSG00000077150.18	314.492	-0.416321	0.143946	-2.8922	0.00382558	0.0151531	NFKB2
ENSG00000077152.9	193.504	-0.329662	0.163803	-2.01255	0.0441622	0.112811	UBE2T
ENSG00000077157.21	225.985	0.333455	0.191266	1.74341	0.0812623	0.181391	PPP1R12B
ENSG00000077232.17	2241.26	0.214163	0.0996574	2.14899	0.0316352	0.086328	DNAJC10
ENSG00000077235.17	1462.01	0.101487	0.104309	0.97295	0.330578	0.506276	GTF3C1
ENSG00000077238.13	440.868	-1.06867	0.145318	-7.35399	1.92383e-13	4.99019e-12	IL4R
ENSG00000077254.14	774.848	-0.186367	0.145267	-1.28293	0.199517	0.353754	USP33
ENSG00000077274.8	5.34669	2.4169	1.92395	1.25621	0.209038	0.365468	CAPN6
ENSG00000077312.8	393.431	0.178204	0.135185	1.31823	0.187428	0.338013	SNRPA
ENSG00000077348.8	55.5992	-0.177332	0.300928	-0.589282	0.555672	0.708796	EXOSC5
ENSG00000077380.15	1012.52	-0.375629	0.0999831	-3.75693	0.000172011	0.00104629	DYNC1I2
ENSG00000077420.15	231.502	-0.6037	0.166257	-3.63112	0.000282197	0.00162081	APBB1IP
ENSG00000077454.15	161.182	-0.240267	0.215661	-1.11409	0.265239	0.432598	LRCH4
ENSG00000077458.12	158.428	0.118253	0.223238	0.52972	0.596306	0.741501	FAM76B
ENSG00000077463.14	135.555	-0.154137	0.22642	-0.680757	0.496025	0.661826	SIRT6
ENSG00000077514.8	176.74	-1.02065	0.186232	-5.48052	4.24085e-08	5.27255e-07	POLD3
ENSG00000077549.17	3312	-0.084805	0.105988	-0.800134	0.423633	0.598514	CAPZB
ENSG00000077585.13	413.176	-0.441393	0.146103	-3.02111	0.0025185	0.0106329	GPR137B
ENSG00000077616.10	7.04946	2.57116	1.25799	2.04386	0.0409671	0.106264	NAALAD2
ENSG00000077684.15	372.522	-0.385865	0.14466	-2.6674	0.00764412	0.0270735	JADE1
ENSG00000077713.18	230.708	-0.0933245	0.162756	-0.5734	0.566374	0.717772	SLC25A43
ENSG00000077721.15	884.651	-0.285816	0.103514	-2.76114	0.00575994	0.0213382	UBE2A
ENSG00000077782.19	1858.73	-0.501504	0.102517	-4.89192	9.98559e-07	9.83019e-06	FGFR1
ENSG00000077942.18	1986.28	0.916785	0.136505	6.71612	1.86628e-11	3.91782e-10	FBLN1
ENSG00000077943.7	42.4018	-0.823383	0.310551	-2.65137	0.00801668	0.0281992	ITGA8
ENSG00000078018.19	347.619	2.39205	0.216453	11.0511	2.16534e-28	2.09587e-26	MAP2
ENSG00000078043.15	241.845	-0.159872	0.166767	-0.958651	0.337734	0.514069	PIAS2
ENSG00000078053.16	6.79955	-0.240623	0.895183	-0.268798	0.788085	0.875974	AMPH
ENSG00000078061.12	496.15	-0.0400703	0.146443	-0.273623	0.784374	0.873937	ARAF
ENSG00000078070.12	120.416	-0.552836	0.210652	-2.6244	0.00868018	0.0300493	MCCC1
ENSG00000078098.13	1048.02	-0.365733	0.104854	-3.48801	0.00048663	0.00259548	FAP
ENSG00000078114.18	6.31025	2.12036	1.28813	1.64608	0.099748	0.211678	NEBL
ENSG00000078124.11	239.015	-0.0673805	0.180262	-0.373792	0.708559	0.822499	ACER3
ENSG00000078140.13	750.072	-0.0130902	0.142238	-0.0920302	0.926674	0.960714	UBE2K
ENSG00000078142.12	544.907	-0.447098	0.120098	-3.72279	0.000197032	0.00118006	PIK3C3
ENSG00000078177.13	124.443	0.0917342	0.234965	0.390416	0.696229	0.814489	N4BP2
ENSG00000078237.6	306.912	0.0451743	0.148754	0.303684	0.761369	0.858966	TIGAR
ENSG00000078246.16	522.661	-0.0931015	0.118852	-0.783343	0.433426	0.608061	TULP3
ENSG00000078269.14	614.355	-0.825431	0.149039	-5.53836	3.05318e-08	3.94208e-07	SYNJ2
ENSG00000078295.16	19.3426	0.0375754	0.546892	0.0687073	0.945223	0.972022	ADCY2
ENSG00000078304.19	1067.06	0.246015	0.107589	2.28662	0.022218	0.0650088	PPP2R5C
ENSG00000078319.9	108.036	0.163136	0.232389	0.701998	0.482681	0.651319	PMS2P1
ENSG00000078369.17	4813.74	-0.157519	0.0798701	-1.97219	0.0485881	0.121466	GNB1
ENSG00000078399.17	328.04	0.234734	0.141858	1.65472	0.0979822	0.209224	HOXA9
ENSG00000078401.6	348.019	-0.597398	0.174763	-3.41834	0.000630043	0.00326031	EDN1
ENSG00000078403.16	288.287	0.0828536	0.150334	0.55113	0.581545	0.730006	MLLT10
ENSG00000078487.17	28.7394	1.10126	0.433102	2.54274	0.0109988	0.0365328	ZCWPW1
ENSG00000078618.21	2688.87	-0.0367941	0.0884689	-0.415898	0.677484	0.801598	NRDC
ENSG00000078668.13	895.043	-0.207088	0.108852	-1.90246	0.0571106	0.137973	VDAC3
ENSG00000078674.17	950.533	-0.501163	0.117073	-4.28076	1.86259e-05	0.000143879	PCM1
ENSG00000078687.17	179.704	-0.331524	0.230102	-1.44077	0.14965	0.286735	TNRC6C
ENSG00000078699.21	182.003	-0.107428	0.173977	-0.617486	0.536914	0.694257	CBFA2T2
ENSG00000078725.12	4.84424	-2.47117	1.91386	-1.2912	0.196635	#N/A	BRINP1
ENSG00000078747.14	1040.33	0.190719	0.123143	1.54876	0.121439	0.24573	ITCH
ENSG00000078804.12	606.309	-0.633861	0.1322	-4.7947	1.62919e-06	1.5347e-05	TP53INP2
ENSG00000078808.16	3391.97	0.139441	0.102885	1.35532	0.175316	0.321803	SDF4
ENSG00000078814.15	2.74765	2.55951	1.81837	1.40759	0.159254	#N/A	MYH7B
ENSG00000078902.15	500.354	-0.30818	0.122835	-2.50889	0.0121113	0.0395392	TOLLIP
ENSG00000078967.12	132.36	-0.276673	0.22281	-1.24174	0.214331	0.37269	UBE2D4
ENSG00000079102.16	231.135	0.478112	0.174266	2.74357	0.00607748	0.0223995	RUNX1T1
ENSG00000079134.11	179.006	-0.0616599	0.180886	-0.340877	0.733196	0.839819	THOC1
ENSG00000079150.17	1562.83	1.06488	0.12528	8.49998	1.89628e-17	7.66055e-16	FKBP7
ENSG00000079156.16	197.773	-1.3294	0.183403	-7.2485	4.21416e-13	1.05515e-11	OSBPL6
ENSG00000079246.15	3098.5	-0.256977	0.0849261	-3.02588	0.00247907	0.0104949	XRCC5
ENSG00000079257.7	69.1232	-0.176547	0.27202	-0.649023	0.516324	0.678489	LXN
ENSG00000079263.18	2.4674	-1.89155	1.22667	-1.54202	0.123069	#N/A	SP140
ENSG00000079277.19	222.713	-0.027688	0.177834	-0.155695	0.876273	0.93081	MKNK1
ENSG00000079308.16	1509.22	-1.3174	0.138906	-9.48409	2.44503e-21	1.39377e-19	TNS1
ENSG00000079313.13	252.154	-0.183804	0.160109	-1.14799	0.250972	0.417139	REXO1
ENSG00000079332.14	2140.52	0.684568	0.0981901	6.97186	3.12783e-12	7.17163e-11	SAR1A
ENSG00000079335.18	31.565	-0.950088	0.381004	-2.49364	0.012644	0.040978	CDC14A
ENSG00000079337.15	64.2193	0.199988	0.262871	0.760784	0.446786	0.620766	RAPGEF3
ENSG00000079385.21	3.00155	-1.46468	2.21899	-0.660065	0.509212	#N/A	CEACAM1
ENSG00000079387.13	306.367	-0.190688	0.151072	-1.26224	0.206864	0.362659	SENP1
ENSG00000079432.7	600.155	-0.398127	0.142471	-2.79445	0.00519882	0.0195661	CIC
ENSG00000079435.9	54.025	0.899462	0.30702	2.92965	0.00339339	0.0136893	LIPE
ENSG00000079459.12	1715.19	-0.333359	0.10353	-3.21992	0.00128224	0.00596149	FDFT1
ENSG00000079462.7	81.2967	-1.61246	0.259537	-6.21282	5.20425e-10	8.84048e-09	PAFAH1B3
ENSG00000079482.12	269.97	0.392068	0.164693	2.3806	0.0172846	0.0529817	OPHN1
ENSG00000079616.12	457.061	-0.414126	0.160302	-2.58341	0.00978277	0.0332517	KIF22
ENSG00000079691.17	2.372	-0.865024	1.28213	-0.674679	0.49988	#N/A	CARMIL1
ENSG00000079739.15	484.629	0.745487	0.142425	5.23424	1.65667e-07	1.86514e-06	PGM1
ENSG00000079785.14	1600.97	0.213762	0.0867771	2.46335	0.0137645	0.0439672	DDX1
ENSG00000079805.16	1417.67	-0.0980735	0.105379	-0.930674	0.352022	0.52796	DNM2
ENSG00000079819.18	824.119	-0.526772	0.127026	-4.14697	3.36901e-05	0.000244038	EPB41L2
ENSG00000079841.18	2.25878	-1.18888	1.25301	-0.948813	0.342716	#N/A	RIMS1
ENSG00000079931.14	333.894	-0.237476	0.158869	-1.4948	0.134968	0.265499	MOXD1
ENSG00000079950.13	491.491	-0.259183	0.136402	-1.90013	0.0574155	0.138585	STX7
ENSG00000079974.17	155.733	0.164483	0.193661	0.849335	0.395695	0.571586	RABL2B
ENSG00000079999.13	739.114	0.046571	0.117088	0.397744	0.690819	0.810527	KEAP1
ENSG00000080189.14	582.745	0.360811	0.12442	2.89995	0.00373217	0.0148238	SLC35C2
ENSG00000080200.9	392.215	-0.138917	0.154705	-0.897952	0.369211	0.545294	CRYBG3
ENSG00000080224.17	7.90833	-1.36918	0.757426	-1.80767	0.0706581	0.162889	EPHA6
ENSG00000080298.15	48.006	0.865075	0.348444	2.48268	0.0130399	0.0420344	RFX3
ENSG00000080345.17	480.869	-0.498743	0.16665	-2.99276	0.00276467	0.0115104	RIF1
ENSG00000080371.5	525.445	-0.171595	0.14496	-1.18374	0.236517	0.398952	RAB21
ENSG00000080493.15	778.616	-0.483128	0.136749	-3.53294	0.000410966	0.00224932	SLC4A4
ENSG00000080503.22	752.913	-0.144803	0.113267	-1.27842	0.2011	0.355686	SMARCA2
ENSG00000080546.13	261.926	0.489166	0.176638	2.76931	0.00561746	0.0209233	SESN1
ENSG00000080561.13	102.621	0.312123	0.227277	1.37332	0.169654	0.314474	MID2
ENSG00000080573.6	948.449	-1.11877	0.123826	-9.03502	1.63979e-19	8.21148e-18	COL5A3
ENSG00000080603.16	80.7876	0.0232715	0.25134	0.0925898	0.926229	0.96046	SRCAP
ENSG00000080608.9	391.431	-0.0166763	0.139754	-0.119326	0.905017	0.948213	PUM3
ENSG00000080709.14	34.8035	-0.574716	0.372564	-1.54259	0.122929	0.248106	KCNN2
ENSG00000080802.18	254.151	0.0251188	0.154254	0.162841	0.870644	0.927158	CNOT4
ENSG00000080815.18	840.481	-0.239822	0.10867	-2.20688	0.0273226	0.0766627	PSEN1
ENSG00000080819.6	319.674	-0.16308	0.158624	-1.02809	0.303906	0.476821	CPOX
ENSG00000080822.16	869.14	0.535827	0.137579	3.89468	9.83264e-05	0.000639553	CLDND1
ENSG00000080823.22	123.688	-0.432923	0.204482	-2.11717	0.0342451	0.0921079	MOK
ENSG00000080824.18	8138.21	-0.633988	0.105528	-6.00778	1.88076e-09	2.97773e-08	HSP90AA1
ENSG00000080839.11	127.549	-1.44251	0.21265	-6.7835	1.17301e-11	2.5137e-10	RBL1
ENSG00000080845.17	858.694	-0.810646	0.127073	-6.37938	1.77801e-10	3.24587e-09	DLGAP4
ENSG00000080947.14	71.0845	0.18731	0.262329	0.714027	0.47521	0.645277	CROCCP3
ENSG00000080986.12	249.576	-0.113226	0.173819	-0.6514	0.514788	0.677645	NDC80
ENSG00000081014.10	269	-0.00196818	0.155219	-0.01268	0.989883	0.994952	AP4E1
ENSG00000081019.13	188	0.370887	0.233859	1.58595	0.112752	0.232733	RSBN1
ENSG00000081026.18	150.406	-0.253672	0.206409	-1.22898	0.21908	0.378033	MAGI3
ENSG00000081059.19	22.1787	-2.65723	0.475125	-5.59269	2.23576e-08	2.95005e-07	TCF7
ENSG00000081087.14	570.19	0.106152	0.14842	0.715211	0.474479	0.644739	OSTM1
ENSG00000081148.11	6.03347	0.721526	0.896108	0.805177	0.420717	0.595772	IMPG2
ENSG00000081154.11	1224.28	0.150996	0.131952	1.14432	0.252491	0.418795	PCNP
ENSG00000081177.18	304.016	0.236432	0.143459	1.64808	0.0993367	0.211023	EXD2
ENSG00000081181.7	14.7773	-0.385073	0.640724	-0.600996	0.547842	0.702178	ARG2
ENSG00000081189.15	84.0339	-0.819899	0.241986	-3.3882	0.000703518	0.00358521	MEF2C
ENSG00000081237.18	10.0411	0.761655	0.710244	1.07239	0.283547	0.453964	PTPRC
ENSG00000081307.12	611.221	0.210375	0.116487	1.80599	0.0709195	0.163318	UBA5
ENSG00000081320.10	158.543	-0.311282	0.194014	-1.60443	0.10862	0.226095	STK17B
ENSG00000081377.16	215.929	-0.358676	0.179525	-1.99792	0.0457256	0.115856	CDC14B
ENSG00000081386.12	150.554	0.318578	0.209929	1.51755	0.129128	0.25715	ZNF510
ENSG00000081665.13	85.8225	0.536861	0.253958	2.11398	0.0345172	0.0926153	ZNF506
ENSG00000081692.12	154.453	-0.191506	0.226946	-0.84384	0.398759	0.574621	JMJD4
ENSG00000081721.11	137.973	-0.356795	0.204453	-1.74512	0.0809642	0.18091	DUSP12
ENSG00000081760.16	388.079	-0.0904758	0.151962	-0.595384	0.551587	0.704792	AACS
ENSG00000081791.8	525.716	0.40772	0.11579	3.5212	0.000429591	0.00233795	KIAA0141
ENSG00000081803.15	117.726	0.55857	0.222833	2.50667	0.0121874	0.0397572	CADPS2
ENSG00000081818.3	4.28244	-1.59982	1.22846	-1.3023	0.192815	#N/A	PCDHB4
ENSG00000081853.14	37.7118	0.223157	0.365466	0.610608	0.541459	0.697546	PCDHGA2
ENSG00000081870.11	183.541	-0.260577	0.184121	-1.41524	0.156997	0.297101	HSPB11
ENSG00000081913.13	61.8618	-1.11331	0.310985	-3.57994	0.000343674	0.00192783	PHLPP1
ENSG00000081923.11	287.711	-2.00404	0.164378	-12.1916	3.44485e-34	4.73158e-32	ATP8B1
ENSG00000082014.16	241.049	0.310052	0.163628	1.89486	0.0581107	0.139959	SMARCD3
ENSG00000082068.8	226.854	0.0817811	0.161993	0.504844	0.613668	0.755341	WDR70
ENSG00000082126.17	35.7851	-0.412979	0.387822	-1.06487	0.286937	0.457664	MPP4
ENSG00000082146.12	280.752	0.00828001	0.147693	0.0560622	0.955292	0.977634	STRADB
ENSG00000082153.17	1690.11	-0.0721745	0.0911557	-0.791771	0.428494	0.602902	BZW1
ENSG00000082175.14	558.397	0.46607	0.174537	2.67033	0.00757775	0.0269046	PGR
ENSG00000082196.20	7.63845	1.01796	0.758695	1.34173	0.179685	0.327572	C1QTNF3
ENSG00000082212.12	228.57	-0.483011	0.16516	-2.9245	0.00345006	0.0138675	ME2
ENSG00000082213.17	388.913	0.26244	0.145699	1.80124	0.0716643	0.164472	C5orf22
ENSG00000082258.12	379.855	0.0870478	0.161298	0.53967	0.589425	0.735998	CCNT2
ENSG00000082269.16	279.46	0.755333	0.193219	3.9092	9.26006e-05	0.000606213	FAM135A
ENSG00000082293.12	2.76293	0.641316	1.31183	0.488872	0.624932	#N/A	COL19A1
ENSG00000082438.15	55.0789	-0.591334	0.293462	-2.01503	0.0439018	0.112321	COBLL1
ENSG00000082458.11	156.761	-1.09662	0.188153	-5.82835	5.59786e-09	8.15478e-08	DLG3
ENSG00000082482.13	1269.4	0.803797	0.106882	7.52042	5.46002e-14	1.52016e-12	KCNK2
ENSG00000082497.11	166.335	-0.115125	0.200609	-0.573877	0.566051	0.717554	SERTAD4
ENSG00000082512.14	209.523	-0.273761	0.169721	-1.61301	0.106742	0.223204	TRAF5
ENSG00000082515.17	214.57	0.135469	0.166264	0.814783	0.415196	0.590296	MRPL22
ENSG00000082516.8	268.389	-0.169022	0.165484	-1.02138	0.307074	0.480432	GEMIN5
ENSG00000082641.15	4346.63	-0.00668988	0.0863162	-0.0775043	0.938222	0.967401	NFE2L1
ENSG00000082701.14	1095.63	-0.170873	0.137291	-1.2446	0.213278	0.371215	GSK3B
ENSG00000082781.11	5282.18	-0.550691	0.0997374	-5.52141	3.36299e-08	4.28454e-07	ITGB5
ENSG00000082805.19	1032.97	-0.122033	0.139206	-0.876632	0.380687	0.557417	ERC1
ENSG00000082898.16	2038.95	-0.329906	0.139914	-2.35791	0.018378	0.0556823	XPO1
ENSG00000082996.19	402.62	0.158406	0.141417	1.12013	0.262659	0.430143	RNF13
ENSG00000083067.22	2.9583	-0.0646276	1.71421	-0.0377011	0.969926	#N/A	TRPM3
ENSG00000083093.9	133.84	-0.61283	0.194417	-3.15214	0.0016208	0.00728201	PALB2
ENSG00000083097.14	212.528	-0.142938	0.17738	-0.805832	0.42034	0.595567	DOPEY1
ENSG00000083099.10	430.566	-0.214897	0.142007	-1.51328	0.130207	0.258697	LYRM2
ENSG00000083123.14	114.881	0.333318	0.206712	1.61247	0.106859	0.223254	BCKDHB
ENSG00000083168.9	671.822	-0.236652	0.169611	-1.39526	0.162936	0.305058	KAT6A
ENSG00000083223.17	806.952	0.416043	0.148232	2.8067	0.00500513	0.0189559	ZCCHC6
ENSG00000083290.19	279.655	-0.211207	0.154908	-1.36344	0.172745	0.318544	ULK2
ENSG00000083312.17	4930.06	1.05502	0.159367	6.62003	3.59131e-11	7.24389e-10	TNPO1
ENSG00000083444.16	10261.9	0.0583098	0.0909484	0.641131	0.521438	0.682851	PLOD1
ENSG00000083454.21	4.16722	-1.29249	1.06368	-1.21511	0.224325	#N/A	P2RX5
ENSG00000083457.11	199.722	-0.0364421	0.196087	-0.185847	0.852565	0.916002	ITGAE
ENSG00000083520.14	591.528	0.198244	0.11928	1.662	0.0965121	0.20682	DIS3
ENSG00000083535.15	250.008	0.560789	0.152731	3.67174	0.000240903	0.0014049	PIBF1
ENSG00000083544.13	149.227	0.216095	0.184836	1.16911	0.242358	0.406334	TDRD3
ENSG00000083635.7	69.0599	-0.511223	0.24742	-2.06622	0.0388078	0.101889	NUFIP1
ENSG00000083642.18	457.415	0.00520599	0.141723	0.0367335	0.970697	0.985423	PDS5B
ENSG00000083720.12	641.363	-0.38032	0.112898	-3.36872	0.000755191	0.00380817	OXCT1
ENSG00000083750.12	231.083	0.145708	0.178787	0.814982	0.415083	0.59028	RRAGB
ENSG00000083782.7	23.4923	0.845001	0.80432	1.05058	0.293453	0.46544	EPYC
ENSG00000083799.17	583.166	-0.863483	0.122135	-7.06991	1.55032e-12	3.67139e-11	CYLD
ENSG00000083807.9	14.5844	1.01697	0.603191	1.68599	0.0917978	0.199144	SLC27A5
ENSG00000083812.11	98.3251	-0.267431	0.227985	-1.17302	0.240789	0.404298	ZNF324
ENSG00000083814.13	20.8997	0.0904476	0.445497	0.203026	0.839114	0.908137	ZNF671
ENSG00000083817.8	50.6404	-0.612485	0.295564	-2.07226	0.0382413	0.100697	ZNF416
ENSG00000083828.15	42.7917	0.0951587	0.311807	0.305185	0.760225	0.858233	ZNF586
ENSG00000083838.15	107.115	0.375096	0.225839	1.66091	0.0967325	0.2072	ZNF446
ENSG00000083844.10	245.408	0.265216	0.166418	1.59367	0.11101	0.22996	ZNF264
ENSG00000083845.8	2879.7	0.0897777	0.145833	0.615621	0.538145	0.69513	RPS5
ENSG00000083857.13	7741.23	-0.0530711	0.148451	-0.357498	0.720719	0.831204	FAT1
ENSG00000083896.12	723.591	-0.0891196	0.113581	-0.784635	0.432667	0.607233	YTHDC1
ENSG00000083937.8	409.171	0.0884155	0.162972	0.542521	0.58746	0.734236	CHMP2B
ENSG00000084070.11	402.261	0.0228168	0.135073	0.168922	0.865858	0.923966	SMAP2
ENSG00000084072.16	393.326	0.335629	0.138936	2.41571	0.0157046	0.0490136	PPIE
ENSG00000084073.8	888.529	0.129059	0.148307	0.870214	0.384183	0.559782	ZMPSTE24
ENSG00000084090.13	1340.3	0.0640323	0.0993126	0.644755	0.519086	0.681002	STARD7
ENSG00000084092.6	197.705	-0.0564533	0.183774	-0.307189	0.7587	0.857337	NOA1
ENSG00000084093.16	499.355	-0.412055	0.168725	-2.44217	0.0145991	0.0460998	REST
ENSG00000084112.14	1505.74	-0.436076	0.130589	-3.33929	0.000839916	0.00417123	SSH1
ENSG00000084207.15	2620.92	0.13305	0.119025	1.11784	0.263636	0.431084	GSTP1
ENSG00000084234.16	4822.39	-0.0584296	0.0817755	-0.714513	0.47491	0.64493	APLP2
ENSG00000084444.13	189.154	0.734111	0.173831	4.22313	2.40928e-05	0.000180878	FAM234B
ENSG00000084453.16	2.21029	3.99257	1.90919	2.09124	0.036507	#N/A	SLCO1A2
ENSG00000084463.7	587.162	-0.157755	0.119316	-1.32217	0.186113	0.336276	WBP11
ENSG00000084623.11	1514.23	0.0745139	0.116748	0.638243	0.523315	0.684054	EIF3I
ENSG00000084628.9	17.4652	2.46999	0.983032	2.51263	0.0119835	0.0391984	NKAIN1
ENSG00000084636.17	1595.29	0.0702815	0.110001	0.638917	0.522877	0.683826	COL16A1
ENSG00000084652.15	1566.09	0.00625508	0.0959127	0.0652164	0.948002	0.973934	TXLNA
ENSG00000084676.15	372.53	-0.33854	0.156408	-2.16447	0.0304282	0.0836545	NCOA1
ENSG00000084693.15	347.017	0.737762	0.163667	4.5077	6.55328e-06	5.51087e-05	AGBL5
ENSG00000084710.13	6.81095	-0.182751	0.778151	-0.234852	0.814323	0.893257	EFR3B
ENSG00000084731.14	263.69	-0.906119	0.170616	-5.31087	1.09102e-07	1.26893e-06	KIF3C
ENSG00000084733.10	1144.4	-0.232236	0.11384	-2.04001	0.041349	0.107043	RAB10
ENSG00000084734.8	5.18405	0.693439	0.957986	0.723851	0.469157	0.639816	GCKR
ENSG00000084754.10	1613.49	-0.270235	0.104318	-2.5905	0.00958367	0.0326983	HADHA
ENSG00000084764.10	108.634	-0.178127	0.231922	-0.768043	0.442461	0.617195	MAPRE3
ENSG00000084774.13	985.951	-0.103734	0.106951	-0.969926	0.332083	0.508041	CAD
ENSG00000085063.14	11184.6	-0.0051065	0.0799459	-0.0638744	0.94907	0.974337	CD59
ENSG00000085117.11	874.519	-0.833957	0.101423	-8.22258	1.99173e-16	7.12773e-15	CD82
ENSG00000085185.15	255.676	0.0337835	0.182831	0.18478	0.853402	0.916373	BCORL1
ENSG00000085224.21	1287.71	-0.0816658	0.170201	-0.479821	0.631355	0.767935	ATRX
ENSG00000085231.13	168.253	0.176623	0.197405	0.894725	0.370934	0.547275	AK6
ENSG00000085274.15	255.508	0.355786	0.177244	2.00733	0.044715	0.113956	MYNN
ENSG00000085276.17	21.4667	-0.013704	0.481383	-0.0284679	0.977289	0.988911	MECOM
ENSG00000085365.17	488.477	0.333248	0.204563	1.62907	0.103298	0.217579	SCAMP1
ENSG00000085377.13	480.076	0.00214149	0.131922	0.016233	0.987048	0.993721	PREP
ENSG00000085382.11	220.179	-0.171301	0.162595	-1.05354	0.292091	0.463936	HACE1
ENSG00000085415.15	248.537	-0.262994	0.158439	-1.65991	0.0969331	0.207475	SEH1L
ENSG00000085433.15	283.619	-0.657351	0.164245	-4.00226	6.27402e-05	0.000428022	WDR47
ENSG00000085449.14	834.446	0.054805	0.133279	0.411204	0.680923	0.804083	WDFY1
ENSG00000085465.12	27.8382	1.26994	0.517823	2.45246	0.0141884	0.0451113	OVGP1
ENSG00000085491.15	581.364	-0.481357	0.143006	-3.366	0.000762668	0.00383648	SLC25A24
ENSG00000085511.19	373.077	0.0305745	0.138299	0.221076	0.825033	0.89998	MAP3K4
ENSG00000085514.15	6.80053	1.11504	1.0665	1.04551	0.295788	0.468106	PILRA
ENSG00000085563.14	2.32029	-2.0264	1.42312	-1.42392	0.15447	#N/A	ABCB1
ENSG00000085644.13	117.463	-0.544532	0.217438	-2.50431	0.012269	0.0399691	ZNF213
ENSG00000085662.13	1676.13	-1.04619	0.124491	-8.40377	4.32376e-17	1.65844e-15	AKR1B1
ENSG00000085719.12	1277.12	0.0667185	0.13343	0.500027	0.617056	0.758023	CPNE3
ENSG00000085721.12	438.737	-0.132926	0.12081	-1.10029	0.271207	0.439845	RRN3
ENSG00000085733.15	4016.67	-0.529138	0.093557	-5.65578	1.55137e-08	2.10875e-07	CTTN
ENSG00000085741.12	4.87941	-1.45444	0.980459	-1.48342	0.137962	#N/A	WNT11
ENSG00000085760.14	303.964	-0.194267	0.144585	-1.34362	0.179073	0.326745	MTIF2
ENSG00000085788.13	374.594	0.0526821	0.146484	0.359644	0.719113	0.830215	DDHD2
ENSG00000085831.15	3.51443	-3.39972	1.40258	-2.4239	0.015355	#N/A	TTC39A
ENSG00000085832.16	495.472	-0.24844	0.136436	-1.82092	0.0686185	0.159153	EPS15
ENSG00000085840.12	69.079	-0.922811	0.277266	-3.32826	0.000873916	0.00432371	ORC1
ENSG00000085871.8	55.4805	-0.15662	0.325545	-0.481101	0.630445	0.76754	MGST2
ENSG00000085872.14	301.1	-0.237175	0.149637	-1.585	0.112966	0.233068	CHERP
ENSG00000085978.21	372.864	0.0505518	0.135606	0.372785	0.709308	0.823113	ATG16L1
ENSG00000085982.13	476.687	-0.494376	0.132093	-3.74263	0.000182106	0.00109888	USP40
ENSG00000085998.13	1398.01	0.568238	0.106383	5.34142	9.22192e-08	1.0857e-06	POMGNT1
ENSG00000085999.11	84.6318	-1.09743	0.246866	-4.44546	8.77059e-06	7.19508e-05	RAD54L
ENSG00000086015.20	1655.44	0.291183	0.107575	2.70678	0.0067939	0.0246495	MAST2
ENSG00000086061.15	1793.09	-0.817556	0.0990004	-8.25811	1.47995e-16	5.38985e-15	DNAJA1
ENSG00000086062.12	2390.53	0.445282	0.108022	4.12214	3.7537e-05	0.000269601	B4GALT1
ENSG00000086065.13	734.181	0.23966	0.123573	1.93942	0.0524503	0.129217	CHMP5
ENSG00000086102.18	423.358	-0.42463	0.127892	-3.32024	0.000899411	0.00443161	NFX1
ENSG00000086189.9	284.85	0.0781893	0.150833	0.518381	0.604192	0.747505	DIMT1
ENSG00000086200.16	249.619	-0.129642	0.151137	-0.857779	0.391014	0.567268	IPO11
ENSG00000086232.12	1752.35	0.564971	0.0994578	5.68051	1.34292e-08	1.84278e-07	EIF2AK1
ENSG00000086289.11	72.8415	-0.472727	0.255402	-1.85091	0.0641826	0.151249	EPDR1
ENSG00000086475.14	319.424	-0.553352	0.140158	-3.94806	7.87877e-05	0.000523377	SEPHS1
ENSG00000086504.15	408.949	-0.0842117	0.169899	-0.495658	0.620136	0.760381	MRPL28
ENSG00000086544.2	293.616	-0.174929	0.169303	-1.03323	0.301496	0.474277	ITPKC
ENSG00000086589.11	344.214	-0.251813	0.137489	-1.83151	0.0670241	0.156411	RBM22
ENSG00000086598.10	3877.01	0.623569	0.0978579	6.37218	1.86356e-10	3.39776e-09	TMED2
ENSG00000086619.13	117.388	0.605327	0.248321	2.43768	0.0147818	0.0465872	ERO1B
ENSG00000086666.18	457.191	0.0908906	0.122517	0.74186	0.458172	0.630151	ZFAND6
ENSG00000086696.10	38.7027	1.97419	0.564045	3.50006	0.00046515	0.00249475	HSD17B2
ENSG00000086712.12	242.882	0.0830645	0.185191	0.448534	0.653768	0.784453	TXLNG
ENSG00000086730.16	3.21294	-0.338266	1.30316	-0.259573	0.795193	#N/A	LAT2
ENSG00000086758.15	3714.18	-0.0639663	0.134542	-0.475439	0.634474	0.770088	HUWE1
ENSG00000086827.8	224.217	-0.70079	0.173606	-4.03667	5.42143e-05	0.000376084	ZW10
ENSG00000086848.14	291.399	1.01672	0.180469	5.63376	1.76325e-08	2.36335e-07	ALG9
ENSG00000086991.12	288.23	0.533098	0.164007	3.25047	0.00115216	0.00544767	NOX4
ENSG00000087008.15	241.528	0.3646	0.165059	2.2089	0.0271813	0.0763258	ACOX3
ENSG00000087053.18	1220.87	0.202935	0.107263	1.89193	0.0585001	0.140792	MTMR2
ENSG00000087074.7	575.72	-1.75961	0.138437	-12.7105	5.17106e-37	7.93372e-35	PPP1R15A
ENSG00000087076.8	117.677	-1.55068	0.241423	-6.42307	1.3355e-10	2.48203e-09	HSD17B14
ENSG00000087077.13	740.621	-0.283604	0.123163	-2.30267	0.0212973	0.0627606	TRIP6
ENSG00000087086.14	39429.3	-0.0120835	0.124365	-0.0971614	0.922598	0.958349	FTL
ENSG00000087087.19	795.188	-0.21932	0.107217	-2.04557	0.0407987	0.10598	SRRT
ENSG00000087088.19	1038.88	0.0756672	0.152629	0.495758	0.620065	0.760368	BAX
ENSG00000087095.12	266.489	0.325207	0.153181	2.12303	0.0337512	0.090949	NLK
ENSG00000087111.20	1459.69	0.388628	0.0972083	3.99789	6.3911e-05	0.000435392	PIGS
ENSG00000087116.14	2072.7	0.148486	0.104316	1.42342	0.154614	0.293826	ADAMTS2
ENSG00000087152.15	872.775	0.0814915	0.106275	0.766801	0.4432	0.617926	ATXN7L3
ENSG00000087157.18	317.544	-0.068136	0.14082	-0.48385	0.628492	0.766308	PGS1
ENSG00000087191.12	1072.79	-0.0186558	0.122524	-0.152262	0.878981	0.932618	PSMC5
ENSG00000087206.16	254.548	-0.112601	0.152735	-0.737231	0.460982	0.633015	UIMC1
ENSG00000087245.12	38448.4	-0.131533	0.0857883	-1.53322	0.125221	0.251035	MMP2
ENSG00000087253.12	1157.59	-1.12678	0.148806	-7.57214	3.67113e-14	1.04223e-12	LPCAT2
ENSG00000087258.14	2.40595	0.965716	2.07959	0.464377	0.642377	#N/A	GNAO1
ENSG00000087263.16	745.863	0.243753	0.110014	2.21565	0.0267154	0.0752869	OGFOD1
ENSG00000087266.15	542.049	-0.539474	0.13594	-3.96847	7.23369e-05	0.000486134	SH3BP2
ENSG00000087269.15	356.36	-0.276778	0.146046	-1.89514	0.0580736	0.139893	NOP14
ENSG00000087274.16	2394.82	-0.375308	0.0922528	-4.06825	4.73674e-05	0.000333073	ADD1
ENSG00000087299.11	56.3113	0.0211157	0.281325	0.0750581	0.940168	0.968437	L2HGDH
ENSG00000087301.8	109.137	0.00632534	0.222521	0.0284258	0.977323	0.988911	TXNDC16
ENSG00000087302.8	867.984	0.127829	0.127402	1.00335	0.315691	0.488876	C14orf166
ENSG00000087303.17	1161.03	0.392359	0.138534	2.83222	0.00462266	0.0177797	NID2
ENSG00000087338.4	336.386	0.775423	0.160785	4.82272	1.41613e-06	1.35165e-05	GMCL1
ENSG00000087365.15	2008.75	0.0303566	0.100963	0.30067	0.763666	0.860303	SF3B2
ENSG00000087448.9	657.329	-0.354489	0.143826	-2.46471	0.0137124	0.0438404	KLHL42
ENSG00000087460.24	7604.71	-0.11783	0.106536	-1.10601	0.268721	0.436675	GNAS
ENSG00000087470.17	755.352	0.0247422	0.120551	0.205242	0.837383	0.906918	DNM1L
ENSG00000087494.15	41.9244	-2.86041	0.459406	-6.22633	4.77481e-10	8.15905e-09	PTHLH
ENSG00000087502.17	745.835	0.187222	0.123345	1.51787	0.129048	0.257026	ERGIC2
ENSG00000087510.6	199.217	0.277066	0.17729	1.56279	0.118102	0.240575	TFAP2C
ENSG00000087586.17	463.59	0.08834	0.147059	0.600712	0.548032	0.702178	AURKA
ENSG00000087589.16	4.7089	-2.56576	0.961599	-2.66822	0.00762538	#N/A	CASS4
ENSG00000087842.10	255.323	0.763339	0.187423	4.07281	4.64502e-05	0.000327262	PIR
ENSG00000087884.14	184.289	-0.338741	0.184714	-1.83387	0.0666736	0.155846	AAMDC
ENSG00000087903.12	96.6621	-1.224	0.227367	-5.38338	7.31008e-08	8.69851e-07	RFX2
ENSG00000087995.15	170.802	-0.152075	0.179563	-0.846914	0.397043	0.572902	METTL2A
ENSG00000088035.15	113.808	0.0803117	0.229284	0.350271	0.726135	0.835246	ALG6
ENSG00000088038.17	399.854	0.222817	0.146356	1.52243	0.127902	0.255308	CNOT3
ENSG00000088179.8	150.187	0.432139	0.205789	2.09991	0.0357371	0.0953209	PTPN4
ENSG00000088205.12	744.092	0.104166	0.11732	0.887873	0.374609	0.551118	DDX18
ENSG00000088247.17	1143.84	-0.22042	0.105945	-2.08052	0.037478	0.0990486	KHSRP
ENSG00000088256.8	1115.21	0.00153739	0.102633	0.0149795	0.988049	0.994247	GNA11
ENSG00000088280.18	200.464	-0.60218	0.175391	-3.43336	0.000596149	0.00310834	ASAP3
ENSG00000088298.12	417.91	0.410395	0.158806	2.58426	0.00975879	0.0331859	EDEM2
ENSG00000088305.18	34.27	-1.58376	0.34697	-4.56455	5.00567e-06	4.28947e-05	DNMT3B
ENSG00000088325.15	985.896	-0.464705	0.167646	-2.77194	0.00557235	0.0207714	TPX2
ENSG00000088340.15	103.425	1.95277	0.310508	6.28895	3.19614e-10	5.62816e-09	FER1L4
ENSG00000088356.5	156.744	-0.0807693	0.201706	-0.40043	0.68884	0.809851	PDRG1
ENSG00000088367.21	414.599	-0.446991	0.139486	-3.20456	0.00135271	0.00622203	EPB41L1
ENSG00000088387.18	281.917	-1.31023	0.176303	-7.43168	1.07225e-13	2.869e-12	DOCK9
ENSG00000088448.14	676.825	-0.215254	0.123702	-1.7401	0.0818411	0.182372	ANKRD10
ENSG00000088451.10	182.155	0.561761	0.191799	2.92891	0.0034015	0.0137183	TGDS
ENSG00000088538.12	2.01066	-0.313137	1.44418	-0.216827	0.828343	#N/A	DOCK3
ENSG00000088543.14	190.62	0.120882	0.176199	0.686056	0.492678	0.65974	C3orf18
ENSG00000088682.13	296.694	0.322258	0.146117	2.20549	0.0274199	0.076861	COQ9
ENSG00000088727.12	25.5381	-0.1334	0.410699	-0.324811	0.745324	0.84812	KIF9
ENSG00000088756.12	4.03552	1.54022	1.85345	0.831004	0.405971	#N/A	ARHGAP28
ENSG00000088766.11	286.365	0.315799	0.148204	2.13084	0.0331023	0.0895352	CRLS1
ENSG00000088808.16	90.8176	-0.613885	0.224804	-2.73075	0.00631904	0.0232009	PPP1R13B
ENSG00000088812.17	1937.81	0.292241	0.104613	2.79354	0.0052134	0.0196057	ATRN
ENSG00000088826.17	415.114	0.901965	0.184608	4.88584	1.02988e-06	1.01247e-05	SMOX
ENSG00000088832.16	2208.26	-0.449373	0.0983653	-4.56841	4.91446e-06	4.22134e-05	FKBP1A
ENSG00000088833.17	620.399	-0.11669	0.128301	-0.909505	0.363083	0.538683	NSFL1C
ENSG00000088836.12	62.1918	-0.027932	0.289778	-0.0963911	0.92321	0.958449	SLC4A11
ENSG00000088854.12	664.338	0.0877867	0.122649	0.715756	0.474142	0.644493	C20orf194
ENSG00000088876.11	141.403	-0.00119554	0.192651	-0.00620576	0.995049	0.997406	ZNF343
ENSG00000088881.20	155.806	0.159527	0.205374	0.77676	0.4373	0.612008	EBF4
ENSG00000088882.7	159.654	0.113487	0.234713	0.483516	0.628729	0.766422	CPXM1
ENSG00000088888.17	1577.57	-0.00910125	0.114056	-0.0797962	0.936399	0.966143	MAVS
ENSG00000088899.14	125.289	-0.740253	0.215167	-3.44036	0.00058094	0.00304003	LZTS3
ENSG00000088930.7	1051.57	-0.153649	0.101299	-1.51678	0.129321	0.257357	XRN2
ENSG00000088970.15	172.861	0.703564	0.204752	3.43618	0.00058998	0.0030784	KIZ
ENSG00000088986.10	2157.02	-0.272167	0.125443	-2.16965	0.0300333	0.0828611	DYNLL1
ENSG00000089006.16	648.443	-0.272162	0.121768	-2.23508	0.0254123	0.0722872	SNX5
ENSG00000089009.15	4524.29	0.0879215	0.117206	0.750147	0.453166	0.626213	RPL6
ENSG00000089022.13	333.396	0.0722129	0.138068	0.523026	0.600956	0.744907	MAPKAPK5
ENSG00000089041.16	13.7203	-0.145688	0.525257	-0.277365	0.7815	0.872488	P2RX7
ENSG00000089048.14	229.609	-0.13317	0.16062	-0.829095	0.407051	0.58291	ESF1
ENSG00000089050.15	278.676	-0.685175	0.162753	-4.2099	2.55486e-05	0.000190715	RBBP9
ENSG00000089053.12	1690.67	0.236573	0.0985816	2.39977	0.0164052	0.0507608	ANAPC5
ENSG00000089057.14	412.259	-0.739393	0.190638	-3.87852	0.000105092	0.000679962	SLC23A2
ENSG00000089060.11	145.369	-0.391883	0.21278	-1.84173	0.0655151	0.153685	SLC8B1
ENSG00000089063.14	1219.4	0.304812	0.110747	2.75233	0.00591735	0.0218821	TMEM230
ENSG00000089091.16	28.0894	0.033375	0.398389	0.0837751	0.933235	0.964506	DZANK1
ENSG00000089094.18	275.29	-0.49796	0.147295	-3.38071	0.000722991	0.00366631	KDM2B
ENSG00000089123.15	78.6762	-0.430001	0.28366	-1.5159	0.129544	0.257617	TASP1
ENSG00000089127.12	2.10488	-1.0372	1.54683	-0.670533	0.502518	#N/A	OAS1
ENSG00000089154.10	1474.21	0.511938	0.108385	4.72334	2.32005e-06	2.13119e-05	GCN1
ENSG00000089157.15	9433.58	0.187598	0.111919	1.6762	0.0936999	0.202327	RPLP0
ENSG00000089159.16	1048.62	-1.23548	0.126878	-9.73756	2.08495e-22	1.28501e-20	PXN
ENSG00000089163.4	13.0747	-0.0244338	0.611216	-0.0399758	0.968112	0.984565	SIRT4
ENSG00000089177.18	286.694	0.211945	0.162564	1.30377	0.192312	0.344708	KIF16B
ENSG00000089195.14	150.646	-0.200273	0.187465	-1.06832	0.285375	0.455778	TRMT6
ENSG00000089199.9	98.5331	3.7107	0.907664	4.08819	4.3475e-05	0.000307804	CHGB
ENSG00000089220.4	1949.95	-0.196234	0.114946	-1.70718	0.0877878	0.192267	PEBP1
ENSG00000089234.15	266.368	-0.0502709	0.150146	-0.334814	0.737765	0.842803	BRAP
ENSG00000089248.6	1425.18	0.0653952	0.118105	0.553705	0.579781	0.72866	ERP29
ENSG00000089280.18	2892.66	-0.688884	0.115631	-5.95763	2.55925e-09	3.96877e-08	FUS
ENSG00000089289.15	427.694	0.0458178	0.155634	0.294394	0.768456	0.862801	IGBP1
ENSG00000089327.14	919.73	-0.317623	0.141815	-2.23969	0.0251109	0.0715286	FXYD5
ENSG00000089335.20	312.031	0.0734638	0.149801	0.490408	0.623845	0.762979	ZNF302
ENSG00000089351.14	378.238	-0.289522	0.141264	-2.04952	0.0404117	0.105246	GRAMD1A
ENSG00000089486.16	455.964	-0.0306271	0.146301	-0.209344	0.83418	0.905233	CDIP1
ENSG00000089505.17	12.9737	-0.722284	0.582794	-1.23935	0.215217	0.3736	CMTM1
ENSG00000089597.16	10053.3	0.286545	0.0852936	3.35952	0.000780785	0.00391669	GANAB
ENSG00000089639.10	111.354	0.128909	0.209028	0.616709	0.537427	0.694692	GMIP
ENSG00000089682.16	122.099	0.0455516	0.218031	0.208923	0.834508	0.905385	RBM41
ENSG00000089685.14	530.256	0.169375	0.1618	1.04682	0.295183	0.467658	BIRC5
ENSG00000089692.8	12.2042	0.103684	0.59063	0.175548	0.860649	0.921256	LAG3
ENSG00000089693.10	2009.08	0.203912	0.106604	1.9128	0.0557731	0.135346	MLF2
ENSG00000089723.9	12.2346	-0.760361	0.631091	-1.20484	0.228267	0.389887	OTUB2
ENSG00000089737.16	1825.46	-0.236985	0.0985699	-2.40423	0.0162064	0.0502642	DDX24
ENSG00000089775.11	185.018	1.0331	0.194326	5.31635	1.0587e-07	1.23432e-06	ZBTB25
ENSG00000089818.17	335.984	0.231027	0.148102	1.55992	0.118779	0.24151	NECAP1
ENSG00000089820.15	17.2291	1.57961	0.569563	2.77337	0.00554783	0.0207067	ARHGAP4
ENSG00000089847.12	17.6089	1.60268	0.579874	2.76385	0.00571245	0.0212091	ANKRD24
ENSG00000089876.11	382.649	-0.378489	0.130324	-2.90422	0.00368165	0.0146595	DHX32
ENSG00000089902.9	367.182	-0.393432	0.142393	-2.763	0.00572725	0.0212499	RCOR1
ENSG00000089916.17	735.822	0.0868809	0.164775	0.527269	0.598007	0.742911	GPATCH2L
ENSG00000090006.17	682.024	-0.123745	0.121202	-1.02098	0.307264	0.48065	LTBP4
ENSG00000090013.9	191.3	-0.757345	0.188802	-4.01133	6.03783e-05	0.000413474	BLVRB
ENSG00000090020.10	622.004	-0.62215	0.130562	-4.76518	1.88682e-06	1.7556e-05	SLC9A1
ENSG00000090054.13	960.98	0.360943	0.122533	2.94567	0.00322255	0.0130954	SPTLC1
ENSG00000090060.17	1606.61	0.0887604	0.104329	0.850771	0.394896	0.571004	PAPOLA
ENSG00000090061.17	527.281	0.187712	0.132231	1.41958	0.15573	0.295479	CCNK
ENSG00000090097.21	422.697	-1.26327	0.130281	-9.69646	3.12149e-22	1.86797e-20	PCBP4
ENSG00000090238.11	146.864	0.385331	0.195607	1.96992	0.048847	0.121944	YPEL3
ENSG00000090263.15	181.506	0.121168	0.200731	0.603631	0.546089	0.701167	MRPS33
ENSG00000090266.12	553.08	0.105068	0.149092	0.70472	0.480985	0.650301	NDUFB2
ENSG00000090273.13	856.983	-0.00244549	0.139684	-0.0175072	0.986032	0.993402	NUDC
ENSG00000090316.15	694.392	-0.130667	0.123261	-1.06008	0.289107	0.460366	MAEA
ENSG00000090339.8	497.582	-0.0635711	0.135214	-0.47015	0.638248	0.772864	ICAM1
ENSG00000090372.14	782.326	-0.0327023	0.1044	-0.31324	0.754099	0.854128	STRN4
ENSG00000090376.10	4.50225	1.13295	1.09153	1.03795	0.299295	#N/A	IRAK3
ENSG00000090432.6	414.482	-0.172502	0.144586	-1.19308	0.232839	0.394781	MUL1
ENSG00000090447.11	39.5925	-0.33461	0.332231	-1.00716	0.313858	0.487083	TFAP4
ENSG00000090470.14	283.172	0.182714	0.146624	1.24614	0.212711	0.370543	PDCD7
ENSG00000090487.10	1252.46	0.153398	0.110646	1.38638	0.165629	0.308978	SPG21
ENSG00000090520.11	906.439	0.237577	0.114607	2.07297	0.038175	0.10057	DNAJB11
ENSG00000090530.9	606.906	0.556082	0.145586	3.81961	0.000133665	0.000841798	P3H2
ENSG00000090539.15	67.6614	0.063521	0.320484	0.198203	0.842886	0.910706	CHRD
ENSG00000090554.12	4.66032	-1.1073	1.01619	-1.08966	0.275863	#N/A	FLT3LG
ENSG00000090565.15	730.983	-0.0245344	0.118544	-0.206965	0.836037	0.906158	RAB11FIP3
ENSG00000090581.9	709.414	0.215159	0.130229	1.65216	0.0985018	0.20993	GNPTG
ENSG00000090612.20	206.089	-0.286929	0.163389	-1.7561	0.0790706	0.177598	ZNF268
ENSG00000090615.14	1739.78	0.67098	0.112874	5.94452	2.77268e-09	4.26762e-08	GOLGA3
ENSG00000090621.13	1318.9	0.292975	0.0993794	2.94805	0.00319787	0.0130098	PABPC4
ENSG00000090661.11	5.5978	0.68523	1.05318	0.650631	0.515285	0.677865	CERS4
ENSG00000090674.15	327.347	-0.371972	0.157769	-2.3577	0.0183884	0.0556904	MCOLN1
ENSG00000090686.15	954.718	0.240268	0.101505	2.36706	0.0179301	0.0546235	USP48
ENSG00000090776.5	157.155	-0.658392	0.19917	-3.30568	0.000947465	0.00463321	EFNB1
ENSG00000090857.13	1066.22	0.432159	0.118527	3.64607	0.000266286	0.00153861	PDPR
ENSG00000090861.15	1504.68	-0.778121	0.118993	-6.53924	6.18311e-11	1.20994e-09	AARS
ENSG00000090863.11	4762.97	0.327673	0.091559	3.57882	0.000345147	0.0019346	GLG1
ENSG00000090889.11	306.888	-0.56117	0.144596	-3.88096	0.000104044	0.000674394	KIF4A
ENSG00000090905.18	1372.32	0.17953	0.130206	1.37881	0.167953	0.312302	TNRC6A
ENSG00000090924.14	644.788	-0.786736	0.129424	-6.07876	1.21115e-09	1.9737e-08	PLEKHG2
ENSG00000090932.10	6.0887	0.500211	0.829765	0.602834	0.546619	0.701484	DLL3
ENSG00000090971.4	437.806	0.108392	0.160665	0.674648	0.4999	0.664843	NAT14
ENSG00000090975.12	55.4473	-0.686378	0.303631	-2.26057	0.0237862	0.068497	PITPNM2
ENSG00000090989.17	570.706	-0.216143	0.116274	-1.85891	0.0630396	0.149287	EXOC1
ENSG00000091009.7	157.823	0.148568	0.226078	0.657155	0.511081	0.674462	RBM27
ENSG00000091039.16	1060.59	-0.465761	0.267619	-1.74039	0.0817907	0.182316	OSBPL8
ENSG00000091073.19	65.224	-0.547539	0.266906	-2.05143	0.0402249	0.104867	DTX2
ENSG00000091127.13	96.8921	-0.745241	0.221858	-3.35909	0.000781993	0.00392121	PUS7
ENSG00000091128.12	12.8911	0.567853	0.923944	0.614597	0.538821	0.695754	LAMB4
ENSG00000091136.13	9142.7	-0.293367	0.0884508	-3.31672	0.000910801	0.00448007	LAMB1
ENSG00000091137.11	4.64998	-3.17849	1.31753	-2.41247	0.015845	#N/A	SLC26A4
ENSG00000091140.13	607.781	-0.33168	0.122542	-2.70667	0.00679619	0.0246516	DLD
ENSG00000091157.13	286.794	-0.193527	0.15601	-1.24048	0.214797	0.373229	WDR7
ENSG00000091164.12	593.395	-0.237908	0.135321	-1.7581	0.0787308	0.176985	TXNL1
ENSG00000091262.15	10.8292	-0.434181	0.728707	-0.595824	0.551293	0.704729	ABCC6
ENSG00000091317.7	1318.46	-0.0274923	0.115813	-0.237386	0.812357	0.892633	CMTM6
ENSG00000091409.14	1758.51	-0.828267	0.130448	-6.34941	2.16148e-10	3.89661e-09	ITGA6
ENSG00000091428.17	5.04101	1.23215	1.06741	1.15434	0.248362	#N/A	RAPGEF4
ENSG00000091436.16	1498.24	-0.548361	0.156928	-3.49435	0.000475214	0.00254305	MAP3K20
ENSG00000091483.6	616.139	-0.165548	0.120408	-1.3749	0.169164	0.313906	FH
ENSG00000091490.10	7.11802	-1.077	0.766132	-1.40576	0.159795	0.30074	SEL1L3
ENSG00000091513.14	3.01217	-1.35614	1.53986	-0.880687	0.378487	#N/A	TF
ENSG00000091527.15	1679.14	-0.447156	0.0960583	-4.65505	3.23906e-06	2.87469e-05	CDV3
ENSG00000091536.16	8.54009	1.45438	0.934983	1.55552	0.119822	0.242947	MYO15A
ENSG00000091542.8	912.258	0.365241	0.114717	3.18385	0.00145328	0.00660967	ALKBH5
ENSG00000091592.15	741.703	-0.748369	0.111654	-6.70258	2.04772e-11	4.28623e-10	NLRP1
ENSG00000091622.15	10.3263	-0.595891	0.633173	-0.941119	0.346644	0.522611	PITPNM3
ENSG00000091640.7	521.869	0.0159713	0.154297	0.10351	0.917558	0.955936	SPAG7
ENSG00000091651.8	142.54	-0.637357	0.179738	-3.54603	0.000391081	0.00215603	ORC6
ENSG00000091656.15	123.861	-0.149849	0.248807	-0.602269	0.546995	0.70166	ZFHX4
ENSG00000091732.15	179.493	-0.097659	0.20495	-0.476502	0.633717	0.769574	ZC3HC1
ENSG00000091831.23	41.7203	0.856378	0.366464	2.33687	0.0194461	0.058294	ESR1
ENSG00000091844.7	7.05706	-1.08551	0.773963	-1.40254	0.160754	0.30219	RGS17
ENSG00000091947.9	368.262	0.987597	0.155354	6.35708	2.05619e-10	3.71609e-09	TMEM101
ENSG00000091986.15	666.502	-0.197447	0.12228	-1.61471	0.106374	0.222627	CCDC80
ENSG00000092010.14	830.49	-0.29186	0.130144	-2.2426	0.0249227	0.0710627	PSME1
ENSG00000092020.10	173.844	-0.148188	0.182175	-0.813439	0.415966	0.591134	PPP2R3C
ENSG00000092036.18	130.901	0.189193	0.212647	0.889705	0.373624	0.550087	HAUS4
ENSG00000092068.19	564.329	0.990012	0.188656	5.24772	1.53997e-07	1.73783e-06	SLC7A8
ENSG00000092094.10	204.705	-0.325998	0.168814	-1.9311	0.0534702	0.130991	OSGEP
ENSG00000092096.16	1748.09	1.23097	0.139079	8.85091	8.68124e-19	4.00003e-17	SLC22A17
ENSG00000092098.16	182.419	0.203622	0.178485	1.14083	0.253939	0.420269	RNF31
ENSG00000092108.20	759.452	0.10507	0.109914	0.955931	0.339107	0.51556	SCFD1
ENSG00000092140.14	357.991	-0.0282851	0.171889	-0.164554	0.869295	0.926265	G2E3
ENSG00000092148.12	2281.4	-0.0310798	0.123034	-0.252612	0.800568	0.884599	HECTD1
ENSG00000092199.17	3698.81	0.179682	0.092278	1.94718	0.0515131	0.127365	HNRNPC
ENSG00000092201.9	1538.15	-0.24523	0.097403	-2.51768	0.011813	0.0387638	SUPT16H
ENSG00000092203.13	820.748	0.0485338	0.104882	0.462747	0.643546	0.777061	TOX4
ENSG00000092208.16	96.9783	-0.127886	0.228263	-0.560259	0.575303	0.725137	GEMIN2
ENSG00000092295.11	7.05079	0.0516592	0.777834	0.0664141	0.947048	0.973238	TGM1
ENSG00000092330.15	472.587	-0.269525	0.1349	-1.99796	0.0457215	0.115856	TINF2
ENSG00000092421.16	48.2714	-2.56416	0.336002	-7.63136	2.32287e-14	6.72699e-13	SEMA6A
ENSG00000092439.13	593.013	-0.721714	0.14276	-5.05542	4.29437e-07	4.53392e-06	TRPM7
ENSG00000092445.11	431.683	-1.04598	0.148768	-7.03096	2.05121e-12	4.81802e-11	TYRO3
ENSG00000092470.11	149.343	-1.41888	0.197794	-7.17353	7.3088e-13	1.80492e-11	WDR76
ENSG00000092529.23	6.83421	-0.886295	0.792545	-1.11829	0.263443	0.431029	CAPN3
ENSG00000092531.9	501.995	0.337156	0.138428	2.4356	0.0148671	0.04677	SNAP23
ENSG00000092621.12	406.655	-1.50898	0.150464	-10.0289	1.13834e-23	8.00835e-22	PHGDH
ENSG00000092758.15	3.0007	1.12136	1.2979	0.863978	0.3876	#N/A	COL9A3
ENSG00000092820.17	921.621	-1.5184	0.158426	-9.58426	9.3125e-22	5.43744e-20	EZR
ENSG00000092841.18	12107.7	0.116038	0.151301	0.766937	0.443119	0.617873	MYL6
ENSG00000092847.11	498.164	0.225528	0.124375	1.8133	0.0697856	0.1614	ago-01
ENSG00000092850.11	2.19303	-0.311175	1.33981	-0.232253	0.816341	#N/A	TEKT2
ENSG00000092853.13	198.626	-1.42099	0.193401	-7.34737	2.0214e-13	5.23387e-12	CLSPN
ENSG00000092871.16	133.575	-0.171574	0.196158	-0.874674	0.381752	0.558096	RFFL
ENSG00000092929.11	7.57968	0.632177	0.760035	0.831773	0.405537	0.581551	UNC13D
ENSG00000092931.11	309.491	0.0124279	0.154143	0.0806261	0.935739	0.966015	MFSD11
ENSG00000092964.17	1829.76	-0.150342	0.132303	-1.13635	0.255811	0.422505	DPYSL2
ENSG00000092969.11	99.6995	-2.10446	0.245193	-8.58285	9.25501e-18	3.86886e-16	TGFB2
ENSG00000092978.10	183.332	0.0848014	0.201206	0.421465	0.673415	0.798749	GPATCH2
ENSG00000093000.18	538.357	-0.582988	0.133165	-4.37792	1.19816e-05	9.59992e-05	NUP50
ENSG00000093009.9	114.775	-0.938422	0.224992	-4.17091	3.03381e-05	0.000222438	CDC45
ENSG00000093010.13	1765.81	0.162948	0.121214	1.3443	0.178852	0.326466	COMT
ENSG00000093072.15	48.1965	0.033445	0.340597	0.098195	0.921777	0.957841	ADA2
ENSG00000093100.13	2.27526	-0.0310262	1.3117	-0.0236534	0.981129	#N/A	AC016026.1
ENSG00000093144.18	622.571	-0.0963047	0.127365	-0.756133	0.449569	0.623072	ECHDC1
ENSG00000093167.17	1257.81	0.442925	0.121649	3.64102	0.000271557	0.00156718	LRRFIP2
ENSG00000093183.13	736.021	-0.119503	0.107733	-1.10925	0.26732	0.434938	SEC22C
ENSG00000093217.9	27.0974	-0.581963	0.402717	-1.44509	0.148432	0.28497	XYLB
ENSG00000094631.18	646.584	0.619948	0.119649	5.18141	2.20216e-07	2.42439e-06	HDAC6
ENSG00000094804.9	177.822	-1.40956	0.201521	-6.99459	2.66034e-12	6.17832e-11	CDC6
ENSG00000094841.13	113.8	-0.179204	0.225454	-0.794857	0.426697	0.601429	UPRT
ENSG00000094880.10	416.095	0.00444866	0.130356	0.0341269	0.972776	0.986595	CDC23
ENSG00000094914.12	506.137	0.37805	0.123069	3.07185	0.0021274	0.00921639	AAAS
ENSG00000094916.15	1682.3	-0.241089	0.140488	-1.71608	0.0861471	0.189306	CBX5
ENSG00000094975.13	1395.48	0.157514	0.132388	1.18979	0.234129	0.39619	SUCO
ENSG00000095002.13	210.168	-0.794325	0.159381	-4.98383	6.23388e-07	6.36721e-06	MSH2
ENSG00000095015.5	96.1907	0.0455043	0.244932	0.185784	0.852614	0.916002	MAP3K1
ENSG00000095059.15	364.288	0.24116	0.145853	1.65344	0.0982411	0.20957	DHPS
ENSG00000095066.11	135.868	0.646633	0.228122	2.83459	0.00458843	0.0176748	HOOK2
ENSG00000095139.13	4071.58	0.392608	0.090362	4.34484	1.3938e-05	0.000110386	ARCN1
ENSG00000095209.11	137.712	-0.372551	0.196795	-1.89309	0.0583456	0.140477	TMEM38B
ENSG00000095261.13	675.347	-0.024571	0.109848	-0.223681	0.823005	0.898586	PSMD5
ENSG00000095303.14	23101.8	1.06733	0.125443	8.50849	1.76211e-17	7.15865e-16	PTGS1
ENSG00000095319.14	910.978	-0.594127	0.129226	-4.5976	4.27391e-06	3.71539e-05	NUP188
ENSG00000095321.16	652.393	-0.102835	0.129646	-0.793198	0.427663	0.602202	CRAT
ENSG00000095380.10	413.804	0.61181	0.166148	3.68231	0.000231134	0.00135175	NANS
ENSG00000095383.19	1068.35	0.0689291	0.113264	0.608573	0.542808	0.698401	TBC1D2
ENSG00000095397.13	58.4246	1.03391	0.31651	3.26659	0.0010885	0.00519468	WHRN
ENSG00000095485.17	167.434	-0.0449501	0.185725	-0.242025	0.808761	0.890504	CWF19L1
ENSG00000095539.15	53.4678	0.955173	0.34327	2.78257	0.00539298	0.0202072	SEMA4G
ENSG00000095564.13	1105.62	0.71323	0.255312	2.79356	0.00521313	0.0196057	BTAF1
ENSG00000095574.11	168.231	0.386448	0.211395	1.82808	0.0675372	0.157379	IKZF5
ENSG00000095587.8	2.25678	0.0167061	1.4293	0.0116883	0.990674	#N/A	TLL2
ENSG00000095637.21	116.106	3.73844	0.402197	9.29505	1.47141e-20	8.09949e-19	SORBS1
ENSG00000095739.10	40.9837	-1.50428	0.409638	-3.67221	0.000240459	0.00140287	BAMBI
ENSG00000095752.6	1025.52	2.2196	0.165243	13.4323	3.90872e-41	7.61777e-39	IL11
ENSG00000095787.21	1205.83	-0.00475286	0.116291	-0.0408705	0.967399	0.984117	WAC
ENSG00000095794.19	403.015	0.932189	0.159842	5.83195	5.47833e-09	8.02116e-08	CREM
ENSG00000095906.16	328.593	0.207631	0.172386	1.20445	0.228414	0.390002	NUBP2
ENSG00000095951.16	246.834	-0.365324	0.180911	-2.01936	0.04345	0.111521	HIVEP1
ENSG00000096060.14	504.037	2.29281	0.182826	12.5409	4.45627e-36	6.62561e-34	FKBP5
ENSG00000096063.15	592.59	-0.283435	0.123474	-2.29551	0.021704	0.0637589	SRPK1
ENSG00000096070.19	566.138	-0.00389302	0.144686	-0.0269067	0.978534	0.989304	BRPF3
ENSG00000096080.11	184.488	-0.0406281	0.21821	-0.186188	0.852297	0.915813	MRPS18A
ENSG00000096092.5	114.649	0.0802021	0.239357	0.335073	0.73757	0.842686	TMEM14A
ENSG00000096093.15	377.854	0.331454	0.138041	2.40113	0.0163445	0.050638	EFHC1
ENSG00000096384.19	9538.53	0.015763	0.0891682	0.176779	0.859682	0.920855	HSP90AB1
ENSG00000096401.7	490.807	-0.217597	0.124068	-1.75386	0.0794546	0.178349	CDC5L
ENSG00000096433.10	365.033	-1.57	0.151391	-10.3705	3.37672e-25	2.63238e-23	ITPR3
ENSG00000096654.15	112.27	-0.301831	0.215071	-1.4034	0.160497	0.301863	ZNF184
ENSG00000096696.13	2417.71	-2.21791	0.145293	-15.2651	1.30629e-52	4.38123e-50	DSP
ENSG00000096717.11	261.861	-0.30345	0.16917	-1.79375	0.0728524	0.166404	SIRT1
ENSG00000096746.17	1545.29	0.0459885	0.111702	0.411708	0.680554	0.804042	HNRNPH3
ENSG00000096872.15	166.664	0.227452	0.179343	1.26825	0.204708	0.359959	IFT74
ENSG00000096968.13	253.925	0.312207	0.172491	1.80999	0.0702969	0.162186	JAK2
ENSG00000096996.15	3.7027	-0.953232	1.11246	-0.856868	0.391518	#N/A	IL12RB1
ENSG00000097007.17	2676.45	0.591928	0.136452	4.33799	1.43792e-05	0.000113569	ABL1
ENSG00000097021.19	392.589	-0.517216	0.156482	-3.30528	0.000948813	0.00463543	ACOT7
ENSG00000097033.14	1232.79	-0.0959724	0.115093	-0.833869	0.404355	0.580259	SH3GLB1
ENSG00000097046.12	111.488	-0.378145	0.221832	-1.70465	0.0882606	0.19308	CDC7
ENSG00000097096.8	59.6802	-0.1937	0.315965	-0.613044	0.539847	0.696238	SYDE2
ENSG00000099139.13	52.261	2.25499	0.486196	4.63803	3.51741e-06	3.10643e-05	PCSK5
ENSG00000099194.5	5358.52	-0.702227	0.0988716	-7.10241	1.22599e-12	2.92735e-11	SCD
ENSG00000099203.6	529.264	0.523261	0.15349	3.40909	0.000651796	0.00335602	TMED1
ENSG00000099204.18	229.72	-1.63095	0.19215	-8.4879	2.10396e-17	8.42868e-16	ABLIM1
ENSG00000099219.13	1855.58	1.8814	0.130247	14.4449	2.69883e-47	7.20786e-45	ERMP1
ENSG00000099246.16	1445.9	0.249424	0.148892	1.6752	0.0938955	0.202542	RAB18
ENSG00000099250.17	1439.98	-1.01416	0.104726	-9.68386	3.53124e-22	2.10445e-20	NRP1
ENSG00000099251.14	15.4438	-0.259557	0.582629	-0.445493	0.655963	0.786392	HSD17B7P2
ENSG00000099256.18	210.904	0.15698	0.165919	0.94612	0.344087	0.520116	PRTFDC1
ENSG00000099260.10	24.9481	-2.99459	0.490963	-6.09941	1.0646e-09	1.74276e-08	PALMD
ENSG00000099282.9	78.2355	-0.684511	0.286657	-2.3879	0.0169447	0.0521615	TSPAN15
ENSG00000099284.13	26.5554	0.0733956	0.442537	0.165852	0.868274	0.925654	H2AFY2
ENSG00000099290.15	447.983	-0.207306	0.122151	-1.69713	0.0896714	0.195563	WASHC2A
ENSG00000099308.10	164.439	0.492216	0.213304	2.30758	0.0210224	0.0620599	MAST3
ENSG00000099326.8	260.398	0.982339	0.183018	5.36744	7.98616e-08	9.47174e-07	MZF1
ENSG00000099330.8	149.001	0.782133	0.222999	3.50734	0.000452607	0.00244201	OCEL1
ENSG00000099331.13	1372.61	-0.737651	0.109027	-6.76576	1.32607e-11	2.80831e-10	MYO9B
ENSG00000099337.4	239.206	2.18201	0.203105	10.7432	6.37605e-27	5.64144e-25	KCNK6
ENSG00000099341.11	1405.19	-0.0709242	0.123678	-0.573458	0.566334	0.717772	PSMD8
ENSG00000099364.16	277.415	-0.00090743	0.146417	-0.00619757	0.995055	0.997406	FBXL19
ENSG00000099365.10	62.0912	0.347257	0.295445	1.17537	0.239846	0.403248	STX1B
ENSG00000099377.13	239.225	-1.1534	0.164229	-7.02314	2.16931e-12	5.07886e-11	HSD3B7
ENSG00000099381.17	248.286	0.284945	0.155098	1.83719	0.0661815	0.154821	SETD1A
ENSG00000099385.11	313.477	-0.539497	0.173184	-3.11517	0.00183838	0.00811793	BCL7C
ENSG00000099622.13	1342.01	-0.220228	0.109951	-2.00295	0.0451822	0.114863	CIRBP
ENSG00000099624.7	438.669	-0.0471126	0.160088	-0.294291	0.768535	0.862822	ATP5D
ENSG00000099625.12	81.7777	-0.00292115	0.247021	-0.0118255	0.990565	0.995024	CBARP
ENSG00000099783.11	1570.67	-0.0672386	0.0991428	-0.678199	0.497645	0.662815	HNRNPM
ENSG00000099785.10	195.565	-0.119464	0.196248	-0.608739	0.542697	0.698321	MARCH2
ENSG00000099795.6	485.347	0.160915	0.191506	0.840263	0.400761	0.576709	NDUFB7
ENSG00000099797.13	699.566	0.224648	0.136833	1.64177	0.100638	0.213165	TECR
ENSG00000099800.7	379.936	0.0307979	0.169568	0.181625	0.855877	0.918207	TIMM13
ENSG00000099804.8	356.538	-0.105149	0.14149	-0.74316	0.457385	0.629488	CDC34
ENSG00000099810.18	325.293	-0.332213	0.148848	-2.2319	0.0256217	0.0727109	MTAP
ENSG00000099814.15	545.361	-0.321144	0.134461	-2.38838	0.0169229	0.0521055	CEP170B
ENSG00000099817.11	1024.33	0.0517761	0.126205	0.410254	0.681619	0.804666	POLR2E
ENSG00000099821.13	410.661	0.0773316	0.161545	0.478701	0.632151	0.768325	POLRMT
ENSG00000099822.2	42.7162	0.551488	0.459423	1.20039	0.229987	0.391556	HCN2
ENSG00000099840.13	16.7272	1.32634	0.578563	2.29247	0.0218785	0.0641716	IZUMO4
ENSG00000099849.14	73.4838	-0.0596522	0.290729	-0.205181	0.83743	0.906918	RASSF7
ENSG00000099860.8	765.529	-0.0762012	0.137682	-0.553458	0.57995	0.728735	GADD45B
ENSG00000099864.17	2.60813	-0.592835	1.69075	-0.350634	0.725863	#N/A	PALM
ENSG00000099866.14	5.17716	0.148561	1.00892	0.147247	0.882937	0.935105	MADCAM1
ENSG00000099869.7	42.0433	0.821548	0.3622	2.26822	0.0233159	0.0675566	IGF2-AS
ENSG00000099875.14	450.801	-0.439326	0.135932	-3.23195	0.0012295	0.00575151	MKNK2
ENSG00000099889.13	35.7649	-2.71589	0.380896	-7.13028	1.00165e-12	2.41568e-11	ARVCF
ENSG00000099899.14	328.973	0.123253	0.166241	0.741411	0.458444	0.630392	TRMT2A
ENSG00000099901.16	621.96	0.0325637	0.159827	0.203744	0.838554	0.90793	RANBP1
ENSG00000099904.15	574.804	0.210192	0.131378	1.5999	0.109621	0.227515	ZDHHC8
ENSG00000099910.16	348.618	0.113665	0.157212	0.723001	0.469679	0.640237	KLHL22
ENSG00000099917.17	766.175	-0.475827	0.131455	-3.61969	0.000294957	0.00168604	MED15
ENSG00000099940.11	503.175	-0.311693	0.116876	-2.66687	0.00765617	0.0271096	SNAP29
ENSG00000099942.12	868.051	-0.0981381	0.110128	-0.891126	0.372862	0.549276	CRKL
ENSG00000099949.18	885.889	0.0101846	0.117442	0.0867207	0.930894	0.963219	LZTR1
ENSG00000099953.9	724.653	-2.35343	0.132044	-17.8231	4.68098e-71	3.37545e-68	MMP11
ENSG00000099956.18	690.025	-0.406352	0.117658	-3.45367	0.000553004	0.0029118	SMARCB1
ENSG00000099957.16	25.1606	0.20062	0.464631	0.431784	0.665899	0.793161	P2RX6
ENSG00000099958.14	8.13395	-1.60925	0.769134	-2.09228	0.0364131	0.0967855	DERL3
ENSG00000099960.12	3.88192	3.42446	1.68646	2.03056	0.0422998	#N/A	SLC7A4
ENSG00000099968.17	615.86	0.0844269	0.119986	0.703641	0.481657	0.650478	BCL2L13
ENSG00000099974.7	8.14673	0.85512	0.752092	1.13699	0.255543	0.422158	DDTL
ENSG00000099977.13	108.174	0.180977	0.258891	0.699045	0.484524	0.652883	DDT
ENSG00000099984.11	10.9847	-0.0132413	0.692551	-0.0191196	0.984746	0.992661	GSTT2
ENSG00000099991.17	735.808	-0.66405	0.114049	-5.82247	5.79835e-09	8.42133e-08	CABIN1
ENSG00000099992.15	97.6469	-0.090004	0.223304	-0.403056	0.686907	0.808436	TBC1D10A
ENSG00000099994.10	53.7781	0.0523633	0.335206	0.156212	0.875866	0.9307	SUSD2
ENSG00000099995.18	872.872	-0.0348906	0.115929	-0.300966	0.76344	0.860259	SF3A1
ENSG00000099998.17	51.3419	1.50669	0.56014	2.68985	0.00714852	0.025729	GGT5
ENSG00000099999.14	269.368	0.488367	0.164975	2.96025	0.00307387	0.0125941	RNF215
ENSG00000100003.17	70.7233	-0.677336	0.255157	-2.65458	0.00794074	0.027973	SEC14L2
ENSG00000100014.19	302.576	-0.254658	0.146564	-1.73752	0.0822959	0.182951	SPECC1L
ENSG00000100023.18	520.227	-0.194969	0.116294	-1.67651	0.0936385	0.202315	PPIL2
ENSG00000100027.14	22.4857	-0.301646	0.469067	-0.643075	0.520175	0.681811	YPEL1
ENSG00000100028.11	564.849	-0.10585	0.129553	-0.817043	0.413904	0.589388	SNRPD3
ENSG00000100029.17	554.631	-0.271536	0.135799	-1.99954	0.04555	0.115594	PES1
ENSG00000100030.14	1448.9	-0.473936	0.0988684	-4.79361	1.6381e-06	1.54107e-05	MAPK1
ENSG00000100031.18	41.2689	0.228626	0.366852	0.623211	0.533146	0.691709	GGT1
ENSG00000100034.13	785.399	-0.455844	0.10932	-4.16982	3.04843e-05	0.00022317	PPM1F
ENSG00000100036.12	89.3888	-0.925643	0.247986	-3.73263	0.000189489	0.00114009	SLC35E4
ENSG00000100038.19	219.284	0.522329	0.173369	3.01281	0.00258839	0.0108502	TOP3B
ENSG00000100056.11	165.96	-0.409791	0.181018	-2.26382	0.0235852	0.0680837	ESS2
ENSG00000100058.12	341.058	0.348993	0.155049	2.25086	0.0243942	0.0698735	CRYBB2P1
ENSG00000100065.14	18.7501	-1.98896	0.459964	-4.32416	1.53113e-05	0.000120337	CARD10
ENSG00000100068.11	33.3265	0.316991	0.414294	0.765134	0.444192	0.618681	LRP5L
ENSG00000100075.9	692.033	-0.301769	0.136323	-2.21364	0.0268538	0.0755912	SLC25A1
ENSG00000100077.14	20.8955	-0.705858	0.474343	-1.48807	0.136731	0.268218	GRK3
ENSG00000100083.18	462.939	0.057162	0.129703	0.440714	0.65942	0.789027	GGA1
ENSG00000100084.14	123.859	-0.0480107	0.20192	-0.23777	0.812059	0.892458	HIRA
ENSG00000100092.20	104.136	-0.0730598	0.232262	-0.314558	0.753097	0.853463	SH3BP1
ENSG00000100097.11	12620.5	-0.216752	0.128253	-1.69003	0.0910214	0.197936	LGALS1
ENSG00000100099.20	293.469	-0.0392595	0.147779	-0.265664	0.790498	0.877912	HPS4
ENSG00000100100.12	223.751	-1.84983	0.205805	-8.98826	2.51184e-19	1.2167e-17	PIK3IP1
ENSG00000100104.13	178.859	-0.545168	0.198472	-2.74682	0.00601753	0.0222126	SRRD
ENSG00000100105.17	202.044	-0.111317	0.163205	-0.682068	0.495196	0.66127	PATZ1
ENSG00000100106.19	1154.9	-0.352441	0.126936	-2.77652	0.00549444	0.0205394	TRIOBP
ENSG00000100109.16	368.833	-0.137972	0.13547	-1.01846	0.308458	0.48176	TFIP11
ENSG00000100116.16	210.957	1.45524	0.208549	6.97792	2.99578e-12	6.91281e-11	GCAT
ENSG00000100124.14	265.814	-0.230472	0.162634	-1.41712	0.156448	0.296452	ANKRD54
ENSG00000100129.17	1340.14	0.152672	0.0990567	1.54125	0.123255	0.248543	EIF3L
ENSG00000100138.13	908.422	-0.164889	0.114484	-1.44028	0.149787	0.286922	SNU13
ENSG00000100139.13	336.028	-1.02444	0.143183	-7.15474	8.38333e-13	2.04923e-11	MICALL1
ENSG00000100142.14	2.54545	1.53868	1.9999	0.769378	0.441669	#N/A	POLR2F
ENSG00000100147.13	54.2635	0.447329	0.294381	1.51956	0.128622	0.256533	CCDC134
ENSG00000100150.16	106.107	-0.384917	0.223837	-1.71963	0.0854996	0.188229	DEPDC5
ENSG00000100151.15	149.529	0.131219	0.199058	0.659202	0.509766	0.673246	PICK1
ENSG00000100154.14	295.343	0.591531	0.191439	3.08991	0.00200215	0.00876328	TTC28
ENSG00000100162.14	95.9157	-0.261005	0.241602	-1.08031	0.280005	0.449642	CENPM
ENSG00000100196.10	1850.43	0.728092	0.101858	7.14814	8.79596e-13	2.14283e-11	KDELR3
ENSG00000100201.20	7132.89	0.434095	0.1454	2.98551	0.00283105	0.0117495	DDX17
ENSG00000100206.9	7.94693	-0.128234	0.698398	-0.183611	0.854318	0.917081	DMC1
ENSG00000100207.18	311.579	-0.194778	0.135871	-1.43355	0.151702	0.289703	TCF20
ENSG00000100209.9	68.6934	0.231172	0.26987	0.856608	0.391662	0.568036	HSCB
ENSG00000100211.10	225.431	0.41882	0.168062	2.49206	0.0127003	0.0411513	CBY1
ENSG00000100216.5	345.681	0.223676	0.143765	1.55584	0.119745	0.242859	TOMM22
ENSG00000100219.16	1343.38	0.302883	0.106571	2.84209	0.0044819	0.0173385	XBP1
ENSG00000100220.11	931.615	-0.00426172	0.117062	-0.0364056	0.970959	0.985583	RTCB
ENSG00000100221.10	1081.98	-0.241115	0.11179	-2.15687	0.0310159	0.0849595	JOSD1
ENSG00000100225.17	961.921	-0.0964196	0.105921	-0.910294	0.362668	0.538383	FBXO7
ENSG00000100226.15	705.41	0.18592	0.122425	1.51865	0.128851	0.256706	GTPBP1
ENSG00000100227.17	999.792	-0.0944698	0.103421	-0.913449	0.361006	0.536967	POLDIP3
ENSG00000100228.12	103.528	-0.207583	0.226981	-0.914542	0.360432	0.536386	RAB36
ENSG00000100234.11	1011.54	-0.79799	0.211854	-3.7667	0.000165417	0.00101215	TIMP3
ENSG00000100239.15	648.617	0.165371	0.121957	1.35599	0.175104	0.321536	PPP6R2
ENSG00000100241.20	1360.87	-0.0712457	0.102982	-0.691827	0.489046	0.656929	SBF1
ENSG00000100242.15	1353.91	0.318229	0.102492	3.10492	0.00190329	0.00837635	SUN2
ENSG00000100243.20	5419.48	0.0708559	0.101155	0.700471	0.483633	0.652048	CYB5R3
ENSG00000100246.12	225.987	0.686435	0.180536	3.80221	0.000143412	0.000892289	DNAL4
ENSG00000100258.17	1706.06	0.0749203	0.115837	0.646776	0.517777	0.680027	LMF2
ENSG00000100263.13	275.56	-0.0885666	0.161807	-0.547359	0.584132	0.732234	RHBDD3
ENSG00000100266.18	958.283	0.132079	0.106511	1.24004	0.214959	0.373241	PACSIN2
ENSG00000100271.16	79.3263	-0.51994	0.274348	-1.89518	0.0580682	0.139893	TTLL1
ENSG00000100280.16	906.319	-0.141189	0.114523	-1.23285	0.217633	0.376339	AP1B1
ENSG00000100281.13	460.328	0.0465261	0.155801	0.298624	0.765227	0.861186	HMGXB4
ENSG00000100284.20	664.702	0.00323654	0.117763	0.0274835	0.978074	0.989099	TOM1
ENSG00000100288.19	18.7033	0.319349	0.495559	0.644421	0.519302	0.6811	CHKB
ENSG00000100292.16	146.097	-0.939037	0.188804	-4.97361	6.57181e-07	6.67455e-06	HMOX1
ENSG00000100294.12	87.2927	0.110763	0.232998	0.475383	0.634514	0.770088	MCAT
ENSG00000100296.13	383.344	-0.252857	0.149591	-1.69032	0.0909664	0.197846	THOC5
ENSG00000100297.15	332.661	-1.06555	0.182088	-5.85185	4.86124e-09	7.19803e-08	MCM5
ENSG00000100298.15	1.85649	-0.586695	1.90277	-0.308337	0.757826	#N/A	APOBEC3H
ENSG00000100299.17	439.067	0.196226	0.1424	1.378	0.168204	0.31252	ARSA
ENSG00000100300.17	537.906	0.225245	0.177779	1.267	0.205157	0.360566	TSPO
ENSG00000100302.6	3.4671	0.308774	1.41476	0.218252	0.827232	#N/A	RASD2
ENSG00000100304.12	163.141	-0.851306	0.227337	-3.74469	0.000180614	0.00109034	TTLL12
ENSG00000100307.12	245.746	0.31451	0.17245	1.82378	0.0681856	0.158532	CBX7
ENSG00000100311.16	32.3943	-2.30156	0.379457	-6.06541	1.3162e-09	2.12568e-08	PDGFB
ENSG00000100316.15	12091.6	0.222118	0.115965	1.91539	0.0554424	0.134725	RPL3
ENSG00000100319.12	152.169	-0.0923852	0.214124	-0.431457	0.666136	0.793312	ZMAT5
ENSG00000100320.22	2642.63	-0.257941	0.108567	-2.37586	0.0175079	0.0535637	RBFOX2
ENSG00000100321.14	305.519	0.423677	0.165678	2.55724	0.0105508	0.035395	SYNGR1
ENSG00000100324.13	360.815	0.120527	0.136747	0.881391	0.378106	0.55451	TAB1
ENSG00000100325.14	517.866	-0.314849	0.122878	-2.5623	0.0103982	0.0350134	ASCC2
ENSG00000100330.15	998.051	-0.530367	0.118093	-4.49109	7.08599e-06	5.92087e-05	MTMR3
ENSG00000100335.13	520.361	0.0821292	0.120612	0.68094	0.49591	0.661768	MIEF1
ENSG00000100342.20	30.7637	-0.961925	0.406242	-2.36786	0.0178912	0.0545627	APOL1
ENSG00000100344.10	36.6833	-1.15086	0.381293	-3.01829	0.00254203	0.0107102	PNPLA3
ENSG00000100345.20	20228.2	-0.5948	0.125308	-4.74671	2.06749e-06	1.91505e-05	MYH9
ENSG00000100347.14	394.475	0.130461	0.146416	0.891033	0.372912	0.549293	SAMM50
ENSG00000100348.9	530.712	0.0173292	0.142495	0.121613	0.903206	0.947041	TXN2
ENSG00000100350.14	241.934	-0.471161	0.151131	-3.11756	0.00182355	0.00806479	FOXRED2
ENSG00000100353.17	1337.71	-0.449974	0.111288	-4.04334	5.26961e-05	0.000367142	EIF3D
ENSG00000100354.20	290.645	0.0308679	0.18367	0.168062	0.866534	0.924383	TNRC6B
ENSG00000100359.20	39.7803	0.46197	0.350195	1.31918	0.187109	0.337597	SGSM3
ENSG00000100360.14	390.928	0.322203	0.137307	2.34659	0.0189463	0.0570589	IFT27
ENSG00000100364.18	1209.05	0.359285	0.146197	2.45755	0.0139889	0.0445851	KIAA0930
ENSG00000100365.14	2.78657	0.558872	1.27103	0.439699	0.660155	#N/A	NCF4
ENSG00000100368.13	513.347	0.288619	0.14193	2.03353	0.0419991	0.108492	CSF2RB
ENSG00000100372.14	218.503	-0.216313	0.169201	-1.27844	0.201094	0.355686	SLC25A17
ENSG00000100376.11	149.195	0.313848	0.189945	1.65231	0.0984715	0.209896	FAM118A
ENSG00000100379.17	251.551	-0.196107	0.152694	-1.28431	0.199033	0.353113	KCTD17
ENSG00000100380.13	2078.76	-0.0366789	0.0891775	-0.411302	0.680851	0.804083	ST13
ENSG00000100385.13	4.92246	0.756135	1.04414	0.724168	0.468963	#N/A	IL2RB
ENSG00000100387.8	455.945	0.113645	0.170719	0.665681	0.505615	0.6692	RBX1
ENSG00000100393.12	985.99	-0.171414	0.171735	-0.99813	0.318216	0.491836	EP300
ENSG00000100395.14	355.732	-0.100405	0.14763	-0.680111	0.496434	0.662188	L3MBTL2
ENSG00000100399.15	3.77494	-0.0138506	1.0323	-0.0134171	0.989295	#N/A	CHADL
ENSG00000100401.19	1690.13	-0.0877731	0.109109	-0.804451	0.421136	0.596155	RANGAP1
ENSG00000100403.11	2114.12	-0.264639	0.0897975	-2.94706	0.00320813	0.0130443	ZC3H7B
ENSG00000100410.7	239.134	0.0259344	0.194015	0.133672	0.893662	0.941534	PHF5A
ENSG00000100412.15	1199.99	0.193747	0.103262	1.87626	0.0606192	0.144881	ACO2
ENSG00000100413.16	416.012	-0.211765	0.126648	-1.67207	0.0945102	0.203589	POLR3H
ENSG00000100416.12	356.823	0.0481871	0.132167	0.364593	0.715415	0.827735	TRMU
ENSG00000100417.11	455.451	-0.288471	0.120184	-2.40023	0.0163846	0.0507188	PMM1
ENSG00000100418.7	521.305	0.051285	0.121973	0.420461	0.674149	0.799159	DESI1
ENSG00000100422.13	1037.23	-0.287937	0.10973	-2.62404	0.00868938	0.030074	CERK
ENSG00000100425.18	327.108	-0.176482	0.156559	-1.12726	0.259634	0.42669	BRD1
ENSG00000100426.6	306.835	-0.322682	0.162023	-1.99158	0.0464168	0.117319	ZBED4
ENSG00000100429.17	36.7281	0.126232	0.359252	0.351374	0.725308	0.834694	HDAC10
ENSG00000100439.10	580.535	-0.846244	0.138956	-6.09	1.12909e-09	1.84205e-08	ABHD4
ENSG00000100441.9	973.826	0.314827	0.102423	3.07379	0.0021136	0.0091676	KHNYN
ENSG00000100442.10	486.361	0.114975	0.14209	0.809172	0.418416	0.593645	FKBP3
ENSG00000100445.17	279.054	0.415664	0.161241	2.57791	0.00993998	0.0337225	SDR39U1
ENSG00000100461.17	775.37	0.23077	0.115419	1.99941	0.0455642	0.11561	RBM23
ENSG00000100462.15	763.146	0.344619	0.118417	2.91021	0.00361189	0.0144176	PRMT5
ENSG00000100473.15	913.276	-0.428675	0.10878	-3.94076	8.12223e-05	0.000537581	COCH
ENSG00000100478.14	47.2146	-0.641846	0.31875	-2.01363	0.044048	0.112595	AP4S1
ENSG00000100479.12	45.4801	-0.991632	0.325668	-3.04492	0.00232746	0.0099427	POLE2
ENSG00000100483.13	90.5686	0.344634	0.239344	1.43991	0.149893	0.287086	VCPKMT
ENSG00000100485.11	419.694	-0.190025	0.145831	-1.30304	0.19256	0.344939	SOS2
ENSG00000100490.9	43.1908	0.116309	0.320762	0.362603	0.716901	0.828923	CDKL1
ENSG00000100503.23	439.457	-0.358088	0.138543	-2.58466	0.00974744	0.0331551	NIN
ENSG00000100504.16	411.963	0.697665	0.167297	4.17023	3.04292e-05	0.00022288	PYGL
ENSG00000100519.11	751.517	-0.0413339	0.112652	-0.366918	0.71368	0.826258	PSMC6
ENSG00000100522.8	479.025	0.0176249	0.132507	0.133011	0.894185	0.941534	GNPNAT1
ENSG00000100523.14	615.125	-0.260153	0.131856	-1.97301	0.048494	0.121294	DDHD1
ENSG00000100526.19	151.977	0.457701	0.219198	2.08808	0.0367909	0.0975904	CDKN3
ENSG00000100528.11	1039.62	0.42818	0.119364	3.58719	0.000334256	0.00187939	CNIH1
ENSG00000100532.11	87.3546	-0.376619	0.245353	-1.53501	0.124782	0.25038	CGRRF1
ENSG00000100554.11	889.667	-0.493595	0.131594	-3.7509	0.0001762	0.00106682	ATP6V1D
ENSG00000100558.8	16.8522	-2.4185	0.516216	-4.68505	2.7989e-06	2.515e-05	PLEK2
ENSG00000100564.8	88.495	0.00420694	0.253431	0.0165999	0.986756	0.993646	PIGH
ENSG00000100567.12	777.276	-0.0876792	0.138873	-0.631361	0.527805	0.687376	PSMA3
ENSG00000100568.10	725.467	0.198852	0.109163	1.8216	0.0685153	0.159008	VTI1B
ENSG00000100575.13	142.033	-0.138719	0.200567	-0.691635	0.489167	0.656929	TIMM9
ENSG00000100577.18	126.42	0.25578	0.217437	1.17634	0.239459	0.402784	GSTZ1
ENSG00000100578.14	286.532	-0.0619156	0.138149	-0.448181	0.654023	0.784653	KIAA0586
ENSG00000100580.7	304.673	0.392047	0.193004	2.03129	0.0422252	0.108917	TMED8
ENSG00000100583.4	5.36842	-0.397517	0.854983	-0.464941	0.641974	0.776007	SAMD15
ENSG00000100591.7	940.187	0.236485	0.131143	1.80326	0.0713478	0.164007	AHSA1
ENSG00000100592.15	182.089	-1.02893	0.205696	-5.00218	5.66858e-07	5.8478e-06	DAAM1
ENSG00000100593.17	2.57046	2.28093	1.81951	1.25359	0.20999	#N/A	ISM2
ENSG00000100596.6	721.038	-0.763071	0.131527	-5.80163	6.56724e-09	9.45237e-08	SPTLC2
ENSG00000100599.15	79.7695	-1.17724	0.2425	-4.8546	1.20629e-06	1.16603e-05	RIN3
ENSG00000100600.14	457.715	-0.00817107	0.147143	-0.0555315	0.955715	0.977742	LGMN
ENSG00000100601.9	116.391	0.155508	0.204669	0.7598	0.447374	0.621283	ALKBH1
ENSG00000100603.13	611.397	-0.173674	0.131864	-1.31707	0.187815	0.338498	SNW1
ENSG00000100605.16	199.169	-0.283194	0.180224	-1.57135	0.116101	0.23764	ITPK1
ENSG00000100612.13	721.285	-0.280536	0.131109	-2.13972	0.0323776	0.0879047	DHRS7
ENSG00000100614.17	520.236	0.10494	0.134031	0.78295	0.433657	0.608207	PPM1A
ENSG00000100625.8	183.486	0.55612	0.205601	2.70485	0.00683348	0.0247744	SIX4
ENSG00000100626.16	10.157	2.86887	1.21236	2.36636	0.0179641	0.0547039	GALNT16
ENSG00000100629.16	74.286	-0.636623	0.242017	-2.63049	0.00852616	0.0296371	CEP128
ENSG00000100632.10	848.718	0.00443125	0.136193	0.0325365	0.974044	0.987256	ERH
ENSG00000100644.16	4431.17	0.897643	0.121438	7.39175	1.44908e-13	3.82059e-12	HIF1A
ENSG00000100647.7	668.086	0.147332	0.133562	1.1031	0.269984	0.438432	SUSD6
ENSG00000100650.15	2509.62	0.724378	0.116664	6.20907	5.32979e-10	9.03246e-09	SRSF5
ENSG00000100664.10	1520.93	-1.10174	0.100803	-10.9296	8.32344e-28	7.79484e-26	EIF5
ENSG00000100697.14	686.196	0.0689117	0.260269	0.264771	0.791186	0.878202	DICER1
ENSG00000100711.13	363.099	-0.210904	0.151926	-1.3882	0.165076	0.308189	ZFYVE21
ENSG00000100714.15	683.431	-0.742599	0.115689	-6.41893	1.37234e-10	2.54722e-09	MTHFD1
ENSG00000100722.18	771.562	-0.0659796	0.116948	-0.564179	0.572632	0.722718	ZC3H14
ENSG00000100726.14	306.289	-0.867596	0.141447	-6.13373	8.58418e-10	1.41325e-08	TELO2
ENSG00000100731.15	1291.82	0.257689	0.174368	1.47784	0.13945	0.272402	PCNX1
ENSG00000100739.10	5.28458	-0.784763	1.30055	-0.603407	0.546238	0.701167	BDKRB1
ENSG00000100744.14	195.207	-0.282118	0.190908	-1.47777	0.139469	0.272402	GSKIP
ENSG00000100749.7	126.036	-0.348901	0.211666	-1.64836	0.0992787	0.210986	VRK1
ENSG00000100764.13	590.578	0.0111703	0.123467	0.0904719	0.927912	0.961387	PSMC1
ENSG00000100767.15	22.8021	1.55697	0.638455	2.43866	0.014742	0.046472	PAPLN
ENSG00000100784.10	46.3074	-0.0240739	0.323458	-0.0744269	0.940671	0.968668	RPS6KA5
ENSG00000100796.17	602.719	-0.221721	0.112298	-1.9744	0.0483358	0.121045	PPP4R3A
ENSG00000100802.14	74.8771	0.577391	0.301388	1.91577	0.055394	0.13463	C14orf93
ENSG00000100804.18	1672.23	0.39632	0.123026	3.22143	0.00127553	0.0059379	PSMB5
ENSG00000100811.12	1024.78	0.00570624	0.102206	0.0558306	0.955477	0.977634	YY1
ENSG00000100813.14	2273.14	0.152435	0.0917993	1.66053	0.0968078	0.207269	ACIN1
ENSG00000100814.17	259.42	-0.0671514	0.160333	-0.418824	0.675344	0.799854	CCNB1IP1
ENSG00000100815.12	796.357	0.365479	0.126202	2.89598	0.00377982	0.0149801	TRIP11
ENSG00000100823.11	1044.4	-0.539007	0.119587	-4.50723	6.56783e-06	5.51989e-05	APEX1
ENSG00000100836.10	707.202	0.447646	0.126068	3.55083	0.000384025	0.00212362	PABPN1
ENSG00000100842.12	517.572	0.0933399	0.130392	0.715843	0.474089	0.644493	EFS
ENSG00000100852.12	1333.46	0.44242	0.169374	2.61209	0.00899904	0.0310043	ARHGAP5
ENSG00000100865.14	287.191	-0.091522	0.146088	-0.626485	0.530997	0.689913	CINP
ENSG00000100883.11	1267.86	0.532974	0.10342	5.15349	2.55685e-07	2.78932e-06	SRP54
ENSG00000100888.12	992.12	-0.0815485	0.117684	-0.692946	0.488343	0.656557	CHD8
ENSG00000100889.11	179.915	-2.11795	0.185058	-11.4448	2.49691e-30	2.77003e-28	PCK2
ENSG00000100890.15	68.3488	-0.0415707	0.286325	-0.145187	0.884563	0.936375	KIAA0391
ENSG00000100897.17	452.074	0.107662	0.124565	0.864302	0.387422	0.563473	DCAF11
ENSG00000100902.10	275.668	0.265207	0.158752	1.67057	0.0948063	0.204013	PSMA6
ENSG00000100906.10	674.734	1.1116	0.132144	8.41203	4.02986e-17	1.56654e-15	NFKBIA
ENSG00000100908.13	97.5687	0.637854	0.230922	2.7622	0.00574129	0.0212911	EMC9
ENSG00000100911.15	649.845	-0.278151	0.14584	-1.90723	0.0564908	0.136696	PSME2
ENSG00000100916.13	140.161	0.126536	0.20387	0.620671	0.534816	0.693001	BRMS1L
ENSG00000100918.12	24.7329	-0.0607035	0.444514	-0.136561	0.891378	0.940276	REC8
ENSG00000100926.14	222.957	0.251108	0.174004	1.44312	0.148987	0.285843	TM9SF1
ENSG00000100934.14	3183.59	0.609909	0.117479	5.19166	2.08428e-07	2.29989e-06	SEC23A
ENSG00000100938.17	636.32	0.342775	0.128139	2.67504	0.0074721	0.0266015	GMPR2
ENSG00000100941.8	1187.36	0.0202118	0.0993323	0.203476	0.838763	0.90802	PNN
ENSG00000100949.14	355.272	0.61048	0.145827	4.18633	2.83506e-05	0.000209893	RABGGTA
ENSG00000100968.13	1557.71	0.451628	0.128982	3.50147	0.000462707	0.0024835	NFATC4
ENSG00000100979.14	572.966	0.00585807	0.146379	0.0400199	0.968077	0.984565	PLTP
ENSG00000100982.11	282.469	-0.141431	0.154649	-0.91453	0.360438	0.536386	PCIF1
ENSG00000100983.9	526.005	-0.267182	0.126692	-2.10891	0.0349524	0.0935219	GSS
ENSG00000100991.11	1427.82	0.106679	0.0990976	1.07651	0.2817	0.45149	TRPC4AP
ENSG00000100994.11	2128.8	-0.429812	0.0917131	-4.68648	2.77939e-06	2.49902e-05	PYGB
ENSG00000100997.18	626.18	0.457052	0.133522	3.42305	0.000619221	0.00320892	ABHD12
ENSG00000101000.5	224.534	-0.0560059	0.155604	-0.359925	0.718903	0.830105	PROCR
ENSG00000101003.9	92.8	-1.08288	0.255059	-4.2456	2.18005e-05	0.000165477	GINS1
ENSG00000101004.14	171.261	0.0739687	0.205366	0.36018	0.718712	0.83006	NINL
ENSG00000101017.13	13.6711	0.571137	0.589314	0.969156	0.332468	0.508359	CD40
ENSG00000101019.21	534.838	0.247642	0.132301	1.87181	0.0612325	0.146014	UQCC1
ENSG00000101040.19	393.893	0.756943	0.143466	5.2761	1.31964e-07	1.50449e-06	ZMYND8
ENSG00000101049.14	3.60166	1.11786	1.30457	0.856885	0.391509	#N/A	SGK2
ENSG00000101052.12	238.451	0.035781	0.164171	0.21795	0.827468	0.901	IFT52
ENSG00000101057.15	220.329	-1.60563	0.224901	-7.13928	9.38198e-13	2.27407e-11	MYBL2
ENSG00000101079.20	475.94	-0.379349	0.126678	-2.99458	0.00274823	0.0114486	NDRG3
ENSG00000101084.17	165.803	-0.0829314	0.202472	-0.409593	0.682104	0.804907	C20orf24
ENSG00000101096.19	55.0487	0.30464	0.339492	0.89734	0.369538	0.545549	NFATC2
ENSG00000101104.12	168.217	-0.168193	0.180803	-0.930257	0.352238	0.528014	PABPC1L
ENSG00000101109.11	415.681	-0.368418	0.139663	-2.63791	0.00834192	0.029123	STK4
ENSG00000101115.12	27.5885	2.75157	0.633087	4.34628	1.38465e-05	0.000109722	SALL4
ENSG00000101126.15	938.197	-0.195314	0.117451	-1.66294	0.0963249	0.206567	ADNP
ENSG00000101132.9	166.12	0.164296	0.215224	0.763372	0.445242	0.619432	PFDN4
ENSG00000101138.11	245.173	0.0155182	0.147248	0.105388	0.916068	0.955211	CSTF1
ENSG00000101146.12	350.762	-0.209851	0.134199	-1.56372	0.117883	0.240196	RAE1
ENSG00000101150.17	1934.17	-0.179348	0.0933755	-1.92072	0.0547669	0.13342	TPD52L2
ENSG00000101152.10	1081.84	0.10478	0.0980347	1.0688	0.285159	0.455585	DNAJC5
ENSG00000101158.13	465.94	-0.0837555	0.129847	-0.645035	0.518905	0.68095	NELFCD
ENSG00000101160.13	2209.49	-0.0120852	0.100179	-0.120636	0.903979	0.947539	CTSZ
ENSG00000101161.7	841.417	-0.112975	0.121723	-0.928132	0.353339	0.52911	PRPF6
ENSG00000101166.15	303.054	-0.00925746	0.153611	-0.0602657	0.951944	0.975896	PRELID3B
ENSG00000101181.17	222.883	0.143143	0.173885	0.823202	0.410393	0.586067	MTG2
ENSG00000101182.14	1328.86	-0.00721943	0.118326	-0.0610131	0.951349	0.975704	PSMA7
ENSG00000101187.15	28.1402	0.359764	0.471477	0.763059	0.445428	0.619596	SLCO4A1
ENSG00000101189.6	207.527	0.0264655	0.18881	0.14017	0.888526	0.938297	MRGBP
ENSG00000101190.12	172.514	0.00790725	0.183847	0.0430099	0.965694	0.982868	TCFL5
ENSG00000101191.16	767.479	0.0611501	0.133801	0.457022	0.647655	0.779851	DIDO1
ENSG00000101193.7	498.655	-0.0668521	0.141465	-0.47257	0.63652	0.771873	GID8
ENSG00000101194.17	1058.12	1.04756	0.115513	9.0688	1.20331e-19	6.17584e-18	SLC17A9
ENSG00000101199.12	1683.41	1.1245	0.107181	10.4915	9.4478e-26	7.52796e-24	ARFGAP1
ENSG00000101216.10	178.125	-0.372897	0.19256	-1.93653	0.0528032	0.129776	GMEB2
ENSG00000101220.17	226.96	-0.598152	0.181809	-3.28999	0.0010019	0.0048684	C20orf27
ENSG00000101222.12	2.51566	1.77228	1.52548	1.16178	0.245324	#N/A	SPEF1
ENSG00000101224.17	1040.96	-0.0648687	0.105613	-0.614211	0.539076	0.695834	CDC25B
[truncated: 14,688 more rows]

## Sheet: 24 vs 0
	baseMean	log2FoldChange	lfcSE	stat	pvalue	padj	SYMBOL
ENSG00000000460.16	83.5288	-1.34981	0.257925	-5.23333	1.66485e-07	1.69675e-06	C1orf112
ENSG00000001167.14	503.828	-0.459166	0.12438	-3.69165	0.000222805	0.00117038	NFYA
ENSG00000002834.17	4621.79	-0.522003	0.107968	-4.83479	1.33289e-06	1.15813e-05	LASP1
ENSG00000003137.8	69.2029	2.89347	0.537791	5.38028	7.4369e-08	8.11073e-07	CYP26B1
ENSG00000003509.15	165.844	0.586131	0.191925	3.05396	0.00225842	0.00880964	NDUFAF7
ENSG00000003756.16	1546.62	0.516331	0.108603	4.7543	1.99132e-06	1.67495e-05	RBM5
ENSG00000003989.17	91.904	1.57164	0.367826	4.27279	1.93041e-05	0.000131291	SLC7A2
ENSG00000004139.13	221.503	-0.550808	0.170692	-3.22691	0.00125135	0.00529903	SARM1
ENSG00000004776.12	1369.14	1.01466	0.137504	7.37911	1.59352e-13	3.83304e-12	HSPB6
ENSG00000004779.9	440.793	0.474861	0.153932	3.08489	0.0020363	0.00805381	NDUFAB1
ENSG00000004799.7	45.9945	3.08288	0.502157	6.13928	8.28977e-10	1.27193e-08	PDK4
ENSG00000004864.13	191.661	-0.727982	0.167279	-4.3519	1.34964e-05	9.54919e-05	SLC25A13
ENSG00000004866.20	320.749	0.502596	0.163531	3.07339	0.00211641	0.00831729	ST7
ENSG00000005059.15	25.8354	-1.9641	0.427525	-4.59412	4.34586e-06	3.40307e-05	MCUB
ENSG00000005073.5	1511.71	1.35379	0.122266	11.0725	1.70497e-28	1.47016e-26	HOXA11
ENSG00000005102.12	4.6187	-5.97749	1.65406	-3.61382	0.000301724	0.00152622	MEOX1
ENSG00000005206.16	517.055	0.656306	0.140407	4.67431	2.94939e-06	2.39343e-05	SPPL2B
ENSG00000005238.19	432.29	-0.51826	0.135661	-3.82026	0.000133309	0.000744562	FAM214B
ENSG00000005243.9	543.42	0.580737	0.149351	3.8884	0.000100909	0.000579851	COPZ2
ENSG00000005379.15	40.8408	2.0809	0.469621	4.43102	9.37874e-06	6.8596e-05	TSPOAP1
ENSG00000005469.11	337.991	-1.54354	0.145408	-10.6152	2.53173e-26	1.85723e-24	CROT
ENSG00000005483.20	762.289	-0.541489	0.166009	-3.26181	0.00110703	0.00477286	KMT2E
ENSG00000005812.10	484.602	-0.465905	0.145035	-3.21235	0.00131653	0.00553842	FBXL3
ENSG00000005884.17	1313.01	-1.49428	0.131787	-11.3386	8.44563e-30	7.9319e-28	ITGA3
ENSG00000006007.11	1341.46	0.356563	0.102421	3.48136	0.000498878	0.00237826	GDE1
ENSG00000006118.14	707.687	-0.433435	0.123976	-3.49611	0.000472099	0.0022719	TMEM132A
ENSG00000006327.13	1300.19	-1.17325	0.254164	-4.6161	3.91026e-06	3.10651e-05	TNFRSF12A
ENSG00000006451.7	463.17	-0.737391	0.1371	-5.37849	7.51144e-08	8.16786e-07	RALA
ENSG00000006468.13	216.179	-1.48594	0.201419	-7.37735	1.61476e-13	3.8778e-12	ETV1
ENSG00000006634.7	151.747	-0.976154	0.195659	-4.98906	6.0674e-07	5.58102e-06	DBF4
ENSG00000006652.13	431.466	-0.529039	0.144652	-3.65732	0.000254862	0.00131858	IFRD1
ENSG00000006704.10	373.295	0.771175	0.151465	5.09143	3.55375e-07	3.40702e-06	GTF2IRD1
ENSG00000006715.15	677.503	-0.437365	0.114559	-3.81781	0.00013464	0.000751427	VPS41
ENSG00000006744.18	542.741	-0.418796	0.128815	-3.25115	0.00114939	0.00492782	ELAC2
ENSG00000007168.12	1789.53	-0.343816	0.104055	-3.30417	0.000952594	0.00418909	PAFAH1B1
ENSG00000007866.19	773.338	-0.358934	0.11364	-3.15851	0.00158576	0.00650402	TEAD3
ENSG00000007944.14	271.36	1.3147	0.194667	6.75362	1.442e-11	2.76134e-10	MYLIP
ENSG00000007968.6	33.2441	-1.26909	0.37335	-3.39921	0.000675807	0.00311399	E2F2
ENSG00000008083.13	291.495	0.803217	0.151665	5.296	1.18367e-07	1.24488e-06	JARID2
ENSG00000008086.11	181.876	-0.681424	0.191105	-3.56569	0.000362895	0.00179741	CDKL5
ENSG00000008118.9	176.565	0.618646	0.191758	3.22618	0.00125454	0.00530946	CAMK1G
ENSG00000008256.15	501.692	-0.8601	0.116164	-7.40421	1.31938e-13	3.23699e-12	CYTH3
ENSG00000008282.8	1057.66	-0.355397	0.115213	-3.0847	0.00203755	0.00805459	SYPL1
ENSG00000008300.16	93.4004	1.31906	0.299772	4.40021	1.08144e-05	7.81658e-05	CELSR3
ENSG00000008311.14	450.347	0.989794	0.153566	6.4454	1.15298e-10	1.99304e-09	AASS
ENSG00000008394.12	2953.87	0.908835	0.130556	6.96127	3.37209e-12	6.94433e-11	MGST1
ENSG00000009954.10	1431.68	-0.492295	0.109294	-4.50433	6.65814e-06	5.01914e-05	BAZ1B
ENSG00000010017.12	605.571	-0.421478	0.113705	-3.70676	0.000209925	0.00110785	RANBP9
ENSG00000010278.12	595.986	-1.98691	0.145879	-13.6202	3.03605e-42	5.32936e-40	CD9
ENSG00000010322.15	1782.33	0.501569	0.110266	4.54874	5.39691e-06	4.1339e-05	NISCH
ENSG00000010404.17	1399.22	-0.362464	0.11771	-3.0793	0.00207485	0.00818231	IDS
ENSG00000010438.16	10.48	-2.47684	0.675668	-3.66577	0.000246598	0.00128121	PRSS3
ENSG00000010803.16	259.857	-0.465915	0.151723	-3.07081	0.00213476	0.00838045	SCMH1
ENSG00000010810.17	389.748	0.916557	0.17044	5.37758	7.54929e-08	8.20297e-07	FYN
ENSG00000011009.10	373.241	-0.476852	0.158066	-3.01679	0.00255466	0.00981205	LYPLA2
ENSG00000011028.13	15707.5	0.339524	0.0860444	3.94592	7.94943e-05	0.000470552	MRC2
ENSG00000011243.17	612.62	0.572335	0.133078	4.30073	1.70236e-05	0.000117628	AKAP8L
ENSG00000011304.19	1915.48	-0.357654	0.108048	-3.31013	0.000932518	0.00411676	PTBP1
ENSG00000011347.9	28.9755	-1.35807	0.411054	-3.30388	0.00095356	0.00419208	SYT7
ENSG00000011422.11	1129.86	-0.554847	0.117388	-4.7266	2.28306e-06	1.89441e-05	PLAUR
ENSG00000011426.10	1497.33	-0.96076	0.302751	-3.17343	0.00150648	0.00622914	ANLN
ENSG00000011465.16	22421.7	0.788731	0.109353	7.21271	5.48506e-13	1.25003e-11	DCN
ENSG00000011478.11	265.619	0.959511	0.183501	5.22891	1.70516e-07	1.73637e-06	QPCTL
ENSG00000012048.20	217.876	-1.17863	0.170441	-6.91518	4.67283e-12	9.50038e-11	BRCA1
ENSG00000012171.19	615.29	1.23072	0.157443	7.81689	5.41433e-15	1.5532e-13	SEMA3B
ENSG00000012232.8	1033.63	-0.487429	0.116621	-4.1796	2.92019e-05	0.00019103	EXTL3
ENSG00000012963.14	326.363	-1.09718	0.146173	-7.50607	6.0927e-14	1.55696e-12	UBR7
ENSG00000013297.10	30.588	-2.65908	0.494374	-5.37868	7.5032e-08	8.16786e-07	CLDN11
ENSG00000013364.18	1933.37	-0.46353	0.1082	-4.28399	1.83567e-05	0.000125713	MVP
ENSG00000013375.15	1452.59	0.632218	0.120201	5.25969	1.44298e-07	1.48892e-06	PGM3
ENSG00000013392.7	131.831	0.874439	0.224757	3.8906	9.99961e-05	0.000575055	RWDD2A
ENSG00000013523.9	372.824	0.933346	0.141747	6.58458	4.56188e-11	8.35589e-10	ANGEL1
ENSG00000013563.13	1412.98	0.372383	0.113767	3.27322	0.00106329	0.00460312	DNASE1L1
ENSG00000013588.7	1074.25	1.6911	0.118952	14.2167	7.21558e-46	1.58797e-43	GPRC5A
ENSG00000013810.18	605.722	-0.775578	0.155706	-4.98105	6.32417e-07	5.78473e-06	TACC3
ENSG00000014123.9	772.883	0.616803	0.155189	3.97452	7.05207e-05	0.000423555	UFL1
ENSG00000014138.8	224.838	-0.900761	0.157038	-5.73595	9.69676e-09	1.25751e-07	POLA2
ENSG00000014216.15	1299.08	-0.586616	0.115043	-5.09911	3.41262e-07	3.2897e-06	CAPN1
ENSG00000014914.20	266.831	-0.742366	0.147303	-5.03972	4.66206e-07	4.38686e-06	MTMR11
ENSG00000015532.9	788.591	0.379113	0.121099	3.1306	0.00174451	0.00705935	XYLT2
ENSG00000016864.18	1241.65	0.676996	0.10858	6.23499	4.51797e-10	7.20188e-09	GLT8D1
ENSG00000017427.15	314.063	5.05274	0.873198	5.78647	7.18803e-09	9.54843e-08	IGF1
ENSG00000018408.14	1031.26	0.485844	0.150815	3.22145	0.00127545	0.00538404	WWTR1
ENSG00000019144.18	1334.27	-0.972687	0.127769	-7.61285	2.68127e-14	7.1622e-13	PHLDB1
ENSG00000019549.9	912.179	0.382972	0.122753	3.11985	0.00180941	0.00727804	SNAI2
ENSG00000019991.15	1005.4	1.51633	0.321973	4.70949	2.48332e-06	2.04105e-05	HGF
ENSG00000019995.6	802.866	0.781957	0.127921	6.11283	9.78795e-10	1.48328e-08	ZRANB1
ENSG00000020129.15	810.516	0.762971	0.141153	5.40527	6.47092e-08	7.10452e-07	NCDN
ENSG00000020922.12	248.142	-0.632686	0.175561	-3.60381	0.000313591	0.00158028	MRE11
ENSG00000021645.18	441.898	2.56387	0.183561	13.9674	2.46454e-44	4.97803e-42	NRXN3
ENSG00000021762.19	638.414	0.526422	0.125484	4.19514	2.72705e-05	0.000179751	OSBPL5
ENSG00000021776.10	760.299	-0.412234	0.120743	-3.41415	0.000639802	0.00296756	AQR
ENSG00000022267.16	1102.45	1.27897	0.127744	10.0119	1.35095e-23	8.47647e-22	FHL1
ENSG00000023041.11	311.981	-0.596171	0.145482	-4.09791	4.16897e-05	0.000262811	ZDHHC6
ENSG00000023191.16	2192.18	-0.440633	0.119918	-3.67446	0.00023835	0.00124406	RNH1
ENSG00000023318.7	1398.63	0.414833	0.108168	3.83507	0.000125528	0.0007035	ERP44
ENSG00000023445.13	11.6297	-2.20805	0.622365	-3.54783	0.000388418	0.00190907	BIRC3
ENSG00000023608.4	258.667	0.513975	0.163678	3.14015	0.0016886	0.00686473	SNAPC1
ENSG00000023697.12	271.926	-0.535915	0.156954	-3.41446	0.000639087	0.00296518	DERA
ENSG00000023902.13	488.499	-1.10999	0.137329	-8.08272	6.33404e-16	2.02155e-14	PLEKHO1
ENSG00000023909.9	335.553	0.655473	0.149105	4.39606	1.10233e-05	7.94036e-05	GCLM
ENSG00000024862.17	173.041	0.702145	0.194938	3.60189	0.000315911	0.00159034	CCDC28A
ENSG00000025423.11	34.394	1.58012	0.514713	3.0699	0.0021413	0.00840169	HSD17B6
ENSG00000025434.18	81.3131	1.46285	0.277865	5.26462	1.40482e-07	1.45566e-06	NR1H3
ENSG00000025770.18	313.087	-0.867199	0.157198	-5.51659	3.45643e-08	4.01616e-07	NCAPH2
ENSG00000025772.7	324.897	-1.1483	0.153701	-7.47098	7.96015e-14	2.01325e-12	TOMM34
ENSG00000026025.15	29771.6	-1.32417	0.114952	-11.5193	1.05496e-30	1.06544e-28	VIM
ENSG00000026508.17	9366.1	-1.0836	0.0907734	-11.9375	7.54919e-33	9.19941e-31	CD44
ENSG00000027001.9	174.377	-1.24912	0.176947	-7.05928	1.67369e-12	3.57958e-11	MIPEP
ENSG00000027697.13	504.978	0.557981	0.139489	4.00017	6.32975e-05	0.000385034	IFNGR1
ENSG00000027847.13	425.558	0.831359	0.137855	6.03069	1.63263e-09	2.37641e-08	B4GALT7
ENSG00000028116.16	208.317	-0.66745	0.17701	-3.77069	0.000162798	0.000885126	VRK2
ENSG00000028137.18	460.016	3.28259	0.177776	18.4648	3.96405e-76	2.5413e-73	TNFRSF1B
ENSG00000028203.17	518.833	-0.373078	0.120791	-3.08862	0.00201088	0.00796624	VEZT
ENSG00000028277.21	193.071	-2.57975	0.193125	-13.3579	1.06507e-40	1.76455e-38	POU2F2
ENSG00000028310.17	461.58	-0.442071	0.12926	-3.42001	0.000626185	0.00291081	BRD9
ENSG00000029153.14	317.406	-1.71036	0.169036	-10.1183	4.58162e-24	2.93722e-22	ARNTL2
ENSG00000029364.11	1340.41	0.683229	0.120525	5.66878	1.43817e-08	1.79103e-07	SLC39A9
ENSG00000029534.19	26.6416	-1.57221	0.458228	-3.43106	0.000601222	0.00281072	ANK1
ENSG00000029639.10	100.783	-0.747678	0.238463	-3.13541	0.00171613	0.00696707	TFB1M
ENSG00000029725.16	679.01	-0.583362	0.114923	-5.07612	3.85218e-07	3.67402e-06	RABEP1
ENSG00000029993.14	391.431	-0.632648	0.1649	-3.83656	0.00012477	0.000700319	HMGB3
ENSG00000031003.10	280.613	-1.02295	0.158402	-6.45795	1.06132e-10	1.84979e-09	FAM13B
ENSG00000031081.10	326.162	-0.660327	0.149469	-4.41782	9.97008e-06	7.2597e-05	ARHGAP31
ENSG00000031691.6	52.2766	-1.31226	0.304648	-4.30748	1.65127e-05	0.000114539	CENPQ
ENSG00000031698.12	1339.39	-0.973284	0.115896	-8.39789	4.54572e-17	1.57756e-15	SARS
ENSG00000033030.13	169.02	-0.855045	0.178367	-4.79374	1.63697e-06	1.39602e-05	ZCCHC8
ENSG00000033100.16	2604.19	0.455951	0.101939	4.4728	7.72025e-06	5.75797e-05	CHPF2
ENSG00000033170.16	422.038	-0.682041	0.132947	-5.13017	2.89488e-07	2.83621e-06	FUT8
ENSG00000033178.12	646.072	-0.78501	0.138402	-5.67197	1.41168e-08	1.75952e-07	UBA6
ENSG00000033327.12	902.989	1.56761	0.143064	10.9574	6.12214e-28	5.15834e-26	GAB2
ENSG00000034053.14	110.276	-0.813624	0.205277	-3.96355	7.38444e-05	0.000441003	APBA2
ENSG00000034152.18	532.559	-0.800565	0.147655	-5.42185	5.89846e-08	6.52948e-07	MAP2K3
ENSG00000034239.10	33.6871	2.2775	0.466937	4.87754	1.0742e-06	9.46178e-06	EFCAB1
ENSG00000034533.11	67.3789	-0.870587	0.275583	-3.15907	0.00158273	0.00649343	ASTE1
ENSG00000035115.21	251.058	0.677277	0.173993	3.89256	9.9193e-05	0.00057066	SH3YL1
ENSG00000035403.17	5914.76	-0.734604	0.112836	-6.51034	7.4982e-11	1.32567e-09	VCL
ENSG00000035499.12	62.9444	-1.04609	0.280757	-3.72596	0.000194577	0.00103913	DEPDC1B
ENSG00000035681.7	536.745	-0.420268	0.123554	-3.40149	0.000670188	0.00309293	NSMAF
ENSG00000035687.9	554.624	-0.72674	0.131348	-5.53294	3.14899e-08	3.67922e-07	ADSS
ENSG00000038382.18	2408.79	-0.584051	0.133314	-4.38101	1.18132e-05	8.45152e-05	TRIO
ENSG00000039523.19	517.402	-0.782095	0.141928	-5.51049	3.57827e-08	4.14792e-07	RIPOR1
ENSG00000040275.16	664.583	-1.54145	0.160772	-9.58778	8.99985e-22	5.10395e-20	SPDL1
ENSG00000041353.9	42.611	-2.0153	0.345143	-5.83903	5.25056e-09	7.09788e-08	RAB27B
ENSG00000041802.10	321.497	-0.45043	0.141775	-3.17708	0.00148767	0.00616337	LSG1
ENSG00000041982.15	1706.11	-1.32102	0.1002	-13.1838	1.08707e-39	1.72353e-37	TNC
ENSG00000042088.13	212.167	-0.640278	0.17654	-3.62681	0.000286946	0.00146149	TDP1
ENSG00000042493.15	307.363	-0.50676	0.168056	-3.01542	0.0025662	0.00984517	CAPG
ENSG00000043143.20	697.023	0.584455	0.114336	5.11172	3.19232e-07	3.09269e-06	JADE2
ENSG00000044090.8	1662.66	1.20295	0.109818	10.954	6.35579e-28	5.2947e-26	CUL7
ENSG00000044115.20	3809.96	-0.364596	0.0862105	-4.22913	2.34594e-05	0.000156662	CTNNA1
ENSG00000047230.14	219.98	-0.566968	0.161226	-3.51661	0.000437087	0.00212002	CTPS2
ENSG00000047621.11	228.362	-0.849881	0.156675	-5.42448	5.81233e-08	6.43898e-07	C12orf4
ENSG00000047644.18	211.276	-0.836554	0.181769	-4.60228	4.17889e-06	3.28712e-05	WWC3
ENSG00000047648.21	119.521	1.86551	0.276743	6.74096	1.57348e-11	3.00531e-10	ARHGAP6
ENSG00000047849.21	4491.79	-0.275896	0.0903685	-3.05301	0.0022656	0.00883531	MAP4
ENSG00000048052.21	23.7123	-4.44004	0.562235	-7.89713	2.85398e-15	8.5014e-14	HDAC9
ENSG00000048342.15	459.922	0.406591	0.130325	3.11984	0.00180951	0.00727804	CC2D2A
ENSG00000048707.13	1236.53	0.819593	0.151176	5.42146	5.91155e-08	6.53907e-07	VPS13D
ENSG00000049089.13	64.7143	1.0438	0.332618	3.13813	0.00170031	0.00690664	COL9A2
ENSG00000049130.14	369.801	1.31762	0.318141	4.14162	3.4486e-05	0.000222245	KITLG
ENSG00000049192.14	258.423	-0.534176	0.159098	-3.35753	0.000786416	0.00356572	ADAMTS6
ENSG00000049239.12	3054.93	0.671105	0.133116	5.04152	4.61849e-07	4.35419e-06	H6PD
ENSG00000049246.14	124.135	-1.39447	0.263528	-5.29154	1.21292e-07	1.27111e-06	PER3
ENSG00000049323.15	9396.77	2.97847	0.115033	25.8924	8.10628e-148	2.98818e-144	LTBP1
ENSG00000049449.8	4026.61	0.480116	0.101837	4.71453	2.42267e-06	1.99789e-05	RCN1
ENSG00000049540.16	114.447	1.77372	0.55245	3.21064	0.00132438	0.00556672	ELN
ENSG00000049541.10	150.707	-1.03548	0.197155	-5.25209	1.50381e-07	1.54198e-06	RFC2
ENSG00000049759.17	62.5809	-1.97463	0.270416	-7.3022	2.83097e-13	6.63634e-12	NEDD4L
ENSG00000049769.12	131.845	0.786392	0.243074	3.2352	0.00121558	0.0051698	PPP1R3F
ENSG00000050344.8	70.5473	-1.55695	0.25452	-6.1172	9.52337e-10	1.44616e-08	NFE2L3
ENSG00000050405.13	1747.43	0.978521	0.0936592	10.4477	1.50145e-25	1.08524e-23	LIMA1
ENSG00000050426.15	410.335	0.927631	0.143152	6.48006	9.16874e-11	1.60753e-09	LETMD1
ENSG00000050820.16	917.086	-0.442233	0.142616	-3.10087	0.00192953	0.00768945	BCAR1
ENSG00000051108.14	961.469	-0.482188	0.0991555	-4.86295	1.1565e-06	1.01564e-05	HERPUD1
ENSG00000051128.18	286.377	-0.901931	0.162547	-5.54874	2.8773e-08	3.38864e-07	HOMER3
ENSG00000051180.16	116.22	-0.998703	0.203051	-4.91848	8.72168e-07	7.79619e-06	RAD51
ENSG00000051341.13	144.773	-1.25848	0.222631	-5.65278	1.57876e-08	1.95456e-07	POLQ
ENSG00000051523.10	759.381	0.465481	0.150595	3.09095	0.00199519	0.00791688	CYBA
ENSG00000052126.14	552.303	0.855318	0.161674	5.29038	1.2206e-07	1.27825e-06	PLEKHA5
ENSG00000052795.12	213.648	-1.27273	0.183847	-6.92278	4.42866e-12	9.01941e-11	FNIP2
ENSG00000052802.12	1187.76	-0.957056	0.125714	-7.61294	2.67935e-14	7.1622e-13	MSMO1
ENSG00000052841.14	1477.29	0.781254	0.106924	7.30663	2.7393e-13	6.43168e-12	TTC17
ENSG00000053254.15	671.699	-0.552568	0.149392	-3.69877	0.000216643	0.00114045	FOXN3
ENSG00000053372.4	312.928	-0.643912	0.153092	-4.20603	2.59891e-05	0.000172074	MRTO4
ENSG00000054282.15	170.315	-0.726946	0.185594	-3.91686	8.97115e-05	0.000523465	SDCCAG8
ENSG00000054356.13	389.381	3.23048	0.233161	13.8552	1.18379e-43	2.32733e-41	PTPRN
ENSG00000054392.12	327.506	0.704004	0.145843	4.82714	1.38511e-06	1.19505e-05	HHAT
ENSG00000054523.17	754.393	-0.674282	0.131836	-5.11454	3.14504e-07	3.0509e-06	KIF1B
ENSG00000054654.16	127.313	-2.08479	0.266945	-7.80984	5.72613e-15	1.63945e-13	SYNE2
ENSG00000054793.13	534.512	-0.949811	0.164008	-5.79125	6.98661e-09	9.28922e-08	ATP9A
ENSG00000054983.16	468.387	0.512085	0.140398	3.64737	0.00026494	0.00136164	GALC
ENSG00000055070.16	1842.08	-0.467366	0.0927215	-5.04054	4.64217e-07	4.37093e-06	SZRD1
ENSG00000055163.19	291.653	0.942516	0.216095	4.36158	1.29128e-05	9.17145e-05	CYFIP2
ENSG00000056558.10	125.746	1.61919	0.224414	7.21521	5.38518e-13	1.22917e-11	TRAF1
ENSG00000057019.15	2492.45	-0.460659	0.118344	-3.89256	9.91918e-05	0.00057066	DCBLD2
ENSG00000057252.12	788.958	-0.560977	0.142905	-3.92553	8.65394e-05	0.000507365	SOAT1
ENSG00000058056.8	285.051	-0.491521	0.156806	-3.13457	0.00172104	0.00698504	USP13
ENSG00000058600.15	352.527	1.14716	0.164117	6.98986	2.75155e-12	5.7467e-11	POLR3E
ENSG00000058668.14	2600.42	-0.982067	0.119043	-8.2497	1.58797e-16	5.33363e-15	ATP2B4
ENSG00000058804.11	291.842	-0.829338	0.162827	-5.09337	3.51756e-07	3.37672e-06	NDC1
ENSG00000059145.18	277.619	0.521062	0.159535	3.26612	0.00109032	0.00471063	UNKL
ENSG00000059573.8	1731.24	0.875643	0.100875	8.68046	3.94159e-18	1.53753e-16	ALDH18A1
ENSG00000059588.9	269.591	1.09234	0.160558	6.80337	1.02197e-11	1.99061e-10	TARBP1
ENSG00000060642.10	217.951	0.767194	0.17435	4.4003	1.08102e-05	7.81658e-05	PIGV
ENSG00000060718.20	338.258	0.8665	0.147472	5.87571	4.21038e-09	5.759e-08	COL11A1
ENSG00000060749.14	468.387	-0.891444	0.172161	-5.17798	2.24301e-07	2.2514e-06	QSER1
ENSG00000060982.14	521.952	-1.86142	0.136003	-13.6866	1.22077e-42	2.25004e-40	BCAT1
ENSG00000061656.9	54.2502	1.52378	0.368461	4.13554	3.54128e-05	0.000227423	SPAG4
ENSG00000061676.14	2436.43	-0.498824	0.119691	-4.16759	3.07834e-05	0.000200487	NCKAP1
ENSG00000061987.15	1038.91	0.671382	0.15235	4.40683	1.04893e-05	7.61148e-05	MON2
ENSG00000062485.18	1569.18	-0.447032	0.0956965	-4.67136	2.99217e-06	2.42682e-05	CS
ENSG00000062822.12	202.157	-0.711494	0.183249	-3.88266	0.00010332	0.00059117	POLD1
ENSG00000063046.17	3865.29	0.452509	0.097031	4.66354	3.10809e-06	2.5153e-05	EIF4B
ENSG00000063438.16	407.617	-1.04535	0.148289	-7.04941	1.79681e-12	3.82861e-11	AHRR
ENSG00000063587.13	589.425	0.68049	0.165755	4.1054	4.03612e-05	0.000255419	ZNF275
ENSG00000063978.15	768.247	-0.352192	0.102915	-3.42218	0.000621212	0.00289226	RNF4
ENSG00000064042.17	17.4126	5.69933	1.53204	3.72009	0.000199154	0.00105935	LIMCH1
ENSG00000064393.15	521.978	1.127	0.296842	3.79662	0.00014668	0.00080935	HIPK2
ENSG00000064545.14	352.471	0.522209	0.172026	3.03563	0.0024003	0.00928843	TMEM161A
ENSG00000064666.14	2248.5	-0.679598	0.116932	-5.81189	6.1771e-09	8.28012e-08	CNN2
ENSG00000064687.12	178.832	1.02533	0.230934	4.43993	8.99896e-06	6.61135e-05	ABCA7
ENSG00000064692.18	858.019	-0.567442	0.124562	-4.55548	5.22658e-06	4.01176e-05	SNCAIP
ENSG00000064703.11	232.692	-0.805656	0.167198	-4.81857	1.44594e-06	1.24463e-05	DDX20
ENSG00000064763.10	59.7273	-2.81782	0.312771	-9.0092	2.0756e-19	9.41682e-18	FAR2
ENSG00000065054.13	699.939	-0.675374	0.142732	-4.73177	2.22574e-06	1.85102e-05	SLC9A3R2
ENSG00000065060.16	224.115	-0.906616	0.21031	-4.31085	1.62628e-05	0.000112951	UHRF1BP1
ENSG00000065135.10	1000.93	-0.701577	0.115013	-6.1	1.06069e-09	1.59848e-08	GNAI3
ENSG00000065154.11	1826.93	0.616478	0.103104	5.97922	2.2421e-09	3.19726e-08	OAT
ENSG00000065328.16	114.15	-1.60189	0.26995	-5.93403	2.95595e-09	4.13e-08	MCM10
ENSG00000065485.19	623.572	1.03607	0.149828	6.91503	4.6777e-12	9.50038e-11	PDIA5
ENSG00000065518.7	1059.4	0.471373	0.126653	3.72177	0.000197831	0.00105384	NDUFB4
ENSG00000065534.18	1564.83	-1.46404	0.134433	-10.8905	1.27907e-27	1.0306e-25	MYLK
ENSG00000065717.14	99.1729	1.21157	0.322451	3.75738	0.000171701	0.000927375	TLE2
ENSG00000065809.13	415.588	-1.1266	0.13002	-8.66479	4.52354e-18	1.75359e-16	FAM107B
ENSG00000065833.8	527.414	-0.39781	0.128827	-3.08795	0.00201544	0.0079822	ME1
ENSG00000065882.15	443.093	-0.585415	0.14491	-4.03985	5.34857e-05	0.000330499	TBC1D1
ENSG00000065911.11	635.251	-1.29653	0.127601	-10.1608	2.96584e-24	1.91804e-22	MTHFD2
ENSG00000065989.15	251.334	0.488728	0.156585	3.12118	0.0018013	0.00725094	PDE4A
ENSG00000066084.12	449.981	-0.611161	0.155653	-3.92643	8.6216e-05	0.000505872	DIP2B
ENSG00000066117.14	508.142	-0.36869	0.116529	-3.16392	0.0015566	0.00640404	SMARCD1
ENSG00000066322.14	825.091	-0.578553	0.13759	-4.20489	2.61209e-05	0.000172869	ELOVL1
ENSG00000066455.12	828.718	0.398766	0.113614	3.50984	0.000448369	0.00216761	GOLGA5
ENSG00000066557.5	190.793	-0.777283	0.21414	-3.62979	0.000283655	0.00144773	LRRC40
ENSG00000066629.16	465.21	-1.08611	0.132619	-8.18973	2.61814e-16	8.59789e-15	EML1
ENSG00000066697.14	364.641	-1.25256	0.1401	-8.94046	3.87557e-19	1.72645e-17	MSANTD3
ENSG00000067057.16	872.413	-1.02848	0.125396	-8.20184	2.3673e-16	7.82642e-15	PFKP
ENSG00000067064.10	846.248	-0.586629	0.125818	-4.66252	3.1236e-06	2.52647e-05	IDI1
ENSG00000067066.16	316.821	-0.551712	0.138543	-3.98224	6.82678e-05	0.000412207	SP100
ENSG00000067082.14	911.378	-1.5491	0.138977	-11.1465	7.45092e-29	6.53952e-27	KLF6
ENSG00000067113.16	845.556	0.758981	0.135814	5.58839	2.29182e-08	2.7407e-07	PLPP1
ENSG00000067141.16	260.657	-0.855357	0.183999	-4.6487	3.3403e-06	2.68407e-05	NEO1
ENSG00000067167.7	3933.83	0.523928	0.15697	3.33776	0.000844578	0.0037898	TRAM1
ENSG00000067177.14	505.359	1.09517	0.147938	7.40289	1.33249e-13	3.26372e-12	PHKA1
ENSG00000067182.7	993.319	0.477555	0.102439	4.66182	3.1342e-06	2.53226e-05	TNFRSF1A
ENSG00000067221.13	147.259	-0.655973	0.202091	-3.24593	0.0011707	0.0050049	STOML1
ENSG00000067225.17	9915.29	-0.698408	0.112594	-6.20287	5.5444e-10	8.72488e-09	PKM
ENSG00000067365.14	213.921	0.499114	0.165615	3.0137	0.00258086	0.00989463	METTL22
ENSG00000067445.20	650.158	0.685643	0.140524	4.87918	1.06529e-06	9.38898e-06	TRO
ENSG00000067533.5	141.085	-0.729622	0.199486	-3.65752	0.000254672	0.00131805	RRP15
ENSG00000067560.10	5437.42	-0.331299	0.0883508	-3.74982	0.000176964	0.000953008	RHOA
ENSG00000067704.9	1110.16	-0.339802	0.102319	-3.321	0.000896959	0.0039896	IARS2
ENSG00000067798.14	526.177	-1.34735	0.154074	-8.74482	2.23363e-18	8.97409e-17	NAV3
ENSG00000067836.12	130.411	-0.849245	0.232454	-3.65339	0.000258796	0.00133565	ROGDI
ENSG00000067900.7	1022.26	-0.558392	0.147066	-3.79687	0.000146536	0.000808937	ROCK1
ENSG00000067955.13	406.089	-0.837379	0.164823	-5.08048	3.76476e-07	3.59996e-06	CBFB
ENSG00000068024.16	569.291	1.8574	0.173427	10.71	9.13947e-27	7.01883e-25	HDAC4
ENSG00000068120.14	737.847	0.618904	0.114947	5.38424	7.27527e-08	7.94621e-07	COASY
ENSG00000068305.17	436.914	-0.516539	0.161099	-3.20635	0.00134429	0.00564557	MEF2A
ENSG00000068366.19	724.264	-0.82984	0.161164	-5.14903	2.61838e-07	2.59114e-06	ACSL4
ENSG00000068650.18	543.786	0.498299	0.15419	3.23173	0.00123045	0.00522099	ATP11A
ENSG00000068796.16	295.239	-0.669006	0.155783	-4.29446	1.75119e-05	0.00012066	KIF2A
ENSG00000068831.18	62.4566	1.24811	0.375185	3.32664	0.000878997	0.00392039	RASGRP2
ENSG00000068878.14	1346.8	-0.593387	0.0983165	-6.03548	1.58492e-09	2.31382e-08	PSME4
ENSG00000068912.13	2194.35	0.808151	0.103235	7.82826	4.94686e-15	1.43169e-13	ERLEC1
ENSG00000069011.15	104.578	-1.128	0.228391	-4.93888	7.85718e-07	7.07722e-06	PITX1
ENSG00000069329.16	1238.3	-0.573218	0.100926	-5.67962	1.34997e-08	1.69407e-07	VPS35
ENSG00000069399.14	88.2373	0.832424	0.250141	3.32782	0.000875292	0.00390859	BCL3
ENSG00000069431.11	1218.53	2.64041	0.295603	8.93229	4.17264e-19	1.85318e-17	ABCC9
ENSG00000069869.15	515.579	-0.586976	0.150163	-3.90894	9.27038e-05	0.000537945	NEDD4
ENSG00000070081.15	1472.59	0.500381	0.1196	4.18377	2.86713e-05	0.000187893	NUCB2
ENSG00000070087.13	1288.5	0.345651	0.11082	3.11902	0.00181453	0.00729224	PFN2
ENSG00000070214.15	1341.29	1.06239	0.13934	7.62442	2.45129e-14	6.59566e-13	SLC44A1
ENSG00000070269.13	273.942	0.481024	0.158428	3.03623	0.00239557	0.00927347	TMEM260
ENSG00000070366.13	616.498	-0.518095	0.112304	-4.61334	3.96258e-06	3.13961e-05	SMG6
ENSG00000070404.9	948.75	0.489379	0.129425	3.78117	0.000156094	0.000854977	FSTL3
ENSG00000070444.14	303.596	0.706	0.159027	4.43949	9.01721e-06	6.61815e-05	MNT
ENSG00000070540.12	1755.7	0.972342	0.128503	7.56671	3.82808e-14	1.00615e-12	WIPI1
ENSG00000070669.16	9.42486	-2.22279	0.665565	-3.33971	0.000838666	0.00377016	ASNS
ENSG00000070718.11	194.386	-0.952984	0.173543	-5.49136	3.9886e-08	4.57595e-07	AP3M2
ENSG00000070756.15	4337.22	0.360524	0.0831367	4.33653	1.44751e-05	0.000101781	PABPC1
ENSG00000070759.16	67.4088	1.10214	0.29198	3.77471	0.000160194	0.000874432	TESK2
ENSG00000070778.12	463.949	-0.923507	0.154121	-5.9921	2.07144e-09	2.97114e-08	PTPN21
ENSG00000070808.15	9.84132	-2.5389	0.737111	-3.44439	0.000572347	0.00268766	CAMK2A
ENSG00000070814.17	656.592	-0.351999	0.116254	-3.02785	0.00246304	0.00948877	TCOF1
ENSG00000070831.15	2179.28	-0.421657	0.11066	-3.81038	0.000138753	0.000771461	CDC42
ENSG00000070882.12	668.48	-0.844176	0.122572	-6.88717	5.69134e-12	1.14487e-10	OSBPL3
ENSG00000070950.9	183.238	-1.13153	0.186151	-6.07855	1.21271e-09	1.79893e-08	RAD18
ENSG00000070961.15	2779.56	-0.729303	0.113672	-6.41585	1.40036e-10	2.3954e-09	ATP2B1
ENSG00000071054.16	2266.62	-0.659912	0.095527	-6.90812	4.91129e-12	9.94739e-11	MAP4K4
ENSG00000071127.16	3768.93	-0.588778	0.115869	-5.08139	3.74686e-07	3.58517e-06	WDR1
ENSG00000071205.11	297.485	-0.585591	0.154647	-3.78664	0.000152698	0.000838877	ARHGAP10
ENSG00000071539.13	191.441	-0.801764	0.170494	-4.70259	2.56878e-06	2.10543e-05	TRIP13
ENSG00000071553.16	2980.52	0.454646	0.0928359	4.89731	9.71568e-07	8.5989e-06	ATP6AP1
ENSG00000071564.14	722.211	-0.527966	0.122619	-4.30573	1.66436e-05	0.00011527	TCF3
ENSG00000071575.11	579.828	1.13524	0.140246	8.09466	5.74266e-16	1.83678e-14	TRIB2
ENSG00000071889.16	615.764	0.580934	0.135543	4.28597	1.81944e-05	0.000124838	FAM3A
ENSG00000071894.16	1050.05	0.395461	0.113045	3.49826	0.000468299	0.0022573	CPSF1
ENSG00000072110.13	8172.28	-0.371033	0.106708	-3.47708	0.000506903	0.00241028	ACTN1
ENSG00000072133.10	122.151	-1.00371	0.240441	-4.17448	2.98671e-05	0.000195122	RPS6KA6
ENSG00000072274.12	1737.18	-0.455407	0.115047	-3.95843	7.54456e-05	0.000449655	TFRC
ENSG00000072401.14	205.395	-1.03718	0.220529	-4.70315	2.56176e-06	2.10084e-05	UBE2D1
ENSG00000072422.16	462.821	-0.659819	0.141934	-4.64876	3.33936e-06	2.68407e-05	RHOBTB1
ENSG00000072501.17	1704.08	-0.39959	0.123195	-3.24356	0.00118047	0.00503795	SMC1A
ENSG00000072571.19	266.553	-0.608803	0.173265	-3.51372	0.000441874	0.00214042	HMMR
ENSG00000072657.8	529.533	-0.839135	0.148456	-5.65241	1.58218e-08	1.95715e-07	TRHDE
ENSG00000072682.18	4275.34	0.361622	0.10532	3.43354	0.000595748	0.00278955	P4HA2
ENSG00000072786.12	242.59	-0.953262	0.153017	-6.22979	4.67074e-10	7.42134e-09	STK10
ENSG00000072952.18	488.707	-2.10381	0.195342	-10.7699	4.77521e-27	3.74524e-25	MRVI1
ENSG00000073008.14	1266.03	-0.888602	0.0994926	-8.93133	4.20899e-19	1.86371e-17	PVR
ENSG00000073111.13	286.242	-1.17968	0.185181	-6.37043	1.88496e-10	3.19836e-09	MCM2
ENSG00000073146.15	175.456	1.12264	0.207449	5.41165	6.24456e-08	6.86622e-07	MOV10L1
ENSG00000073150.13	48.4978	1.16189	0.332796	3.49131	0.000480664	0.00230185	PANX2
ENSG00000073417.14	498.351	0.982941	0.136399	7.20634	5.7476e-13	1.30382e-11	PDE8A
ENSG00000073584.18	606.807	-0.539216	0.13073	-4.12467	3.71269e-05	0.0002375	SMARCE1
ENSG00000073605.18	127.505	0.834054	0.217082	3.84211	0.00012198	0.00068675	GSDMB
ENSG00000073711.10	424.75	-1.24456	0.155409	-8.00829	1.16315e-15	3.62118e-14	PPP2R3A
ENSG00000073712.14	3861.98	0.28444	0.0935037	3.04202	0.00234996	0.00912325	FERMT2
ENSG00000073910.20	1019.56	-0.445037	0.146858	-3.03038	0.00244248	0.00942537	FRY
ENSG00000073921.17	1919.24	-0.859198	0.0974919	-8.81302	1.21816e-18	5.08834e-17	PICALM
ENSG00000074181.8	946.391	-0.802522	0.151082	-5.31182	1.08533e-07	1.148e-06	NOTCH3
ENSG00000074219.13	360.683	-0.623373	0.141608	-4.40211	1.07201e-05	7.76748e-05	TEAD2
ENSG00000074416.13	3315.65	-0.580716	0.0989629	-5.86801	4.41047e-09	6.00483e-08	MGLL
ENSG00000074590.13	547.883	-0.938511	0.147618	-6.35772	2.04774e-10	3.4468e-09	NUAK1
ENSG00000074695.5	4532.52	1.17733	0.141125	8.34247	7.27539e-17	2.48899e-15	LMAN1
ENSG00000074696.12	2094.04	0.867753	0.105669	8.21199	2.17561e-16	7.24139e-15	HACD3
ENSG00000074800.13	6040.66	-0.418606	0.115085	-3.63737	0.000275431	0.00141015	ENO1
ENSG00000074842.7	2529.45	0.522022	0.137084	3.80803	0.000140078	0.00077678	MYDGF
ENSG00000074964.16	92.7679	-0.749914	0.228004	-3.28903	0.00100532	0.00439214	ARHGEF10L
ENSG00000075131.9	70.2801	-1.34903	0.297324	-4.53723	5.69981e-06	4.34559e-05	TIPIN
ENSG00000075213.10	3293.29	0.528825	0.144331	3.66397	0.000248336	0.00128934	SEMA3A
ENSG00000075218.18	252.026	-0.821603	0.184958	-4.4421	8.90848e-06	6.54813e-05	GTSE1
ENSG00000075240.16	267.511	1.44271	0.180826	7.97841	1.48234e-15	4.53466e-14	GRAMD4
ENSG00000075426.11	2564.65	1.03568	0.108469	9.54815	1.32034e-21	7.34655e-20	FOSL2
ENSG00000075618.17	3002.7	-0.432926	0.102571	-4.22074	2.43497e-05	0.000162093	FSCN1
ENSG00000075651.15	262.789	0.747678	0.174805	4.27722	1.89244e-05	0.000129117	PLD1
ENSG00000075702.16	170.452	-0.740762	0.222124	-3.33491	0.000853265	0.00382413	WDR62
ENSG00000075785.12	2867.2	-0.458711	0.0819979	-5.59418	2.21669e-08	2.66599e-07	RAB7A
ENSG00000075790.10	546.776	-0.787916	0.160557	-4.90739	9.22984e-07	8.21328e-06	BCAP29
ENSG00000075914.12	254.357	0.791756	0.163925	4.82999	1.36542e-06	1.18361e-05	EXOSC7
ENSG00000076003.4	409.129	-1.0594	0.148766	-7.12126	1.06942e-12	2.34303e-11	MCM6
ENSG00000076043.9	1533.35	0.632163	0.116124	5.44388	5.21331e-08	5.81909e-07	REXO2
ENSG00000076067.12	1241.76	-0.523754	0.128806	-4.06623	4.77806e-05	0.000297394	RBMS2
ENSG00000076108.11	1637.63	0.421544	0.128913	3.26999	0.00107551	0.00465193	BAZ2A
ENSG00000076248.10	152.556	-0.68729	0.178078	-3.85949	0.000113623	0.000643879	UNG
ENSG00000076351.12	318.222	1.5008	0.183689	8.1703	3.07625e-16	1.00131e-14	SLC46A1
ENSG00000076382.16	529.719	-0.582543	0.14023	-4.15419	3.26442e-05	0.000211857	SPAG5
ENSG00000076513.16	1115.18	-0.758421	0.0971651	-7.80549	5.92712e-15	1.69043e-13	ANKRD13A
ENSG00000076554.15	11.1583	4.85201	1.61136	3.01114	0.0026027	0.00997057	TPD52
ENSG00000076641.4	519.611	-1.46012	0.159587	-9.14932	5.72929e-20	2.72012e-18	PAG1
ENSG00000076662.9	126.16	0.918223	0.231283	3.97012	7.1836e-05	0.000430053	ICAM3
ENSG00000076685.18	628.779	-0.724685	0.123738	-5.85659	4.72464e-09	6.41481e-08	NT5C2
ENSG00000077092.18	7.91803	-6.27011	1.57726	-3.97532	7.02844e-05	0.000422308	RARB
ENSG00000077152.9	193.504	-0.592861	0.167184	-3.54617	0.000390881	0.00191926	UBE2T
ENSG00000077238.13	440.868	-0.989314	0.145686	-6.79075	1.11555e-11	2.16146e-10	IL4R
ENSG00000077380.15	1012.52	-0.461257	0.100759	-4.57785	4.69784e-06	3.65346e-05	DYNC1I2
ENSG00000077514.8	176.74	-1.08842	0.188483	-5.77464	7.71167e-09	1.01798e-07	POLD3
ENSG00000077684.15	372.522	-0.553418	0.146831	-3.76908	0.00016385	0.000890515	JADE1
ENSG00000077782.19	1858.73	-0.393498	0.102569	-3.83641	0.000124844	0.000700466	FGFR1
ENSG00000077942.18	1986.28	1.12414	0.136352	8.24443	1.65954e-16	5.56135e-15	FBLN1
ENSG00000078018.19	347.619	2.71049	0.215149	12.5982	2.15969e-36	3.06198e-34	MAP2
ENSG00000078142.12	544.907	-0.441652	0.120903	-3.65296	0.000259238	0.00133699	PIK3C3
ENSG00000078269.14	614.355	-0.63393	0.148782	-4.26079	2.0371e-05	0.000137658	SYNJ2
ENSG00000078369.17	4813.74	-0.250546	0.0800741	-3.12892	0.0017545	0.00709157	GNB1
ENSG00000078401.6	348.019	-0.672097	0.177492	-3.78664	0.000152699	0.000838877	EDN1
ENSG00000078674.17	950.533	-0.434982	0.117294	-3.70848	0.00020851	0.00110236	PCM1
ENSG00000078804.12	606.309	-0.458167	0.131941	-3.47253	0.000515578	0.00244533	TP53INP2
ENSG00000078808.16	3391.97	0.368679	0.102781	3.58704	0.000334457	0.00167172	SDF4
ENSG00000079150.17	1562.83	1.09786	0.125515	8.74686	2.1938e-18	8.83814e-17	FKBP7
ENSG00000079156.16	197.773	-1.2896	0.184646	-6.9842	2.86485e-12	5.9496e-11	OSBPL6
ENSG00000079246.15	3098.5	-0.400824	0.0853096	-4.69846	2.6213e-06	2.14728e-05	XRCC5
ENSG00000079308.16	1509.22	-1.10544	0.138745	-7.96742	1.62015e-15	4.92559e-14	TNS1
ENSG00000079332.14	2140.52	0.56978	0.0986106	5.77808	7.55597e-09	1.00012e-07	SAR1A
ENSG00000079335.18	31.565	-1.31412	0.399436	-3.28994	0.00100208	0.00438059	CDC14A
ENSG00000079459.12	1715.19	-0.471151	0.104284	-4.51796	6.24394e-06	4.72865e-05	FDFT1
ENSG00000079462.7	81.2967	-1.87273	0.268059	-6.98625	2.82326e-12	5.8798e-11	PAFAH1B3
ENSG00000079616.12	457.061	-0.669095	0.161731	-4.13707	3.51762e-05	0.0002261	KIF22
ENSG00000079739.15	484.629	0.761565	0.142941	5.32782	9.93991e-08	1.05822e-06	PGM1
ENSG00000079819.18	824.119	-0.565972	0.127634	-4.43432	9.23648e-06	6.76561e-05	EPB41L2
ENSG00000079950.13	491.491	-0.437033	0.138211	-3.16207	0.00156654	0.00643596	STX7
ENSG00000080189.14	582.745	0.430348	0.12473	3.45023	0.000560115	0.00263274	SLC35C2
ENSG00000080345.17	480.869	-0.645789	0.167944	-3.84527	0.000120421	0.000678487	RIF1
ENSG00000080493.15	778.616	-0.573642	0.137556	-4.17024	3.04279e-05	0.00019861	SLC4A4
ENSG00000080546.13	261.926	0.762431	0.175463	4.34526	1.39112e-05	9.8097e-05	SESN1
ENSG00000080573.6	948.449	-0.882492	0.123529	-7.14404	9.06278e-13	2.00647e-11	COL5A3
ENSG00000080824.18	8138.21	-0.791558	0.105659	-7.4916	6.80392e-14	1.72674e-12	HSP90AA1
ENSG00000080839.11	127.549	-1.70514	0.21893	-7.78849	6.78149e-15	1.92294e-13	RBL1
ENSG00000080845.17	858.694	-0.716847	0.127209	-5.6352	1.7486e-08	2.14146e-07	DLGAP4
ENSG00000080986.12	249.576	-0.623616	0.177422	-3.51488	0.000439954	0.00213252	NDC80
ENSG00000081059.19	22.1787	-3.36407	0.544694	-6.17608	6.57137e-10	1.02102e-08	TCF7
ENSG00000081189.15	84.0339	-1.57701	0.266123	-5.92589	3.10617e-09	4.31267e-08	MEF2C
ENSG00000081320.10	158.543	-0.724616	0.20039	-3.61603	0.000299151	0.00151476	STK17B
ENSG00000081803.15	117.726	0.704337	0.222671	3.16312	0.00156087	0.00641634	CADPS2
ENSG00000081923.11	287.711	-2.29472	0.168242	-13.6394	2.33541e-42	4.14886e-40	ATP8B1
ENSG00000082212.12	228.57	-0.873177	0.169986	-5.13676	2.79516e-07	2.74398e-06	ME2
ENSG00000082269.16	279.46	0.647392	0.195204	3.31649	0.000911543	0.00403746	FAM135A
ENSG00000082458.11	156.761	-1.16384	0.191129	-6.08928	1.13423e-09	1.69961e-08	DLG3
ENSG00000082482.13	1269.4	0.704172	0.107462	6.55275	5.64866e-11	1.01697e-09	KCNK2
ENSG00000082781.11	5282.18	-0.52407	0.0998143	-5.25046	1.51723e-07	1.55466e-06	ITGB5
ENSG00000082898.16	2038.95	-0.569491	0.140397	-4.0563	4.98554e-05	0.000309524	XPO1
ENSG00000083093.9	133.84	-0.823134	0.20001	-4.11546	3.86408e-05	0.00024548	PALB2
ENSG00000083223.17	806.952	0.638388	0.147932	4.31541	1.59308e-05	0.000110959	ZCCHC6
ENSG00000083312.17	4930.06	0.78749	0.159539	4.93603	7.97283e-07	7.16825e-06	TNPO1
ENSG00000083635.7	69.0599	-0.857489	0.258016	-3.3234	0.000889278	0.00395667	NUFIP1
ENSG00000083720.12	641.363	-0.562369	0.114378	-4.91677	8.79816e-07	7.85284e-06	OXCT1
ENSG00000083799.17	583.166	-0.885493	0.123163	-7.18963	6.49659e-13	1.46696e-11	CYLD
ENSG00000084093.16	499.355	-0.696827	0.170732	-4.0814	4.47657e-05	0.000280523	REST
ENSG00000084444.13	189.154	0.552895	0.177085	3.12219	0.0017951	0.0072319	FAM234B
ENSG00000084628.9	17.4652	2.9465	0.969598	3.03889	0.00237452	0.00920167	NKAIN1
ENSG00000084693.15	347.017	0.848224	0.163784	5.17891	2.23185e-07	2.24173e-06	AGBL5
ENSG00000084731.14	263.69	-0.852018	0.171352	-4.97232	6.6155e-07	6.02505e-06	KIF3C
ENSG00000084733.10	1144.4	-0.397608	0.114756	-3.4648	0.000530617	0.00250848	RAB10
ENSG00000084754.10	1613.49	-0.315456	0.104721	-3.01234	0.00259238	0.00993365	HADHA
ENSG00000085117.11	874.519	-0.717132	0.101496	-7.06559	1.59937e-12	3.43271e-11	CD82
ENSG00000085433.15	283.619	-0.735666	0.166152	-4.42767	9.5258e-06	6.96026e-05	WDR47
ENSG00000085491.15	581.364	-0.616267	0.144164	-4.27475	1.9135e-05	0.000130296	SLC25A24
ENSG00000085662.13	1676.13	-0.861606	0.124362	-6.92819	4.26253e-12	8.70513e-11	AKR1B1
ENSG00000085733.15	4016.67	-0.531732	0.0936997	-5.67485	1.38811e-08	1.73755e-07	CTTN
ENSG00000085840.12	69.079	-1.01654	0.281082	-3.61651	0.000298601	0.00151249	ORC1
ENSG00000085982.13	476.687	-0.405385	0.132344	-3.06311	0.00219051	0.00857422	USP40
ENSG00000085998.13	1398.01	0.673459	0.106446	6.32676	2.50367e-10	4.14328e-09	POMGNT1
ENSG00000085999.11	84.6318	-1.28297	0.251706	-5.0971	3.44902e-07	3.31914e-06	RAD54L
ENSG00000086061.15	1793.09	-0.779337	0.099237	-7.85329	4.05252e-15	1.1876e-13	DNAJA1
ENSG00000086062.12	2390.53	0.453744	0.108196	4.19373	2.74406e-05	0.000180792	B4GALT1
ENSG00000086232.12	1752.35	0.570939	0.0997005	5.72654	1.025e-08	1.31997e-07	EIF2AK1
ENSG00000086475.14	319.424	-0.804134	0.143377	-5.60851	2.04071e-08	2.47277e-07	SEPHS1
ENSG00000086598.10	3877.01	0.451875	0.0981282	4.60495	4.1257e-06	3.25223e-05	TMED2
ENSG00000086696.10	38.7027	2.53697	0.553081	4.58698	4.49703e-06	3.51473e-05	HSD17B2
ENSG00000086827.8	224.217	-0.822432	0.176148	-4.66898	3.02699e-06	2.45102e-05	ZW10
ENSG00000086848.14	291.399	1.11885	0.180722	6.19104	5.97703e-10	9.34584e-09	ALG9
ENSG00000086991.12	288.23	0.69559	0.163766	4.24746	2.16207e-05	0.00014557	NOX4
ENSG00000087074.7	575.72	-1.56247	0.138071	-11.3164	1.08856e-29	1.00318e-27	PPP1R15A
ENSG00000087076.8	117.677	-1.20531	0.236714	-5.09184	3.54604e-07	3.40185e-06	HSD17B14
ENSG00000087086.14	39429.3	0.395633	0.124342	3.18181	0.00146356	0.00607722	FTL
ENSG00000087111.20	1459.69	0.571838	0.0970761	5.89062	3.84757e-09	5.2922e-08	PIGS
ENSG00000087253.12	1157.59	-1.10658	0.149152	-7.41915	1.17876e-13	2.90479e-12	LPCAT2
ENSG00000087266.15	542.049	-0.536289	0.136575	-3.9267	8.61185e-05	0.000505872	SH3BP2
ENSG00000087274.16	2394.82	-0.353924	0.0924405	-3.82867	0.000128835	0.000720939	ADD1
ENSG00000087303.17	1161.03	0.668902	0.138185	4.84062	1.29433e-06	1.12861e-05	NID2
ENSG00000087338.4	336.386	0.530314	0.163328	3.24693	0.00116657	0.00499018	GMCL1
ENSG00000087494.15	41.9244	-1.93529	0.405751	-4.76965	1.84546e-06	1.55849e-05	PTHLH
ENSG00000087510.6	199.217	0.559916	0.17576	3.18568	0.00144414	0.00600672	TFAP2C
ENSG00000087586.17	463.59	-0.543601	0.149674	-3.63191	0.000281331	0.00143929	AURKA
ENSG00000087589.16	4.7089	-4.47756	1.31462	-3.40598	0.000659274	0.00304955	CASS4
ENSG00000087842.10	255.323	1.07123	0.186079	5.75682	8.5715e-09	1.12491e-07	PIR
ENSG00000087903.12	96.6621	-1.14168	0.228225	-5.00246	5.66043e-07	5.24265e-06	RFX2
ENSG00000088298.12	417.91	0.582205	0.158577	3.67143	0.000241197	0.00125758	EDEM2
ENSG00000088305.18	34.27	-2.47934	0.382602	-6.48021	9.15948e-11	1.60753e-09	DNMT3B
ENSG00000088325.15	985.896	-0.944003	0.168638	-5.59781	2.17077e-08	2.61931e-07	TPX2
ENSG00000088340.15	103.425	1.94213	0.312332	6.21818	5.02962e-10	7.95728e-09	FER1L4
ENSG00000088387.18	281.917	-1.52554	0.179139	-8.51595	1.65232e-17	6.06055e-16	DOCK9
ENSG00000088808.16	90.8176	-0.763101	0.229983	-3.31808	0.000906397	0.0040207	PPP1R13B
ENSG00000088826.17	415.114	1.37172	0.182998	7.49585	6.5872e-14	1.67463e-12	SMOX
ENSG00000088832.16	2208.26	-0.541511	0.0987615	-5.48302	4.18128e-08	4.7756e-07	FKBP1A
ENSG00000088970.15	172.861	0.808791	0.204974	3.94582	7.95287e-05	0.000470566	KIZ
ENSG00000088986.10	2157.02	-0.536757	0.126008	-4.25969	2.04714e-05	0.000138273	DYNLL1
ENSG00000089050.15	278.676	-0.971554	0.166553	-5.83332	5.43368e-09	7.33696e-08	RBBP9
ENSG00000089057.14	412.259	-0.617748	0.190711	-3.23918	0.00119873	0.00510699	SLC23A2
ENSG00000089094.18	275.29	-0.49192	0.148387	-3.31513	0.000916018	0.00405119	KDM2B
ENSG00000089154.10	1474.21	0.560113	0.108552	5.15988	2.47112e-07	2.4553e-06	GCN1
ENSG00000089159.16	1048.62	-1.23219	0.127253	-9.68295	3.56272e-22	2.06009e-20	PXN
ENSG00000089199.9	98.5331	3.80206	0.908418	4.18537	2.84706e-05	0.000186743	CHGB
ENSG00000089280.18	2892.66	-1.0513	0.116184	-9.04854	1.44892e-19	6.69728e-18	FUS
ENSG00000089597.16	10053.3	0.389412	0.0853067	4.56485	4.99844e-06	3.86077e-05	GANAB
ENSG00000089775.11	185.018	0.791684	0.198119	3.99601	6.44188e-05	0.000390887	ZBTB25
ENSG00000089820.15	17.2291	1.89922	0.564677	3.36337	0.000769975	0.00350171	ARHGAP4
ENSG00000089902.9	367.182	-0.541702	0.144379	-3.75195	0.000175461	0.000946297	RCOR1
ENSG00000090013.9	191.3	-0.670601	0.189306	-3.54242	0.000396474	0.00194284	BLVRB
ENSG00000090020.10	622.004	-0.393929	0.130097	-3.02797	0.00246199	0.00948877	SLC9A1
ENSG00000090097.21	422.697	-1.09016	0.129944	-8.38944	4.88474e-17	1.68284e-15	PCBP4
ENSG00000090238.11	146.864	0.664777	0.193949	3.42759	0.000608973	0.00284155	YPEL3
ENSG00000090530.9	606.906	0.723255	0.145399	4.97426	6.54977e-07	5.97626e-06	P3H2
ENSG00000090615.14	1739.78	0.617032	0.113162	5.45262	4.9632e-08	5.55675e-07	GOLGA3
ENSG00000090776.5	157.155	-0.606169	0.200537	-3.02273	0.00250508	0.00963166	EFNB1
ENSG00000090857.13	1066.22	0.461407	0.118791	3.88418	0.000102674	0.000588391	PDPR
ENSG00000090861.15	1504.68	-0.774606	0.119266	-6.49477	8.31583e-11	1.46671e-09	AARS
ENSG00000090863.11	4762.97	0.425748	0.0915875	4.64854	3.3429e-06	2.6847e-05	GLG1
ENSG00000090889.11	306.888	-0.921319	0.147561	-6.24364	4.27507e-10	6.84429e-09	KIF4A
ENSG00000090924.14	644.788	-0.723153	0.129718	-5.57483	2.47773e-08	2.94393e-07	PLEKHG2
ENSG00000091127.13	96.8921	-1.0799	0.229236	-4.71087	2.46664e-06	2.02961e-05	PUS7
ENSG00000091140.13	607.781	-0.440346	0.123737	-3.55872	0.00037267	0.00184211	DLD
ENSG00000091409.14	1758.51	-1.2559	0.131322	-9.56352	1.13814e-21	6.40528e-20	ITGA6
ENSG00000091436.16	1498.24	-0.635032	0.157259	-4.03813	5.38794e-05	0.000332546	MAP3K20
ENSG00000091527.15	1679.14	-0.697169	0.0969574	-7.19046	6.45714e-13	1.46028e-11	CDV3
ENSG00000091542.8	912.258	0.444139	0.114903	3.86535	0.000110931	0.00063056	ALKBH5
ENSG00000091592.15	741.703	-0.618106	0.111665	-5.53535	3.1061e-08	3.63545e-07	NLRP1
ENSG00000091651.8	142.54	-1.03357	0.185681	-5.56638	2.60083e-08	3.08026e-07	ORC6
ENSG00000091947.9	368.262	0.950201	0.156376	6.07639	1.22919e-09	1.82155e-08	TMEM101
ENSG00000092068.19	564.329	1.63075	0.185089	8.81062	1.24461e-18	5.1841e-17	SLC7A8
ENSG00000092096.16	1748.09	1.55786	0.138724	11.2299	2.90689e-29	2.5977e-27	SLC22A17
ENSG00000092201.9	1538.15	-0.344853	0.0979368	-3.52118	0.000429638	0.00208766	SUPT16H
ENSG00000092421.16	48.2714	-2.57019	0.341584	-7.52432	5.29955e-14	1.36136e-12	SEMA6A
ENSG00000092439.13	593.013	-0.78423	0.143794	-5.45384	4.92933e-08	5.52302e-07	TRPM7
ENSG00000092445.11	431.683	-0.837573	0.148168	-5.65285	1.57805e-08	1.95456e-07	TYRO3
ENSG00000092470.11	149.343	-1.34474	0.198524	-6.7737	1.2553e-11	2.41008e-10	WDR76
ENSG00000092621.12	406.655	-1.62279	0.15188	-10.6847	1.20048e-26	8.98529e-25	PHGDH
ENSG00000092820.17	921.621	-1.66336	0.159256	-10.4446	1.55154e-25	1.11597e-23	EZR
ENSG00000092853.13	198.626	-1.74959	0.198118	-8.83105	1.03696e-18	4.39365e-17	CLSPN
ENSG00000092969.11	99.6995	-1.91942	0.24406	-7.86452	3.70501e-15	1.08825e-13	TGFB2
ENSG00000093000.18	538.357	-0.452931	0.13318	-3.40089	0.000671661	0.00309779	NUP50
ENSG00000093009.9	114.775	-0.866642	0.225729	-3.8393	0.000123387	0.000693613	CDC45
ENSG00000093167.17	1257.81	0.381582	0.122044	3.12659	0.00176848	0.00713442	LRRFIP2
ENSG00000094631.18	646.584	0.613409	0.12019	5.10367	3.33135e-07	3.22314e-06	HDAC6
ENSG00000094804.9	177.822	-1.5655	0.204464	-7.65658	1.90947e-14	5.18512e-13	CDC6
ENSG00000094914.12	506.137	0.406466	0.123581	3.28906	0.00100524	0.00439214	AAAS
ENSG00000094916.15	1682.3	-0.50278	0.141036	-3.56489	0.000364005	0.0018017	CBX5
ENSG00000095002.13	210.168	-0.964072	0.162396	-5.93655	2.91088e-09	4.07219e-08	MSH2
ENSG00000095066.11	135.868	0.703795	0.228834	3.07558	0.00210096	0.00826695	HOOK2
ENSG00000095139.13	4071.58	0.338526	0.0905303	3.73936	0.000184487	0.000990265	ARCN1
ENSG00000095303.14	23101.8	1.42305	0.125405	11.3476	7.61883e-30	7.20126e-28	PTGS1
ENSG00000095319.14	910.978	-0.644945	0.129786	-4.9693	6.71941e-07	6.10084e-06	NUP188
ENSG00000095380.10	413.804	0.573182	0.166884	3.43462	0.000593383	0.00278182	NANS
ENSG00000095539.15	53.4678	1.33436	0.338182	3.94568	7.95739e-05	0.000470644	SEMA4G
ENSG00000095637.21	116.106	3.25776	0.408037	7.98399	1.41679e-15	4.36128e-14	SORBS1
ENSG00000095752.6	1025.52	2.25914	0.165454	13.6542	1.90528e-42	3.42603e-40	IL11
ENSG00000095794.19	403.015	1.00818	0.160187	6.29379	3.09811e-10	5.0477e-09	CREM
ENSG00000096060.14	504.037	2.69166	0.181215	14.8534	6.6133e-50	1.71076e-47	FKBP5
ENSG00000096063.15	592.59	-0.385642	0.124582	-3.09548	0.00196497	0.00781376	SRPK1
ENSG00000096401.7	490.807	-0.415753	0.126032	-3.2988	0.000970995	0.00426365	CDC5L
ENSG00000096433.10	365.033	-1.57055	0.152473	-10.3005	7.00886e-25	4.76247e-23	ITPR3
ENSG00000096696.13	2417.71	-2.05538	0.145236	-14.152	1.8146e-45	3.93474e-43	DSP
ENSG00000097007.17	2676.45	0.863792	0.136312	6.33686	2.34497e-10	3.89375e-09	ABL1
ENSG00000097021.19	392.589	-0.635354	0.157729	-4.02813	5.62232e-05	0.00034499	ACOT7
ENSG00000099139.13	52.261	2.42912	0.485318	5.00522	5.57985e-07	5.17726e-06	PCSK5
ENSG00000099194.5	5358.52	-0.927316	0.099393	-9.3298	1.06075e-20	5.46882e-19	SCD
ENSG00000099203.6	529.264	0.676685	0.153397	4.41132	1.0274e-05	7.46628e-05	TMED1
ENSG00000099204.18	229.72	-1.48254	0.191971	-7.72272	1.13876e-14	3.15028e-13	ABLIM1
ENSG00000099219.13	1855.58	2.03177	0.130216	15.6031	6.93065e-55	2.08556e-52	ERMP1
ENSG00000099250.17	1439.98	-0.837825	0.104621	-8.00819	1.16408e-15	3.62118e-14	NRP1
ENSG00000099260.10	24.9481	-3.71537	0.577483	-6.43373	1.2451e-10	2.14725e-09	PALMD
ENSG00000099308.10	164.439	0.838334	0.210947	3.97415	7.06317e-05	0.000424049	MAST3
ENSG00000099326.8	260.398	0.831603	0.184861	4.49852	6.84267e-06	5.1556e-05	MZF1
ENSG00000099330.8	149.001	0.927773	0.222838	4.16344	3.13487e-05	0.000204078	OCEL1
ENSG00000099331.13	1372.61	-0.648831	0.109137	-5.94509	2.76303e-09	3.88378e-08	MYO9B
ENSG00000099337.4	239.206	2.28126	0.203313	11.2204	3.23757e-29	2.87578e-27	KCNK6
ENSG00000099377.13	239.225	-1.05902	0.164664	-6.4314	1.26432e-10	2.17572e-09	HSD3B7
ENSG00000099797.13	699.566	0.458313	0.136429	3.35934	0.00078128	0.0035457	TECR
ENSG00000099810.18	325.293	-0.500372	0.151341	-3.30626	0.000945496	0.00416284	MTAP
ENSG00000099822.2	42.7162	1.44906	0.432633	3.3494	0.00080986	0.00365627	HCN2
ENSG00000099889.13	35.7649	-2.95847	0.403087	-7.33955	2.14319e-13	5.07245e-12	ARVCF
ENSG00000099917.17	766.175	-0.473193	0.131932	-3.58665	0.000334956	0.00167364	MED15
ENSG00000099953.9	724.653	-2.49119	0.133769	-18.6231	2.08682e-77	1.53851e-74	MMP11
ENSG00000099991.17	735.808	-0.629222	0.114511	-5.49486	3.91028e-08	4.49393e-07	CABIN1
ENSG00000099998.17	51.3419	2.37313	0.536365	4.42446	9.6685e-06	7.05403e-05	GGT5
ENSG00000099999.14	269.368	0.675762	0.16455	4.10673	4.01292e-05	0.00025406	RNF215
ENSG00000100003.17	70.7233	-0.991281	0.266368	-3.72147	0.000198067	0.00105433	SEC14L2
ENSG00000100030.14	1448.9	-0.550611	0.0994355	-5.53737	3.07046e-08	3.60462e-07	MAPK1
ENSG00000100034.13	785.399	-0.426097	0.109727	-3.88324	0.000103073	0.000590238	PPM1F
ENSG00000100038.19	219.284	0.528058	0.174399	3.02788	0.0024628	0.00948877	TOP3B
ENSG00000100065.14	18.7501	-2.07093	0.471316	-4.39393	1.11317e-05	8.00671e-05	CARD10
ENSG00000100100.12	223.751	-1.0792	0.19538	-5.5236	3.32119e-08	3.87428e-07	PIK3IP1
ENSG00000100106.19	1154.9	-0.418665	0.127435	-3.28532	0.00101867	0.00443729	TRIOBP
ENSG00000100116.16	210.957	1.34567	0.210238	6.40072	1.54647e-10	2.63615e-09	GCAT
ENSG00000100139.13	336.028	-1.05597	0.144434	-7.31106	2.65038e-13	6.23284e-12	MICALL1
ENSG00000100196.10	1850.43	0.696207	0.102128	6.817	9.29631e-12	1.82522e-10	KDELR3
ENSG00000100201.20	7132.89	0.450178	0.145439	3.0953	0.00196617	0.00781643	DDX17
ENSG00000100246.12	225.987	0.990996	0.179104	5.53309	3.1464e-08	3.67911e-07	DNAL4
ENSG00000100292.16	146.097	-0.742527	0.187819	-3.95343	7.70394e-05	0.000457121	HMOX1
ENSG00000100297.15	332.661	-1.02972	0.182568	-5.6402	1.69848e-08	2.08527e-07	MCM5
ENSG00000100311.16	32.3943	-1.99089	0.372046	-5.35119	8.73786e-08	9.39065e-07	PDGFB
ENSG00000100316.15	12091.6	0.349975	0.115967	3.01789	0.00254542	0.00977909	RPL3
ENSG00000100321.14	305.519	0.581017	0.165462	3.51149	0.000445609	0.00215568	SYNGR1
ENSG00000100330.15	998.051	-0.448307	0.118257	-3.79095	0.000150073	0.00082599	MTMR3
ENSG00000100344.10	36.6833	-1.30493	0.389953	-3.34639	0.000818713	0.00369285	PNPLA3
ENSG00000100345.20	20228.2	-0.60803	0.125326	-4.85159	1.22477e-06	1.07176e-05	MYH9
ENSG00000100350.14	241.934	-0.705551	0.154496	-4.56678	4.95267e-06	3.83545e-05	FOXRED2
ENSG00000100364.18	1209.05	0.56468	0.146046	3.86644	0.000110434	0.000628465	KIAA0930
ENSG00000100439.10	580.535	-0.629143	0.138525	-4.54174	5.57923e-06	4.26611e-05	ABHD4
ENSG00000100441.9	973.826	0.402486	0.102569	3.92404	8.70746e-05	0.000509895	KHNYN
ENSG00000100445.17	279.054	0.610667	0.160719	3.79958	0.000144939	0.000801021	SDR39U1
ENSG00000100473.15	913.276	-0.630801	0.110064	-5.73122	9.97106e-09	1.28968e-07	COCH
ENSG00000100479.12	45.4801	-1.23925	0.333517	-3.71569	0.000202646	0.00107521	POLE2
ENSG00000100503.23	439.457	-0.466392	0.139881	-3.33421	0.000855431	0.00383035	NIN
ENSG00000100504.16	411.963	0.710596	0.167996	4.22984	2.33855e-05	0.000156281	PYGL
ENSG00000100554.11	889.667	-0.424751	0.131817	-3.22229	0.00127172	0.00536987	ATP6V1D
ENSG00000100558.8	16.8522	-1.98677	0.500139	-3.97243	7.11441e-05	0.000426604	PLEK2
ENSG00000100578.14	286.532	-0.500259	0.142662	-3.50661	0.000453861	0.002192	KIAA0586
ENSG00000100592.15	182.089	-0.870899	0.2054	-4.24002	2.23504e-05	0.000149935	DAAM1
ENSG00000100596.6	721.038	-0.78291	0.132232	-5.92075	3.20475e-09	4.44535e-08	SPTLC2
ENSG00000100599.15	79.7695	-1.35846	0.248474	-5.46722	4.57143e-08	5.16519e-07	RIN3
ENSG00000100629.16	74.286	-0.846645	0.24742	-3.42189	0.000621873	0.00289442	CEP128
ENSG00000100644.16	4431.17	0.893934	0.121541	7.35501	1.9091e-13	4.55497e-12	HIF1A
ENSG00000100650.15	2509.62	0.794944	0.116743	6.80933	9.80534e-12	1.91243e-10	SRSF5
ENSG00000100664.10	1520.93	-1.22047	0.101547	-12.0188	2.83209e-33	3.53891e-31	EIF5
ENSG00000100714.15	683.431	-0.879646	0.116897	-7.52497	5.27333e-14	1.35698e-12	MTHFD1
ENSG00000100726.14	306.289	-0.935215	0.14313	-6.53404	6.40191e-11	1.13867e-09	TELO2
ENSG00000100749.7	126.036	-0.831505	0.219016	-3.79656	0.00014672	0.00080935	VRK1
ENSG00000100804.18	1672.23	0.579432	0.12295	4.71273	2.44415e-06	2.01335e-05	PSMB5
ENSG00000100823.11	1044.4	-0.397415	0.119563	-3.32389	0.000887724	0.00395244	APEX1
ENSG00000100836.10	707.202	0.454214	0.126539	3.58953	0.000331277	0.0016592	PABPN1
ENSG00000100883.11	1267.86	0.444357	0.103964	4.27413	1.91882e-05	0.000130563	SRP54
ENSG00000100889.11	179.915	-2.24993	0.189021	-11.9031	1.14028e-32	1.36694e-30	PCK2
ENSG00000100906.10	674.734	1.2605	0.132077	9.54361	1.37945e-21	7.64663e-20	NFKBIA
ENSG00000100934.14	3183.59	0.432561	0.117743	3.67378	0.000238985	0.00124693	SEC23A
ENSG00000100938.17	636.32	0.40666	0.128424	3.16655	0.00154258	0.00635505	GMPR2
ENSG00000100949.14	355.272	0.627412	0.146531	4.28177	1.85415e-05	0.000126865	RABGGTA
ENSG00000100968.13	1557.71	0.667872	0.128851	5.1833	2.17992e-07	2.19256e-06	NFATC4
ENSG00000100994.11	2128.8	-0.337541	0.0917931	-3.6772	0.000235811	0.00123211	PYGB
ENSG00000101003.9	92.8	-1.41759	0.262404	-5.40234	6.57773e-08	7.21105e-07	GINS1
ENSG00000101040.19	393.893	0.864306	0.14361	6.01843	1.76122e-09	2.55854e-08	ZMYND8
ENSG00000101057.15	220.329	-1.58829	0.225723	-7.03647	1.97168e-12	4.18308e-11	MYBL2
ENSG00000101109.11	415.681	-0.581263	0.141907	-4.09607	4.20216e-05	0.000264457	STK4
ENSG00000101115.12	27.5885	2.61946	0.639021	4.09917	4.14627e-05	0.00026169	SALL4
ENSG00000101194.17	1058.12	1.03865	0.115843	8.96607	3.07294e-19	1.37304e-17	SLC17A9
ENSG00000101199.12	1683.41	1.17416	0.107318	10.941	7.33889e-28	6.07932e-26	ARFGAP1
ENSG00000101220.17	226.96	-0.610122	0.183112	-3.33197	0.000862336	0.00385892	C20orf27
ENSG00000101230.5	8.50644	-3.60629	0.922479	-3.90935	9.2544e-05	0.000537229	ISM1
ENSG00000101255.10	118.963	-1.71923	0.213413	-8.05586	7.89232e-16	2.50263e-14	TRIB3
ENSG00000101265.15	14.2485	-4.30983	0.68272	-6.31273	2.7416e-10	4.50166e-09	RASSF2
ENSG00000101311.15	50.9145	-1.22133	0.320404	-3.81185	0.000137932	0.000767765	FERMT1
ENSG00000101337.15	1813.44	0.690875	0.101285	6.82107	9.03627e-12	1.7804e-10	TM9SF4
ENSG00000101361.16	767.243	-0.606713	0.125631	-4.82933	1.36992e-06	1.18681e-05	NOP56
ENSG00000101367.8	1408.19	-0.473227	0.107532	-4.40078	1.0786e-05	7.80372e-05	MAPRE1
ENSG00000101412.12	122.342	-0.825758	0.220824	-3.73944	0.000184429	0.000990265	E2F1
ENSG00000101447.14	228.042	-1.06933	0.190922	-5.60087	2.13282e-08	2.57774e-07	FAM83D
ENSG00000101474.11	1815.35	0.318198	0.103927	3.06175	0.00220049	0.00860641	APMAP
ENSG00000101493.10	2035.14	0.927008	0.130543	7.10115	1.23724e-12	2.70268e-11	ZNF516
ENSG00000101557.14	963.909	-0.388066	0.115617	-3.35649	0.000789376	0.00357584	USP14
ENSG00000101608.12	3237.57	-0.421465	0.128008	-3.29248	0.000993082	0.00434639	MYL12A
ENSG00000101773.18	186.062	-1.23518	0.183249	-6.74048	1.57859e-11	3.00902e-10	RBBP8
ENSG00000101825.7	5591.14	-1.00793	0.153689	-6.55827	5.44341e-11	9.82413e-10	MXRA5
ENSG00000101849.15	1374.25	0.67128	0.105843	6.34225	2.26427e-10	3.76825e-09	TBL1X
ENSG00000101856.9	2721.31	0.882078	0.122132	7.22233	5.11031e-13	1.17197e-11	PGRMC1
ENSG00000101868.10	144.936	-0.850145	0.203252	-4.18271	2.88051e-05	0.000188686	POLA1
ENSG00000101871.14	182.61	-0.693466	0.1705	-4.06726	4.75697e-05	0.000296707	MID1
ENSG00000101935.9	430.717	0.597555	0.174022	3.43379	0.000595207	0.0027879	AMMECR1
ENSG00000101945.16	112.078	-0.874364	0.215012	-4.06657	4.77094e-05	0.000297076	SUV39H1
ENSG00000101986.11	241.463	0.729609	0.166469	4.38285	1.17135e-05	8.38835e-05	ABCD1
ENSG00000102007.10	951.056	-0.470789	0.129719	-3.62928	0.000284209	0.00145006	PLP2
ENSG00000102024.17	1966.11	-1.15106	0.101412	-11.3504	7.38554e-30	7.02579e-28	PLS3
ENSG00000102032.12	30.8836	-1.71352	0.404005	-4.24134	2.22191e-05	0.000149122	RENBP
ENSG00000102054.17	1192.21	-0.453137	0.104593	-4.33239	1.47497e-05	0.000103613	RBBP7
ENSG00000102100.15	598.32	0.727803	0.128864	5.64786	1.62457e-08	2.00622e-07	SLC35A2
ENSG00000102172.15	881.011	-0.415374	0.126914	-3.27289	0.00106455	0.00460723	SMS
ENSG00000102189.16	362.188	-1.16191	0.212575	-5.4659	4.60561e-08	5.19983e-07	EEA1
ENSG00000102218.5	299.029	-0.790329	0.156617	-5.04626	4.50541e-07	4.2503e-06	RP2
ENSG00000102226.9	1039.89	0.419176	0.108537	3.86205	0.00011244	0.000637663	USP11
ENSG00000102287.18	423.904	1.17806	0.157917	7.45999	8.65296e-14	2.17727e-12	GABRE
ENSG00000102316.16	3862.71	0.365639	0.105778	3.45667	0.000546903	0.00257556	MAGED2
ENSG00000102317.17	1049.37	-0.833236	0.110823	-7.5186	5.53664e-14	1.41979e-12	RBM3
ENSG00000102359.6	3115.97	0.277108	0.0875134	3.16646	0.00154304	0.00635505	SRPX2
ENSG00000102384.13	132.326	-1.25329	0.204438	-6.13042	8.76457e-10	1.33644e-08	CENPI
ENSG00000102385.12	24.9357	-2.86798	0.498028	-5.75867	8.47807e-09	1.11516e-07	DRP2
ENSG00000102390.10	186.929	-0.713423	0.179298	-3.97898	6.92106e-05	0.000417216	PBDC1
ENSG00000102531.16	7261.8	1.99285	0.219025	9.09875	9.13796e-20	4.27743e-18	FNDC3A
ENSG00000102547.18	339.12	0.713972	0.159375	4.47984	7.46995e-06	5.58541e-05	CAB39L
ENSG00000102554.13	83.5368	-1.50691	0.256079	-5.88456	3.99118e-09	5.47441e-08	KLF5
ENSG00000102572.14	935.01	-0.412776	0.109396	-3.77323	0.000161146	0.000877438	STK24
ENSG00000102678.6	127.824	0.853299	0.240076	3.55429	0.000379003	0.0018684	FGF9
ENSG00000102699.5	1138.88	-0.500243	0.107473	-4.6546	3.24611e-06	2.61551e-05	PARP4
ENSG00000102743.14	178.358	0.707498	0.196557	3.59946	0.000318885	0.00160094	SLC25A15
ENSG00000102753.9	659.382	-0.542479	0.143199	-3.78829	0.000151687	0.000834252	KPNA3
ENSG00000102755.11	86.9543	-1.35045	0.23913	-5.64737	1.62924e-08	2.00862e-07	FLT1
ENSG00000102760.12	2014.47	1.34403	0.14986	8.96855	3.00437e-19	1.34649e-17	RGCC
ENSG00000102781.13	564.239	-0.650309	0.187542	-3.46754	0.000525239	0.00248544	KATNAL1
ENSG00000102805.14	516.671	0.455094	0.143936	3.16177	0.00156811	0.00643883	CLN5
ENSG00000102878.16	113.15	1.62101	0.283295	5.72198	1.05292e-08	1.35356e-07	HSF4
ENSG00000102879.15	14.1194	-2.01909	0.554739	-3.63972	0.000272939	0.00139885	CORO1A
ENSG00000102898.11	578.332	-0.46735	0.1384	-3.37681	0.000733328	0.00335077	NUTF2
ENSG00000102900.12	515.239	-0.424591	0.136404	-3.11275	0.00185355	0.00742681	NUP93
ENSG00000102901.12	427.11	-0.436767	0.135209	-3.23032	0.00123651	0.0052437	CENPT
ENSG00000102931.7	1048.31	0.343747	0.103779	3.31231	0.000925285	0.00408728	ARL2BP
ENSG00000102974.14	381.407	-0.759784	0.14018	-5.42005	5.95823e-08	6.5759e-07	CTCF
ENSG00000102977.13	98.804	-0.715396	0.217153	-3.29443	0.000986204	0.00432014	ACD
ENSG00000102978.12	1052.54	0.657759	0.114424	5.74843	9.00774e-09	1.17539e-07	POLR2C
ENSG00000103018.16	971.15	-0.344922	0.0991243	-3.47969	0.000501994	0.00238925	CYB5B
ENSG00000103024.7	338.968	0.988532	0.180485	5.47709	4.32375e-08	4.91169e-07	NME3
ENSG00000103034.14	207.21	-0.950528	0.18864	-5.03886	4.68314e-07	4.40388e-06	NDRG4
ENSG00000103043.14	645.107	-1.06094	0.133724	-7.93379	2.12555e-15	6.37018e-14	VAC14
ENSG00000103047.7	161.047	-0.983723	0.189053	-5.20342	1.95651e-07	1.9841e-06	TANGO6
ENSG00000103066.12	389.282	-0.663885	0.141603	-4.68834	2.75426e-06	2.24622e-05	PLA2G15
ENSG00000103145.10	387.263	0.736952	0.184756	3.98879	6.64116e-05	0.000401492	HCFC1R1
ENSG00000103152.11	711.062	0.560007	0.148073	3.78198	0.000155589	0.000853165	MPG
ENSG00000103160.11	404.327	-0.420446	0.128099	-3.28219	0.00103006	0.00447843	HSDL1
ENSG00000103175.10	469.26	3.13692	0.204247	15.3585	3.10787e-53	8.64633e-51	WFDC1
ENSG00000103196.11	7650.25	5.66728	0.156087	36.3084	1.19068e-288	1.75565e-284	CRISPLD2
ENSG00000103202.12	1193.32	0.433371	0.124127	3.49136	0.000480577	0.00230185	NME4
ENSG00000103227.18	205.526	0.676656	0.183607	3.68534	0.000228397	0.0011972	LMF1
ENSG00000103257.8	936.769	-1.82327	0.137794	-13.2318	5.74641e-40	9.20988e-38	SLC7A5
ENSG00000103269.13	34.6722	1.59459	0.435488	3.66161	0.000250637	0.00130037	RHBDL1
ENSG00000103335.21	2142.43	-0.817449	0.121868	-6.70767	1.97757e-11	3.73357e-10	PIEZO1
ENSG00000103342.12	1416.63	-0.468055	0.104529	-4.47775	7.54322e-06	5.63734e-05	GSPT1
ENSG00000103353.15	1349.04	0.497298	0.105585	4.70993	2.47803e-06	2.03784e-05	UBFD1
ENSG00000103356.15	424.202	0.412636	0.132711	3.10928	0.00187542	0.00750218	EARS2
ENSG00000103381.11	365.385	-0.65801	0.170346	-3.86279	0.000112098	0.000636214	CPPED1
ENSG00000103479.15	1015.53	0.41483	0.132151	3.13905	0.00169495	0.00688677	RBL2
ENSG00000103489.11	128.467	-0.676373	0.213812	-3.1634	0.00155936	0.00641359	XYLT1
ENSG00000103494.12	264.877	0.597166	0.155458	3.84134	0.000122364	0.000688384	RPGRIP1L
ENSG00000103502.13	993.402	0.502807	0.122687	4.09829	4.16207e-05	0.000262488	CDIPT
ENSG00000103642.11	337.065	-0.890031	0.148334	-6.00018	1.97098e-09	2.84643e-08	LACTB
ENSG00000103647.12	106.231	-2.41601	0.222645	-10.8514	1.9641e-27	1.5487e-25	CORO2B
ENSG00000103876.11	530.244	1.26191	0.130772	9.64969	4.9303e-22	2.81773e-20	FAH
ENSG00000103966.10	216.598	-1.32599	0.168086	-7.88875	3.05238e-15	9.05581e-14	EHD4
ENSG00000104043.14	71.9252	1.70662	0.339279	5.03014	4.90125e-07	4.59434e-06	ATP8B4
ENSG00000104047.14	424.455	0.700326	0.161638	4.33269	1.47301e-05	0.000103525	DTWD1
ENSG00000104081.13	237.194	-1.97939	0.212456	-9.31671	1.20001e-20	6.10141e-19	BMF
ENSG00000104177.17	140.537	-0.851318	0.227798	-3.73717	0.000186105	0.000998224	MYEF2
ENSG00000104219.12	847.988	0.510481	0.153276	3.33047	0.000866995	0.00387859	ZDHHC2
ENSG00000104221.12	218.763	0.663374	0.161632	4.10424	4.05653e-05	0.000256601	BRF2
ENSG00000104231.10	233.277	0.549421	0.173089	3.17421	0.00150244	0.00621415	ZFAND1
ENSG00000104312.7	275.343	-0.561074	0.157198	-3.56922	0.000358048	0.00177639	RIPK2
ENSG00000104321.10	74.8937	-1.23828	0.275762	-4.49039	7.1092e-06	5.33462e-05	TRPA1
ENSG00000104331.8	2214.3	0.553738	0.128251	4.3176	1.57737e-05	0.000109968	IMPAD1
ENSG00000104356.10	106.095	-1.05821	0.224534	-4.7129	2.44216e-06	2.01283e-05	POP1
ENSG00000104361.9	672.692	0.520822	0.14951	3.48352	0.00049487	0.00236144	NIPAL2
ENSG00000104368.17	4305.26	1.49992	0.125374	11.9636	5.51406e-33	6.83233e-31	PLAT
ENSG00000104412.7	402.907	0.413484	0.135507	3.05138	0.0022779	0.00887154	EMC2
ENSG00000104415.13	743.978	1.04434	0.182083	5.7355	9.72268e-09	1.25976e-07	WISP1
ENSG00000104419.14	2191.24	0.98135	0.0983738	9.97573	1.94673e-23	1.21116e-21	NDRG1
ENSG00000104427.11	130.319	-0.845641	0.230662	-3.66615	0.000246232	0.00127976	ZC2HC1A
ENSG00000104490.17	18.345	-2.11637	0.51055	-4.14527	3.39411e-05	0.000219116	NCALD
ENSG00000104549.11	697.309	-0.426021	0.116795	-3.64759	0.000264714	0.00136143	SQLE
ENSG00000104613.11	554.514	0.999643	0.124871	8.00542	1.19063e-15	3.69596e-14	INTS10
ENSG00000104626.14	221.409	-0.643567	0.178006	-3.61541	0.000299868	0.00151735	ERI1
ENSG00000104731.13	116.134	-0.658208	0.208156	-3.16209	0.00156642	0.00643596	KLHDC4
ENSG00000104738.16	656.174	-1.29333	0.161101	-8.02806	9.90253e-16	3.10006e-14	MCM4
ENSG00000104765.15	2009.63	0.481563	0.121466	3.96458	7.35256e-05	0.000439277	BNIP3L
ENSG00000104805.15	3998.78	0.394976	0.106756	3.69981	0.000215761	0.00113703	NUCB1
ENSG00000104812.14	356.522	-0.505367	0.151332	-3.33945	0.000839444	0.00377251	GYS1
ENSG00000104823.8	348.762	1.01991	0.190119	5.3646	8.11303e-08	8.76386e-07	ECH1
ENSG00000104824.16	1372.35	-0.352534	0.0961524	-3.66641	0.000245979	0.00127935	HNRNPL
ENSG00000104853.15	1791.95	0.494316	0.114867	4.30339	1.68206e-05	0.000116441	CLPTM1
ENSG00000104856.13	95.5383	-1.50668	0.235307	-6.40306	1.52293e-10	2.60204e-09	RELB
ENSG00000104870.12	1091.42	0.414674	0.13326	3.11175	0.0018598	0.00744777	FCGRT
ENSG00000104881.15	120.695	-1.08969	0.206614	-5.27406	1.33437e-07	1.39146e-06	PPP1R13L
ENSG00000104886.11	237.664	-0.766972	0.170181	-4.5068	6.58138e-06	4.96635e-05	PLEKHJ1
ENSG00000104889.5	192.147	-0.920792	0.21422	-4.29836	1.72068e-05	0.000118669	RNASEH2A
ENSG00000104953.19	41.8591	2.79862	0.57259	4.88765	1.02047e-06	9.01546e-06	TLE6
ENSG00000104960.15	890.437	0.347746	0.10955	3.17433	0.00150184	0.00621343	PTOV1
ENSG00000105011.8	120.784	-1.23624	0.23503	-5.25994	1.44103e-07	1.48892e-06	ASF1B
ENSG00000105088.8	109.442	-1.25519	0.24406	-5.14295	2.70456e-07	2.66569e-06	OLFM2
ENSG00000105223.19	3331.75	0.420698	0.109333	3.84786	0.000119153	0.000671857	PLD3
ENSG00000105325.13	505.178	-0.431785	0.127275	-3.39254	0.00069247	0.00318381	FZR1
ENSG00000105327.17	61.2832	-0.8793	0.265289	-3.3145	0.000918087	0.00405791	BBC3
ENSG00000105339.10	260.148	-1.44359	0.162812	-8.86656	7.54413e-19	3.22871e-17	DENND3
ENSG00000105373.18	878.3	0.728153	0.130272	5.58947	2.27759e-08	2.73033e-07	NOP53
ENSG00000105376.4	255.74	0.720259	0.19747	3.64744	0.00026487	0.00136164	ICAM5
ENSG00000105404.10	1328.86	0.65969	0.131625	5.01191	5.38926e-07	5.01671e-06	RABAC1
ENSG00000105438.8	2831.03	0.538649	0.104137	5.17251	2.30967e-07	2.30576e-06	KDELR1
ENSG00000105447.12	319.374	-0.561102	0.142856	-3.92776	8.57424e-05	0.000504296	GRWD1
ENSG00000105472.12	2155.84	0.448215	0.141022	3.17834	0.00148122	0.00614191	CLEC11A
ENSG00000105486.13	211.638	-1.15726	0.188449	-6.14096	8.20231e-10	1.25982e-08	LIG1
ENSG00000105499.13	91.5067	-1.66028	0.275997	-6.0156	1.79225e-09	2.5985e-08	PLA2G4C
ENSG00000105516.10	84.2954	1.04831	0.300024	3.49408	0.0004757	0.0022855	DBP
ENSG00000105518.13	288.741	0.717607	0.182174	3.93913	8.17781e-05	0.00048252	TMEM205
ENSG00000105519.15	77.5076	1.03183	0.259943	3.96946	7.20366e-05	0.000430904	CAPS
ENSG00000105520.10	1133.46	0.980422	0.124845	7.85308	4.05935e-15	1.1876e-13	PLPPR2
ENSG00000105556.11	353.084	0.485218	0.137195	3.53671	0.00040514	0.00197939	MIER2
ENSG00000105568.17	2228.37	-0.353569	0.113899	-3.10424	0.00190766	0.0076105	PPP2R1A
ENSG00000105649.9	33.1778	1.41927	0.426993	3.32388	0.00088775	0.00395244	RAB3A
ENSG00000105662.15	175.239	0.655239	0.184066	3.55981	0.000371126	0.0018351	CRTC1
ENSG00000105669.13	1214.13	0.458205	0.137217	3.33927	0.000839984	0.00377264	COPE
ENSG00000105722.9	295.574	-0.68115	0.153059	-4.45024	8.57758e-06	6.32066e-05	ERF
ENSG00000105738.10	333.302	-0.78162	0.167211	-4.67445	2.94749e-06	2.39322e-05	SIPA1L3
ENSG00000105750.14	48.1549	-1.11152	0.313741	-3.54279	0.000395911	0.00194202	ZNF85
ENSG00000105755.7	333.237	-0.600549	0.163032	-3.68362	0.000229941	0.00120486	ETHE1
ENSG00000105825.11	901.962	1.35889	0.17372	7.82234	5.18498e-15	1.49614e-13	TFPI2
ENSG00000105829.11	410.435	0.683371	0.168039	4.06674	4.76744e-05	0.000296983	BET1
ENSG00000105875.13	230.872	1.11162	0.169367	6.56338	5.26018e-11	9.54014e-10	WDR91
ENSG00000105928.13	692.904	-0.395244	0.121908	-3.24215	0.00118632	0.00506141	DFNA5
ENSG00000105971.14	971.293	-0.782017	0.131526	-5.94572	2.75247e-09	3.87263e-08	CAV2
ENSG00000105974.11	2976.89	-1.54913	0.144233	-10.7405	6.57177e-27	5.10004e-25	CAV1
ENSG00000105976.14	331.086	-1.14068	0.18858	-6.0488	1.45931e-09	2.14318e-08	MET
ENSG00000105989.8	2424.17	0.540502	0.120218	4.49602	6.92384e-06	5.20347e-05	WNT2
ENSG00000105996.6	16.6669	2.20497	0.61237	3.60072	0.000317335	0.00159587	HOXA2
ENSG00000105997.22	85.5568	0.984523	0.25074	3.92647	8.62021e-05	0.000505872	HOXA3
ENSG00000106003.12	17.7497	-2.6258	0.535633	-4.90223	9.47557e-07	8.40152e-06	LFNG
ENSG00000106004.4	126.839	0.641633	0.211503	3.03368	0.00241592	0.00933072	HOXA5
ENSG00000106025.8	41.1219	1.85577	0.487522	3.80655	0.000140921	0.000780863	TSPAN12
ENSG00000106034.17	1314.69	-0.654421	0.132212	-4.94979	7.42946e-07	6.71658e-06	CPED1
ENSG00000106070.17	233.1	-1.19929	0.176525	-6.79386	1.09173e-11	2.1209e-10	GRB10
ENSG00000106077.18	44.7535	-1.39444	0.320645	-4.34885	1.36854e-05	9.66896e-05	ABHD11
ENSG00000106080.10	1029.51	0.943432	0.13229	7.13154	9.9249e-13	2.18096e-11	FKBP14
ENSG00000106105.13	1690.08	-0.802803	0.113502	-7.07304	1.51581e-12	3.26763e-11	GARS
ENSG00000106133.17	111.516	1.0085	0.231176	4.36248	1.28598e-05	9.13824e-05	NSUN5P2
ENSG00000106144.19	334.697	-1.01384	0.151697	-6.68332	2.33583e-11	4.375e-10	CASP2
ENSG00000106211.8	1861.61	-1.07283	0.234323	-4.57842	4.685e-06	3.64732e-05	HSPB1
ENSG00000106333.12	6662.48	0.605039	0.108098	5.59714	2.17915e-08	2.62688e-07	PCOLCE
ENSG00000106351.12	145.999	0.737735	0.231719	3.18375	0.00145382	0.00603848	AGFG2
ENSG00000106366.8	24365.8	0.992671	0.106128	9.35352	8.47762e-21	4.41705e-19	SERPINE1
ENSG00000106392.10	266.089	-0.534924	0.173524	-3.08271	0.00205126	0.00809795	C1GALT1
ENSG00000106462.10	195.892	-1.42041	0.184798	-7.68627	1.51481e-14	4.13629e-13	EZH2
ENSG00000106477.18	135.015	-0.847928	0.200197	-4.23548	2.28066e-05	0.000152787	CEP41
ENSG00000106484.14	77.2088	-1.14691	0.269577	-4.25446	2.0955e-05	0.00014141	MEST
ENSG00000106546.12	111.809	-0.865569	0.243583	-3.55349	0.000380152	0.00187282	AHR
ENSG00000106571.12	135.236	-1.03451	0.218054	-4.74429	2.09237e-06	1.75395e-05	GLI3
ENSG00000106617.13	112.675	0.842456	0.236297	3.56524	0.000363526	0.00179993	PRKAG2
ENSG00000106628.10	626.103	-0.461116	0.145142	-3.177	0.00148807	0.00616337	POLD2
ENSG00000106638.15	718.439	0.594993	0.130758	4.55035	5.35577e-06	4.10677e-05	TBL2
ENSG00000106665.15	877.85	-0.373472	0.120896	-3.0892	0.00200695	0.00795711	CLIP2
ENSG00000106683.14	625.996	-0.485801	0.127939	-3.79713	0.000146379	0.000808374	LIMK1
ENSG00000106688.11	204.973	1.39584	0.222879	6.26276	3.78217e-10	6.10155e-09	SLC1A1
ENSG00000106723.16	1476.76	-0.583474	0.13709	-4.25615	2.0798e-05	0.000140415	SPIN1
ENSG00000106733.20	207.596	0.542545	0.173026	3.13562	0.00171489	0.00696394	NMRK1
ENSG00000106772.17	117.295	2.20742	0.433031	5.0976	3.43978e-07	3.31284e-06	PRUNE2
ENSG00000106780.8	199.297	-1.81769	0.200869	-9.04911	1.44139e-19	6.68342e-18	MEGF9
ENSG00000106785.14	139.53	-0.781126	0.229858	-3.3983	0.000678051	0.00312335	TRIM14
ENSG00000106829.18	680.922	-0.879373	0.119253	-7.374	1.65588e-13	3.96364e-12	TLE4
ENSG00000106853.18	1197.17	0.733736	0.133925	5.47869	4.28474e-08	4.87489e-07	PTGR1
ENSG00000106991.13	1860.44	-0.761081	0.119848	-6.35041	2.14743e-10	3.59838e-09	ENG
ENSG00000107130.9	401.78	-1.30096	0.186542	-6.97406	3.07923e-12	6.36792e-11	NCS1
ENSG00000107185.9	1040.25	0.471776	0.119893	3.93497	8.32061e-05	0.00049075	RGP1
ENSG00000107186.16	818.132	-0.545994	0.140568	-3.8842	0.000102666	0.000588391	MPDZ
ENSG00000107201.9	117.757	-1.24702	0.216619	-5.75675	8.5751e-09	1.12491e-07	DDX58
ENSG00000107263.18	541.089	-1.13637	0.139304	-8.15745	3.4216e-16	1.10639e-14	RAPGEF1
ENSG00000107282.7	183.125	-1.63722	0.21017	-7.78998	6.70182e-15	1.90402e-13	APBA1
ENSG00000107290.13	996.5	-0.399752	0.113505	-3.52188	0.000428506	0.00208319	SETX
ENSG00000107372.12	1922.86	-0.553154	0.105238	-5.25622	1.47049e-07	1.51202e-06	ZFAND5
ENSG00000107438.8	2046.47	0.523529	0.135986	3.84988	0.000118178	0.000667382	PDLIM1
ENSG00000107443.15	92.9776	-1.02979	0.260529	-3.9527	7.72753e-05	0.000458152	CCNJ
ENSG00000107518.16	714.516	-0.566296	0.138658	-4.08412	4.42436e-05	0.000277605	ATRNL1
ENSG00000107521.18	748.997	-0.371826	0.115631	-3.21564	0.00130156	0.00548486	HPS1
ENSG00000107537.13	270.911	-0.558596	0.150882	-3.70221	0.000213734	0.00112755	PHYH
ENSG00000107551.20	192.147	1.67633	0.231488	7.24154	4.43631e-13	1.02368e-11	RASSF4
ENSG00000107554.16	578.628	-0.594724	0.136716	-4.35008	1.36091e-05	9.61964e-05	DNMBP
ENSG00000107562.16	1548.1	1.35315	0.294022	4.60223	4.17996e-06	3.28712e-05	CXCL12
ENSG00000107651.12	977.833	0.446555	0.111883	3.99128	6.57188e-05	0.000397976	SEC23IP
ENSG00000107731.12	323.122	-1.82715	0.160411	-11.3904	4.66734e-30	4.49803e-28	UNC5B
ENSG00000107745.18	455.757	-0.590011	0.136746	-4.31464	1.59866e-05	0.000111242	MICU1
ENSG00000107758.15	564.51	-0.552936	0.137734	-4.01452	5.95656e-05	0.000364287	PPP3CB
ENSG00000107771.15	562.279	-0.624069	0.172127	-3.62564	0.00028825	0.00146763	CCSER2
ENSG00000107779.13	309.064	-0.661651	0.160006	-4.13517	3.54694e-05	0.000227687	BMPR1A
ENSG00000107796.13	5226.64	1.66892	0.25337	6.58689	4.49141e-11	8.23704e-10	ACTA2
ENSG00000107798.17	671.615	-0.413508	0.126859	-3.25957	0.00111581	0.00480367	LIPA
ENSG00000107816.17	688.595	-0.513746	0.117955	-4.35546	1.3279e-05	9.40891e-05	LZTS2
ENSG00000107819.13	985.106	-0.665305	0.114209	-5.82531	5.7006e-09	7.66929e-08	SFXN3
ENSG00000107821.14	166.571	1.6761	0.237064	7.07024	1.54661e-12	3.32917e-11	KAZALD1
ENSG00000107862.4	1878.5	0.620604	0.109528	5.66616	1.46036e-08	1.81407e-07	GBF1
ENSG00000107863.17	3087.33	0.780888	0.149954	5.20752	1.91384e-07	1.94216e-06	ARHGAP21
ENSG00000107882.11	561.541	0.807645	0.161406	5.00381	5.62078e-07	5.2092e-06	SUFU
ENSG00000107929.14	620.956	-0.382149	0.123626	-3.09117	0.0019937	0.00791309	LARP4B
ENSG00000107960.10	191.224	0.722326	0.184652	3.91183	9.16005e-05	0.00053259	STN1
ENSG00000107984.9	2124.28	1.71101	0.109635	15.6065	6.57407e-55	2.01947e-52	DKK1
ENSG00000108055.9	571.791	-0.885609	0.1352	-6.55037	5.73933e-11	1.03077e-09	SMC3
ENSG00000108061.11	587.483	-0.446576	0.143291	-3.11657	0.00182968	0.00734714	SHOC2
ENSG00000108064.10	192.389	-0.81336	0.190098	-4.27863	1.88047e-05	0.000128487	TFAM
ENSG00000108091.10	458.154	-0.914839	0.138231	-6.6182	3.63608e-11	6.73543e-10	CCDC6
ENSG00000108094.14	495.594	-0.556125	0.132504	-4.19703	2.70433e-05	0.000178333	CUL2
ENSG00000108106.13	890.888	0.655162	0.159128	4.1172	3.835e-05	0.00024389	UBE2S
ENSG00000108107.14	4508.76	0.486656	0.148088	3.28627	0.00101524	0.004425	RPL28
ENSG00000108175.16	1206.63	-0.693356	0.147029	-4.71577	2.40796e-06	1.98881e-05	ZMIZ1
ENSG00000108219.14	936.361	-0.512316	0.113947	-4.49609	6.92138e-06	5.20347e-05	TSPAN14
ENSG00000108262.15	295.807	-0.506685	0.158674	-3.19324	0.00140687	0.00587158	GIT1
ENSG00000108312.14	746.231	-0.60357	0.113045	-5.33918	9.33658e-08	9.96871e-07	UBTF
ENSG00000108424.9	2436.33	-0.608373	0.0943202	-6.45008	1.11792e-10	1.93698e-09	KPNB1
ENSG00000108433.16	789.945	0.674272	0.106638	6.323	2.56526e-10	4.23569e-09	GOSR2
ENSG00000108468.14	1127.1	-0.587316	0.106343	-5.52287	3.33508e-08	3.88741e-07	CBX1
ENSG00000108474.16	175.787	1.03052	0.200308	5.14465	2.68017e-07	2.64519e-06	PIGL
ENSG00000108515.17	77.1625	1.24983	0.264649	4.7226	2.32848e-06	1.92993e-05	ENO3
ENSG00000108523.15	856.621	0.781134	0.136944	5.70405	1.16993e-08	1.49357e-07	RNF167
ENSG00000108551.4	321.038	5.85877	0.636388	9.20628	3.37611e-20	1.63216e-18	RASD1
ENSG00000108559.11	307.75	-0.552841	0.145166	-3.80833	0.00013991	0.000776139	NUP88
ENSG00000108592.16	873.711	0.456021	0.114633	3.9781	6.94674e-05	0.000418251	FTSJ3
ENSG00000108639.7	463.477	1.09316	0.156325	6.99288	2.69299e-12	5.64036e-11	SYNGR2
ENSG00000108641.14	144.142	1.00097	0.224906	4.45063	8.56179e-06	6.31534e-05	B9D1
ENSG00000108669.16	300.275	-0.604263	0.151076	-3.99973	6.34149e-05	0.000385589	CYTH1
ENSG00000108691.9	144.023	5.69395	0.557398	10.2152	1.69495e-24	1.11571e-22	CCL2
ENSG00000108773.10	520.809	0.420522	0.126499	3.32431	0.000886381	0.00395093	KAT2A
ENSG00000108821.13	252367	0.419573	0.108148	3.87963	0.000104615	0.000597889	COL1A1
ENSG00000108828.15	3534.62	-1.25094	0.106646	-11.7298	8.96754e-32	9.79455e-30	VAT1
ENSG00000108840.15	519.945	-1.18644	0.153415	-7.73351	1.04617e-14	2.91648e-13	HDAC5
ENSG00000108846.15	888.083	0.681545	0.12389	5.50123	3.77157e-08	4.34467e-07	ABCC3
ENSG00000108848.15	1841.58	0.592633	0.114532	5.17441	2.28635e-07	2.28868e-06	LUC7L3
ENSG00000108854.15	947.723	-2.11687	0.130738	-16.1918	5.76485e-59	2.07324e-56	SMURF2
ENSG00000108861.8	811.326	-0.977577	0.105723	-9.24663	2.3168e-20	1.13117e-18	DUSP3
ENSG00000108932.11	1724.37	0.488903	0.132622	3.68643	0.000227422	0.00119294	SLC16A6
ENSG00000108950.11	59.3281	1.27178	0.33681	3.77598	0.000159382	0.000870405	FAM20A
ENSG00000109016.17	152.55	0.704748	0.198711	3.5466	0.000390237	0.00191673	DHRS7B
ENSG00000109065.11	502.673	0.558584	0.137949	4.04921	5.13915e-05	0.000318523	NAT9
ENSG00000109083.13	351.944	1.11797	0.151927	7.35857	1.85885e-13	4.44225e-12	IFT20
ENSG00000109084.13	166.104	-0.923986	0.184954	-4.99577	5.86009e-07	5.41737e-06	TMEM97
ENSG00000109189.12	1079.46	0.773425	0.130165	5.94188	2.81776e-09	3.94942e-08	USP46
ENSG00000109265.13	88.2587	-1.44741	0.263082	-5.50174	3.76051e-08	4.33532e-07	KIAA1211
ENSG00000109339.20	113.308	1.69078	0.30788	5.4917	3.98088e-08	4.5715e-07	MAPK10
ENSG00000109452.12	241.846	-0.683954	0.203657	-3.35837	0.000784049	0.00355608	INPP4B
ENSG00000109472.13	639.393	0.658854	0.126687	5.20064	1.98601e-07	2.00986e-06	CPE
ENSG00000109576.13	96.7433	-0.795093	0.24317	-3.2697	0.0010766	0.0046539	AADAT
ENSG00000109606.12	1231.54	-0.436919	0.0971975	-4.49517	6.95145e-06	5.22155e-05	DHX15
ENSG00000109625.18	151.445	1.25459	0.244133	5.13896	2.76259e-07	2.71925e-06	CPZ
ENSG00000109654.14	238.372	-0.839707	0.186386	-4.50521	6.63086e-06	5.00112e-05	TRIM2
ENSG00000109674.3	46.1225	-0.961887	0.300185	-3.20431	0.00135386	0.00568091	NEIL3
ENSG00000109680.10	256.146	-0.977035	0.171357	-5.70176	1.18575e-08	1.51115e-07	TBC1D19
ENSG00000109685.17	1034.75	-0.793223	0.119741	-6.62451	3.48411e-11	6.47018e-10	NSD2
ENSG00000109686.17	1775.07	0.447311	0.120171	3.72228	0.000197434	0.00105248	SH3D19
ENSG00000109689.15	263.137	-0.732366	0.15167	-4.82869	1.37436e-06	1.18926e-05	STIM2
ENSG00000109787.12	342.164	-0.518706	0.164796	-3.14757	0.00164634	0.00670957	KLF3
ENSG00000109790.16	646.303	-1.17934	0.132388	-8.90824	5.1848e-19	2.27529e-17	KLHL5
ENSG00000109805.9	372.784	-1.44973	0.194732	-7.44472	9.71527e-14	2.42799e-12	NCAPG
ENSG00000109854.13	609.458	0.831569	0.131555	6.32108	2.59739e-10	4.27916e-09	HTATIP2
ENSG00000109861.15	2626.81	-0.386916	0.0945469	-4.09231	4.27094e-05	0.000268321	CTSC
ENSG00000109881.16	74.1731	-1.09079	0.263814	-4.13468	3.55449e-05	0.000228072	CCDC34
ENSG00000109906.13	57.754	7.95068	1.47931	5.37459	7.67552e-08	8.32173e-07	ZBTB16
ENSG00000109919.9	926.004	-0.408949	0.123281	-3.31722	0.000909191	0.00403068	MTCH2
ENSG00000109920.12	975.379	0.757583	0.125239	6.04909	1.45669e-09	2.14146e-08	FNBP4
ENSG00000109971.13	12305	-0.945556	0.108369	-8.72535	2.65351e-18	1.05746e-16	HSPA8
ENSG00000110002.15	380.431	3.06526	0.230717	13.2858	2.799e-40	4.58569e-38	VWA5A
ENSG00000110031.12	87.6789	-1.80695	0.250008	-7.22758	4.91682e-13	1.13279e-11	LPXN
ENSG00000110042.7	134.979	0.981531	0.268184	3.65992	0.000252292	0.00130849	DTX4
ENSG00000110047.17	428.806	-1.22722	0.162316	-7.56065	4.01057e-14	1.04851e-12	EHD1
ENSG00000110048.11	1224.47	0.492981	0.111935	4.40416	1.06193e-05	7.70201e-05	OSBP
ENSG00000110080.18	145.361	-0.694729	0.191687	-3.6243	0.000289748	0.00147302	ST3GAL4
ENSG00000110090.12	714.638	0.538502	0.140935	3.82094	0.000132947	0.000742818	CPT1A
ENSG00000110092.3	3771.86	-1.81785	0.125834	-14.4465	2.63841e-47	6.48389e-45	CCND1
ENSG00000110218.8	355.893	-0.671045	0.135522	-4.95157	7.36162e-07	6.65933e-06	PANX1
ENSG00000110318.13	102.591	0.812018	0.240526	3.37602	0.000735436	0.00335832	CEP126
ENSG00000110321.16	9582.11	-0.494637	0.0842715	-5.86957	4.36934e-09	5.95984e-08	EIF4G2
ENSG00000110330.8	1427.63	-0.463233	0.109895	-4.21525	2.49504e-05	0.000165643	BIRC2
ENSG00000110395.6	824.997	-0.705249	0.16534	-4.26545	1.99497e-05	0.000135033	CBL
ENSG00000110427.14	129.575	-2.30748	0.253861	-9.08953	9.94655e-20	4.62656e-18	KIAA1549L
ENSG00000110429.13	261.785	-0.554789	0.161653	-3.43197	0.00059921	0.00280309	FBXO3
ENSG00000110435.11	380.164	0.463117	0.14518	3.18994	0.001423	0.00593051	PDHX
ENSG00000110619.17	547.124	-1.07688	0.115488	-9.32465	1.1135e-20	5.68115e-19	CARS
ENSG00000110768.11	425.658	-0.567834	0.132029	-4.30081	1.70173e-05	0.000117628	GTF2H1
ENSG00000110811.19	2806.51	0.590839	0.107872	5.47722	4.32057e-08	4.91169e-07	P3H3
ENSG00000110841.13	1118.87	-1.06889	0.156519	-6.82911	8.54425e-12	1.68881e-10	PPFIBP1
ENSG00000110876.9	35.4982	-1.35729	0.382103	-3.55216	0.000382078	0.00188105	SELPLG
ENSG00000110880.10	3884.28	-0.744248	0.103693	-7.17744	7.10263e-13	1.59161e-11	CORO1C
ENSG00000110881.11	65.4347	1.59215	0.320262	4.97141	6.6468e-07	6.04595e-06	ASIC1
ENSG00000110911.14	726.817	0.460543	0.121881	3.77864	0.000157689	0.000862435	SLC11A2
ENSG00000110917.7	3918.16	0.466537	0.0944933	4.93725	7.92322e-07	7.128e-06	MLEC
ENSG00000110921.13	172.323	-0.646265	0.213981	-3.0202	0.00252606	0.00970726	MVK
ENSG00000110925.6	467.406	-0.832955	0.143795	-5.79267	6.92776e-09	9.22763e-08	CSRNP2
ENSG00000110958.15	1904.2	-0.426369	0.116283	-3.66667	0.000245731	0.00127851	PTGES3
ENSG00000111011.17	608.052	-0.457713	0.117507	-3.89521	9.81138e-05	0.000565113	RSRC2
ENSG00000111052.7	183.072	1.0795	0.21077	5.12171	3.02773e-07	2.94485e-06	LIN7A
ENSG00000111057.10	225.705	-1.23006	0.342869	-3.58755	0.000333797	0.00166898	KRT18
ENSG00000111077.17	831.609	0.674997	0.131355	5.13873	2.766e-07	2.72079e-06	TNS2
ENSG00000111087.9	33.0112	-1.68929	0.369938	-4.56641	4.96153e-06	3.8403e-05	GLI1
ENSG00000111110.11	70.276	-1.99783	0.284374	-7.02538	2.13485e-12	4.51626e-11	PPM1H
ENSG00000111145.7	687.802	-0.899003	0.125487	-7.16414	7.8277e-13	1.7435e-11	ELK3
ENSG00000111186.12	915.074	-0.784274	0.127864	-6.13367	8.58739e-10	1.31486e-08	WNT5B
ENSG00000111206.12	489.317	-0.725379	0.14015	-5.17575	2.27001e-07	2.2741e-06	FOXM1
ENSG00000111247.14	87.1274	-1.17285	0.245841	-4.77077	1.83522e-06	1.55073e-05	RAD51AP1
ENSG00000111252.10	347.007	-1.36358	0.144557	-9.43284	3.99133e-21	2.11698e-19	SH2B3
ENSG00000111261.13	98.7398	1.41518	0.253449	5.58369	2.35462e-08	2.80897e-07	MANSC1
ENSG00000111275.12	142.671	0.857537	0.246764	3.47513	0.000510615	0.00242489	ALDH2
ENSG00000111321.10	1369.73	0.367689	0.114973	3.19805	0.0013836	0.00578591	LTBR
ENSG00000111331.12	186.059	-1.46429	0.194027	-7.54685	4.45897e-14	1.15753e-12	OAS3
ENSG00000111335.12	44.3056	-1.86907	0.360332	-5.18708	2.13616e-07	2.15148e-06	OAS2
ENSG00000111371.15	327.359	-2.16358	0.174075	-12.429	1.81988e-35	2.53153e-33	SLC38A1
ENSG00000111412.5	555.302	-0.685495	0.123802	-5.53703	3.07641e-08	3.60872e-07	C12orf49
[truncated: 2,900 more rows]

## Sheet: 36 vs 0
	baseMean	log2FoldChange	lfcSE	stat	pvalue	padj	SYMBOL
[truncated: 16,687 more rows]

[truncated: 3 more sheets: 48 vs 0, 72 vs 0, 144 vs 0]
