# Supplementary material for: CREB3L1 and CREB3L2 control Golgi remodelling during decidualization of endometrial stromal cells
Source: Front Cell Dev Biol. 2022 Oct 13;10:986997. doi: 10.3389/fcell.2022.986997 (PMC9608648; doi:10.3389/fcell.2022.986997)
Supplement: Supplementary file 11 [file Table10.XLSX]

## Sheet: cluster 1
motif	NES	AUC	TF_highConf	TF_lowConf	nEnrGenes	rankAtMax	enrichedGenes
bergman__grh	7.14	0.0943	GRHL1; GRHL2; GRHL3 (inferredBy_Orthology).		20	3417	AGPAT5;AP1B1;CAPN2;CDK5RAP2;DCLRE1C;ERAP2;FAF1;G2E3;GBP1;HACD2;MDGA1;NEDD4;RAB32;SCARA3;SET;SYNE2;VRK1;VRK2;WDR77;ZDHHC13
transfac_pro__M07697	5.52	0.0761		DMRT1; DMRTA2 (inferredBy_MotifSimilarity). DMRTB1 (inferredBy_MotifSimilarity_n_Orthology).	10	877	AGPAT5;ANP32A;FAF1;G2E3;ITGA8;KPNB1;NT5C3A;PIEZO1;SYNE2;VRK1
predrem__nrMotif527	5.03	0.0706			6	288	ANP32A;BACE2;HACE1;OSBPL3;THY1;VRK1
flyfactorsurvey__Poxm_SOLEXA_5_FBgn0003129	4.94	0.0696	PAX1; PAX9 (inferredBy_Orthology).	PAX5 (inferredBy_MotifSimilarity).	6	204	ANP32A;CCDC88A;MDGA1;OSBPL3;SYNE2;VRK1
cisbp__M5158	4.9	0.0691	PAX1; PAX9 (inferredBy_Orthology).	PAX5 (inferredBy_MotifSimilarity).	6	223	ANP32A;CCDC88A;MDGA1;OSBPL3;SYNE2;VRK1
hocomoco__DMRTB_MOUSE.H11MO.0.C	4.82	0.0682	DMRTB1 (inferredBy_Orthology).	DMRT1 (inferredBy_MotifSimilarity).	10	1185	AGPAT5;ANP32A;EXT1;G2E3;ITGA8;NT5C3A;PIEZO1;PKMYT1;SYNE2;VRK1
transfac_pro__M05659	4.64	0.0662	ZNF879 (directAnnotation).		5	116	CAV1;CCDC88A;FAF1;NEDD4;VRK1
transfac_pro__M06550	4.62	0.066	ZNF519 (directAnnotation).		5	122	MAP2K1;PKMYT1;RPGR;SEMA4F;VRK2
transfac_pro__M05336	4.61	0.0659		EGR1; EGR2; EGR3; EGR4; KLF1 (inferredBy_MotifSimilarity). WT1 (inferredBy_MotifSimilarity_n_Orthology).	11	1626	ATL3;BACE2;CAV1;CEP85;FAF1;INPP5E;MDGA1;OSBPL3;PIEZO1;PKMYT1;SEMA4F
bergman__pho	4.54	0.0651	YY1; YY2 (inferredBy_Orthology).		6	425	ANP32A;CCDC88A;CDK5RAP2;NEDD4;NT5C3A;VRK1
transfac_pro__M01147	4.53	0.065	DMRT2 (directAnnotation).	DMRT1; DMRT3; DMRTA1; DMRTA2; DMRTC2 (inferredBy_MotifSimilarity).	6	355	EXT1;G2E3;MDGA1;SYNE2;THY1;VRK1
cisbp__M0620	4.49	0.0646			18	2591	AGPAT5;ANP32A;CAV1;COPG2;EXT1;FAF1;G2E3;GLYCTK;ITGA8;LACC1;MDGA1;NT5C3A;PKMYT1;RPGR;SYNE2;THY1;VRK1;VRK2
predrem__nrMotif432	4.45	0.0641			6	405	CAV1;EXT1;FUT4;SYNE2;THY1;VRK2
elemento__AAAATAT	4.45	0.0641			4	114	ANP32A;CAV1;MDGA1;NEDD4
transfac_pro__M05661	4.42	0.0638	ZNF35 (directAnnotation).	ZNF79 (inferredBy_MotifSimilarity).	7	568	CCDC88A;FUT4;MDGA1;PIEZO1;SYNE2;VRK1;VRK2
taipale_tf_pairs__TEAD4_HES7_GGWATGYNNNNCRCGYGY_CAP_repr	4.41	0.0636	HES7; TEAD4 (directAnnotation).		4	134	AJUBA;ANP32A;FUT4;PKMYT1
transfac_pro__M05757	4.41	0.0636	ZNF648 (directAnnotation).		5	334	CLN6;MDGA1;NT5C3A;PWP1;VRK2
dbcorrdb__NR3C1__ENCSR000EEV_1__m1	4.4	0.0635	NR3C1 (directAnnotation).	MAX; THAP1 (inferredBy_MotifSimilarity).	9	1205	CDK5RAP2;ESCO2;GLYCTK;HACD2;MDGA1;PKMYT1;PWP1;RAF1;SET
taipale_tf_pairs__E2F3_ONECUT2_NNSGCGCSNNNNATCGAYN_CAP_repr	4.35	0.063	E2F3; ONECUT2 (directAnnotation).		7	388	ANP32A;AP1B1;ESCO2;NT5C3A;PKMYT1;PWP1;STBD1
hocomoco__DMRT1_HUMAN.H11MO.0.D	4.34	0.0629	DMRT1 (directAnnotation).	DMRTB1 (inferredBy_MotifSimilarity_n_Orthology).	11	1270	AGPAT5;ANP32A;EXT1;G2E3;ITGA8;KPNB1;NT5C3A;PIEZO1;PKMYT1;SYNE2;VRK1
taipale_cyt_meth__ZNF75A_NGCTTTTCCCACAN_FL_meth_repr	4.34	0.0628	ZNF75A (directAnnotation).		7	670	CCDC88A;ESCO2;GBP1;OSBPL3;SRI;THY1;VRK1
neph__UW.Motif.0218	4.29	0.0624			5	306	MDGA1;NT5C3A;OSBPL3;RPGR;THY1
transfac_pro__M00948	4.27	0.0621			6	354	CAV1;ELOVL1;PIEZO1;PKMYT1;SCARA3;THY1
transfac_pro__M05018	4.23	0.0616			5	295	CCDC88A;CDK5RAP2;GBP1;MDGA1;VRK2
predrem__nrMotif274	4.16	0.0608			18	3661	CAV1;CEP85;CLN6;EXT1;FAF1;G2E3;GBP1;ITGA8;LACC1;MAP2K1;NEDD4;NT5C3A;OSBPL3;PKMYT1;PUM3;SEMA4F;THY1;VRK1
transfac_pro__M05130	4.15	0.0607			6	372	ANP32A;CCDC88A;CDK5RAP2;MDGA1;RAF1;VRK2
transfac_pro__M05788	4.13	0.0605	ZNF568 (inferredBy_Orthology).		7	616	ANP32A;G2E3;MDGA1;NT5C3A;PIEZO1;SET;VRK1
predrem__nrMotif2654	4.11	0.0603			6	494	ANP32A;CCDC88A;CEP85;MDGA1;SET;SYNE2
swissregulon__hs__RBPJ.p2	3.99	0.0589	RBPJ (directAnnotation).	RBPJL (inferredBy_MotifSimilarity_n_Orthology).	5	355	CCDC88A;MDGA1;PKMYT1;SET;VRK1
transfac_pro__M03862	3.97	0.0587	YBX1 (directAnnotation).		9	733	CEP57;GLYCTK;KPNB1;MDGA1;RNF5;RPGR;THY1;VRK1;VRK2
predrem__nrMotif1937	3.96	0.0586			9	1038	AP1B1;ATL3;CCDC88A;CEP85;CLN6;EXT1;FAF1;SCARA3;VRK1
cisbp__M1912	3.93	0.0583	RBPJ; RBPJL (inferredBy_Orthology).		6	561	CCDC88A;MDGA1;OSBPL3;SET;THY1;VRK1
taipale_cyt_meth__DMRTA2_NNTTGWTACATT_eDBD_meth	3.93	0.0582	DMRTA2 (directAnnotation).	DMRT1; DMRT2; DMRT3; DMRTA1; DMRTC2 (inferredBy_MotifSimilarity).	10	1289	AGPAT5;ANP32A;CAPN2;EXT1;NT5C3A;PIEZO1;SYNE2;THY1;VRK1;VRK2
transfac_pro__M07500	3.91	0.058			5	381	ANP32A;CAV1;CCDC88A;CDK5RAP2;SYNE2
transfac_pro__M06540	3.89	0.0578	ZNF540 (directAnnotation).		4	197	AGPAT5;NT5C3A;SET;VRK2
dbcorrdb__ETS1__ENCSR000BKA_1__m1	3.87	0.0576	ETS1 (directAnnotation).	EGR1; RCOR1; SIX5; SMARCC2; THAP11; ZNF143; ZNF76 (inferredBy_MotifSimilarity).	5	296	ATL3;ESCO2;HACE1;VRK1;WDR77
swissregulon__hs__NFY_A_B_C_.p2	3.86	0.0574	NFYA; NFYB; NFYC (directAnnotation).	CEBPZ; CHD2; E2F4; FOS; FOXI1; IRF3; PBX3; RFX5; SP1; SP2; SREBF1 (inferredBy_MotifSimilarity). PBX1; POLE3 (inferredBy_MotifSimilarity_n_Orthology).	9	1135	ANP32A;CEP57;CEP85;KPNB1;LBR;MDGA1;RPGR;THY1;VRK1
dbcorrdb__JUN__ENCSR000EZT_1__m2	3.85	0.0574	JUN (directAnnotation).	ATF1; ATF2; JUND; TBL1XR1 (inferredBy_MotifSimilarity).	8	670	AJUBA;ANP32A;CLN6;HACE1;PIEZO1;PKMYT1;PWP1;VRK1
flyfactorsurvey__salr-F3-5_SOLEXA_FBgn0000287	3.83	0.0572	SALL1; SALL2; SALL3; SALL4 (inferredBy_Orthology).		5	268	AJUBA;EXT1;G2E3;MDGA1;VRK2
transfac_pro__M06532	3.83	0.0571	ZNF461 (directAnnotation).		8	935	AP1B1;CAV1;GLYCTK;NEDD4;PDCL3;PIEZO1;POLQ;RAB32
transfac_pro__M05710	3.81	0.0569	ZFX (directAnnotation).	ZFY (inferredBy_MotifSimilarity).	5	333	DCLRE1C;EXT1;GLYCTK;HACE1;NT5C3A
taipale_tf_pairs__ETV2_SOX15_RSCGGAANNNNNNYWTTGT_CAP_repr	3.81	0.0569	ETV2; SOX15 (directAnnotation).		5	382	EXT1;GLYCTK;OSBPL3;SCARA3;VRK1
transfac_pro__M06584	3.8	0.0568	ZNF606 (directAnnotation).		5	329	CLSPN;LBR;NT5C3A;OSBPL3;VRK1
predrem__nrMotif1312	3.78	0.0565			5	374	CEP85;ITGA8;RAB32;VRK1;VRK2
transfac_pro__M09377	3.75	0.0562			6	489	CCDC88A;ERLIN1;FUT4;G2E3;MDGA1;OSBPL3
transfac_public__M00202	3.72	0.0559			5	419	CAV1;MAP2K1;MDGA1;SYNE2;VRK1
tfdimers__MD00562	3.71	0.0558	ELK1; GATA1; GATA2; GATA3; GATA4; GATA5; GATA6 (directAnnotation).		5	348	AP1B1;NEDD4;PIEZO1;SYNE2;THY1
elemento__CTCGCCC	3.69	0.0556			6	600	ANP32A;ELOVL1;EXT1;LACC1;MDGA1;PUM3
taipale_cyt_meth__HNF4A_NRGTCCAAAGGTCRN_eDBD	3.68	0.0555	HNF4A (directAnnotation).	HNF4G; NR2C1; NR2C2; NR2F1; NR2F2; NR2F6; PPARD; PPARG; RARA; RARB; RARG; RXRA; RXRB; RXRG; THRB (inferredBy_MotifSimilarity). NR4A2; PPARA (inferredBy_MotifSimilarity_n_Orthology).	6	501	ANP32A;ELOVL1;FUT4;GBP1;GLYCTK;PIEZO1
transfac_pro__M01466	3.68	0.0554		PITX1 (inferredBy_MotifSimilarity).	8	1018	ANP32A;AP1B1;CLN6;G2E3;ITGA8;RAF1;VRK1;VRK2
transfac_pro__M06159	3.66	0.0552	ZNF83 (directAnnotation).		5	476	AP1B1;BACE2;PWP1;THY1;VRK2
tiffin__TIFDMEM0000100	3.65	0.0551			4	155	FAF1;G2E3;MPHOSPH9;SRI
taipale__NHLH1_DBD_CGCAGCTGCG	3.61	0.0547	NHLH1 (directAnnotation).	NHLH2 (inferredBy_MotifSimilarity).	5	364	AJUBA;PKMYT1;PWP1;VRK1;VRK2
transfac_pro__M01364	3.59	0.0545		PITX1 (inferredBy_MotifSimilarity).	7	791	ANP32A;AP1B1;G2E3;ITGA8;RAF1;VRK1;VRK2
dbcorrdb__NFYB__ENCSR000EGQ_1__m1	3.58	0.0544	NFYB (directAnnotation).	FOS; FOXI1; IRF3; NFYA; NFYC; PBX3; RFX5; SP1; YBX1 (inferredBy_MotifSimilarity). PBX1 (inferredBy_MotifSimilarity_n_Orthology).	13	1947	AGPAT5;ANP32A;CEP57;CEP85;DCLRE1C;DDX54;G2E3;KPNB1;LBR;MDGA1;RPGR;THY1;VRK1
transfac_pro__M05727	3.55	0.054	ZNF674 (directAnnotation).		9	1151	AP1B1;CAV1;G2E3;MDGA1;NT5C3A;PIEZO1;THY1;VRK1;VRK2
transfac_pro__M06990	3.54	0.0539	ZNF236 (directAnnotation).		4	243	ANP32A;CDK5RAP2;NRAS;OSBPL3
transfac_pro__M03064	3.53	0.0538		PITX1 (inferredBy_MotifSimilarity).	7	812	ANP32A;AP1B1;G2E3;ITGA8;RAF1;VRK1;VRK2
cisbp__M1662	3.53	0.0538			4	209	CAV1;ELOVL1;EXT1;VRK2
elemento__CGCGCTC	3.52	0.0537			3	55	CCDC88A;MDGA1;SYNE2
transfac_pro__M07633	3.51	0.0535	MLX (inferredBy_Orthology).	ARNT; BHLHE40; MLXIPL; SREBF1; SREBF2; TFE3; TFEB; TFEC; USF1; USF2 (inferredBy_MotifSimilarity). MLXIP (inferredBy_MotifSimilarity_n_Orthology).	6	418	FOXRED2;NT5C3A;SET;THY1;VRK1;VRK2
elemento__AAGATGGCG	3.5	0.0535		NR3C1; TAF1; THAP1; YY1 (inferredBy_MotifSimilarity).	3	112	CDK5RAP2;HACD2;RAF1
cisbp__M5211	3.5	0.0534	ZNF362; ZNF384 (inferredBy_Orthology).		8	679	ANP32A;AP1B1;ATL3;CLSPN;GLYCTK;HACD2;THY1;TRAF2
cisbp__M3040	3.49	0.0534	CEBPA (directAnnotation).	CEBPE (inferredBy_MotifSimilarity).	5	382	ITGA8;OSBPL3;PUM3;VRK1;VRK2
transfac_pro__M06985	3.47	0.0531	BATF3 (directAnnotation).		3	59	SRI;VRK1;VRK2
cisbp__M0830	3.46	0.0529			20	4256	AGPAT5;ANP32A;CAV1;CEP57;CLSPN;ESCO2;EXT1;FAF1;G2E3;LACC1;LBR;NEDD4;NT5C3A;OSBPL3;PUM3;RPGR;SYNE2;THY1;VRK1;VRK2
cisbp__M5670	3.45	0.0529	NHLH1 (directAnnotation).	NHLH2 (inferredBy_MotifSimilarity).	5	393	AJUBA;PKMYT1;PWP1;VRK1;VRK2
transfac_pro__M01146	3.43	0.0527	DMRT1 (directAnnotation).	DMRTA2; DMRTC2 (inferredBy_MotifSimilarity). DMRTB1 (inferredBy_MotifSimilarity_n_Orthology).	4	187	AGPAT5;G2E3;NT5C3A;SYNE2
transfac_pro__M07938	3.42	0.0525	OSR1; OSR2 (inferredBy_Orthology).		4	199	AP1B1;CEP85;MDGA1;MPHOSPH9
transfac_pro__M00939	3.41	0.0524	E2F1; E2F3; E2F4; TFDP1 (directAnnotation).	E2F2; E2F5; E2F7 (inferredBy_MotifSimilarity).	21	4465	ANP32A;BACE2;CAV1;CEP57;CEP85;CLSPN;ELOVL1;EXT1;FAF1;G2E3;GLYCTK;KPNB1;LACC1;MDGA1;NT5C3A;OSBPL3;PKMYT1;SYNE2;THY1;VRK1;VRK2
transfac_pro__M06705	3.41	0.0524	PRDM9 (directAnnotation).		3	118	NT5C3A;OSBPL3;VRK1
transfac_pro__M06833	3.4	0.0523	PEG3 (directAnnotation).		4	237	CEP85;EXT1;PKMYT1;SCARA3
elemento__CCAATCG	3.4	0.0523			7	898	ANP32A;CEP85;KPNB1;LBR;MPHOSPH9;THY1;TRAF2
fantom__motif48_CANTCG	3.39	0.0523			6	561	ANP32A;CCDC88A;CEP85;EXT1;KPNB1;TRAF2
dbcorrdb__JUND__ENCSR000BKP_1__m1	3.39	0.0522	JUND (directAnnotation).	BACH2; FOS; FOSL1; FOSL2; JUN; JUNB; MEF2A; RCOR1; SMARCC1; TCF7L2 (inferredBy_MotifSimilarity). MAFK (inferredBy_MotifSimilarity_n_Orthology).	4	261	CAPN2;CAV1;THY1;TRAF2
cisbp__M4482	3.38	0.0521	YY1 (directAnnotation).	KDM5A; NR3C1; PHF8; POLR2A; TAF1; TAF7; THAP1; YY2; ZFP42; ZNF597 (inferredBy_MotifSimilarity). TAF1L (inferredBy_MotifSimilarity_n_Orthology).	5	416	ANP32A;CDK5RAP2;HACD2;RAF1;SET
tiffin__TIFDMEM0000063	3.37	0.052			4	248	CAV1;G2E3;GLYCTK;THY1
neph__UW.Motif.0233	3.36	0.0519			5	499	ANP32A;CAV1;CCDC88A;SCARA3;VRK1
hdpi__LARP1	3.36	0.0518	LARP1 (directAnnotation).	CNOT6; ZNF250 (inferredBy_MotifSimilarity).	4	205	ERLIN1;EXT1;MDGA1;SYNE2
taipale__E2F3_DBD_NNAAATGGCGCCATTTNN	3.35	0.0518	E2F3 (directAnnotation).	E2F1; E2F2 (inferredBy_MotifSimilarity).	22	3737	AJUBA;ANP32A;CAV1;CLSPN;COG4;G2E3;GLUD1;GLYCTK;HACE1;ITGA8;LBR;MDGA1;NT5C3A;PIEZO1;PKMYT1;PUM3;PWP1;RAB32;RAF1;SET;STBD1;SYNE2
cisbp__M4934	3.35	0.0518	PPARA; PPARD; PPARG (inferredBy_Orthology).		5	308	CAV1;CLSPN;NT5C3A;VRK1;VRK2
flyfactorsurvey__sd_FlyReg_FBgn0003345	3.34	0.0517	TEAD1; TEAD2; TEAD3; TEAD4 (inferredBy_Orthology).		6	576	ANP32A;EXT1;MDGA1;PKMYT1;SRI;SYNE2
transfac_pro__M06991	3.34	0.0516	MAFF (directAnnotation).		17	3417	AGPAT5;ATL3;CAPN2;DCLRE1C;EXT1;G2E3;HACD2;MAP2K1;MDGA1;NT5C3A;OSBPL3;PDCL3;RAB32;RAF1;RPGR;SET;SYNE2
homer__CAAGATGGCGGC_YY1	3.32	0.0515		KDM5A; NR3C1; POLR2A; TAF1; TAF7; THAP1; YY1; YY2; ZFP42; ZNF597 (inferredBy_MotifSimilarity). TAF1L (inferredBy_MotifSimilarity_n_Orthology).	7	636	ANP32A;CDK5RAP2;EXT1;HACD2;RAF1;SYNE2;WDR77
cisbp__M4104	3.32	0.0514		FOXC2 (inferredBy_MotifSimilarity). FOXA2; FOXL1 (inferredBy_MotifSimilarity_n_Orthology).	4	190	ANP32A;EXT1;GLYCTK;NEDD4
stark__GCCATT	3.31	0.0513	YY1; YY2 (inferredBy_Orthology).		4	252	ANP32A;CCDC88A;NEDD4;VRK1
predrem__nrMotif1926	3.31	0.0513			5	369	CAV1;KPNB1;NT5C3A;OSBPL3;PKMYT1
cisbp__M5241	3.31	0.0513		NKX2-8 (inferredBy_MotifSimilarity).	11	1834	AGPAT5;ANP32A;CDK5RAP2;CEP57;CLSPN;EXT1;FAF1;G2E3;NT5C3A;RAF1;THY1
transfac_pro__M05377	3.3	0.0512			4	209	BACE2;CEP85;EXT1;THY1
dbcorrdb__IRF3__ENCSR000EEJ_1__m1	3.29	0.0511	IRF3 (directAnnotation).	CHD2; E2F4; FOS; FOXI1; NFYA; NFYB; NFYC; PBX3; RFX5; SP1; SP2; SREBF1; YBX1 (inferredBy_MotifSimilarity). PBX1; POLE3; POLE4 (inferredBy_MotifSimilarity_n_Orthology).	12	1623	ANP32A;CEP57;CEP85;DCLRE1C;DDX54;EXT1;KPNB1;LBR;MDGA1;OSBPL3;THY1;VRK1
taipale_tf_pairs__TEAD4_ETV4_RCCGGAAATRCC_CAP	3.29	0.0511	ETV4; TEAD4 (directAnnotation).		15	2811	AGPAT5;ANP32A;AP1B1;CAV1;G2E3;GLYCTK;MDGA1;NRAS;NT5C3A;OSBPL3;SCARA3;SET;THY1;VRK1;VRK2
transfac_pro__M01058	3.26	0.0507	GFI1B (directAnnotation).	GFI1 (inferredBy_MotifSimilarity).	4	288	FAF1;ITGA8;NEDD4;VRK1
predrem__nrMotif430	3.26	0.0507			4	314	EXT1;MDGA1;NT5C3A;VRK2
jaspar__MA1097.1	3.26	0.0507			5	424	CAV1;EXT1;SCARA3;THY1;VRK2
cisbp__M3375	3.26	0.0507	NHLH1 (directAnnotation).	NHLH2 (inferredBy_MotifSimilarity).	5	463	BACE2;CCDC88A;MDGA1;PKMYT1;PWP1
taipale__MEIS2_DBD_TTGACAGS_repr	3.25	0.0507	MEIS2 (directAnnotation).	MEIS3 (inferredBy_MotifSimilarity). PKNOX2 (inferredBy_MotifSimilarity_n_Orthology).	4	259	FAF1;PKMYT1;PWP1;VRK2
cisbp__M5620	3.25	0.0507	MEIS2 (directAnnotation).	MEIS3 (inferredBy_MotifSimilarity). PKNOX2 (inferredBy_MotifSimilarity_n_Orthology).	4	251	FAF1;PKMYT1;PWP1;VRK2
transfac_public__M00254	3.25	0.0506		IRF3; NFYA; NFYB; NFYC; RFX5 (inferredBy_MotifSimilarity).	8	886	ANP32A;CEP57;CEP85;KPNB1;RNF5;RPGR;THY1;VRK1
dbcorrdb__FOS__ENCSR000EYZ_1__m1	3.25	0.0506	FOS (directAnnotation).	CHD2; E2F4; FOXI1; IRF3; NFYA; NFYB; NFYC; PBX3; RFX5; SP1; SP2; SREBF1 (inferredBy_MotifSimilarity). PBX1; POLE4 (inferredBy_MotifSimilarity_n_Orthology).	12	1463	ANP32A;CEP57;CEP85;DCLRE1C;DDX54;KPNB1;LBR;MDGA1;OSBPL3;RPGR;THY1;VRK1
transfac_pro__M05151	3.24	0.0505			20	3518	ANP32A;BACE2;CAPN2;CAV1;CCDC88A;CDK5RAP2;FAF1;GBP1;KPNB1;MDGA1;NRAS;OSBPL3;PKMYT1;PUM3;SRI;SYNE2;THY1;VRK1;VRK2;ZDHHC13
hocomoco__ZN134_HUMAN.H11MO.0.C	3.24	0.0505	ZNF134 (directAnnotation).		8	974	AJUBA;AP1B1;BACE2;HACE1;NEDD4;OSBPL3;PWP1;SCARA3
elemento__CGCTCCC	3.24	0.0505			18	3893	ANP32A;CAV1;CCDC88A;ELOVL1;EXT1;FAF1;G2E3;GLYCTK;MAP2K1;MDGA1;NEDD4;OSBPL3;PIEZO1;RAF1;SET;SYNE2;THY1;VRK1
yetfasco__YCL067C_2102	3.24	0.0505			4	190	ANP32A;CCDC88A;SET;SYNE2
transfac_pro__M06801	3.22	0.0503	SALL2 (inferredBy_Orthology).		4	254	CDK5RAP2;GLYCTK;POLQ;VRK1
cisbp__M4516	3.22	0.0502	YY1 (directAnnotation).	KDM5A; NR3C1; PHF8; POLR2A; TAF1; TAF7; THAP1; YY2; ZFP42; ZNF597 (inferredBy_MotifSimilarity). TAF1L (inferredBy_MotifSimilarity_n_Orthology).	5	520	ANP32A;CDK5RAP2;HACD2;RAF1;SET
taipale_cyt_meth__NHLH2_NKGNMGCAGCTGCGYCMN_FL	3.21	0.0502	NHLH2 (directAnnotation).	NHLH1 (inferredBy_MotifSimilarity).	8	682	ANP32A;MDGA1;OSBPL3;PKMYT1;PWP1;RPGR;SYNE2;VRK1
c2h2_zfs__M0523	3.21	0.0502			4	201	GLYCTK;PKMYT1;PWP1;THY1
transfac_public__M00068	3.21	0.0502	NHLH1 (directAnnotation).	NHLH2 (inferredBy_MotifSimilarity).	5	470	BACE2;CCDC88A;MDGA1;PKMYT1;PWP1
transfac_pro__M01198	3.2	0.05	NR1H2 (inferredBy_Orthology).	HDAC2; HNF4A; HNF4G; NR1H4; NR2C2; NR2E3; NR2F1; NR2F2; NR2F6; PPARA; PPARD; PPARG; RXRA; RXRB; RXRG; SP1; THRB (inferredBy_MotifSimilarity). NR1H3; NR5A1; NR6A1 (inferredBy_MotifSimilarity_n_Orthology).	6	552	AP1B1;CLSPN;ELOVL1;PIEZO1;VRK1;VRK2
transfac_pro__M00918	3.19	0.05	E2F1; E2F3; E2F4; TFDP1 (directAnnotation).	E2F2; E2F5; E2F7; RB1 (inferredBy_MotifSimilarity).	19	3706	ANP32A;BACE2;CAV1;CEP57;CEP85;CLSPN;EXT1;FAF1;G2E3;GLYCTK;KPNB1;LACC1;MDGA1;NT5C3A;PKMYT1;SYNE2;THY1;VRK1;VRK2
predrem__nrMotif273	3.19	0.05			3	150	EXT1;MDGA1;THY1
transfac_pro__M07645	3.18	0.0499	NHLH1; NHLH2 (inferredBy_Orthology).		5	456	ANP32A;BACE2;PKMYT1;PWP1;RPGR
homer__CATCMCTA_Unknown2	3.18	0.0498			4	250	BACE2;LACC1;SRI;VRK1
scertf__spivak.MET31	3.17	0.0498			5	429	G2E3;OSBPL3;SYNE2;TRAF2;VRK2
transfac_pro__M05211	3.16	0.0496			4	195	CEP85;GLYCTK;RAF1;SYNE2
cisbp__M1476	3.15	0.0495			3	137	G2E3;LBR;SCARA3
predrem__nrMotif817	3.15	0.0495			8	1199	AP1B1;ATL3;CLSPN;LACC1;MDGA1;RPGR;VRK1;VRK2
flyfactorsurvey__hb_SANGER_2.5_FBgn0001180	3.14	0.0494	ZNF513 (inferredBy_Orthology).		7	917	ANP32A;AP1B1;ATL3;GLYCTK;MDGA1;NT5C3A;PIEZO1
taipale_tf_pairs__FLI1_BHLHA15_NCCGGAANCATATGN_CAP	3.14	0.0494	BHLHA15; FLI1 (directAnnotation).		14	2369	AP1B1;BACE2;CAV1;CCDC88A;CLSPN;ELOVL1;FAF1;G2E3;GLUD1;ITGA8;LACC1;SYNE2;THY1;VRK1
transfac_pro__M06147	3.13	0.0493	ZNF41 (directAnnotation).		5	530	ANP32A;CDK5RAP2;GLYCTK;THY1;VRK1
hocomoco__THAP1_HUMAN.H11MO.0.C	3.13	0.0493	THAP1 (directAnnotation).	KDM5A; MYC; NR3C1; REST; TAF1; YY1; ZFP42 (inferredBy_MotifSimilarity).	7	959	ANP32A;CDK5RAP2;ESCO2;HACD2;MDGA1;PKMYT1;WDR77
transfac_pro__M07903	3.13	0.0492	TEAD1; TEAD2; TEAD3; TEAD4 (inferredBy_Orthology).		10	1574	AJUBA;CAV1;EXT1;OSBPL3;PDCL3;PIEZO1;PKMYT1;RAF1;VRK1;VRK2
cisbp__M0831	3.12	0.0492			21	4223	AGPAT5;ANP32A;CAV1;CCDC88A;CEP85;CLSPN;ESCO2;EXT1;G2E3;HACE1;LACC1;LBR;NEDD4;NT5C3A;OSBPL3;PUM3;RNF5;RPGR;THY1;VRK1;VRK2
predrem__nrMotif1007	3.12	0.0491			4	181	AP1B1;PIEZO1;SCARA3;TRAF2
transfac_pro__M06419	3.12	0.0491	ZNF493 (directAnnotation).		4	244	G2E3;PKMYT1;SCARA3;VRK2
transfac_pro__M04641	3.12	0.0491	FOXN2; FOXN3 (inferredBy_Orthology).	FOXJ2; FOXP3 (inferredBy_MotifSimilarity). FOXF1; FOXF2; FOXG1; FOXI1; FOXI2; FOXI3; FOXJ1; FOXJ3; FOXK1; FOXK2; FOXL2; FOXO6; FOXP2; FOXQ1 (inferredBy_MotifSimilarity_n_Orthology).	4	203	ANP32A;GLYCTK;ITGA8;MDGA1
predrem__nrMotif2488	3.11	0.0491			5	497	AGPAT5;CEP85;EXT1;RAF1;VRK1
predrem__nrMotif2520	3.11	0.0491			3	140	KPNB1;MAP2K1;PWP1
elemento__GCGCCCC	3.1	0.0489			6	592	ANP32A;CLSPN;EXT1;MDGA1;PIEZO1;SYNE2
transfac_pro__M01480	3.1	0.0489		PITX1; PITX2; PITX3 (inferredBy_MotifSimilarity_n_Orthology).	6	676	ANP32A;AP1B1;CLN6;NEDD4;VRK1;VRK2
transfac_pro__M05337	3.1	0.0489		EGR1; EGR2; EGR3; EGR4; KLF1 (inferredBy_MotifSimilarity). WT1 (inferredBy_MotifSimilarity_n_Orthology).	8	1178	ATL3;CAV1;FAF1;MDGA1;OSBPL3;PIEZO1;PKMYT1;SEMA4F
transfac_pro__M07287	3.09	0.0489	FOXO3 (directAnnotation).	FOXC2; FOXO1; FOXO4 (inferredBy_MotifSimilarity). FOXJ3 (inferredBy_MotifSimilarity_n_Orthology).	11	1865	ANP32A;CCDC88A;EXT1;GLYCTK;HACE1;MDGA1;NEDD4;PIEZO1;RAF1;SYNE2;VRK1
tfdimers__MD00172	3.08	0.0487	NR1H4; NR1I2; NR1I3; RXRA; ZNF333 (directAnnotation).		6	509	CEP85;EXT1;GLYCTK;KPNB1;VRK1;VRK2
dbcorrdb__YY1__ENCSR000EUM_1__m1	3.08	0.0487	YY1 (directAnnotation).	NR3C1; TAF1; YY2; ZFP42; ZNF597 (inferredBy_MotifSimilarity).	2	51	CDK5RAP2;HACD2
predrem__nrMotif2361	3.08	0.0487			5	476	AJUBA;OSBPL3;PWP1;RAB32;VRK2
flyfactorsurvey__pan_FlyReg_FBgn0085432	3.08	0.0487	LEF1; TCF7; TCF7L1; TCF7L2 (inferredBy_Orthology).		4	243	ANP32A;GLUD1;MDGA1;SCARA3
taipale_cyt_meth__DMRTA2_NNTTGWTACATT_eDBD	3.07	0.0486	DMRTA2 (directAnnotation).	DMRT1; DMRT2; DMRT3; DMRTA1; DMRTC2 (inferredBy_MotifSimilarity).	18	3636	AGPAT5;ANP32A;CAPN2;EXT1;G2E3;GLYCTK;ITGA8;KPNB1;LACC1;NEDD4;NT5C3A;PIEZO1;RPGR;SCARA3;SYNE2;THY1;VRK1;VRK2
taipale_cyt_meth__FOXI1_NANGTAAACAAN_FL_meth	3.07	0.0486	FOXI1 (directAnnotation).	FOXC2; FOXF2; FOXG1; FOXJ2; FOXJ3; FOXK1; FOXL2; FOXO1; FOXP1 (inferredBy_MotifSimilarity). FOXF1; FOXL1; FOXN2; FOXN3; FOXO3; FOXO4; FOXP2; FOXP3; FOXP4 (inferredBy_MotifSimilarity_n_Orthology).	4	314	ANP32A;GLYCTK;NEDD4;SYNE2
predrem__nrMotif1409	3.07	0.0486			11	1525	ANP32A;BACE2;CCDC88A;ELOVL1;EXT1;G2E3;HACE1;HRAS;MDGA1;STBD1;VRK1
cisbp__M1919	3.07	0.0486	YY1 (directAnnotation).	KDM5A; NR3C1; TAF1; THAP1; YY2; ZFP42; ZNF597 (inferredBy_MotifSimilarity). TAF1L (inferredBy_MotifSimilarity_n_Orthology).	7	747	ANP32A;CDK5RAP2;HACD2;RAF1;SET;SYNE2;WDR77
hocomoco__E2F4_HUMAN.H11MO.0.A	3.07	0.0486	E2F4 (directAnnotation).	E2F1; E2F6; E2F7; TFDP1 (inferredBy_MotifSimilarity). ZNF583 (inferredBy_MotifSimilarity_n_Orthology).	5	394	ANP32A;ATL3;FAF1;MDGA1;SET
predrem__nrMotif2449	3.07	0.0486			6	755	ANP32A;CAV1;MDGA1;POLQ;RAF1;VRK1
transfac_pro__M02857	3.05	0.0484	FOXL1 (inferredBy_Orthology).		4	204	ANP32A;LACC1;VRK1;VRK2
taipale_tf_pairs__ETV2_DLX3_RSCGGAANNNNNNNTAATKR_CAP_repr	3.04	0.0483	DLX3; ETV2 (directAnnotation).		3	131	G2E3;KPNB1;OSBPL3
cisbp__M6551	3.04	0.0483	ZNF143 (directAnnotation).	EGR1; ETS1; HCFC1; SETDB1; SIX5; SMARCC2; THAP11; ZNF76 (inferredBy_MotifSimilarity).	4	316	ATL3;ESCO2;HACE1;VRK1
yetfasco__YKL015W_2065	3.04	0.0483			21	4537	ANP32A;CAPN2;CAV1;CEP85;CLN6;ELOVL1;EXT1;FAF1;G2E3;GLYCTK;MAP2K1;MDGA1;NT5C3A;PIEZO1;PKMYT1;SCARA3;SRI;THY1;VRK1;VRK2;ZDHHC13
transfac_pro__M01869	3.03	0.0482	CEBPG (directAnnotation).		3	192	ANP32A;THY1;ZDHHC13
dbcorrdb__RAD21__ENCSR000EAC_1__m2	3.03	0.0482	RAD21 (directAnnotation).	CTCF (inferredBy_MotifSimilarity).	4	233	CCDC88A;CLSPN;EXT1;VRK2
cisbp__M5002	3.03	0.0482	ZNF513 (inferredBy_Orthology).	ZNF229; ZNF319 (inferredBy_MotifSimilarity_n_Orthology).	9	1058	ANP32A;AP1B1;CCDC88A;FAF1;GLUD1;GLYCTK;HACD2;MDGA1;PIEZO1
dbcorrdb__EZH2__ENCSR000ASE_1__m1	3.02	0.0481	EZH2 (directAnnotation).	ATF3; BRF1; CTCF; E2F6; HDAC2; MXI1; POLR2A; XRCC4; ZMIZ1; ZNF274 (inferredBy_MotifSimilarity).	3	184	FAF1;MDGA1;THY1
tfdimers__MD00020	3.02	0.048	MYB; PAX4 (directAnnotation).		8	1144	CEP85;ELOVL1;EXT1;GLYCTK;KPNB1;OSBPL3;VRK1;VRK2
cisbp__M4652	3.02	0.048	YY1 (directAnnotation).	KDM5A; NR3C1; TAF1; TAF7; THAP1; YY2; ZFP42; ZNF597 (inferredBy_MotifSimilarity). TAF1L (inferredBy_MotifSimilarity_n_Orthology).	7	1002	ANP32A;CDK5RAP2;HACD2;RAF1;SET;SYNE2;WDR77
transfac_pro__M05178	3	0.0479			15	2728	ANP32A;CCDC88A;CDK5RAP2;CEP85;FAF1;GBP1;HACD2;MDGA1;NEDD4;PIEZO1;RAF1;SET;SRI;VRK1;VRK2
taipale_cyt_meth__HSF5_YNGAANNNNNNNNNNNNNAACRTTCNR_eDBD_repr	3	0.0478	HSF5 (directAnnotation).		8	1037	ANP32A;CAPN2;EXT1;G2E3;ITGA8;NEDD4;THY1;VRK1
cisbp__M6223	3	0.0478	ETV5 (directAnnotation).	ELK1 (inferredBy_MotifSimilarity).	8	1024	AP1B1;CAPN2;CCDC88A;CLN6;GLYCTK;NT5C3A;OSBPL3;PIEZO1
transfac_pro__M01043	3	0.0478	NKX2-5 (directAnnotation).		22	4609	ANP32A;AP1B1;BACE2;CAPN2;CLN6;ELOVL1;EXT1;FAF1;FUT4;G2E3;GLYCTK;ITGA8;LACC1;NT5C3A;OSBPL3;PWP1;RAF1;STBD1;SYNE2;THY1;VRK1;VRK2

## Sheet: cluster 2
motif	NES	AUC	TF_highConf	TF_lowConf	nEnrGenes	rankAtMax	enrichedGenes
taipale_cyt_meth__DMRT1_NNTYGNTACATN_FL	5.51	0.101	DMRT1 (directAnnotation).	DMRT2; DMRT3; DMRTA1; DMRTA2; DMRTC2 (inferredBy_MotifSimilarity).	7	364	FAM3C;INSIG2;PCGF5;PLAGL1;SCD;SCD5;SEMA6D
transfac_pro__M06562	5.33	0.0984	ZNF431 (directAnnotation).		10	887	DNAJB9;FAM3C;INSIG2;PCGF5;PRKD1;RNF13;SCD5;SEMA6D;SLC30A7;ST3GAL1
cisbp__M0621	5.31	0.0982			6	233	ERGIC2;FAM3C;LMBRD1;PCGF5;PLAGL1;SCD
elemento__CCAATCG	5.17	0.0961			16	2143	CLCN5;CTSL;DHCR24;DHCR7;ELOVL5;ERGIC2;FASN;FDFT1;HMGCR;HSD17B12;INSIG1;NSDHL;PCGF5;PMEPA1;TMEM50B;TXNDC16
predrem__nrMotif1208	5.09	0.0949			7	346	ACSL3;CLCN5;INSIG2;LMBRD1;NUS1;SEMA6D;TXNDC16
transfac_pro__M06354	5.07	0.0947	ZNF449 (directAnnotation).		6	335	PCGF5;PLAGL1;SCD;SEMA6D;TMEM50B;TMTC3
taipale_cyt_meth__CREB3L1_TGCCACGTGGCA_FL	5.01	0.0938	CREB3L1 (directAnnotation).	ATF6B; CREB3; CREB3L4 (inferredBy_MotifSimilarity). ATF6; CLOCK; CREB3L2; MAX; MNT (inferredBy_MotifSimilarity_n_Orthology).	7	435	DHCR7;FAM3C;PCGF5;PLAGL1;PMEPA1;SCAMP1;SLC30A7
taipale_cyt_meth__DMRT1_NNTYGNWACATN_FL_meth	5.01	0.0938	DMRT1 (directAnnotation).	DMRT3; DMRTA1; DMRTA2; DMRTC2 (inferredBy_MotifSimilarity).	7	456	FAM3C;INSIG2;PCGF5;PLAGL1;PMEPA1;SCD5;SEMA6D
jaspar__MA0629.1	4.82	0.0909			14	1700	ASAH1;CAST;CLCN5;FAM3C;FDFT1;INSIG2;MAN2A1;PCGF5;PCSK9;PLAGL1;PMEPA1;SEMA6D;SPRY1;TMEM50B
transfac_pro__M04771	4.78	0.0904	CTCF (directAnnotation).		6	342	CLCN5;FDFT1;HSD17B12;LMBRD1;PMEPA1;SCD
dbcorrdb__SREBF1__ENCSR000EEO_1__m2	4.77	0.0902	SREBF1 (directAnnotation).	E2F4; FOS; IRF3; NFYA; NFYB; NFYC; PBX3; RFX5; SP1 (inferredBy_MotifSimilarity). POLE3 (inferredBy_MotifSimilarity_n_Orthology).	16	2135	DHCR24;DHCR7;ELOVL5;FASN;FDFT1;HMGCR;HSD17B12;INSIG2;NSDHL;NUS1;PCGF5;SCD;SEMA6D;TMEM33;TMEM50B;TXNDC16
cisbp__M0501	4.73	0.0896			5	171	ELOVL5;PRKD1;SEMA6D;SLC30A7;SPRY1
transfac_pro__M01384	4.72	0.0894			16	2235	ASAH1;CAST;CEMIP;CLCN5;FAM3C;FDFT1;INSIG2;MAN2A1;PCGF5;PCSK9;PLAGL1;PMEPA1;RAB18;SEMA6D;SPRY1;TMEM50B
hocomoco__CR3L1_HUMAN.H11MO.0.D	4.64	0.0883	CREB3L1 (directAnnotation).	ATF6B; CREB3; CREB3L4 (inferredBy_MotifSimilarity). ATF6; CLOCK; CREB3L2 (inferredBy_MotifSimilarity_n_Orthology).	4	71	FAM3C;PLAGL1;PMEPA1;SLC30A7
transfac_pro__M05476	4.56	0.0871	AEBP2 (inferredBy_Orthology).		8	541	ACSL3;DNAJB9;MAN2A1;PLAGL1;PMEPA1;PRKD1;SEMA6D;SPRY1
taipale_cyt_meth__DMRT3_NWWTTGNTACATT_eDBD	4.53	0.0866	DMRT3 (directAnnotation).	DMRT1; DMRT2; DMRTA1; DMRTA2; DMRTC2 (inferredBy_MotifSimilarity).	9	757	ASAH1;CLCN5;FAM3C;PCGF5;PLAGL1;PMEPA1;SCD;SCD5;ST3GAL1
taipale_cyt_meth__ZNF32_NYGTAACNYGAYACN_FL	4.52	0.0866	ZNF32 (directAnnotation).	SIX1 (inferredBy_MotifSimilarity).	9	735	CAST;FAM3C;INSIG2;PCGF5;PCSK9;PMEPA1;RNF13;SEMA6D;SPRY1
taipale_cyt_meth__CREB3L1_TGCCACGTGGCA_eDBD	4.48	0.0859	CREB3L1 (directAnnotation).	ATF6B; CREB3; CREB3L4 (inferredBy_MotifSimilarity). ATF6; CLOCK; CREB3L2; MAX; MNT (inferredBy_MotifSimilarity_n_Orthology).	7	588	DHCR7;FAM3C;PCGF5;PLAGL1;PMEPA1;SCAMP1;SLC30A7
fantom__motif56_GANCGT	4.45	0.0854			5	175	ELOVL5;HMGCR;PCGF5;PMEPA1;SPRY1
taipale__CREB3L1_DBD_TGCCACGTGGCA_repr	4.44	0.0853	CREB3L1 (directAnnotation).	ATF6B; CREB3; CREB3L4 (inferredBy_MotifSimilarity). ATF6; CLOCK; CREB3L2 (inferredBy_MotifSimilarity_n_Orthology).	7	569	DHCR7;FAM3C;PCGF5;PLAGL1;PMEPA1;SCAMP1;SLC30A7
cisbp__M5090	4.41	0.085			8	612	CAST;FDFT1;INSIG2;PCGF5;PLAGL1;PMEPA1;SEMA6D;TXNDC16
predrem__nrMotif1110	4.39	0.0846			6	302	CAST;CLCN5;IGFBP1;PTGS2;SEMA6D;SLC30A7
transfac_pro__M07681	4.36	0.0841	CREB3L1; CREB3L2 (inferredBy_Orthology).	ATF6B; CREB3; CREB3L4 (inferredBy_MotifSimilarity). ATF6; CLOCK; MAX; MNT (inferredBy_MotifSimilarity_n_Orthology).	6	394	DHCR7;FAM3C;PCGF5;PLAGL1;PMEPA1;SLC30A7
transfac_pro__M05907	4.35	0.0839	ZNF416 (directAnnotation).		6	408	ATP6AP2;CEMIP;ELOVL5;HMGCR;SEMA6D;TMEM33
transfac_pro__M01347	4.3	0.0833			10	762	ASAH1;CLCN5;FAM3C;FDFT1;INSIG2;PCGF5;PCSK9;PMEPA1;SEMA6D;SPRY1
cisbp__M5326	4.28	0.083	CREB3L1 (directAnnotation).	ATF6B; CREB3; CREB3L4 (inferredBy_MotifSimilarity). ATF6; CLOCK; CREB3L2; MAX; MNT (inferredBy_MotifSimilarity_n_Orthology).	5	265	FAM3C;PLAGL1;PMEPA1;SCAMP1;SLC30A7
cisbp__M0630	4.21	0.0819	DMRT1 (directAnnotation).	DMRT2; DMRT3; DMRTA1; DMRTA2; DMRTC2 (inferredBy_MotifSimilarity).	23	3915	ACSL3;ASAH1;CAST;CLCN5;ELOVL5;ERGIC2;ERO1A;FAM3C;HMGCR;INSIG1;INSIG2;LMBRD1;PCGF5;PLAGL1;PMEPA1;PRKD1;SCD;SCD5;SEMA6D;SLC30A7;SPRY1;ST3GAL1;TXNDC16
taipale_cyt_meth__ATF6B_YGCCACGTGGCA_eDBD	4.12	0.0806	ATF6B (directAnnotation).	CREB3; CREB3L1; CREB3L4 (inferredBy_MotifSimilarity). ATF6; CLOCK; CREB3L2 (inferredBy_MotifSimilarity_n_Orthology).	5	230	FAM3C;PLAGL1;PMEPA1;SCAMP1;SLC30A7
stark__CATNNNNCGCG	4.1	0.0803			6	371	FAM3C;INSIG1;INSIG2;MAN2A1;SEMA6D;SPRY1
hdpi__TEAD1	4.09	0.0802	TEAD1 (directAnnotation).		5	203	ASAH1;FAM3C;INSIG2;RNF13;SEMA6D
dbcorrdb__NFYA__ENCSR000EGR_1__m1	4.09	0.0801	NFYA (directAnnotation).	CHD2; E2F4; FOS; FOXI1; IRF3; NFYB; NFYC; PBX3; POLR2A; RFX5; SP1; SP2; SREBF1; SRF (inferredBy_MotifSimilarity). PBX1; POLE3 (inferredBy_MotifSimilarity_n_Orthology).	20	3349	CEMIP;DHCR24;DHCR7;ELOVL5;FASN;FDFT1;HMGCR;HSD17B12;NSDHL;NUS1;PCGF5;PMEPA1;RDH11;SCD;SCD5;SEMA6D;TM7SF2;TMEM33;TMEM50B;TXNDC16
cisbp__M5329	4.08	0.0801	CREB3L1 (directAnnotation).	ATF6B; CREB3; CREB3L4 (inferredBy_MotifSimilarity). ATF6; CLOCK; CREB3L2; MAX; MNT (inferredBy_MotifSimilarity_n_Orthology).	5	259	FAM3C;PLAGL1;PMEPA1;SCAMP1;SLC30A7
predrem__nrMotif1588	4.02	0.0791			6	353	ERGIC2;INSIG2;PCGF5;PLAGL1;PMEPA1;SEMA6D
stark__RCGTGYYAAAT	3.94	0.0779			8	716	ASAH1;ELOVL5;FAM3C;LMBRD1;PLAGL1;SEMA6D;SLC30A7;TMEM35A
taipale_cyt_meth__ZNF32_NYGTAACNYGAYACN_FL_meth_repr	3.93	0.0778	ZNF32 (directAnnotation).		8	719	CAST;FAM3C;INSIG2;PCSK9;PMEPA1;RNF13;SEMA6D;SPRY1
taipale_tf_pairs__TEAD4_EOMES_WNGTGYKAMATWCY_CAP	3.91	0.0775	EOMES; TEAD4 (directAnnotation).		7	573	FAM3C;INSIG2;LMBRD1;PCGF5;PLAGL1;PMEPA1;PRKD1
jaspar__MA0946.1	3.91	0.0775			7	502	ACSL3;PLAGL1;PMEPA1;SCD;SEMA6D;TMEM50B;TMTC3
transfac_pro__M06065	3.91	0.0775	ZNF726 (directAnnotation).		9	1004	FAM3C;FASN;FDFT1;PCGF5;PLAGL1;PMEPA1;SEMA6D;SPRY1;TMTC3
elemento__ATTGGCCG	3.89	0.0773			13	1426	DHCR24;DHCR7;FAM3C;FASN;FDFT1;HSD17B12;INSIG1;INSIG2;NSDHL;PMEPA1;SCD;SEMA6D;TMEM50B
flyfactorsurvey__br_SOLEXA_10_FBgn0000210	3.89	0.0772			11	1417	CLCN5;ELOVL5;FAM3C;PCGF5;PLAGL1;PMEPA1;RAB18;RDH11;SEMA6D;SLC30A7;TMEM50B
transfac_pro__M05469	3.89	0.0772	SALL1 (directAnnotation).		5	276	ELOVL5;INSIG2;PCGF5;SEMA6D;SPRY1
taipale_cyt_meth__GMEB1_NKACGTANNNTACGTMN_FL	3.88	0.0771	GMEB1 (directAnnotation).	GMEB2 (inferredBy_MotifSimilarity).	6	446	ASAH1;CLCN5;FAM3C;PCGF5;PLAGL1;PMEPA1
transfac_pro__M08619	3.87	0.0769	POU2F1 (directAnnotation).		5	247	CLCN5;INSIG2;PCGF5;PRKD1;SEMA6D
taipale__Creb3l2_DBD_TGCCACGTGGCA	3.84	0.0765	CREB3L2 (inferredBy_Orthology).	ATF6B; CREB3; CREB3L1; CREB3L4 (inferredBy_MotifSimilarity). ATF6; CLOCK (inferredBy_MotifSimilarity_n_Orthology).	4	102	FAM3C;PLAGL1;PMEPA1;SCAMP1
tfdimers__MD00469	3.84	0.0765	E2F1 (directAnnotation).		6	443	FAM3C;INSIG2;PCGF5;PLAGL1;PRKD1;SEMA6D
cisbp__M5327	3.82	0.0762	CREB3L1 (directAnnotation).	ATF6B; CREB3; CREB3L4 (inferredBy_MotifSimilarity). ATF6; CLOCK; CREB3L2 (inferredBy_MotifSimilarity_n_Orthology).	5	202	FAM3C;PLAGL1;PMEPA1;SCAMP1;SLC30A7
taipale_cyt_meth__DMRTA2_NNTTGWTACATT_eDBD	3.8	0.0759	DMRTA2 (directAnnotation).	DMRT1; DMRT2; DMRT3; DMRTA1; DMRTC2 (inferredBy_MotifSimilarity).	7	681	CLCN5;FAM3C;INSIG2;PCGF5;PLAGL1;SCD;SCD5
cisbp__M4775	3.8	0.0759			8	755	CLCN5;FAM3C;PCGF5;PLAGL1;PMEPA1;RAB18;SEMA6D;TMEM50B
taipale__CREB3L1_full_TGCCACGTGGCA	3.8	0.0759	CREB3L1 (directAnnotation).	ATF6B; CREB3; CREB3L4 (inferredBy_MotifSimilarity). ATF6; CLOCK; CREB3L2 (inferredBy_MotifSimilarity_n_Orthology).	5	239	FAM3C;PLAGL1;PMEPA1;SCAMP1;SLC30A7
hocomoco__ZBTB4_HUMAN.H11MO.0.D	3.8	0.0759	ZBTB4 (directAnnotation).		5	227	CLCN5;ELOVL5;ERN1;PLAGL1;PMEPA1
taipale_cyt_meth__DMRTA1_WWTTGWTACATT_FL	3.79	0.0757	DMRTA1 (directAnnotation).	DMRT1; DMRT2; DMRT3; DMRTA2; DMRTC2 (inferredBy_MotifSimilarity).	5	323	CLCN5;FAM3C;PLAGL1;SCD;SCD5
elemento__CATCGTC	3.78	0.0756			4	181	INSIG2;PCGF5;RNF103;TMEM50B
predrem__nrMotif2559	3.76	0.0754			8	733	CAST;ERN1;FDFT1;INSIG2;PLAGL1;PMEPA1;SEMA6D;SPRY1
neph__UW.Motif.0391	3.76	0.0753			4	190	FAM3C;INSIG2;PMEPA1;SPRY1
cisbp__M5997	3.75	0.0751	CREB3L2 (inferredBy_Orthology).	ATF6B; CREB3; CREB3L1; CREB3L4 (inferredBy_MotifSimilarity). ATF6; CLOCK (inferredBy_MotifSimilarity_n_Orthology).	4	109	FAM3C;PLAGL1;PMEPA1;SCAMP1
dbcorrdb__FOS__ENCSR000EYZ_1__m1	3.73	0.0749	FOS (directAnnotation).	CHD2; E2F4; FOXI1; IRF3; NFYA; NFYB; NFYC; PBX3; RFX5; SP1; SP2; SREBF1 (inferredBy_MotifSimilarity). PBX1; POLE4 (inferredBy_MotifSimilarity_n_Orthology).	21	3121	CAST;CEMIP;DHCR24;DHCR7;DNAJB9;ELOVL5;FASN;FDFT1;HMGCR;HSD17B12;INSIG1;NSDHL;NUS1;PCGF5;SCD;SCD5;SEMA6D;TM7SF2;TMEM33;TMEM50B;TXNDC16
transfac_pro__M04680	3.73	0.0748	SRF (directAnnotation).		8	663	ELOVL5;FAM3C;FDFT1;INSIG1;INSIG2;PCGF5;PLAGL1;SEMA6D
transfac_public__M00062	3.72	0.0747	IRF1 (directAnnotation).	IRF2; IRF3; IRF7 (inferredBy_MotifSimilarity).	15	2343	CAST;CLCN5;ELOVL5;ERN1;FAM3C;FDFT1;INSIG1;INSIG2;MAN2A1;PCGF5;PMEPA1;PRKD1;RNF13;SCD5;SEMA6D
transfac_pro__M05168	3.71	0.0746			5	318	ERGIC2;ERO1A;NSDHL;PLAGL1;PMEPA1
taipale_cyt_meth__HSFY1_NTTCGAANNNTTCGAAN_eDBD	3.67	0.074	HSFY1 (directAnnotation).	HSFY2 (inferredBy_MotifSimilarity).	9	987	CLCN5;FAM3C;INSIG2;PCGF5;PLAGL1;PMEPA1;RDH11;SCD5;ST3GAL1
dbcorrdb__E2F4__ENCSR000DOR_1__m2	3.67	0.074	E2F4 (directAnnotation).	CHD2; FOS; FOXI1; IRF3; NFYA; NFYB; NFYC; PBX3; POLR2A; RFX5; SP1; SP2; SREBF1 (inferredBy_MotifSimilarity). PBX1 (inferredBy_MotifSimilarity_n_Orthology).	13	1464	DHCR24;DHCR7;ELOVL5;FDFT1;HMGCR;HSD17B12;INSIG1;NSDHL;NUS1;PMEPA1;SCD;TMEM50B;TXNDC16
cisbp__M6541	3.67	0.0739	ZBTB4 (directAnnotation).		5	221	CLCN5;ELOVL5;ERN1;PLAGL1;PMEPA1
stark__YGACMTTGA	3.65	0.0736			6	432	ATP6AP2;FDFT1;PLAGL1;PMEPA1;SCD5;SEMA6D
cisbp__M4696	3.64	0.0736	ESR1 (directAnnotation).	ESR2; ESRRA; RARG (inferredBy_MotifSimilarity).	7	617	ACSL3;CLCN5;ERN1;FAM3C;FDFT1;INSIG2;PMEPA1
tfdimers__MD00064	3.64	0.0736	E2F1; LTF (directAnnotation).		10	1042	CAST;CTSL;HSD17B12;INSIG2;PCGF5;PLAGL1;PMEPA1;PTGS2;RDH11;SEMA6D
transfac_pro__M06398	3.64	0.0735	ZNF761 (directAnnotation).		7	505	ELOVL5;ERN1;PCGF5;PLAGL1;PMEPA1;RNF13;SEMA6D
jaspar__MA0299.1	3.63	0.0735			4	134	ELOVL5;FAM3C;PLAGL1;SPRY1
predrem__nrMotif2494	3.62	0.0733			6	444	CEMIP;FAM3C;INSIG2;PCGF5;PLAGL1;SEMA6D
transfac_pro__M07513	3.62	0.0733			4	228	CAST;ELOVL5;RAB18;SEMA6D
predrem__nrMotif43	3.62	0.0733			10	1163	ASAH1;CAST;CEMIP;CLCN5;INSIG2;LMBRD1;PCGF5;PLAGL1;PRKD1;SEMA6D
taipale_cyt_meth__HSFY2_NTTCGAANNNTTCGAAN_eDBD_meth	3.61	0.073	HSFY2 (directAnnotation).	HSFY1 (inferredBy_MotifSimilarity).	10	1022	CAST;CLCN5;FAM3C;INSIG2;PCGF5;PLAGL1;RDH11;SCD5;SEMA6D;ST3GAL1
transfac_pro__M00664	3.6	0.073			5	268	ELOVL5;ERN1;PCGF5;PLAGL1;SEMA6D
cisbp__M5580	3.57	0.0725	IRF9 (directAnnotation).	IRF2; IRF3; IRF4; IRF5; IRF7; IRF8 (inferredBy_MotifSimilarity).	10	1100	CEMIP;ELOVL5;ERN1;INSIG2;MAN2A1;PCGF5;PLAGL1;SEMA6D;ST3GAL1;TMED7
dbcorrdb__POLR2A__ENCSR000EZQ_1__m1	3.57	0.0725	POLR2A (directAnnotation).	E2F4; NFYA; PBX3; SP1; SP2 (inferredBy_MotifSimilarity).	12	1363	ACSL3;ASAH1;CEMIP;DHCR24;ERN1;FAM3C;FASN;FDFT1;PCGF5;PRKD1;TMEM50B;TXNDC16
transfac_pro__M07502	3.56	0.0723			9	829	ACSL3;CLCN5;ERGIC2;PCGF5;PLAGL1;PMEPA1;SEMA6D;SPRY1;TMEM50B
transfac_pro__M07671	3.55	0.0722	ATF6; ATF6B (inferredBy_Orthology).	CREB3; CREB3L1; CREB3L4 (inferredBy_MotifSimilarity). CLOCK; CREB3L2; MAX; MNT (inferredBy_MotifSimilarity_n_Orthology).	3	57	FAM3C;PMEPA1;SLC30A7
transfac_pro__M05310	3.55	0.0722	ZNF688 (directAnnotation).		7	564	CAST;PCGF5;PLAGL1;PRKD1;SCAMP1;SLC30A7;TMEM35A
cisbp__M0453	3.55	0.0722			4	154	ELOVL5;INSIG2;RAB18;SEMA6D
taipale_cyt_meth__HSFY2_NTTCGAANNNTTCGAAN_eDBD	3.53	0.0719	HSFY2 (directAnnotation).	HSFY1 (inferredBy_MotifSimilarity).	9	927	CLCN5;FAM3C;INSIG2;PCGF5;PLAGL1;PMEPA1;RDH11;SCD5;ST3GAL1
taipale_cyt_meth__DMRTC2_WWTTGNTACATN_FL	3.53	0.0719	DMRTC2 (directAnnotation).	DMRT1; DMRT2; DMRT3; DMRTA1; DMRTA2 (inferredBy_MotifSimilarity).	5	376	FAM3C;INSIG2;PLAGL1;SCD;SCD5
tfdimers__MD00351	3.5	0.0715	IRF8; RFX1; RFX2; RFX3; RFX4; RFX5; RFXANK; RFXAP (directAnnotation).		3	81	CAST;INSIG2;SEMA6D
factorbook__ESR1	3.5	0.0715	ESR1 (directAnnotation).	ESR2; ESRRA; RARG (inferredBy_MotifSimilarity).	5	253	ACSL3;CLCN5;ERN1;FDFT1;PMEPA1
taipale_cyt_meth__DMRTA1_WWTTGWTACATT_FL_meth	3.5	0.0714	DMRTA1 (directAnnotation).	DMRT1; DMRT2; DMRT3; DMRTA2; DMRTC2 (inferredBy_MotifSimilarity).	5	362	CLCN5;FAM3C;PLAGL1;SCD;SCD5
transfac_pro__M01571	3.5	0.0714			11	1488	ACSL3;ELOVL5;ERN1;FDFT1;PLAGL1;PMEPA1;PTGS2;SEMA6D;SPRY1;ST3GAL1;TXNDC16
hdpi__PPP1R10	3.49	0.0714	PPP1R10 (directAnnotation).		7	542	ACSL3;ELOVL5;ERN1;FAM3C;PCGF5;PLAGL1;SEMA6D
predrem__nrMotif678	3.49	0.0713			8	920	CAST;CLCN5;ELOVL5;INSIG2;PCGF5;PLAGL1;PMEPA1;SEMA6D
predrem__nrMotif684	3.48	0.0712			5	377	ASAH1;CEMIP;ELOVL5;INSIG2;SEMA6D
stark__RRNNNMCACCTGC	3.46	0.0709	ASCL1; ASCL2 (inferredBy_Orthology).		4	191	ELOVL5;FDFT1;PCGF5;PLAGL1
transfac_pro__M06505	3.46	0.0709	ZNF417 (directAnnotation).	ZNF587 (inferredBy_MotifSimilarity).	19	3414	ACSL3;CEMIP;CLCN5;DHCR24;ELOVL5;ERN1;FAM3C;FDFT1;LMBRD1;PCGF5;PLAGL1;PMEPA1;SEMA6D;ST3GAL1;TMED5;TMEM33;TMEM35A;TMEM50B;TXNDC16
taipale_cyt_meth__JDP2_NRTGASTCAYN_FL	3.46	0.0708	JDP2 (directAnnotation).	ATF3; BACH1; BACH2; FOS; FOSB; FOSL1; FOSL2; JUN; JUNB; JUND; MEF2C; NFE2; RCOR1; SIN3A (inferredBy_MotifSimilarity). BATF (inferredBy_MotifSimilarity_n_Orthology).	5	238	INSIG1;INSIG2;PCGF5;PLAGL1;PMEPA1
taipale_cyt_meth__SREBF1_NTCACGCCAY_eDBD_repr	3.45	0.0707	SREBF1 (directAnnotation).	SREBF2 (inferredBy_MotifSimilarity).	8	939	ELOVL5;FAM3C;FASN;FDFT1;IGFBP1;INSIG1;PMEPA1;SEMA6D
hocomoco__ZN232_HUMAN.H11MO.0.D	3.45	0.0707	ZNF232 (directAnnotation).		3	59	CLCN5;ERGIC2;PLAGL1
taipale__IRF9_full_AWCGAAACCGAAACY	3.45	0.0707	IRF9 (directAnnotation).	IRF2; IRF3; IRF4; IRF5; IRF7; IRF8 (inferredBy_MotifSimilarity).	19	3401	ASAH1;CAST;CEMIP;CTSL;ERN1;FAM3C;INSIG1;INSIG2;MAN2A1;PCGF5;PLAGL1;PRKD1;PTGS2;SCD5;SEMA6D;SPRY1;TMED7;TMEM33;TMEM50B
cisbp__M0469	3.44	0.0706			5	226	PLAGL1;PMEPA1;PRKD1;SCD5;SEMA6D
predrem__nrMotif718	3.44	0.0706			6	603	CEMIP;ELOVL5;INSIG2;PLAGL1;SEMA6D;TMEM35A
cisbp__M0511	3.44	0.0706	EGR1; EGR2; EGR3; EGR4; WT1 (inferredBy_Orthology).		7	510	ELOVL5;FAM3C;INSIG2;PCGF5;PLAGL1;SPRY1;ST3GAL1
tfdimers__MD00358	3.44	0.0706	FOXA1; HLTF (directAnnotation).		5	237	FAM3C;PCGF5;PLAGL1;SEMA6D;SPRY1
predrem__nrMotif1505	3.44	0.0705			6	451	CLCN5;FAM3C;FDFT1;PLAGL1;RNF103;SEMA6D
jaspar__MA0570.1	3.43	0.0705		CREB3; CREB3L1; MAX; MYC; USF2 (inferredBy_MotifSimilarity). CREB3L2 (inferredBy_MotifSimilarity_n_Orthology).	7	621	ELOVL5;FAM3C;PCGF5;PLAGL1;PMEPA1;SCAMP1;ST3GAL1
transfac_pro__M05604	3.42	0.0703	ZNF143 (inferredBy_Orthology).		6	552	ACSL3;CEMIP;FAM3C;PCGF5;PLAGL1;TMEM50B
dbcorrdb__SP1__ENCSR000BIR_1__m1	3.42	0.0703	SP1 (directAnnotation).	CHD2; E2F4; FOS; FOXI1; IRF3; NFYA; NFYB; NFYC; PBX3; RFX5; SREBF1 (inferredBy_MotifSimilarity). PBX1; POLE3 (inferredBy_MotifSimilarity_n_Orthology).	12	1327	DHCR24;DHCR7;ELOVL5;FDFT1;HMGCR;HSD17B12;NSDHL;NUS1;PMEPA1;SCD;TMEM50B;TXNDC16
dbcorrdb__SP1__ENCSR000BHK_1__m1	3.42	0.0703	SP1 (directAnnotation).	CHD2; E2F4; FOS; FOXI1; IRF3; NFYA; NFYB; NFYC; PBX3; POLR2A; RFX5; SP2; SREBF1; SRF; ZNF274 (inferredBy_MotifSimilarity). PBX1; POLE3 (inferredBy_MotifSimilarity_n_Orthology).	12	1252	DHCR24;DHCR7;ELOVL5;FDFT1;HMGCR;HSD17B12;NSDHL;NUS1;PMEPA1;SCD;TMEM50B;TXNDC16
transfac_public__M00515	3.42	0.0703	PPARG (directAnnotation).	ESR1; ESR2; ESRRA (inferredBy_MotifSimilarity).	5	341	FAM3C;FDFT1;INSIG2;PLAGL1;PMEPA1
dbcorrdb__SP1__ENCSR000BKO_1__m1	3.42	0.0703	SP1 (directAnnotation).	E2F4; FOS; IRF3; NFYA; NFYB; NFYC; PBX3; RFX5; SREBF1 (inferredBy_MotifSimilarity). PBX1 (inferredBy_MotifSimilarity_n_Orthology).	20	3876	CEMIP;DHCR24;DHCR7;ELOVL5;FASN;FDFT1;HMGCR;HSD17B12;INSIG1;NSDHL;NUS1;PCGF5;PMEPA1;RNF13;SCD;SCD5;SEMA6D;TMEM33;TMEM50B;TXNDC16
cisbp__M3784	3.41	0.0702	PPARG (directAnnotation).	ESR1; ESR2; ESRRA (inferredBy_MotifSimilarity).	5	257	FAM3C;FDFT1;INSIG2;PLAGL1;PMEPA1
taipale_cyt_meth__CREB3L1_TGCCACGTGGCA_eDBD_meth	3.41	0.0702	CREB3L1 (directAnnotation).	ATF6B; CREB3; CREB3L4 (inferredBy_MotifSimilarity). ATF6; CLOCK; CREB3L2 (inferredBy_MotifSimilarity_n_Orthology).	3	47	FAM3C;PMEPA1;SLC30A7
transfac_pro__M05985	3.4	0.0699	ZNF394 (inferredBy_Orthology).		7	721	ACSL3;ASAH1;CTSL;INSIG2;PCGF5;PLAGL1;ST3GAL1
cisbp__M2104	3.39	0.0699			4	166	ELOVL5;FAM3C;PLAGL1;SPRY1
transfac_pro__M06727	3.39	0.0698	PRDM6 (directAnnotation).		6	557	ELOVL5;FDFT1;INSIG2;PCGF5;PLAGL1;SLC30A7
transfac_pro__M05151	3.39	0.0698			8	807	ELOVL5;ERGIC2;INSIG2;PCGF5;PLAGL1;SCD;SPRY1;TMEM50B
cisbp__M5568	3.38	0.0697	HSFY2 (directAnnotation).	HSFY1 (inferredBy_MotifSimilarity).	5	221	ERN1;PCGF5;PLAGL1;SCD5;ST3GAL1
predrem__nrMotif1309	3.38	0.0697			9	959	CAST;ELOVL5;FAM3C;HMGCR;INSIG2;PCGF5;PLAGL1;SEMA6D;SPRY1
transfac_pro__M01289	3.37	0.0696			6	412	CAST;FDFT1;INSIG2;MAN2A1;PMEPA1;SEMA6D
taipale__HSFY2_DBD_TTCGAANNNTTCGAA_repr	3.37	0.0696	HSFY2 (directAnnotation).	HSFY1 (inferredBy_MotifSimilarity).	5	276	ERN1;PCGF5;PLAGL1;SCD5;ST3GAL1
neph__UW.Motif.0606	3.37	0.0695			4	229	INSIG2;PLAGL1;SEMA6D;SPRY1
predrem__nrMotif801	3.36	0.0693			7	680	CAST;FAM3C;FDFT1;NUS1;PCGF5;PMEPA1;SEMA6D
taipale_cyt_meth__ESR1_NAGGTCANNNYGACCTN_eDBD_repr	3.35	0.0693	ESR1 (directAnnotation).	ESR2; ESRRA; PPARG; RARG; RXRA (inferredBy_MotifSimilarity). RARA (inferredBy_MotifSimilarity_n_Orthology).	3	77	ERN1;FDFT1;PMEPA1
dbcorrdb__PBX3__ENCSR000BGR_1__m2	3.35	0.0692	PBX3 (directAnnotation).	CHD2; E2F4; FOS; FOXI1; IRF3; NFYA; NFYB; NFYC; POLR2A; RFX5; SP1; SP2; SREBF1; SRF (inferredBy_MotifSimilarity). PBX1; POLE3; POLE4 (inferredBy_MotifSimilarity_n_Orthology).	24	4909	CAST;CEMIP;CLCN5;DHCR24;DHCR7;ELOVL5;FASN;FDFT1;HMGCR;HSD17B12;INSIG1;NSDHL;NUS1;PCGF5;PMEPA1;PRKD1;RDH11;SCD;SCD5;SEMA6D;TM7SF2;TMEM33;TMEM50B;TXNDC16
predrem__nrMotif2403	3.35	0.0692			5	404	CEMIP;INSIG2;SCAMP1;SEMA6D;TMEM33
tfdimers__MD00367	3.35	0.0692	CDX2; IKZF1 (directAnnotation).		5	383	ACSL3;CEMIP;FAM3C;PRKD1;ST3GAL1
taipale_cyt_meth__CREB3L4_YGCCACGTGGCA_eDBD	3.35	0.0692	CREB3L4 (directAnnotation).	ATF6B; CREB3; CREB3L1 (inferredBy_MotifSimilarity). ATF6; CLOCK; CREB3L2; MAX; MNT (inferredBy_MotifSimilarity_n_Orthology).	11	1610	DHCR7;ERGIC2;ERN1;FAM3C;PCGF5;PLAGL1;PMEPA1;RAB18;SCAMP1;SLC30A7;ST3GAL1
transfac_pro__M01313	3.35	0.0692	SIX1 (directAnnotation).	SIX2; SIX3; SIX6 (inferredBy_MotifSimilarity).	5	316	CAST;CLCN5;FAM3C;SEMA6D;SLC30A7
cisbp__M2363	3.35	0.0692		CREB3; CREB3L1; MAX; MYC; USF2 (inferredBy_MotifSimilarity). CREB3L2 (inferredBy_MotifSimilarity_n_Orthology).	7	627	ELOVL5;FAM3C;PCGF5;PLAGL1;PMEPA1;SCAMP1;ST3GAL1
taipale_tf_pairs__GCM1_PITX1_GGATTANNNNNNNNNTGCGGG_CAP_repr	3.34	0.0692	GCM1; PITX1 (directAnnotation).		5	335	ERN1;HMGCR;PLAGL1;PMEPA1;SPRY1
cisbp__M0064	3.33	0.069			6	467	ELOVL5;ERO1A;FAM3C;INSIG2;SEMA6D;TMTC3
taipale__NFATC1_full_NATGGAAANWWWWTTTYCMN_repr	3.33	0.069	NFATC1 (directAnnotation).	NFATC2; NFATC3; NFATC4 (inferredBy_MotifSimilarity).	16	2381	CAST;ELOVL5;ERGIC2;ERN1;FAM3C;FDFT1;PCGF5;PLAGL1;PMEPA1;PRKD1;RNF13;SEMA6D;SPRY1;ST3GAL1;TMEM41B;TMEM50B
cisbp__M0545	3.32	0.0688			3	79	ATP6AP2;PCGF5;SEMA6D
transfac_pro__M05643	3.32	0.0688	ZNF879 (directAnnotation).		5	345	ELOVL5;IGFBP1;PMEPA1;SEMA6D;TM7SF2
cisbp__M5656	3.32	0.0688	NFATC1 (directAnnotation).	NFATC2; NFATC3; NFATC4 (inferredBy_MotifSimilarity).	11	1205	CAST;FAM3C;FDFT1;PCGF5;PLAGL1;PMEPA1;PRKD1;SEMA6D;SPRY1;TMEM41B;TMEM50B
dbcorrdb__E2F4__ENCSR000DYY_1__m2	3.31	0.0686	E2F4 (directAnnotation).	CHD2; FOS; FOXI1; IRF3; NFYA; NFYB; NFYC; PBX3; POLR2A; RFX5; SP1; SP2; SREBF1 (inferredBy_MotifSimilarity). PBX1; POLE3 (inferredBy_MotifSimilarity_n_Orthology).	13	1455	DHCR24;DHCR7;ELOVL5;FDFT1;HMGCR;HSD17B12;INSIG1;NSDHL;NUS1;PMEPA1;SCD;TMEM50B;TXNDC16
stark__YGATAC	3.3	0.0685	SIX1; SIX2 (inferredBy_Orthology).		4	236	FAM3C;LMBRD1;SEMA6D;SLC30A7
predrem__nrMotif1401	3.3	0.0685			5	329	ATP6AP2;ELOVL5;INSIG2;PCGF5;SEMA6D
transfac_pro__M06749	3.3	0.0684	ZNF222 (directAnnotation).		5	360	ACSL3;ASAH1;ERGIC2;ERN1;FAM3C
dbcorrdb__NFYA__ENCSR000DNS_1__m1	3.29	0.0684	NFYA (directAnnotation).	CHD2; E2F4; FOS; FOXI1; IRF3; NFYB; NFYC; PBX3; POLR2A; RFX5; SP1; SP2; SREBF1; SRF (inferredBy_MotifSimilarity). PBX1; POLE3; POLE4 (inferredBy_MotifSimilarity_n_Orthology).	12	1130	DHCR24;DHCR7;ELOVL5;FDFT1;HMGCR;HSD17B12;NSDHL;NUS1;PMEPA1;SCD;TMEM50B;TXNDC16
cisbp__M5495	3.28	0.0683	GMEB2 (directAnnotation).	GMEB1 (inferredBy_MotifSimilarity).	9	800	ATP6AP2;FAM3C;FDFT1;PCGF5;PLAGL1;PMEPA1;PRKD1;SEMA6D;SPRY1
predrem__nrMotif1780	3.28	0.0683			5	334	CEMIP;FAM3C;PCGF5;PLAGL1;TMEM41B
scertf__badis.STE12	3.28	0.0682			9	956	ELOVL5;ERGIC2;ERN1;PCGF5;PLAGL1;PMEPA1;RNF13;SCD;SPRY1
jaspar__MA0494.1	3.28	0.0682	RXRA (inferredBy_Orthology).	NR1H3; RARA; THRA (inferredBy_MotifSimilarity).	4	162	ACSL3;FASN;PLAGL1;SEMA6D
neph__UW.Motif.0188	3.28	0.0681			11	1140	CAST;FAM3C;HMGCR;INSIG2;PLAGL1;PMEPA1;PRKD1;SCAMP1;SCD;SEMA6D;SPRY1
elemento__GATTGGC	3.27	0.0681			6	497	DHCR7;ELOVL5;FDFT1;NSDHL;SEMA6D;TXNDC16
predrem__nrMotif542	3.27	0.068			4	173	ELOVL5;PLAGL1;PMEPA1;SEMA6D
predrem__nrMotif1368	3.27	0.068			4	168	CLCN5;INSIG2;PCGF5;PLAGL1
tiffin__TIFDMEM0000008	3.26	0.068			5	392	ACSL3;PCGF5;PLAGL1;SEMA6D;TMED7
dbcorrdb__MXI1__ENCSR000EFE_1__m2	3.26	0.0679	MXI1 (directAnnotation).	BCLAF1; ELF1; ELK1; ELK4; ETS1; GABPA; HCFC1; PHF8; POLR2A; TAF1 (inferredBy_MotifSimilarity).	6	492	ELOVL5;ERN1;IGFBP1;PRKD1;SEMA6D;TMEM50B
taipale_cyt_meth__ELF3_NATRCGGATGYN_eDBD_repr	3.25	0.0678	ELF3 (directAnnotation).		17	3374	CAST;DNAJB14;DNAJB9;ELOVL5;FAM3C;FDFT1;HMGCR;INSIG1;INSIG2;MAN2A1;PCGF5;PLAGL1;PMEPA1;RNF13;SEMA6D;ST3GAL1;TMEM50B
transfac_pro__M06104	3.25	0.0678	ZNF16 (directAnnotation).		7	701	CAST;ELOVL5;ERN1;FAM3C;INSIG2;PCGF5;PLAGL1
swissregulon__hs__DMAP1_NCOR_1_2__SMARC.p2	3.25	0.0677	DMAP1; NCOR1; NCOR2; SMARCA1; SMARCA5; SMARCC2 (directAnnotation).		10	946	CAST;FAM3C;INSIG1;INSIG2;LMBRD1;PCGF5;PTGS2;RAB18;SEMA6D;TMEM50B
taipale__SOX8_full_NATCAATKNYAGTGATN	3.24	0.0677	SOX8 (directAnnotation).	SOX10; SOX18; SOX7; SOX9 (inferredBy_MotifSimilarity).	16	2740	CAST;DHCR24;DNAJB14;ERGIC2;ERN1;FAM3C;IGFBP1;INSIG2;LMBRD1;PLAGL1;SEMA6D;SLC30A7;SPRY1;TMED7;TMEM35A;TMEM50B
scertf__zhu.ECM22	3.24	0.0676			9	1096	ELOVL5;ERGIC2;FAM3C;FDFT1;PCGF5;PLAGL1;PMEPA1;PRKD1;TMEM50B
swissregulon__hs__ZIC1..3.p2	3.24	0.0676	ZIC1; ZIC2; ZIC3 (directAnnotation).	GLI1; GLI2; GLI3; GLIS1; GLIS2; GLIS3 (inferredBy_MotifSimilarity).	4	158	CAST;PCGF5;PLAGL1;SEMA6D
taipale_cyt_meth__DMRTA2_NNTTGWTACATT_eDBD_meth	3.24	0.0676	DMRTA2 (directAnnotation).	DMRT1; DMRT2; DMRT3; DMRTA1; DMRTC2 (inferredBy_MotifSimilarity).	4	194	FAM3C;INSIG2;PLAGL1;SCD
taipale_cyt_meth__MSGN1_NRCCAWWTGKYN_eDBD	3.24	0.0676	MSGN1 (directAnnotation).	ATOH1; BHLHA15; BHLHE23; MESP2; MSC; NEUROD1; NEUROD2; NEUROG1; OLIG3; TCF21 (inferredBy_MotifSimilarity). BHLHE22; TCF12; TCF3; TCF4 (inferredBy_MotifSimilarity_n_Orthology).	5	367	CAST;LMBRD1;PLAGL1;RNF13;SEMA6D
taipale_tf_pairs__POU2F1_FOXO6_RMATATKCNNNNNNNNNNNNNNNNRWMAACA_CAP_repr	3.24	0.0676	FOXO6; POU2F1 (directAnnotation).		4	246	INSIG2;PCGF5;PRKD1;SEMA6D
flyfactorsurvey__br-PAPC_SOLEXA_2.5	3.23	0.0675			7	608	ELOVL5;INSIG2;PLAGL1;PMEPA1;PTGS2;SEMA6D;TMEM35A
cisbp__M5122	3.22	0.0673	OSR1; OSR2 (inferredBy_Orthology).		3	36	INSIG2;SEMA6D;SPRY1
predrem__nrMotif543	3.21	0.0672			3	31	INSIG2;PCGF5;PLAGL1
dbcorrdb__IRF3__ENCSR000EEJ_1__m1	3.21	0.0672	IRF3 (directAnnotation).	CHD2; E2F4; FOS; FOXI1; NFYA; NFYB; NFYC; PBX3; RFX5; SP1; SP2; SREBF1; YBX1 (inferredBy_MotifSimilarity). PBX1; POLE3; POLE4 (inferredBy_MotifSimilarity_n_Orthology).	17	2974	CAST;DHCR24;DHCR7;ELOVL5;FDFT1;HMGCR;HSD17B12;NSDHL;NUS1;PCGF5;RDH11;SCD;SCD5;SEMA6D;TMEM33;TMEM50B;TXNDC16
transfac_pro__M00647	3.2	0.067	NR1H2; NR1H3; RXRA (directAnnotation).	NR1H4; NR1I2; NR1I3; NR2F1; NR2F2; RARA; RARB; RARG; RXRB (inferredBy_MotifSimilarity).	4	93	ACSL3;FASN;PLAGL1;SCD
taipale_cyt_meth__HSFY1_NTTCGAANNNTTCGAAN_eDBD_meth	3.2	0.067	HSFY1 (directAnnotation).	HSFY2 (inferredBy_MotifSimilarity).	9	863	CAST;CLCN5;FAM3C;INSIG2;PCGF5;PLAGL1;RDH11;SCD5;ST3GAL1
predrem__nrMotif1752	3.2	0.067			6	519	ELOVL5;FAM3C;INSIG2;SEMA6D;SLC30A7;SPRY1
tfdimers__MD00025	3.2	0.067	ESR1; ESR2 (directAnnotation).		11	1243	ACSL3;ASAH1;CEMIP;CLCN5;DHCR24;ERN1;FAM3C;FDFT1;INSIG2;PMEPA1;SEMA6D
predrem__nrMotif2334	3.19	0.067			6	469	CEMIP;FAM3C;INSIG2;PCGF5;PLAGL1;PMEPA1
taipale_tf_pairs__RFX3_FIGLA_TRGYAACNNNNCASSTGNN_CAP_repr	3.19	0.067	FIGLA; RFX3 (directAnnotation).		7	588	CAST;ELOVL5;ERGIC2;INSIG2;MAN2A1;SCAMP1;SEMA6D
transfac_pro__M01729	3.19	0.0669			5	290	FAM3C;PCGF5;SCD;SEMA6D;TMEM35A
cisbp__M0052	3.19	0.0669			4	181	ASAH1;INSIG2;PRKD1;SEMA6D
flyfactorsurvey__EcR_SANGER_5_FBgn0000546	3.19	0.0669	NR1H2; NR1H3; NR1H4; NR1I2; NR1I3; RARA; RARB; RARG; THRA; THRB; VDR (inferredBy_Orthology).	NR2C2; RXRA (inferredBy_MotifSimilarity). NR2C1 (inferredBy_MotifSimilarity_n_Orthology).	6	540	CEMIP;ERN1;FDFT1;INSIG2;PCGF5;PMEPA1
tfdimers__MD00374	3.18	0.0668	PAX7; YY1 (directAnnotation).		6	599	CEMIP;ELOVL5;PCGF5;PLAGL1;PMEPA1;SEMA6D
taipale_tf_pairs__ELK1_EOMES_RSCGGAANNAGGYGYNA_CAP_repr	3.18	0.0668	ELK1; EOMES (directAnnotation).		6	553	CEMIP;DNAJB14;PLAGL1;SLC30A7;ST3GAL1;TMEM87A
cisbp__M4232	3.18	0.0667			5	351	ASAH1;CAST;FAM3C;INSIG2;SEMA6D
transfac_pro__M01838	3.18	0.0667		CREB3L1; CREB3L2 (inferredBy_MotifSimilarity_n_Orthology).	17	3234	CLCN5;DHCR7;ELOVL5;ERN1;ERO1A;FAM3C;FDFT1;INSIG1;INSIG2;PCGF5;PLAGL1;PMEPA1;RAB18;SCAMP1;SCD;SEMA6D;SLC30A7
yetfasco__YDR081C_1050	3.17	0.0666			5	351	ASAH1;CAST;FAM3C;INSIG2;SEMA6D
predrem__nrMotif1549	3.17	0.0666			6	617	CEMIP;CLCN5;DHCR7;INSIG2;PCGF5;SEMA6D
hdpi__STAU2	3.16	0.0664	STAU2 (directAnnotation).		10	1390	ACSL3;CAST;ELOVL5;INSIG2;MAN2A1;PCGF5;PLAGL1;PRKD1;RAB18;SCAMP1
cisbp__M4438	3.15	0.0663	ESRRA (directAnnotation).	ESR1; ESR2; PPARG; RARG (inferredBy_MotifSimilarity).	5	386	ACSL3;CEMIP;ERN1;FAM3C;PMEPA1
predrem__nrMotif1237	3.15	0.0663			5	326	CAST;ELOVL5;FAM3C;PCGF5;PLAGL1
cisbp__M2863	3.14	0.0661		MYC (inferredBy_MotifSimilarity_n_Orthology).	3	37	DNAJB9;FAM3C;PMEPA1
transfac_pro__M03556	3.13	0.066	NFAT5 (directAnnotation).		4	253	ELOVL5;INSIG2;PRKD1;SEMA6D
cisbp__M4408	3.13	0.066			18	3652	ACSL3;ASAH1;CEMIP;CLCN5;ELOVL5;ERN1;FAM3C;FDFT1;HMGCR;MAN2A1;PCGF5;PLAGL1;PMEPA1;PTGS2;SEMA6D;SPRY1;ST3GAL1;TXNDC16
neph__UW.Motif.0396	3.13	0.066			4	203	CAST;FAM3C;FDFT1;PLAGL1
homer__GGGTTACTANAGGTCA_LXRE	3.13	0.066		NR1H2; NR1H3; NR1H4; NR1I2; NR1I3; NR2F1; NR2F2; RARA; RARB; RARG; RXRA; RXRB; THRA (inferredBy_MotifSimilarity).	4	93	ACSL3;FASN;PLAGL1;SCD
transfac_pro__M06469	3.12	0.0659	ZNF441 (directAnnotation).		4	166	ATP6AP2;PCSK9;PLAGL1;RDH11
predrem__nrMotif1867	3.12	0.0659			7	757	ASAH1;MAN2A1;PCGF5;PLAGL1;PRKD1;SEMA6D;SPRY1
jaspar__MA0092.1	3.12	0.0658	TCF3 (inferredBy_Orthology).	HAND1; HAND2 (inferredBy_MotifSimilarity).	5	419	CAST;CEMIP;INSIG2;PMEPA1;SEMA6D
cisbp__M3018	3.12	0.0658	CDC5L (directAnnotation).		9	798	ELOVL5;FAM3C;MAN2A1;PCGF5;PLAGL1;PMEPA1;SEMA6D;SPRY1;TXNDC16
yetfasco__YHR084W_400	3.12	0.0658			14	1932	CTSL;ELOVL5;ERGIC2;ERN1;ERO1A;FAM3C;FDFT1;INSIG2;PCGF5;PLAGL1;PMEPA1;RNF13;SCD;SLC30A7
transfac_pro__M05520	3.11	0.0657	E4F1 (inferredBy_Orthology).		10	1122	CAST;ERN1;FAM3C;INSIG2;MAN2A1;PCGF5;PLAGL1;PMEPA1;PRKD1;SEMA6D
jaspar__MA0610.1	3.11	0.0656	DMRT3 (directAnnotation).	DMRT1; DMRT2; DMRTA1; DMRTA2; DMRTC2 (inferredBy_MotifSimilarity).	6	499	FAM3C;INSIG2;PCGF5;PLAGL1;SCD5;SLC30A7
transfac_pro__M05767	3.1	0.0656	ZNF77 (directAnnotation).		11	1424	ASAH1;CEMIP;CLCN5;ELOVL5;FAM3C;INSIG2;LMBRD1;PCGF5;PLAGL1;SEMA6D;TXNDC16
predrem__nrMotif2526	3.1	0.0656			8	768	ASAH1;ERGIC2;FDFT1;PCGF5;PLAGL1;RHBDD2;SEMA6D;SPRY1
predrem__nrMotif2455	3.1	0.0656			7	653	CLCN5;ELOVL5;FAM3C;FDFT1;INSIG2;SEMA6D;SPRY1
hocomoco__FOXM1_HUMAN.H11MO.0.A	3.08	0.0653	FOXM1 (directAnnotation).	EP300; FOXA1; FOXA2; FOXA3; FOXD3; FOXF2; GATA3; HDAC2; MBD4; MYBL2; NFIC; TCF12; TCF7L2 (inferredBy_MotifSimilarity).	3	164	CLCN5;DHCR24;INSIG2
cisbp__M4663	3.08	0.0653	ESRRA (directAnnotation).	ESR1; ESR2; RARG (inferredBy_MotifSimilarity).	5	384	CLCN5;ERN1;FAM3C;FDFT1;PMEPA1
transfac_pro__M05801	3.08	0.0652	ZNF568 (inferredBy_Orthology).	ZNF569 (inferredBy_MotifSimilarity).	9	778	ACSL3;CAST;FAM3C;FDFT1;PCGF5;PLAGL1;PMEPA1;SEMA6D;SPRY1
taipale_cyt_meth__ETV4_NTCGTAAATGMN_FL	3.07	0.0651	ETV4 (directAnnotation).	ELK3; ELK4 (inferredBy_MotifSimilarity).	5	326	ERGIC2;FAM3C;INSIG2;PCGF5;SEMA6D
transfac_pro__M08944	3.05	0.0649	JUNB (directAnnotation).	ATF3; BACH2; BCL3; FOS; FOSB; FOSL1; FOSL2; JDP2; JUN; JUND; MYC; RCOR1; STAT3 (inferredBy_MotifSimilarity). BATF (inferredBy_MotifSimilarity_n_Orthology).	5	319	CAST;INSIG1;PCGF5;PLAGL1;PMEPA1
predrem__nrMotif1240	3.05	0.0649			5	382	CEMIP;FDFT1;MAN2A1;PLAGL1;SLC30A7
yetfasco__YLR278C_2112	3.05	0.0648			6	470	ACSL3;ELOVL5;FAM3C;PCGF5;SCD;SEMA6D
transfac_pro__M00912	3.05	0.0648	CEBPA; CEBPB; CEBPD; CEBPE; CEBPG (directAnnotation).	EP300 (inferredBy_MotifSimilarity).	7	551	HMGCR;HSD17B12;IGFBP1;PCGF5;PLAGL1;PMEPA1;SEMA6D
flyfactorsurvey__Vnd_SOLEXA_FBgn0003986	3.05	0.0648	NKX2-8 (inferredBy_Orthology).	NKX2-2; NKX2-5 (inferredBy_MotifSimilarity_n_Orthology).	5	351	FAM3C;PCGF5;PLAGL1;PRKD1;SEMA6D
predrem__nrMotif2603	3.05	0.0648			6	545	CEMIP;CLCN5;INSIG2;PLAGL1;SEMA6D;ST3GAL1
dbcorrdb__FOS__ENCSR000FAI_1__m1	3.04	0.0647	FOS (directAnnotation).	CHD2; E2F4; FOXI1; IRF3; NFYA; NFYB; NFYC; PBX3; RFX5; SP1; SP2; SREBF1 (inferredBy_MotifSimilarity). PBX1; POLE3 (inferredBy_MotifSimilarity_n_Orthology).	22	4282	CEMIP;CLCN5;DHCR24;DHCR7;ELOVL5;FASN;FDFT1;HMGCR;HSD17B12;INSIG1;NSDHL;NUS1;PCGF5;PMEPA1;PRKD1;RDH11;SCD;SCD5;SEMA6D;TMEM33;TMEM50B;TXNDC16
taipale_tf_pairs__E2F3_FOXO6_NMATGACACNGCGCCMNN_CAP	3.04	0.0647	E2F3; FOXO6 (directAnnotation).		8	772	CAST;FDFT1;PCGF5;PLAGL1;RNF103;SEMA6D;SPRY1;TMEM50B
transfac_pro__M06799	3.04	0.0647	ZSCAN12 (directAnnotation).		8	672	CAST;ELOVL5;ERO1A;INSIG2;PCGF5;PCSK9;PLAGL1;PRKD1
transfac_pro__M00766	3.03	0.0646	RXRA (directAnnotation).	NR1H2; NR1H3; NR1H4; NR1I2; NR1I3; NR2F1; NR2F2; RARA; RARB; RARG; RXRB (inferredBy_MotifSimilarity).	3	32	ACSL3;FASN;SCD
cisbp__M4899	3.03	0.0645	TFAP4 (inferredBy_Orthology).		19	2391	ACSL3;ATP6AP2;CLCN5;DHCR7;ELOVL5;ERGIC2;FAM3C;IGFBP1;INSIG2;PLAGL1;PMEPA1;RAB18;SCAMP1;SCD;SCD5;SEMA6D;SPRY1;TMEM50B;TXNDC16
predrem__nrMotif2339	3.02	0.0644			7	682	ASAH1;INSIG2;LMBRD1;PCGF5;PLAGL1;SEMA6D;ST3GAL1
taipale_cyt_meth__CREB3L1_TGCCACGTCAYN_FL	3.02	0.0644	CREB3L1 (directAnnotation).	ATF6; ATF6B; CREB3; CREB3L2; CREB3L4; XBP1 (inferredBy_MotifSimilarity).	7	614	FAM3C;IER3IP1;PCGF5;PLAGL1;PMEPA1;SCAMP1;SLC30A7
taipale_tf_pairs__TEAD4_HES7_GGWATGYNNNNNNCRCGYGY_CAP	3.02	0.0644	HES7; TEAD4 (directAnnotation).		5	406	ASAH1;DHCR24;ELOVL5;FAM3C;PLAGL1
transfac_pro__M04853	3.02	0.0644	REST (directAnnotation).		9	1060	ASAH1;FAM3C;FASN;FDFT1;INSIG2;PCGF5;PLAGL1;SEMA6D;SPRY1
hocomoco__ERR3_HUMAN.H11MO.0.B	3.02	0.0643	ESRRG (directAnnotation).	ESRRA; ESRRB; NR5A1; NR5A2 (inferredBy_MotifSimilarity). RARA; RXRA; RXRG (inferredBy_MotifSimilarity_n_Orthology).	5	437	FDFT1;PCGF5;PMEPA1;SCD5;ST3GAL1
taipale__JDP2_full_ATGASTCAT	3.02	0.0643	JDP2 (directAnnotation).	ATF3; BACH1; BACH2; BATF; FOS; FOSB; FOSL1; FOSL2; FOXM1; JUN; JUNB; JUND; MYC; NFATC1; NFE2; NFIC; STAT3; TCF12 (inferredBy_MotifSimilarity).	4	252	PCGF5;PLAGL1;PMEPA1;TMEM35A
cisbp__M0629	3.01	0.0642	DMRT3 (directAnnotation).	DMRT1; DMRT2; DMRTA1; DMRTA2; DMRTC2 (inferredBy_MotifSimilarity).	6	511	FAM3C;INSIG2;PCGF5;PLAGL1;SCD5;SLC30A7
elemento__TCCTTGC	3.01	0.0642			3	65	CEMIP;INSIG2;SPRY1

## Sheet: cluster 3
motif	NES	AUC	TF_highConf	TF_lowConf	nEnrGenes	rankAtMax	enrichedGenes
taipale_cyt_meth__CREB3L4_YGCCACGTCAYN_eDBD_repr	7.65	0.0702	CREB3L4 (directAnnotation).	ATF6; ATF6B; CREB3; CREB3L1; CREB3L2; XBP1 (inferredBy_MotifSimilarity).	20	934	CLN5;ERP44;GOLGB1;KDELR1;KDELR2;MYDGF;P3H1;P4HA1;PLD3;PPIB;PRDM2;PTCH1;RCN1;RPN1;SERPINH1;SLC35B2;SSR1;SSR4;TMEM165;VKORC1
cisbp__M5328	7.53	0.0693	CREB3L1 (directAnnotation).	ATF6; ATF6B; CREB3; CREB3L2; CREB3L4; CREM; XBP1 (inferredBy_MotifSimilarity).	24	1855	B4GALT2;CLN5;ERP44;GOLGB1;KDELR1;KDELR2;MAN1A1;ORMDL3;P3H1;P4HA1;P4HA2;PEMT;PLD3;PPIB;PRDM2;RCN1;RCN3;RPN1;SCAMP2;SERPINH1;SSR1;TBC1D20;TGFBI;TMEM165
taipale_cyt_meth__ATF6_NGRTGACGTGGCAN_eDBD	7.48	0.0689	ATF6 (directAnnotation).	ATF6B; CREB3; CREB3L1; CREB3L2; CREB3L4; CREM; XBP1 (inferredBy_MotifSimilarity).	13	271	ERP44;GOLGB1;KDELR1;KDELR2;P3H1;PLD3;PPIB;PRDM2;RPN1;SERPINH1;SSR1;SSR4;TMEM165
transfac_pro__M07679	7.44	0.0686	CREB3L1; CREB3L2 (inferredBy_Orthology).	ATF6; ATF6B; CREB3; CREB3L4; CREM; XBP1 (inferredBy_MotifSimilarity). ATF3 (inferredBy_MotifSimilarity_n_Orthology).	31	3034	ALG2;B4GALT2;BDKRB2;CHID1;CPE;ERP44;FAM20A;GOLGB1;ITM2B;KDELR1;KDELR2;MAN1A1;NCSTN;ORMDL3;P3H1;P4HA1;P4HA2;PEMT;PLD3;PPIB;PRDM2;PTCH1;RCN1;RER1;RPN1;SCAMP2;SERPINH1;SSR1;SSR4;TGFBI;TMEM165
taipale__CREB3L1_DBD_NTGCCACGTCANCA	7.39	0.0682	CREB3L1 (directAnnotation).	ATF6; ATF6B; CREB3; CREB3L2; CREB3L4; CREM; XBP1 (inferredBy_MotifSimilarity).	37	3227	ABCA8;ATP8A1;B4GALT1;B4GALT2;BCL6;BDKRB2;CHID1;CLN5;DERL1;EMC3;ERP44;FAM20A;FKBP10;GOLGB1;KDELR1;KDELR2;MAN1A1;ORMDL3;P3H1;P4HA1;P4HA2;PEMT;PLD3;PPIB;PRDM2;RCN1;RCN3;RER1;RPN1;SCAMP2;SERPINH1;SSR1;SULF2;TGFBI;TMEM165;TPD52;WIPI1
cisbp__M5330	7.19	0.0667	CREB3L1 (directAnnotation).	ATF6; ATF6B; CREB3; CREB3L2; CREB3L4; CREM; XBP1 (inferredBy_MotifSimilarity).	44	4406	ABCA8;ALG2;ATP8A1;B4GALT1;B4GALT2;BCL6;BDKRB2;CHID1;CKAP4;CLN5;DERL1;EMC3;ERP44;FAM20A;FKBP10;GOLGB1;KDELR1;KDELR2;MAN1A1;ORMDL3;P3H1;P4HA1;P4HA2;PEMT;PLD3;PPIB;PRDM2;RAB31;RCN1;RCN3;RER1;RPN1;RPN2;SCAMP2;SERPINH1;SSR1;SSR4;SULF2;TBC1D20;TGFBI;TMEM165;TPD52;VKORC1;WIPI1
taipale_cyt_meth__ATF6B_TGCCACGTCAYN_eDBD	7.16	0.0665	ATF6B (directAnnotation).	ATF6; CREB3; CREB3L1; CREB3L2; CREB3L4; XBP1 (inferredBy_MotifSimilarity).	36	3367	ADAMTS9;ADPGK;BCL6;BDKRB2;CHID1;CLN5;ERP44;FAM20A;FGFR4;GOLGB1;HSD11B1;KDELR1;KDELR2;NCSTN;P3H1;P4HA1;P4HA2;PEMT;PLD3;PPIB;PRDM2;PTCH1;RCN1;RER1;RPN1;SCAMP2;SERPINH1;SLC50A1;SMO;SSR1;SSR4;SULF2;TMED10;TMEM165;TNFRSF1A;VKORC1
cisbp__M5324	7.14	0.0664	CREB3 (directAnnotation).	ATF6; ATF6B; CREB3L1; CREB3L2; CREB3L4; CREM; XBP1 (inferredBy_MotifSimilarity).	13	342	ERP44;GOLGB1;KDELR1;KDELR2;P3H1;P4HA1;PPIB;PRDM2;RPN1;SERPINH1;SSR1;SSR4;TMEM165
taipale__CREB3L1_full_NTGCCACGTCANCA	7.02	0.0655	CREB3L1 (directAnnotation).	ATF6; ATF6B; CREB3; CREB3L2; CREB3L4; CREM; XBP1 (inferredBy_MotifSimilarity).	18	962	B4GALT2;ERP44;GOLGB1;KDELR1;KDELR2;P3H1;P4HA1;P4HA2;PLD3;PPIB;PRDM2;RCN1;RCN3;RPN1;SCAMP2;SERPINH1;SSR1;TMEM165
hocomoco__CR3L2_HUMAN.H11MO.0.D	7.02	0.0654	CREB3L2 (directAnnotation).	ATF6; ATF6B; CREB3; CREB3L1; CREB3L4; XBP1 (inferredBy_MotifSimilarity).	17	595	B4GALT2;CPE;ERP44;GOLGB1;KDELR1;KDELR2;P3H1;P4HA1;PRDM2;PTCH1;RCN1;RPN1;SDF4;SERPINH1;SLC35B2;SSR1;TMEM165
taipale_cyt_meth__CREB3_NGCCACGTCAYN_FL	7	0.0653	CREB3 (directAnnotation).	ATF6; ATF6B; CREB3L1; CREB3L2; CREB3L4; XBP1 (inferredBy_MotifSimilarity).	16	667	ERP44;GOLGB1;KDELR1;KDELR2;NCSTN;P3H1;PLD3;PPIB;PRDM2;PTCH1;RCN1;RPN1;SERPINH1;SSR1;SSR4;TMEM165
taipale__CREB3_full_NTGCCACGTCAYCN_repr	6.97	0.0651	CREB3 (directAnnotation).	ATF6; ATF6B; CREB3L1; CREB3L2; CREB3L4; CREM; XBP1 (inferredBy_MotifSimilarity).	20	1253	CLN5;ERP44;GOLGB1;ITM2B;KDELR1;KDELR2;NCSTN;P3H1;P4HA1;PLD3;PPIB;PRDM2;PTCH1;RCN1;RER1;RPN1;SERPINH1;SSR1;SSR4;TMEM165
cisbp__M5325	6.96	0.065	CREB3L1 (directAnnotation).	ATF6; ATF6B; CREB3; CREB3L2; CREB3L4; CREM; XBP1 (inferredBy_MotifSimilarity).	40	3841	ABCA8;ALG2;ATP8A1;B4GALT1;B4GALT2;BCL6;BDKRB2;CHID1;CLN5;DERL1;EMC3;ERP44;FAM20A;FKBP10;GOLGB1;KDELR1;KDELR2;MAN1A1;ORMDL3;P3H1;P4HA1;P4HA2;PEMT;PLD3;PPIB;PRDM2;RAB31;RCN1;RCN3;RER1;RPN1;SCAMP2;SERPINH1;SSR1;SULF2;TGFBI;TMEM165;TPD52;WIPI1;YIF1A
taipale__Creb3l2_DBD_TGCCACGTCATCA	6.93	0.0647	CREB3L2 (inferredBy_Orthology).	ATF6; ATF6B; CREB3; CREB3L1; CREB3L4; CREM; XBP1 (inferredBy_MotifSimilarity). ATF3 (inferredBy_MotifSimilarity_n_Orthology).	46	4918	ABCA8;ALG2;B4GALT1;B4GALT2;BCL6;BDKRB2;CHID1;CLN5;DERL1;EMC3;ERP44;FAM20A;GOLGB1;ITM2B;KDELR1;KDELR2;MAN1A1;NCSTN;OSTC;P3H1;P4HA1;P4HA2;PEMT;PLD3;PPIB;PRDM2;RAB31;RCN1;RER1;RPN1;SDF4;SERPINH1;SLC26A11;SSR1;SSR4;TBC1D20;TGFBI;TGM2;TGOLN2;TLR4;TMEM165;TPD52;TPST1;TRIM23;VKORC1;WIPI1
taipale_cyt_meth__CREB3L1_TGCCACGTCAYN_FL	6.79	0.0637	CREB3L1 (directAnnotation).	ATF6; ATF6B; CREB3; CREB3L2; CREB3L4; XBP1 (inferredBy_MotifSimilarity).	57	4965	B4GALT1;B4GALT2;B4GALT3;BCL6;BDKRB2;CHID1;CLN5;CLN8;CPE;DERL1;DRAM2;EMC3;ERP44;FAM20A;FKBP10;GANAB;GLB1;GOLGB1;HM13;KDELR1;KDELR2;LAPTM4A;MAN1A1;P3H1;P4HA1;P4HA2;PEMT;PLD3;PPIB;PRDM2;PTCH1;RAB31;RCN1;RCN3;RPN1;SCAMP2;SDF4;SERPINH1;SLC35B2;SLC35C2;SLC37A3;SLC38A10;SPCS1;SSR1;SSR4;SULF2;TGFBI;TM9SF4;TMED3;TMED9;TMEM165;TPD52;UBAC2;VKORC1;WIPI1;YIF1A;YIF1B
transfac_pro__M07669	6.74	0.0633	ATF6; ATF6B (inferredBy_Orthology).	CREB3; CREB3L1; CREB3L2; CREB3L4; CREM; XBP1 (inferredBy_MotifSimilarity).	41	4221	B4GALT1;BCL6;BDKRB2;CHID1;CLN5;CPE;DRAM2;EMC3;ERP44;FAM20A;GOLGB1;HSD11B1;ITM2B;KDELR1;KDELR2;MAN1A1;NCSTN;ORMDL3;P3H1;P4HA1;P4HA2;PEMT;PLD3;PPIB;PRDM2;RCN1;RER1;RPN1;SERPINH1;SLC50A1;SMO;SSR1;SSR4;SULF2;TGFBI;TMEM165;TMTC4;TNFRSF1A;TPD52;VKORC1;WIPI1
taipale_cyt_meth__CREB3L1_TGCCACGTCAYN_eDBD	6.6	0.0622	CREB3L1 (directAnnotation).	ATF6; ATF6B; CREB3; CREB3L2; CREB3L4; XBP1 (inferredBy_MotifSimilarity).	42	3772	B4GALT1;B4GALT2;BCL6;BDKRB2;CHID1;CLN5;DERL1;EMC3;ERP44;GOLGB1;HM13;HSD11B1;KDELR2;LAPTM4A;MAN1A1;P3H1;P4HA1;P4HA2;PEMT;PLD3;PPIB;PRDM2;PTCH1;RAB31;RCN1;RCN3;RER1;RPN1;SCAMP2;SDF4;SERPINH1;SIL1;SLC35B2;SLC35C2;SSR1;SSR4;SULF2;TGFBI;TMED3;TMEM165;TPD52;WIPI1
transfac_pro__M09531	6.51	0.0615		ATF6; ATF6B; CREB3; CREB3L1; CREB3L2; CREB3L4; XBP1 (inferredBy_MotifSimilarity).	39	4386	B4GALT2;BDKRB2;CHID1;CPE;DRAM2;ELOVL3;EMC3;ERP44;FAM20A;GOLGB1;HSD11B1;KDELR1;KDELR2;MAN1A1;NCSTN;ORMDL3;OSTC;P3H1;P4HA1;P4HA2;PCSK5;PEMT;PLD3;PRDM2;PTCH1;RAB31;RCN1;RPN1;SDF4;SERPINH1;SLC35C2;SSR1;SSR4;STX16;SULF2;TGFBI;TMEM165;TPD52;VKORC1
cisbp__M5996	6.34	0.0603	CREB3L2 (inferredBy_Orthology).	ATF6; ATF6B; CREB3; CREB3L1; CREB3L4; CREM; XBP1 (inferredBy_MotifSimilarity). ATF3 (inferredBy_MotifSimilarity_n_Orthology).	42	4921	ABCA8;B4GALT2;BCL6;BDKRB2;C6orf89;CD14;CHID1;CLN5;DRAM2;EMC3;ERP44;GOLGB1;HSD11B1;ITM2B;KDELR1;KDELR2;MAN1A1;NCSTN;ORMDL3;OSTC;P3H1;P4HA1;P4HA2;PEMT;PLD3;PPIB;PRDM2;PTGS1;RAB31;RCN1;RER1;RPN1;SERPINH1;SSR1;STIM1;TBC1D20;TGFBI;TM9SF4;TMEM165;TPST1;VKORC1;WIPI1
transfac_pro__M09534	6.21	0.0593		ATF6; ATF6B; CREB3; CREB3L1; CREB3L2; CREB3L4; XBP1 (inferredBy_MotifSimilarity).	9	95	ERP44;GOLGB1;KDELR1;KDELR2;NCSTN;P3H1;RPN1;SERPINH1;SSR1
transfac_pro__M09535	6.13	0.0587		ATF6; CREB3L1; XBP1 (inferredBy_MotifSimilarity). ATF6B; CREB3L2 (inferredBy_MotifSimilarity_n_Orthology).	40	4302	ALG2;BCL6;BDKRB2;CHID1;CPE;DRAM2;ELOVL3;ERP44;GOLGB1;HSD11B1;ITM2B;KDELR1;KDELR2;MAN1A1;MR1;NCSTN;ORMDL3;P3H1;P4HA1;P4HA2;PEMT;PLD3;POFUT2;PRDM2;PTGS1;RAB31;RCN1;RPN1;SERPINH1;SMO;SSR1;SSR4;SULF2;TBC1D20;TGFBI;TGM2;TMEM165;TPD52;TPST1;VKORC1
transfac_pro__M09532	6.13	0.0587		ATF6; CREB3; CREB3L1; CREB3L2; MAF; XBP1 (inferredBy_MotifSimilarity). ATF6B (inferredBy_MotifSimilarity_n_Orthology).	19	1178	ALG2;ERP44;GOLGB1;KDELR1;KDELR2;NCSTN;P3H1;P4HA2;PEMT;PLD3;RCN1;RPN1;SERPINH1;SSR1;SSR4;TBC1D20;TGFBI;TMEM165;WIPI1
taipale_cyt_meth__CREB3L1_TGCCACGTGTACR_FL	6	0.0577	CREB3L1 (directAnnotation).	CREB3 (inferredBy_MotifSimilarity).	47	4981	ABCA8;ADPGK;ARSG;ATP8A1;B4GALT2;B4GALT3;BDKRB2;CHID1;CKAP4;CLN5;ERP44;FKBP10;GABARAPL2;GANAB;GOLGB1;H6PD;ITM2B;LAPTM4A;MAN1A1;ORMDL1;ORMDL3;P3H1;P4HA1;P4HA2;PEMT;PPIB;RAB31;RCN1;RCN3;RPN1;SCAMP2;SDF4;SERPINH1;SLC35C2;SLC38A10;SPCS1;SSR1;SULF2;TGFBI;TM9SF4;TMED1;TMED3;TMEM165;TMEM59;WIPI1;YIF1A;ZDHHC9
cisbp__M0359	5.85	0.0566		ATF6; ATF6B; CREB3; CREB3L1; CREB3L2; CREB3L4; XBP1 (inferredBy_MotifSimilarity).	19	975	BCL6;CPE;ERP44;GOLGB1;KDELR2;MYDGF;P3H1;P4HA1;PPIB;PRDM2;PTCH1;RPN1;SDF4;SERPINH1;SLC35B2;SLC35C2;SSR1;SSR4;SULF2
transfac_pro__M09538	5.8	0.0562		ATF6; ATF6B; CREB3; CREB3L1; CREB3L2; CREB3L4; XBP1 (inferredBy_MotifSimilarity).	9	85	ERP44;GOLGB1;KDELR1;KDELR2;NCSTN;P3H1;RPN1;SERPINH1;SSR1
transfac_pro__M09518	5.75	0.0559		ATF6; ATF6B; CREB3; CREB3L1; CREB3L2; CREB3L4; XBP1 (inferredBy_MotifSimilarity).	9	132	ERP44;GOLGB1;KDELR1;KDELR2;NCSTN;P3H1;RPN1;SERPINH1;SSR1
transfac_pro__M09517	5.7	0.0554		ATF6; ATF6B; CREB3; CREB3L1; CREB3L2; CREB3L4; XBP1 (inferredBy_MotifSimilarity).	9	126	ERP44;GOLGB1;KDELR1;KDELR2;NCSTN;P3H1;RPN1;SERPINH1;SSR1
cisbp__M0363	5.65	0.055		ATF6; ATF6B; CREB3; CREB3L1; CREB3L2; CREB3L4; XBP1 (inferredBy_MotifSimilarity).	13	469	BCL6;CPE;GOLGB1;MYDGF;P4HA1;PRDM2;PTCH1;RPN1;SDF4;SERPINH1;SLC35B2;SSR4;TM9SF4
dbcorrdb__TAF1__ENCSR000BKS_1__m2	5.6	0.0547	TAF1 (directAnnotation).	BCLAF1; ELF1; ELK1; ELK4; ETS1; ETV6; EZH2; GABPA; GABPB1; GTF2F1; HCFC1; MXI1; PHF8; PML; POLR2A; RBBP5; SIN3A (inferredBy_MotifSimilarity). FLI1 (inferredBy_MotifSimilarity_n_Orthology).	17	1020	ADAMTS9;BCL6;C6orf89;GABARAPL2;ITM2C;LMAN2;NCSTN;PIGT;PTCH1;RER1;SDF4;SLC35C2;SLC38A10;SSR4;STIM1;TGOLN2;TM9SF4
transfac_pro__M09516	5.56	0.0544		ATF6; ATF6B; CREB3; CREB3L1; CREB3L2; CREB3L4; XBP1 (inferredBy_MotifSimilarity).	25	2021	B4GALT2;BDKRB2;CHID1;ERP44;GOLGB1;KDELR1;KDELR2;MAN1A1;NCSTN;P3H1;P4HA1;PLD3;PRDM2;RAB31;RCN1;RPN1;SDF4;SERPINH1;SIL1;SLC35C2;SSR1;SULF2;TGFBI;TMEM165;TPD52
taipale_cyt_meth__CREB3L1_NTGCCACGTGTACN_eDBD	5.53	0.0541	CREB3L1 (directAnnotation).	CREB3 (inferredBy_MotifSimilarity).	33	3373	ARSG;B4GALT2;BCL6;BDKRB2;CHID1;CLN5;FKBP10;H6PD;ITM2B;LAPTM4A;ORMDL3;P3H1;P4HA1;P4HA2;PPIB;RAB31;RCN1;RCN3;RPN2;SCAMP2;SDF4;SERPINH1;SLC35C2;SLC38A10;SPCS1;SULF2;TGFBI;TM9SF4;TMED1;TMEM165;WIPI1;YIF1A;ZDHHC9
taipale_cyt_meth__XBP1_NKMCACGTCAYN_FL	5.48	0.0538	XBP1 (directAnnotation).	ATF6; ATF6B; CREB3; CREB3L1; CREB3L2; CREB3L4 (inferredBy_MotifSimilarity).	25	1858	ADPGK;CHID1;CLN5;CPE;ERP44;GOLGB1;HSD11B1;ITM2B;KDELR1;KDELR2;LAPTM4A;NCSTN;P3H1;P4HA1;PPIB;PRDM2;PTCH1;RPN1;SERPINH1;SLC50A1;SSR1;SSR4;TMEM165;TNFRSF1A;TPD52
transfac_pro__M09539	5.45	0.0536		ATF6; ATF6B; CREB3; CREB3L1; CREB3L2; CREB3L4; XBP1 (inferredBy_MotifSimilarity).	20	909	B4GALT2;BDKRB2;CHID1;ERP44;GOLGB1;KDELR1;KDELR2;P3H1;P4HA1;PRDM2;RAB31;RCN1;RPN1;SDF4;SERPINH1;SLC35C2;SSR1;SULF2;TGFBI;TMEM165
transfac_pro__M09530	5.45	0.0535		ATF6; ATF6B; CREB3; CREB3L1; CREB3L2; CREB3L4; XBP1 (inferredBy_MotifSimilarity).	23	1742	B4GALT2;BDKRB2;CHID1;CLN5;ERP44;FAM20A;GOLGB1;KDELR1;KDELR2;P3H1;P4HA1;P4HA2;PRDM2;PTCH1;RAB31;RCN1;RPN1;SDF4;SERPINH1;SLC35C2;SSR1;SULF2;TMEM165
flyfactorsurvey__CrebA_SANGER_5_FBgn0004396	5.43	0.0534	CREB3L1; CREB3L2 (inferredBy_Orthology).	ATF6; ATF6B; CREB3; CREB3L4; XBP1 (inferredBy_MotifSimilarity).	13	613	B4GALT2;BCL6;ERP44;LAPTM4A;P3H1;P4HA1;RPN1;SDF4;SERPINH1;SLC35B2;SSR4;SULF2;TMEM165
cisbp__M4897	5.39	0.0531	CREB3L1; CREB3L2 (inferredBy_Orthology).	ATF6; ATF6B; CREB3; CREB3L4; XBP1 (inferredBy_MotifSimilarity).	38	3532	B4GALT2;BCL6;BDKRB2;CHID1;CLN5;CLN8;ERP44;FKBP10;GANAB;GOLGB1;KDELR2;LAPTM4A;MYDGF;ORMDL3;P3H1;P4HA1;P4HA2;PLD3;PRDM2;PTCH1;PTGS1;RAB31;RCN1;RPN1;RPN2;SCAMP2;SDF4;SERPINH1;SLC35B2;SLC35C2;SLC38A10;SSR1;SSR4;STX16;SULF2;TGFBI;TM9SF4;TMEM165
hocomoco__ATF6A_HUMAN.H11MO.0.B	5.37	0.053	ATF6 (directAnnotation).		24	1451	ABCA7;ARSG;BCL6;CLN5;CPE;DRAM2;ERP44;FKBP10;GOLGB1;KDELR1;KDELR2;MR1;NCSTN;P3H1;P4HA2;PLD3;PRDM2;PTCH1;RPN1;SERPINH1;SLC35B2;SSR1;VKORC1;ZDHHC9
hocomoco__CR3L1_HUMAN.H11MO.0.D	5.29	0.0523	CREB3L1 (directAnnotation).	ATF6B; CREB3; CREB3L4 (inferredBy_MotifSimilarity). ATF6; CLOCK; CREB3L2 (inferredBy_MotifSimilarity_n_Orthology).	54	4544	ARSG;B4GALT1;B4GALT2;BCL6;BDKRB2;CHID1;CLN5;CLN8;DPM3;FAM20A;GABARAPL2;GANAB;GOLGB1;ITM2B;KDELR2;KIAA0319L;LAPTM4A;OSTC;P3H1;P4HA1;P4HA2;PEMT;PPIB;PPT1;PRDM2;RAB31;RCN1;RCN3;RER1;RPN1;SCAMP2;SDF4;SERPINH1;SLC35B2;SLC35C2;SLC38A10;SLC50A1;SPCS1;SSR1;STX16;SULF2;TBXAS1;TGFBI;TM9SF4;TMED3;TMED9;TMEM165;TMEM258;TMTC4;TPD52;TPST1;UBAC2;WIPI1;ZDHHC9
hocomoco__XBP1_HUMAN.H11MO.0.D	5.25	0.052	XBP1 (directAnnotation).	ATF6; ATF6B; CREB3; CREB3L1; CREB3L4 (inferredBy_MotifSimilarity). CREB3L2 (inferredBy_MotifSimilarity_n_Orthology).	31	2785	ABCA7;ALG2;ARHGAP21;ARSG;B4GALT3;BCL6;CLN5;DERL1;ERP44;GLB1;GOLGB1;HSD11B1;KDELR1;KDELR2;MAN1A1;MYDGF;P3H1;P4HA1;PEMT;PLD3;PRDM2;PTGS1;RER1;RPN1;SCAMP2;SERPINH1;SLC30A1;SLC35B2;SSR1;SSR4;TBC1D20
taipale_cyt_meth__CREB3L1_TGCCACRTCAYN_eDBD_meth	5.2	0.0517	CREB3L1 (directAnnotation).	ATF6; ATF6B; CREB3; CREB3L2; CREB3L4; XBP1 (inferredBy_MotifSimilarity).	10	376	GOLGB1;KDELR2;P3H1;P4HA1;PLD3;PPIB;PRDM2;SERPINH1;SSR1;TMEM165
taipale_cyt_meth__CREB3L1_TGCCACGTGGCA_FL_meth	5.17	0.0514	CREB3L1 (directAnnotation).	ATF6B; CREB3; CREB3L4 (inferredBy_MotifSimilarity). ATF6; CLOCK; CREB3L2 (inferredBy_MotifSimilarity_n_Orthology).	11	420	ATP8A1;BCL6;BDKRB2;P3H1;P4HA2;PCSK5;PTCH1;RAB31;SERPINH1;SIL1;SLC35C2
cisbp__M0272	5.15	0.0513		ATF6; CREB3L1; CREB3L2; XBP1 (inferredBy_MotifSimilarity). ATF6B (inferredBy_MotifSimilarity_n_Orthology).	21	1339	ARSG;BCL6;CPE;ERP44;GOLGB1;KDELR2;MYDGF;NCSTN;P3H1;P4HA1;P4HA2;PRDM2;PTCH1;RPN1;SDF4;SLC35B2;SLC35C2;SSR1;SSR4;SULF2;TM9SF4
taipale_cyt_meth__CREB3L4_YGCCACGTGGCA_eDBD_meth	5.03	0.0504	CREB3L4 (directAnnotation).	ATF6B; CREB3; CREB3L1 (inferredBy_MotifSimilarity). ATF6; CLOCK; CREB3L2; MAX; MNT (inferredBy_MotifSimilarity_n_Orthology).	36	3666	ABCA8;ATP8A1;B4GALT2;BCL6;BDKRB2;CHID1;FKBP10;GOLGB1;H6PD;HSD11B1;MAN1A1;ORMDL3;P3H1;P4HA1;P4HA2;PRDM2;PTCH1;RAB31;RCN1;SCAMP2;SDF4;SERPINH1;SIL1;SLC35C2;SLC38A10;SPCS1;STX16;SULF2;TGFBI;TM9SF4;TMEM258;TMTC4;TPD52;UBAC2;WIPI1;ZDHHC9
transfac_pro__M09528	4.96	0.0498		ATF6; ATF6B; CREB3; CREB3L1; CREB3L2; CREB3L4; USF1; USF2; XBP1 (inferredBy_MotifSimilarity).	15	859	B4GALT2;BDKRB2;CHID1;ERP44;GOLGB1;MAN1A1;P3H1;P4HA1;PRDM2;RAB31;RPN1;SDF4;SERPINH1;SLC35C2;SULF2
transfac_pro__M09515	4.94	0.0497		ATF6; ATF6B; CREB3; CREB3L1; CREB3L2; CREB3L4; XBP1 (inferredBy_MotifSimilarity).	9	289	B4GALT2;BDKRB2;P3H1;P4HA1;RPN1;SDF4;SERPINH1;SLC35C2;SULF2
transfac_public__M00182	4.89	0.0493		ARNT; ARNT2; ATF6B; BHLHE40; CREB3; CREB3L1; CREB3L4; MAX; MYC; USF1; USF2 (inferredBy_MotifSimilarity). ATF6; CREB3L2 (inferredBy_MotifSimilarity_n_Orthology).	25	1990	ABCA8;B4GALT2;BCL6;ERP44;LAPTM4A;MAN1A1;MYDGF;ORMDL3;P3H1;P4HA1;P4HA2;PRDM2;PTCH1;PTGS1;RCN1;SDF4;SERPINH1;SLC35B2;SLC35C2;SSR1;SSR4;STX16;SULF2;TM9SF4;TMEM165
cisbp__M2681	4.87	0.0492		ATF6; ATF6B; CREB3; CREB3L1; CREB3L4; CREM; XBP1 (inferredBy_MotifSimilarity). CREB3L2 (inferredBy_MotifSimilarity_n_Orthology).	30	2922	ABCA7;CLN5;ELOVL3;ERP44;HSD11B1;HSPB6;KDELR1;KDELR2;NCSTN;ORMDL3;P3H1;P4HA2;PEMT;PLD3;PRDM2;PTCH1;RAB31;RCN1;RER1;RPN1;SERPINH1;SLC30A1;SLC35B2;SLC50A1;SSR1;SULF2;TGFBI;TGM2;TM9SF4;UBAC2
transfac_pro__M00442	4.87	0.0492		CREB3; CREB3L1; MAX; MYC; NFE2; USF1; USF2 (inferredBy_MotifSimilarity). CREB3L2 (inferredBy_MotifSimilarity_n_Orthology).	25	1218	B4GALT2;BCL6;BDKRB2;CHID1;ERP44;FKBP10;MYDGF;P3H1;P4HA1;P4HA2;PTCH1;RCN1;RPN1;SCAMP2;SDF4;SERPINH1;SLC35B2;SLC35C2;SULF2;TBXAS1;TGFBI;TM9SF4;TMTC4;TNFRSF1A;YIF1A
transfac_public__M00483	4.84	0.0489	ATF6 (directAnnotation).	ATF6B; CREB3; CREB3L1; CREB3L4 (inferredBy_MotifSimilarity). CREB3L2 (inferredBy_MotifSimilarity_n_Orthology).	13	700	BCL6;CPE;GOLGB1;KDELR1;KDELR2;NCSTN;ORMDL3;PLD3;PRDM2;RPN1;SERPINH1;SSR4;VKORC1
swissregulon__hs__XBP1.p3	4.8	0.0486	XBP1 (directAnnotation).		44	4791	ARHGAP21;B4GALT3;BCL6;BDKRB2;C6orf89;CHID1;CLN5;ERP44;FAM20A;GOLGB1;HSD11B1;ITM2B;KDELR2;LAPTM4A;LPCAT3;MAN1A1;MYDGF;OSTC;P3H1;P4HA1;P4HA2;PEMT;PRDM2;PTCH1;RAB31;RCN1;RCN3;RPN1;SCAMP2;SDF4;SERPINH1;SIL1;SLC35C2;SLC37A3;SLC38A10;SLC50A1;SSR1;SULF2;TBC1D20;TBXAS1;TMEM165;TMEM258;TPD52;VKORC1
swissregulon__hs__ATF6.p2	4.73	0.0481	ATF6 (directAnnotation).	ATF6B; CREB3; CREB3L1; CREB3L4 (inferredBy_MotifSimilarity). CREB3L2 (inferredBy_MotifSimilarity_n_Orthology).	19	1470	BCL6;CLN5;CPE;DRAM2;ERP44;GOLGB1;KDELR1;KDELR2;NCSTN;ORMDL3;PRDM2;RPN1;SERPINH1;SLC35B2;SLC50A1;SSR4;TNFRSF1A;VKORC1;ZDHHC9
transfac_pro__M09514	4.72	0.048		ATF6; ATF6B; CREB3; CREB3L1; CREB3L2; CREB3L4; XBP1 (inferredBy_MotifSimilarity).	23	1673	B4GALT2;BCL6;BDKRB2;ERP44;FAM20A;GOLGB1;KDELR1;KDELR2;MAN1A1;P3H1;P4HA1;PRDM2;PTCH1;RCN3;RPN1;SCAMP2;SDF4;SERPINH1;SLC35C2;SSR1;SULF2;TPD52;UBAC2
cisbp__M6155	4.7	0.0479	ATF6 (directAnnotation).		26	2353	ABCA7;ARSG;B4GALT2;BCL6;CLN5;CPE;DRAM2;ERP44;GOLGB1;KDELR1;KDELR2;MR1;NCSTN;ORMDL3;P3H1;P4HA2;PEMT;PLD3;PRDM2;PTCH1;RCN1;RPN1;SERPINH1;SLC35B2;VKORC1;ZDHHC9
taipale_cyt_meth__ATF6_NGRTGACGTGGCAN_eDBD_meth	4.68	0.0477	ATF6 (directAnnotation).	ATF6B; CREB3; CREB3L1; CREB3L2; CREB3L4; CREM; XBP1 (inferredBy_MotifSimilarity). ATF3 (inferredBy_MotifSimilarity_n_Orthology).	41	4423	BDKRB2;CD14;CHID1;CLN5;DERL1;DRAM2;EMC3;ERP44;FAM20A;FGFR4;GOLGB1;HSD11B1;ITM2B;KDELR1;KDELR2;MAN1A1;NCSTN;ORMDL3;P3H1;P4HA1;P4HA2;PEMT;PLD3;PPIB;PRDM2;RCN1;RER1;RPN1;SCAMP2;SDF4;SERPINH1;SSR1;SSR4;STIM1;TGFBI;TLR4;TMEM165;TRIM23;VKORC1;WIPI1;ZFYVE27
dbcorrdb__RBBP5__ENCSR000AQI_1__m1	4.67	0.0476	RBBP5 (directAnnotation).	BCLAF1; E2F6; ELF1; ELK1; ELK4; ETS1; EZH2; GABPA; HCFC1; KDM5A; KDM5B; MXI1; MYC; PHF8; PML; POLR2A; SIN3A; TAF1; YY1; ZMIZ1 (inferredBy_MotifSimilarity).	10	354	BCL6;C6orf89;GABARAPL2;ITM2C;KDELR1;NCSTN;PRDM2;SERPINH1;SLC35C2;SSR4
taipale__XBP1_DBD_NNNGMCACGTCATC	4.66	0.0475	XBP1 (directAnnotation).	ATF6; ATF6B; CREB3; CREB3L1; CREB3L2; CREB3L4; CREM (inferredBy_MotifSimilarity). ATF3 (inferredBy_MotifSimilarity_n_Orthology).	23	1896	ALG2;BDKRB2;CLN5;ERP44;FAM20A;GOLGB1;HSD11B1;ITM2B;KDELR1;KDELR2;MAN1A1;P3H1;P4HA1;PLD3;PRDM2;RPN1;SERPINH1;SLC35C2;SLC50A1;SSR1;SSR4;SULF2;TMEM165
cisbp__M4101	4.62	0.0472	XBP1 (directAnnotation).	CREB3L1 (inferredBy_MotifSimilarity). ATF6; ATF6B (inferredBy_MotifSimilarity_n_Orthology).	8	246	CLN5;ERP44;GOLGB1;KDELR1;LAPTM4A;RPN1;SSR1;SULF2
transfac_public__M00251	4.6	0.0471	XBP1 (directAnnotation).	CREB3L1 (inferredBy_MotifSimilarity). ATF6; ATF6B (inferredBy_MotifSimilarity_n_Orthology).	17	1248	ARSG;B4GALT3;BCL6;CLN5;ERP44;GOLGB1;ITM2B;KDELR1;LAPTM4A;MAN1A1;MR1;PRDM2;PTCH1;RPN1;SLC38A10;SSR1;SULF2
dbcorrdb__POLR2A__ENCSR000DPA_1__m1	4.58	0.047	POLR2A (directAnnotation).	BCLAF1; EGR1; ELF1; ELF2; ELF5; ELK1; ELK3; ELK4; ERG; ETS1; ETV1; ETV2; ETV4; ETV5; ETV6; FEV; FLI1; FOXP2; GABPA; GABPB1; HCFC1; IRF1; KDM5B; PHF8; PML; RBBP5; RELA; SIN3A; SRF; TAF1; THAP1; ZNF143 (inferredBy_MotifSimilarity).	42	4997	ADAMTS9;ARHGAP21;B4GALT3;BCL6;C18orf32;C6orf89;CHID1;CKAP4;CLN5;CRTAP;ERP44;GABARAPL2;H6PD;ITM2C;LEPROT;LMAN2;MAN1A1;MPPE1;NCSTN;P4HA2;PIGT;POFUT2;PRDM2;PTCH1;RCN1;RER1;SDF2;SDF4;SIL1;SLC35B2;SLC35C2;SLC38A10;SSR4;STIM1;SULF2;TBXAS1;TGOLN2;TM9SF4;TMED1;TNFRSF1A;WIPI1;ZDHHC9
elemento__CCACGTCA	4.54	0.0466		ATF6; ATF6B; CREB3; CREB3L1; CREB3L4 (inferredBy_MotifSimilarity). CREB3L2 (inferredBy_MotifSimilarity_n_Orthology).	18	1311	ARSG;BCL6;CLN5;CPE;DRAM2;ERP44;GOLGB1;KDELR1;KDELR2;NCSTN;PLD3;PRDM2;RPN1;SERPINH1;SIL1;SSR4;TNFRSF1A;VKORC1
dbcorrdb__POLR2A__ENCSR000BMR_1__m1	4.53	0.0465	POLR2A (directAnnotation).	BCLAF1; BHLHE40; E2F6; EGR1; ELF1; ELF2; ELK1; ELK3; ELK4; ESRRA; ETS1; ETV1; ETV6; EZH2; FEV; FOXP2; GABPA; GABPB1; HCFC1; KDM5B; MAX; MXI1; PHF8; PML; RBBP5; RELA; SIN3A; SREBF2; SRF; TAF1; UBTF; XRCC4; ZMIZ1; ZNF143; ZNF274 (inferredBy_MotifSimilarity). ERG; FLI1 (inferredBy_MotifSimilarity_n_Orthology).	19	1474	ADAMTS9;BCL6;C18orf32;C6orf89;CHID1;GABARAPL2;ITM2C;LEPROT;LMAN2;NCSTN;PIGT;PRDM2;PTCH1;RER1;SLC35C2;SLC38A10;SULF2;TGOLN2;TM9SF4
taipale_cyt_meth__CREB3L1_TGCCACGTGGCA_eDBD_meth	4.49	0.0463	CREB3L1 (directAnnotation).	ATF6B; CREB3; CREB3L4 (inferredBy_MotifSimilarity). ATF6; CLOCK; CREB3L2 (inferredBy_MotifSimilarity_n_Orthology).	33	3653	ABCA8;ATP8A1;BCL6;BDKRB2;CHID1;FAM20A;KDELR1;MAN1A1;ORMDL3;P3H1;P4HA1;P4HA2;PCSK5;PEMT;PPT1;PRDM2;PTCH1;RAB31;RCN1;RER1;SDF4;SERPINH1;SIL1;SLC35C2;SLC38A10;STX16;SULF2;TGFBI;TM9SF4;TMTC4;TPD52;WIPI1;ZDHHC9
transfac_public__M00358	4.49	0.0463		ATF6; ATF6B; CREB3; CREB3L1; CREB3L4; CREM; XBP1 (inferredBy_MotifSimilarity). CREB3L2 (inferredBy_MotifSimilarity_n_Orthology).	19	1477	ABCA7;CLN5;ERP44;HSD11B1;KDELR1;KDELR2;ORMDL3;PLD3;PRDM2;PTCH1;RCN1;RER1;RPN1;SERPINH1;SLC30A1;SLC35B2;SSR1;TGFBI;TGM2
taipale_cyt_meth__ATF6B_TGCCACGTCAYN_eDBD_meth_repr	4.49	0.0463	ATF6B (directAnnotation).	ATF6; CREB3; CREB3L1; CREB3L2; CREB3L4; XBP1 (inferredBy_MotifSimilarity).	8	302	ERP44;GOLGB1;KDELR2;P3H1;PLD3;PRDM2;SERPINH1;SSR1
transfac_pro__M01806	4.42	0.0457		XBP1 (inferredBy_MotifSimilarity_n_Orthology).	11	492	BCL6;CPE;GOLGB1;MYDGF;PTCH1;RPN1;SDF4;SLC35B2;SLC35C2;SSR1;SSR4
taipale_cyt_meth__CREB3L4_YGCCACRTCAYN_eDBD_meth	4.4	0.0456	CREB3L4 (directAnnotation).	ATF6; ATF6B; CREB3; CREB3L1; CREB3L2; XBP1 (inferredBy_MotifSimilarity).	29	3369	ABCA7;ALG2;BDKRB2;DRAM2;EMC3;ERP44;GOLGB1;HSD11B1;KDELR1;KDELR2;NCSTN;ORMDL3;P3H1;PLD3;PRDM2;PTCH1;RAB31;RCN1;RER1;RPN1;SERPINH1;SLC30A1;SSR1;SSR4;STIM1;TGM2;TMED3;TMEM165;VKORC1
dbcorrdb__POLR2A__ENCSR000EBG_1__m1	4.4	0.0456	POLR2A (directAnnotation).	BCLAF1; BRF1; CTCF; E2F6; ELF1; ELK1; ELK4; ETS1; EZH2; GABPA; GABPB1; GTF2F1; HCFC1; HDAC2; KDM5B; MAX; MXI1; NR2C2; PHF8; PML; RBBP5; SIN3A; TAF1; XRCC4; ZMIZ1; ZNF143 (inferredBy_MotifSimilarity). FLI1 (inferredBy_MotifSimilarity_n_Orthology).	24	2270	ADAMTS9;BCL6;C18orf32;C6orf89;CHID1;GABARAPL2;ITM2C;LEPROT;LMAN2;NCSTN;PGAP3;PIGT;PTCH1;RER1;SDF2;SDF4;SLC35B2;SLC35C2;SLC38A10;STIM1;SULF2;TGOLN2;TM9SF4;TMEM129
taipale_cyt_meth__ATF6B_YGCCACGTGGCA_eDBD	4.39	0.0455	ATF6B (directAnnotation).	CREB3; CREB3L1; CREB3L4 (inferredBy_MotifSimilarity). ATF6; CLOCK; CREB3L2 (inferredBy_MotifSimilarity_n_Orthology).	14	872	BCL6;BDKRB2;ORMDL3;P3H1;P4HA2;PTCH1;RAB31;SDF4;SERPINH1;SIL1;SLC35C2;SULF2;TM9SF4;WIPI1
dbcorrdb__SIN3A__ENCSR000BGL_1__m1	4.39	0.0455	SIN3A (directAnnotation).	BCLAF1; BRF1; E2F4; E2F6; ELF1; ELF2; ELK1; ELK4; ETS1; EZH2; FOXP2; GABPA; GABPB1; HCFC1; KDM5A; MAX; MXI1; MYC; NR2C2; PHF8; PML; POLR2A; RBBP5; RELA; SMARCA4; SREBF1; SRF; TAF1; UBTF; XRCC4; ZMIZ1; ZNF143; ZNF274 (inferredBy_MotifSimilarity). ERG; FLI1 (inferredBy_MotifSimilarity_n_Orthology).	28	2225	ADAMTS9;BCL6;C18orf32;C6orf89;CHID1;EDEM2;ERP44;GABARAPL2;ITM2C;LEPROT;LMAN2;MAN1A1;NCSTN;PIGT;PTCH1;RER1;SDF2;SDF4;SERPINH1;SLC35C2;SLC38A10;STIM1;SULF2;TGOLN2;TMED10;TMEM129;TNFRSF1A;YIPF3
cisbp__M2363	4.37	0.0454		CREB3; CREB3L1; MAX; MYC; USF2 (inferredBy_MotifSimilarity). CREB3L2 (inferredBy_MotifSimilarity_n_Orthology).	45	4950	B4GALT1;B4GALT2;BCL6;BDKRB2;CHID1;CLN5;DRAM2;EMC3;FAM20A;FKBP10;GANAB;HSD11B1;ITM2C;MAN1A1;MPPE1;MYDGF;ORMDL3;OSTC;P3H1;P4HA1;P4HA2;PEMT;PLD3;PTCH1;PTGS1;RAB31;RCN1;RER1;RPN1;SCAMP2;SDF4;SERPINH1;SLC35B2;SLC35C2;SLC38A10;SSR4;SULF2;TGFBI;TMEM165;TMEM258;TMTC4;TNFRSF1A;TPD52;YIF1A;ZDHHC9
dbcorrdb__POLR2A__ENCSR000EAU_1__m1	4.36	0.0453	POLR2A (directAnnotation).	BCLAF1; ELF1; ELF2; ELK1; ELK4; ETS1; ETV6; EZH2; GABPA; GABPB1; GTF2F1; HCFC1; MYC; NR2C2; PHF8; PML; SIN3A; TAF1; ZNF143; ZNF274 (inferredBy_MotifSimilarity). FLI1 (inferredBy_MotifSimilarity_n_Orthology).	25	2497	ADAMTS9;BCL6;C18orf32;C6orf89;CHID1;CHST2;EMC7;GABARAPL2;ITM2C;LEPROT;LMAN2;NCSTN;PIGT;PRDM2;PTCH1;SDF2;SLC35B2;SLC35C2;SLC38A10;STIM1;SULF2;TGOLN2;TM9SF4;TNFRSF1A;ZFYVE27
dbcorrdb__TAF1__ENCSR000BGS_1__m2	4.35	0.0452	TAF1 (directAnnotation).	BCLAF1; BRF1; CREB1; E2F6; EGR1; ELF1; ELK1; ELK3; ELK4; ERG; ETS1; ETV1; ETV3; ETV4; ETV5; ETV6; EZH2; FEV; FLI1; GABPA; GABPB1; GTF2F1; HCFC1; MXI1; NELFE; NR2C2; PHF8; PML; POLR2A; RBBP5; SIN3A; XRCC4; ZNF143; ZNF274 (inferredBy_MotifSimilarity). ETS2; ETV2; ETV7 (inferredBy_MotifSimilarity_n_Orthology).	24	2272	ADAMTS9;BCL6;C18orf32;C6orf89;CHID1;EMC7;GABARAPL2;ITM2C;KIAA0319L;LEPROT;LMAN2;NCSTN;PIGT;PTCH1;SDF2;SLC35B2;SLC35C2;SLC38A10;STIM1;SULF2;TGOLN2;TM9SF4;TMED10;TNFRSF1A
jaspar__MA0144.2	4.32	0.045	STAT3 (directAnnotation).	STAT1; STAT2; STAT4; STAT5B; STAT6 (inferredBy_MotifSimilarity).	18	1140	B4GALT3;BCL6;CLN8;DRAM2;EDEM2;HSD11B1;ITM2B;LMAN2;PEMT;PNPLA6;SERPINH1;SLC50A1;STX16;SULF2;TGFBI;TMEM67;TNFRSF1A;TPD52
taipale_cyt_meth__CREB3_NGCCACRTCAYN_FL_meth	4.31	0.0449	CREB3 (directAnnotation).	ATF6; ATF6B; CREB3L1; CREB3L2; CREB3L4; XBP1 (inferredBy_MotifSimilarity).	11	647	ERP44;KDELR1;KDELR2;P3H1;PLD3;PRDM2;PTCH1;RER1;SERPINH1;SSR1;TMEM165
dbcorrdb__POLR2A__ENCSR000BGO_1__m1	4.3	0.0448	POLR2A (directAnnotation).	BCLAF1; E2F1; E2F6; ELF1; ELK1; ELK4; ETS1; ETV1; ETV4; ETV6; EZH2; FOXP2; GABPA; GABPB1; HCFC1; IRF1; MXI1; MYC; NRF1; PHF8; PML; RBBP5; RELA; SIN3A; SRF; TAF1; THAP1; XRCC4; ZNF143; ZNF274 (inferredBy_MotifSimilarity). ERG; FLI1 (inferredBy_MotifSimilarity_n_Orthology).	13	553	ADAMTS9;BCL6;C18orf32;C6orf89;GABARAPL2;LMAN2;NCSTN;PIGT;PTCH1;RER1;SLC35C2;SLC38A10;TGOLN2
cisbp__M2978	4.28	0.0447	ATF6 (directAnnotation).	ATF6B; CREB3; CREB3L1; CREB3L4 (inferredBy_MotifSimilarity). CREB3L2 (inferredBy_MotifSimilarity_n_Orthology).	17	1202	BCL6;CPE;DRAM2;ERP44;GOLGB1;KDELR1;KDELR2;NCSTN;ORMDL3;PRDM2;RPN1;SERPINH1;SLC50A1;SSR4;TM9SF4;TNFRSF1A;ZDHHC9
cisbp__M4636	4.28	0.0447	THAP1 (directAnnotation).	YY1 (inferredBy_MotifSimilarity).	8	287	B4GALT3;CLN5;KIAA0319L;PRDM2;SDF2;SDF4;TM9SF4;TMED10
transfac_pro__M06510	4.27	0.0446	ZFP62 (directAnnotation).		33	3938	ADAMTS9;B4GALT3;BCL6;CLN5;CPE;DERL1;EMC7;FGFR4;H6PD;HSD11B1;KDELR2;LAPTM4A;LDLR;LMBR1L;MAN1A1;P3H1;P4HA2;PCSK5;PEMT;PLD3;PRDM2;PTCH1;SARAF;SLC30A1;SSR4;SULF2;TGFBI;TM9SF4;TMED9;TMEM59;TMEM67;UBAC2;ZDHHC9
taipale_cyt_meth__CREB3_NGCCACGTGKMN_FL_repr	4.26	0.0446	CREB3 (directAnnotation).	ATF6B; CREB3L1; CREB3L4 (inferredBy_MotifSimilarity). ATF6; CLOCK; CREB3L2; MAX; MNT (inferredBy_MotifSimilarity_n_Orthology).	24	1838	B4GALT2;B4GALT3;BCL6;BDKRB2;FKBP10;GOLGB1;H6PD;MYDGF;ORMDL3;P3H1;P4HA1;P4HA2;PRDM2;PTCH1;SDF4;SERPINH1;SLC35B2;SLC35C2;SPCS1;SULF2;TGFBI;TM9SF4;WIPI1;ZDHHC9
dbcorrdb__SIN3A__ENCSR000BLR_1__m2	4.25	0.0444	SIN3A (directAnnotation).	BCLAF1; BRF1; E2F4; E2F6; ELF1; ELF2; ELK1; ELK4; ETS1; EZH2; FOXP2; GABPA; GABPB1; HCFC1; MXI1; MYC; PHF8; PML; POLR2A; RBBP5; RELA; SREBF1; SRF; TAF1; UBTF; XRCC4; ZMIZ1; ZNF143; ZNF274 (inferredBy_MotifSimilarity). ERG; FLI1 (inferredBy_MotifSimilarity_n_Orthology).	30	2793	ADAMTS9;BCL6;C18orf32;C6orf89;CHID1;CHST2;ERP44;GABARAPL2;ITM2C;LEPROT;LMAN2;MAN1A1;NCSTN;PGAP3;PIGT;PRDM2;RER1;SDF2;SERPINH1;SLC35C2;SLC38A10;STIM1;SULF2;TBXAS1;TMED10;TMEM129;TNFRSF1A;YIF1A;YIPF3;ZFYVE27
taipale_cyt_meth__CREB3_NGCCACGTGKMN_FL_meth	4.23	0.0443	CREB3 (directAnnotation).	ATF6B; CREB3L1; CREB3L4 (inferredBy_MotifSimilarity). ATF6; CLOCK; CREB3L2 (inferredBy_MotifSimilarity_n_Orthology).	30	2303	ABCA8;B4GALT2;BCL6;BDKRB2;CHID1;FKBP10;GOLGB1;H6PD;HSD11B1;MYDGF;ORMDL3;P3H1;P4HA1;P4HA2;PRDM2;PTCH1;RAB31;SDF4;SERPINH1;SLC35B2;SLC35C2;SLC38A10;STX16;SULF2;TGFBI;TM9SF4;TMEM258;TPD52;WIPI1;ZDHHC9
transfac_pro__M07671	4.23	0.0443	ATF6; ATF6B (inferredBy_Orthology).	CREB3; CREB3L1; CREB3L4 (inferredBy_MotifSimilarity). CLOCK; CREB3L2; MAX; MNT (inferredBy_MotifSimilarity_n_Orthology).	24	2306	ABCA8;ATP8A1;B4GALT2;BCL6;BDKRB2;CHID1;CLN5;FKBP10;ORMDL3;P3H1;P4HA1;P4HA2;PEMT;PPT1;PTCH1;RAB31;SDF4;SERPINH1;SIL1;SLC35C2;SULF2;TGFBI;TM9SF4;ZDHHC9
dbcorrdb__TAF1__ENCSR000BHT_1__m2	4.23	0.0443	TAF1 (directAnnotation).	BCLAF1; ELF1; ELK1; ELK4; ETS1; ETV1; ETV6; GABPA; GABPB1; HCFC1; PHF8; POLR2A; SIN3A; THAP1 (inferredBy_MotifSimilarity). ERG; FLI1 (inferredBy_MotifSimilarity_n_Orthology).	25	2408	ADAMTS9;BCL6;C6orf89;CLN5;H6PD;ITM2C;LEPROT;LMAN2;MAN1A1;MPPE1;NCSTN;PIGT;PTCH1;RER1;SDF4;SLC35C2;SLC38A10;SSR4;STIM1;SULF2;TGOLN2;TM9SF4;TMED10;TNFRSF1A;YIPF3
dbcorrdb__POLR2AphosphoS5__ENCSR000BIA_1__m1	4.23	0.0443		BCLAF1; ELF1; ELF2; ELK1; ELK4; ETS1; ETV6; GABPA; GABPB1; HCFC1; IRF1; KDM5B; PHF8; PML; POLR2A; RBBP5; RELA; SIN3A; SRF; TAF1; ZNF143 (inferredBy_MotifSimilarity). ERG; FLI1 (inferredBy_MotifSimilarity_n_Orthology).	14	835	ADAMTS9;BCL6;C18orf32;C6orf89;GABARAPL2;ITM2C;LMAN2;NCSTN;PIGT;PTCH1;RER1;SLC35C2;SLC38A10;TGOLN2
transfac_pro__M04723	4.22	0.0442	THAP1 (directAnnotation).	NR3C1; YY1 (inferredBy_MotifSimilarity).	13	933	B4GALT3;CLN5;HSD11B1;KIAA0319L;OSTC;PRDM2;SDF2;SDF4;TM9SF4;TMED10;TMEM165;TOR1B;UBAC2
cisbp__M5953	4.22	0.0442	XBP1 (directAnnotation).	ATF6; ATF6B; CREB3; CREB3L1; CREB3L2; CREB3L4; CREM (inferredBy_MotifSimilarity). ATF3 (inferredBy_MotifSimilarity_n_Orthology).	15	857	ALG2;CLN5;ERP44;FAM20A;GOLGB1;ITM2B;KDELR2;MAN1A1;P4HA1;PRDM2;RPN1;SERPINH1;SSR1;SSR4;TMEM165
cisbp__M1961	4.21	0.0441	STAT3 (directAnnotation).	STAT1; STAT2; STAT4; STAT5B; STAT6 (inferredBy_MotifSimilarity).	17	1089	B4GALT3;BCL6;CLN8;DRAM2;EDEM2;HSD11B1;ITM2B;LMAN2;PEMT;PNPLA6;SERPINH1;SLC50A1;STX16;SULF2;TGFBI;TNFRSF1A;TPD52
taipale__CREB3L1_DBD_TGCCACGTGGCA_repr	4.2	0.0441	CREB3L1 (directAnnotation).	ATF6B; CREB3; CREB3L4 (inferredBy_MotifSimilarity). ATF6; CLOCK; CREB3L2 (inferredBy_MotifSimilarity_n_Orthology).	20	1352	BCL6;BDKRB2;CHID1;FKBP10;ORMDL3;P3H1;P4HA1;P4HA2;PEMT;PPIB;PTCH1;RAB31;SDF4;SERPINH1;SLC35C2;SULF2;TGFBI;TM9SF4;WIPI1;ZDHHC9
dbcorrdb__POLR2A__ENCSR000EHP_1__m1	4.19	0.044	POLR2A (directAnnotation).	BCLAF1; BRF1; CREB1; E2F6; ELF1; ELF2; ELK1; ELK3; ELK4; ETS1; ETV1; ETV5; ETV6; EZH2; GABPA; GABPB1; GTF2F1; HCFC1; MXI1; NR2C2; PHF8; PML; SIN3A; TAF1; XRCC4; ZNF143; ZNF274 (inferredBy_MotifSimilarity). FLI1 (inferredBy_MotifSimilarity_n_Orthology).	16	1160	ADAMTS9;BCL6;C18orf32;C6orf89;CHID1;GABARAPL2;ITM2C;LMAN2;NCSTN;PIGT;PTCH1;SDF2;SLC35C2;SLC38A10;STIM1;TGOLN2
dbcorrdb__POLR2A__ENCSR000EAM_1__m1	4.17	0.0439	POLR2A (directAnnotation).	BCLAF1; BRF1; CREB1; E2F6; ELF1; ELK4; ESRRA; ETS1; EZH2; GABPA; GTF2F1; HCFC1; MAX; MXI1; MYC; NR2C2; PHF8; PML; RBBP5; SIN3A; SMARCA4; SREBF1; TAF1; XRCC4; ZMIZ1; ZNF143; ZNF274 (inferredBy_MotifSimilarity). FLI1 (inferredBy_MotifSimilarity_n_Orthology).	33	3587	ADAMTS9;BCL6;C18orf32;C6orf89;CHID1;CHST2;CLN5;EDEM2;GABARAPL2;GPR108;ITM2C;LEPROT;LMAN2;NCSTN;PGAP3;PIGT;PTCH1;RER1;SDF2;SDF4;SLC35B2;SLC35C2;SLC38A10;STIM1;SULF2;TBXAS1;TGOLN2;TM9SF4;TMEM129;TNFRSF1A;YIF1B;YIPF3;ZFYVE27
taipale_cyt_meth__CREB3L1_TGCCACGTGGCA_eDBD	4.16	0.0438	CREB3L1 (directAnnotation).	ATF6B; CREB3; CREB3L4 (inferredBy_MotifSimilarity). ATF6; CLOCK; CREB3L2; MAX; MNT (inferredBy_MotifSimilarity_n_Orthology).	37	4058	ABCA8;B4GALT2;BCL6;BDKRB2;CHID1;FAM20A;FKBP10;GANAB;HSD11B1;MAN1A1;ORMDL3;P3H1;P4HA1;P4HA2;PEMT;PPIB;PPT1;PTCH1;PTGS1;RAB31;RER1;SDF4;SERPINH1;SIL1;SLC35C2;SLC38A10;SPCS1;STX16;SULF2;TGFBI;TM9SF4;TMEM165;TMEM258;TMTC4;TPD52;WIPI1;ZDHHC9
jaspar__MA0570.1	4.15	0.0437		CREB3; CREB3L1; MAX; MYC; USF2 (inferredBy_MotifSimilarity). CREB3L2 (inferredBy_MotifSimilarity_n_Orthology).	38	3947	ARHGAP21;B4GALT1;B4GALT2;BCL6;BDKRB2;CHID1;CLN5;DRAM2;EMC3;FAM20A;FKBP10;GANAB;HSD11B1;ITM2C;MAN1A1;MYDGF;ORMDL3;P3H1;P4HA1;P4HA2;PEMT;PTCH1;RAB31;RCN1;SCAMP2;SERPINH1;SLC35B2;SLC35C2;SLC38A10;SSR4;SULF2;TGFBI;TMEM165;TMTC4;TNFRSF1A;TPD52;YIF1A;ZDHHC9
cisbp__M2679	4.13	0.0436		ATF6; ATF6B; CREB3; CREB3L1; CREB3L2; CREB3L4; XBP1 (inferredBy_MotifSimilarity). ATF3 (inferredBy_MotifSimilarity_n_Orthology).	10	569	ERP44;HSD11B1;KDELR1;ORMDL3;P3H1;PLD3;PRDM2;RPN1;SERPINH1;SSR1
dbcorrdb__POLR2A__ENCSR000EBK_1__m1	4.12	0.0435	POLR2A (directAnnotation).	BCLAF1; BHLHE40; CTCF; E2F6; ELF1; ELK1; ELK4; ETS1; EZH2; FOXP2; GABPA; GABPB1; HCFC1; KDM5B; MAX; MXI1; MYC; PHF8; PML; RBBP5; SIN3A; SRF; TAF1; THAP1; XRCC4; ZNF143 (inferredBy_MotifSimilarity). ERG; FLI1 (inferredBy_MotifSimilarity_n_Orthology).	25	2150	ADAMTS9;BCL6;C18orf32;C6orf89;CHID1;GABARAPL2;ITM2C;LMAN2;MAN1A1;NCSTN;P4HA2;PIGT;POFUT2;PRDM2;PTCH1;RER1;SDF2;SERPINH1;SLC35B2;SLC35C2;SLC38A10;STIM1;SULF2;TGOLN2;TM9SF4
transfac_pro__M01584	4.11	0.0434			51	4981	ARSG;B4GALT2;B4GALT3;BCL6;BDKRB2;CHID1;CLN5;DPM3;DRAM2;ERP44;GANAB;GOLGB1;H6PD;KDELR1;KDELR2;MAN1A1;MYDGF;ORMDL3;OSTC;P3H1;P4HA1;P4HA2;PEMT;PLD3;POFUT2;PPIB;PRDM2;PTCH1;PTGS1;RCN1;RCN3;RPN1;RPN2;SCAMP2;SDF4;SERPINH1;SIL1;SLC35B2;SLC35C2;SLC38A10;SSR1;SSR4;SULF2;TBXAS1;TGFBI;TM9SF4;TMEM165;TNFRSF1A;TPD52;VKORC1;ZDHHC9
dbcorrdb__GABPA__ENCSR000BJK_1__m1	4.1	0.0433	GABPA (directAnnotation).	BCLAF1; BRF1; CEBPB; CTCF; E2F6; EGR1; ELF1; ELF2; ELK1; ELK3; ELK4; ERF; ERG; ESRRA; ETS1; ETV1; ETV2; ETV3; ETV4; ETV5; ETV6; EZH2; FEV; FLI1; GABPB1; GTF2F1; HCFC1; HDAC2; KDM5B; MAX; MXI1; MYC; NELFE; NR2C2; PHF8; PML; POLR2A; RAD21; RBBP5; RELA; SIN3A; SMARCA4; SREBF1; SREBF2; TAF1; UBTF; XRCC4; ZMIZ1; ZNF143 (inferredBy_MotifSimilarity). ETS2; ETV3L; ETV7 (inferredBy_MotifSimilarity_n_Ortho…	35	3804	ABCA7;ADAMTS9;BCL6;C18orf32;C6orf89;CHID1;ERP44;FGFR4;GABARAPL2;HSD11B1;ITM2C;KIAA0319L;LEPROT;LMAN2;NCSTN;PGAP3;PIGT;POFUT2;PTCH1;RER1;SDF2;SDF4;SIL1;SLC30A1;SLC35B2;SLC35C2;SLC38A10;SLC50A1;SULF2;TGOLN2;TM9SF4;TMED10;TMEM129;TNFRSF1A;YIPF3
hocomoco__CREB3_HUMAN.H11MO.0.D	4.09	0.0432	CREB3 (directAnnotation).	ATF6; ATF6B; CREB3L1; CREB3L2; CREB3L4; XBP1 (inferredBy_MotifSimilarity).	12	764	ERP44;KDELR1;KDELR2;P3H1;P4HA1;PLD3;PRDM2;PTCH1;RPN1;SERPINH1;SSR1;TMEM165
dbcorrdb__ELF1__ENCSR000BPT_1__m2	4.04	0.0429	ELF1 (directAnnotation).	BCLAF1; BRF1; CTCF; E2F6; ELF2; ELF5; ELK1; ELK3; ELK4; ERG; ESRRA; ETS1; ETV1; ETV5; EZH2; FLI1; FOXP2; GABPA; GABPB1; HCFC1; HDAC2; MAX; MXI1; MYC; NR2C2; PHF8; PML; POLR2A; RAD21; RBBP5; SIN3A; SMARCA4; SP2; SREBF1; SREBF2; TAF1; THAP1; UBTF; XRCC4; ZNF143; ZNF274 (inferredBy_MotifSimilarity).	33	3429	ADAMTS9;BCL6;C18orf32;C6orf89;CHID1;EDEM2;EMC7;GABARAPL2;H6PD;ITM2C;LEPROT;LMAN2;NCSTN;PGAP3;PIGT;POFUT2;PRDM2;PTCH1;RER1;SDF2;SDF4;SIL1;SLC30A1;SLC35C2;SLC38A10;STIM1;SULF2;TGOLN2;TM9SF4;TMED10;TMEM129;TNFRSF1A;YIPF3
transfac_pro__M04861	4.03	0.0428	SIX5 (directAnnotation).		9	439	ARHGAP21;ARSG;BCL6;CLN5;LMAN2;ORMDL3;PRDM2;PTCH1;TMEM59
transfac_pro__M07681	4.02	0.0427	CREB3L1; CREB3L2 (inferredBy_Orthology).	ATF6B; CREB3; CREB3L4 (inferredBy_MotifSimilarity). ATF6; CLOCK; MAX; MNT (inferredBy_MotifSimilarity_n_Orthology).	39	4239	ABCA8;ATP8A1;B4GALT2;BCL6;BDKRB2;CHID1;CLN5;FAM20A;FKBP10;GANAB;H6PD;HSD11B1;LAPTM4A;ORMDL3;P3H1;P4HA1;P4HA2;PEMT;PPIB;PPT1;PTCH1;PTGS1;RAB31;RCN1;SDF4;SERPINH1;SIL1;SLC35C2;SLC38A10;STX16;SULF2;TGFBI;TM9SF4;TMEM258;TMTC4;TPD52;UBAC2;WIPI1;ZDHHC9
transfac_pro__M09513	3.99	0.0425		ATF6; ATF6B; CREB3; CREB3L1; CREB3L2; CREB3L4; XBP1 (inferredBy_MotifSimilarity).	21	1708	B4GALT2;BCL6;BDKRB2;CLN5;ERP44;FAM20A;GOLGB1;ORMDL3;P3H1;P4HA1;P4HA2;PRDM2;PTCH1;RCN3;RER1;SCAMP2;SDF4;SERPINH1;SSR1;SULF2;TMEM165
cisbp__M4870	3.99	0.0424	SP1; SP2; SP3; SP4 (inferredBy_Orthology).	FOS; IRF1; KLF12; KLF14; KLF15; KLF16; KLF4; KLF5; KLF9; NFYA; NFYB; PBX3; SP8; SP9; STAT1 (inferredBy_MotifSimilarity). E2F4; KLF10; KLF11; KLF17; KLF18; KLF3; KLF7; KLF8; SP6; SP7 (inferredBy_MotifSimilarity_n_Orthology).	25	2030	ABCA7;B4GALT3;CHID1;DDRGK1;GABARAPL2;GPR108;HSD11B1;HSPB6;LAPTM4A;LEPROT;LMAN2;ORMDL3;OSTC;P4HA1;PGAP3;PLD3;RCN3;SARAF;SDF2;SIL1;SLC30A1;SULF2;TECR;TMED1;WIPI1
transfac_pro__M04826	3.96	0.0423	EP300 (directAnnotation).		25	1950	ADAMTS9;BCL6;C6orf89;CHID1;CLN5;DPM3;EMC7;GABARAPL2;HSD11B1;ITM2C;KIAA0319L;LMAN2;PCSK5;PIGT;PRDM2;SLC35B2;SLC35C2;SLC38A10;SULF2;TGOLN2;TMED10;TMEM59;TOR1B;YIPF3;YIPF4
transfac_pro__M04892	3.96	0.0422	EGR1 (directAnnotation).	ETS1; HCFC1; SETDB1; SIX5; SMARCC2; THAP11; TP53; ZNF143; ZNF76 (inferredBy_MotifSimilarity). TBX2 (inferredBy_MotifSimilarity_n_Orthology).	30	2375	CHID1;DERL1;DPM3;EDEM2;ERP44;GPR108;LMAN2;LMAN2L;LRPAP1;LTBR;NOMO2;ORMDL3;OSTC;PEMT;PNPLA6;PPIB;RCN3;SIL1;SLC37A3;SLC38A10;TMED9;TMEM129;TMEM147;TMEM165;TMEM59;TMEM67;TRIM23;TXNDC12;VKORC1;YIF1B
dbcorrdb__POLR2A__ENCSR000EZL_1__m1	3.95	0.0422	POLR2A (directAnnotation).	BCLAF1; BRF1; E2F6; ELF1; ELF2; ELK1; ELK4; ETS1; ETV1; ETV6; EZH2; GABPA; GABPB1; GTF2F1; HCFC1; MAX; NR2C2; PHF8; PML; SIN3A; TAF1; XRCC4; ZNF143 (inferredBy_MotifSimilarity). FLI1; ZNF76 (inferredBy_MotifSimilarity_n_Orthology).	27	2634	ADAMTS9;BCL6;C18orf32;C6orf89;ERP44;GABARAPL2;ITM2C;LEPROT;LMAN2;NCSTN;P4HA2;PIGS;PIGT;PRDM2;PTCH1;RER1;SDF2;SDF4;SLC35B2;SLC35C2;SLC38A10;STIM1;SULF2;TGOLN2;TM9SF4;TMED10;TNFRSF1A
dbcorrdb__POLR2A__ENCSR000BHZ_1__m1	3.94	0.0421	POLR2A (directAnnotation).	ATF3; GTF2F1; KDM5A; TAF1; TAF7; THAP1; YY1 (inferredBy_MotifSimilarity).	12	797	B4GALT3;BCL6;GPR108;LMAN2;NCSTN;PIGT;PTCH1;SLC38A10;SSR4;STIM1;TGOLN2;TM9SF4
dbcorrdb__PHF8__ENCSR000AQH_1__m1	3.93	0.042	PHF8 (directAnnotation).	BCLAF1; BHLHE40; BRF1; CTCF; E2F6; ELF1; ELF2; ELK1; ELK4; ESRRA; ETS1; ETV1; ETV6; EZH2; FOXP2; GABPA; GABPB1; HCFC1; HDAC2; KDM5B; MAX; MXI1; MYC; NR2C2; PML; POLR2A; RBBP5; RELA; SIN3A; SMARCA4; SP2; SREBF1; SREBF2; TAF1; UBTF; XRCC4; ZMIZ1; ZNF143; ZNF274 (inferredBy_MotifSimilarity). ERG; FLI1 (inferredBy_MotifSimilarity_n_Orthology).	20	1358	ADAMTS9;BCL6;C18orf32;C6orf89;CHID1;ERP44;GABARAPL2;ITM2C;LEPROT;LMAN2;NCSTN;PIGT;PRDM2;PTCH1;RER1;SDF2;SLC35C2;SLC38A10;TGOLN2;TM9SF4
hocomoco__STAT3_HUMAN.H11MO.0.A	3.92	0.0419	STAT3 (directAnnotation).	STAT1; STAT2; STAT4; STAT6 (inferredBy_MotifSimilarity). IL21; STAT5B (inferredBy_MotifSimilarity_n_Orthology).	11	668	BCL6;CD14;HSD11B1;ITM2B;LMAN2;PEMT;PNPLA6;SLC50A1;SULF2;TNFRSF1A;TPD52
dbcorrdb__POLR2AphosphoS5__ENCSR000BOA_1__m1	3.9	0.0418		ELF1; ELF2; ELK1; ELK4; ETV1; ETV6; GABPA; GABPB1; PML; POLR2A; TAF1 (inferredBy_MotifSimilarity). FLI1 (inferredBy_MotifSimilarity_n_Orthology).	10	468	ADAMTS9;BCL6;C6orf89;GABARAPL2;LMAN2;NCSTN;PIGT;SLC35C2;SLC38A10;TGOLN2
taipale_cyt_meth__CREB3L4_YGCCACGTGGCA_eDBD	3.89	0.0418	CREB3L4 (directAnnotation).	ATF6B; CREB3; CREB3L1 (inferredBy_MotifSimilarity). ATF6; CLOCK; CREB3L2; MAX; MNT (inferredBy_MotifSimilarity_n_Orthology).	30	2210	ABCA8;B4GALT2;BCL6;BDKRB2;CHID1;FKBP10;GOLGB1;H6PD;HSD11B1;MYDGF;ORMDL3;P3H1;P4HA1;P4HA2;PPIB;PRDM2;PTCH1;RAB31;RCN1;SDF4;SERPINH1;SLC35B2;SLC35C2;SLC38A10;SULF2;TGFBI;TM9SF4;UBAC2;WIPI1;ZDHHC9
predrem__nrMotif690	3.89	0.0417			28	2657	ARSG;B4GALT2;B4GALT3;BCL6;CHST2;CLN5;CPE;EMC3;GOLGB1;HSD11B1;HSPB6;KDELR1;KDELR2;MAN1A1;P4HA2;RER1;SDF4;SERPINH1;SLC35C2;STIM1;STX16;SULF2;TGFBI;TMED10;TMEM165;TMEM59;UBAC2;ZDHHC9
cisbp__M0328	3.86	0.0415			7	256	BCL6;CPE;GOLGB1;MYDGF;RPN1;SDF4;SLC35B2
dbcorrdb__POLR2AphosphoS5__ENCSR000BML_1__m1	3.85	0.0414		BCLAF1; CREB1; E2F6; ELF1; ELK1; ELK4; ESRRA; ETS1; ETV1; ETV6; EZH2; FLI1; FOXP2; GABPA; GABPB1; HCFC1; KDM5B; MAX; MXI1; PHF8; PML; POLR2A; RBBP5; RELA; SIN3A; TAF1; THAP1; XRCC4; ZNF143 (inferredBy_MotifSimilarity). ERG (inferredBy_MotifSimilarity_n_Orthology).	13	718	ADAMTS9;BCL6;C18orf32;C6orf89;GABARAPL2;LMAN2;NCSTN;PIGT;RER1;SLC35C2;SLC38A10;TGOLN2;TM9SF4
transfac_pro__M09533	3.85	0.0414		ATF6; CREB3; CREB3L1; CREB3L2; XBP1 (inferredBy_MotifSimilarity). ATF6B (inferredBy_MotifSimilarity_n_Orthology).	5	45	ERP44;GOLGB1;NCSTN;RPN1;SSR1
transfac_pro__M05249	3.83	0.0413		BRF1; BRF2; ESRRA; EZH2; SMARCA4 (inferredBy_MotifSimilarity).	24	2064	ADPGK;ALG2;BCL6;C6orf89;CHST2;CRTAP;DPP7;FKBP10;H6PD;HSPB6;ITM2C;LMBR1L;LPCAT3;MAP3K5;MYDGF;PCSK5;PPT1;PTCH1;RER1;SIL1;SLC26A11;TMEM165;TMEM258;TPD52
transfac_public__M00356	3.82	0.0412		ATF6; ATF6B; CREB3; CREB3L1; CREB3L2; CREB3L4; XBP1 (inferredBy_MotifSimilarity). ATF3 (inferredBy_MotifSimilarity_n_Orthology).	9	504	ERP44;HSD11B1;KDELR1;P3H1;PLD3;PRDM2;RPN1;SERPINH1;SSR1
hocomoco__THA11_MOUSE.H11MO.0.B	3.79	0.0409	THAP11 (inferredBy_Orthology).	EGR1; ETS1; HCFC1; SETDB1; SIX5; SMARCC2; STAT5A; STAT5B; ZNF143; ZNF76 (inferredBy_MotifSimilarity). TBX2 (inferredBy_MotifSimilarity_n_Orthology).	40	4116	ARSG;ATP8A1;B4GALT3;CHID1;CKAP4;CLN5;DERL1;DPM3;EDEM2;ERP44;GPR108;HSD11B1;LMAN2;LMAN2L;LRPAP1;NCSTN;ORMDL3;OSTC;PEMT;PGAP3;PNPLA6;PPIB;PRDM2;PTCH1;RCN3;SIL1;SLC37A3;SLC38A10;SULF2;TMED1;TMED9;TMEM129;TMEM147;TMEM165;TMEM59;TRIM23;TXNDC12;VKORC1;YIF1B;ZDHHC9
cisbp__M4739	3.78	0.0409	ETV6; ETV7 (inferredBy_Orthology).	BCLAF1; ELF1; ELF2; ELF4; ELK1; ELK3; ELK4; ERF; ERG; ETS1; ETS2; ETV1; ETV2; ETV3; ETV4; ETV5; FEV; FLI1; GABPA; GABPB1; SRF; TAF1 (inferredBy_MotifSimilarity). ETV3L (inferredBy_MotifSimilarity_n_Orthology).	21	1733	ADAMTS9;C6orf89;CHID1;EMC7;ERP44;GABARAPL2;ITM2C;KIAA0319L;LMAN2;NCSTN;PIGT;POFUT2;RER1;SDF2;SLC35B2;SLC35C2;SLC38A10;TM9SF4;TMEM59;TNFRSF1A;YIPF3
cisbp__M4568	3.77	0.0409	GABPA (directAnnotation).	BCLAF1; EGR1; ELF1; ELF2; ELF4; ELF5; ELK1; ELK3; ELK4; ERF; ERG; ETS1; ETS2; ETV1; ETV2; ETV3; ETV4; ETV5; ETV6; FEV; FLI1; GABPB1; HCFC1; KDM5A; NR2C2; PHF8; PML; POLR2A; RBBP5; RELA; SIN3A; SRF; TAF1; ZNF143 (inferredBy_MotifSimilarity). ETV3L; ETV7 (inferredBy_MotifSimilarity_n_Orthology).	14	849	ADAMTS9;C6orf89;ERP44;GABARAPL2;ITM2C;LMAN2;NCSTN;PIGT;RER1;SDF2;SLC35C2;SLC38A10;TM9SF4;TNFRSF1A
hocomoco__THAP1_HUMAN.H11MO.0.C	3.77	0.0408	THAP1 (directAnnotation).	KDM5A; MYC; NR3C1; REST; TAF1; YY1; ZFP42 (inferredBy_MotifSimilarity).	7	305	B4GALT3;BCL6;KIAA0319L;PRDM2;SDF4;TM9SF4;TMED10
hocomoco__THA11_HUMAN.H11MO.0.B	3.76	0.0408	THAP11 (directAnnotation).	EGR1; ETS1; HCFC1; SETDB1; SIX5; SMARCC2; ZNF143; ZNF76 (inferredBy_MotifSimilarity). TBX2 (inferredBy_MotifSimilarity_n_Orthology).	37	3562	ARHGAP21;ATP8A1;B4GALT3;BCL6;CHID1;DERL1;DPM3;EDEM2;ERP44;GPR108;HSD11B1;ITM2B;LMAN2;LMAN2L;LRPAP1;ORMDL3;OSTC;PEMT;PGAP3;PNPLA6;PPIB;PRDM2;PTCH1;RCN3;SLC37A3;SLC38A10;SULF2;TMED1;TMED9;TMEM129;TMEM147;TMEM165;TMEM59;TRIM23;TXNDC12;VKORC1;YIF1B
taipale_tf_pairs__ETV5_FOXI1_RSCGGATGTTGN_CAP	3.76	0.0407	ETV5; FOXI1 (directAnnotation).		25	2300	ADAMTS9;ARSG;BCL6;C6orf89;DPM3;GPR108;HSD11B1;ITM2C;LMAN2;ORMDL3;P4HA1;PIGT;POFUT2;PRDM2;RER1;SCAMP2;SLC35C2;SULF2;TM9SF4;TMEM59;TNFRSF1A;TXNDC12;YIF1B;YIPF3;YIPF4
dbcorrdb__THAP1__ENCSR000BNN_1__m1	3.76	0.0407	THAP1 (directAnnotation).	YY1 (inferredBy_MotifSimilarity).	24	2541	ARSG;B4GALT3;B4GAT1;BCL6;CLN5;HSD11B1;ITM2B;ITM2C;KIAA0319L;OSTC;P4HA2;PNPLA6;PPIB;PRDM2;PTCH1;RER1;SDF2;SDF4;SLC38A10;STX16;SULF2;TGM2;TM9SF4;TMED10
dbcorrdb__GABPA__ENCSR000BGC_1__m1	3.75	0.0406	GABPA (directAnnotation).	BCLAF1; BHLHE40; BRF1; E2F6; EGR1; ELF1; ELF2; ELK1; ELK3; ELK4; ERG; ESRRA; ETS1; ETV1; ETV4; ETV6; EZH2; FEV; GABPB1; HCFC1; KDM5B; MAX; MXI1; MYC; NR2C2; PHF8; PML; POLR2A; RBBP5; RELA; SIN3A; SREBF2; TAF1; UBTF; XRCC4; ZMIZ1; ZNF143; ZNF274 (inferredBy_MotifSimilarity). ERF; ETV3; ETV3L; ETV7; FLI1 (inferredBy_MotifSimilarity_n_Orthology).	32	2807	ADAMTS9;BCL6;C18orf32;C6orf89;CHID1;EMC7;ERP44;GABARAPL2;ITM2C;KIAA0319L;LEPROT;LMAN2;NCSTN;PGAP3;PIGT;PTCH1;RER1;SDF2;SDF4;SERPINH1;SLC35B2;SLC35C2;SLC38A10;SLC50A1;STIM1;SULF2;TGOLN2;TM9SF4;TMED10;TMEM129;TNFRSF1A;YIPF3
cisbp__M4461	3.75	0.0406	ETS1 (directAnnotation).	EGR1; HCFC1; SETDB1; SIX5; SMARCC2; STAT5A; STAT5B; THAP11; ZNF143; ZNF76 (inferredBy_MotifSimilarity). TBX2 (inferredBy_MotifSimilarity_n_Orthology).	32	2722	CHID1;CLN5;DERL1;DPM3;EDEM2;ERP44;GPR108;HSD11B1;LMAN2;LMAN2L;LRPAP1;ORMDL3;OSTC;PEMT;PGAP3;PNPLA6;PPIB;PRDM2;RCN3;SLC37A3;SLC38A10;SULF2;TGFBI;TMED9;TMEM129;TMEM147;TMEM165;TMEM59;TRIM23;TXNDC12;VKORC1;YIF1B
transfac_pro__M04704	3.74	0.0406	BCLAF1 (directAnnotation).	ELF1; ELF2; ELK1; ELK3; ELK4; ERF; ERG; ETS1; ETS2; ETV1; ETV2; ETV3; ETV4; ETV5; FEV; FLI1; GABPA; GABPB1; HCFC1; SRF; TAF1 (inferredBy_MotifSimilarity). ETV3L; ETV6; ETV7 (inferredBy_MotifSimilarity_n_Orthology).	18	1170	ADAMTS9;C6orf89;CHID1;EMC7;GABARAPL2;ITM2C;LMAN2;NCSTN;PIGT;RER1;SDF2;SLC35B2;SLC35C2;SLC38A10;TMEM59;TNFRSF1A;YIPF3;YIPF4
transfac_pro__M01065	3.73	0.0405			11	599	BCL6;CLN5;ERP44;GOLGB1;KDELR2;P3H1;PRDM2;PTCH1;RPN1;SDF4;SERPINH1
factorbook__ZNF143-ext	3.73	0.0405	ZNF143 (directAnnotation).	EGR1; ETS1; HCFC1; SETDB1; SIX5; SMARCC2; STAT5A; STAT5B; THAP11; ZNF76 (inferredBy_MotifSimilarity). TBX2 (inferredBy_MotifSimilarity_n_Orthology).	24	1714	CHID1;DERL1;DPM3;EDEM2;ERP44;GPR108;LMAN2;LRPAP1;ORMDL3;OSTC;PEMT;PNPLA6;PPIB;RCN3;SLC37A3;SLC38A10;TMED9;TMEM129;TMEM147;TMEM59;TRIM23;TXNDC12;VKORC1;YIF1B
transfac_pro__M04714	3.71	0.0404	ELF1 (directAnnotation).	EHF; ELF2; ELF3; ELF4; ELF5; ELK3; ETV6 (inferredBy_MotifSimilarity). ERF; ETV3; ETV3L; ETV5; ETV7 (inferredBy_MotifSimilarity_n_Orthology).	21	1765	ADAMTS9;C6orf89;CHID1;EMC7;ERP44;GABARAPL2;ITM2C;LMAN2;NCSTN;PIGT;PLD3;RER1;SLC35B2;SLC35C2;SLC38A10;TM9SF4;TMED10;TMEM59;TNFRSF1A;YIPF3;YIPF4
transfac_pro__M00441	3.71	0.0404		ATF6B; CREB3; CREB3L1; CREB3L4 (inferredBy_MotifSimilarity). ATF6; CLOCK; CREB3L2; MAX; MNT (inferredBy_MotifSimilarity_n_Orthology).	26	2881	ABCA8;ATP8A1;BCL6;FAM20A;FKBP10;GOLGB1;HSD11B1;MAN1A1;MYDGF;ORMDL3;P3H1;P4HA2;PRDM2;PTCH1;PTGS1;RER1;SCAMP2;SDF4;SERPINH1;SLC35B2;SLC35C2;SLC38A10;SSR4;SULF2;TPD52;UBAC2
tfdimers__MD00369	3.68	0.0402	ZNF384 (directAnnotation).		6	205	BCL6;DRAM2;PRDM2;STX16;TBXAS1;TPD52
dbcorrdb__TAF1__ENCSR000BPF_1__m1	3.68	0.0401	TAF1 (directAnnotation).	BCLAF1; ELK4; GABPA; PML; POLR2A (inferredBy_MotifSimilarity). FLI1 (inferredBy_MotifSimilarity_n_Orthology).	11	689	ADAMTS9;BCL6;C6orf89;ITM2C;LMAN2;NCSTN;PIGT;SLC35C2;SLC38A10;STIM1;TM9SF4
transfac_pro__M05710	3.68	0.0401	ZFX (directAnnotation).	ZFY (inferredBy_MotifSimilarity).	16	805	ABCA4;ADAMTS9;B4GAT1;BCL6;CHST2;CKAP4;DNASE1L1;ITM2C;MAN1B1;SCAP;STX16;TGFBI;TM9SF4;TMED10;TNFRSF1A;TOR1B
dbcorrdb__ETS1__ENCSR000BKQ_1__m3	3.67	0.04	ETS1 (directAnnotation).	BCLAF1; BRF1; E2F4; E2F6; ELF1; ELK1; ELK3; ELK4; ERG; ESRRA; ETV1; ETV5; EZH2; FOXP2; GABPA; GABPB1; HCFC1; KDM5A; MAX; MXI1; MYC; PHF8; PML; POLR2A; RBBP5; RELA; SIN3A; SMARCA4; SREBF1; SREBF2; SUPT20H; TAF1; XRCC4; ZMIZ1; ZNF143; ZNF274 (inferredBy_MotifSimilarity). FLI1 (inferredBy_MotifSimilarity_n_Orthology).	23	2007	ADAMTS9;BCL6;C18orf32;C6orf89;CHST2;GABARAPL2;ITM2C;LEPROT;LMAN2;MAN1A1;NCSTN;PIGT;PRDM2;RER1;SCAMP2;SDF2;SERPINH1;SLC35C2;SLC38A10;STIM1;SULF2;TNFRSF1A;UBAC2
hocomoco__ZN143_MOUSE.H11MO.0.A	3.67	0.04	ZNF143 (inferredBy_Orthology).	EGR1; ETS1; HCFC1; SETDB1; SIX5; SMARCC2; STAT5A; STAT5B; THAP11; ZNF76 (inferredBy_MotifSimilarity). TBX2 (inferredBy_MotifSimilarity_n_Orthology).	31	2579	CHID1;CKAP4;CLN5;DERL1;DPM3;EDEM2;ERP44;GPR108;HSD11B1;LMAN2;LMAN2L;LRPAP1;ORMDL3;OSTC;PEMT;PGAP3;PNPLA6;PPIB;RCN3;SLC37A3;SLC38A10;SULF2;TMED9;TMEM129;TMEM147;TMEM165;TMEM59;TRIM23;TXNDC12;VKORC1;YIF1B
dbcorrdb__SIX5__ENCSR000BIQ_1__m1	3.65	0.0399	SIX5 (directAnnotation).	EGR1; ETS1; SETDB1; SMARCC2; THAP11; ZNF143; ZNF76 (inferredBy_MotifSimilarity). TBX2 (inferredBy_MotifSimilarity_n_Orthology).	25	2008	CHID1;DERL1;DPM3;EDEM2;ERP44;GPR108;LMAN2;LMAN2L;LRPAP1;LTBR;ORMDL3;PEMT;PNPLA6;PPIB;RCN3;SLC37A3;SLC38A10;SULF2;TMEM129;TMEM147;TMEM165;TMEM59;TRIM23;VKORC1;YIF1B
transfac_pro__M01838	3.65	0.0399		CREB3L1; CREB3L2 (inferredBy_MotifSimilarity_n_Orthology).	7	258	MAN1A1;MYDGF;P3H1;P4HA1;SDF4;SERPINH1;SULF2
cisbp__M4620	3.64	0.0398	GABPA (directAnnotation).	BCLAF1; EGR1; ELF1; ELF2; ELF5; ELK1; ELK3; ELK4; ERF; ERG; ETS1; ETS2; ETV1; ETV2; ETV3; ETV4; ETV5; ETV6; FEV; FLI1; GABPB1; HCFC1; NR2C2; PHF8; PML; POLR2A; RBBP5; SIN3A; SRF; TAF1 (inferredBy_MotifSimilarity). ETV3L; ETV7 (inferredBy_MotifSimilarity_n_Orthology).	27	2926	ADAMTS9;C18orf32;C6orf89;CHID1;ERP44;FGFR4;GABARAPL2;HM13;ITM2C;LEPROT;LMAN2;NCSTN;PIGT;POFUT2;PTCH1;PTGS1;RER1;SDF2;SLC35B2;SLC35C2;SLC38A10;STIM1;SULF2;TGOLN2;TM9SF4;TNFRSF1A;YIPF4
predrem__nrMotif187	3.63	0.0398			11	716	BCL6;DRAM2;GABARAPL2;GOLGB1;LMBR1L;ORMDL1;P4HA2;PTCH1;STX16;TGFBI;TMEM59
tfdimers__MD00147	3.63	0.0398	ELF5; TFAP2C (directAnnotation).		18	1034	ATP8A1;B4GALT3;B4GAT1;BCL6;BDKRB2;DPM3;FAM20A;GABARAPL2;HSD11B1;P4HA1;P4HA2;PLD3;PTGS1;RCN1;SLC38A10;STIM1;SULF2;TNFRSF1A
cisbp__M5329	3.63	0.0398	CREB3L1 (directAnnotation).	ATF6B; CREB3; CREB3L4 (inferredBy_MotifSimilarity). ATF6; CLOCK; CREB3L2; MAX; MNT (inferredBy_MotifSimilarity_n_Orthology).	22	1578	BCL6;BDKRB2;CHID1;FKBP10;MAN1A1;ORMDL3;P3H1;P4HA1;P4HA2;PEMT;PPIB;PTCH1;RAB31;SDF4;SERPINH1;SIL1;SLC35C2;SULF2;TGFBI;TM9SF4;WIPI1;ZDHHC9
yetfasco__YPL133C_757	3.63	0.0398			9	482	ATP8A1;BCL6;CLN5;EXT2;GPR108;HSPB6;PLEKHA3;SULF2;TNFRSF1A
dbcorrdb__HCFC1__ENCSR000ECH_1__m3	3.62	0.0397	HCFC1 (directAnnotation).	BCLAF1; E2F4; E2F6; EGR1; ELF1; ELF2; ELK1; ELK4; ESRRA; ETS1; ETV1; ETV6; EZH2; FOXP2; GABPA; GABPB1; KDM5A; MAX; MXI1; MYC; NR2C2; PHF8; PML; POLR2A; RBBP5; RELA; SIN3A; SMARCA4; SREBF1; TAF1; XRCC4; ZMIZ1; ZNF143; ZNF274 (inferredBy_MotifSimilarity). ERG; FLI1 (inferredBy_MotifSimilarity_n_Orthology).	38	4057	ADAMTS9;BCL6;C18orf32;C6orf89;CHID1;CKAP4;EDEM2;EMC7;ERP44;GABARAPL2;ITM2C;LEPROT;LMAN2;NCSTN;PGAP3;PIGG;PIGT;POFUT2;PRDM2;PTCH1;RER1;SDF2;SDF4;SERPINH1;SLC35C2;SLC38A10;SLC50A1;SSR4;STIM1;SULF2;TBXAS1;TGOLN2;TM9SF4;TMED10;TMEM129;TMEM59;TNFRSF1A;ZFYVE27
flyfactorsurvey__aop_SANGER_10_FBgn0000097	3.62	0.0397	ETV6; ETV7 (inferredBy_Orthology).	BCLAF1; ELF1; ELF2; ELF4; ELK1; ELK3; ELK4; ERF; ERG; ETS1; ETS2; ETV1; ETV2; ETV3; ETV4; ETV5; FEV; FLI1; GABPA; GABPB1; SRF; TAF1 (inferredBy_MotifSimilarity). ETV3L (inferredBy_MotifSimilarity_n_Orthology).	16	1150	ADAMTS9;C6orf89;CHID1;EMC7;GABARAPL2;ITM2C;LMAN2;NCSTN;PIGT;RER1;SDF2;SLC35C2;SLC38A10;TMEM59;TNFRSF1A;YIPF3
homer__VAGRACAKWCTGTYC_GRE	3.61	0.0396		AR; FOXA1; NR3C1; PGR (inferredBy_MotifSimilarity). HSF1; HSF2; HSF4 (inferredBy_MotifSimilarity_n_Orthology).	6	204	B4GALT1;BCL6;KIAA0319L;LTBR;NOMO2;SLC30A1
dbcorrdb__BCLAF1__ENCSR000BJZ_1__m1	3.61	0.0396	BCLAF1 (directAnnotation).	BRF1; E2F6; ELF1; ELF2; ELK1; ELK3; ELK4; ERF; ERG; ETS1; ETV1; ETV3; ETV4; ETV5; ETV6; EZH2; FEV; FLI1; FOXP2; GABPA; GABPB1; HCFC1; KDM5A; MAX; MXI1; MYC; NR2C2; PHF8; PML; POLR2A; RBBP5; RELA; SIN3A; TAF1; XRCC4; ZMIZ1; ZNF143; ZNF274 (inferredBy_MotifSimilarity). ETS2; ETV2; ETV7 (inferredBy_MotifSimilarity_n_Orthology).	37	4490	ADAMTS9;BCL6;C18orf32;C6orf89;CHID1;CHST2;ERP44;GABARAPL2;H6PD;HSD11B1;ITM2C;KIAA0319L;LEPROT;LMAN2;NCSTN;PIGT;PRDM2;PTCH1;PTGS1;RER1;SDF2;SERPINH1;SLC30A1;SLC35C2;SLC38A10;SLC50A1;STIM1;SULF2;TBXAS1;TGOLN2;TM9SF4;TMED10;TMEM129;TMEM59;TNFRSF1A;YIF1B;YIPF3
transfac_pro__M05664	3.6	0.0395	ZNF853 (directAnnotation).		10	689	ADAMTS9;ARHGAP21;BCL6;DRAM2;FKBP10;MAN1A1;P3H4;PEMT;TNFRSF1A;ZDHHC9
taipale_cyt_meth__ELK1_NACCGGAAGTN_FL	3.6	0.0395	ELK1 (directAnnotation).	BCLAF1; ELF1; ELK3; ELK4; ERF; ERG; ETS1; ETS2; ETV1; ETV2; ETV3; ETV4; ETV5; ETV6; FEV; FLI1; GABPA; SRF (inferredBy_MotifSimilarity). ETV3L; ETV7; SPIC (inferredBy_MotifSimilarity_n_Orthology).	20	1359	ADAMTS9;BCL6;C6orf89;EMC7;GABARAPL2;ITM2C;LEPROT;LMAN2;NCSTN;PIGT;RER1;SLC35B2;SLC35C2;SLC38A10;SLC50A1;TM9SF4;TMED10;TMEM59;YIF1B;YIPF3
cisbp__M4527	3.59	0.0395	SMARCC2 (directAnnotation).	EGR1; ETS1; HCFC1; SETDB1; SIX5; THAP11; ZNF143; ZNF76 (inferredBy_MotifSimilarity). TBX2 (inferredBy_MotifSimilarity_n_Orthology).	34	3132	ADAMTS9;CHID1;DERL1;DPM3;EDEM2;ERP44;GPR108;HSD11B1;LMAN2;LMAN2L;LRPAP1;ORMDL3;OSTC;PEMT;PGAP3;PLD3;PNPLA6;PPIB;PRDM2;RCN3;SLC37A3;SLC38A10;STIM1;SULF2;TGFBI;TMED9;TMEM129;TMEM147;TMEM165;TMEM59;TRIM23;TXNDC12;VKORC1;YIF1B
flyfactorsurvey__CG5669_SANGER_10_FBgn0039169	3.59	0.0395	SP1; SP2; SP3; SP4 (inferredBy_Orthology).	FOS; IRF1; KLF12; KLF14; KLF15; KLF16; KLF4; KLF5; KLF9; NFYA; NFYB; PBX3; SP8; SP9; STAT1 (inferredBy_MotifSimilarity). E2F4; KLF10; KLF11; KLF17; KLF18; KLF3; KLF7; KLF8; SP6; SP7 (inferredBy_MotifSimilarity_n_Orthology).	27	2656	ABCA7;B4GALT3;BCL6;CHID1;CLN8;DDRGK1;GABARAPL2;GPR108;HSD11B1;HSPB6;LAPTM4A;LEPROT;LMAN2;ORMDL3;OSTC;P4HA1;PGAP3;PLD3;RCN3;SARAF;SDF2;SIL1;SLC30A1;SULF2;TECR;TMED1;WIPI1
taipale_cyt_meth__CREB3L1_TGCCACRTCAYN_FL_meth	3.59	0.0394	CREB3L1 (directAnnotation).	ATF6; ATF6B; CREB3; CREB3L2; CREB3L4; XBP1 (inferredBy_MotifSimilarity).	21	2029	ALG2;BDKRB2;CLN5;DERL1;ERP44;GOLGB1;KDELR2;P3H1;P4HA1;PLD3;PRDM2;RAB31;RCN1;SCAMP2;SERPINH1;SIL1;SSR1;TMED1;TMED3;TMEM165;TPST1
flyfactorsurvey__Ets21c_SANGER_5_FBgn0005660	3.58	0.0394	ERF; ETV3; ETV3L (inferredBy_Orthology).	ELK1; ELK3; ELK4; ERG; ETS1; ETS2; ETV1; ETV2; ETV4; ETV5; FEV; FLI1; GABPA (inferredBy_MotifSimilarity). ETV6; ETV7 (inferredBy_MotifSimilarity_n_Orthology).	33	3512	B4GALT1;BCL6;C18orf32;C6orf89;CHID1;CLN5;DPM3;ERP44;GABARAPL2;ITM2C;LMAN2;LMBR1L;NCSTN;ORMDL1;PGAP3;PIGT;POFUT2;PRDM2;RER1;SDF2;SERPINH1;SLC35C2;SLC50A1;STIM1;STX16;SULF2;TMED10;TMEM59;TNFRSF1A;WIPI1;YIF1B;YIPF3;YIPF4
taipale_tf_pairs__ELK1_EOMES_RSCGGAANNAGGYGYNA_CAP_repr	3.57	0.0393	ELK1; EOMES (directAnnotation).		7	300	ADAMTS9;BCL6;C6orf89;NCSTN;RER1;SSR4;TMEM59
transfac_pro__M07693	3.57	0.0393	XBP1 (inferredBy_Orthology).	ATF6; ATF6B; CREB3; CREB3L1; CREB3L4 (inferredBy_MotifSimilarity). CREB3L2 (inferredBy_MotifSimilarity_n_Orthology).	31	1904	ABCA4;BCL6;CHID1;CPE;DPM3;ERP44;GOLGB1;HM13;ITM2B;KDELR1;KDELR2;LAPTM4A;MYDGF;P3H1;P4HA1;P4HA2;PLD3;PPIB;PRDM2;PTCH1;RPN1;SDF4;SERPINH1;SIL1;SLC35B2;SSR1;SSR4;SULF2;TMEM165;TNFRSF1A;TPD52
elemento__ACGTGGC	3.56	0.0392		CREB3L1; CREB3L2 (inferredBy_MotifSimilarity).	53	4997	ABCA8;ARSG;BCL6;BDKRB2;CHID1;CLN5;DRAM2;EMC3;ERP44;GABARAPL2;GANAB;GOLGB1;GSTM2;H6PD;HM13;HSD11B1;ITM2B;KDELR2;LAPTM4A;MAN1A1;MAP3K5;MYDGF;ORMDL3;OSTC;P3H1;P4HA1;P4HA2;PPIB;PTGS1;RCN1;RCN3;RPN1;RPN2;SCAMP2;SDF4;SERPINH1;SIL1;SLC35B2;SLC35C2;SLC38A10;SPCS1;SSR1;SULF2;TBC1D20;TGFBI;TMEM165;TMEM258;TNFRSF1A;TPD52;VKORC1;WIPI1;YIF1B;ZDHHC9
hocomoco__ZN143_HUMAN.H11MO.0.A	3.55	0.0392	ZNF143 (directAnnotation).	EGR1; ETS1; HCFC1; SETDB1; SIX5; SMARCC2; STAT5A; STAT5B; THAP11; ZNF76 (inferredBy_MotifSimilarity). TBX2 (inferredBy_MotifSimilarity_n_Orthology).	31	2560	CHID1;CKAP4;CLN5;DERL1;DPM3;EDEM2;ERP44;GPR108;HSD11B1;LMAN2;LMAN2L;LRPAP1;ORMDL3;OSTC;PEMT;PGAP3;PNPLA6;PPIB;RCN3;SLC37A3;SLC38A10;SULF2;TMED9;TMEM129;TMEM147;TMEM165;TMEM59;TRIM23;TXNDC12;VKORC1;YIF1B
transfac_pro__M01752	3.55	0.0391	ERG (directAnnotation).	BCLAF1; ELF1; ELK1; ELK3; ELK4; ERF; ETS1; ETS2; ETV1; ETV2; ETV3; ETV4; ETV5; FEV; FLI1; GABPA; GABPB1; SRF (inferredBy_MotifSimilarity). ELF2; ELF4; ETV3L; ETV6; ETV7 (inferredBy_MotifSimilarity_n_Orthology).	11	492	C6orf89;GABARAPL2;ITM2C;LMAN2;NCSTN;PIGT;RER1;SLC35C2;TMEM59;TNFRSF1A;YIPF3
taipale_cyt_meth__ELK1_NACCGGAAGTN_eDBD	3.54	0.0391	ELK1 (directAnnotation).	BCLAF1; EGR1; ELF1; ELF2; ELK3; ELK4; ERF; ERG; ETS1; ETS2; ETV1; ETV2; ETV3; ETV4; ETV5; FEV; FLI1; GABPA; GABPB1; POLR2A; SRF (inferredBy_MotifSimilarity). ETV3L; ETV6; ETV7 (inferredBy_MotifSimilarity_n_Orthology).	10	567	C6orf89;GABARAPL2;ITM2C;LEPROT;LMAN2;NCSTN;SDF2;SLC35C2;TMEM59;YIPF3
cisbp__M5326	3.53	0.039	CREB3L1 (directAnnotation).	ATF6B; CREB3; CREB3L4 (inferredBy_MotifSimilarity). ATF6; CLOCK; CREB3L2; MAX; MNT (inferredBy_MotifSimilarity_n_Orthology).	27	2487	ABCA8;BCL6;BDKRB2;CHID1;FAM20A;FKBP10;MAN1A1;ORMDL3;P3H1;P4HA1;P4HA2;PEMT;PPIB;PTCH1;RAB31;RER1;SDF4;SERPINH1;SIL1;SLC35C2;SLC38A10;STX16;SULF2;TGFBI;TM9SF4;WIPI1;ZDHHC9
dbcorrdb__GABPA__ENCSR000BLO_1__m1	3.53	0.039	GABPA (directAnnotation).	BCLAF1; CREB1; E2F4; E2F6; EGR1; ELF1; ELF2; ELF4; ELK1; ELK3; ELK4; ERF; ERG; ESRRA; ETS1; ETS2; ETV1; ETV2; ETV3; ETV4; ETV5; ETV6; EZH2; FEV; FLI1; FOXP2; GABPB1; HCFC1; IRF1; KDM5A; KDM5B; MAX; MXI1; MYC; NR2C2; PHF8; PML; POLR2A; RBBP5; RELA; SIN3A; SMARCA4; SREBF1; SREBF2; SRF; SUPT20H; TAF1; UBTF; XRCC4; ZMIZ1; ZNF143; ZNF274 (inferredBy_MotifSimilarity). ETV3L; ETV7 (inferredBy_MotifSimil…	28	2681	ADAMTS9;BCL6;C18orf32;C6orf89;CHID1;ERP44;FGFR4;GABARAPL2;HM13;HSD11B1;ITM2C;KIAA0319L;LEPROT;LMAN2;NCSTN;PGAP3;PIGT;POFUT2;PTCH1;PTGS1;RER1;SDF2;SLC35C2;SLC38A10;STIM1;SULF2;TGOLN2;TNFRSF1A
cisbp__M1935	3.52	0.0389	NR3C1 (inferredBy_Orthology).	AR; FOXA1; NR3C2; PGR (inferredBy_MotifSimilarity). HSF1; HSF2; HSF4 (inferredBy_MotifSimilarity_n_Orthology).	6	190	B4GALT1;BCL6;LTBR;NOMO2;RCN1;SLC30A1
dbcorrdb__SIX5__ENCSR000BGX_1__m1	3.49	0.0387	SIX5 (directAnnotation).	EGR1; ETS1; HCFC1; SETDB1; SMARCC2; THAP11; ZNF143; ZNF76 (inferredBy_MotifSimilarity). TBX2 (inferredBy_MotifSimilarity_n_Orthology).	30	2493	CHID1;CKAP4;CLN5;DERL1;DPM3;EDEM2;ERP44;GPR108;LMAN2;LMAN2L;LRPAP1;ORMDL3;PEMT;PGAP3;PLD3;PNPLA6;PPIB;RCN3;SLC37A3;SLC38A10;SULF2;TMED9;TMEM129;TMEM147;TMEM165;TMEM59;TRIM23;TXNDC12;VKORC1;YIF1B
homer__AACTACAATTCCCAGAATGC_GFY-Staf	3.47	0.0386		EGR1; ETS1; SETDB1; SIX5; SMARCC2; STAT5A; STAT5B; THAP11; ZNF143; ZNF76 (inferredBy_MotifSimilarity). TBX2 (inferredBy_MotifSimilarity_n_Orthology).	30	2374	B4GALT3;CHID1;CLN5;DERL1;DPM3;EDEM2;ERP44;GPR108;LMAN2;LMAN2L;LRPAP1;ORMDL3;OSTC;PEMT;PLD3;PNPLA6;PPIB;PRDM2;RCN3;SLC37A3;SLC38A10;TMED9;TMEM129;TMEM147;TMEM165;TMEM59;TRIM23;TXNDC12;VKORC1;YIF1B
transfac_pro__M01928	3.47	0.0385			42	4829	ADAMTS9;B4GALT1;B4GALT3;BCL6;C18orf32;C6orf89;CHID1;CHST2;DPM3;DRAM2;EDEM2;GABARAPL2;GLB1;GOLGB1;H6PD;ITM2C;KDELR1;LMAN2;NCSTN;PCSK5;PIGT;PNPLA6;POFUT2;PRDM2;PTCH1;RER1;SDF2;SDF4;SERPINH1;SLC30A1;SLC35C2;SLC38A10;SLC50A1;STIM1;STX16;SULF2;TGOLN2;TM9SF4;TMEM129;UBAC2;YIPF3;ZDHHC9
jaspar__MA0311.1	3.46	0.0385			42	4862	ADAMTS9;B4GALT1;B4GALT3;BCL6;C18orf32;C6orf89;CHID1;CHST2;DPM3;DRAM2;EDEM2;GABARAPL2;GLB1;GOLGB1;H6PD;ITM2C;KDELR1;LMAN2;NCSTN;PCSK5;PIGT;PNPLA6;POFUT2;PRDM2;PTCH1;RER1;SDF2;SDF4;SERPINH1;SLC30A1;SLC35C2;SLC38A10;SLC50A1;STIM1;STX16;SULF2;TGOLN2;TM9SF4;TMEM129;UBAC2;YIPF3;ZDHHC9
taipale_cyt_meth__ETV4_NRCCGGAAGTN_FL	3.45	0.0384	ETV4 (directAnnotation).	BCLAF1; ELF1; ELK1; ELK3; ELK4; ERF; ERG; ETS1; ETS2; ETV1; ETV2; ETV3; ETV5; FEV; FLI1; GABPA; GABPB1; SRF (inferredBy_MotifSimilarity). ETV3L; ETV6; ETV7 (inferredBy_MotifSimilarity_n_Orthology).	32	3671	ADAMTS9;BCL6;C18orf32;C6orf89;CHID1;EMC7;GABARAPL2;H6PD;ITM2C;KIAA0319L;LEPROT;LMAN2;NCSTN;PGAP3;PIGT;POFUT2;PRDM2;RER1;SDF2;SERPINH1;SLC35B2;SLC35C2;SLC38A10;STIM1;SULF2;TM9SF4;TMED10;TMEM59;TNFRSF1A;YIF1B;YIPF3;YIPF4
transfac_pro__M00367	3.45	0.0384		ATF6B; CREB3; CREB3L1; CREB3L4; USF1; USF2 (inferredBy_MotifSimilarity). ATF6; CLOCK; CREB3L2 (inferredBy_MotifSimilarity_n_Orthology).	32	2545	BCL6;BDKRB2;CHID1;FKBP10;GOLGB1;HSD11B1;KDELR2;MAN1A1;MYDGF;ORMDL3;P3H1;P4HA1;P4HA2;PLD3;PRDM2;PTCH1;PTGS1;RAB31;RCN1;SCAMP2;SDF4;SERPINH1;SLC35B2;SLC35C2;SLC38A10;SSR1;SSR4;SULF2;TGFBI;TM9SF4;TPD52;ZDHHC9
taipale_cyt_meth__CREB3L1_TGCCACGTGGCA_FL	3.45	0.0384	CREB3L1 (directAnnotation).	ATF6B; CREB3; CREB3L4 (inferredBy_MotifSimilarity). ATF6; CLOCK; CREB3L2; MAX; MNT (inferredBy_MotifSimilarity_n_Orthology).	30	3062	ABCA8;BCL6;BDKRB2;CHID1;GANAB;HSD11B1;LAPTM4A;ORMDL3;P3H1;P4HA1;P4HA2;PEMT;PPIB;PTCH1;RAB31;RCN1;RER1;SDF4;SERPINH1;SLC35C2;SLC38A10;STX16;SULF2;TGFBI;TM9SF4;TMEM165;TMEM258;TMTC4;WIPI1;ZDHHC9
dbcorrdb__POLR2A__ENCSR000DMN_1__m1	3.44	0.0383	POLR2A (directAnnotation).	EZH2; GABPA; MXI1; PHF8; TAF1 (inferredBy_MotifSimilarity). FLI1 (inferredBy_MotifSimilarity_n_Orthology).	18	1546	ADAMTS9;B4GALT2;B4GALT3;BCL6;C6orf89;GABARAPL2;ITM2C;P4HA1;PIGT;PTCH1;SDF2;SLC35C2;SLC38A10;STIM1;STX16;SULF2;TM9SF4;TMED10
cisbp__M4618	3.44	0.0383	ETS1 (directAnnotation).	EGR1; HCFC1; SETDB1; SIX5; SMARCC2; THAP11; ZNF143; ZNF76 (inferredBy_MotifSimilarity). TBX2 (inferredBy_MotifSimilarity_n_Orthology).	34	2874	ARSG;CHID1;CKAP4;DERL1;DPM3;EDEM2;ERP44;GPR108;HSD11B1;LMAN2;LMAN2L;LRPAP1;ORMDL3;OSTC;PEMT;PGAP3;PNPLA6;PPIB;PRDM2;RCN3;SLC37A3;SLC38A10;STIM1;SULF2;TMED9;TMEM129;TMEM147;TMEM165;TMEM59;TRIM23;TXNDC12;VKORC1;YIF1B;ZDHHC9
transfac_pro__M00967	3.43	0.0383	HNF4A; HNF4G; NR2F1; NR2F2 (directAnnotation).		9	562	B4GALT3;CLN5;FAM20A;HSD11B1;KDELR1;P4HA2;SIL1;SSR4;SULF2
taipale_cyt_meth__ETV4_NRCCGGAAGTN_eDBD	3.43	0.0382	ETV4 (directAnnotation).	BCLAF1; ELF1; ELK1; ELK3; ELK4; ERF; ERG; ETS1; ETS2; ETV1; ETV2; ETV3; ETV5; FEV; FLI1; GABPA; GABPB1; POLR2A; SRF (inferredBy_MotifSimilarity). ETV3L; ETV6; ETV7 (inferredBy_MotifSimilarity_n_Orthology).	28	3114	ADAMTS9;C6orf89;CHID1;EMC7;GABARAPL2;ITM2C;LEPROT;LMAN2;NCSTN;PGAP3;PIGT;POFUT2;PRDM2;RER1;SDF2;SERPINH1;SLC35B2;SLC35C2;SLC38A10;STIM1;SULF2;TM9SF4;TMED10;TMEM59;TNFRSF1A;YIF1B;YIPF3;YIPF4
jaspar__MA0556.1	3.42	0.0382		MEF2A; MEF2B; MEF2C (inferredBy_MotifSimilarity).	9	610	B4GALT3;EDEM2;ORMDL3;OSTC;PRDM2;PTCH1;SERPINH1;STIM1;VKORC1
cisbp__M6135	3.42	0.0382	TBX2 (inferredBy_Orthology).	EGR1; ETS1; SETDB1; SIX5; SMARCC2; STAT5A; STAT5B; THAP11; ZNF143; ZNF76 (inferredBy_MotifSimilarity).	29	2477	CHID1;CLN5;DERL1;DPM3;EDEM2;ERP44;GPR108;HSD11B1;ITM2B;LMAN2;LMAN2L;LRPAP1;ORMDL3;OSTC;PEMT;PNPLA6;PPIB;RCN3;SLC37A3;SLC38A10;STIM1;TMED9;TMEM129;TMEM147;TMEM165;TMEM59;TRIM23;VKORC1;YIF1B
taipale_tf_pairs__ELK1_HOXA1_RCCGGAAGTAATTA_HT	3.42	0.0382	ELK1; HOXA1 (directAnnotation).		7	313	ADAMTS9;C6orf89;ITM2C;LMAN2;PIGT;SLC35C2;TMED10
transfac_pro__M08812	3.42	0.0382			15	1042	GOLGB1;LAPTM4A;MAN1A1;P3H1;P4HA1;PPIB;PRDM2;PTCH1;RCN1;SDF4;SERPINH1;SPCS1;STX16;SULF2;WIPI1
cisbp__M5327	3.41	0.0381	CREB3L1 (directAnnotation).	ATF6B; CREB3; CREB3L4 (inferredBy_MotifSimilarity). ATF6; CLOCK; CREB3L2 (inferredBy_MotifSimilarity_n_Orthology).	25	2220	ABCA8;BCL6;BDKRB2;CHID1;FAM20A;FKBP10;HSD11B1;MAN1A1;ORMDL3;P3H1;P4HA2;PEMT;PPIB;PTCH1;PTGS1;RAB31;RER1;SDF4;SERPINH1;SIL1;SLC35C2;SULF2;TGFBI;TM9SF4;WIPI1
transfac_pro__M05435	3.41	0.0381	ZIC5 (directAnnotation).	ZIC4 (inferredBy_MotifSimilarity).	42	4246	ABCA4;ABCA8;ARSG;B4GALT1;B4GALT2;C6orf89;CHID1;CKAP4;CLN5;CPE;DDRGK1;DERL1;DNASE1L1;EDEM2;EMC3;GSTM2;ITM2C;KDELR2;LMAN2;LMBR1L;LRPAP1;LTBR;MR1;ORMDL1;P3H1;P4HA1;P4HA2;PEMT;PGAP3;SERPINH1;SLC30A1;SLC35C2;STX16;TGM2;TMED3;TMEM129;TMEM165;TMEM258;TPD52;UBAC2;ZDHHC9;ZFYVE27
taipale_cyt_meth__ELK3_ACCGGAAGTN_FL	3.4	0.038	ELK3 (directAnnotation).	BCLAF1; EGR1; ELF1; ELF2; ELK1; ELK4; ERF; ERG; ETS1; ETS2; ETV1; ETV2; ETV3; ETV4; ETV5; ETV6; FEV; FLI1; GABPA; GABPB1; SRF; TAF1 (inferredBy_MotifSimilarity). ETV3L; ETV7 (inferredBy_MotifSimilarity_n_Orthology).	35	3988	ADAMTS9;C18orf32;C6orf89;CHID1;EDEM2;EMC7;ERP44;GABARAPL2;HSD11B1;ITM2C;LEPROT;LMAN2;NCSTN;P3H1;P4HA2;PGAP3;PIGT;POFUT2;PRDM2;RER1;SDF2;SERPINH1;SLC35B2;SLC35C2;SLC38A10;SLC50A1;STIM1;SULF2;TM9SF4;TMED10;TMEM59;TNFRSF1A;YIF1B;YIPF3;YIPF4
taipale__CREB3L1_full_TGCCACGTGGCA	3.4	0.038	CREB3L1 (directAnnotation).	ATF6B; CREB3; CREB3L4 (inferredBy_MotifSimilarity). ATF6; CLOCK; CREB3L2 (inferredBy_MotifSimilarity_n_Orthology).	25	2178	ABCA8;BCL6;BDKRB2;CHID1;FAM20A;FKBP10;HSD11B1;MAN1A1;ORMDL3;P3H1;P4HA2;PEMT;PPIB;PTCH1;PTGS1;RAB31;RER1;SDF4;SERPINH1;SIL1;SLC35C2;SULF2;TGFBI;TM9SF4;WIPI1
hocomoco__GCR_MOUSE.H11MO.0.A	3.4	0.038		AR; FOXA1; NR3C1; NR3C2; PGR (inferredBy_MotifSimilarity). HSF1; HSF2; HSF4 (inferredBy_MotifSimilarity_n_Orthology).	6	186	B4GALT1;BCL6;LTBR;NOMO2;RCN1;SLC30A1
cisbp__M2315	3.4	0.038	STAT4 (inferredBy_Orthology).	BCL6; STAT1; STAT2; STAT3; STAT5A; STAT5B; STAT6 (inferredBy_MotifSimilarity). IL21 (inferredBy_MotifSimilarity_n_Orthology).	9	580	BCL6;CD14;CLN8;HSD11B1;LMAN2;PEMT;SLC50A1;SULF2;TNFRSF1A
scertf__harbison.NDD1	3.39	0.0379		SRF (inferredBy_MotifSimilarity_n_Orthology).	9	485	BCL6;CHST2;EDEM2;EXT2;FAM20A;HSD11B1;ITM2C;STIM1;SULF2
factorbook__STAT1	3.39	0.0379	STAT1; STAT3 (directAnnotation).	ETV7; STAT2; STAT4; STAT5A; STAT5B; STAT6 (inferredBy_MotifSimilarity). IL21 (inferredBy_MotifSimilarity_n_Orthology).	7	276	B4GALT3;BCL6;HSD11B1;LMAN2;PEMT;SLC50A1;TNFRSF1A
transfac_pro__M05286	3.39	0.0379			20	1810	ADPGK;ALG2;ARSG;BCL6;C6orf89;CHST2;CRTAP;FAM20A;FKBP10;H6PD;LMBR1L;LPCAT3;MYDGF;PCSK5;POFUT2;PPT1;PTCH1;SIL1;TMEM165;TMEM258
transfac_pro__M05266	3.39	0.0379			21	1916	ADPGK;ALG2;ARHGAP21;BCL6;BDKRB2;C6orf89;CHST2;CRTAP;FKBP10;H6PD;HSD11B1;LAPTM4A;LMBR1L;LPCAT3;MYDGF;PCSK5;PPT1;PTCH1;SIL1;TMEM165;TMEM258
taipale_cyt_meth__FEV_NACCGGAAGTN_eDBD	3.38	0.0379	FEV (directAnnotation).	BCLAF1; EGR1; ELF1; ELF2; ELF4; ELK1; ELK3; ELK4; ERF; ERG; ETS1; ETS2; ETV1; ETV2; ETV3; ETV4; ETV5; ETV6; FLI1; GABPA; GABPB1; POLR2A; SRF; TAF1 (inferredBy_MotifSimilarity). ETV3L; ETV7 (inferredBy_MotifSimilarity_n_Orthology).	15	1243	ADAMTS9;C6orf89;CHID1;GABARAPL2;ITM2C;LMAN2;NCSTN;PIGT;RER1;SDF2;SLC35C2;SLC38A10;TMEM59;TNFRSF1A;YIPF3
hocomoco__ZNF76_HUMAN.H11MO.0.C	3.38	0.0379	ZNF76 (directAnnotation).	EGR1; ETS1; SETDB1; SIX5; SMARCC2; THAP11; ZNF143 (inferredBy_MotifSimilarity). TBX2 (inferredBy_MotifSimilarity_n_Orthology).	39	4172	B4GALT3;BCL6;BDKRB2;CHID1;CHST2;CKAP4;CLN5;DERL1;DPM3;DRAM2;EDEM2;ERP44;GPR108;HSD11B1;LMAN2;LMAN2L;LRPAP1;ORMDL3;OSTC;PEMT;PGAP3;PNPLA6;PPIB;PRDM2;RCN3;SIL1;SLC30A1;SLC37A3;SLC38A10;SULF2;TGFBI;TM9SF4;TMED9;TMEM129;TMEM147;TMEM59;TRIM23;VKORC1;YIF1B
jaspar__MA0518.1	3.37	0.0378		BCL6; STAT1; STAT2; STAT3; STAT4; STAT5A; STAT5B; STAT6 (inferredBy_MotifSimilarity). IL21 (inferredBy_MotifSimilarity_n_Orthology).	5	160	BCL6;HSD11B1;LMAN2;SLC50A1;TNFRSF1A
cisbp__M5210	3.36	0.0377	SP6; SP7; SP8; SP9 (inferredBy_Orthology).	FOS; IRF1; KLF12; KLF13; KLF14; KLF15; KLF16; KLF2; KLF3; KLF4; KLF5; KLF6; KLF9; NFYA; NFYB; PBX3; SP1; SP2; SP3; SP4; STAT1 (inferredBy_MotifSimilarity). E2F4; KLF10; KLF11; KLF17; KLF18; KLF7; KLF8 (inferredBy_MotifSimilarity_n_Orthology).	21	2055	ABCA7;BCL6;DDRGK1;FGFR4;GABARAPL2;GPR108;HSD11B1;LAPTM4A;NOMO2;OSTC;PGAP3;PLD3;PTCH1;RCN3;SARAF;SIL1;SLC30A1;TECR;TMED1;WIPI1;YIF1B
taipale_cyt_meth__CREB3L1_NTGCCACGYGTACN_eDBD_meth	3.35	0.0376	CREB3L1 (directAnnotation).	CREB3 (inferredBy_MotifSimilarity).	11	732	B4GALT2;FKBP10;P3H1;P4HA1;PEMT;RAB31;SDF4;SULF2;TGFBI;YIF1A;ZDHHC9
elemento__CGGAAGC	3.35	0.0376			10	745	C6orf89;GABARAPL2;HSD11B1;LEPROT;LMAN2;MPPE1;NCSTN;PTCH1;SDF2;SLC35C2
homer__AACCGGAAGT_ETS	3.34	0.0376		BCLAF1; ELF1; ELF2; ELF4; ELF5; ELK1; ELK3; ELK4; EP300; ERF; ERG; ETS1; ETS2; ETV1; ETV2; ETV3; ETV4; ETV5; FEV; FLI1; GABPA; GABPB1; SRF (inferredBy_MotifSimilarity). ETV3L; ETV6; ETV7 (inferredBy_MotifSimilarity_n_Orthology).	24	2165	ADAMTS9;C6orf89;CHID1;EMC7;ERP44;GABARAPL2;HM13;ITM2C;LMAN2;NCSTN;PIGT;POFUT2;RER1;SDF2;SLC35B2;SLC35C2;SLC38A10;STIM1;TM9SF4;TMED10;TMEM59;TNFRSF1A;YIPF3;YIPF4
taipale__Creb3l2_DBD_TGCCACGTGGCA	3.34	0.0375	CREB3L2 (inferredBy_Orthology).	ATF6B; CREB3; CREB3L1; CREB3L4 (inferredBy_MotifSimilarity). ATF6; CLOCK (inferredBy_MotifSimilarity_n_Orthology).	25	1861	ABCA8;BCL6;BDKRB2;CHID1;FAM20A;FKBP10;MAN1A1;P3H1;P4HA2;PEMT;PRDM2;PTCH1;PTGS1;RAB31;RCN1;RER1;SDF4;SERPINH1;SLC35B2;SLC35C2;SULF2;TGFBI;TM9SF4;UBAC2;WIPI1
cisbp__M1254	3.33	0.0375			6	221	ARSG;CLN5;LMBR1L;LPCAT3;P4HA2;SULF2
predrem__nrMotif1691	3.33	0.0375			31	3756	ADAMTS9;ARSG;ATP8A1;B4GALT3;BCL6;FGFR4;H6PD;HSD11B1;LEPROT;LMBR1L;MAN1A1;ORMDL3;P4HA1;P4HA2;PCSK5;PEMT;PLD3;PLEKHA3;PTCH1;PTGS1;SERPINH1;SIL1;SLC35C2;STIM1;SULF2;TGOLN2;TMCO1;TMED10;TPD52;YIF1B;ZDHHC9
jaspar__MA0290.1	3.33	0.0375			19	1767	ADPGK;ALG2;BCL6;C6orf89;CHST2;CRTAP;FKBP10;H6PD;KIAA0319L;LMBR1L;LPCAT3;MYDGF;PCSK5;PPT1;PTCH1;SIL1;SLC38A10;TMEM165;TMEM258
cisbp__M5997	3.32	0.0374	CREB3L2 (inferredBy_Orthology).	ATF6B; CREB3; CREB3L1; CREB3L4 (inferredBy_MotifSimilarity). ATF6; CLOCK (inferredBy_MotifSimilarity_n_Orthology).	24	1908	ABCA8;BCL6;BDKRB2;CHID1;FAM20A;FKBP10;MAN1A1;ORMDL3;P3H1;P4HA2;PEMT;PRDM2;PTCH1;PTGS1;RAB31;RER1;SDF4;SERPINH1;SIL1;SLC35B2;SLC35C2;SULF2;UBAC2;WIPI1
hocomoco__GCR_HUMAN.H11MO.0.A	3.31	0.0374	NR3C1 (directAnnotation).	AR; FOXA1; NR3C2; PGR (inferredBy_MotifSimilarity). HSF1; HSF2; HSF4 (inferredBy_MotifSimilarity_n_Orthology).	38	4893	ARSG;B4GALT1;BCL6;CHID1;CKAP4;CLN5;CPE;DRAM2;EMC3;GPR108;HSD11B1;ITM2B;KIAA0319L;LMAN2;LTBR;MAN1A1;NOMO2;ORMDL3;P4HA2;PCSK5;PEMT;PGAP3;PRDM2;PTGS1;RAB31;RCN1;SCAMP2;SLC30A1;SLC35C2;SMO;STIM1;STX16;SULF2;TGM2;TMED10;TMEM129;TNFRSF1A;UBAC2
homer__AACCGGAAGT_ELF1	3.31	0.0373	ELF1 (directAnnotation).	BCLAF1; EHF; ELF2; ELF3; ELF4; ELF5; ELK1; ELK3; ELK4; EP300; ERG; ETS2; ETV1; ETV4; ETV6; FEV; FLI1; GABPA; GABPB1; SRF (inferredBy_MotifSimilarity). ERF; ETS1; ETV3; ETV3L; ETV5; ETV7 (inferredBy_MotifSimilarity_n_Orthology).	19	1341	ADAMTS9;C6orf89;CHID1;EMC7;ERP44;GABARAPL2;ITM2C;LMAN2;NCSTN;PIGT;POFUT2;RER1;SDF2;SLC35C2;SLC38A10;TMEM59;TNFRSF1A;YIPF3;YIPF4
transfac_pro__M05877	3.3	0.0373	ZNF467 (inferredBy_Orthology).		49	4962	ABCA7;ATP8A1;B4GAT1;BDKRB2;CD14;CHID1;CLN5;CPE;CRTAP;DRAM2;EXT2;FAM20A;FGFR4;FKBP10;GSTM2;H6PD;KDELR1;LEPROT;LMAN2;LTBR;MAN1A1;NOMO2;ORMDL1;ORMDL3;PCSK5;PEMT;PGAP3;PTCH1;RAB31;RCN3;SARAF;SIL1;SLC30A1;SLC35C2;SLC37A3;SSR1;STIM1;SUMF2;TECR;TGFBI;TGM2;TM9SF4;TMED9;TMEM59;TNFRSF1A;TRIM23;TXNDC12;YIF1B;YIPF4
flyfactorsurvey__Sp1_SOLEXA_2.5_FBgn0020378	3.3	0.0372	SP6; SP7; SP8; SP9 (inferredBy_Orthology).	FOS; IRF1; KLF12; KLF13; KLF14; KLF15; KLF16; KLF2; KLF3; KLF4; KLF5; KLF6; KLF9; NFYA; NFYB; PBX3; SP1; SP2; SP3; SP4; STAT1 (inferredBy_MotifSimilarity). E2F4; KLF10; KLF11; KLF17; KLF18; KLF7; KLF8 (inferredBy_MotifSimilarity_n_Orthology).	20	1850	ABCA7;BCL6;DDRGK1;FGFR4;GABARAPL2;GPR108;HSD11B1;LAPTM4A;NOMO2;OSTC;PGAP3;PLD3;PTCH1;RCN3;SARAF;SLC30A1;TECR;TMED1;WIPI1;YIF1B
transfac_pro__M05206	3.29	0.0372			19	1778	ADPGK;ALG2;BCL6;C6orf89;CHST2;CRTAP;FKBP10;H6PD;LMBR1L;LPCAT3;MYDGF;PCSK5;PPT1;PRDM2;PTCH1;SIL1;TMEM165;TMEM258;TRIM23
taipale_tf_pairs__FOXO1_ELK3_RCCGGAWGTKKW_CAP	3.29	0.0372	ELK3; FOXO1 (directAnnotation).		13	853	ADAMTS9;C6orf89;ITM2C;LMAN2;NCSTN;PTGS1;RER1;SLC35C2;SLC38A10;TMEM59;TNFRSF1A;YIPF3;YIPF4
taipale_cyt_meth__ELK3_NACCGGAAGTN_eDBD	3.29	0.0372	ELK3 (directAnnotation).	BCLAF1; EGR1; ELF1; ELF2; ELF4; ELF5; ELK1; ELK4; ERF; ERG; ETS1; ETS2; ETV1; ETV2; ETV3; ETV4; ETV5; ETV6; FEV; FLI1; GABPA; GABPB1; PML; POLR2A; SRF; TAF1 (inferredBy_MotifSimilarity). ETV3L; ETV7 (inferredBy_MotifSimilarity_n_Orthology).	19	1504	ADAMTS9;C18orf32;C6orf89;CHID1;EMC7;GABARAPL2;ITM2C;LEPROT;LMAN2;NCSTN;PIGT;RER1;SDF2;SLC35B2;SLC35C2;SLC38A10;TM9SF4;TMEM59;YIPF3
taipale_tf_pairs__ERF_FOXI1_RSCGGATGTTKWN_CAP_repr	3.29	0.0372	ERF; FOXI1 (directAnnotation).		11	708	ADAMTS9;B4GALT2;C6orf89;ITM2C;LMAN2;ORMDL3;PTGS1;SERPINH1;TMEM59;YIPF3;YIPF4
elemento__AGCGGAA	3.29	0.0372			9	456	ADAMTS9;ARHGAP21;BCL6;CHST2;CLN5;NCSTN;PTCH1;RER1;TM9SF4
taipale__BATF3_DBD_TGATGACGTCATCA	3.29	0.0371	BATF3 (directAnnotation).	ATF1; ATF2; ATF3; ATF4; ATF6; ATF6B; ATF7; BACH2; CREB1; CREB3; CREB3L4; CREB5; FOS; FOSB; FOSL1; FOSL2; JDP2; JUN; JUNB; JUND; MAF; MAFA; MAFF; MAFG; XBP1 (inferredBy_MotifSimilarity). CREB3L1; CREB3L2; CREM; NPDC1 (inferredBy_MotifSimilarity_n_Orthology).	6	240	BDKRB2;CHID1;EMC7;TGM2;TM9SF4;ZFYVE27
cisbp__M4548	3.29	0.0371	STAT3 (directAnnotation).	STAT1; STAT2; STAT4; STAT5A; STAT5B; STAT6 (inferredBy_MotifSimilarity). IL21 (inferredBy_MotifSimilarity_n_Orthology).	6	226	BCL6;HSD11B1;PEMT;SLC50A1;TNFRSF1A;TPD52
transfac_pro__M05644	3.28	0.0371	ZFY (directAnnotation).	ZFX (inferredBy_MotifSimilarity).	34	3443	ABCA4;ADAMTS9;B4GAT1;BCL6;BDKRB2;CD14;CHST2;CKAP4;CLN5;DNASE1L1;EXT2;FAM20A;FAM8A1;ITM2C;LAPTM4A;LDLR;MAN1B1;RCN1;RER1;RPN1;SCAP;SLC35C2;SSR4;STX16;TGFBI;TGOLN2;TM9SF4;TMED3;TMEM59;TMTC4;TNFRSF1A;TOR1B;YIF1A;YIF1B
transfac_pro__M06082	3.28	0.0371	ZNF716 (directAnnotation).		7	276	ADAMTS9;BCL6;EMC3;OS9;PCSK5;SERPINH1;STX16
transfac_pro__M00368	3.28	0.0371		ATF6B; CLOCK; CREB3; CREB3L1; CREB3L4; NPAS2 (inferredBy_MotifSimilarity). ATF6; CREB3L2 (inferredBy_MotifSimilarity_n_Orthology).	10	586	BCL6;FKBP10;GOLGB1;H6PD;HSD11B1;SDF4;SERPINH1;SULF2;TM9SF4;ZDHHC9
dbcorrdb__PML__ENCSR000BQM_1__m1	3.27	0.037	PML (directAnnotation).	BCLAF1; ELF1; ELF2; ELK1; ELK3; ELK4; ETS1; ETV1; ETV6; GABPA; GABPB1; GTF2F1; HCFC1; HDAC6; KDM5B; PHF8; POLR2A; RBBP5; RELA; SIN3A; TAF1; ZNF143 (inferredBy_MotifSimilarity). ERG; ETV2; FLI1 (inferredBy_MotifSimilarity_n_Orthology).	17	1476	ADAMTS9;BCL6;C6orf89;GABARAPL2;ITM2C;LMAN2;NCSTN;PIGT;PTCH1;RER1;SDF2;SLC35B2;SLC35C2;SLC38A10;SULF2;TGOLN2;YIPF3
dbcorrdb__SMARCC2__ENCSR000EDL_1__m1	3.26	0.0369	SMARCC2 (directAnnotation).	ATF3; ETS1; SIX5; THAP11; USF1; USF2; ZNF143 (inferredBy_MotifSimilarity).	21	1909	CLN5;DERL1;DPM3;ERP44;GPR108;HSD11B1;LMAN2;LRPAP1;ORMDL3;PEMT;PNPLA6;RCN3;SLC37A3;SULF2;TLR4;TM9SF4;TMEM129;TMEM59;TPD52;TRIM23;VKORC1
transfac_pro__M05213	3.26	0.0369		BRF1; BRF2; ESRRA; EZH2; HDAC2; MXI1; NELFE; RAD21; SMARCA4; SREBF1 (inferredBy_MotifSimilarity).	24	2150	ADPGK;ALG2;BCL6;C6orf89;CHST2;CRTAP;DPP7;FKBP10;H6PD;HSPB6;ITM2C;KDELR1;LMBR1L;LPCAT3;MAP3K5;MYDGF;P3H4;PCSK5;PPT1;PTCH1;SIL1;SLC26A11;TMEM165;TMEM258
taipale_cyt_meth__GABPA_NACCGGAAGTN_eDBD	3.25	0.0369	GABPA (directAnnotation).	BCLAF1; EGR1; ELF1; ELF2; ELF4; ELK1; ELK3; ELK4; ERF; ERG; ETS1; ETS2; ETV1; ETV2; ETV3; ETV4; ETV5; ETV6; FEV; FLI1; GABPB1; PML; POLR2A; SRF; TAF1 (inferredBy_MotifSimilarity). ETV3L; ETV7 (inferredBy_MotifSimilarity_n_Orthology).	13	950	ADAMTS9;C6orf89;GABARAPL2;ITM2C;LMAN2;NCSTN;PIGT;RER1;SLC35C2;SLC38A10;TMEM59;TNFRSF1A;YIPF3
factorbook__B-Box	3.25	0.0369	GTF3C2; POLR3A; POLR3G (directAnnotation).	BDP1; BRF1; HSF1; SREBF2 (inferredBy_MotifSimilarity).	5	120	B4GALT3;B4GAT1;CLN5;YIF1B;ZFYVE27
transfac_pro__M02060	3.24	0.0368	ELK3 (directAnnotation).	BCLAF1; ELF1; ELF5; ELK1; ELK4; ERF; ERG; ETS1; ETS2; ETV1; ETV2; ETV3; ETV4; ETV5; FEV; FLI1; GABPA; GABPB1; SRF (inferredBy_MotifSimilarity). ELF2; ETV3L; ETV6; ETV7 (inferredBy_MotifSimilarity_n_Orthology).	21	2007	ADAMTS9;C6orf89;CHID1;GABARAPL2;ITM2C;LMAN2;NCSTN;PIGT;RER1;SDF2;SLC35B2;SLC35C2;SLC38A10;SLC50A1;SULF2;TM9SF4;TMED10;TMEM59;TNFRSF1A;YIPF3;YIPF4
cisbp__M2349	3.23	0.0367		MEF2A; MEF2B; MEF2C (inferredBy_MotifSimilarity).	8	443	B4GALT3;EDEM2;OSTC;PRDM2;PTCH1;SERPINH1;STIM1;VKORC1
transfac_pro__M02059	3.23	0.0367	ELK1 (directAnnotation).	BCLAF1; ELF1; ELF5; ELK3; ELK4; ERF; ERG; ETS1; ETS2; ETV1; ETV2; ETV3; ETV4; ETV5; ETV6; FEV; FLI1; GABPA; GABPB1; SRF (inferredBy_MotifSimilarity). ELF2; ELF4; ETV3L; ETV7 (inferredBy_MotifSimilarity_n_Orthology).	41	4857	ADAMTS9;BCL6;C18orf32;C6orf89;CHID1;EDEM2;EMC7;ERP44;GABARAPL2;GOLGB1;H6PD;HSD11B1;ITM2B;ITM2C;LEPROT;LMAN2;MPPE1;NCSTN;P4HA2;PGAP3;PIGT;POFUT2;PRDM2;RER1;SDF2;SERPINH1;SLC30A1;SLC35B2;SLC35C2;SLC38A10;SLC50A1;STIM1;SULF2;TM9SF4;TMED10;TMEM59;TNFRSF1A;UBAC2;WIPI1;YIPF3;YIPF4
dbcorrdb__GABPA__ENCSR000BIW_1__m2	3.22	0.0366	GABPA (directAnnotation).	BCLAF1; BHLHE40; E2F6; EGR1; ELF1; ELK1; ELK4; ETS1; HCFC1; POLR2A; SIN3A; TAF1 (inferredBy_MotifSimilarity). FLI1 (inferredBy_MotifSimilarity_n_Orthology).	29	3083	ADAMTS9;ARHGAP21;B4GAT1;BCL6;C18orf32;C6orf89;DRAM2;ITM2C;LMAN2;PCSK5;PIGT;PRDM2;PTCH1;RER1;SDF2;SERPINH1;SLC30A1;SLC35C2;SLC38A10;STIM1;SULF2;TBXAS1;TGOLN2;TMED10;TMEM59;TNFRSF1A;YIF1A;YIPF3;ZDHHC9
transfac_pro__M05593	3.22	0.0366	ZNF143 (inferredBy_Orthology).		7	349	ADAMTS9;CHST2;HSD11B1;NOMO2;PTCH1;SLC30A1;SPCS1
cisbp__M4641	3.22	0.0366	STAT3 (directAnnotation).	ETV7; STAT1; STAT2; STAT4; STAT5A; STAT5B; STAT6 (inferredBy_MotifSimilarity). IL21 (inferredBy_MotifSimilarity_n_Orthology).	6	236	BCL6;HSD11B1;LMAN2;SLC50A1;TNFRSF1A;TPD52
yetfasco__YGL254W_69	3.21	0.0366	KLF17; KLF18 (inferredBy_Orthology).		17	1628	ADPGK;ALG2;BCL6;C6orf89;CHST2;CRTAP;FKBP10;H6PD;LMBR1L;LPCAT3;MYDGF;PCSK5;PPT1;PTCH1;SIL1;TMEM165;TMEM258
taipale_tf_pairs__FLI1_FOXI1_RCCGGATGTTKWY_CAP	3.21	0.0366	FLI1; FOXI1 (directAnnotation).		8	521	ITM2C;ORMDL3;PRDM2;PTGS1;TMEM59;YIF1A;YIPF3;YIPF4
cisbp__M5302	3.2	0.0365	BATF3 (directAnnotation).	ATF1; ATF2; ATF3; ATF4; ATF6; ATF6B; ATF7; BACH2; CREB1; CREB3; CREB3L4; CREB5; FOS; FOSB; FOSL1; FOSL2; JDP2; JUN; JUNB; JUND; MAF; MAFA; MAFF; MAFG; XBP1 (inferredBy_MotifSimilarity). CREB3L1; CREB3L2; CREM; NPDC1 (inferredBy_MotifSimilarity_n_Orthology).	6	206	BDKRB2;CHID1;EMC7;TGM2;TM9SF4;ZFYVE27
dbcorrdb__TBP__ENCSR000ECB_1__m4	3.2	0.0365	TBP (directAnnotation).	POLR3G (inferredBy_MotifSimilarity).	19	1715	ADAMTS9;BCL6;CLN5;DPP7;EMC3;H6PD;MAP3K5;ORMDL1;PRDM2;PTCH1;SCAMP2;SMO;STIM1;SULF2;TGOLN2;TMED10;TMED3;YIF1A;YIF1B
dbcorrdb__ELK4__ENCSR000EVI_1__m1	3.2	0.0365	ELK4 (directAnnotation).	BCLAF1; BRF1; CTCF; E2F4; E2F6; EGR1; ELF1; ELF2; ELF4; ELK1; ELK3; ERF; ERG; ETS1; ETS2; ETV1; ETV2; ETV3; ETV4; ETV5; EZH2; FEV; FLI1; GABPA; GABPB1; HCFC1; HDAC2; MAX; MAZ; MXI1; MYC; NELFE; PHF8; PML; POLR2A; RBBP5; SIN3A; SMARCA4; SREBF1; SRF; TAF1; XRCC4; ZMIZ1; ZNF143 (inferredBy_MotifSimilarity). ETV3L; ETV6; ETV7 (inferredBy_MotifSimilarity_n_Orthology).	27	1982	ADAMTS9;BCL6;C18orf32;C6orf89;CHID1;ERP44;GABARAPL2;ITM2C;KIAA0319L;LEPROT;LMAN2;NCSTN;PGAP3;PIGT;PTCH1;RER1;SDF2;SERPINH1;SLC35C2;SLC38A10;STIM1;TGOLN2;TM9SF4;TMED10;TMEM129;TNFRSF1A;YIPF3
taipale_cyt_meth__HNF4A_NRGTCCAAAGGTCRN_eDBD_meth_repr	3.19	0.0364	HNF4A (directAnnotation).	HNF4G; NR2C1; NR2C2; NR2F1; NR2F2; NR2F6; PPARD; PPARG; RARA; RARB; RARG; RXRA; RXRB; RXRG; THRB (inferredBy_MotifSimilarity). NR4A2 (inferredBy_MotifSimilarity_n_Orthology).	11	721	ADPGK;ELOVL3;MAN1A1;OS9;RER1;SMO;SULF2;TBXAS1;TECR;TOR1B;VKORC1
dbcorrdb__POLR2A__ENCSR000EXO_1__m1	3.18	0.0364	POLR2A (directAnnotation).	ELF1; ETS1; GABPA; HCFC1; MXI1; PHF8; PML; TAF1 (inferredBy_MotifSimilarity).	7	331	BCL6;NCSTN;PRDM2;PTCH1;SLC35C2;SLC38A10;TGOLN2
dbcorrdb__ETS1__ENCSR000BKQ_1__m1	3.17	0.0363	ETS1 (directAnnotation).	EGR1; SETDB1; SIX5; SMARCC2; THAP11; ZNF143; ZNF76 (inferredBy_MotifSimilarity). TBX2 (inferredBy_MotifSimilarity_n_Orthology).	35	3787	ADAMTS9;BCL6;CHID1;CHST2;CLN5;DERL1;DPM3;EDEM2;ERP44;FGFR4;GPR108;HSD11B1;ITM2B;LMAN2;LMBR1L;LRPAP1;ORMDL3;PEMT;PNPLA6;RCN3;SDF2;SIL1;SLC37A3;SLC38A10;STIM1;SULF2;TGFBI;TM9SF4;TMED10;TMEM129;TMEM147;TMEM59;TRIM23;VKORC1;YIF1B
dbcorrdb__POLR2A__ENCSR000EXX_1__m1	3.17	0.0363	POLR2A (directAnnotation).	BCLAF1; ELF1; ELK4; ETS1; GABPA; GTF2F1; HCFC1; MXI1; NRF1; PHF8; PML; RBBP5; SIN3A; TAF1; ZNF143 (inferredBy_MotifSimilarity).	16	1319	ADAMTS9;BCL6;C18orf32;GABARAPL2;ITM2C;LMAN2;NCSTN;PRDM2;PTCH1;RER1;SDF4;SLC35C2;SLC38A10;TECR;TGOLN2;UBAC2
dbcorrdb__SIX5__ENCSR000BRL_1__m1	3.17	0.0363	SIX5 (directAnnotation).	EGR1; ETS1; HCFC1; SETDB1; SMARCC2; THAP11; ZNF143; ZNF76 (inferredBy_MotifSimilarity). TBX2 (inferredBy_MotifSimilarity_n_Orthology).	37	3674	BCL6;CHID1;CKAP4;CLN5;DERL1;DPM3;EDEM2;ERP44;GPR108;HSD11B1;LMAN2;LMAN2L;LRPAP1;LTBR;ORMDL3;OSTC;P4HA2;PEMT;PGAP3;PNPLA6;PPIB;PRDM2;RCN3;SLC37A3;SLC38A10;STIM1;SULF2;TM9SF4;TMED1;TMED9;TMEM129;TMEM147;TMEM59;TRIM23;TXNDC12;VKORC1;YIF1B
elemento__CGGGAGC	3.17	0.0363			9	528	BCL6;FGFR4;ITM2B;P4HA2;PCSK5;PTCH1;SLC35C2;STX16;SULF2
dbcorrdb__POLR2A__ENCSR000FAL_1__m1	3.16	0.0362	POLR2A (directAnnotation).	BCLAF1; E2F6; ELF1; ELK4; ETS1; EZH2; GABPA; GTF2F1; HCFC1; MAX; MXI1; NR2C2; PHF8; PML; SIN3A; TAF1 (inferredBy_MotifSimilarity).	32	3490	ADAMTS9;BCL6;C18orf32;C6orf89;CLN5;EDEM2;GABARAPL2;GPR108;ITM2C;KDELR2;LEPROT;LMAN2;MAP3K5;NCSTN;PGAP3;PIGT;PTCH1;RER1;SDF2;SDF4;SLC35B2;SLC35C2;SLC38A10;STIM1;SULF2;TBXAS1;TECR;TGOLN2;TMEM129;TNFRSF1A;UBAC2;ZFYVE27
dbcorrdb__RXRA__ENCSR000BJD_1__m5	3.16	0.0362	RXRA (directAnnotation).		5	192	B4GALT1;BCL6;FGFR4;HSD11B1;SCAP
predrem__nrMotif452	3.16	0.0362			10	641	BCL6;BDKRB2;CLN5;FGFR4;HSD11B1;KDELR1;KIAA0319L;PEMT;STX16;SULF2
dbcorrdb__NR3C1__ENCSR000BJC_1__m1	3.15	0.0361	NR3C1 (directAnnotation).	AR; FOXA1; NR3C2; PGR (inferredBy_MotifSimilarity). HSF1; HSF2; HSF4 (inferredBy_MotifSimilarity_n_Orthology).	8	480	B4GALT1;BCL6;KIAA0319L;LTBR;NOMO2;RCN1;SLC30A1;SLC35C2
transfac_pro__M05127	3.14	0.036			7	342	ADAMTS9;ATP8A1;CLN5;EDEM2;ORMDL1;PTCH1;TGFBI
predrem__nrMotif2459	3.13	0.0359			7	394	ADAMTS9;ARHGAP21;BCL6;P4HA1;PRDM2;SERPINH1;TECR
transfac_pro__M01582	3.12	0.0359			11	641	ARSG;BCL6;CLN5;CPE;EDEM2;OSTC;PRDM2;PTCH1;SERPINH1;SIL1;STIM1
elemento__ACTTCCG	3.12	0.0359		EHF; ELF1; ELF2; ELF4; GABPA (inferredBy_MotifSimilarity).	23	1415	ADAMTS9;C6orf89;CHID1;EMC7;ERP44;GABARAPL2;ITM2C;LMAN2;NCSTN;PGAP3;PIGT;PRDM2;RER1;SLC35B2;SLC35C2;SLC38A10;TGOLN2;TM9SF4;TMED10;TMEM59;TNFRSF1A;YIPF3;YIPF4
transfac_pro__M05262	3.11	0.0358			18	1712	ADPGK;ALG2;BCL6;C6orf89;CHST2;CRTAP;FKBP10;GSTM2;H6PD;LMBR1L;LPCAT3;MYDGF;PCSK5;PPT1;PTCH1;SIL1;TMEM165;TMEM258
transfac_pro__M09557	3.11	0.0358			21	1918	BCL6;BDKRB2;CHID1;GOLGB1;MAN1A1;MYDGF;P4HA1;P4HA2;PRDM2;PTCH1;RPN1;SDF4;SERPINH1;SLC35B2;SLC35C2;SSR1;SSR4;SULF2;TGFBI;TM9SF4;ZDHHC9
cisbp__M4950	3.11	0.0358	ERF; ETV3; ETV3L (inferredBy_Orthology).	ELK1; ELK3; ELK4; ERG; ETS1; ETS2; ETV1; ETV2; ETV4; ETV5; FEV; FLI1; GABPA (inferredBy_MotifSimilarity). ETV6; ETV7 (inferredBy_MotifSimilarity_n_Orthology).	36	4453	B4GALT1;C18orf32;C6orf89;CHID1;CLN5;DPM3;EDEM2;GABARAPL2;ITM2B;ITM2C;KIAA0319L;LEPROT;LMAN2;LMBR1L;NCSTN;ORMDL1;P3H1;P4HA2;PGAP3;PIGT;POFUT2;PRDM2;RER1;SDF2;SERPINH1;SLC35C2;SLC50A1;STIM1;STX16;SULF2;TMED10;TMEM59;WIPI1;YIF1B;YIPF3;YIPF4
transfac_pro__M00372	3.11	0.0358			11	737	ARSG;BCL6;FKBP10;MYDGF;P4HA1;PRDM2;PTCH1;SDF4;SLC35B2;SULF2;TM9SF4
hocomoco__GABPA_HUMAN.H11MO.0.A	3.11	0.0358	GABPA (directAnnotation).	BCLAF1; EGR1; ELF1; ELF2; ELF5; ELK1; ELK3; ELK4; ERF; ERG; ETS1; ETS2; ETV1; ETV2; ETV3; ETV4; ETV5; ETV6; FEV; FLI1; GABPB1; HCFC1; NR2C2; PHF8; PML; POLR2A; RELA; SIN3A; SRF; TAF1; ZNF143 (inferredBy_MotifSimilarity). ETV3L; ETV7 (inferredBy_MotifSimilarity_n_Orthology).	41	4581	ABCA7;ADAMTS9;BCL6;C6orf89;CHID1;ERP44;FAM20A;FGFR4;GABARAPL2;H6PD;HM13;HSD11B1;ITM2C;KIAA0319L;LEPROT;LMAN2;MPPE1;NCSTN;P4HA2;PCSK5;PIGT;POFUT2;PRDM2;PTCH1;PTGS1;RER1;SDF2;SERPINH1;SLC35B2;SLC35C2;SLC38A10;STIM1;SULF2;TGOLN2;TM9SF4;TMEM165;TNFRSF1A;TOR1B;UBAC2;WIPI1;ZDHHC9
transfac_pro__M06792	3.1	0.0358	ZNF214 (directAnnotation).	ZNF239 (inferredBy_MotifSimilarity).	7	244	BCL6;CPE;DERL1;FKBP10;P3H4;PTCH1;ZDHHC9
dbcorrdb__TAF1__ENCSR000BQF_1__m1	3.09	0.0357	TAF1 (directAnnotation).	ATF3; BCLAF1; ELK4; ETS1; GABPA; HCFC1; KDM5A; MYC; POLR2A; RBBP5; SIN3A; TAF7; YY1 (inferredBy_MotifSimilarity). TAF1L (inferredBy_MotifSimilarity_n_Orthology).	14	1062	B4GALT3;BCL6;C6orf89;ITM2C;KDELR1;MAN1A1;PRDM2;SDF4;SERPINH1;SLC35C2;SLC38A10;SSR4;SULF2;TMED10
cisbp__M6493	3.09	0.0357	STAT1 (directAnnotation).	ETV7; STAT2; STAT3; STAT4; STAT5A; STAT5B; STAT6 (inferredBy_MotifSimilarity). IL21 (inferredBy_MotifSimilarity_n_Orthology).	6	231	BCL6;HSD11B1;LMAN2;SLC50A1;TNFRSF1A;TPD52
dbcorrdb__NR3C1__ENCSR000BJR_1__m1	3.09	0.0357	NR3C1 (directAnnotation).	AR; PGR (inferredBy_MotifSimilarity).	6	225	B4GALT1;BCL6;KIAA0319L;LTBR;NOMO2;SLC30A1
flyfactorsurvey__Ets97D_SANGER_10_FBgn0004510	3.09	0.0357	ERG (inferredBy_Orthology).	BCLAF1; ELF1; ELK1; ELK3; ELK4; ERF; ETS1; ETS2; ETV1; ETV2; ETV3; ETV4; ETV5; FEV; FLI1; GABPA; GABPB1; SRF (inferredBy_MotifSimilarity). ELF2; ELF4; ETV3L; ETV6; ETV7 (inferredBy_MotifSimilarity_n_Orthology).	11	598	C6orf89;GABARAPL2;ITM2C;LMAN2;NCSTN;PIGT;RER1;SDF2;SLC35C2;TMEM59;TNFRSF1A
taipale_cyt_meth__ELK3_NACCGGAAGTN_eDBD_meth	3.09	0.0356	ELK3 (directAnnotation).	BCLAF1; EGR1; ELF1; ELF2; ELF4; ELK1; ELK4; ERF; ERG; ETS1; ETS2; ETV1; ETV2; ETV3; ETV4; ETV5; ETV6; FEV; FLI1; GABPA; GABPB1; PML; POLR2A; SRF; TAF1 (inferredBy_MotifSimilarity). ETV3L; ETV7 (inferredBy_MotifSimilarity_n_Orthology).	31	3529	ADAMTS9;BCL6;C18orf32;C6orf89;CHID1;EMC7;GABARAPL2;H6PD;HM13;ITM2C;KIAA0319L;LEPROT;LMAN2;NCSTN;PGAP3;PIGT;PTGS1;RER1;SDF2;SLC35B2;SLC35C2;SLC38A10;SLC50A1;STIM1;SULF2;TM9SF4;TMEM59;TNFRSF1A;UBAC2;YIPF3;YIPF4
dbcorrdb__SIX5__ENCSR000BJE_1__m1	3.09	0.0356	SIX5 (directAnnotation).	ETS1; HCFC1; SMARCC2; THAP11; ZNF143 (inferredBy_MotifSimilarity). TBX2 (inferredBy_MotifSimilarity_n_Orthology).	21	1639	CHID1;DERL1;DPM3;EDEM2;ERP44;GPR108;HSD11B1;LMAN2;LRPAP1;ORMDL3;PEMT;PNPLA6;RCN3;SLC37A3;SLC38A10;SULF2;TMEM129;TMEM59;TRIM23;VKORC1;YIF1B
dbcorrdb__MYBL2__ENCSR000BRO_1__m1	3.08	0.0356	MYBL2 (directAnnotation).	EP300; HDAC2; HNF4A; HNF4G; NR2F1; NR2F2; NR2F6; SP1; TCF12 (inferredBy_MotifSimilarity). NR1H3 (inferredBy_MotifSimilarity_n_Orthology).	8	472	ADPGK;BCL6;CLN5;HSD11B1;SLC30A1;SULF2;TM9SF4;TNFRSF1A
taipale_cyt_meth__FLI1_NACCGGAARTN_FL	3.08	0.0356	FLI1 (directAnnotation).	BCLAF1; ELF1; ELF2; ELK1; ELK3; ELK4; ERF; ERG; ETS1; ETS2; ETV1; ETV2; ETV3; ETV4; ETV5; FEV; GABPA; GABPB1; POLR2A; SRF; TAF1 (inferredBy_MotifSimilarity). ETV3L; ETV6; ETV7 (inferredBy_MotifSimilarity_n_Orthology).	9	548	C6orf89;GABARAPL2;ITM2C;LMAN2;NCSTN;PIGT;RER1;SLC35C2;YIPF3
transfac_pro__M05463	3.08	0.0356	ZIM2 (directAnnotation).		5	162	CHST2;HSPB6;PCSK5;PEMT;TMED10
taipale_cyt_meth__ERG_NACCGGAARTN_FL	3.08	0.0356	ERG (directAnnotation).	BCLAF1; ELF1; ELK1; ELK3; ELK4; ERF; ETS1; ETS2; ETV1; ETV2; ETV3; ETV4; ETV5; FEV; FLI1; GABPA; GABPB1; POLR2A; SRF (inferredBy_MotifSimilarity). ETV3L; ETV6; ETV7 (inferredBy_MotifSimilarity_n_Orthology).	7	337	C6orf89;GABARAPL2;LMAN2;NCSTN;PIGT;SLC35C2;YIPF3
dbcorrdb__NR3C1__ENCSR000BHF_1__m1	3.07	0.0355	NR3C1 (directAnnotation).	AR; FOXA1; NR3C2; PGR (inferredBy_MotifSimilarity). HSF1; HSF2; HSF4 (inferredBy_MotifSimilarity_n_Orthology).	6	131	B4GALT1;BCL6;KIAA0319L;LTBR;NOMO2;SLC30A1
jaspar__MA0916.1	3.07	0.0355	ERF; ETV3; ETV3L (inferredBy_Orthology).	BCLAF1; EHF; ELF1; ELF2; ELF3; ELF4; ELF5; ELK1; ELK3; ELK4; ERG; ETS1; ETS2; ETV1; ETV2; ETV4; ETV5; FEV; FLI1; GABPA; GABPB1; SRF (inferredBy_MotifSimilarity). ETV6; ETV7 (inferredBy_MotifSimilarity_n_Orthology).	38	4350	C18orf32;C6orf89;CHID1;CLN5;DPM3;EDEM2;EMC7;ERP44;GABARAPL2;GPR108;ITM2C;KIAA0319L;LEPROT;LMAN2;MAN1A1;NCSTN;ORMDL1;PGAP3;PIGT;PLD3;POFUT2;PRDM2;RER1;SDF2;SERPINH1;SLC35C2;SLC37A3;SLC38A10;SLC50A1;STIM1;SULF2;TMED10;TMEM129;TMEM59;TNFRSF1A;YIPF3;YIPF4;ZFYVE27
dbcorrdb__SIX5__ENCSR000BIQ_1__m3	3.07	0.0355	SIX5 (directAnnotation).		10	650	ARSG;BCL6;DPM3;GABARAPL2;SDF4;SLC35C2;SSR4;SULF2;TMTC4;YIF1B
jaspar__MA0608.1	3.07	0.0355	CREB3L2 (inferredBy_Orthology).	CREB3 (inferredBy_MotifSimilarity).	18	1330	BCL6;BDKRB2;FKBP10;GOLGB1;MYDGF;P4HA1;PRDM2;PTCH1;RPN1;SDF4;SERPINH1;SLC35B2;SLC35C2;SSR4;SULF2;TGFBI;TM9SF4;ZDHHC9
hocomoco__TF2L1_MOUSE.H11MO.0.C	3.06	0.0355	TFCP2L1 (inferredBy_Orthology).	TFCP2; UBP1 (inferredBy_MotifSimilarity).	9	539	ARSG;CLN5;DERL1;DRAM2;HSD11B1;P4HA2;PEMT;PRDM2;TNFRSF1A
dbcorrdb__POLR2A__ENCSR000EAJ_1__m1	3.06	0.0354	POLR2A (directAnnotation).	ELK1; ELK4; ETV5; TAF1 (inferredBy_MotifSimilarity).	15	1125	ADAMTS9;BCL6;C6orf89;EDEM2;GABARAPL2;LMAN2;NCSTN;PRDM2;PTCH1;SDF4;SLC35C2;SLC38A10;TECR;TGOLN2;TM9SF4
cisbp__M5948	3.05	0.0354	VENTX (directAnnotation).		9	564	CLN5;FAM20A;GABARAPL2;KDELR1;LPCAT3;MAP3K5;ORMDL1;PRDM2;ZDHHC9
transfac_pro__M01983	3.05	0.0353	ELK4 (inferredBy_Orthology).	BCLAF1; ELF1; ELF2; ELF5; ELK1; ELK3; ERF; ERG; ETS1; ETS2; ETV1; ETV2; ETV3; ETV4; ETV5; ETV6; FEV; FLI1; GABPA; GABPB1; SPDEF; SRF (inferredBy_MotifSimilarity). ETV3L; ETV7 (inferredBy_MotifSimilarity_n_Orthology).	27	2826	ADAMTS9;C6orf89;CHID1;ERP44;GABARAPL2;GPR108;H6PD;ITM2C;KIAA0319L;LMAN2;NCSTN;PIGT;POFUT2;RER1;SDF2;SLC35B2;SLC35C2;SLC38A10;SLC50A1;SULF2;TM9SF4;TMED10;TMEM59;TNFRSF1A;WIPI1;YIPF3;YIPF4
cisbp__M4953	3.05	0.0353	ERG (inferredBy_Orthology).	BCLAF1; ELF1; ELK1; ELK3; ELK4; ERF; ETS1; ETS2; ETV1; ETV2; ETV3; ETV4; ETV5; FEV; FLI1; GABPA; GABPB1; SRF (inferredBy_MotifSimilarity). ELF2; ELF4; ETV3L; ETV6; ETV7 (inferredBy_MotifSimilarity_n_Orthology).	15	1160	ADAMTS9;C6orf89;CHID1;GABARAPL2;ITM2C;LMAN2;NCSTN;PIGT;RER1;SDF2;SLC35C2;TMEM59;TNFRSF1A;YIPF3;YIPF4
taipale_cyt_meth__ELK4_NRCCGGAWGTN_FL	3.04	0.0353	ELK4 (directAnnotation).	BCLAF1; ELF1; ELF2; ELK1; ELK3; ERF; ERG; ETS1; ETS2; ETV1; ETV2; ETV3; ETV4; ETV5; FEV; FLI1; GABPA; GABPB1; HCFC1; POLR2A; SRF; TAF1 (inferredBy_MotifSimilarity). ETV3L; ETV6; ETV7 (inferredBy_MotifSimilarity_n_Orthology).	23	1855	ADAMTS9;BCL6;C6orf89;CHID1;GABARAPL2;ITM2C;LEPROT;LMAN2;NCSTN;PIGT;PRDM2;RER1;SDF2;SLC35B2;SLC35C2;SLC38A10;SLC50A1;TM9SF4;TMED10;TMEM59;TNFRSF1A;YIF1B;YIPF3
elemento__CGGCAGC	3.04	0.0353			6	328	BCL6;GABARAPL2;KDELR1;PTCH1;SULF2;ZDHHC9
transfac_pro__M04815	3.04	0.0353	SETDB1 (directAnnotation).	EGR1; ETS1; HCFC1; SIX5; SMARCC2; THAP11; TP53; ZNF143; ZNF76 (inferredBy_MotifSimilarity). TBX2 (inferredBy_MotifSimilarity_n_Orthology).	20	1271	CKAP4;DERL1;DPM3;EDEM2;ERP44;GPR108;LMAN2;LRPAP1;ORMDL3;PEMT;PNPLA6;RCN3;SLC37A3;SLC38A10;TMEM129;TMEM147;TMEM59;TRIM23;VKORC1;YIF1B
hocomoco__XBP1_MOUSE.H11MO.0.C	3.03	0.0352	XBP1 (inferredBy_Orthology).		32	3048	ARHGAP21;B4GALT3;BCL6;BDKRB2;C6orf89;CHID1;CLN5;ERP44;FAM20A;GOLGB1;HSD11B1;ITM2B;KDELR2;MAN1A1;OSTC;P3H1;P4HA1;PLD3;PRDM2;PTCH1;RCN1;RCN3;RPN1;SCAMP2;SIL1;SLC50A1;SSR1;SSR4;SULF2;TBC1D20;TMEM258;VKORC1
taipale__ELK1_DBD_ACCGGAAGTN	3.02	0.0352	ELK1 (directAnnotation).	BCLAF1; ELF1; ELK3; ELK4; ERF; ERG; ETS1; ETS2; ETV1; ETV2; ETV3; ETV4; ETV5; ETV6; FEV; FLI1; GABPA; GABPB1; SRF (inferredBy_MotifSimilarity). ELF2; ETV3L; ETV7 (inferredBy_MotifSimilarity_n_Orthology).	39	4354	ADAMTS9;BCL6;C18orf32;C6orf89;CHID1;EDEM2;EMC7;ERP44;GABARAPL2;GOLGB1;H6PD;HSD11B1;ITM2C;LEPROT;LMAN2;MPPE1;NCSTN;P4HA2;PGAP3;PIGT;POFUT2;PRDM2;RER1;SDF2;SERPINH1;SLC35B2;SLC35C2;SLC38A10;SLC50A1;STIM1;SULF2;TM9SF4;TMED10;TMEM59;TNFRSF1A;UBAC2;YIF1B;YIPF3;YIPF4
tfdimers__MD00048	3.02	0.0352	CDX2; IKZF1 (directAnnotation).		13	957	AMFR;ARSG;B4GALT3;BCL6;CHST2;CLN5;FAM20A;HSD11B1;P3H1;PLD3;RCN1;SULF2;TGFBI
transfac_pro__M07513	3.02	0.0351			5	124	B4GAT1;CLN5;FGFR4;MAN1A1;PCSK5
dbcorrdb__GABPA__ENCSR000BPY_1__m1	3.02	0.0351	GABPA (directAnnotation).	BCLAF1; BHLHE40; CTCF; EGR1; ELF1; ELF2; ELK1; ELK3; ELK4; ERF; ERG; ESRRA; ETS1; ETV1; ETV2; ETV3; ETV4; ETV5; EZH2; FEV; FLI1; GABPB1; HCFC1; MAX; MXI1; MYC; PHF8; PML; POLR2A; SIN3A; SRF; TAF1; XRCC4; YY1; ZNF143 (inferredBy_MotifSimilarity). ETS2; ETV3L; ETV6; ETV7 (inferredBy_MotifSimilarity_n_Orthology).	35	3578	ABCA7;ADAMTS9;BCL6;C18orf32;C6orf89;CHID1;EDEM2;ERP44;GABARAPL2;GOLGB1;HSD11B1;ITM2C;KIAA0319L;LMAN2;LMBR1L;NCSTN;P4HA2;PGAP3;PIGT;POFUT2;PTCH1;RER1;SDF2;SERPINH1;SIL1;SLC35B2;SLC35C2;SLC38A10;STIM1;SULF2;TM9SF4;TMED10;TMEM129;TNFRSF1A;UBAC2
hocomoco__STAT1_HUMAN.H11MO.0.A	3.02	0.0351	STAT1 (directAnnotation).	STAT2; STAT3; STAT4; STAT5A; STAT6 (inferredBy_MotifSimilarity).	9	600	BCL6;GABARAPL2;HSD11B1;LMAN2;SLC50A1;TMEM67;TNFRSF1A;TPD52;WIPI1
cisbp__M0711	3.01	0.0351		BCLAF1; EHF; ELF1; ELF2; ELF3; ELF4; ELF5; ELK1; ELK3; ELK4; ERF; ERG; ETS1; ETS2; ETV1; ETV2; ETV3; ETV4; ETV5; FEV; FLI1; GABPA; GABPB1; SRF (inferredBy_MotifSimilarity). ETV3L; ETV6; ETV7 (inferredBy_MotifSimilarity_n_Orthology).	25	2358	C18orf32;C6orf89;CHID1;DPM3;EMC7;ERP44;GABARAPL2;ITM2C;KIAA0319L;LEPROT;LMAN2;NCSTN;PGAP3;PIGT;PLD3;POFUT2;SDF2;SERPINH1;SLC35C2;SLC38A10;STIM1;TMED10;TMEM59;YIPF3;YIPF4
transfac_pro__M04774	3.01	0.035	SMARCC2 (directAnnotation).	EGR1; ETS1; SIX5; THAP11; ZNF143 (inferredBy_MotifSimilarity).	10	673	DERL1;DPM3;ERP44;LRPAP1;ORMDL3;PEMT;PNPLA6;RCN3;SLC37A3;TRIM23
dbcorrdb__THAP1__ENCSR000BNN_1__m2	3.01	0.035	THAP1 (directAnnotation).	ELF1; PHF8; POLR2A; TAF1 (inferredBy_MotifSimilarity).	25	2666	B4GALT3;BCL6;CLN5;EMC7;GPR108;HSD11B1;ITM2C;KIAA0319L;LMAN2;NCSTN;ORMDL1;PRDM2;PTCH1;SDF4;SLC35C2;SLC38A10;SSR4;STIM1;STX16;SULF2;TECR;TGOLN2;UBAC2;YIF1A;YIF1B
predrem__nrMotif2368	3.01	0.035			8	532	ATP8A1;B4GALT3;BCL6;DPM3;ELOVL3;LMAN2;PEMT;TMTC4
c2h2_zfs__M3269	3	0.035	ZNF143 (directAnnotation).	ZNF76 (inferredBy_MotifSimilarity).	17	1433	ADAMTS9;GPR108;HSD11B1;ITM2C;ORMDL3;PNPLA6;PRDM2;SDF2;SLC35C2;SULF2;TBXAS1;TM9SF4;TMED1;TMEM129;TMEM59;TRIM23;VKORC1
taipale_cyt_meth__HNF4A_NRGTCCAAAGGTCRN_eDBD	3	0.035	HNF4A (directAnnotation).	HNF4G; NR2C1; NR2C2; NR2F1; NR2F2; NR2F6; PPARD; PPARG; RARA; RARB; RARG; RXRA; RXRB; RXRG; THRB (inferredBy_MotifSimilarity). NR4A2; PPARA (inferredBy_MotifSimilarity_n_Orthology).	16	1249	ADAMTS9;ADPGK;CLN5;ELOVL3;HSD11B1;LPCAT3;MAN1A1;OS9;RCN1;RER1;SMO;SULF2;TBXAS1;TECR;TOR1B;VKORC1

## Sheet: cluster 4
motif	NES	AUC	TF_highConf	TF_lowConf	nEnrGenes	rankAtMax	enrichedGenes
elemento__CACTTCC	5.39	0.0912		EGR1; ELF1; ELF2; ELK1; ETS1; GABPA; SPI1; SPIB (inferredBy_MotifSimilarity).	11	542	APBA1;CBL;DCSTAMP;EXTL3;MYO18A;NCK2;PRKCD;RAB27B;RTN4;SIPA1L3;SLC36A1
transfac_pro__M00678	5.2	0.0888	ETV7 (directAnnotation).	ELK3 (inferredBy_MotifSimilarity).	15	699	APC;CD44;DCSTAMP;ESYT1;EXTL3;ITPR3;MYO18A;NCK2;PRKCD;SLC36A1;SLC37A2;SULF1;SYNE1;UNC13B;WDR44
dbcorrdb__JUN__ENCSR000EFS_1__m1	5.2	0.0887	JUN (directAnnotation).	ATF1; ATF3; BACH2; FOS; FOSB; FOSL1; FOSL2; JDP2; JUNB; JUND; MYC; RCOR1; SMARCB1; SMARCC1; TCF7L2 (inferredBy_MotifSimilarity). MAFK (inferredBy_MotifSimilarity_n_Orthology).	10	559	ATP10D;CD44;DCSTAMP;HMOX1;LSG1;RAB30;RAB7B;RGS20;RTN4;SULF1
transfac_public__M00174	5.03	0.0866	JUN (directAnnotation). FOS (inferredBy_Orthology).	ATF3; EP300; FOSB; FOSL1; FOSL2; JUNB; JUND; MEF2A; SMARCC1 (inferredBy_MotifSimilarity).	11	693	APC;CD44;DCSTAMP;HMOX1;MICALL1;NMT2;RAB7B;RGS20;RTN4;SULF1;TMCC2
cisbp__M0685	4.91	0.085	SPI1 (inferredBy_Orthology).	BCL11A; EP300; IKZF1; IRF4; IRF8; SPIB; SPIC; TBL1XR1 (inferredBy_MotifSimilarity).	10	443	CBL;CD44;DCSTAMP;ESYT1;FMNL3;GNAI3;NCK2;RASSF2;SULF1;TMCC2
transfac_pro__M05082	4.86	0.0843			10	467	CD44;LPCAT2;MYO18A;NBEAL2;NMT2;OSBPL6;PRKCD;SULF1;TPST2;USP25
predrem__nrMotif2293	4.66	0.0817			8	220	AP1S2;ATP10A;ATP10D;OSBPL6;RASSF2;SULF1;SYNE1;TPST2
hdpi__ETS1	4.64	0.0815	ETS1 (directAnnotation).		16	1008	ATP10D;CBL;CD44;DCSTAMP;ESYT1;EXTL3;FMNL3;GNAI3;MYO5A;NCK2;OSBPL6;PRKCD;RAB30;SIPA1L3;SLC36A1;SULF1
dbcorrdb__RCOR1__ENCSR000ECM_1__m5	4.55	0.0803	RCOR1 (directAnnotation).		8	374	DCSTAMP;EPHB1;PRKCD;RASSF2;SLC36A1;SULF1;TMCC2;TPST2
predrem__nrMotif551	4.4	0.0783			7	289	ESYT1;ITPR3;LPCAT2;PRKCD;RASSF2;RTN4;SULF1
transfac_pro__M06435	4.33	0.0774	ZNF429 (directAnnotation).		10	619	CD44;NMT2;OSBPL6;PRKCD;RAB27B;RTN4;SIPA1L3;SLC27A4;SULF1;TPST2
transfac_public__M00038	4.31	0.0771		ATF3; BACH2; BATF; FOS; FOSB; FOSL1; FOSL2; JDP2; JUN; JUNB; JUND; SMARCC1 (inferredBy_MotifSimilarity).	34	4796	ADAM10;APBA1;ATP10A;ATP10D;ATP8B1;BICD1;BOK;CAMSAP2;CD44;CNST;DCSTAMP;EXTL3;FMNL3;GPER1;HMOX1;ITPR3;LSG1;MAMDC2;MYO18A;NCK2;OSBPL6;PPP1R15A;PRKCD;RAB30;RAB7B;RASSF2;RGS20;RTN4;SLC36A1;ST6GAL1;SULF1;SYNE1;TMCC2;TPST2
transfac_pro__M02041	4.25	0.0763	SPIB (inferredBy_Orthology).	SPI1; SPIC (inferredBy_MotifSimilarity).	11	655	CBL;CD44;DCSTAMP;EDEM1;ESYT1;FMNL3;MYO18A;NCK2;PRKCD;RASSF2;SULF1
dbcorrdb__JUN__ENCSR000EZT_1__m1	4.17	0.0753	JUN (directAnnotation).	ATF3; BACH2; BATF; CEBPB; EP300; FOS; FOSB; FOSL1; FOSL2; JDP2; JUNB; JUND; MEF2A; MYC; RCOR1; SMARCC1; STAT3; TCF7L2 (inferredBy_MotifSimilarity).	6	176	CD44;DCSTAMP;HMOX1;RAB7B;RGS20;RTN4
dbcorrdb__SIX5__ENCSR000BGX_1__m3	4.17	0.0752	SIX5 (directAnnotation).		11	724	APBA1;ATP8B1;EPHB1;EXTL3;MICALL1;NCK2;RAB30;SIPA1L3;SULF1;TPST2;ZW10
transfac_pro__M00926	4.13	0.0748	FOS; FOSB; FOSL1; FOSL2; JUN; JUNB; JUND (directAnnotation).	ARID3A; ATF3; BACH1; BACH2; BATF; CEBPB; EP300; JDP2; MAF; MEF2A; MYC; NFATC1; NFE2; NFE2L2; SMARCC1; STAT3; TCF12; TCF7L2 (inferredBy_MotifSimilarity). MAFK (inferredBy_MotifSimilarity_n_Orthology).	10	744	APC;CD44;DCSTAMP;EXTL3;HMOX1;MICALL1;RAB7B;RGS20;RTN4;SULF1
predrem__nrMotif2657	4.11	0.0745			12	920	AP1S2;APBA1;ATP10D;EDEM1;MICALL1;MYO18A;OSBPL6;PRKCD;RASGRF2;RASSF2;SULF1;TPST2
transfac_pro__M00925	4.1	0.0743	FOS; FOSB; FOSL1; FOSL2; JUN; JUNB; JUND (directAnnotation).		10	752	APC;CD44;DCSTAMP;EXTL3;HMOX1;MICALL1;RAB7B;RGS20;RTN4;SULF1
cisbp__M4631	4.1	0.0743	SPI1 (directAnnotation).	BCL11A; EP300; ETV2; IKZF1; IRF4; IRF8; SPIB; SPIC (inferredBy_MotifSimilarity).	10	613	CBL;CNST;DCSTAMP;EDEM1;EHD4;ITPR3;NCK2;PRKCD;RAB27B;RTN4
taipale__GRHL1_DBD_AACCGGWNNNWCCGGTT_repr	4.05	0.0736	GRHL1 (directAnnotation).	GRHL2; ZNF217 (inferredBy_MotifSimilarity).	8	473	ATP8B1;EXTL3;GPR37;MYO18A;NBEAL2;RAB27B;ST6GAL1;USP25
tfdimers__MD00317	4.03	0.0735	MYB; TP53; TP63; TP73 (directAnnotation).		18	1835	APBA1;ATP10D;ATP8B1;CD44;DCSTAMP;NBEAL2;NCK2;OSBPL6;PRKCD;RAB27B;RAB7B;RASSF2;SLC36A1;SLC37A2;ST6GAL1;SULF1;TPST2;UNC13B
transfac_pro__M09428	4.02	0.0733			11	661	APBA1;APC;DCSTAMP;EPHB1;GPC2;OSBPL6;RAB30;RNF19B;RTN4;SLC36A1;WDR44
cisbp__M5497	3.99	0.073	GRHL1 (directAnnotation).	GRHL2; ZNF217 (inferredBy_MotifSimilarity).	27	3554	ADAM10;APBA1;ATP8B1;CBL;DCSTAMP;ESYT1;EXTL3;FMNL3;GLIPR2;GNAI3;GPR37;MYO18A;NBEAL2;NCK2;NEO1;PRKCD;RAB27B;RAB30;RGS20;RTN4;SLC37A2;ST6GAL1;SULF1;TMCC2;TMEM97;UNC13B;USP25
transfac_pro__M03538	3.97	0.0726	JUN (directAnnotation). FOS (inferredBy_Orthology).	ATF3; BATF; BCL3; EP300; FOSB; FOSL1; FOSL2; GATA2; JUNB; JUND; MEF2A; MYC; TCF12; TCF7L2 (inferredBy_MotifSimilarity).	9	676	APC;CD44;DCSTAMP;EXTL3;HMOX1;MICALL1;RGS20;RTN4;SULF1
transfac_pro__M02042	3.94	0.0722	SPIC (inferredBy_Orthology).	ELK1; ETS1; ETS2; ETV1; ETV2; ETV4; ETV5; GABPA; SPI1; SPIB (inferredBy_MotifSimilarity). ERF (inferredBy_MotifSimilarity_n_Orthology).	11	625	CBL;CD44;DCSTAMP;EDEM1;EXTL3;FMNL3;GNAI3;NCK2;PRKCD;RASSF2;SULF1
cisbp__M0686	3.92	0.072	SPI1 (inferredBy_Orthology).	BCL11A; EP300; IKZF1; IRF4; IRF8; SPIB; SPIC; TBL1XR1 (inferredBy_MotifSimilarity).	10	692	CBL;CD44;DCSTAMP;ESYT1;FMNL3;GNAI3;NCK2;RASSF2;SULF1;TMCC2
neph__UW.Motif.0399	3.91	0.0718			10	693	CD44;EDEM1;EPHB1;EXTL3;FAM20C;NCK2;RASSF2;SULF1;SYNE1;TMCC2
tfdimers__MD00249	3.89	0.0716	ETS1; MAFA (directAnnotation).		7	350	ATP8B1;ESYT1;OSBPL6;RAB27B;RASSF2;SLC37A2;SULF1
elemento__TGACTCA	3.88	0.0714		BACH1; BACH2; EP300; FOS; FOSB; FOSL1; FOSL2; JUN; JUNB; JUND; MAFK; MEF2A; MYC; SMARCC1; STAT3; TCF12; TCF7L2 (inferredBy_MotifSimilarity). ATF3 (inferredBy_MotifSimilarity_n_Orthology).	8	526	CD44;DCSTAMP;EXTL3;HMOX1;LSG1;RAB7B;RGS20;RTN4
dbcorrdb__ZNF217__ENCSR000EWU_1__m1	3.87	0.0713	ZNF217 (directAnnotation).	EP300; GATA3; GRHL1; GRHL2 (inferredBy_MotifSimilarity).	18	1696	ADAM10;APBA1;ATP10D;ATP8B1;EXTL3;GLIPR2;GPR37;MYO18A;NBEAL2;NCK2;OSBPL6;RAB27B;RGS20;SLC27A4;ST6GAL1;SULF1;TMCC2;TMEM97
hocomoco__BCL6_HUMAN.H11MO.0.A	3.86	0.0712	BCL6 (directAnnotation).	BCL6B (inferredBy_MotifSimilarity).	8	413	APBA1;EHD4;EPHB1;FAM20C;MYO18A;RASSF2;RGS20;TMCC2
dbcorrdb__JUN__ENCSR000FAH_1__m1	3.85	0.0711	JUN (directAnnotation).	ATF1; ATF3; BACH2; BATF; CREB1; FOS; FOSB; FOSL1; FOSL2; JDP2; JUNB; JUND; MYC; RCOR1; SMARCB1; SMARCC1; TCF7L2 (inferredBy_MotifSimilarity).	12	1017	ATP10D;CD44;DCSTAMP;EDEM1;HMOX1;LSG1;PRKCD;RAB30;RAB7B;RGS20;RTN4;SULF1
dbcorrdb__JUND__ENCSR000EGN_1__m1	3.83	0.0708	JUND (directAnnotation).	ATF1; ATF3; BACH2; BATF; EP300; FOS; FOSB; FOSL1; FOSL2; JDP2; JUN; JUNB; MEF2A; MYC; RCOR1; SMARCC1; STAT3; TCF7L2 (inferredBy_MotifSimilarity).	8	495	CD44;DCSTAMP;HMOX1;RAB30;RAB7B;RGS20;RTN4;SULF1
taipale_cyt_meth__BCL6B_NYGCTTTCTAGGAATN_eDBD_meth	3.82	0.0707	BCL6B (directAnnotation).	BCL6 (inferredBy_MotifSimilarity).	8	426	CAMSAP2;EHD4;EPHB1;EXTL3;MYO18A;RAC1;SYNE1;USP25
transfac_pro__M04949	3.82	0.0706	GATA2 (directAnnotation).		10	778	AP1S2;HMOX1;NCK2;PRKCD;RASSF2;RTN4;SLC36A1;ST6GAL1;SULF1;TMCC2
predrem__nrMotif2194	3.81	0.0706			9	523	AP1S2;DCSTAMP;SLC27A4;SULF1;SYNE1;TMCC2;TPST2;UNC13B;WDR44
dbcorrdb__EP300__ENCSR000BPW_1__m1	3.81	0.0705	EP300 (directAnnotation).	ARID3A; ATF3; BACH1; BACH2; BATF; FOS; FOSB; FOSL1; FOSL2; JDP2; JUN; JUNB; JUND; MAF; MAFB; MAFG; MAFK; MEF2A; MYC; NFE2; NFE2L1; NFE2L2; NRF1; SMARCC1; STAT3; TCF12 (inferredBy_MotifSimilarity). MAFF (inferredBy_MotifSimilarity_n_Orthology).	7	289	CD44;DCSTAMP;HMOX1;RAB7B;RGS20;RTN4;SULF1
tfdimers__MD00296	3.77	0.07	MYB; ZEB1 (directAnnotation).		10	721	ATP10D;ATP8B1;EXTL3;HTT;NBEAL2;RAB27B;RAB30;RNF19B;SGPL1;ST6GAL1
transfac_pro__M05186	3.76	0.0699			12	790	ADAM10;ATP10D;ATP8B1;DCSTAMP;NCK2;OSBPL6;RAB27B;RAB30;RTN4;SULF1;TMCC2;TPST2
predrem__nrMotif749	3.75	0.0697			8	416	AP1S2;MYO5A;NCK2;PRKCD;RNF19B;SLC27A4;SULF1;WDR44
transfac_pro__M03551	3.75	0.0697	JUNB (directAnnotation).		7	373	APC;CD44;DCSTAMP;HMOX1;RGS20;RTN4;SULF1
jaspar__MA0670.1	3.75	0.0697	NFIA (directAnnotation).		17	1821	APBA1;APC;ATP10D;ATP8B1;BOK;EPHB1;EXTL3;GPR37;NCK2;PRKCD;RAB30;RASSF2;RTN4;SLC36A1;ST6GAL1;SULF1;TMCC2
swissregulon__sacCer__YNR063W	3.74	0.0697			7	368	APBA1;ATP8B1;EXTL3;FAM20C;SLC37A2;SULF1;WDR44
transfac_pro__M00773	3.74	0.0696	MYB (directAnnotation).	MYBL2 (inferredBy_MotifSimilarity).	9	590	APBA1;CNST;GPR37;MAMDC2;NCK2;PRKCD;TMCC2;TPST2;WDR44
transfac_pro__M06859	3.73	0.0695	ZNF235 (inferredBy_Orthology).		21	2248	APBA1;APC;ATP10D;CNST;DCSTAMP;EDEM1;GLIPR2;GPER1;KTN1;MAMDC2;MYO18A;NEO1;OSBPL6;RAB27B;RASSF2;RTN4;RUBCN;SGPL1;ST6GAL1;SULF1;WDR44
dbcorrdb__JUND__ENCSR000BGK_1__m1	3.73	0.0695	JUND (directAnnotation).	ATF3; BACH2; BATF; EP300; FOS; FOSB; FOSL1; FOSL2; GATA2; JDP2; JUN; JUNB; MEF2A; MYC; RCOR1; SMARCB1; SMARCC1; STAT3; TCF7L2 (inferredBy_MotifSimilarity). MAFK (inferredBy_MotifSimilarity_n_Orthology).	35	4983	APBA1;ATP10D;ATP8B1;BOK;CAMSAP2;CD44;CNST;CTTN;DCSTAMP;EDEM1;EXTL3;FAM20C;FMNL3;HMOX1;ITPR3;LSG1;MICALL1;NCK2;NMT2;OSBPL6;PANX1;PRKCD;RAB27B;RAB30;RAB7B;RASSF2;RGS20;RTN4;SLC36A1;SLC37A2;SULF1;SYNE1;TMCC2;TPST2;ZDHHC6
homer__CGGCTGCNGNNNNCAGATAA_GATA_SCL	3.7	0.0691	TAL1 (inferredBy_Orthology).	CCNT2; EP300; GATA1; GATA2; HDAC2; HMGN3; NR2F2; PML; POLR2A; RCOR1; SMARCA4; SMARCB1; TBL1XR1 (inferredBy_MotifSimilarity).	6	222	DCSTAMP;EPHB1;RAB7B;RTN4;SULF1;TMCC2
dbcorrdb__eGFP-JUNB__ENCSR000DJY_1__m1	3.7	0.069		ATF3; BACH1; BACH2; BATF; EP300; FOS; FOSB; FOSL1; FOSL2; GATA2; JDP2; JUN; JUNB; JUND; MEF2A; MYC; RCOR1; SMARCC1; STAT3; TCF12; TCF7L2 (inferredBy_MotifSimilarity).	9	705	ATP10D;ATP8B1;CD44;DCSTAMP;HMOX1;RAB7B;RGS20;RTN4;SULF1
transfac_pro__M03552	3.7	0.069	JUND (directAnnotation).	STAT3 (inferredBy_MotifSimilarity).	6	306	APC;DCSTAMP;HMOX1;RGS20;RTN4;SULF1
taipale_cyt_meth__SPIB_RAWWGRGGAAGTN_FL_meth	3.69	0.069	SPIB (directAnnotation).	BCL11A; EP300; IKZF1; IRF4; IRF8; SPI1; SPIC (inferredBy_MotifSimilarity).	9	506	APBA1;CBL;DCSTAMP;EHD4;GNAI3;NMT2;PRKCD;RAB27B;RASSF2
transfac_pro__M00913	3.69	0.0689	MYB; MYBL2 (directAnnotation).		8	369	APBA1;CNST;ESYT1;GPR37;NCK2;SULF1;TPST2;WDR44
dbcorrdb__TEAD4__ENCSR000BRY_1__m2	3.69	0.0689	TEAD4 (directAnnotation).	TEAD1 (inferredBy_MotifSimilarity).	10	650	APBA1;ATP10D;HIP1;ITPR3;MAMDC2;RAB27B;RAB30;RUBCN;SGPL1;SULF1
transfac_pro__M09394	3.68	0.0689			7	380	APBA1;EDEM1;EXTL3;RAB30;RTN4;SULF1;SYNE1
neph__UW.Motif.0275	3.66	0.0685			20	2156	APBA1;APC;DCSTAMP;EPHB1;EXTL3;FAM20C;FMNL3;HMOX1;ITPR3;MAMDC2;NCK2;OSBPL6;PRKCD;RAB27B;RTN4;SLC27A4;ST6GAL1;SULF1;TMCC2;TPST2
transfac_pro__M02043	3.65	0.0685	SPI1 (inferredBy_Orthology).	SPIB; SPIC (inferredBy_MotifSimilarity).	10	736	CBL;CD44;DCSTAMP;EDEM1;ESYT1;FMNL3;MYO18A;NCK2;RASSF2;SULF1
homer__NNNCTTTCCAGGAAA_Bcl6	3.64	0.0683	BCL6 (inferredBy_Orthology).	BCL6B; STAT1 (inferredBy_MotifSimilarity).	8	482	APBA1;ATP8B1;FAM20C;HMOX1;MYO18A;RASSF2;RGS20;TMCC2
transfac_pro__M09503	3.64	0.0682			16	1238	APBA1;ATP10D;ATP8B1;CAMSAP2;EXTL3;FMNL3;GPC2;GPR37;NCK2;NEO1;OSBPL6;PRKCD;RAB30;RGS20;RTN4;TPST2
taipale_cyt_meth__BCL6_NTGCTTTCTAGGAATN_eDBD_meth	3.63	0.0682	BCL6 (directAnnotation).	BCL6B; STAT5A (inferredBy_MotifSimilarity).	8	577	ATP8B1;CAMSAP2;EHD4;EPHB1;EXTL3;MYO18A;RAC1;SYNE1
dbcorrdb__JUN__ENCSR000EZW_1__m1	3.63	0.0682	JUN (directAnnotation).	ATF3; BATF; EP300; FOS; FOSB; FOSL1; FOSL2; GATA2; JDP2; JUNB; JUND; MEF2A; MYC; RCOR1; STAT3; TCF12; TCF7L2 (inferredBy_MotifSimilarity).	5	187	CD44;DCSTAMP;HMOX1;RAB7B;RGS20
jaspar__MA0432.1	3.62	0.068			16	1605	APBA1;APC;ATP8B1;DCSTAMP;EPHB1;EXTL3;FAM20C;GPER1;NCK2;NEO1;OSBPL6;RAB30;SIPA1L3;SLC37A2;SULF1;WDR44
predrem__nrMotif1009	3.62	0.068			6	214	ATP8B1;CTTN;EXTL3;PRKCD;RGS20;SULF1
transfac_pro__M03541	3.62	0.068	JUN (directAnnotation).	JUND (inferredBy_MotifSimilarity).	8	530	APC;DCSTAMP;HMOX1;NCK2;RGS20;RTN4;SULF1;TMCC2
transfac_pro__M01917	3.6	0.0678			16	1605	APBA1;APC;ATP8B1;DCSTAMP;EPHB1;EXTL3;FAM20C;GPER1;NCK2;NEO1;OSBPL6;RAB30;SIPA1L3;SLC37A2;SULF1;WDR44
dbcorrdb__eGFP-JUND__ENCSR000DJX_1__m1	3.6	0.0678		ATF3; BATF; FOS; FOSB; FOSL1; FOSL2; JDP2; JUN; JUNB; JUND; MYC; RCOR1; SMARCC1; TCF7L2 (inferredBy_MotifSimilarity).	5	197	CD44;DCSTAMP;HMOX1;RAB7B;RGS20
transfac_pro__M08914	3.6	0.0677	FOSL2 (directAnnotation).	ATF3; BACH1; BACH2; BATF; EP300; FOS; FOSB; FOSL1; JDP2; JUN; JUNB; JUND; MAF; MAFG; MAFK; MEF2C; NFATC1; NFE2; NFE2L1; NFE2L2; STAT3; TCF7L2; TRIM28 (inferredBy_MotifSimilarity).	9	716	APC;CD44;DCSTAMP;EXTL3;HMOX1;RAB7B;RGS20;RTN4;SULF1
transfac_pro__M08926	3.59	0.0677	JUNB (directAnnotation).	ARID3A; ATF3; BACH1; BACH2; BATF; CEBPB; EP300; FOS; FOSB; FOSL1; FOSL2; JDP2; JUN; JUND; MEF2A; MYC; NFE2; NFE2L2; SMARCC1; STAT3; TCF12; TCF7L2; TRIM28 (inferredBy_MotifSimilarity). MAFK (inferredBy_MotifSimilarity_n_Orthology).	7	434	APC;CD44;DCSTAMP;HMOX1;RAB7B;RGS20;RTN4
hocomoco__JUNB_HUMAN.H11MO.0.A	3.58	0.0675	JUNB (directAnnotation).	ATF3; BACH1; BACH2; BCL3; EP300; FOS; FOSB; FOSL1; FOSL2; GATA2; JUN; JUND; MAF; MAFB; MAFG; MAFK; MEF2A; MYC; NFE2; NFE2L1; NFE2L2; NRF1; RCOR1; SMARCC1; TCF12; TCF7L2; TRIM28 (inferredBy_MotifSimilarity). BATF (inferredBy_MotifSimilarity_n_Orthology).	5	163	DCSTAMP;HMOX1;RAB7B;RGS20;RTN4
transfac_pro__M07379	3.56	0.0672	ETS2 (directAnnotation).	ELF1; ELK1; ERF; ERG; ETS1; ETV1; ETV2; ETV4; FEV; FLI1; GABPA; GATA2; RELA; SPI1; SRF (inferredBy_MotifSimilarity).	16	1659	AP1S2;CBL;CD44;DCSTAMP;ESYT1;FMNL3;GNAI3;MICALL1;MYO18A;NCK2;PRKCD;RASSF2;RTN4;SULF1;SYNE1;TMCC2
cisbp__M5661	3.55	0.0671	NFIA (directAnnotation).		17	1918	APBA1;APC;ATP10D;ATP8B1;BOK;EPHB1;EXTL3;GPR37;NCK2;PRKCD;RAB30;RASSF2;RTN4;SLC36A1;ST6GAL1;SULF1;TMCC2
transfac_pro__M08881	3.54	0.067	ERF; ERG; ETS1; ETS2; ETV2; FEV; FLI1; GABPA (directAnnotation).	ELF1; ELF2; ELK1; ELK3; ELK4; ETV1; ETV3; ETV4; ETV5; ETV6; GABPB1; GATA2; RELA; SRF (inferredBy_MotifSimilarity).	22	2020	AP1S2;ATP10D;CAMSAP2;CBL;CD44;DCSTAMP;EHD4;ESYT1;EXTL3;GNAI3;MAMDC2;MICALL1;MYO18A;NCK2;PRKCD;RASSF2;RGS20;RTN4;SLC37A2;SULF1;SYNE1;TMCC2
predrem__nrMotif926	3.54	0.067			13	1121	ATP8B1;DCSTAMP;EXTL3;FMNL3;OSBPL6;PRKCD;RAB30;RAB7B;RGS20;RTN4;ST6GAL1;SULF1;SYNE1
dbcorrdb__JUN__ENCSR000EFA_1__m1	3.53	0.0668	JUN (directAnnotation).	ARID3A; ATF2; ATF3; BATF; EP300; FOS; FOSB; FOSL1; FOSL2; GATA2; JDP2; JUNB; JUND; MEF2A; MYC; STAT3; TCF12 (inferredBy_MotifSimilarity).	7	392	CD44;DCSTAMP;HMOX1;RAB7B;RGS20;RTN4;SULF1
cisbp__M4222	3.52	0.0667			21	2405	AP1S2;APBA1;APC;ATP8B1;CTTN;EDEM1;EXTL3;GPR37;ITPR3;MYO18A;NCK2;NMT2;OSBPL6;PRKCD;RUBCN;SIPA1L3;SLC27A4;SLC36A1;ST6GAL1;SULF1;TPST2
homer__AAACYKGTTWDACMRGTTTB_GRHL2	3.51	0.0666	GRHL2 (directAnnotation).	EP300; GATA3; GRHL1; TFCP2; ZNF217 (inferredBy_MotifSimilarity).	11	914	ATP8B1;GLIPR2;GPR37;KTN1;MYO18A;PRKCD;RAB27B;SLC36A1;ST6GAL1;SULF1;USP25
jaspar__MA0397.1	3.5	0.0665			21	2381	AP1S2;APBA1;APC;ATP8B1;CTTN;EDEM1;EXTL3;GPR37;ITPR3;MYO18A;NCK2;NMT2;OSBPL6;PRKCD;RUBCN;SIPA1L3;SLC27A4;SLC36A1;ST6GAL1;SULF1;TPST2
cisbp__M4976	3.5	0.0665			6	280	ADAM10;EDEM1;KTN1;SLC36A1;SLC37A2;SULF1
neph__UW.Motif.0254	3.5	0.0665			14	1134	AP1S2;APBA1;ATP8B1;DCSTAMP;EXTL3;MYO18A;PRKCD;RAB30;RASSF2;RTN4;STMN3;SULF1;TMCC2;TPST2
transfac_pro__M09450	3.5	0.0664			7	387	APBA1;ATP8B1;EXTL3;GLIPR2;GNAI3;KTN1;NCK2
taipale_cyt_meth__PRDM1_NRGNGAAAGTGN_eDBD_repr	3.5	0.0664	PRDM1 (directAnnotation).		7	343	ESYT1;ITPR3;RTN4;RUBCN;SULF1;TMCC2;WDR44
hocomoco__TLX1_HUMAN.H11MO.0.D	3.49	0.0664	TLX1 (directAnnotation).	NFIA; NFIB; NFIC; NFIX; TLX2; TLX3 (inferredBy_MotifSimilarity).	13	1131	ADAM10;APBA1;ATP8B1;GLIPR2;MYO18A;PRKCD;RAB30;SLC36A1;ST6GAL1;SULF1;SYNE1;TMCC2;TPST2
taipale_tf_pairs__ERF_HES7_NNCACGTGNNNNCCGGAANN_CAP_repr	3.48	0.0662	ERF; HES7 (directAnnotation).		9	697	ATP8B1;EPHB1;GPER1;OSBPL6;RAB7B;RASGRF2;RTN4;SULF1;TMCC2
cisbp__M2202	3.48	0.0662			21	2427	AP1S2;APBA1;APC;ATP8B1;CTTN;EDEM1;EXTL3;GPR37;ITPR3;MYO18A;NCK2;NMT2;OSBPL6;PRKCD;RUBCN;SIPA1L3;SLC27A4;SLC36A1;ST6GAL1;SULF1;TPST2
cisbp__M4892	3.48	0.0662	GLI1; GLI2; GLI3 (inferredBy_Orthology).	GLIS1; GLIS2; GLIS3; ZIC1; ZIC2; ZIC3 (inferredBy_MotifSimilarity).	8	543	ATP10D;ATP8B1;DCSTAMP;FAM20C;FMNL3;PRKCD;RASSF2;RTN4
dbcorrdb__TAF7__ENCSR000BNM_1__m3	3.47	0.0661	TAF7 (directAnnotation).		16	1511	AP1S2;DCSTAMP;FAM20C;GNAI3;MYO18A;MYO5A;NCK2;RAB30;RASSF2;RTN4;SLC36A1;ST6GAL1;SULF1;TMCC2;TPST2;UNC13B
tfdimers__MD00557	3.47	0.066	MZF1 (directAnnotation).		11	790	ATP8B1;CBL;CD44;ITPR3;MYO18A;NBEAL2;OSBPL6;PRKCD;RAB30;SULF1;TPST2
transfac_public__M00044	3.46	0.066	SNAI1; SNAI2; SNAI3 (inferredBy_Orthology).		8	585	DCSTAMP;EPHB1;FAM20C;GPR37;NCK2;RASSF2;SLC36A1;SULF1
homer__AAAGRGGAAGTG_SpiB	3.46	0.066	SPIB (directAnnotation).	BCL11A; EP300; IKZF1; IRF4; IRF8; PAX5; RELA; SPI1; TBL1XR1 (inferredBy_MotifSimilarity). SPIC (inferredBy_MotifSimilarity_n_Orthology).	34	4250	AP1S2;APBA1;APC;ATP10D;ATP8B1;CBL;CD44;CNST;DCSTAMP;EDEM1;EHD4;EXTL3;FMNL3;GNAI3;GPR37;HMOX1;ITPR3;KTN1;LPCAT2;MICALL1;NCK2;NMT2;OSBPL6;PRKCD;RAB27B;RAB30;RAC1;RASSF2;RTN4;SLC36A1;ST6GAL1;SULF1;TMCC2;WDR44
dbcorrdb__CEBPB__ENCSR000BRX_1__m3	3.46	0.066	CEBPB (directAnnotation).		13	1100	ATP10D;ATP8B1;CD44;DCSTAMP;EXTL3;FMNL3;HIP1;NCK2;RGS20;RNF19B;RTN4;SULF1;TMCC2
predrem__nrMotif2281	3.46	0.0659			8	482	APBA1;ATP8B1;RAB30;RTN4;SLC37A2;SULF1;SYNE1;TPST2
dbcorrdb__JUN__ENCSR000EGH_1__m1	3.46	0.0659	JUN (directAnnotation).	ATF3; BACH2; BATF; FOS; FOSB; FOSL1; FOSL2; JDP2; JUNB; JUND; MYC; RCOR1; SMARCB1; SMARCC1; STAT3; TCF7L2 (inferredBy_MotifSimilarity).	32	4531	ADAM10;APBA1;ATP10D;ATP8B1;CD44;CTTN;DCSTAMP;EXTL3;FMNL3;GPER1;HMOX1;LSG1;MAMDC2;NBEAL2;NCK2;NEO1;OSBPL6;PANX1;PPP1R15A;PRKCD;RAB27B;RAB30;RAB7B;RASSF2;RGS20;RTN4;SLC36A1;SULF1;SYNE1;TMCC2;TPST2;WDR44
transfac_pro__M01635	3.44	0.0657			21	2473	AP1S2;APBA1;APC;ATP8B1;CTTN;EDEM1;EXTL3;GPR37;ITPR3;MYO18A;NCK2;NMT2;OSBPL6;PRKCD;RUBCN;SIPA1L3;SLC27A4;SLC36A1;ST6GAL1;SULF1;TPST2
transfac_pro__M04864	3.43	0.0656	GATA2 (directAnnotation).	ETV5 (inferredBy_MotifSimilarity).	25	2671	AP1S2;APC;CBL;CD44;CNST;DCSTAMP;ESYT1;EXTL3;FMNL3;GLIPR2;GNAI3;MAMDC2;MICALL1;MYO18A;NCK2;PRKCD;RASSF2;RGS20;RTN4;SLC37A2;ST6GAL1;SULF1;TMCC2;WDR44;ZW10
transfac_pro__M06181	3.43	0.0655	ZNF165 (directAnnotation).	JUND (inferredBy_MotifSimilarity).	9	523	FAM20C;GPER1;ITPR3;MYO18A;NCK2;PPP1R15A;RAB30;RTN4;SYNE1
taipale_cyt_meth__ZNF396_NTGTMCRAAAN_FL_meth_repr	3.43	0.0655	ZNF396 (directAnnotation).		8	480	AP1S2;DCSTAMP;EPHB1;MYO18A;OSBPL6;RASSF2;RTN4;ST6GAL1
taipale__SPIB_DBD_AAAAAGMGGAAGTN	3.42	0.0655	SPIB (directAnnotation).	ELF2; ELF4; SPI1; SPIC (inferredBy_MotifSimilarity). ETV6; ETV7 (inferredBy_MotifSimilarity_n_Orthology).	14	1071	AP1S2;CBL;CNST;DCSTAMP;EDEM1;EHD4;GNAI3;LPCAT2;NCK2;NMT2;RAB27B;RASSF2;RTN4;SULF1
predrem__nrMotif181	3.42	0.0654			8	546	APBA1;CYP2S1;FAM20C;MYO18A;PRKCD;RAB7B;RASSF2;RTN4
yetfasco__YDL048C_559	3.41	0.0653			21	2378	AP1S2;APBA1;APC;ATP8B1;CTTN;EDEM1;EXTL3;GPR37;ITPR3;MYO18A;NCK2;NMT2;OSBPL6;PRKCD;RUBCN;SIPA1L3;SLC27A4;SLC36A1;ST6GAL1;SULF1;TPST2
cisbp__M0481	3.4	0.0652			7	472	CNST;DCSTAMP;NCK2;PRKCD;RAB27B;RAB30;TPST2
cisbp__M2441	3.4	0.0651	HSF1; HSF2; HSF4 (inferredBy_Orthology).		8	508	APBA1;ATP10A;ATP8B1;FMNL3;ITPR3;MAMDC2;OSBPL6;SULF1
yetfasco__YHL027W_600	3.38	0.0649			4	80	ATP8B1;GPR37;ST6GAL1;TMCC2
tfdimers__MD00480	3.37	0.0648	NKX3-2; TAL1 (directAnnotation).		12	880	APBA1;ATP8B1;CD44;EDEM1;EPHB1;GNAI3;NBEAL2;PRKCD;RAB7B;RASSF2;RTN4;SULF1
scertf__harbison.RIM101	3.37	0.0648			4	80	ATP8B1;GPR37;ST6GAL1;TMCC2
tfdimers__MD00311	3.37	0.0647	NFIA; NFIC; USF1 (directAnnotation).		6	242	OSBPL6;PRKCD;RTN4;SLC36A1;SYNE1;TPST2
taipale_tf_pairs__FOXO1_ELK3_RTMAACAGGAAGTN_CAP	3.37	0.0647	ELK3; FOXO1 (directAnnotation).		17	1615	ATP10D;ATP8B1;CAMSAP2;CNST;ESYT1;GNAI3;MAMDC2;MICALL1;NCK2;OSBPL6;PRKCD;RAC1;RASSF2;RGS20;RNF19B;SULF1;TMCC2
homer__DATGASTCATHN_Atf3	3.37	0.0647	ATF3 (directAnnotation).	ARID3A; BATF; CEBPB; EP300; FOS; FOSB; FOSL1; FOSL2; FOXM1; GATA2; JDP2; JUN; JUNB; JUND; MEF2A; MEF2C; MYC; NFIC; RCOR1; SMARCA4; SMARCB1; SMARCC1; STAT3; TCF12; TCF7L2; TRIM28 (inferredBy_MotifSimilarity).	6	270	CD44;DCSTAMP;HMOX1;RAB7B;RGS20;RTN4
transfac_pro__M02740	3.36	0.0646	BCL6B (inferredBy_Orthology).	BCL6 (inferredBy_MotifSimilarity).	12	853	APBA1;EHD4;EPHB1;EXTL3;HMOX1;MYO18A;RAB7B;RGS20;SLC36A1;SULF1;SYNE1;USP25
transfac_pro__M03815	3.36	0.0646	FOS (directAnnotation).		9	605	APC;CD44;DCSTAMP;HMOX1;PRKCD;RGS20;RTN4;SULF1;TMCC2
cisbp__M2428	3.36	0.0646		ATF3; BACH2; BATF; FOS; FOSB; FOSL1; FOSL2; JDP2; JUN; JUNB; JUND; SMARCC1 (inferredBy_MotifSimilarity).	28	3446	APBA1;ATP10A;ATP10D;ATP8B1;BOK;CD44;CNST;DCSTAMP;EXTL3;FMNL3;GPER1;HMOX1;LSG1;MAMDC2;MYO18A;NCK2;OSBPL6;PPP1R15A;PRKCD;RAB30;RAB7B;RASSF2;RGS20;RTN4;ST6GAL1;SULF1;SYNE1;TMCC2
cisbp__M6119	3.35	0.0645	SPI1 (directAnnotation).	BCL11A; EP300; IKZF1; IRF4; IRF8; SPIB; SPIC (inferredBy_MotifSimilarity).	7	415	CBL;DCSTAMP;EHD4;ITPR3;PRKCD;RAB27B;RTN4
cisbp__M0373	3.35	0.0645			6	279	NCK2;OSBPL6;PRKCD;SLC36A1;SLC37A2;TPST2
dbcorrdb__POLR2AphosphoS2__ENCSR000DYF_1__m1	3.33	0.0643	POLR2A (directAnnotation).		7	341	EDEM1;EXTL3;OSBPL6;RAB30;ST6GAL1;SULF1;SYNE1
dbcorrdb__SMARCB1__ENCSR000EHN_1__m1	3.33	0.0642	SMARCB1 (directAnnotation).	ARID3A; CCNT2; EP300; GATA1; GATA2; GATA3; GATA4; GATA5; GATA6; HDAC2; JUN; NR2F2; PML; POLR2A; RCOR1; SIRT6; SMARCA4; TAL1; TBL1XR1 (inferredBy_MotifSimilarity).	4	98	CAMSAP2;RTN4;SULF1;TMCC2
transfac_pro__M06096	3.32	0.0641	ZNF682 (directAnnotation).		6	287	DCSTAMP;GPER1;ITPR3;MICALL1;RASSF2;SULF1
cisbp__M5864	3.32	0.0641		ELF2; ELF4; SPI1; SPIB; SPIC (inferredBy_MotifSimilarity). ETV6; ETV7 (inferredBy_MotifSimilarity_n_Orthology).	13	910	AP1S2;CBL;CNST;DCSTAMP;EHD4;GNAI3;LPCAT2;NCK2;NMT2;RAB27B;RASSF2;RTN4;SULF1
homer__DATGASTCAT_BATF	3.32	0.0641	BATF (inferredBy_Orthology).	ATF3; BCL3; CEBPB; EP300; FOS; FOSB; FOSL1; FOSL2; FOXM1; GATA2; JDP2; JUN; JUNB; JUND; MEF2A; MEF2C; MTA3; MYC; NFATC1; NFE2; NFIC; SMARCC1; STAT3; STAT5A; TCF12; TRIM28 (inferredBy_MotifSimilarity).	6	259	CD44;DCSTAMP;HMOX1;RAB7B;RGS20;RTN4
cisbp__M6391	3.32	0.0641		NR2E3; NR2F2; NR2F6; RXRA (inferredBy_MotifSimilarity). NR2E1; RXRB; RXRG (inferredBy_MotifSimilarity_n_Orthology).	10	570	DCSTAMP;KTN1;OSBPL6;RAB30;RASGRF2;RASSF2;RTN4;ST6GAL1;TMCC2;USP25
taipale_cyt_meth__BCL6B_NYGCTTTCKAGGAATN_eDBD	3.31	0.064	BCL6B (directAnnotation).	BCL6 (inferredBy_MotifSimilarity).	31	4480	AP1S2;APBA1;APC;ATP10A;ATP8B1;CAMSAP2;DCSTAMP;EDEM1;EHD4;EPHB1;EXTL3;GNAI3;GPR37;MICALL1;MYO18A;NCK2;OSBPL6;PANX1;PRKCD;RAB27B;RAB30;RAB7B;RAC1;RTN4;SLC36A1;ST6GAL1;SULF1;SYNE1;TMCC2;TPST2;USP25
transfac_public__M00199	3.31	0.064	JUN (directAnnotation). FOS (inferredBy_Orthology).	ATF3; FOSL2; JUNB; STAT3 (inferredBy_MotifSimilarity). BATF (inferredBy_MotifSimilarity_n_Orthology).	21	2455	APC;ATP10D;ATP8B1;CAMSAP2;CD44;DCSTAMP;EXTL3;HMOX1;LSG1;MICALL1;NCK2;NMT2;PANX1;RAB7B;RGS20;RTN4;SLC36A1;SLC37A2;SULF1;SYNE1;TMCC2
predrem__nrMotif375	3.31	0.0639			7	397	AP1S2;APC;ATP10D;OSBPL6;RAB30;TMCC2;TPST2
dbcorrdb__JUN__ENCSR000EZX_1__m2	3.3	0.0639	JUN (directAnnotation).	FOS; FOSB; FOSL1; FOSL2; JUNB; JUND (inferredBy_MotifSimilarity).	7	387	DCSTAMP;HMOX1;OSBPL6;RAB30;RAB7B;RGS20;SULF1
stark__TGANTCA	3.3	0.0638	FOS; FOSB; FOSL1; FOSL2; JUN; JUNB; JUND (inferredBy_Orthology).		6	285	CD44;DCSTAMP;EXTL3;HMOX1;RGS20;RTN4
neph__UW.Motif.0243	3.3	0.0638			9	555	ATP10D;ATP8B1;EPHB1;EXTL3;MICALL1;NCK2;RTN4;SLC27A4;SULF1
homer__GATGACTCATCN_Jun-AP1	3.3	0.0638	JUN (directAnnotation).	ATF3; BATF; EP300; FOS; FOSB; FOSL1; FOSL2; GATA2; JDP2; JUNB; JUND; MEF2A; MEF2C; MYC; NFE2; RCOR1; SMARCC1; STAT3; TCF12; TCF7L2; TRIM28 (inferredBy_MotifSimilarity).	5	153	DCSTAMP;HMOX1;RAB7B;RGS20;RTN4
transfac_pro__M02278	3.29	0.0637	SPI1 (directAnnotation).	EHF; ELF5; ETS2 (inferredBy_MotifSimilarity). ERG (inferredBy_MotifSimilarity_n_Orthology).	10	776	CBL;CD44;ESYT1;EXTL3;GNAI3;NCK2;PRKCD;RASSF2;SULF1;TMCC2
predrem__nrMotif793	3.29	0.0637			18	1624	APBA1;ATP8B1;CAMSAP2;DCSTAMP;GNAI3;GPR37;HMOX1;KTN1;MAMDC2;NCK2;RAB27B;RAB30;RAB7B;RTN4;SGPL1;SLC36A1;SULF1;SYNE1
transfac_public__M00167	3.29	0.0637	HSF1; HSF2; HSF4 (inferredBy_Orthology).		8	551	APBA1;ATP10A;ATP8B1;FMNL3;ITPR3;MAMDC2;OSBPL6;SULF1
cisbp__M6137	3.28	0.0636	RELA (inferredBy_Orthology).	BCL3; NFKB1; NFKB2; REL; RELB (inferredBy_MotifSimilarity). POLD2 (inferredBy_MotifSimilarity_n_Orthology).	7	447	NCK2;RAB30;RAC1;RASSF2;RTN4;SULF1;TMCC2
transfac_public__M00188	3.28	0.0635	JUN (directAnnotation). FOS (inferredBy_Orthology).	JUNB (inferredBy_MotifSimilarity).	12	1075	ADAM10;APC;CD44;DCSTAMP;EXTL3;HMOX1;NMT2;RAB7B;RGS20;RTN4;SULF1;TMCC2
transfac_pro__M03870	3.28	0.0635	FOSL2 (directAnnotation).	ATF3; FOS; JDP2; JUN; JUNB; JUND; STAT3 (inferredBy_MotifSimilarity).	4	148	DCSTAMP;HMOX1;RGS20;RTN4
dbcorrdb__FOSL2__ENCSR000BHP_1__m1	3.27	0.0634	FOSL2 (directAnnotation).	ATF3; BACH1; BACH2; BATF; EP300; FOS; FOSB; FOSL1; GATA2; JDP2; JUN; JUNB; JUND; MEF2A; MYC; RCOR1; SMARCB1; SMARCC1; STAT3; TCF12; TCF7L2 (inferredBy_MotifSimilarity).	5	163	DCSTAMP;HMOX1;RAB7B;RGS20;RTN4
dbcorrdb__MYC__ENCSR000DOM_1__m2	3.27	0.0634	MYC (directAnnotation).	ATF2; ATF3; BACH2; BATF; CEBPB; EP300; FOS; FOSB; FOSL1; FOSL2; GATA2; JDP2; JUN; JUNB; JUND; MEF2A; RCOR1; SMARCC1; STAT3; TCF12; TCF7L2 (inferredBy_MotifSimilarity).	5	212	DCSTAMP;HMOX1;RAB7B;RGS20;RTN4
transfac_pro__M09510	3.27	0.0634		BHLHE40; BHLHE41; MLX (inferredBy_MotifSimilarity).	7	386	MYO18A;NCK2;RASSF2;RGS20;RTN4;ST6GAL1;SULF1
dbcorrdb__SMARCC1__ENCSR000EDM_1__m1	3.26	0.0633	SMARCC1 (directAnnotation).	ATF3; BACH2; FOS; FOSB; FOSL1; FOSL2; JUN; JUNB; JUND; MYC; PBX3; RCOR1; SMARCB1; TCF7L2 (inferredBy_MotifSimilarity). MAFK (inferredBy_MotifSimilarity_n_Orthology).	5	165	DCSTAMP;HMOX1;RAB7B;RGS20;RTN4
dbcorrdb__JUN__ENCSR000EZX_1__m1	3.26	0.0633	JUN (directAnnotation).	ATF3; BACH2; BATF; FOS; FOSB; FOSL1; FOSL2; JDP2; JUNB; JUND; MEF2A; MYC; RCOR1; SMARCC1; STAT3; TCF7L2 (inferredBy_MotifSimilarity). MAFK (inferredBy_MotifSimilarity_n_Orthology).	7	469	ATP10D;CD44;DCSTAMP;HMOX1;RAB7B;RGS20;RTN4
predrem__nrMotif2503	3.25	0.0632			9	668	AP1S2;PRKCD;RAB27B;RAB30;RASSF2;RTN4;ST6GAL1;SULF1;TPST2
transfac_pro__M05643	3.25	0.0632	ZNF879 (directAnnotation).		8	621	ATP8B1;EHD4;LSG1;RAB27B;RASSF2;RTN4;SULF1;TPST2
scertf__badis.YNR063W	3.24	0.063			11	841	APBA1;APC;ATP8B1;EPHB1;EXTL3;FAM20C;GPER1;RAB30;SLC37A2;SULF1;WDR44
dbcorrdb__RCOR1__ENCSR000EFG_1__m3	3.24	0.063	RCOR1 (directAnnotation).		6	286	CYP2S1;ITPR3;MICALL1;PRKCD;RAB7B;SULF1
transfac_pro__M02078	3.24	0.063	SPI1 (directAnnotation).	IRF4; SPIB; SPIC (inferredBy_MotifSimilarity).	16	1742	CBL;CD44;DCSTAMP;EDEM1;ESYT1;FMNL3;GNAI3;HMOX1;MICALL1;MYO18A;OSBPL6;PRKCD;RASSF2;RTN4;SULF1;TMCC2
swissregulon__hs__FOSL2.p2	3.22	0.0628	FOSL2 (directAnnotation).		22	2683	ATP8B1;CAMSAP2;CD44;DCSTAMP;EPHB1;EXTL3;FMNL3;HMOX1;ITPR3;OSBPL6;PANX1;PRKCD;RAB27B;RAB7B;RGS20;RTN4;SLC36A1;ST6GAL1;SULF1;TMCC2;TPST2;WDR44
cisbp__M6229	3.21	0.0627	FOSL1 (directAnnotation).	BACH1; BACH2; MAF; MAFB; MAFG; MAFK; NFE2; NFE2L1; NFE2L2; NRF1 (inferredBy_MotifSimilarity).	4	105	HMOX1;RGS20;RTN4;SULF1
transfac_pro__M06919	3.21	0.0627	ZNF652 (directAnnotation).		5	241	CD44;KTN1;RAB30;RTN4;SULF1
cisbp__M6158	3.21	0.0626	BATF (directAnnotation).	ATF3; EP300; FOS; FOSB; FOSL1; FOSL2; FOXM1; JUN; JUNB; JUND; MYC; NFATC1; NFIC; STAT3; STAT5A; TCF12 (inferredBy_MotifSimilarity).	6	264	CD44;DCSTAMP;HMOX1;RAB7B;RGS20;RTN4
predrem__nrMotif815	3.2	0.0625			7	426	ATP8B1;DCSTAMP;NCK2;PRKCD;RAB27B;SULF1;TAP2
jaspar__MA0272.1	3.19	0.0624			5	179	DCSTAMP;HMOX1;RGS20;RTN4;TMCC2
transfac_pro__M06277	3.19	0.0624	ZNF404 (directAnnotation).		11	832	ATP10D;ATP8B1;CD44;EDEM1;ESYT1;MAMDC2;PRKCD;RTN4;SLC36A1;SULF1;TMCC2
predrem__nrMotif1204	3.19	0.0624			31	4197	ADAM10;ANKLE2;AP1S2;APBA1;ATP10D;ATP8B1;CAMSAP2;CNST;DCSTAMP;EPHB1;ESYT1;FMNL3;HIP1;LPCAT2;LSG1;MAMDC2;NCK2;OSBPL6;PRKCD;RAB27B;RAB30;RAB7B;RASSF2;RTN4;RUBCN;SGPL1;SLC36A1;ST6GAL1;SULF1;SYNE1;TPST2
neph__UW.Motif.0001	3.19	0.0624		ARID3A; ATF3; BACH2; BATF; EP300; FOS; FOSB; FOSL1; FOSL2; JDP2; JUN; JUNB; JUND; MEF2A; MYC; NFE2; STAT3; TCF12; TCF7L2; TRIM28 (inferredBy_MotifSimilarity).	6	283	CD44;DCSTAMP;HMOX1;RAB7B;RGS20;RTN4
neph__UW.Motif.0639	3.19	0.0624			4	117	EPHB1;FAM20C;PRKCD;TMCC2
taipale_tf_pairs__ELK1_TBX21_TNRCACCGGAAGNN_CAP	3.18	0.0623	ELK1; TBX21 (directAnnotation).		19	1986	APC;ATP8B1;DCSTAMP;FAM20C;ITPR3;MICALL1;NEO1;OSBPL6;PRKCD;RAB27B;RAB30;RAB7B;RTN4;SLC36A1;SLC37A2;SULF1;SYNE1;TPST2;ZW10
dbcorrdb__FOSL1__ENCSR000BMV_1__m1	3.18	0.0622	FOSL1 (directAnnotation).	ATF3; BACH2; FOS; FOSB; FOSL2; JDP2; JUN; JUNB; JUND; MEF2A; MYC; RCOR1; SMARCC1; STAT3; TCF7L2 (inferredBy_MotifSimilarity).	26	3627	ADAM10;ATP10A;ATP10D;ATP8B1;BOK;CD44;CTTN;DCSTAMP;EDEM1;EXTL3;FMNL3;HMOX1;LSG1;MAMDC2;NCK2;PRKCD;RAB30;RAB7B;RASSF2;RGS20;RNF19B;RTN4;SLC36A1;SULF1;SYNE1;TMCC2
cisbp__M4718	3.18	0.0622			8	508	APC;CAMSAP2;GPR37;HTT;PANX1;RAB30;SULF1;TMEM97
dbcorrdb__POLR2A__ENCSR000EHL_1__m1	3.17	0.0622	POLR2A (directAnnotation).	ARID3A; BCL3; CCNT2; EP300; GATA1; GATA2; GATA3; GATA4; GATA5; HDAC2; HMGN3; JUN; NR2F2; PML; RCOR1; SIRT6; SMARCA4; SMARCB1; TAL1; TBL1XR1 (inferredBy_MotifSimilarity). GATA6 (inferredBy_MotifSimilarity_n_Orthology).	10	759	ATP8B1;CD44;EPHB1;OSBPL6;RAB27B;RTN4;SGPL1;SLC36A1;SULF1;TMCC2
transfac_pro__M09281	3.17	0.0622			11	824	DCSTAMP;EHD4;EPHB1;ITPR3;NCK2;NEO1;OSBPL6;RAB27B;RTN4;SLC36A1;SULF1
cisbp__M4623	3.17	0.0621	JUNB (directAnnotation).	ATF3; BACH1; BACH2; BATF; EP300; FOS; FOSB; FOSL1; FOSL2; JDP2; JUN; JUND; MEF2A; MEF2C; MYC; RCOR1; SMARCC1; STAT3; TCF12; TCF7L2 (inferredBy_MotifSimilarity).	5	161	DCSTAMP;HMOX1;RAB7B;RGS20;RTN4
homer__ATGACTCATC_AP-1	3.17	0.0621	JUN (inferredBy_Orthology).	ARID3A; ATF3; BACH1; BACH2; BATF; EP300; FOS; FOSB; FOSL1; FOSL2; FOXM1; JDP2; JUNB; JUND; MAF; MAFB; MAFG; MAFK; MEF2A; MEF2C; MYC; NFE2; NFE2L1; NFE2L2; NRF1; RCOR1; SMARCC1; STAT3; TCF12; TCF7L2; TRIM28 (inferredBy_MotifSimilarity).	6	343	CD44;DCSTAMP;HMOX1;RAB7B;RGS20;RTN4
scertf__zhu.SRD1	3.17	0.0621			5	196	APBA1;KTN1;LPCAT2;RAB30;SULF1
flyfactorsurvey__Lag1_Cell_FBgn0040918	3.16	0.062	CERS2; CERS3; CERS4; CERS5; CERS6 (inferredBy_Orthology).		12	1104	ADAM10;APBA1;DCSTAMP;EXTL3;MYO18A;NCK2;RASSF2;RTN4;ST6GAL1;SULF1;TMCC2;TPST2
tfdimers__MD00375	3.15	0.0619	KLF4; PITX3 (directAnnotation).		7	406	GNAI3;MYO18A;PRKCD;RAB27B;RAB7B;SULF1;TMCC2
cisbp__M4690	3.15	0.0619	GATA1 (directAnnotation).	ARID3A; BCL3; CCNT2; EP300; GATA2; GATA3; GATA4; GATA5; HDAC2; HMGN3; NR2F2; PML; POLR2A; RCOR1; SIRT6; SMARCA4; SMARCB1; STAT5A; TAL1; TBL1XR1 (inferredBy_MotifSimilarity). GATA6 (inferredBy_MotifSimilarity_n_Orthology).	5	198	CD44;EPHB1;RTN4;SGPL1;TMCC2
jaspar__MA0476.1	3.15	0.0618	FOS (directAnnotation).	ATF3; BATF; EP300; FOSB; FOSL1; FOSL2; GATA2; JUN; JUNB; JUND; MEF2C; MYC; RCOR1; STAT3; TRIM28 (inferredBy_MotifSimilarity). JDP2 (inferredBy_MotifSimilarity_n_Orthology).	3	32	HMOX1;RGS20;RTN4
dbcorrdb__MEF2A__ENCSR000BNV_1__m2	3.15	0.0618	MEF2A (directAnnotation).	ATF3; EP300; FOS; FOSB; FOSL1; FOSL2; GATA2; JUN; JUNB; JUND; MYC; NFE2; RCOR1; SMARCC1; STAT3; TCF7L2 (inferredBy_MotifSimilarity). BATF; MAFK (inferredBy_MotifSimilarity_n_Orthology).	29	4141	APBA1;ATP10D;ATP8B1;CAMSAP2;CD44;CNST;DCSTAMP;EDEM1;EXTL3;FAM20C;FMNL3;HMOX1;ITPR3;MICALL1;NCK2;NMT2;OSBPL6;PANX1;PRKCD;RAB7B;RASSF2;RGS20;RNF19B;RTN4;SLC36A1;SLC37A2;SULF1;SYNE1;TMCC2
predrem__nrMotif1023	3.15	0.0618			8	613	AP1S2;CAMSAP2;DCSTAMP;EPHB1;NCK2;RAB27B;RTN4;TPST2
transfac_pro__M04716	3.14	0.0618	BATF (directAnnotation).	JUN; STAT3 (inferredBy_MotifSimilarity).	5	209	CD44;DCSTAMP;EPHB1;RAB30;RGS20
cisbp__M6096	3.14	0.0617	SPIC (inferredBy_Orthology).	SPI1; SPIB (inferredBy_MotifSimilarity). ETV6; ETV7 (inferredBy_MotifSimilarity_n_Orthology).	12	1083	AP1S2;CBL;CNST;EHD4;GNAI3;LPCAT2;NCK2;NMT2;RAB27B;RASSF2;RTN4;SULF1
transfac_pro__M03174	3.14	0.0617			25	3167	ADAM10;AP1S2;ATP8B1;CBL;CNST;DCSTAMP;EPHB1;FAM20C;FMNL3;GNAI3;GPER1;ITPR3;MICALL1;MYO18A;NCK2;NEO1;OSBPL6;PRKCD;RAB30;RASSF2;SIPA1L3;SLC27A4;SLC36A1;SULF1;TPST2
predrem__nrMotif2500	3.14	0.0617			11	784	APBA1;ESYT1;EXTL3;ITPR3;MYO18A;RAB27B;RASSF2;RGS20;RTN4;SULF1;SYNE1
cisbp__M3471	3.14	0.0617	IRF2 (directAnnotation).	IRF1; IRF3; IRF4; IRF5; IRF6; IRF7; IRF8; IRF9 (inferredBy_MotifSimilarity).	4	101	ADAM10;GLIPR2;PARP10;SLC37A2
taipale_tf_pairs__FOXO1_FLI1_RTMAACAGGAAGTN_CAP	3.13	0.0617	FLI1; FOXO1 (directAnnotation).		17	1735	ATP10D;ATP8B1;CAMSAP2;CNST;EXTL3;GNAI3;LSG1;MAMDC2;MICALL1;NCK2;OSBPL6;PRKCD;RAC1;RASSF2;RGS20;RNF19B;ST6GAL1
cisbp__M2077	3.13	0.0617			5	187	DCSTAMP;HMOX1;RGS20;RTN4;TMCC2
jaspar__MA0396.1	3.13	0.0616			21	2633	AP1S2;APBA1;ATP8B1;BICD1;CTTN;EDEM1;EHD4;EXTL3;ITPR3;LSG1;MYO18A;NCK2;NMT2;OSBPL6;PRKCD;SIPA1L3;SLC27A4;SLC36A1;ST6GAL1;SULF1;TPST2
dbcorrdb__TBL1XR1__ENCSR000EGB_1__m2	3.13	0.0616	TBL1XR1 (directAnnotation).	JUN (inferredBy_MotifSimilarity).	18	1952	ATP10D;ATP8B1;CD44;DCSTAMP;EHD4;EXTL3;HMOX1;NCK2;NEO1;OSBPL6;PRKCD;RAB27B;RAB30;RASSF2;RGS20;RTN4;SLC36A1;SULF1
yetfasco__YLR375W_568	3.13	0.0616			24	3221	AP1S2;APBA1;APC;ATP8B1;BICD1;CTTN;EDEM1;EHD4;EXTL3;GPR37;ITPR3;LSG1;MYO18A;NCK2;NMT2;OSBPL6;PRKCD;RUBCN;SIPA1L3;SLC27A4;SLC36A1;ST6GAL1;SULF1;TPST2
scertf__badis.STP4	3.12	0.0615			19	2321	ADAM10;AP1S2;APBA1;ATP8B1;BICD1;EDEM1;GPR37;ITPR3;MYO18A;NCK2;NMT2;OSBPL6;PRKCD;SIPA1L3;SLC27A4;SLC36A1;ST6GAL1;SULF1;TPST2
flyfactorsurvey__fru_SOLEXA_5_FBgn0004652	3.12	0.0614			5	215	ADAM10;EDEM1;KTN1;SLC37A2;SULF1
transfac_pro__M01649	3.11	0.0613			21	2579	AP1S2;APBA1;ATP8B1;BICD1;CTTN;EDEM1;EHD4;EXTL3;ITPR3;LSG1;MYO18A;NCK2;NMT2;OSBPL6;PRKCD;SIPA1L3;SLC27A4;SLC36A1;ST6GAL1;SULF1;TPST2
transfac_pro__M07746	3.11	0.0613	SOX17; SOX18; SOX7 (inferredBy_Orthology).	SOX10; SOX11; SOX14; SOX15; SOX2; SOX21; SOX4; SOX8; SOX9; SRY (inferredBy_MotifSimilarity). BBX; PUM3; SOX1; SOX12; SOX13; SOX3; SOX30; SOX5; SOX6 (inferredBy_MotifSimilarity_n_Orthology).	7	455	ADAM10;EPHB1;PRKCD;RAB7B;RTN4;SLC36A1;SULF1
hocomoco__FOSL1_HUMAN.H11MO.0.A	3.11	0.0613	FOSL1 (directAnnotation).	ATF3; BACH2; BATF; EP300; FOS; FOSB; FOSL2; JDP2; JUN; JUNB; JUND; MYC; RCOR1; SMARCC1; STAT3; TCF12; TCF7L2; TRIM28 (inferredBy_MotifSimilarity).	5	147	DCSTAMP;HMOX1;RAB7B;RGS20;RTN4
predrem__nrMotif2183	3.11	0.0613			8	553	CD44;GPER1;OSBPL6;PARP10;RAB30;RNF19B;SLC36A1;SULF1
cisbp__M2278	3.1	0.0612	FOS (directAnnotation).	ATF3; BATF; EP300; FOSB; FOSL1; FOSL2; GATA2; JUN; JUNB; JUND; MEF2C; MYC; RCOR1; STAT3; TRIM28 (inferredBy_MotifSimilarity). JDP2 (inferredBy_MotifSimilarity_n_Orthology).	3	32	HMOX1;RGS20;RTN4
transfac_pro__M07285	3.1	0.0612	ELF3 (directAnnotation).	ELK3; ERG; ETS1; ETV2; GATA2 (inferredBy_MotifSimilarity).	21	2229	AP1S2;APBA1;CBL;CD44;DCSTAMP;ESYT1;EXTL3;GNAI3;MICALL1;MYO18A;NBEAL2;NCK2;OSBPL6;PRKCD;RASSF2;RGS20;RTN4;SLC37A2;SULF1;SYNE1;TMCC2
transfac_pro__M03866	3.09	0.0611	FOS; JUN (directAnnotation).	ATF3; BATF; BCL3; EP300; FOSB; FOSL1; FOSL2; GATA2; JUNB; JUND; MEF2A; MYC; RCOR1; SMARCC1; TCF12; TCF7L2 (inferredBy_MotifSimilarity).	12	908	APC;CD44;DCSTAMP;HMOX1;LSG1;MICALL1;NMT2;RAB7B;RGS20;RTN4;SULF1;TMCC2
dbcorrdb__RFX5__ENCSR000EHY_1__m4	3.09	0.0611	RFX5 (directAnnotation).		7	465	PRKCD;RTN4;SLC27A4;SLC36A1;SULF1;SYNE1;TMCC2
dbcorrdb__SMARCA4__ENCSR000EZC_1__m2	3.08	0.061	SMARCA4 (directAnnotation).		6	393	EXTL3;FAM20C;NCK2;RASSF2;RTN4;SULF1
jaspar__MA0081.1	3.08	0.0609	SPIB (directAnnotation).	SPI1; SPIC (inferredBy_MotifSimilarity).	12	949	AP1S2;CAMSAP2;CTTN;DCSTAMP;ESYT1;FAM20C;GNAI3;MICALL1;PRKCD;SLC37A2;SULF1;TMCC2
transfac_pro__M07496	3.07	0.0609			7	330	EHD4;NCK2;OSBPL6;RAB30;SULF1;TMCC2;TPST2
tfdimers__MD00470	3.07	0.0608	TP53 (directAnnotation).		10	793	APBA1;ATP8B1;GLIPR2;GPR37;KTN1;RAB27B;SLC36A1;ST6GAL1;TMCC2;TMEM97
cisbp__M5863	3.07	0.0608	SPI1 (directAnnotation).	ELF2; SPIB; SPIC (inferredBy_MotifSimilarity). ETV6; ETV7 (inferredBy_MotifSimilarity_n_Orthology).	7	463	AP1S2;CNST;EHD4;GNAI3;NCK2;NMT2;RAB27B
hocomoco__BCL6B_HUMAN.H11MO.0.D	3.06	0.0607	BCL6B (directAnnotation).	BCL6 (inferredBy_MotifSimilarity).	7	461	CAMSAP2;DCSTAMP;EPHB1;GPER1;SLC36A1;TMCC2;TPST2
neph__UW.Motif.0366	3.06	0.0606			5	182	AP1S2;NCK2;OSBPL6;SULF1;TMCC2
taipale_cyt_meth__IRF6_RGTWTCGNNNNNNYGAWACY_eDBD_meth	3.06	0.0606	IRF6 (directAnnotation).		10	723	ATP8B1;EXTL3;NCK2;PRKCD;RASSF2;SGPL1;SLC36A1;SULF1;USP25;WDR44
neph__UW.Motif.0186	3.05	0.0606			9	634	ATP8B1;DCSTAMP;FMNL3;NCK2;NEO1;PRKCD;RASSF2;SULF1;TMCC2
dbcorrdb__NFE2__ENCSR000FAF_1__m2	3.05	0.0605	NFE2 (directAnnotation).	BACH1; BACH2; MAF; MAFB; MAFG; MAFK; NFE2L1; NFE2L2; NRF1 (inferredBy_MotifSimilarity). MAFF (inferredBy_MotifSimilarity_n_Orthology).	13	1071	ATP10D;DCSTAMP;EXTL3;HMOX1;MICALL1;PRKCD;RASGRF2;RTN4;SLC36A1;ST6GAL1;SULF1;SYNE1;TMCC2
predrem__nrMotif2308	3.05	0.0605			5	205	DCSTAMP;PRKCD;RAB30;RASSF2;RTN4
predrem__nrMotif2370	3.04	0.0605			18	1711	APBA1;ATP10D;CD44;EXTL3;GPER1;ITPR3;MYO18A;NMT2;OSBPL6;RAB27B;RAB30;RAC1;RASSF2;RGS20;RTN4;SIPA1L3;SULF1;UNC13B
transfac_pro__M06182	3.04	0.0605	ZNF132 (directAnnotation).		7	390	APBA1;CD44;GPR37;OSBPL6;RAB30;RNF19B;TPST2
transfac_pro__M06802	3.04	0.0604	ZFPM1 (directAnnotation).		18	1873	ATP8B1;EPHB1;EXTL3;FMNL3;GPER1;ITPR3;MAMDC2;NCK2;OSBPL6;PRKCD;RAB27B;RASGRF2;RASSF2;RTN4;SGPL1;SULF1;TMCC2;TPST2
transfac_pro__M01379	3.04	0.0604	HNF1A (directAnnotation).		5	175	FMNL3;RAB7B;SIPA1L3;SLC27A4;TPST2
neph__UW.Motif.0549	3.04	0.0604			6	315	PRKCD;RAB30;RUBCN;SULF1;TMCC2;UNC13B
cisbp__M6467	3.03	0.0603	SMARCC1 (directAnnotation).	BACH1; BACH2; BATF; BCL3; EP300; FOS; FOSB; FOSL1; FOSL2; JUN; JUNB; JUND; MAF; MAFB; MAFG; MAFK; MEF2A; NFE2; NFE2L1; NFE2L2; NRF1; TCF7L2 (inferredBy_MotifSimilarity). ATF3 (inferredBy_MotifSimilarity_n_Orthology).	3	24	HMOX1;RGS20;RTN4
stark__RAGTKCAANG	3.03	0.0603			13	1117	ATP10D;ATP8B1;EXTL3;ITPR3;MYO18A;NCK2;RAB30;RASSF2;RNF19B;RTN4;SYNE1;TPST2;UNC13B
transfac_pro__M05704	3.02	0.0602	ZNF133 (directAnnotation).	ZNF319 (inferredBy_MotifSimilarity).	27	3088	ATP10D;ATP8B1;CAMSAP2;CBL;EHD4;EPHB1;HMOX1;ITPR3;KTN1;LSG1;MICALL1;MYO18A;NCK2;NMT2;OSBPL6;RAB27B;RAB30;RAB7B;RASGRF2;RASSF2;RGS20;RNF19B;RTN4;ST6GAL1;SULF1;SYNE1;UNC13B
transfac_pro__M08879	3.02	0.0601	ETV2 (directAnnotation).	ELF1; ELK1; ELK3; ERF; ERG; ETS1; ETS2; FEV; FLI1; GABPA; GATA2 (inferredBy_MotifSimilarity).	16	1312	APC;ATP10D;CAMSAP2;CNST;EHD4;ESYT1;MAMDC2;MICALL1;MYO18A;NCK2;OSBPL6;RAC1;RTN4;SLC37A2;SULF1;TMCC2
taipale_cyt_meth__ZNF787_RATGCMNNNNNNNTGCCTCR_FL_repr	3.01	0.0601	ZNF787 (directAnnotation).		9	542	AP1S2;ATP8B1;DCSTAMP;NCK2;RAB27B;RTN4;SULF1;TMCC2;TPST2
taipale_tf_pairs__FOXJ2_ELF1_NWAAACAGGAAGNN_CAP	3.01	0.0601	ELF1; FOXJ2 (directAnnotation).		13	1123	ATP10D;CAMSAP2;CNST;FAM20C;MAMDC2;NCK2;RAC1;RASSF2;RNF19B;RTN4;SULF1;USP25;WDR44
hocomoco__JUN_HUMAN.H11MO.0.A	3.01	0.06	JUN (directAnnotation).	ATF3; BACH2; BATF; EP300; FOS; FOSB; FOSL1; FOSL2; GATA2; JDP2; JUNB; JUND; MEF2A; MYC; NFE2; RCOR1; SMARCC1; STAT3; TCF12; TCF7L2; TRIM28 (inferredBy_MotifSimilarity).	5	198	DCSTAMP;HMOX1;RAB7B;RGS20;RTN4
hocomoco__FOSL2_HUMAN.H11MO.0.A	3.01	0.06	FOSL2 (directAnnotation).	ATF3; BATF; EP300; FOS; FOSB; FOSL1; JDP2; JUN; JUNB; JUND; MYC; RCOR1; SMARCC1; STAT3; TCF12; TCF7L2; TRIM28 (inferredBy_MotifSimilarity).	4	97	DCSTAMP;HMOX1;RGS20;RTN4

## Sheet: cluster 5
motif	NES	AUC	TF_highConf	TF_lowConf	nEnrGenes	rankAtMax	enrichedGenes
taipale__Creb3l2_DBD_TGCCACGTCATCA	12	0.139	CREB3L2 (inferredBy_Orthology).	ATF6; ATF6B; CREB3; CREB3L1; CREB3L4; CREM; XBP1 (inferredBy_MotifSimilarity). ATF3 (inferredBy_MotifSimilarity_n_Orthology).	25	1069	CALU;COL1A2;COPA;COPZ2;ERLEC1;FAM114A1;GOLGA3;GOLT1B;KDELR3;KRTCAP2;LITAF;LMAN1;LYSMD3;MIA3;OSBP;SEC23A;SEC24A;SLC30A5;SLC35E1;STX5;TBL2;TMEM214;TMEM39A;TRAM1;WDR81
taipale_cyt_meth__CREB3L1_TGCCACGTCAYN_FL	11.9	0.138	CREB3L1 (directAnnotation).	ATF6; ATF6B; CREB3; CREB3L2; CREB3L4; XBP1 (inferredBy_MotifSimilarity).	47	4321	ASIC1;BET1L;CALU;CLINT1;CUX1;DUSP10;ERLEC1;FAM114A1;GALNT2;GBF1;GOLGA3;GOLGA5;GOLT1B;KDELR3;KRTCAP2;LITAF;LMAN1;LPCAT1;LYSMD3;MGAT1;MIA3;MOGS;NBAS;NPC1;OSBP;PIGV;POMGNT1;QPCTL;RNF144A;SEC23A;SEC24A;SLC30A5;SLC35E1;SLC39A7;SMIM14;STT3A;STT3B;STX5;TMED2;TMEM167B;TMEM214;TMEM39A;TRAM1;UFL1;USO1;YIPF5;ZDHHC2
transfac_pro__M07679	11.9	0.138	CREB3L1; CREB3L2 (inferredBy_Orthology).	ATF6; ATF6B; CREB3; CREB3L4; CREM; XBP1 (inferredBy_MotifSimilarity). ATF3 (inferredBy_MotifSimilarity_n_Orthology).	33	1857	CALU;COL1A2;COPA;COPB2;COPZ2;CUX1;ERLEC1;FAM114A1;GBF1;GOLGA3;GOLT1B;KDELR3;KRTCAP2;LITAF;LMAN1;LYSMD3;MIA3;OSBP;RNF144A;SEC16A;SEC23A;SEC24A;SLC30A5;SLC35E1;SPTLC1;STT3A;STX5;TMEM167B;TMEM214;TMEM39A;TRAM1;UFL1;USO1
taipale__CREB3L1_DBD_NTGCCACGTCANCA	11.8	0.137	CREB3L1 (directAnnotation).	ATF6; ATF6B; CREB3; CREB3L2; CREB3L4; CREM; XBP1 (inferredBy_MotifSimilarity).	36	3051	ASIC1;CALU;CLINT1;COL1A2;COPB2;COPZ2;CUX1;ERLEC1;FAM114A1;GBF1;GOLGA3;GOLT1B;KDELR3;KRTCAP2;LITAF;LMAN1;LYSMD3;MGAT1;MIA3;OSBP;RNF144A;SEC23A;SEC24A;SLC30A5;SLC35E1;SLC39A7;SMIM14;SORT1;STT3A;STX5;TMEM167B;TMEM214;TMEM39A;TRAM1;USO1;YIPF5
cisbp__M5330	11.7	0.136	CREB3L1 (directAnnotation).	ATF6; ATF6B; CREB3; CREB3L2; CREB3L4; CREM; XBP1 (inferredBy_MotifSimilarity).	26	1335	CALU;CLINT1;COL1A2;COPZ2;CUX1;ERLEC1;FAM114A1;GBF1;GOLGA3;GOLT1B;KDELR3;KRTCAP2;LITAF;LMAN1;LYSMD3;MIA3;OSBP;RNF144A;SEC23A;SEC24A;SLC30A5;STX5;TMEM214;TMEM39A;TRAM1;USO1
taipale_cyt_meth__ATF6_NGRTGACGTGGCAN_eDBD	11.2	0.131	ATF6 (directAnnotation).	ATF6B; CREB3; CREB3L1; CREB3L2; CREB3L4; CREM; XBP1 (inferredBy_MotifSimilarity).	20	520	COL1A2;COPA;COPB2;COPZ2;GBF1;GOLGA3;KDELR3;KRTCAP2;LMAN1;MIA3;OSBP;SEC23A;SEC24A;SLC30A5;SLC35E1;STT3A;STX5;TMEM167B;TRAM1;UFL1
cisbp__M5325	11	0.129	CREB3L1 (directAnnotation).	ATF6; ATF6B; CREB3; CREB3L2; CREB3L4; CREM; XBP1 (inferredBy_MotifSimilarity).	23	795	CLINT1;COL1A2;COPZ2;CUX1;ERLEC1;FAM114A1;GBF1;GOLGA3;GOLT1B;KDELR3;KRTCAP2;LMAN1;LYSMD3;MIA3;OSBP;SEC23A;SEC24A;SLC30A5;STX5;TMEM214;TMEM39A;TRAM1;USO1
taipale_cyt_meth__CREB3_NGCCACGTCAYN_FL	10.9	0.128	CREB3 (directAnnotation).	ATF6; ATF6B; CREB3L1; CREB3L2; CREB3L4; XBP1 (inferredBy_MotifSimilarity).	45	4176	AGPAT1;ARFIP2;ASIC1;CALU;CLINT1;COL1A2;COPA;COPB2;COPZ2;CUX1;ENTPD4;ERLEC1;FNDC3A;GBF1;GLG1;GOLGA3;GOLGA5;GOLT1B;GOSR2;KDELR3;KRTCAP2;LITAF;MGAT1;MIA3;NPC1;OSBP;RNF144A;SEC16A;SEC23A;SEC24A;SLC30A5;SLC35E1;SMIM14;STT3A;STT3B;STX5;TMEM167A;TMEM167B;TMEM30A;TMEM39A;TRAM1;UFL1;USO1;UVRAG;YIPF6
cisbp__M5328	10.7	0.126	CREB3L1 (directAnnotation).	ATF6; ATF6B; CREB3; CREB3L2; CREB3L4; CREM; XBP1 (inferredBy_MotifSimilarity).	43	4753	ATP8B4;CALU;CLINT1;COL1A2;COPZ2;CUX1;ENTPD4;ERLEC1;FAM114A1;GALNT2;GBF1;GOLGA3;GOLT1B;KDELR3;KRTCAP2;LITAF;LMAN1;LPCAT1;LYSMD3;MGAT1;MIA3;NPC1;OSBP;PIGV;RNF144A;SEC23A;SEC24A;SLC30A5;SLC35E1;SLC39A7;SORT1;STT3A;STX5;TBL2;TMED2;TMEM167B;TMEM214;TMEM39A;TRAM1;USO1;UVRAG;WDR81;YIPF5
taipale_cyt_meth__XBP1_NKMCACGTCAYN_FL	10.6	0.124	XBP1 (directAnnotation).	ATF6; ATF6B; CREB3; CREB3L1; CREB3L2; CREB3L4 (inferredBy_MotifSimilarity).	26	1125	ARFIP2;COPB2;CUX1;FNDC3A;GBF1;GOLGA3;GOLGA5;KDELR3;KRTCAP2;LITAF;MGAT1;MIA3;OSBP;RNF144A;SEC16A;SEC23A;SEC24A;SLC35E1;SMIM14;STT3A;STX5;TMEM167B;TRAM1;UFL1;USO1;YIPF6
taipale_cyt_meth__ATF6B_TGCCACGTCAYN_eDBD	10.4	0.123	ATF6B (directAnnotation).	ATF6; CREB3; CREB3L1; CREB3L2; CREB3L4; XBP1 (inferredBy_MotifSimilarity).	41	3890	ATP8B4;CALU;CLINT1;COL1A2;COPA;COPB2;COPZ2;ENTPD4;ERLEC1;FAM114A1;GBF1;GOLGA3;GOLGA5;GOLT1B;KDELR3;KRTCAP2;LITAF;LPCAT1;LYSMD3;MGAT1;MIA3;NPC1;OSBP;RNF144A;SEC23A;SEC24A;SLC30A5;SLC35E1;SLC39A7;SMIM14;STT3A;STX5;TBL2;TMEM167A;TMEM167B;TMEM214;TMEM39A;TRAM1;UFL1;USO1;WDR81
taipale_cyt_meth__CREB3L1_TGCCACGTCAYN_eDBD	9.87	0.117	CREB3L1 (directAnnotation).	ATF6; ATF6B; CREB3; CREB3L2; CREB3L4; XBP1 (inferredBy_MotifSimilarity).	41	3467	BET1L;CALU;CLINT1;COL1A2;COPB2;COPZ2;CUX1;ERLEC1;FAM114A1;GBF1;GOLGA3;GOLGA5;GOLT1B;KDELR3;KRTCAP2;LITAF;LMAN1;LPCAT1;LYSMD3;MGAT1;MIA3;NBAS;OSBP;PIGV;POMGNT1;RNF144A;SEC23A;SEC24A;SLC30A5;SLC39A7;SMIM14;STT3A;STX5;TMED2;TMEM167A;TMEM167B;TMEM214;TMEM39A;TRAM1;USO1;ZDHHC2
taipale_cyt_meth__CREB3L4_YGCCACGTCAYN_eDBD_repr	9.7	0.115	CREB3L4 (directAnnotation).	ATF6; ATF6B; CREB3; CREB3L1; CREB3L2; XBP1 (inferredBy_MotifSimilarity).	36	2222	ARFIP2;CALU;CLINT1;COL1A2;COPA;COPB2;COPZ2;CUX1;ENTPD4;ERLEC1;FNDC3A;GBF1;GLG1;GOLGA3;GOLGA5;GOLT1B;KDELR3;KRTCAP2;LITAF;MGAT1;MIA3;OSBP;RNF144A;SEC16A;SEC23A;SEC24A;SLC35E1;SMIM14;STT3A;STT3B;STX5;TMEM167A;TMEM167B;TRAM1;USO1;YIPF6
taipale__CREB3L1_full_NTGCCACGTCANCA	9.58	0.114	CREB3L1 (directAnnotation).	ATF6; ATF6B; CREB3; CREB3L2; CREB3L4; CREM; XBP1 (inferredBy_MotifSimilarity).	19	663	CALU;COL1A2;COPZ2;FAM114A1;GOLGA3;GOLT1B;KDELR3;LMAN1;LYSMD3;MIA3;OSBP;SEC23A;SEC24A;SLC30A5;STX5;TMEM214;TMEM39A;TRAM1;USO1
transfac_pro__M07669	9.57	0.114	ATF6; ATF6B (inferredBy_Orthology).	CREB3; CREB3L1; CREB3L2; CREB3L4; CREM; XBP1 (inferredBy_MotifSimilarity).	23	1208	COPB2;COPZ2;GBF1;GOLGA3;KDELR3;KRTCAP2;LITAF;LMAN1;MGAT1;MIA3;OSBP;SEC23A;SEC24A;SLC30A5;SLC35E1;SMIM14;STT3A;STX5;TBL2;TMEM167B;TRAM1;UFL1;USO1
transfac_pro__M09518	9.44	0.112		ATF6; ATF6B; CREB3; CREB3L1; CREB3L2; CREB3L4; XBP1 (inferredBy_MotifSimilarity).	31	2397	ATP8B4;COL1A2;COPA;COPB2;COPZ2;FAM114A1;GBF1;GOLGA3;KRTCAP2;LITAF;LMAN1;LYSMD3;MGAT1;MIA3;MOGS;NPC1;OSBP;RNF144A;SEC16A;SEC23A;SLC35E1;SMIM14;SORT1;SPTLC1;STX5;TBL2;TMEM167B;TMEM30A;TMEM39A;TRAM1;UFL1
transfac_pro__M09534	9.3	0.111		ATF6; ATF6B; CREB3; CREB3L1; CREB3L2; CREB3L4; XBP1 (inferredBy_MotifSimilarity).	42	3667	ARL1;ATP8B4;COL1A2;COPA;COPB2;COPZ1;COPZ2;CUX1;ERLEC1;FAM114A1;FNDC3A;GALNT2;GBF1;GOLGA3;KDELR3;KRTCAP2;LITAF;LMAN1;LYSMD3;MGAT1;MIA3;MOGS;NPC1;OSBP;RNF144A;SEC16A;SEC23A;SEC24A;SLC30A5;SLC35E1;SMIM14;SORT1;STT3A;STX5;TBL2;TMEM167A;TMEM167B;TMEM214;TMEM30A;TMEM39A;TRAM1;UFL1
transfac_pro__M09538	9.1	0.109		ATF6; ATF6B; CREB3; CREB3L1; CREB3L2; CREB3L4; XBP1 (inferredBy_MotifSimilarity).	39	3742	ARL1;ATP8B4;COL1A2;COPA;COPB2;COPZ1;COPZ2;FAM114A1;GALNT2;GBF1;GOLGA3;KDELR3;KRTCAP2;LITAF;LMAN1;LYSMD3;MGAT1;MIA3;MOGS;NPC1;OSBP;RNF144A;SEC16A;SEC23A;SEC24A;SLC30A5;SLC35E1;SMIM14;SORT1;SPTLC1;STT3A;STX5;TBL2;TMEM167B;TMEM214;TMEM30A;TMEM39A;TRAM1;UFL1
hocomoco__XBP1_HUMAN.H11MO.0.D	8.94	0.107	XBP1 (directAnnotation).	ATF6; ATF6B; CREB3; CREB3L1; CREB3L4 (inferredBy_MotifSimilarity). CREB3L2 (inferredBy_MotifSimilarity_n_Orthology).	41	4468	ARFIP2;ASIC1;ATP8B4;CALU;COL1A2;COPB2;CUX1;ENTPD4;ERLEC1;FAM114A1;GBF1;GLG1;GOLGA3;GOLT1B;HACD3;KDELR3;KRTCAP2;LITAF;LYSMD3;MGAT1;MIA3;MME;OSBP;RNF144A;SEC16A;SEC23A;SEC24A;SMIM14;SORT1;SPTSSA;STT3A;STX5;TBL2;TMEM167A;TMEM167B;TMEM214;TMEM39A;TRAM1;USO1;UVRAG;YIPF6
hocomoco__XBP1_MOUSE.H11MO.0.C	8.44	0.102	XBP1 (inferredBy_Orthology).		38	3516	ANGEL1;ARL1;BET1L;CALU;CLINT1;COL1A2;COPB2;CUX1;DUSP10;GALNT2;GBF1;GOLGA3;GOSR2;KRTCAP2;LMAN1;LYSMD3;MGAT1;MIA3;MOGS;NBAS;OSBP;PGRMC2;QPCTL;RGP1;RNF144A;SEC16A;SEC23A;SLC39A7;SMIM14;SORT1;STT3A;TMEM167B;TMEM214;TMEM39A;TRAM1;UFL1;USO1;YIPF5
transfac_pro__M09517	8.41	0.101		ATF6; ATF6B; CREB3; CREB3L1; CREB3L2; CREB3L4; XBP1 (inferredBy_MotifSimilarity).	23	1712	COL1A2;COPA;COPB2;COPZ1;COPZ2;ERLEC1;FAM114A1;GBF1;GOLGA3;KRTCAP2;LITAF;LMAN1;LYSMD3;MIA3;OSBP;RNF144A;SEC23A;STX5;TBL2;TMEM214;TMEM39A;TRAM1;UFL1
transfac_pro__M09531	8.28	0.1		ATF6; ATF6B; CREB3; CREB3L1; CREB3L2; CREB3L4; XBP1 (inferredBy_MotifSimilarity).	33	3068	COL1A2;COPA;COPB2;COPZ1;COPZ2;CUX1;ERLEC1;FAM114A1;GBF1;GOLGA3;GOLT1B;KRTCAP2;LITAF;LMAN1;LYSMD3;MGAT1;MIA3;NPC1;OSBP;RNF144A;SEC23A;SEC24A;SLC35E1;SMIM14;SORT1;STX5;TBL2;TMEM167B;TMEM214;TMEM30A;TMEM39A;TRAM1;UFL1
taipale__XBP1_DBD_NNNGMCACGTCATC	8.21	0.0994	XBP1 (directAnnotation).	ATF6; ATF6B; CREB3; CREB3L1; CREB3L2; CREB3L4; CREM (inferredBy_MotifSimilarity). ATF3 (inferredBy_MotifSimilarity_n_Orthology).	36	2833	ATP11A;COPA;COPB2;COPZ2;CUX1;FAM114A1;FNDC3A;GBF1;GOLGA3;GOLGA5;KDELR3;KRTCAP2;KSR1;LITAF;LMAN1;LYSMD3;MGAT1;MIA3;MME;MOGS;OSBP;RNF144A;SEC16A;SEC23A;SEC24A;SLC35E1;SMIM14;SPTLC1;STT3A;STX5;TMEM167B;TMEM30A;TMEM39A;TRAM1;UFL1;USO1
taipale__CREB3_full_NTGCCACGTCAYCN_repr	8.19	0.0992	CREB3 (directAnnotation).	ATF6; ATF6B; CREB3L1; CREB3L2; CREB3L4; CREM; XBP1 (inferredBy_MotifSimilarity).	45	3517	AGPAT1;ARFIP2;ATP8B4;CALU;CLINT1;COL1A2;COPA;COPB2;COPZ2;CREB3L2;CUX1;ENTPD4;ERLEC1;FAM114A1;FNDC3A;GBF1;GLG1;GOLGA3;GOLGA5;GOLT1B;GOSR2;KDELR3;KRTCAP2;KSR1;LITAF;LMAN1;MGAT1;MIA3;OSBP;RNF144A;SEC16A;SEC23A;SEC24A;SLC30A5;SLC35E1;SMIM14;SPTLC1;STT3A;STX5;TMEM167B;TMEM214;TMEM39A;TRAM1;UFL1;USO1
transfac_pro__M07693	8.18	0.0991	XBP1 (inferredBy_Orthology).	ATF6; ATF6B; CREB3; CREB3L1; CREB3L4 (inferredBy_MotifSimilarity). CREB3L2 (inferredBy_MotifSimilarity_n_Orthology).	38	3034	ASIC1;CALU;CLINT1;COPB2;CUX1;ENTPD4;FNDC3A;GBF1;GOLGA3;GOLGA5;KDELR3;KRTCAP2;LITAF;MGAT1;MIA3;NBAS;OSBP;RCN2;RNF144A;SEC16A;SEC23A;SEC24A;SLC35E1;SMIM14;SRGN;STT3A;STT3B;STX5;TMEM167A;TMEM167B;TMEM30A;TRAM1;UFL1;USO1;UVRAG;WDR81;YIPF6;ZDHHC2
transfac_pro__M09535	8.08	0.098		ATF6; CREB3L1; XBP1 (inferredBy_MotifSimilarity). ATF6B; CREB3L2 (inferredBy_MotifSimilarity_n_Orthology).	29	1843	COL1A2;COPA;COPB2;COPZ1;COPZ2;CUL7;ERLEC1;FAM114A1;GBF1;GOLGA3;KRTCAP2;LITAF;LMAN1;LYSMD3;MGAT1;MIA3;MOGS;OSBP;RNF144A;SEC16A;SEC23A;SLC35E1;SMIM14;SORT1;STX5;TMEM167B;TMEM39A;TRAM1;UFL1
swissregulon__hs__XBP1.p3	8.02	0.0974	XBP1 (directAnnotation).		42	4959	ANGEL1;ARL1;ASIC1;ATP8B4;BET1L;CALU;CLINT1;COL1A2;COPB2;CREB3L2;CUX1;DUSP10;FAM114A1;GALNT2;GBF1;GOLGA3;GOSR2;KDELR3;KRTCAP2;KSR1;LMAN1;LYSMD3;MGAT1;MIA3;NBAS;OSBP;QPCTL;RNF144A;SEC16A;SEC23A;SEC24A;SLC39A7;SMIM14;SORT1;STT3A;SYVN1;TMEM167B;TMEM214;TMEM39A;TRAM1;USO1;YIPF5
transfac_pro__M01584	7.98	0.097			23	1424	COPB2;ERLEC1;FAM114A1;GOLGA3;GOLGA5;GOLT1B;GOSR2;KDELR3;LYSMD3;MGAT1;MOGS;NBAS;OSBP;RNF144A;SEC23A;SEC24A;SMIM14;STX5;TMEM167B;TMEM39A;TRAM1;USO1;ZMYND8
cisbp__M5324	7.94	0.0966	CREB3 (directAnnotation).	ATF6; ATF6B; CREB3L1; CREB3L2; CREB3L4; CREM; XBP1 (inferredBy_MotifSimilarity).	39	2996	ARFIP2;ATP8B4;COL1A2;COPA;COPB2;COPZ2;CREB3L2;CUX1;ENTPD4;ERLEC1;FAM114A1;FNDC3A;GBF1;GLG1;GOLGA3;GOLGA5;GOLT1B;KDELR3;KRTCAP2;LITAF;LMAN1;MGAT1;MIA3;OSBP;RNF144A;SEC16A;SEC23A;SEC24A;SLC30A5;SLC35E1;SMIM14;SPTLC1;STT3A;STX5;TMEM167B;TMEM214;TMEM39A;TRAM1;USO1
taipale_cyt_meth__ATF6_NGRTGACGTGGCAN_eDBD_meth	7.86	0.0958	ATF6 (directAnnotation).	ATF6B; CREB3; CREB3L1; CREB3L2; CREB3L4; CREM; XBP1 (inferredBy_MotifSimilarity). ATF3 (inferredBy_MotifSimilarity_n_Orthology).	37	4387	ALKBH5;ATP8B4;CALU;COL1A2;COPA;COPB2;COPZ2;CUX1;ENTPD4;ERLEC1;FAM114A1;GBF1;GOLGA3;GOLT1B;KDELR3;KRTCAP2;LMAN1;LYSMD3;MGAT1;MIA3;MME;NPC1;OSBP;RNF144A;SEC23A;SEC24A;SLC30A5;SLC35E1;STT3A;STX5;TBL2;TMEM167B;TMEM39A;TRAM1;UFL1;USO1;WDR81
cisbp__M6536	7.84	0.0956	XBP1 (directAnnotation).		42	4919	ANGEL1;ARL1;ASIC1;BET1L;CALU;CLINT1;COL1A2;COPB2;CREB3L2;CUX1;DUSP10;GALNT2;GBF1;GLG1;GOLGA3;GOSR2;HACD3;KRTCAP2;KSR1;LMAN1;LPCAT1;LYSMD3;MGAT1;MIA3;MOGS;NBAS;OSBP;PGRMC2;QPCTL;RGP1;RNF144A;SEC16A;SEC23A;SEC24A;SLC39A7;SMIM14;STT3A;TMEM167B;TMEM214;TRAM1;USO1;YIPF5
taipale_cyt_meth__CREB3L1_TGCCACRTCAYN_eDBD_meth	7.84	0.0955	CREB3L1 (directAnnotation).	ATF6; ATF6B; CREB3; CREB3L2; CREB3L4; XBP1 (inferredBy_MotifSimilarity).	21	1416	ACBD3;ASIC1;COL1A2;COPZ2;ERLEC1;GOLGA3;GOLT1B;KDELR3;LMAN1;MIA3;OSBP;RNF144A;SEC23A;SEC24A;STX5;TBL2;TMEM167A;TMEM167B;TMEM39A;TRAM1;USO1
cisbp__M5996	7.69	0.094	CREB3L2 (inferredBy_Orthology).	ATF6; ATF6B; CREB3; CREB3L1; CREB3L4; CREM; XBP1 (inferredBy_MotifSimilarity). ATF3 (inferredBy_MotifSimilarity_n_Orthology).	30	2446	CALU;COL1A2;COPA;COPZ2;ERLEC1;FAM114A1;GBF1;GOLGA3;GOLT1B;KDELR3;KRTCAP2;LITAF;LMAN1;LYSMD3;MGAT1;MIA3;OSBP;SEC23A;SEC24A;SLC30A5;SLC35E1;SORT1;SPTLC1;STX5;TBL2;TMEM214;TMEM39A;TRAM1;USO1;WDR81
swissregulon__hs__ATF6.p2	7.6	0.093	ATF6 (directAnnotation).	ATF6B; CREB3; CREB3L1; CREB3L4 (inferredBy_MotifSimilarity). CREB3L2 (inferredBy_MotifSimilarity_n_Orthology).	13	422	COPA;COPB2;FNDC3A;GBF1;GOLGA3;KDELR3;OSBP;SEC23A;SEC24A;SLC35E1;SMIM14;STX5;TMEM167B
cisbp__M5953	7.55	0.0925	XBP1 (directAnnotation).	ATF6; ATF6B; CREB3; CREB3L1; CREB3L2; CREB3L4; CREM (inferredBy_MotifSimilarity). ATF3 (inferredBy_MotifSimilarity_n_Orthology).	45	4946	ATP11A;ATP8B4;B4GALT7;COL1A2;COPB2;COPZ2;CREB3L2;CUX1;ENTPD4;FAM114A1;FNDC3A;GBF1;GOLGA3;GOLGA5;GOSR2;KDELR3;KRTCAP2;KSR1;LITAF;LMAN1;LYSMD3;MGAT1;MIA3;MME;MOGS;NPC1;OSBP;QPCTL;RNF144A;SEC16A;SEC23A;SEC24A;SLC30A5;SLC35E1;SMIM14;SPTLC1;STT3A;STX5;TMEM167B;TMEM214;TMEM30A;TMEM39A;TRAM1;UFL1;USO1
taipale_cyt_meth__CREB3L1_TGCCACRTCAYN_FL_meth	7.55	0.0925	CREB3L1 (directAnnotation).	ATF6; ATF6B; CREB3; CREB3L2; CREB3L4; XBP1 (inferredBy_MotifSimilarity).	24	1776	ACBD3;ALKBH5;ASIC1;COL1A2;COPB2;COPZ2;GOLGA3;GOLT1B;KDELR3;LMAN1;LPCAT1;MIA3;OSBP;RNF144A;SEC23A;SEC24A;SMIM14;STT3A;STX5;TBL2;TMEM167A;TMEM39A;TRAM1;USO1
taipale_cyt_meth__CREB3_NGCCACRTCAYN_FL_meth	7.37	0.0906	CREB3 (directAnnotation).	ATF6; ATF6B; CREB3L1; CREB3L2; CREB3L4; XBP1 (inferredBy_MotifSimilarity).	11	181	COL1A2;COPB2;GOLGA3;KDELR3;OSBP;SEC23A;SEC24A;STT3A;STX5;TMEM167A;TRAM1
cisbp__M2978	7.36	0.0905	ATF6 (directAnnotation).	ATF6B; CREB3; CREB3L1; CREB3L4 (inferredBy_MotifSimilarity). CREB3L2 (inferredBy_MotifSimilarity_n_Orthology).	15	771	COPA;COPB2;FNDC3A;GBF1;GOLGA3;KDELR3;OSBP;SEC23A;SEC24A;SLC35E1;SMIM14;STX5;TMEM167A;TMEM167B;TMEM39A
elemento__CCACGTCA	7.13	0.0881		ATF6; ATF6B; CREB3; CREB3L1; CREB3L4 (inferredBy_MotifSimilarity). CREB3L2 (inferredBy_MotifSimilarity_n_Orthology).	10	203	COPB2;GBF1;GOLGA3;KDELR3;OSBP;SEC23A;SMIM14;STX5;TMEM167B;USO1
taipale_cyt_meth__CREB3L4_YGCCACRTCAYN_eDBD_meth	7.05	0.0873	CREB3L4 (directAnnotation).	ATF6; ATF6B; CREB3; CREB3L1; CREB3L2; XBP1 (inferredBy_MotifSimilarity).	18	1266	ASIC1;COL1A2;COPA;COPB2;COPZ2;GOLGA3;KDELR3;MIA3;OSBP;RNF144A;SEC23A;SEC24A;SMIM14;STT3A;STX5;TBL2;TMEM167A;TRAM1
transfac_public__M00483	6.95	0.0862	ATF6 (directAnnotation).	ATF6B; CREB3; CREB3L1; CREB3L4 (inferredBy_MotifSimilarity). CREB3L2 (inferredBy_MotifSimilarity_n_Orthology).	19	1486	CLINT1;COPA;COPB2;FNDC3A;GBF1;GOLGA3;KDELR3;MME;OSBP;SEC23A;SEC24A;SLC35E1;SMIM14;STX5;TMEM167A;TMEM167B;TMEM39A;USO1;WDR81
transfac_pro__M09516	6.7	0.0836		ATF6; ATF6B; CREB3; CREB3L1; CREB3L2; CREB3L4; XBP1 (inferredBy_MotifSimilarity).	15	905	COL1A2;COPZ2;ERLEC1;GOLGA3;KRTCAP2;LITAF;LMAN1;MIA3;OSBP;RNF144A;SEC24A;STX5;TMEM214;TMEM39A;TRAM1
hocomoco__CREB3_HUMAN.H11MO.0.D	6.66	0.0832	CREB3 (directAnnotation).	ATF6; ATF6B; CREB3L1; CREB3L2; CREB3L4; XBP1 (inferredBy_MotifSimilarity).	22	1178	COPB2;CREB3L2;ERLEC1;FNDC3A;GOLGA3;GOLGA5;GOLT1B;KDELR3;KSR1;LITAF;MIA3;OSBP;SEC23A;SEC24A;SLC30A5;SLC35E1;SMIM14;SPTLC1;STT3A;STX5;TMEM39A;TRAM1
cisbp__M4897	6.48	0.0813	CREB3L1; CREB3L2 (inferredBy_Orthology).	ATF6; ATF6B; CREB3; CREB3L4; XBP1 (inferredBy_MotifSimilarity).	28	2314	ARFIP2;COPZ1;CREB3L2;CUX1;ELOVL4;ERLEC1;FAM114A1;FNDC3A;GOLGA3;GOLGA5;GOLT1B;KDELR3;KSR1;LITAF;MIA3;MOGS;OSBP;POMGNT1;RNF144A;SEC23A;SEC24A;STX5;TMEM167B;TMEM214;TMEM39A;TRAM1;USO1;WDR81
transfac_pro__M09532	6.33	0.0797		ATF6; CREB3; CREB3L1; CREB3L2; MAF; XBP1 (inferredBy_MotifSimilarity). ATF6B (inferredBy_MotifSimilarity_n_Orthology).	31	3175	ASIC1;ATP8B4;COL1A2;COPA;COPB2;COPZ1;COPZ2;CUL7;ERLEC1;FAM114A1;GOLGA3;KDELR3;KRTCAP2;LITAF;LMAN1;LYSMD3;MGAT1;MIA3;NPC1;OSBP;RNF144A;SEC16A;SEC23A;SLC30A5;SLC35E1;SMIM14;SORT1;STX5;TMEM39A;UFL1;WDR81
taipale_cyt_meth__ATF6B_TGCCACGTCAYN_eDBD_meth_repr	6.24	0.0789	ATF6B (directAnnotation).	ATF6; CREB3; CREB3L1; CREB3L2; CREB3L4; XBP1 (inferredBy_MotifSimilarity).	10	290	COL1A2;GOLGA3;KDELR3;OSBP;SEC23A;SEC24A;STT3A;STX5;TBL2;TRAM1
transfac_pro__M09514	6.01	0.0764		ATF6; ATF6B; CREB3; CREB3L1; CREB3L2; CREB3L4; XBP1 (inferredBy_MotifSimilarity).	14	808	CUX1;ERLEC1;GOLGA3;GOLT1B;KRTCAP2;LITAF;LMAN1;MIA3;OSBP;SEC24A;STX5;TMEM214;TMEM39A;TRAM1
flyfactorsurvey__CrebA_SANGER_5_FBgn0004396	6	0.0763	CREB3L1; CREB3L2 (inferredBy_Orthology).	ATF6; ATF6B; CREB3; CREB3L4; XBP1 (inferredBy_MotifSimilarity).	30	2990	ARFIP2;COL1A2;COPZ1;CREB3L2;CUX1;ERLEC1;FAM114A1;FNDC3A;GOLGA3;GOLGA5;GOLT1B;KDELR3;KSR1;LITAF;LYSMD3;MGAT1;MIA3;MOGS;OSBP;POMGNT1;RNF144A;SEC23A;SEC24A;STX5;TMEM167B;TMEM214;TMEM39A;TRAM1;USO1;WDR81
transfac_pro__M09533	5.83	0.0745		ATF6; CREB3; CREB3L1; CREB3L2; XBP1 (inferredBy_MotifSimilarity). ATF6B (inferredBy_MotifSimilarity_n_Orthology).	35	3704	AGPAT1;ASIC1;ATP8B4;COL1A2;COPA;COPB2;COPZ1;COPZ2;CUL7;FAM114A1;FNDC3A;GALNT2;GBF1;GLG1;GOLGA3;GOLT1B;KRTCAP2;LITAF;LMAN1;LYSMD3;MGAT1;MIA3;NPC1;OSBP;RNF144A;SEC16A;SEC23A;SLC30A5;SMIM14;SORT1;STX5;TBL2;TMEM167B;TMEM39A;UFL1
dbcorrdb__POLR2A__ENCSR000EAM_1__m1	5.74	0.0736	POLR2A (directAnnotation).	BCLAF1; BRF1; CREB1; E2F6; ELF1; ELK4; ESRRA; ETS1; EZH2; GABPA; GTF2F1; HCFC1; MAX; MXI1; MYC; NR2C2; PHF8; PML; RBBP5; SIN3A; SMARCA4; SREBF1; TAF1; XRCC4; ZMIZ1; ZNF143; ZNF274 (inferredBy_MotifSimilarity). FLI1 (inferredBy_MotifSimilarity_n_Orthology).	14	723	ARFIP2;CLINT1;COPA;ERLEC1;GOLGA3;GPR107;MGAT1;MIA3;SEC24A;TMEM167A;TMEM30A;TMF1;UVRAG;YIPF5
dbcorrdb__ELK1__ENCSR000EFU_1__m2	5.64	0.0725	ELK1 (directAnnotation).	BCLAF1; EGR1; ELF1; ELK4; ETS1; GABPA; GABPB1; HCFC1; MXI1; PHF8; POLR2A; SIN3A; TAF1 (inferredBy_MotifSimilarity).	14	789	AGPAT1;ARFIP2;COPA;CUL7;ERLEC1;GOLGA3;GPR107;MGAT1;PIDD1;SEC24A;SLC30A6;SYVN1;TMEM167A;TMEM30A
transfac_pro__M09530	5.42	0.0702		ATF6; ATF6B; CREB3; CREB3L1; CREB3L2; CREB3L4; XBP1 (inferredBy_MotifSimilarity).	31	3136	ALG3;ATP8B4;CLINT1;COPB2;COPZ2;CUX1;ERLEC1;GBF1;GLG1;GOLGA3;GOLT1B;GOSR2;KRTCAP2;LITAF;LMAN1;LYSMD3;MGAT1;MIA3;OSBP;RNF144A;SEC23A;SEC24A;SMIM14;SORT1;STT3A;STX5;TMEM167B;TMEM214;TMEM39A;TRAM1;USO1
hocomoco__CR3L2_HUMAN.H11MO.0.D	5.23	0.0682	CREB3L2 (directAnnotation).	ATF6; ATF6B; CREB3; CREB3L1; CREB3L4; XBP1 (inferredBy_MotifSimilarity).	22	1385	ERLEC1;FAM114A1;FNDC3A;GBF1;GOLGA3;GOLT1B;KDELR3;KRTCAP2;LITAF;MIA3;OSBP;RNF144A;SEC23A;SEC24A;SLC30A5;SLC35E1;SPTLC1;STX5;TMEM214;TMEM39A;TRAM1;WDR81
transfac_pro__M09515	5.21	0.0681		ATF6; ATF6B; CREB3; CREB3L1; CREB3L2; CREB3L4; XBP1 (inferredBy_MotifSimilarity).	11	669	CUX1;ERLEC1;GOLGA3;KRTCAP2;LITAF;OSBP;SEC24A;STX5;TMEM214;TMEM39A;TRAM1
transfac_pro__M09539	5.2	0.0679		ATF6; ATF6B; CREB3; CREB3L1; CREB3L2; CREB3L4; XBP1 (inferredBy_MotifSimilarity).	32	4243	ARL1;ATP8B4;CLINT1;COPA;COPB2;COPZ1;COPZ2;CUX1;ERLEC1;FAM114A1;GBF1;GLG1;GOLGA3;GOLT1B;GOSR2;KRTCAP2;LITAF;LMAN1;LYSMD3;MIA3;OSBP;POMGNT1;RNF144A;SEC23A;SEC24A;STX5;TMEM167B;TMEM214;TMEM30A;TMEM39A;TRAM1;YIPF5
dbcorrdb__NFYA__ENCSR000EGR_1__m1	5.13	0.0672	NFYA (directAnnotation).	CHD2; E2F4; FOS; FOXI1; IRF3; NFYB; NFYC; PBX3; POLR2A; RFX5; SP1; SP2; SREBF1; SRF (inferredBy_MotifSimilarity). PBX1; POLE3 (inferredBy_MotifSimilarity_n_Orthology).	11	375	AGPAT1;ARFIP2;CREB3L2;DUSP10;GBF1;OSBP;PGRMC2;SORT1;STX5;WDR81;ZMYND8
dbcorrdb__TAF1__ENCSR000BKS_1__m2	5.1	0.0669	TAF1 (directAnnotation).	BCLAF1; ELF1; ELK1; ELK4; ETS1; ETV6; EZH2; GABPA; GABPB1; GTF2F1; HCFC1; MXI1; PHF8; PML; POLR2A; RBBP5; SIN3A (inferredBy_MotifSimilarity). FLI1 (inferredBy_MotifSimilarity_n_Orthology).	13	748	ARFIP2;BET1L;COPA;ERLEC1;GOLGA3;GPR107;MIA3;SEC24A;SLC30A6;SLC35A2;TMEM167A;TMEM30A;UVRAG
hocomoco__CR3L1_HUMAN.H11MO.0.D	5	0.0659	CREB3L1 (directAnnotation).	ATF6B; CREB3; CREB3L4 (inferredBy_MotifSimilarity). ATF6; CLOCK; CREB3L2 (inferredBy_MotifSimilarity_n_Orthology).	27	3040	ARFIP2;ELOVL4;ERLEC1;FAM114A1;GBF1;GOLGA3;GOLT1B;KDELR3;LMAN1;LPCAT1;NBAS;OSBP;PGRMC2;PIGV;POMGNT1;RNF144A;SEC23A;SEC24A;SLC39A7;STX5;TMED2;TMEM167B;TMEM214;TMEM39A;TRAM1;USO1;ZDHHC2
cisbp__M1891	4.97	0.0655	GABPA (inferredBy_Orthology).	BCLAF1; EGR1; ELF1; ELF2; ELK1; ELK3; ELK4; ETS1; ETV1; ETV3; GABPB1; HCFC1; PHF8; PML; POLR2A; SIN3A; SRF; TAF1 (inferredBy_MotifSimilarity). ERF; ERG; ETV2; ETV3L; ETV4; ETV5; FLI1 (inferredBy_MotifSimilarity_n_Orthology).	35	4019	ACBD3;AGPAT1;ARFIP2;ATP8B4;BET1L;BSCL2;CALU;CLINT1;COPA;COPB2;CUL7;ENTPD4;ERLEC1;FNDC3A;GOLGA3;GPR107;KSR1;LITAF;MGAT1;MIA3;PDXDC1;PIDD1;RCN2;RGP1;SEC24A;SLC30A6;SLC35A2;SLC35E1;SPTLC1;SRGN;SYVN1;TMEM167A;TMEM30A;UVRAG;YIPF5
dbcorrdb__POLR2A__ENCSR000EAY_1__m1	4.96	0.0654	POLR2A (directAnnotation).	BCLAF1; BRF1; E2F1; E2F6; ELF1; ELK1; ELK4; ETS1; ETV1; EZH2; GABPA; GABPB1; GTF2F1; HCFC1; MAX; MXI1; NR2C2; PHF8; PML; SIN3A; SMARCA4; TAF1; XRCC4; ZMIZ1; ZNF274 (inferredBy_MotifSimilarity). ERG; FLI1 (inferredBy_MotifSimilarity_n_Orthology).	38	4480	ACBD3;ARFIP2;ASIC1;ATP8B4;BET1L;BSCL2;CALU;CLINT1;COPA;COPB2;COPZ2;CUX1;ENTPD4;ERLEC1;FNDC3A;GOLGA3;GPR107;KSR1;LITAF;MGAT1;MIA3;PDXDC1;PIDD1;POMGNT1;RCN2;RGP1;SEC16A;SEC24A;SLC30A6;SLC35A2;SPTLC1;SYVN1;TMEM167A;TMEM30A;TMF1;UVRAG;YIPF5;YIPF6
cisbp__M4522	4.91	0.0649	ELK4 (directAnnotation).	BCLAF1; EGR1; ELF1; ELF2; ELF4; ELK1; ELK3; ERG; ETS1; ETV1; ETV3; ETV4; FEV; GABPA; GABPB1; HCFC1; NR2C2; PHF8; PML; POLR2A; SIN3A; SRF; TAF1 (inferredBy_MotifSimilarity). ERF; ETS2; ETV2; ETV3L; ETV5; FLI1 (inferredBy_MotifSimilarity_n_Orthology).	9	255	AGPAT1;ARFIP2;COPA;ERLEC1;GOLGA3;GPR107;MGAT1;SEC24A;TMEM167A
transfac_pro__M00936	4.9	0.0648		XBP1 (inferredBy_MotifSimilarity).	40	4822	ASIC1;CLINT1;COG6;COPZ2;CREB3L2;CUX1;DUSP10;ENTPD4;FNDC3A;GBF1;GOLGA3;GOLGA5;KDELR3;KRTCAP2;LITAF;LYSMD3;MGAT1;MIA3;MME;OSBP;RCN2;RNF144A;SEC16A;SEC23A;SEC24A;SMIM14;SORT1;SRGN;STT3A;STX5;TMEM167B;TMEM30A;TMEM39A;TRAM1;UFL1;USO1;UVRAG;WDR81;YIPF6;ZDHHC2
swissregulon__sacCer__MBP1	4.88	0.0645			15	941	ARL1;CLINT1;COPZ2;CUX1;ENTPD4;GALNT2;GOLGA3;KRTCAP2;LYSMD3;MIA3;SEC16A;STT3A;UFL1;WDR81;YIPF6
dbcorrdb__NFYB__ENCSR000DNM_1__m1	4.85	0.0643	NFYB (directAnnotation).	CHD2; E2F4; FOS; FOXI1; IRF3; NFYA; NFYC; PBX3; RFX5; SP1; SP2; SREBF1 (inferredBy_MotifSimilarity). PBX1; POLE3; POLE4 (inferredBy_MotifSimilarity_n_Orthology).	13	730	AGPAT1;ARFIP2;CALU;CREB3L2;DUSP10;GBF1;GOLT1B;OSBP;PGRMC2;SORT1;STX5;WDR81;ZMYND8
transfac_pro__M01979	4.85	0.0643		EGR1; EHF; ELF1; ELF2; ELF3; ELF4; ELF5; ELK3; ETV6; ETV7 (inferredBy_MotifSimilarity). ERF; ETV3; ETV3L (inferredBy_MotifSimilarity_n_Orthology).	11	582	AGPAT1;ARFIP2;COPA;ERLEC1;GOLGA3;GPR107;MGAT1;SEC24A;SLC35A2;TMEM167A;TMF1
transfac_pro__M01838	4.83	0.064		CREB3L1; CREB3L2 (inferredBy_MotifSimilarity_n_Orthology).	9	377	CLINT1;GOLGA3;KDELR3;NBAS;SEC23A;SEC24A;TMEM39A;TRAM1;USO1
dbcorrdb__ELF1__ENCSR000BPT_1__m2	4.81	0.0639	ELF1 (directAnnotation).	BCLAF1; BRF1; CTCF; E2F6; ELF2; ELF5; ELK1; ELK3; ELK4; ERG; ESRRA; ETS1; ETV1; ETV5; EZH2; FLI1; FOXP2; GABPA; GABPB1; HCFC1; HDAC2; MAX; MXI1; MYC; NR2C2; PHF8; PML; POLR2A; RAD21; RBBP5; SIN3A; SMARCA4; SP2; SREBF1; SREBF2; TAF1; THAP1; UBTF; XRCC4; ZNF143; ZNF274 (inferredBy_MotifSimilarity).	18	1215	ARFIP2;ATP11A;BET1L;COPA;ERLEC1;GOLGA3;GPR107;MGAT1;PDXDC1;SEC23IP;SEC24A;SLC30A6;SLC35A2;SYVN1;TMEM167A;TMEM30A;UVRAG;YIPF5
elemento__ACGTGGC	4.81	0.0638		CREB3L1; CREB3L2 (inferredBy_MotifSimilarity).	40	4592	AGPAT1;CALU;COL1A2;DUSP10;ELOVL4;ENTPD4;ERLEC1;FAM114A1;FNDC3A;GALNT2;GBF1;GOLGA3;GOLGA5;GOLT1B;GOSR2;HACD3;KDELR3;LITAF;LMAN1;LYSMD3;MGAT1;NBAS;OSBP;PGRMC2;PIGV;RNF144A;SEC23A;SEC24A;SLC39A7;SMIM14;STX5;TMEM167B;TMEM214;TMEM39A;TOR1AIP2;TRAM1;USO1;WDR81;ZDHHC2;ZMYND8
elemento__ACACGTCA	4.8	0.0637			16	1448	COPZ2;DUSP10;GOLGA3;KRTCAP2;LYSMD3;MGAT1;MIA3;PIGV;RNF144A;SEC16A;SMIM14;SRGN;STT3A;STX5;TMEM30A;UFL1
dbcorrdb__GABPA__ENCSR000BJK_1__m1	4.74	0.0632	GABPA (directAnnotation).	BCLAF1; BRF1; CEBPB; CTCF; E2F6; EGR1; ELF1; ELF2; ELK1; ELK3; ELK4; ERF; ERG; ESRRA; ETS1; ETV1; ETV2; ETV3; ETV4; ETV5; ETV6; EZH2; FEV; FLI1; GABPB1; GTF2F1; HCFC1; HDAC2; KDM5B; MAX; MXI1; MYC; NELFE; NR2C2; PHF8; PML; POLR2A; RAD21; RBBP5; RELA; SIN3A; SMARCA4; SREBF1; SREBF2; TAF1; UBTF; XRCC4; ZMIZ1; ZNF143 (inferredBy_MotifSimilarity). ETS2; ETV3L; ETV7 (inferredBy_MotifSimilarity_n_Ortho…	28	2560	ACBD3;AGPAT1;ARFIP2;ATP11A;ATP8B4;BET1L;BSCL2;CALU;CLINT1;COPA;COPB2;ERLEC1;GOLGA3;GPR107;LITAF;MGAT1;MIA3;PDXDC1;PIDD1;SEC24A;SLC30A6;SLC35A2;SLC35E1;SYVN1;TMEM167A;TMEM30A;UVRAG;YIPF5
dbcorrdb__RFX5__ENCSR000DZW_1__m2	4.72	0.063	RFX5 (directAnnotation).	CEBPZ; CHD2; E2F4; FOS; FOXI1; IRF3; NFYA; NFYB; NFYC; PBX3; SP1; SP2; SREBF1 (inferredBy_MotifSimilarity). PBX1; POLE3 (inferredBy_MotifSimilarity_n_Orthology).	12	684	AGPAT1;ARFIP2;CALU;CREB3L2;DUSP10;GBF1;OSBP;PGRMC2;SORT1;STX5;WDR81;ZMYND8
dbcorrdb__FOS__ENCSR000FAI_1__m1	4.7	0.0627	FOS (directAnnotation).	CHD2; E2F4; FOXI1; IRF3; NFYA; NFYB; NFYC; PBX3; RFX5; SP1; SP2; SREBF1 (inferredBy_MotifSimilarity). PBX1; POLE3 (inferredBy_MotifSimilarity_n_Orthology).	12	689	AGPAT1;ARFIP2;CREB3L2;DUSP10;GBF1;GOLT1B;OSBP;PGRMC2;SORT1;STX5;WDR81;ZMYND8
dbcorrdb__POLR2A__ENCSR000EBG_1__m1	4.7	0.0627	POLR2A (directAnnotation).	BCLAF1; BRF1; CTCF; E2F6; ELF1; ELK1; ELK4; ETS1; EZH2; GABPA; GABPB1; GTF2F1; HCFC1; HDAC2; KDM5B; MAX; MXI1; NR2C2; PHF8; PML; RBBP5; SIN3A; TAF1; XRCC4; ZMIZ1; ZNF143 (inferredBy_MotifSimilarity). FLI1 (inferredBy_MotifSimilarity_n_Orthology).	19	1108	ARFIP2;BET1L;COPA;ERLEC1;GOLGA3;GPR107;MGAT1;MIA3;PDXDC1;SEC24A;SLC30A6;SLC35A2;SLC35E1;SYVN1;TMEM167A;TMEM30A;TMF1;UVRAG;YIPF5
dbcorrdb__SP1__ENCSR000BKO_1__m1	4.68	0.0625	SP1 (directAnnotation).	E2F4; FOS; IRF3; NFYA; NFYB; NFYC; PBX3; RFX5; SREBF1 (inferredBy_MotifSimilarity). PBX1 (inferredBy_MotifSimilarity_n_Orthology).	10	455	AGPAT1;ARFIP2;CREB3L2;DUSP10;GBF1;OSBP;PGRMC2;SORT1;WDR81;ZMYND8
jaspar__MA0062.2	4.66	0.0623	GABPA (inferredBy_Orthology).	BCLAF1; EGR1; ELF1; ELF2; ELK1; ELK3; ELK4; ETS1; ETV1; ETV3; GABPB1; HCFC1; PHF8; PML; POLR2A; SIN3A; SRF; TAF1 (inferredBy_MotifSimilarity). ERF; ERG; ETV2; ETV3L; ETV4; ETV5; FLI1 (inferredBy_MotifSimilarity_n_Orthology).	34	3889	ACBD3;AGPAT1;ARFIP2;ATP8B4;BET1L;BSCL2;CALU;CLINT1;COPA;COPB2;CUL7;ENTPD4;ERLEC1;FNDC3A;GOLGA3;GPR107;KSR1;LITAF;MGAT1;MIA3;PDXDC1;PIDD1;RCN2;RGP1;SEC24A;SLC35A2;SLC35E1;SPTLC1;SRGN;SYVN1;TMEM167A;TMEM30A;UVRAG;YIPF5
transfac_pro__M09528	4.65	0.0622		ATF6; ATF6B; CREB3; CREB3L1; CREB3L2; CREB3L4; USF1; USF2; XBP1 (inferredBy_MotifSimilarity).	7	219	ERLEC1;GOLGA3;OSBP;SEC24A;TMEM214;TMEM39A;TRAM1
hdpi__ETV4	4.63	0.062	ETV4 (directAnnotation).	ELF1; ELF5; ELK1; ELK3; ELK4; ETV1; ETV5; FEV; GABPA (inferredBy_MotifSimilarity). ELF2; ELF4; ERF; ETS2; ETV2; ETV3; ETV3L; ETV6; ETV7; FLI1 (inferredBy_MotifSimilarity_n_Orthology).	34	3002	AGPAT1;ALG3;ARFIP2;ARV1;ATP11A;ATP8B4;BET1L;CALU;COPA;CUL7;ENTPD4;ERLEC1;FNDC3A;GOLGA3;GOLGA5;GOLT1B;GOSR2;GPR107;LYSMD3;MGAT1;MME;PIDD1;PIGV;RGP1;SEC24A;SLC30A6;SLC35A2;SLC35E1;SLC39A7;SPTLC1;TMEM167A;TMEM30A;TMF1;YIPF5
dbcorrdb__NFYA__ENCSR000DNS_1__m1	4.63	0.062	NFYA (directAnnotation).	CHD2; E2F4; FOS; FOXI1; IRF3; NFYB; NFYC; PBX3; POLR2A; RFX5; SP1; SP2; SREBF1; SRF (inferredBy_MotifSimilarity). PBX1; POLE3; POLE4 (inferredBy_MotifSimilarity_n_Orthology).	35	4886	AGPAT1;ARFIP2;ASIC1;ATG9A;ATP2A1;ATP7B;ATP8B4;AZIN2;CALU;CLINT1;COL1A2;CREB3L2;DUSP10;FNDC3A;GBF1;GOLGA2;GOLT1B;LMAN1;MME;OSBP;PGRMC2;PIGV;QPCTL;RCN2;RNF144A;SLC35E1;SORT1;SPTSSA;STX5;SYVN1;TMEM167A;USO1;UVRAG;WDR81;ZMYND8
transfac_pro__M06554	4.63	0.0619	ZNF483 (directAnnotation).		10	416	ATP11A;CUL7;CUX1;LMAN1;MGAT1;PDXDC1;SLC30A6;SMIM14;SRGN;TMEM30A
elemento__TTCCGCC	4.62	0.0619			21	1728	AGPAT1;ARFIP2;ATP11A;CALU;CLINT1;COPZ2;CUL7;FNDC3A;GALNT2;GOLGA3;KSR1;LYSMD3;MGAT1;MIA3;MPLKIP;OSBP;TMEM167A;TMEM30A;UFL1;UVRAG;WDR81
dbcorrdb__SP1__ENCSR000BIR_1__m1	4.62	0.0618	SP1 (directAnnotation).	CHD2; E2F4; FOS; FOXI1; IRF3; NFYA; NFYB; NFYC; PBX3; RFX5; SREBF1 (inferredBy_MotifSimilarity). PBX1; POLE3 (inferredBy_MotifSimilarity_n_Orthology).	12	639	AGPAT1;ARFIP2;CALU;CREB3L2;DUSP10;GBF1;OSBP;PGRMC2;SORT1;STX5;WDR81;ZMYND8
taipale_cyt_meth__CREB3L1_TGCCACGTGTACR_FL	4.61	0.0618	CREB3L1 (directAnnotation).	CREB3 (inferredBy_MotifSimilarity).	15	964	CLINT1;COPZ1;FAM114A1;GBF1;GOLGA3;GOLT1B;KRTCAP2;LYSMD3;MGAT1;NBAS;SEC23A;SEC24A;TMEM39A;TMF1;TRAM1
dbcorrdb__RFX5__ENCSR000ECX_1__m2	4.6	0.0617	RFX5 (directAnnotation).	CEBPZ; E2F4; FOS; FOXI1; IRF3; NFYA; NFYB; NFYC; PBX3; SP1 (inferredBy_MotifSimilarity). PBX1; POLE3; POLE4 (inferredBy_MotifSimilarity_n_Orthology).	12	610	AGPAT1;ARFIP2;CREB3L2;DUSP10;GBF1;GOLT1B;OSBP;PGRMC2;QPCTL;STX5;WDR81;ZMYND8
factorbook__NFY	4.59	0.0615	NFYA; NFYB (directAnnotation).	CEBPZ; CHD2; E2F4; FOS; FOXI1; IRF3; NFYC; PBX3; RFX5; SP1; SREBF1; YBX1 (inferredBy_MotifSimilarity). PBX1; POLE3 (inferredBy_MotifSimilarity_n_Orthology).	29	3602	AGPAT1;ARFIP2;ASIC1;ATG9A;ATP2A1;ATP7B;ATP8B4;AZIN2;CALU;CLINT1;COPZ1;CREB3L2;DUSP10;FNDC3A;GBF1;GOLGA2;GOLT1B;OSBP;PGRMC2;QPCTL;SEC23IP;SORT1;SPTSSA;STX5;SYVN1;TMEM30A;UVRAG;WDR81;ZMYND8
taipale_cyt_meth__KLF3_NRCCRCGCCCN_FL	4.58	0.0614	KLF3 (directAnnotation).	KLF12; KLF14; KLF2; KLF4; KLF5; KLF6 (inferredBy_MotifSimilarity). KLF17; KLF18; KLF7; KLF8; SP4 (inferredBy_MotifSimilarity_n_Orthology).	18	1416	ATP7B;AZIN2;CLINT1;COL1A2;COPZ1;CREB3L2;CUX1;DUSP10;FNDC3A;GOLGA2;GOLGA3;GOLGA5;KDELR3;LYSMD3;MGAT1;PIGV;SMIM14;WDR81
dbcorrdb__IRF3__ENCSR000EDF_1__m1	4.53	0.061	IRF3 (directAnnotation).	CEBPZ; CHD2; E2F4; FOS; FOXI1; NFYA; NFYB; NFYC; PBX3; RFX5; SP1; SREBF1; TBP; YBX1 (inferredBy_MotifSimilarity). PBX1; POLE3; POLE4 (inferredBy_MotifSimilarity_n_Orthology).	12	774	AGPAT1;ARFIP2;CREB3L2;DUSP10;GBF1;GOLT1B;OSBP;PGRMC2;QPCTL;SORT1;STX5;WDR81
elemento__CCGGAAG	4.53	0.0609		BCLAF1; ELF1; ELF2; ELK1; ELK3; ELK4; ETV1; ETV4; FEV; GABPA; GABPB1 (inferredBy_MotifSimilarity). ERF; ETV2; ETV3; ETV3L; ETV5; ETV6; ETV7 (inferredBy_MotifSimilarity_n_Orthology).	34	3344	AGPAT1;ARFIP2;ATP8B4;BET1L;CALU;COPA;COPB2;CUX1;DUSP10;ENTPD4;ERLEC1;FNDC3A;GOLGA3;GOLGA5;GOLT1B;GOSR2;GPR107;LITAF;LYSMD3;MGAT1;MME;PIDD1;PIGV;RGP1;SEC24A;SLC30A6;SLC35E1;SORT1;SPTLC1;SYVN1;TMEM167A;TMEM30A;WDR81;YIPF5
dbcorrdb__RFX5__ENCSR000ECF_1__m2	4.48	0.0604	RFX5 (directAnnotation).	CEBPZ; CHD2; E2F4; ELK4; FOS; FOXI1; IRF3; NFYA; NFYB; NFYC; PBX3; SP1; SP2; SREBF1 (inferredBy_MotifSimilarity). PBX1; POLE3; POLE4 (inferredBy_MotifSimilarity_n_Orthology).	13	869	AGPAT1;ARFIP2;CALU;CREB3L2;DUSP10;GBF1;GOLT1B;OSBP;PGRMC2;QPCTL;SORT1;STX5;ZMYND8
taipale__Klf12_DBD_GRCCACGCCCWNNNN_repr	4.48	0.0604	KLF12 (inferredBy_Orthology).	KLF14; KLF2; KLF3; KLF4; KLF5; KLF6; SP4 (inferredBy_MotifSimilarity). KLF7; KLF8 (inferredBy_MotifSimilarity_n_Orthology).	33	4107	ANGEL1;ATP7B;AZIN2;CALU;CLINT1;COL1A2;COPB2;COPZ1;COPZ2;CREB3L2;CUX1;DUSP10;FNDC3A;GBF1;GLG1;GOLGA2;GOLGA3;GOLGA5;HACD3;KDELR3;KSR1;LYSMD3;MGAT1;NPC1;PIGV;RNF144A;SMIM14;STT3A;TBL2;TMEM30A;WDR81;ZDHHC2;ZMYND8
hocomoco__NFYC_HUMAN.H11MO.0.A	4.47	0.0603	NFYC (directAnnotation).	CEBPZ; E2F4; FOS; FOXI1; IRF3; NFYA; NFYB; PBX3; RFX5; SP1; SREBF1; YBX1 (inferredBy_MotifSimilarity). PBX1; POLE3 (inferredBy_MotifSimilarity_n_Orthology).	17	1469	AGPAT1;ARFIP2;ATG9A;ATP8B4;COPZ1;CREB3L2;DUSP10;GBF1;GOLT1B;OSBP;PGRMC2;QPCTL;SORT1;STX5;SYVN1;WDR81;ZMYND8
factorbook__ELF1	4.47	0.0603	ELF1 (directAnnotation).	BCLAF1; EGR1; ELF2; ELF4; ELK1; ELK3; ELK4; ERF; ERG; ETS1; ETS2; ETV1; ETV2; ETV3; ETV4; ETV5; FEV; FLI1; GABPA; GABPB1; HCFC1; PHF8; PML; POLR2A; SIN3A; SRF; TAF1 (inferredBy_MotifSimilarity). ETV3L; ETV6; ETV7 (inferredBy_MotifSimilarity_n_Orthology).	33	3053	ACBD3;AGPAT1;ARFIP2;ATP8B4;BET1L;CALU;CLINT1;COPA;COPB2;CUL7;DUSP10;ENTPD4;ERLEC1;GOLGA3;GOSR2;GPR107;KSR1;MGAT1;MME;PDXDC1;PIDD1;RCN2;SEC24A;SLC30A6;SLC35A2;SLC35E1;SPTLC1;SRGN;SYVN1;TMEM167A;TMEM30A;UVRAG;YIPF5
dbcorrdb__HCFC1__ENCSR000ECH_1__m3	4.44	0.0599	HCFC1 (directAnnotation).	BCLAF1; E2F4; E2F6; EGR1; ELF1; ELF2; ELK1; ELK4; ESRRA; ETS1; ETV1; ETV6; EZH2; FOXP2; GABPA; GABPB1; KDM5A; MAX; MXI1; MYC; NR2C2; PHF8; PML; POLR2A; RBBP5; RELA; SIN3A; SMARCA4; SREBF1; TAF1; XRCC4; ZMIZ1; ZNF143; ZNF274 (inferredBy_MotifSimilarity). ERG; FLI1 (inferredBy_MotifSimilarity_n_Orthology).	28	2902	ARFIP2;ARV1;ATP11A;ATP8B4;BET1L;BSCL2;CALU;CLINT1;COPA;COPB2;ERLEC1;GOLGA3;GPR107;LITAF;MGAT1;MIA3;OSBP;PDXDC1;PIDD1;SEC24A;SLC30A6;SLC35A2;SLC35E1;SYVN1;TMEM167A;TMEM30A;UVRAG;YIPF5
dbcorrdb__SP1__ENCSR000BHK_1__m1	4.43	0.0599	SP1 (directAnnotation).	CHD2; E2F4; FOS; FOXI1; IRF3; NFYA; NFYB; NFYC; PBX3; POLR2A; RFX5; SP2; SREBF1; SRF; ZNF274 (inferredBy_MotifSimilarity). PBX1; POLE3 (inferredBy_MotifSimilarity_n_Orthology).	36	4871	AGPAT1;ARFIP2;ASIC1;ATG9A;ATP2A1;ATP7B;ATP8B4;AZIN2;CALU;CLINT1;COL1A2;COPZ1;CREB3L2;DUSP10;FNDC3A;GALNT2;GBF1;GOLGA2;GOLT1B;MME;OSBP;PGRMC2;PIGV;QPCTL;RCN2;RNF144A;SLC35E1;SORT1;STT3A;STX5;SYVN1;TMEM167A;USO1;UVRAG;WDR81;ZMYND8
dbcorrdb__POLR2A__ENCSR000FAL_1__m1	4.43	0.0599	POLR2A (directAnnotation).	BCLAF1; E2F6; ELF1; ELK4; ETS1; EZH2; GABPA; GTF2F1; HCFC1; MAX; MXI1; NR2C2; PHF8; PML; SIN3A; TAF1 (inferredBy_MotifSimilarity).	39	4829	ACBD3;ALKBH5;ARFIP2;ASIC1;ATP11A;BET1L;CALU;CLINT1;COG6;COPA;COPB2;COPZ2;CUX1;ERLEC1;FNDC3A;GOLGA3;GPR107;KSR1;LITAF;MGAT1;MIA3;PDXDC1;PGRMC2;PIDD1;RCN2;SEC16A;SEC24A;SLC30A6;SLC35A2;SPTLC1;SYVN1;TMEM167A;TMEM30A;TMF1;TMX3;UVRAG;WDR81;YIPF5;ZDHHC2
cisbp__M2681	4.42	0.0598		ATF6; ATF6B; CREB3; CREB3L1; CREB3L4; CREM; XBP1 (inferredBy_MotifSimilarity). CREB3L2 (inferredBy_MotifSimilarity_n_Orthology).	39	4972	ASIC1;ATP11A;ATP8B4;CALU;CLINT1;COL1A2;DUSP10;ELOVL4;ENTPD4;FNDC3A;GOLGA3;GOLGA5;GOLT1B;GOSR2;KDELR3;KRTCAP2;KSR1;LITAF;LPCAT1;MGAT1;OSBP;QPCTL;SEC23A;SEC24A;SLC30A5;SLC35A2;SLC35E1;SMIM14;SORT1;STT3B;STX5;TMEM167B;TMEM214;TMEM39A;TRAM1;USO1;WDR81;YIPF6;ZDHHC2
dbcorrdb__POLR2A__ENCSR000EBC_1__m1	4.42	0.0598	POLR2A (directAnnotation).	BCLAF1; BHLHE40; BRF1; CTCF; E2F1; E2F6; ELF1; ELK1; ELK4; ETS1; EZH2; FOXP2; GABPA; HCFC1; HDAC2; MAX; MXI1; MYC; NRF1; PHF8; PML; RBBP5; SIN3A; TAF1; THAP1; XRCC4; ZNF143; ZNF274 (inferredBy_MotifSimilarity). FLI1 (inferredBy_MotifSimilarity_n_Orthology).	23	1857	ALKBH5;ARFIP2;ASIC1;CALU;COPA;ERLEC1;GOLGA3;GPR107;MGAT1;MIA3;PDXDC1;PGRMC2;SEC24A;SLC35A2;SLC35E1;SPTLC1;SYVN1;TMEM167A;TMEM30A;TMF1;TMX3;UVRAG;YIPF5
c2h2_zfs__M5184	4.41	0.0597	KLF12 (inferredBy_Orthology).	KLF14; KLF2; KLF3; KLF4; KLF5; KLF6; SP4 (inferredBy_MotifSimilarity). KLF7; KLF8 (inferredBy_MotifSimilarity_n_Orthology).	17	1281	ATP7B;AZIN2;CALU;CLINT1;COL1A2;COPZ1;COPZ2;CREB3L2;CUX1;DUSP10;FNDC3A;GOLGA2;GOLGA3;GOLGA5;MGAT1;SMIM14;WDR81
dbcorrdb__SIN3A__ENCSR000BLR_1__m2	4.41	0.0597	SIN3A (directAnnotation).	BCLAF1; BRF1; E2F4; E2F6; ELF1; ELF2; ELK1; ELK4; ETS1; EZH2; FOXP2; GABPA; GABPB1; HCFC1; MXI1; MYC; PHF8; PML; POLR2A; RBBP5; RELA; SREBF1; SRF; TAF1; UBTF; XRCC4; ZMIZ1; ZNF143; ZNF274 (inferredBy_MotifSimilarity). ERG; FLI1 (inferredBy_MotifSimilarity_n_Orthology).	20	1277	ARFIP2;ATP8B4;BET1L;CALU;COPA;COPB2;ERLEC1;GOLGA3;GPR107;MGAT1;PDXDC1;PIDD1;SEC16A;SEC24A;SLC30A6;SLC35A2;SYVN1;TMEM167A;UVRAG;YIPF5
flyfactorsurvey__luna_SOLEXA_5_FBgn0040765	4.41	0.0596	KLF6; KLF7 (inferredBy_Orthology).	KLF12; KLF14; KLF2; KLF3; KLF4; KLF5; KLF9 (inferredBy_MotifSimilarity). KLF17; KLF18; KLF8; SP1; SP2; SP3; SP4; SP6; SP7; SP8; SP9 (inferredBy_MotifSimilarity_n_Orthology).	12	795	ATP7B;AZIN2;COL1A2;CREB3L2;GBF1;GOLGA2;GOLGA3;GOLGA5;MGAT1;PIGV;TBL2;WDR81
hocomoco__ELK1_MOUSE.H11MO.0.B	4.37	0.0592	ELK1 (inferredBy_Orthology).	BCLAF1; EGR1; ELF1; ELF2; ELK3; ELK4; ERF; ERG; ETS1; ETS2; ETV1; ETV2; ETV3; ETV4; ETV5; ETV6; FEV; FLI1; GABPA; GABPB1; HCFC1; PHF8; PML; POLR2A; SRF; TAF1 (inferredBy_MotifSimilarity). ETV3L; ETV7 (inferredBy_MotifSimilarity_n_Orthology).	10	457	AGPAT1;ARFIP2;COPA;GOLGA3;GPR107;MGAT1;SEC24A;SLC35A2;SYVN1;TMEM167A
dbcorrdb__GABPA__ENCSR000BIW_1__m1	4.36	0.0592	GABPA (directAnnotation).	BCLAF1; BHLHE40; EGR1; ELF1; ELF2; ELK1; ELK3; ELK4; ERG; ETS1; ETV1; ETV3; ETV4; ETV5; EZH2; FEV; FLI1; GABPB1; HCFC1; MAX; MXI1; MYC; PHF8; PML; POLR2A; RBBP5; REST; SIN3A; SMARCA4; SREBF1; SRF; TAF1; XRCC4; ZMIZ1; ZNF143 (inferredBy_MotifSimilarity). ERF; ETS2; ETV2; ETV3L; ETV6; ETV7 (inferredBy_MotifSimilarity_n_Orthology).	21	1657	ACBD3;AGPAT1;ARFIP2;ATP11A;ATP8B4;BET1L;BSCL2;CALU;COPA;ERLEC1;GOLGA3;GPR107;MGAT1;MIA3;PDXDC1;SEC24A;SLC30A6;SLC35A2;SLC35E1;SYVN1;TMEM167A
cisbp__M5098	4.36	0.0591	KLF6; KLF7 (inferredBy_Orthology).	KLF12; KLF14; KLF2; KLF3; KLF4; KLF5; KLF9 (inferredBy_MotifSimilarity). KLF17; KLF18; KLF8; SP1; SP2; SP3; SP4; SP6; SP7; SP8; SP9 (inferredBy_MotifSimilarity_n_Orthology).	12	831	ATP7B;AZIN2;COL1A2;CREB3L2;GBF1;GOLGA2;GOLGA3;GOLGA5;MGAT1;PIGV;TBL2;WDR81
dbcorrdb__FOS__ENCSR000EYZ_1__m1	4.36	0.0591	FOS (directAnnotation).	CHD2; E2F4; FOXI1; IRF3; NFYA; NFYB; NFYC; PBX3; RFX5; SP1; SP2; SREBF1 (inferredBy_MotifSimilarity). PBX1; POLE4 (inferredBy_MotifSimilarity_n_Orthology).	24	2814	AGPAT1;ARFIP2;ASIC1;ATG9A;ATP2A1;ATP7B;AZIN2;COL1A2;CREB3L2;DUSP10;GBF1;GOLT1B;MME;OSBP;PGRMC2;QPCTL;RNF144A;SLC35E1;SORT1;STX5;SYVN1;UVRAG;WDR81;ZMYND8
cisbp__M4748	4.34	0.059	ATF6; ATF6B (inferredBy_Orthology).	CREB3; CREB3L1; CREB3L2; CREB3L4; XBP1 (inferredBy_MotifSimilarity).	17	1440	ATP8B4;COL1A2;COPB2;COPZ2;DUSP10;FAM114A1;FNDC3A;GBF1;GOLGA3;KRTCAP2;MGAT1;MIA3;NPC1;OSBP;TBL2;TMEM39A;TRAM1
dbcorrdb__NFYA__ENCSR000DNN_1__m1	4.33	0.0588	NFYA (directAnnotation).	CEBPZ; E2F4; FOS; FOXI1; IRF3; NFYB; NFYC; PBX3; RFX5; SP1; SREBF1 (inferredBy_MotifSimilarity). PBX1 (inferredBy_MotifSimilarity_n_Orthology).	17	1414	AGPAT1;ARFIP2;ASIC1;ATG9A;ATP7B;COPZ1;CREB3L2;DUSP10;GBF1;GOLT1B;OSBP;PGRMC2;SORT1;STX5;UVRAG;WDR81;ZMYND8
dbcorrdb__NFYB__ENCSR000DNR_1__m1	4.31	0.0586	NFYB (directAnnotation).	E2F4; FOS; FOXI1; IRF3; NFYA; NFYC; PBX3; RFX5; SP1 (inferredBy_MotifSimilarity). PBX1; POLE4 (inferredBy_MotifSimilarity_n_Orthology).	13	888	AGPAT1;ARFIP2;CALU;CREB3L2;DUSP10;GOLT1B;OSBP;PGRMC2;QPCTL;SORT1;STX5;WDR81;ZMYND8
hocomoco__ELK1_HUMAN.H11MO.0.B	4.31	0.0586	ELK1 (directAnnotation).	BCLAF1; EGR1; ELF1; ELF2; ELK3; ELK4; EP300; ERF; ERG; ETS1; ETS2; ETV1; ETV2; ETV3; ETV4; ETV5; ETV6; FEV; FLI1; GABPA; GABPB1; HCFC1; PML; POLR2A; SRF; TAF1 (inferredBy_MotifSimilarity). ETV3L; ETV7 (inferredBy_MotifSimilarity_n_Orthology).	10	465	AGPAT1;ARFIP2;COPA;GOLGA3;GPR107;MGAT1;SEC24A;SLC35A2;SYVN1;TMEM167A
transfac_pro__M04826	4.3	0.0585	EP300 (directAnnotation).		33	4412	ACBD3;ARFIP2;BET1L;CLINT1;COPA;COPB2;CUL7;DUSP10;ENTPD4;ERLEC1;GOLGA3;GPR107;LITAF;LYSMD3;MGAT1;MME;MOGS;PDXDC1;PIDD1;RNF144A;SEC16A;SEC24A;SLC35A2;SMIM14;SORT1;SPTLC1;STT3A;SYVN1;TMEM167A;TMEM30A;TMEM39A;UVRAG;WDR81
hocomoco__ELK4_HUMAN.H11MO.0.A	4.29	0.0584	ELK4 (directAnnotation).	BCLAF1; EGR1; ELF1; ELF2; ELF4; ELK1; ELK3; ERF; ERG; ETS1; ETS2; ETV1; ETV2; ETV3; ETV4; ETV5; FEV; FLI1; GABPA; GABPB1; HCFC1; PHF8; PML; POLR2A; SIN3A; SRF; TAF1 (inferredBy_MotifSimilarity). ETV3L; ETV6; ETV7 (inferredBy_MotifSimilarity_n_Orthology).	32	3764	AGPAT1;ARFIP2;ATP8B4;BET1L;CALU;CLINT1;COPA;ENTPD4;ERLEC1;GOLGA3;GOSR2;GPR107;KSR1;LITAF;LYSMD3;MGAT1;MME;PDXDC1;PIDD1;RCN2;RGP1;SEC24A;SLC30A6;SLC35A2;SLC39A7;SRGN;SYVN1;TMEM167A;TMEM30A;TRAM1;UVRAG;YIPF5
dbcorrdb__IRF1__ENCSR000EGT_1__m1	4.29	0.0584	IRF1 (directAnnotation).	BRF1; BRF2; CTCF; EGR1; EZH2; FOS; KLF1; KLF12; KLF15; KLF16; KLF3; KLF5; KLF6; KLF9; MAZ; NFYA; NFYB; PATZ1; PBX3; RAD21; SMARCA4; SP1; SP2; SP3; SP4; SREBF1; SREBF2; STAT1; SUPT20H; XRCC4; ZBTB7A; ZBTB7B (inferredBy_MotifSimilarity). E2F4; SP6; SP7; SP8; SP9 (inferredBy_MotifSimilarity_n_Orthology).	14	896	AGPAT1;ATP7B;BSCL2;GBF1;GOLGA5;LMAN1;MGAT1;PGRMC2;SEC16A;SPTLC1;STT3B;STX5;TBL2;WDR81
dbcorrdb__GABPA__ENCSR000BGC_1__m1	4.28	0.0583	GABPA (directAnnotation).	BCLAF1; BHLHE40; BRF1; E2F6; EGR1; ELF1; ELF2; ELK1; ELK3; ELK4; ERG; ESRRA; ETS1; ETV1; ETV4; ETV6; EZH2; FEV; GABPB1; HCFC1; KDM5B; MAX; MXI1; MYC; NR2C2; PHF8; PML; POLR2A; RBBP5; RELA; SIN3A; SREBF2; TAF1; UBTF; XRCC4; ZMIZ1; ZNF143; ZNF274 (inferredBy_MotifSimilarity). ERF; ETV3; ETV3L; ETV7; FLI1 (inferredBy_MotifSimilarity_n_Orthology).	36	3917	ARFIP2;ATP11A;ATP8B4;BET1L;BSCL2;CALU;CLINT1;COPA;COPB2;CUL7;ERLEC1;FNDC3A;GOLGA3;GOSR2;GPR107;LITAF;MGAT1;MIA3;MPLKIP;OSBP;PDXDC1;PIDD1;RGP1;SEC16A;SEC23IP;SEC24A;SLC30A6;SLC35A2;SLC35E1;SPTLC1;STT3A;SYVN1;TMEM167A;TMEM30A;UVRAG;YIPF5
dbcorrdb__GABPA__ENCSR000BLO_1__m1	4.26	0.0581	GABPA (directAnnotation).	BCLAF1; CREB1; E2F4; E2F6; EGR1; ELF1; ELF2; ELF4; ELK1; ELK3; ELK4; ERF; ERG; ESRRA; ETS1; ETS2; ETV1; ETV2; ETV3; ETV4; ETV5; ETV6; EZH2; FEV; FLI1; FOXP2; GABPB1; HCFC1; IRF1; KDM5A; KDM5B; MAX; MXI1; MYC; NR2C2; PHF8; PML; POLR2A; RBBP5; RELA; SIN3A; SMARCA4; SREBF1; SREBF2; SRF; SUPT20H; TAF1; UBTF; XRCC4; ZMIZ1; ZNF143; ZNF274 (inferredBy_MotifSimilarity). ETV3L; ETV7 (inferredBy_MotifSimil…	11	661	AGPAT1;ARFIP2;BET1L;COPA;ERLEC1;GOLGA3;GPR107;SEC24A;SLC30A6;SYVN1;TMEM167A
cisbp__M4473	4.26	0.0581	PBX3 (directAnnotation).	E2F4; FOS; FOXI1; IRF3; NFYA; NFYB; NFYC; RFX5; SP1; SREBF1; YBX1 (inferredBy_MotifSimilarity). PBX1 (inferredBy_MotifSimilarity_n_Orthology).	13	914	AGPAT1;ARFIP2;ATG9A;ATP7B;CREB3L2;DUSP10;GBF1;OSBP;PGRMC2;SORT1;STX5;WDR81;ZMYND8
dbcorrdb__POLR2AphosphoS5__ENCSR000BML_1__m1	4.26	0.058		BCLAF1; CREB1; E2F6; ELF1; ELK1; ELK4; ESRRA; ETS1; ETV1; ETV6; EZH2; FLI1; FOXP2; GABPA; GABPB1; HCFC1; KDM5B; MAX; MXI1; PHF8; PML; POLR2A; RBBP5; RELA; SIN3A; TAF1; THAP1; XRCC4; ZNF143 (inferredBy_MotifSimilarity). ERG (inferredBy_MotifSimilarity_n_Orthology).	35	4499	ARFIP2;ASIC1;ATP11A;BET1L;BSCL2;CALU;CLINT1;COPA;COPB2;CUL7;ERLEC1;GOLGA3;GPR107;KSR1;LITAF;MGAT1;MIA3;PDXDC1;PIDD1;SEC23IP;SEC24A;SLC30A6;SLC35A2;SLC35E1;SMIM14;SPTLC1;STT3A;STT3B;SYVN1;TMEM167A;TMEM30A;TMF1;UVRAG;YIPF5;ZDHHC2
dbcorrdb__THAP1__ENCSR000BNN_1__m2	4.25	0.058	THAP1 (directAnnotation).	ELF1; PHF8; POLR2A; TAF1 (inferredBy_MotifSimilarity).	18	1878	ARFIP2;COPA;COPZ2;FNDC3A;GALNT2;GOLGA3;LITAF;LYSMD3;MGAT1;MIA3;PIGV;RNF144A;SEC23IP;SEC24A;TMEM167A;TMEM30A;UVRAG;YIPF5
dbcorrdb__NFYB__ENCSR000DNM_1__m2	4.25	0.058	NFYB (directAnnotation).	BRF1; BRF2; CTCF; EGR1; EGR2; EGR3; EGR4; EZH2; FOS; IRF1; KLF15; KLF3; KLF5; KLF9; MAZ; NFYA; PBX3; RAD21; SMARCA4; SP1; SP2; SP3; SP4; SREBF1; SREBF2; STAT1; XRCC4; ZBTB7A (inferredBy_MotifSimilarity). E2F4; SP5; SP6; SP7; SP8; SP9 (inferredBy_MotifSimilarity_n_Orthology).	11	571	AGPAT1;BSCL2;DUSP10;GBF1;LMAN1;PGRMC2;SPTLC1;STT3B;STX5;TBL2;WDR81
flyfactorsurvey__Sp1_SOLEXA_2.5_FBgn0020378	4.23	0.0578	SP6; SP7; SP8; SP9 (inferredBy_Orthology).	FOS; IRF1; KLF12; KLF13; KLF14; KLF15; KLF16; KLF2; KLF3; KLF4; KLF5; KLF6; KLF9; NFYA; NFYB; PBX3; SP1; SP2; SP3; SP4; STAT1 (inferredBy_MotifSimilarity). E2F4; KLF10; KLF11; KLF17; KLF18; KLF7; KLF8 (inferredBy_MotifSimilarity_n_Orthology).	14	737	AGPAT1;ATP7B;BSCL2;GBF1;GOLGA2;GOLGA3;GOLGA5;LMAN1;MGAT1;PGRMC2;STX5;TBL2;USO1;WDR81
dbcorrdb__POLR2AphosphoS5__ENCSR000BIA_1__m1	4.22	0.0576		BCLAF1; ELF1; ELF2; ELK1; ELK4; ETS1; ETV6; GABPA; GABPB1; HCFC1; IRF1; KDM5B; PHF8; PML; POLR2A; RBBP5; RELA; SIN3A; SRF; TAF1; ZNF143 (inferredBy_MotifSimilarity). ERG; FLI1 (inferredBy_MotifSimilarity_n_Orthology).	24	2910	ARFIP2;ASIC1;ATP11A;ATP8B4;BET1L;CALU;COPA;CUL7;GOLGA3;GOSR2;GPR107;LITAF;MGAT1;MIA3;MPLKIP;PDXDC1;SEC23IP;SEC24A;SLC30A6;SLC35A2;STT3A;SYVN1;TMEM167A;UVRAG
taipale_cyt_meth__KLF3_NRCCACGCCCN_FL_meth	4.21	0.0576	KLF3 (directAnnotation).	KLF12; KLF14; KLF16; KLF2; KLF4; KLF5; KLF6; KLF9; SP1; SP3; SP9 (inferredBy_MotifSimilarity). KLF17; KLF18; KLF7; KLF8; SP2; SP4; SP6; SP7; SP8 (inferredBy_MotifSimilarity_n_Orthology).	16	1421	ATP7B;AZIN2;CLINT1;COL1A2;COPZ1;CREB3L2;CUX1;DUSP10;GOLGA2;GOLGA3;GOLGA5;KSR1;MGAT1;PIGV;SMIM14;WDR81
dbcorrdb__BCLAF1__ENCSR000BJZ_1__m1	4.21	0.0576	BCLAF1 (directAnnotation).	BRF1; E2F6; ELF1; ELF2; ELK1; ELK3; ELK4; ERF; ERG; ETS1; ETV1; ETV3; ETV4; ETV5; ETV6; EZH2; FEV; FLI1; FOXP2; GABPA; GABPB1; HCFC1; KDM5A; MAX; MXI1; MYC; NR2C2; PHF8; PML; POLR2A; RBBP5; RELA; SIN3A; TAF1; XRCC4; ZMIZ1; ZNF143; ZNF274 (inferredBy_MotifSimilarity). ETS2; ETV2; ETV7 (inferredBy_MotifSimilarity_n_Orthology).	36	4090	ACBD3;AGPAT1;ALG3;ARFIP2;ARV1;ATP11A;ATP8B4;BET1L;CALU;COPA;CUL7;CUX1;ENTPD4;ERLEC1;FNDC3A;GOLGA3;GOSR2;GPR107;MGAT1;MIA3;MPLKIP;OSBP;PDXDC1;RCN2;SEC16A;SEC23IP;SEC24A;SLC30A6;SLC35A2;SMIM14;SORT1;SYVN1;TMEM167A;TMEM167B;UVRAG;YIPF5
cisbp__M0328	4.21	0.0576			18	1198	ALG3;CLINT1;COPB2;ELOVL4;FAM114A1;FNDC3A;GBF1;GOLGA3;KDELR3;MIA3;SEC23A;SEC24A;SMIM14;STT3B;STX5;TMEM167B;TRAM1;USO1
dbcorrdb__PBX3__ENCSR000BGR_1__m2	4.21	0.0576	PBX3 (directAnnotation).	CHD2; E2F4; FOS; FOXI1; IRF3; NFYA; NFYB; NFYC; POLR2A; RFX5; SP1; SP2; SREBF1; SRF (inferredBy_MotifSimilarity). PBX1; POLE3; POLE4 (inferredBy_MotifSimilarity_n_Orthology).	15	1143	AGPAT1;ARFIP2;ATP7B;CALU;CREB3L2;DUSP10;GBF1;GOLT1B;OSBP;PGRMC2;QPCTL;SORT1;STX5;WDR81;ZMYND8
cisbp__M6371	4.2	0.0575	NFYA (directAnnotation).	CEBPZ; E2F4; FOS; FOXI1; IRF3; NFYB; NFYC; PBX3; RFX5; SP1; SREBF1; YBX1 (inferredBy_MotifSimilarity). PBX1; POLE3 (inferredBy_MotifSimilarity_n_Orthology).	28	3245	AGPAT1;ARFIP2;ASIC1;ATG9A;ATP2A1;ATP7B;ATP8B4;CALU;CLINT1;COPZ1;CREB3L2;DUSP10;FNDC3A;GBF1;GOLT1B;MME;OSBP;PGRMC2;QPCTL;SEC23IP;SORT1;SPTSSA;STX5;SYVN1;USO1;UVRAG;WDR81;ZMYND8
transfac_pro__M05392	4.19	0.0574	SCRT2 (inferredBy_Orthology).		7	257	ACBD3;COPB2;COPZ2;PGRMC2;PIGV;TOR1AIP2;ZDHHC2
dbcorrdb__TAF1__ENCSR000BPF_1__m1	4.17	0.0572	TAF1 (directAnnotation).	BCLAF1; ELK4; GABPA; PML; POLR2A (inferredBy_MotifSimilarity). FLI1 (inferredBy_MotifSimilarity_n_Orthology).	13	932	ARFIP2;COPA;ERLEC1;FNDC3A;GOLGA3;MGAT1;MIA3;SEC24A;SLC30A6;TMEM167A;TMEM30A;UVRAG;YIPF5
dbcorrdb__ZNF143__ENCSR000EGP_1__m3	4.17	0.0572	ZNF143 (directAnnotation).	BCLAF1; CREB1; ELF1; ELK1; ELK4; ETS1; GABPA; HCFC1; MYC; PHF8; PML; POLR2A; SIN3A (inferredBy_MotifSimilarity). FLI1 (inferredBy_MotifSimilarity_n_Orthology).	9	479	ARFIP2;ASIC1;GOLGA3;MIA3;SEC24A;SLC35A2;TMEM167A;TMEM30A;UVRAG
dbcorrdb__POLR2A__ENCSR000BMR_1__m1	4.17	0.0572	POLR2A (directAnnotation).	BCLAF1; BHLHE40; E2F6; EGR1; ELF1; ELF2; ELK1; ELK3; ELK4; ESRRA; ETS1; ETV1; ETV6; EZH2; FEV; FOXP2; GABPA; GABPB1; HCFC1; KDM5B; MAX; MXI1; PHF8; PML; RBBP5; RELA; SIN3A; SREBF2; SRF; TAF1; UBTF; XRCC4; ZMIZ1; ZNF143; ZNF274 (inferredBy_MotifSimilarity). ERG; FLI1 (inferredBy_MotifSimilarity_n_Orthology).	33	4384	ARFIP2;ATP11A;ATP8B4;BET1L;BSCL2;CALU;CLINT1;COPA;COPB2;ERLEC1;FNDC3A;GOLGA3;GOLGA5;GPR107;KSR1;LITAF;MGAT1;MIA3;OSBP;PDXDC1;PIDD1;SEC23IP;SEC24A;SLC30A6;SLC35A2;SLC35E1;STT3A;SYVN1;TMEM167A;TMEM30A;UVRAG;YIPF5;ZDHHC2
transfac_pro__M04683	4.17	0.0571	NFYA (directAnnotation).	CEBPZ; E2F4; FOS; FOXI1; IRF3; NFYB; NFYC; PBX3; RFX5; SP1; SREBF1; YBX1 (inferredBy_MotifSimilarity). PBX1; POLE3 (inferredBy_MotifSimilarity_n_Orthology).	26	3096	AGPAT1;ARFIP2;ATG9A;ATP2A1;ATP7B;ATP8B4;CALU;CLINT1;COPZ1;CREB3L2;DUSP10;FNDC3A;GBF1;GOLT1B;MME;OSBP;PGRMC2;QPCTL;SORT1;SPTSSA;STX5;SYVN1;TMEM167A;UVRAG;WDR81;ZMYND8
cisbp__M6372	4.16	0.0571	NFYB (directAnnotation).	CEBPZ; E2F4; FOS; FOXI1; IRF3; NFYA; NFYC; PBX3; RFX5; SP1; SREBF1; YBX1 (inferredBy_MotifSimilarity). PBX1; POLE3 (inferredBy_MotifSimilarity_n_Orthology).	28	3344	AGPAT1;ARFIP2;ASIC1;ATG9A;ATP2A1;ATP7B;ATP8B4;CALU;CLINT1;COPZ1;CREB3L2;DUSP10;FNDC3A;GBF1;GOLT1B;MME;OSBP;PGRMC2;QPCTL;SORT1;SPTSSA;STX5;SYVN1;TMEM167A;USO1;UVRAG;WDR81;ZMYND8
transfac_pro__M01928	4.16	0.057			40	3724	ACBD3;AGPAT1;ALG3;ARFIP2;ATP11A;BET1L;CALU;CLINT1;COPA;CUL7;DUSP10;ENTPD4;ERLEC1;FNDC3A;GOLGA3;GOSR2;LITAF;LYSMD3;MGAT1;MIA3;MME;MOGS;MPLKIP;PDXDC1;PIDD1;RGP1;SEC16A;SEC23IP;SEC24A;SLC30A6;SLC35A2;SLC35E1;STT3A;STT3B;SYVN1;TMEM167A;TMEM30A;TMF1;WDR81;YIPF6
jaspar__MA0311.1	4.15	0.057			40	3766	ACBD3;AGPAT1;ALG3;ARFIP2;ATP11A;BET1L;CALU;CLINT1;COPA;CUL7;DUSP10;ENTPD4;ERLEC1;FNDC3A;GOLGA3;GOSR2;LITAF;LYSMD3;MGAT1;MIA3;MME;MOGS;MPLKIP;PDXDC1;PIDD1;RGP1;SEC16A;SEC23IP;SEC24A;SLC30A6;SLC35A2;SLC35E1;STT3A;STT3B;SYVN1;TMEM167A;TMEM30A;TMF1;WDR81;YIPF6
transfac_public__M00251	4.15	0.0569	XBP1 (directAnnotation).	CREB3L1 (inferredBy_MotifSimilarity). ATF6; ATF6B (inferredBy_MotifSimilarity_n_Orthology).	9	500	COPB2;GOLGA3;KRTCAP2;LITAF;LYSMD3;MIA3;MOGS;SMIM14;SPTLC1
transfac_pro__M01815	4.14	0.0569			28	2621	AGPAT1;ARFIP2;ASIC1;COPB2;COPZ1;CUX1;FNDC3A;GBF1;GOLGA3;GOLGA5;KDELR3;KRTCAP2;LITAF;LYSMD3;MGAT1;MIA3;OSBP;RNF144A;SEC16A;SEC24A;SMIM14;SPTLC1;STX5;SYVN1;TMEM167B;TMEM39A;UFL1;YIPF6
dbcorrdb__NFYA__ENCSR000DNS_1__m2	4.12	0.0567	NFYA (directAnnotation).	FOS; IRF1; KLF5; MAZ; NFYB; PBX3; SP1; SP2; SP3; SP4; STAT1 (inferredBy_MotifSimilarity). E2F4; SP6; SP7; SP8; SP9 (inferredBy_MotifSimilarity_n_Orthology).	27	3372	AGPAT1;ATP7B;BSCL2;CREB3L2;DUSP10;ENTPD4;GBF1;GOLGA3;GOLGA5;KDELR3;LMAN1;LYSMD3;MGAT1;PGRMC2;PIDD1;RNF144A;SEC16A;SLC35A2;SPTLC1;STT3A;STT3B;STX5;TBL2;TMEM167A;USO1;UVRAG;WDR81
cisbp__M4540	4.12	0.0566	GABPA (directAnnotation).	BCLAF1; EGR1; ELF1; ELF2; ELF5; ELK1; ELK3; ELK4; ERF; ERG; ETS1; ETV1; ETV2; ETV3; ETV4; ETV5; FEV; FLI1; GABPB1; HCFC1; NR2C2; PHF8; PML; POLR2A; RELA; SIN3A; SRF; TAF1; ZNF143 (inferredBy_MotifSimilarity). ETS2; ETV3L; ETV6; ETV7 (inferredBy_MotifSimilarity_n_Orthology).	32	2883	ACBD3;AGPAT1;ARFIP2;ATP8B4;BET1L;BSCL2;CALU;CLINT1;COPA;CUL7;ENTPD4;ERLEC1;GOLGA3;GOSR2;GPR107;KSR1;LITAF;MGAT1;MIA3;PDXDC1;PIDD1;RCN2;SEC24A;SLC30A6;SLC35A2;SORT1;SRGN;SYVN1;TMEM167A;TMEM30A;UVRAG;YIPF5
dbcorrdb__ELK1__ENCSR000ECI_1__m1	4.11	0.0566	ELK1 (directAnnotation).	BCLAF1; BHLHE40; BRF1; BRF2; CREB1; EGR1; ELF1; ELF2; ELK3; ELK4; ERF; ERG; ESRRA; ETS1; ETV1; ETV3; ETV4; ETV5; EZH2; FEV; FLI1; GABPA; GABPB1; HCFC1; MAX; MXI1; MYC; PHF8; POLR2A; SIN3A; SMARCA4; SREBF2; SRF; TAF1; XRCC4; YY1; ZMIZ1 (inferredBy_MotifSimilarity). ETS2; ETV2; ETV3L; ETV6; ETV7 (inferredBy_MotifSimilarity_n_Orthology).	28	3289	ACBD3;AGPAT1;ARFIP2;ATP11A;ATP8B4;BET1L;BSCL2;CALU;CLINT1;COPA;COPB2;ERLEC1;GOLGA3;GPR107;MGAT1;MIA3;PDXDC1;PIDD1;SEC24A;SLC30A6;SLC35A2;SLC35E1;SPTLC1;SRGN;SYVN1;TMEM167A;TMEM30A;UVRAG
cisbp__M5210	4.11	0.0565	SP6; SP7; SP8; SP9 (inferredBy_Orthology).	FOS; IRF1; KLF12; KLF13; KLF14; KLF15; KLF16; KLF2; KLF3; KLF4; KLF5; KLF6; KLF9; NFYA; NFYB; PBX3; SP1; SP2; SP3; SP4; STAT1 (inferredBy_MotifSimilarity). E2F4; KLF10; KLF11; KLF17; KLF18; KLF7; KLF8 (inferredBy_MotifSimilarity_n_Orthology).	14	868	AGPAT1;ATP7B;BSCL2;GBF1;GOLGA2;GOLGA3;GOLGA5;LMAN1;MGAT1;PGRMC2;STX5;TBL2;USO1;WDR81
dbcorrdb__POLR2A__ENCSR000EAU_1__m1	4.1	0.0565	POLR2A (directAnnotation).	BCLAF1; ELF1; ELF2; ELK1; ELK4; ETS1; ETV6; EZH2; GABPA; GABPB1; GTF2F1; HCFC1; MYC; NR2C2; PHF8; PML; SIN3A; TAF1; ZNF143; ZNF274 (inferredBy_MotifSimilarity). FLI1 (inferredBy_MotifSimilarity_n_Orthology).	33	4019	ACBD3;ARFIP2;ARV1;ASIC1;ATP11A;BET1L;BSCL2;CALU;CLINT1;COPA;COPB2;CUX1;ERLEC1;FNDC3A;GOLGA3;GPR107;KSR1;LITAF;MGAT1;MIA3;PDXDC1;PIDD1;POMGNT1;SEC16A;SEC24A;SLC30A6;SLC35A2;SYVN1;TMEM167A;TMEM30A;TMF1;UVRAG;YIPF5
dbcorrdb__GABPA__ENCSR000BHS_1__m1	4.1	0.0564	GABPA (directAnnotation).	BCLAF1; BHLHE40; BRF1; BRF2; CTCF; EGR1; ELF1; ELF2; ELF4; ELK1; ELK3; ELK4; ERG; ESRRA; ETS1; ETV1; ETV3; ETV4; ETV5; EZH2; FEV; FLI1; GABPB1; HCFC1; MAX; MXI1; MYC; PHF8; PML; POLR2A; RAD21; RBBP5; SIN3A; SRF; TAF1; XRCC4; YY1; ZMIZ1; ZNF143 (inferredBy_MotifSimilarity). ERF; ETS2; ETV3L; ETV6; ETV7 (inferredBy_MotifSimilarity_n_Orthology).	37	4321	ACBD3;AGPAT1;ARFIP2;ATP11A;ATP8B4;BET1L;BSCL2;CALU;COPA;COPB2;ENTPD4;ERLEC1;GOLGA3;GOSR2;GPR107;LITAF;MGAT1;MIA3;MPLKIP;PDXDC1;PIDD1;RCN2;SEC23IP;SEC24A;SLC30A6;SLC35A2;SLC35E1;SLC39A7;SORT1;SPTLC1;STT3B;SYVN1;TMEM167A;TMEM30A;UVRAG;WDR81;YIPF5
dbcorrdb__SP1__ENCSR000BHK_1__m2	4.09	0.0563	SP1 (directAnnotation).	EGR1; ESRRA; FOS; IRF1; KLF12; KLF15; KLF3; KLF5; KLF6; KLF9; MAZ; NFYA; NFYB; PATZ1; PBX3; RAD21; SP2; SP3; SP4; STAT1 (inferredBy_MotifSimilarity). E2F4; KLF17; KLF18; SP6; SP7; SP8; SP9 (inferredBy_MotifSimilarity_n_Orthology).	13	742	AGPAT1;ATP7B;BSCL2;DUSP10;GBF1;LMAN1;MGAT1;PGRMC2;SPTLC1;STT3B;STX5;TBL2;WDR81
transfac_pro__M09005	4.09	0.0563	SP4 (inferredBy_Orthology).	FOS; IRF1; KLF1; KLF12; KLF13; KLF14; KLF15; KLF16; KLF3; KLF4; KLF5; KLF9; NFYA; NFYB; PBX3; SP1; SP2; SP3; SP8; SP9; STAT1 (inferredBy_MotifSimilarity). KLF10; KLF11; KLF17; KLF18; KLF6; KLF7; KLF8; SP6; SP7 (inferredBy_MotifSimilarity_n_Orthology).	17	1300	AGPAT1;ATP7B;BSCL2;COL1A2;CREB3L2;FNDC3A;GBF1;GOLGA2;GOLGA3;GOLGA5;LMAN1;MGAT1;STT3B;STX5;TBL2;USO1;WDR81
hocomoco__NFYC_MOUSE.H11MO.0.B	4.09	0.0563	NFYC (inferredBy_Orthology).	CEBPZ; E2F4; FOS; FOXI1; IRF3; NFYA; NFYB; PBX3; RFX5; SP1; SREBF1; YBX1 (inferredBy_MotifSimilarity). PBX1; POLE3 (inferredBy_MotifSimilarity_n_Orthology).	32	4215	AGPAT1;ARFIP2;ASIC1;ATG9A;ATP2A1;ATP7B;ATP8B4;AZIN2;CALU;CLINT1;COL1A2;COPZ1;CREB3L2;DUSP10;FNDC3A;GBF1;GOLT1B;LMAN1;MME;OSBP;PGRMC2;QPCTL;SEC23IP;SORT1;SPTSSA;STX5;SYVN1;TMEM167A;USO1;UVRAG;WDR81;ZMYND8
transfac_pro__M09557	4.09	0.0563			34	4791	ALG3;ASIC1;ATP8B4;CLINT1;COPB2;CUX1;ELOVL4;ERLEC1;FAM114A1;GOLGA3;GOLT1B;GOSR2;KDELR3;KRTCAP2;LITAF;LYSMD3;MGAT1;MIA3;MME;MOGS;NBAS;OSBP;RNF144A;SEC23A;SEC24A;SORT1;STT3A;STX5;TMEM167B;TMEM30A;TRAM1;USO1;UVRAG;YIPF5
cisbp__M1921	4.08	0.0562		ATF6; ATF6B; CREB3; CREB3L1; CREB3L4; CREM; XBP1 (inferredBy_MotifSimilarity). CREB3L2 (inferredBy_MotifSimilarity_n_Orthology).	7	246	COL1A2;KDELR3;KRTCAP2;OSBP;SLC35E1;SMIM14;STX5
hocomoco__NFYB_HUMAN.H11MO.0.A	4.06	0.056	NFYB (directAnnotation).	CEBPZ; E2F4; FOS; FOXI1; IRF3; NFYA; NFYC; PBX3; RFX5; SP1; SREBF1; YBX1 (inferredBy_MotifSimilarity). PBX1; POLE3 (inferredBy_MotifSimilarity_n_Orthology).	27	3148	AGPAT1;ARFIP2;ASIC1;ATG9A;ATP2A1;ATP7B;ATP8B4;CALU;CLINT1;COPZ1;CREB3L2;DUSP10;FNDC3A;GBF1;GOLT1B;OSBP;PGRMC2;QPCTL;SORT1;SPTSSA;STX5;SYVN1;TMEM167A;USO1;UVRAG;WDR81;ZMYND8
transfac_pro__M02056	4.06	0.056	ELF4 (directAnnotation).	EHF; ELF1; ELF2; ELF3; ELF5; ELK3; ELK4; ETS1; ETS2; ETV2; ETV6; ETV7; FLI1; GABPA (inferredBy_MotifSimilarity). ERF; ETV1; ETV3; ETV3L; ETV5; FEV (inferredBy_MotifSimilarity_n_Orthology).	6	164	AGPAT1;ARFIP2;COPA;ERLEC1;SEC24A;TMEM167A
transfac_pro__M02053	4.05	0.0559	ELF1 (directAnnotation).	EHF; ELF2; ELF3; ELF4; ELF5; ELK3; ELK4; ERF; ERG; ETS1; ETS2; ETV2; ETV5; ETV6; ETV7; FEV; FLI1; GABPA (inferredBy_MotifSimilarity). ELK1; ETV1; ETV3; ETV3L (inferredBy_MotifSimilarity_n_Orthology).	10	705	AGPAT1;ARFIP2;COPA;ERLEC1;GOLGA3;MGAT1;SEC24A;SLC35A2;TMEM167A;TMF1
dbcorrdb__POLR2A__ENCSR000BJM_1__m1	4.04	0.0558	POLR2A (directAnnotation).	BCLAF1; ELF1; ELK4; ESRRA; ETS1; EZH2; GABPA; GTF2F1; HCFC1; MXI1; NRF1; PHF8; PML; RBBP5; SIN3A; TAF1; ZNF143 (inferredBy_MotifSimilarity). FLI1 (inferredBy_MotifSimilarity_n_Orthology).	21	1663	ALKBH5;ARFIP2;ASIC1;COPA;ERLEC1;GOLGA3;HACD3;LYSMD3;MGAT1;MIA3;PDXDC1;PGRMC2;PIGP;SEC24A;SYVN1;TMEM167A;TMEM30A;TMEM39A;TMX3;UVRAG;YIPF5
taipale_cyt_meth__KLF12_NRCCACGCCCW_FL	4.04	0.0558	KLF12 (directAnnotation).	KLF14; KLF16; KLF2; KLF3; KLF4; KLF5; KLF6; KLF9; SP1; SP3; SP8 (inferredBy_MotifSimilarity). KLF1; KLF10; KLF11; KLF17; KLF18; KLF7; KLF8; SP2; SP4; SP6; SP7; SP9 (inferredBy_MotifSimilarity_n_Orthology).	21	1722	ATP7B;AZIN2;CALU;COL1A2;COPZ1;COPZ2;CREB3L2;CUX1;DUSP10;FNDC3A;GLG1;GOLGA2;GOLGA3;GOLGA5;KDELR3;MGAT1;PIGV;SMIM14;STT3A;TBL2;WDR81
transfac_pro__M01976	4.04	0.0558	ELF2 (inferredBy_Orthology).	EHF; ELF1; ELF3; ELF4; ELF5; ELK1; ELK3; ELK4; ERF; ERG; ETS1; ETS2; ETV1; ETV2; ETV3; ETV4; ETV5; ETV6; ETV7; FEV; FLI1; GABPA; NR2C2; SPDEF (inferredBy_MotifSimilarity). ETV3L (inferredBy_MotifSimilarity_n_Orthology).	9	557	AGPAT1;ARFIP2;COPA;ERLEC1;GOLGA3;MGAT1;SEC24A;SLC35A2;TMEM167A
transfac_pro__M05590	4.03	0.0557	ZNF772 (directAnnotation).		8	371	ACBD3;ATP8B4;CUX1;FAM114A1;GOLGA3;PIGV;UFL1;ZMYND8
taipale_cyt_meth__ELF4_NATGCGGAAGTN_eDBD	4.02	0.0556	ELF4 (directAnnotation).	ELF1; ELF2; ELF5; SPIB (inferredBy_MotifSimilarity).	20	2156	AGPAT1;ARFIP2;BSCL2;CLINT1;COPA;DUSP10;FNDC3A;GOLGA2;GOLGA3;GPR107;MGAT1;MIA3;PDXDC1;SEC23IP;SEC24A;SLC35A2;SORT1;TMEM167A;UVRAG;ZMYND8
cisbp__M4462	4.02	0.0556	GABPA (directAnnotation).	BCLAF1; EGR1; ELF1; ELF2; ELF4; ELK1; ELK3; ELK4; EP300; ERF; ERG; ETS1; ETS2; ETV1; ETV2; ETV3; ETV4; ETV5; ETV6; FEV; FLI1; GABPB1; HCFC1; PHF8; PML; POLR2A; SIN3A; SRF; TAF1 (inferredBy_MotifSimilarity). ETV3L; ETV7 (inferredBy_MotifSimilarity_n_Orthology).	43	4947	ACBD3;AGPAT1;ARFIP2;ATP8B4;BET1L;BSCL2;CALU;CLINT1;COPA;CUL7;ENTPD4;ERLEC1;FNDC3A;GOLGA3;GOSR2;GPR107;KSR1;LITAF;LYSMD3;MGAT1;MIA3;MME;MOGS;MPLKIP;PDXDC1;PIDD1;RCN2;RGP1;SEC16A;SEC24A;SLC30A6;SLC35A2;SLC35E1;SMIM14;SORT1;SPTLC1;SRGN;STT3B;SYVN1;TMEM167A;TMEM30A;UVRAG;YIPF5
taipale_cyt_meth__ELK1_NACCGGAAGTN_FL	4.02	0.0556	ELK1 (directAnnotation).	BCLAF1; ELF1; ELK3; ELK4; ERF; ERG; ETS1; ETS2; ETV1; ETV2; ETV3; ETV4; ETV5; ETV6; FEV; FLI1; GABPA; SRF (inferredBy_MotifSimilarity). ETV3L; ETV7; SPIC (inferredBy_MotifSimilarity_n_Orthology).	45	4955	ARFIP2;ARV1;ATP8B4;BET1L;BSCL2;CALU;CLINT1;COPA;CUL7;DUSP10;ERLEC1;FNDC3A;GALNT2;GOLGA2;GOLGA3;GOSR2;GPR107;KSR1;LITAF;LYSMD3;MGAT1;MIA3;MME;MOGS;MPLKIP;PDXDC1;PIDD1;RCN2;SEC16A;SEC23IP;SEC24A;SLC30A6;SLC35A2;SLC35E1;SLC39A7;SMIM14;SORT1;SPTLC1;SRGN;SYVN1;TMEM167A;TMEM30A;TMF1;YIPF5;ZDHHC2
dbcorrdb__SIN3A__ENCSR000BGL_1__m1	4.02	0.0556	SIN3A (directAnnotation).	BCLAF1; BRF1; E2F4; E2F6; ELF1; ELF2; ELK1; ELK4; ETS1; EZH2; FOXP2; GABPA; GABPB1; HCFC1; KDM5A; MAX; MXI1; MYC; NR2C2; PHF8; PML; POLR2A; RBBP5; RELA; SMARCA4; SREBF1; SRF; TAF1; UBTF; XRCC4; ZMIZ1; ZNF143; ZNF274 (inferredBy_MotifSimilarity). ERG; FLI1 (inferredBy_MotifSimilarity_n_Orthology).	38	4962	ARFIP2;ARV1;ATP11A;ATP8B4;BET1L;BSCL2;CALU;COPA;COPB2;ERLEC1;FNDC3A;GOLGA2;GOLGA3;GOLGA5;GOSR2;GPR107;KSR1;LITAF;MGAT1;MIA3;OSBP;PDXDC1;PIDD1;RCN2;SEC16A;SEC23IP;SEC24A;SLC30A6;SLC35A2;SLC35E1;SORT1;STT3A;SYVN1;TBL2;TMEM167A;TMEM30A;UVRAG;YIPF5
cisbp__M0363	4.01	0.0555		ATF6; ATF6B; CREB3; CREB3L1; CREB3L2; CREB3L4; XBP1 (inferredBy_MotifSimilarity).	33	3580	ALG3;ARFIP2;ATP8B4;CLINT1;COPB2;CUX1;DUSP10;ENTPD4;FAM114A1;FNDC3A;GBF1;GOLGA3;GOLT1B;GOSR2;KDELR3;KRTCAP2;LITAF;LYSMD3;MGAT1;MIA3;OSBP;SEC16A;SEC23A;SEC24A;SMIM14;STT3A;STX5;TMEM167B;TMEM30A;TMEM39A;TRAM1;UVRAG;WDR81
hocomoco__NFYA_HUMAN.H11MO.0.A	4	0.0554	NFYA (directAnnotation).	CEBPZ; E2F4; FOS; FOXI1; IRF3; NFYB; NFYC; PBX3; RFX5; SP1; SREBF1; YBX1 (inferredBy_MotifSimilarity). PBX1; POLE3 (inferredBy_MotifSimilarity_n_Orthology).	27	3396	AGPAT1;ARFIP2;ASIC1;ATG9A;ATP2A1;ATP7B;ATP8B4;AZIN2;CALU;CLINT1;COPZ1;CREB3L2;DUSP10;FNDC3A;GBF1;GOLT1B;MME;OSBP;PGRMC2;QPCTL;SEC23IP;SORT1;STX5;SYVN1;UVRAG;WDR81;ZMYND8
tiffin__TIFDMEM0000082	4	0.0554			7	171	AGPAT1;ASIC1;GBF1;MME;PGRMC2;STT3B;WDR81
cisbp__M1903	3.99	0.0553	ELK4 (directAnnotation).	BCLAF1; EGR1; ELF1; ELF2; ELF4; ELK1; ELK3; ERF; ERG; ETS1; ETS2; ETV1; ETV2; ETV3; ETV4; ETV5; FEV; FLI1; GABPA; GABPB1; HCFC1; PHF8; PML; POLR2A; SIN3A; SRF; TAF1 (inferredBy_MotifSimilarity). ETV3L; ETV6; ETV7 (inferredBy_MotifSimilarity_n_Orthology).	32	4370	ACBD3;AGPAT1;ARFIP2;ATP8B4;BET1L;CALU;CLINT1;COPA;CUL7;ENTPD4;ERLEC1;GOLGA3;GOSR2;GPR107;KSR1;LITAF;LYSMD3;MGAT1;MIA3;MME;PIDD1;RCN2;SEC24A;SLC30A6;SLC35A2;SLC35E1;SPTLC1;SYVN1;TMEM167A;TMEM30A;UVRAG;YIPF5
transfac_pro__M01258	3.98	0.0552		BCLAF1; EGR1; ELF1; ELF2; ELF4; ELF5; ELK1; ELK3; ELK4; ERF; ERG; ETS1; ETS2; ETV1; ETV2; ETV3; ETV4; ETV5; ETV6; FEV; FLI1; GABPA; GABPB1; HCFC1; NR2C2; PHF8; PML; POLR2A; RBBP5; SIN3A; SRF; TAF1 (inferredBy_MotifSimilarity). ETV3L; ETV7 (inferredBy_MotifSimilarity_n_Orthology).	35	4306	ACBD3;AGPAT1;ARFIP2;ATP8B4;BET1L;BSCL2;CALU;CLINT1;COPA;CUL7;ENTPD4;ERLEC1;FNDC3A;GOLGA3;GOSR2;GPR107;KSR1;LITAF;LYSMD3;MGAT1;MIA3;PDXDC1;PIDD1;SEC24A;SLC30A6;SLC35A2;SLC35E1;SORT1;SRGN;SYVN1;TMEM167A;TMEM30A;UVRAG;YIPF5;ZMYND8
taipale_tf_pairs__ELK1_SREBF2_RSCGGAANTSRCGTGA_CAP_repr	3.96	0.055	ELK1; SREBF2 (directAnnotation).		5	70	ARFIP2;GOLGA3;SEC24A;SYVN1;TMEM167A
taipale_cyt_meth__KLF12_NRCCACGCCCW_FL_meth_repr	3.95	0.0548	KLF12 (directAnnotation).	KLF14; KLF2; KLF3; KLF4; KLF5; KLF6; SP3 (inferredBy_MotifSimilarity). KLF17; KLF18; KLF7; KLF8; SP4; SP6; SP7; SP8; SP9 (inferredBy_MotifSimilarity_n_Orthology).	29	3554	ATG9A;ATP7B;AZIN2;CALU;CLINT1;COL1A2;COPZ1;COPZ2;CREB3L2;CUX1;DUSP10;FNDC3A;GBF1;GLG1;GOLGA2;GOLGA3;GOLGA5;KDELR3;KSR1;LYSMD3;MGAT1;PIGV;RNF144A;SMIM14;STT3A;TBL2;TMEM30A;USO1;WDR81
elemento__CCTCCGC	3.94	0.0547			16	978	ASIC1;COL1A2;ELOVL4;ERLEC1;FNDC3A;KDELR3;LITAF;LYSMD3;PIGV;SEC23A;STT3B;TMEM30A;TMEM39A;UFL1;WDR81;ZDHHC2
transfac_pro__M04893	3.93	0.0547	TAF1 (directAnnotation).		26	2469	ACBD3;AGPAT1;ARFIP2;ATP11A;BET1L;COPA;DUSP10;ENTPD4;ERLEC1;FNDC3A;GOLGA3;GOLT1B;GOSR2;GPR107;LITAF;LYSMD3;MGAT1;PIDD1;SEC24A;SLC30A6;SLC35A2;SMIM14;STX5;TMEM167A;TMEM30A;UVRAG
dbcorrdb__FOS__ENCSR000FAI_1__m2	3.93	0.0546	FOS (directAnnotation).	BRF2; EGR1; EGR2; EGR3; EGR4; EZH2; IRF1; KLF15; KLF3; KLF5; KLF9; MAZ; MXI1; NFYA; NFYB; PBX3; SP1; SP2; SP3; SP4; SREBF1; STAT1; XRCC4; ZBTB7A (inferredBy_MotifSimilarity). E2F4; SP5; SP6; SP7; SP8; SP9; ZBTB17 (inferredBy_MotifSimilarity_n_Orthology).	13	752	AGPAT1;ATP7B;BSCL2;DUSP10;GBF1;LMAN1;MGAT1;PGRMC2;SPTLC1;STT3B;STX5;TBL2;WDR81
flyfactorsurvey__Atf6_SANGER_5_FBgn0033010	3.92	0.0546	ATF6; ATF6B (inferredBy_Orthology).	CREB3; CREB3L1; CREB3L2; CREB3L4; XBP1 (inferredBy_MotifSimilarity).	8	409	COL1A2;GBF1;GOLGA3;MIA3;OSBP;TBL2;TMEM39A;TRAM1
swissregulon__sacCer__HAC1	3.92	0.0546			11	805	CLINT1;COL1A2;CUX1;GOLGA3;GOSR2;NBAS;SEC16A;STT3A;STX5;TMEM167B;USO1
transfac_pro__M04698	3.92	0.0545	GABPA (directAnnotation).	BCLAF1; EGR1; ELF1; ELF2; ELF4; ELK1; ELK3; ELK4; ERF; ERG; ETS1; ETV1; ETV2; ETV3; ETV4; ETV5; FEV; FLI1; GABPB1; HCFC1; PHF8; POLR2A; SIN3A; SRF; TAF1 (inferredBy_MotifSimilarity). ETS2; ETV3L (inferredBy_MotifSimilarity_n_Orthology).	27	2639	ACBD3;AGPAT1;ARFIP2;ATP8B4;BET1L;BSCL2;CLINT1;COPA;COPB2;CUL7;DUSP10;GOLGA3;GPR107;KSR1;LITAF;LYSMD3;MGAT1;PDXDC1;PIDD1;RCN2;SEC24A;SLC35A2;SORT1;SYVN1;TMEM167A;UVRAG;ZMYND8
cisbp__M0711	3.91	0.0545		BCLAF1; EHF; ELF1; ELF2; ELF3; ELF4; ELF5; ELK1; ELK3; ELK4; ERF; ERG; ETS1; ETS2; ETV1; ETV2; ETV3; ETV4; ETV5; FEV; FLI1; GABPA; GABPB1; SRF (inferredBy_MotifSimilarity). ETV3L; ETV6; ETV7 (inferredBy_MotifSimilarity_n_Orthology).	39	4909	AGPAT1;ALKBH5;ARFIP2;ATP8B4;BET1L;CALU;COPA;COPB2;CUL7;ENTPD4;ERLEC1;FNDC3A;GALNT2;GOLGA3;GOLT1B;GOSR2;GPR107;KDELR3;KSR1;LITAF;LYSMD3;MGAT1;MME;MOGS;OSBP;PIDD1;RCN2;RGP1;SEC16A;SEC24A;SLC35E1;SORT1;SPTLC1;SRGN;SYVN1;TMEM167A;TMF1;UVRAG;YIPF5
cisbp__M5424	3.91	0.0544	ETV5 (directAnnotation).	BCLAF1; ELF1; ELF2; ELF4; ELK1; ELK3; ELK4; ERF; ERG; ETS1; ETS2; ETV1; ETV2; ETV3; ETV4; ETV6; FEV; FLI1; GABPA; GABPB1; SPDEF; SRF; TAF1 (inferredBy_MotifSimilarity). ETV3L; ETV7 (inferredBy_MotifSimilarity_n_Orthology).	38	4852	ACBD3;AGPAT1;ARFIP2;ARV1;ATP8B4;BET1L;CALU;CLINT1;COPA;COPZ2;CUL7;ELOVL4;ERLEC1;FNDC3A;GALNT2;GOLGA3;GOSR2;GPR107;KDELR3;KSR1;LITAF;LYSMD3;MGAT1;MME;PIDD1;RCN2;SEC16A;SEC24A;SLC30A6;SLC35A2;SLC39A7;SMIM14;SRGN;SYVN1;TMEM167A;TMEM30A;YIPF5;ZDHHC2
cisbp__M6252	3.88	0.0542	GABPA (directAnnotation).	BCLAF1; EGR1; ELF1; ELF2; ELF5; ELK1; ELK3; ELK4; ERF; ERG; ETS1; ETS2; ETV1; ETV2; ETV3; ETV4; ETV5; ETV6; FEV; FLI1; GABPB1; HCFC1; NR2C2; PHF8; PML; POLR2A; RELA; SIN3A; SRF; TAF1 (inferredBy_MotifSimilarity). ETV3L; ETV7 (inferredBy_MotifSimilarity_n_Orthology).	22	2251	ACBD3;AGPAT1;ARFIP2;ATP8B4;BET1L;CALU;CLINT1;COPA;GOLGA3;GOSR2;GPR107;KSR1;MGAT1;PDXDC1;PIDD1;SEC24A;SLC30A6;SLC35A2;SYVN1;TMEM167A;TMEM30A;UVRAG
cisbp__M4101	3.88	0.0541	XBP1 (directAnnotation).	CREB3L1 (inferredBy_MotifSimilarity). ATF6; ATF6B (inferredBy_MotifSimilarity_n_Orthology).	32	4617	ARL1;ASIC1;COL1A2;COPB2;COPZ2;CREB3L2;CUX1;FAM114A1;FNDC3A;GALNT2;GOLGA3;GOSR2;KRTCAP2;KSR1;LITAF;LYSMD3;MGAT1;MIA3;MOGS;OSBP;QPCTL;RNF144A;SLC35E1;SMIM14;SPTLC1;STT3A;STX5;TMEM167B;TMEM30A;TMEM39A;TRAM1;USO1
hocomoco__PBX1_MOUSE.H11MO.1.A	3.88	0.0541	PBX1 (inferredBy_Orthology).	CEBPZ; E2F4; FOS; FOXI1; IRF3; NFYA; NFYB; NFYC; PBX3; RFX5; SP1; YBX1 (inferredBy_MotifSimilarity). POLE3 (inferredBy_MotifSimilarity_n_Orthology).	8	394	AGPAT1;ARFIP2;DUSP10;GBF1;OSBP;SORT1;WDR81;ZMYND8
elemento__ACTTCCG	3.87	0.054		EHF; ELF1; ELF2; ELF4; GABPA (inferredBy_MotifSimilarity).	28	2483	ACBD3;AGPAT1;ALG3;ARFIP2;ARV1;BET1L;BSCL2;CLINT1;COPA;COPB2;CUL7;DUSP10;GOLGA3;GPR107;LITAF;LYSMD3;MGAT1;MME;PDXDC1;PIDD1;SEC23IP;SEC24A;SLC35A2;SORT1;SYVN1;TMEM167A;TMEM30A;UVRAG
dbcorrdb__IRF3__ENCSR000EEJ_1__m1	3.85	0.0539	IRF3 (directAnnotation).	CHD2; E2F4; FOS; FOXI1; NFYA; NFYB; NFYC; PBX3; RFX5; SP1; SP2; SREBF1; YBX1 (inferredBy_MotifSimilarity). PBX1; POLE3; POLE4 (inferredBy_MotifSimilarity_n_Orthology).	14	1153	AGPAT1;ARFIP2;ATG9A;COL1A2;CREB3L2;DUSP10;GBF1;GOLT1B;OSBP;PGRMC2;SORT1;STX5;WDR81;ZMYND8
taipale__ELK1_full_NACTTCCGSCGGAARMN_repr	3.85	0.0538	ELK1 (directAnnotation).	EGR1; ELK4; GABPA; GABPB1 (inferredBy_MotifSimilarity). FLI1 (inferredBy_MotifSimilarity_n_Orthology).	30	3755	ATG9A;ATP11A;AZIN2;COG7;CUL7;CUX1;GOLGA3;GPR107;KRTCAP2;LMAN1;LYSMD3;MGAT1;MIA3;MOGS;MPLKIP;NBAS;PGRMC2;PIGV;SLC30A6;SLC35E1;SORT1;SRGN;STT3B;TMEM167B;TMEM39A;TMX1;TOR1AIP2;UVRAG;YIPF6;ZDHHC2
taipale__ETV5_DBD_ACCGGAWGYN	3.84	0.0538	ETV5 (directAnnotation).	BCLAF1; ELF1; ELK1; ELK3; ELK4; ERF; ERG; ETS1; ETS2; ETV1; ETV2; ETV3; ETV4; ETV6; FEV; FLI1; GABPA; GABPB1; SPDEF; SRF; TAF1 (inferredBy_MotifSimilarity). ELF2; ETV3L; ETV7 (inferredBy_MotifSimilarity_n_Orthology).	29	3036	ACBD3;AGPAT1;ARFIP2;ARV1;ATP8B4;BET1L;CALU;CLINT1;COPA;CUL7;ERLEC1;FNDC3A;GALNT2;GOLGA3;GOSR2;GPR107;LITAF;LYSMD3;MGAT1;MME;PIDD1;SEC24A;SLC35A2;SLC39A7;SRGN;SYVN1;TMEM167A;TMEM30A;YIPF5
taipale_cyt_meth__ELF2_NATGCGGAAGTN_eDBD	3.83	0.0536	ELF2 (directAnnotation).	ELF1; ELF4; ELF5; SPIB (inferredBy_MotifSimilarity).	25	2469	ALG3;ARFIP2;BET1L;BSCL2;CLINT1;COPA;DUSP10;FNDC3A;GOLGA2;GOLGA3;GPR107;LITAF;LYSMD3;MGAT1;MIA3;PDXDC1;PIDD1;SEC23IP;SEC24A;SLC35A2;SORT1;TMEM167A;TMEM30A;UVRAG;ZMYND8
cisbp__M4568	3.82	0.0535	GABPA (directAnnotation).	BCLAF1; EGR1; ELF1; ELF2; ELF4; ELF5; ELK1; ELK3; ELK4; ERF; ERG; ETS1; ETS2; ETV1; ETV2; ETV3; ETV4; ETV5; ETV6; FEV; FLI1; GABPB1; HCFC1; KDM5A; NR2C2; PHF8; PML; POLR2A; RBBP5; RELA; SIN3A; SRF; TAF1; ZNF143 (inferredBy_MotifSimilarity). ETV3L; ETV7 (inferredBy_MotifSimilarity_n_Orthology).	24	2779	ACBD3;AGPAT1;ARFIP2;ATP8B4;BET1L;BSCL2;CALU;CLINT1;COPA;GOLGA3;GPR107;KSR1;LITAF;MGAT1;PDXDC1;PIDD1;SEC24A;SLC30A6;SLC35A2;SLC35E1;SYVN1;TMEM167A;UVRAG;YIPF5
dbcorrdb__PBX3__ENCSR000BGR_1__m3	3.82	0.0535	PBX3 (directAnnotation).	BRF1; BRF2; CTCF; CUX1; EGR1; EGR2; EGR3; EGR4; ESRRA; FOS; HDAC2; IRF1; KLF1; KLF12; KLF14; KLF15; KLF3; KLF5; KLF6; KLF9; MAZ; NELFE; NFYA; NFYB; PATZ1; RAD21; RBBP5; RCOR1; REST; SMARCA4; SP1; SP2; SP3; SP4; SREBF1; SREBF2; STAT1; SUPT20H; TBX15; WT1; XRCC4; ZBTB7B (inferredBy_MotifSimilarity). E2F4; KLF17; KLF18; SP5; SP6; SP7; SP8; SP9 (inferredBy_MotifSimilarity_n_Orthology).	10	612	AGPAT1;BSCL2;GBF1;LMAN1;PGRMC2;SPTLC1;STT3B;STX5;TBL2;WDR81
cisbp__M4617	3.81	0.0534	ELF1 (directAnnotation).	EGR1; EHF; ELF2; ELF3; ELF4; ELF5; ELK1; ELK3; ELK4; ETV6; GABPA; GABPB1; NR2C2; POLR2A; SIN3A; SRF (inferredBy_MotifSimilarity). ERF; ETV3; ETV3L (inferredBy_MotifSimilarity_n_Orthology).	30	3283	ACBD3;AGPAT1;ARFIP2;BET1L;BSCL2;CALU;CLINT1;COPA;CUL7;ENTPD4;GOLGA3;GOLGA5;GOSR2;GPR107;LITAF;MGAT1;MIA3;PDXDC1;PIDD1;SEC24A;SLC35A2;SLC35E1;SORT1;SPTLC1;SYVN1;TMEM167A;TMEM30A;TMF1;UVRAG;YIPF5
hdpi__ELF2	3.8	0.0533	ELF2 (directAnnotation).	BCLAF1; ELF1; ELF5; ELK1; ELK3; ELK4; ETV1; ETV4; FEV; GABPA; HCFC1; PHF8; SIN3A (inferredBy_MotifSimilarity). ELF4; ERF; ETS2; ETV2; ETV3; ETV3L; ETV5; ETV6; ETV7; FLI1 (inferredBy_MotifSimilarity_n_Orthology).	38	3906	AGPAT1;ARFIP2;ATP11A;ATP8B4;BET1L;CALU;COPA;CUL7;ENTPD4;ERLEC1;FNDC3A;GOLGA3;GOLGA5;GOLT1B;GOSR2;GPR107;LITAF;LYSMD3;MGAT1;MIA3;MME;MPLKIP;PIDD1;PIGV;RGP1;SEC23IP;SEC24A;SLC30A6;SLC35E1;SLC39A7;SORT1;SPTLC1;STT3B;SYVN1;TMEM167A;TMEM30A;TMF1;YIPF5
jaspar__MA0935.1	3.8	0.0533			14	1064	AGPAT1;ARL1;FNDC3A;GOLGA3;GOLGA5;KDELR3;MGAT1;SEC24A;SMIM14;STT3A;STX5;TOR1AIP2;TRAM1;USO1
jaspar__MA0097.1	3.8	0.0532		ATF6; ATF6B; CREB3; CREB3L1; CREB3L4; CREM; XBP1 (inferredBy_MotifSimilarity). CREB3L2 (inferredBy_MotifSimilarity_n_Orthology).	8	449	COL1A2;KDELR3;KRTCAP2;OSBP;SLC35E1;SMIM14;STX5;TRAM1
cisbp__M0713	3.79	0.0532	ERF; ETV3; ETV3L (inferredBy_Orthology).	BCLAF1; EHF; ELF1; ELF2; ELF3; ELF4; ELF5; ELK1; ELK3; ELK4; ERG; ETS1; ETS2; ETV1; ETV2; ETV4; ETV5; FEV; FLI1; GABPA; GABPB1; SRF (inferredBy_MotifSimilarity). ETV6; ETV7 (inferredBy_MotifSimilarity_n_Orthology).	31	3584	AGPAT1;ALKBH5;ARFIP2;ATP8B4;BET1L;CALU;COPA;COPB2;ERLEC1;FNDC3A;GALNT2;GOLGA3;GOLT1B;GOSR2;GPR107;LITAF;LYSMD3;MGAT1;MOGS;OSBP;PIDD1;RCN2;SEC16A;SEC24A;SLC35E1;SORT1;SRGN;SYVN1;TMEM167A;UVRAG;YIPF5
cisbp__M4539	3.78	0.0531	ELK4 (directAnnotation).	BCLAF1; EGR1; ELF1; ELF2; ELF4; ELK1; ELK3; ERF; ERG; ETS1; ETV1; ETV2; ETV3; ETV4; ETV5; FEV; FLI1; GABPA; GABPB1; HCFC1; PHF8; POLR2A; SIN3A; SRF; TAF1 (inferredBy_MotifSimilarity). ETS2; ETV3L; ETV6; ETV7 (inferredBy_MotifSimilarity_n_Orthology).	38	4672	ACBD3;AGPAT1;ARFIP2;ATP8B4;BET1L;BSCL2;CALU;CLINT1;COPA;COPB2;CUL7;ENTPD4;ERLEC1;FNDC3A;GOLGA3;GOSR2;GPR107;KSR1;LITAF;LYSMD3;MGAT1;MME;PDXDC1;PIDD1;RGP1;SEC23IP;SEC24A;SLC30A6;SLC35A2;SLC35E1;SLC39A7;SORT1;SRGN;SYVN1;TMEM167A;TMEM30A;UVRAG;YIPF5
dbcorrdb__POLR2A__ENCSR000DMK_1__m1	3.78	0.053	POLR2A (directAnnotation).	CREB1; CTCF; ELF1; ELK1; ELK4; ESRRA; ETS1; EZH2; GABPA; MXI1; MYC; PML; SIN3A; SMARCA4; SREBF1; SRF; TAF1; XRCC4; ZNF143 (inferredBy_MotifSimilarity).	20	1380	ARFIP2;ASIC1;ATP11A;ATP8B4;CALU;COPA;COPB2;ERLEC1;GOLGA3;MGAT1;MIA3;SEC24A;SLC35A2;SLC35E1;STT3B;SYVN1;TMEM167A;TMEM30A;UVRAG;YIPF5
transfac_pro__M03862	3.76	0.0529	YBX1 (directAnnotation).		7	304	AGPAT1;ARFIP2;GBF1;OSBP;PGRMC2;SORT1;WDR81
taipale_cyt_meth__CREB1_NRTGACGTN_eDBD_repr	3.76	0.0528	CREB1 (directAnnotation).		34	4662	AGPAT1;ARFIP2;ASIC1;ATP11A;ATP8B4;CLINT1;CREB3L2;ENTPD4;FNDC3A;GOLGA2;GOLGA3;GOLGA5;KDELR3;KSR1;LYSMD3;MGAT1;MIA3;OSBP;PDXDC1;RNF144A;SEC16A;SEC23A;SEC24A;SLC35E1;SMIM14;SPTLC1;SRGN;STT3A;STX5;TMEM30A;TMEM39A;TOR1AIP2;WDR81;YIPF6
dbcorrdb__POLR2A__ENCSR000BGO_1__m1	3.75	0.0528	POLR2A (directAnnotation).	BCLAF1; E2F1; E2F6; ELF1; ELK1; ELK4; ETS1; ETV1; ETV4; ETV6; EZH2; FOXP2; GABPA; GABPB1; HCFC1; IRF1; MXI1; MYC; NRF1; PHF8; PML; RBBP5; RELA; SIN3A; SRF; TAF1; THAP1; XRCC4; ZNF143; ZNF274 (inferredBy_MotifSimilarity). ERG; FLI1 (inferredBy_MotifSimilarity_n_Orthology).	29	3374	ARFIP2;ATP11A;ATP8B4;BET1L;BSCL2;CALU;COPA;COPB2;ERLEC1;FNDC3A;GOLGA3;GPR107;LITAF;MGAT1;MIA3;PDXDC1;SEC23IP;SEC24A;SLC30A6;SLC35A2;SLC35E1;STT3A;SYVN1;TMEM167A;TMEM30A;TMF1;UVRAG;YIPF5;ZDHHC2
homer__NRYTTCCGGY_Elk4	3.75	0.0528	ELK4 (directAnnotation).	BCLAF1; ELF1; ELF2; ELF4; ELK1; ELK3; ERF; ERG; ETS1; ETS2; ETV1; ETV2; ETV3; ETV4; ETV5; ETV6; ETV7; FEV; FLI1; GABPA; GABPB1; SRF; TAF1 (inferredBy_MotifSimilarity). ETV3L (inferredBy_MotifSimilarity_n_Orthology).	38	4896	ACBD3;AGPAT1;ARFIP2;ARV1;ATP8B4;BET1L;CLINT1;COPA;CUL7;CUX1;ENTPD4;ERLEC1;FNDC3A;GALNT2;GOLGA3;GOLT1B;GOSR2;GPR107;KDELR3;LYSMD3;MGAT1;MME;MPLKIP;PIDD1;SEC16A;SEC23IP;SEC24A;SLC35A2;SLC39A7;SMIM14;SORT1;SRGN;SYVN1;TMEM167A;TMEM30A;TMF1;WDR81;YIPF5
cisbp__M4505	3.75	0.0528	GABPA (directAnnotation).	BCLAF1; EGR1; ELF1; ELF2; ELF4; ELF5; ELK1; ELK3; ELK4; EP300; ERF; ERG; ETS1; ETS2; ETV1; ETV2; ETV3; ETV4; ETV5; ETV6; FEV; FLI1; GABPB1; HCFC1; PHF8; PML; POLR2A; SIN3A; SRF; TAF1 (inferredBy_MotifSimilarity). ETV3L; ETV7 (inferredBy_MotifSimilarity_n_Orthology).	40	4399	ACBD3;AGPAT1;ARFIP2;ATP8B4;BET1L;BSCL2;CALU;CLINT1;COPA;COPB2;CUL7;ENTPD4;FNDC3A;GOLGA3;GOSR2;GPR107;KSR1;LITAF;LYSMD3;MGAT1;MIA3;MME;PDXDC1;PIDD1;RCN2;RGP1;SEC16A;SEC24A;SLC30A6;SLC35A2;SLC35E1;SMIM14;SORT1;SPTLC1;SRGN;SYVN1;TMEM167A;TMEM30A;UVRAG;YIPF5
swissregulon__hs__ELF1_2_4.p2	3.74	0.0527	ELF1; ELF2; ELF4 (directAnnotation).	ELF5; ELK1; ELK3; ELK4; ETV1; ETV4; ETV5; FEV; GABPA; GABPB1; SRF (inferredBy_MotifSimilarity). ERF; ERG; ETS1; ETS2; ETV2; ETV3; ETV3L; ETV6; ETV7; FLI1 (inferredBy_MotifSimilarity_n_Orthology).	7	318	AGPAT1;COPA;ERLEC1;GOLGA3;GOSR2;GPR107;TMEM167A
dbcorrdb__POLR2A__ENCSR000BIK_1__m1	3.73	0.0525	POLR2A (directAnnotation).	TAF1 (inferredBy_MotifSimilarity).	13	1111	ARFIP2;ASIC1;COPA;CUX1;ENTPD4;FNDC3A;LYSMD3;MGAT1;MIA3;TMEM167A;TMEM30A;UVRAG;YIPF5
dbcorrdb__PHF8__ENCSR000AQH_1__m1	3.72	0.0524	PHF8 (directAnnotation).	BCLAF1; BHLHE40; BRF1; CTCF; E2F6; ELF1; ELF2; ELK1; ELK4; ESRRA; ETS1; ETV1; ETV6; EZH2; FOXP2; GABPA; GABPB1; HCFC1; HDAC2; KDM5B; MAX; MXI1; MYC; NR2C2; PML; POLR2A; RBBP5; RELA; SIN3A; SMARCA4; SP2; SREBF1; SREBF2; TAF1; UBTF; XRCC4; ZMIZ1; ZNF143; ZNF274 (inferredBy_MotifSimilarity). ERG; FLI1 (inferredBy_MotifSimilarity_n_Orthology).	37	4358	AGPAT1;ARFIP2;ARV1;ASIC1;ATP11A;ATP8B4;BET1L;BSCL2;CALU;CLINT1;COPA;COPB2;ERLEC1;FNDC3A;GOLGA3;GOLGA5;GOSR2;GPR107;KSR1;LITAF;MGAT1;MIA3;OSBP;PDXDC1;PIDD1;RGP1;SEC24A;SLC30A6;SLC35A2;SLC35E1;SMIM14;SYVN1;TMEM167A;TMEM30A;UVRAG;YIPF5;ZDHHC2
cisbp__M0276	3.71	0.0524		ATF6B; CREB3; CREB3L1 (inferredBy_MotifSimilarity). ATF6; CREB3L2 (inferredBy_MotifSimilarity_n_Orthology).	6	149	GOLGA3;NBAS;SEC24A;TMEM167B;TRAM1;USO1
dbcorrdb__POLR2A__ENCSR000EXX_1__m1	3.71	0.0523	POLR2A (directAnnotation).	BCLAF1; ELF1; ELK4; ETS1; GABPA; GTF2F1; HCFC1; MXI1; NRF1; PHF8; PML; RBBP5; SIN3A; TAF1; ZNF143 (inferredBy_MotifSimilarity).	36	4437	ALKBH5;ARFIP2;ASIC1;ATP11A;BSCL2;CALU;COG6;COPA;COPB2;ELOVL4;ERLEC1;GOLGA3;GOLGA5;GPR107;HACD3;LITAF;MGAT1;MIA3;PDXDC1;PGRMC2;SEC16A;SEC24A;SLC30A6;SLC35A2;SLC35E1;STT3B;SYVN1;TMEM167A;TMEM30A;TMF1;TMX1;TMX3;UVRAG;WDR81;YIPF5;ZDHHC2
jaspar__MA0076.2	3.71	0.0523	ELK4 (directAnnotation).	BCLAF1; EGR1; ELF1; ELF2; ELF4; ELK1; ELK3; ERF; ERG; ETS1; ETS2; ETV1; ETV2; ETV3; ETV4; ETV5; FEV; FLI1; GABPA; GABPB1; HCFC1; PHF8; PML; POLR2A; SIN3A; SRF; TAF1 (inferredBy_MotifSimilarity). ETV3L; ETV6; ETV7 (inferredBy_MotifSimilarity_n_Orthology).	27	3472	ACBD3;AGPAT1;ARFIP2;ATP8B4;BET1L;CALU;COPA;CUL7;ENTPD4;ERLEC1;GOLGA3;GOSR2;GPR107;KSR1;MGAT1;MME;PIDD1;RCN2;SEC24A;SLC30A6;SLC35A2;SLC35E1;SYVN1;TMEM167A;TMEM30A;UVRAG;YIPF5
elemento__CGGAAGC	3.71	0.0523			11	804	ATP11A;COPA;ERLEC1;FNDC3A;GOLGA3;GOSR2;MGAT1;SLC30A6;SLC35E1;TMEM30A;YIPF5
dbcorrdb__BCLAF1__ENCSR000BKH_1__m1	3.7	0.0523	BCLAF1 (directAnnotation).	ELF1; ELK1; ELK4; ETV1; GABPA; GABPB1 (inferredBy_MotifSimilarity). FLI1 (inferredBy_MotifSimilarity_n_Orthology).	35	3867	AGPAT1;ARFIP2;ARV1;ATP11A;ATP8B4;BET1L;BSCL2;CALU;COPA;COPB2;ERLEC1;FNDC3A;GOLGA3;GOSR2;GPR107;MGAT1;MIA3;MME;MPLKIP;OSBP;PIDD1;SEC16A;SEC23IP;SEC24A;SLC30A6;SLC35A2;SLC39A7;SORT1;STT3B;SYVN1;TBL2;TMEM167A;UVRAG;WDR81;YIPF5
dbcorrdb__ELK4__ENCSR000EVI_1__m1	3.68	0.052	ELK4 (directAnnotation).	BCLAF1; BRF1; CTCF; E2F4; E2F6; EGR1; ELF1; ELF2; ELF4; ELK1; ELK3; ERF; ERG; ETS1; ETS2; ETV1; ETV2; ETV3; ETV4; ETV5; EZH2; FEV; FLI1; GABPA; GABPB1; HCFC1; HDAC2; MAX; MAZ; MXI1; MYC; NELFE; PHF8; PML; POLR2A; RBBP5; SIN3A; SMARCA4; SREBF1; SRF; TAF1; XRCC4; ZMIZ1; ZNF143 (inferredBy_MotifSimilarity). ETV3L; ETV6; ETV7 (inferredBy_MotifSimilarity_n_Orthology).	25	2129	ARFIP2;ATP8B4;BET1L;BSCL2;CALU;COPA;COPB2;ERLEC1;GOLGA3;GOSR2;GPR107;LITAF;MGAT1;MIA3;PDXDC1;PIDD1;SEC23IP;SEC24A;SLC30A6;SLC35A2;SLC35E1;SYVN1;TMEM167A;UVRAG;YIPF5
taipale_tf_pairs__ETS2_RCCGGAAGTG_HT	3.68	0.052	ETS2 (directAnnotation).		33	3368	AGPAT1;ARFIP2;ATP8B4;BET1L;CALU;CLINT1;COPA;COPB2;CUL7;ERLEC1;GALNT2;GOLGA3;GOSR2;GPR107;KSR1;LITAF;LYSMD3;MGAT1;MME;PDXDC1;PIDD1;RCN2;SEC16A;SEC24A;SLC35A2;SPTLC1;SRGN;SYVN1;TMEM167A;TMEM30A;UVRAG;YIPF5;ZMYND8
transfac_pro__M02058	3.67	0.0519	ELK4 (directAnnotation).	BCLAF1; ELF1; ELF2; ELF4; ELF5; ELK1; ELK3; ERF; ERG; ETS1; ETS2; ETV1; ETV2; ETV3; ETV4; ETV5; ETV6; FEV; FLI1; GABPA; GABPB1; PML; POLR2A; SRF; TAF1 (inferredBy_MotifSimilarity). ELF3; ETV3L; ETV7; SPDEF (inferredBy_MotifSimilarity_n_Orthology).	41	4713	ACBD3;AGPAT1;ARFIP2;ARV1;ATP8B4;BET1L;CALU;CLINT1;COPA;COPB2;CUL7;ENTPD4;ERLEC1;FNDC3A;GALNT2;GOLGA3;GOLGA5;GOSR2;GPR107;KSR1;LITAF;LYSMD3;MGAT1;MME;MPLKIP;OSBP;PIDD1;RCN2;SEC16A;SEC24A;SLC35A2;SLC35E1;SLC39A7;SMIM14;SRGN;STT3B;SYVN1;TMEM167A;TMEM30A;TMF1;YIPF5
cisbp__M1400	3.65	0.0517			14	1179	AGPAT1;ARL1;FNDC3A;GOLGA3;GOLGA5;KDELR3;MGAT1;SEC24A;SMIM14;STT3A;STX5;TOR1AIP2;TRAM1;USO1
swissregulon__hs__ELK1_4_GABP_A_B1_.p3	3.63	0.0516	ELK1; ELK4; GABPA; GABPB1 (directAnnotation).	BCLAF1; EGR1; ELF1; ELF2; ELF4; ELK3; ERF; ERG; ETS1; ETS2; ETV1; ETV2; ETV3; ETV4; ETV5; FEV; FLI1; GTF2F1; HCFC1; PHF8; PML; POLR2A; SIN3A; SRF; TAF1 (inferredBy_MotifSimilarity). ETV3L; ETV6; ETV7 (inferredBy_MotifSimilarity_n_Orthology).	19	1555	AGPAT1;ARFIP2;BET1L;CALU;CLINT1;COPA;GOLGA3;GOSR2;GPR107;MGAT1;MIA3;PIDD1;SEC24A;SLC30A6;SLC35A2;SYVN1;TMEM167A;TMEM30A;UVRAG
cisbp__M2679	3.63	0.0515		ATF6; ATF6B; CREB3; CREB3L1; CREB3L2; CREB3L4; XBP1 (inferredBy_MotifSimilarity). ATF3 (inferredBy_MotifSimilarity_n_Orthology).	23	2041	ATP8B4;CALU;COL1A2;GOLGA3;GOLT1B;KDELR3;KRTCAP2;KSR1;LITAF;LPCAT1;MGAT1;OSBP;QPCTL;SEC23A;SEC24A;SLC30A5;SLC35E1;STT3B;STX5;TMEM214;TMEM39A;TRAM1;USO1
dbcorrdb__ELK1__ENCSR000DZB_1__m1	3.63	0.0515	ELK1 (directAnnotation).	BCLAF1; BHLHE40; BRF2; CTCF; EGR1; ELF1; ELK3; ELK4; ERF; ERG; ESRRA; ETS1; ETS2; ETV1; ETV2; ETV3; ETV4; ETV5; EZH2; FEV; FLI1; GABPA; GABPB1; HCFC1; MAX; MXI1; MYC; PHF8; PML; POLR2A; SIN3A; SRF; TAF1; XRCC4; YY1; ZMIZ1; ZNF143 (inferredBy_MotifSimilarity). ETV3L; ETV6; ETV7 (inferredBy_MotifSimilarity_n_Orthology).	37	4595	ACBD3;AGPAT1;ARFIP2;ATP11A;ATP8B4;BET1L;BSCL2;CALU;CLINT1;COPA;COPB2;ENTPD4;ERLEC1;GOLGA3;GOSR2;GPR107;KSR1;MGAT1;MIA3;PDXDC1;PIDD1;SEC23IP;SEC24A;SLC30A6;SLC35A2;SLC35E1;SORT1;SPTLC1;SRGN;STT3B;SYVN1;TMEM167A;TMEM167B;TMEM30A;UVRAG;WDR81;YIPF5
cisbp__M5380	3.62	0.0514	ELK1 (directAnnotation).	BCLAF1; ELF1; ELK3; ELK4; ERF; ERG; ETS1; ETS2; ETV1; ETV2; ETV3; ETV4; ETV5; ETV6; FEV; FLI1; GABPA; GABPB1; SRF (inferredBy_MotifSimilarity). ELF2; ETV3L; ETV7 (inferredBy_MotifSimilarity_n_Orthology).	30	2660	ACBD3;AGPAT1;ARFIP2;ARV1;ATP8B4;BET1L;CALU;CLINT1;COPA;COPB2;CUL7;ERLEC1;FNDC3A;GOLGA3;GOSR2;GPR107;LITAF;LYSMD3;MGAT1;MME;PIDD1;RCN2;SEC24A;SLC35A2;SLC39A7;SRGN;SYVN1;TMEM167A;TMEM30A;YIPF5
dbcorrdb__ETS1__ENCSR000BKQ_1__m3	3.62	0.0514	ETS1 (directAnnotation).	BCLAF1; BRF1; E2F4; E2F6; ELF1; ELK1; ELK3; ELK4; ERG; ESRRA; ETV1; ETV5; EZH2; FOXP2; GABPA; GABPB1; HCFC1; KDM5A; MAX; MXI1; MYC; PHF8; PML; POLR2A; RBBP5; RELA; SIN3A; SMARCA4; SREBF1; SREBF2; SUPT20H; TAF1; XRCC4; ZMIZ1; ZNF143; ZNF274 (inferredBy_MotifSimilarity). FLI1 (inferredBy_MotifSimilarity_n_Orthology).	17	1159	AGPAT1;ARFIP2;ATP8B4;CALU;CLINT1;COPA;ERLEC1;GOLGA3;GPR107;MGAT1;MIA3;SEC24A;SLC30A6;SLC35A2;SYVN1;TMEM167A;UVRAG
dbcorrdb__ELF1__ENCSR000BMB_1__m1	3.62	0.0514	ELF1 (directAnnotation).	BCLAF1; E2F4; E2F6; EGR1; EHF; ELF2; ELF4; ELF5; ELK1; ELK3; ELK4; ERG; ETS1; ETV2; ETV6; EZH2; FOXP2; GABPA; GABPB1; HCFC1; IRF1; MXI1; MYC; NR2C2; PHF8; PML; POLR2A; RBBP5; RELA; SIN3A; SMARCA4; SREBF1; SREBF2; SRF; TAF1; XRCC4; ZNF143; ZNF274 (inferredBy_MotifSimilarity). ERF; ETV3; ETV3L; FLI1 (inferredBy_MotifSimilarity_n_Orthology).	10	661	AGPAT1;ARFIP2;BET1L;COPA;GOLGA3;GPR107;SEC24A;SLC30A6;SYVN1;TMEM167A
elemento__GCCACGCC	3.62	0.0514		KLF9 (inferredBy_MotifSimilarity). KLF7; SP4 (inferredBy_MotifSimilarity_n_Orthology).	7	331	ATP7B;DUSP10;GOLGA2;GOLGA3;GOLT1B;MGAT1;WDR81
hocomoco__KLF9_HUMAN.H11MO.0.C	3.61	0.0513	KLF9 (directAnnotation).	FOS; IRF1; KLF12; KLF13; KLF14; KLF15; KLF16; KLF2; KLF3; KLF4; KLF5; KLF6; NFYA; NFYB; PBX3; SP1; SP2; SP3; SP4; SP8; SP9 (inferredBy_MotifSimilarity). KLF10; KLF11; KLF17; KLF18; KLF7; KLF8; SP6; SP7 (inferredBy_MotifSimilarity_n_Orthology).	9	529	ATP7B;GBF1;GOLGA3;GOLGA5;LMAN1;MGAT1;PGRMC2;USO1;WDR81
dbcorrdb__NFYA__ENCSR000EGR_1__m2	3.61	0.0513	NFYA (directAnnotation).	EGR1; FOS; IRF1; KLF1; KLF15; KLF3; KLF5; KLF6; KLF9; MAZ; NFYB; PBX3; SP1; SP2; SP3; SP4; STAT1 (inferredBy_MotifSimilarity). E2F4; SP6; SP7; SP8; SP9 (inferredBy_MotifSimilarity_n_Orthology).	30	3846	AGPAT1;ATP7B;BSCL2;CREB3L2;DUSP10;FNDC3A;GBF1;GOLGA3;GOLGA5;LITAF;LMAN1;LYSMD3;MGAT1;MIA3;PGRMC2;PIDD1;RNF144A;SEC16A;SLC30A5;SLC35A2;SPTLC1;STT3A;STT3B;STX5;TBL2;TMEM167A;USO1;UVRAG;WDR81;ZMYND8
transfac_public__M00287	3.6	0.0512	NFYB (directAnnotation).	CEBPZ; CHD2; E2F4; FOS; FOXI1; GTF2B; IRF3; NFYA; NFYC; PBX3; RFX5; SP1; SREBF1; YBX1 (inferredBy_MotifSimilarity). PBX1; POLE3; POLE4 (inferredBy_MotifSimilarity_n_Orthology).	29	3238	AGPAT1;ARFIP2;ASIC1;ATG9A;ATP2A1;ATP7B;ATP8B4;AZIN2;CALU;CLINT1;COPZ1;CREB3L2;DUSP10;FNDC3A;GBF1;GOLT1B;LMAN1;OSBP;PGRMC2;QPCTL;SEC23IP;SORT1;SPTSSA;STX5;SYVN1;USO1;UVRAG;WDR81;ZMYND8
dbcorrdb__GABPA__ENCSR000BPY_1__m1	3.6	0.0512	GABPA (directAnnotation).	BCLAF1; BHLHE40; CTCF; EGR1; ELF1; ELF2; ELK1; ELK3; ELK4; ERF; ERG; ESRRA; ETS1; ETV1; ETV2; ETV3; ETV4; ETV5; EZH2; FEV; FLI1; GABPB1; HCFC1; MAX; MXI1; MYC; PHF8; PML; POLR2A; SIN3A; SRF; TAF1; XRCC4; YY1; ZNF143 (inferredBy_MotifSimilarity). ETS2; ETV3L; ETV6; ETV7 (inferredBy_MotifSimilarity_n_Orthology).	19	1840	ACBD3;AGPAT1;ARFIP2;ATP11A;ATP8B4;BET1L;BSCL2;CALU;COPA;ERLEC1;GOLGA3;GPR107;MGAT1;MIA3;SEC24A;SLC30A6;SLC35A2;SLC35E1;TMEM167A
hdpi__RARG	3.6	0.0512	RARG (directAnnotation).		9	455	ARFIP2;ATP11A;ATP8B4;COPA;GOLGA3;MGAT1;SLC30A6;TMEM167A;TMEM30A
cisbp__M6373	3.59	0.0511	NFYC (directAnnotation).	E2F4; FOS; IRF3; NFYA; NFYB; PBX3; RFX5; SP1 (inferredBy_MotifSimilarity). PBX1 (inferredBy_MotifSimilarity_n_Orthology).	27	3490	AGPAT1;ARFIP2;ATP2A1;ATP7B;ATP8B4;CALU;CLINT1;COPZ1;CREB3L2;DUSP10;ENTPD4;FNDC3A;GBF1;MME;OSBP;PGRMC2;PIGV;QPCTL;SEC16A;SORT1;SPTSSA;STX5;SYVN1;USO1;UVRAG;WDR81;ZMYND8
homer__AGCCAATCGG_NFY	3.57	0.0509		CEBPZ; E2F4; FOS; IRF3; NFYA; NFYB; NFYC; PBX3; RFX5; SP1; SREBF1 (inferredBy_MotifSimilarity). PBX1; POLE3 (inferredBy_MotifSimilarity_n_Orthology).	21	2290	AGPAT1;ARFIP2;ATP7B;CALU;CLINT1;COPZ1;CREB3L2;DUSP10;GBF1;GOLT1B;OSBP;PGRMC2;PIGV;QPCTL;SORT1;SPTSSA;STX5;USO1;UVRAG;WDR81;ZMYND8
dbcorrdb__POLR3A__ENCSR000DNU_1__m2	3.57	0.0509	POLR3A (directAnnotation).	ATF3; BDP1; BRF1; BRF2; POLR3G; TBL1XR1; TBP (inferredBy_MotifSimilarity).	23	2152	ACBD3;CALU;COPZ1;COPZ2;CUX1;GBF1;GLG1;GOLGA3;GPR107;HACD3;LITAF;POMGNT1;SEC24A;SLC30A5;SMIM14;SORT1;SPTSSA;SRGN;STT3A;TBL2;TMEM39A;UVRAG;ZMYND8
dbcorrdb__POLR2A__ENCSR000EHP_1__m1	3.57	0.0509	POLR2A (directAnnotation).	BCLAF1; BRF1; CREB1; E2F6; ELF1; ELF2; ELK1; ELK3; ELK4; ETS1; ETV1; ETV5; ETV6; EZH2; GABPA; GABPB1; GTF2F1; HCFC1; MXI1; NR2C2; PHF8; PML; SIN3A; TAF1; XRCC4; ZNF143; ZNF274 (inferredBy_MotifSimilarity). FLI1 (inferredBy_MotifSimilarity_n_Orthology).	30	3973	ACBD3;AGPAT1;ARFIP2;ARV1;ASIC1;ATP11A;BET1L;BSCL2;CLINT1;COPA;ERLEC1;FNDC3A;GOLGA3;GOSR2;GPR107;LITAF;MGAT1;MIA3;PDXDC1;PIDD1;SEC24A;SLC30A6;SLC35A2;SYVN1;TMEM167A;TMEM30A;TMF1;UVRAG;YIPF5;YIPF6
taipale__ETV6_full_KSYGGAAGTN	3.57	0.0508	ETV6 (directAnnotation).	EGR1; ELF1; ELF2; ELF4; ELK1; ELK3; ELK4; ERF; ERG; ETS1; ETV1; ETV2; ETV3; ETV4; ETV5; FEV; FLI1; GABPA; GABPB1; POLR2A; SRF; TAF1 (inferredBy_MotifSimilarity). ETS2 (inferredBy_MotifSimilarity_n_Orthology).	14	1217	AGPAT1;ARFIP2;CLINT1;COPA;CUL7;DUSP10;GOLGA3;GPR107;MGAT1;SEC24A;SLC35A2;TMEM167A;TMEM30A;UVRAG
hocomoco__ETV1_HUMAN.H11MO.0.A	3.55	0.0507	ETV1 (directAnnotation).	BCLAF1; EGR1; ELF1; ELF2; ELF4; ELK1; ELK3; ELK4; ERF; ERG; ETS1; ETS2; ETV2; ETV3; ETV4; ETV5; FEV; FLI1; GABPA; GABPB1; HCFC1; PHF8; POLR2A; SRF; TAF1 (inferredBy_MotifSimilarity). ETV3L; ETV6; ETV7 (inferredBy_MotifSimilarity_n_Orthology).	33	4581	ACBD3;AGPAT1;ARFIP2;ATP8B4;BET1L;CALU;CLINT1;COPA;CUL7;CUX1;ENTPD4;ERLEC1;FNDC3A;GOLGA3;GOSR2;GPR107;LITAF;LYSMD3;MGAT1;PIDD1;PIGV;RGP1;SEC24A;SLC30A6;SLC35A2;SLC35E1;SRGN;SYVN1;TMEM167A;TMEM167B;TMEM30A;UVRAG;ZMYND8
tfdimers__MD00469	3.55	0.0507	E2F1 (directAnnotation).		9	626	ASIC1;ATP2A1;COPA;DUSP10;GBF1;LITAF;OSBP;PIGV;SRGN
transfac_pro__M07706	3.55	0.0506	ETV2 (inferredBy_Orthology).	BCLAF1; EGR1; ELF1; ELF2; ELF4; ELK1; ELK3; ELK4; ERF; ERG; ETS1; ETS2; ETV1; ETV3; ETV4; ETV5; FEV; FLI1; GABPA; GABPB1; PML; SRF; TAF1 (inferredBy_MotifSimilarity). ETV3L; ETV6; ETV7 (inferredBy_MotifSimilarity_n_Orthology).	34	3696	ACBD3;AGPAT1;ARFIP2;ATP8B4;BET1L;CALU;CLINT1;COPA;CUL7;ERLEC1;FNDC3A;GALNT2;GOLGA3;GOSR2;GPR107;KSR1;LITAF;LYSMD3;MGAT1;MME;PIDD1;RCN2;SEC16A;SEC24A;SLC35A2;SLC39A7;SMIM14;SPTLC1;SRGN;STT3A;SYVN1;TMEM167A;TMEM30A;YIPF5
homer__HACTTCCGGY_Elk1	3.55	0.0506	ELK1 (directAnnotation).	BCLAF1; EGR1; ELF1; ELF2; ELF4; ELK3; ELK4; ERF; ERG; ETS1; ETS2; ETV1; ETV2; ETV3; ETV4; ETV5; ETV6; FEV; FLI1; GABPA; GABPB1; PML; POLR2A; SRF; TAF1 (inferredBy_MotifSimilarity). ETV3L; ETV7 (inferredBy_MotifSimilarity_n_Orthology).	27	3343	ACBD3;AGPAT1;ARFIP2;ARV1;ATP8B4;BET1L;CLINT1;COPA;CUL7;CUX1;ERLEC1;GOLGA3;GOSR2;GPR107;MGAT1;MME;MPLKIP;PIDD1;SEC24A;SLC30A6;SLC35A2;SLC39A7;SYVN1;TMEM167A;TMEM30A;TMF1;YIPF5
cisbp__M5426	3.53	0.0504	ETV6 (directAnnotation).	EGR1; ELF1; ELF2; ELF4; ELK1; ELK3; ELK4; ERF; ERG; ETS1; ETV1; ETV2; ETV3; ETV4; ETV5; FEV; FLI1; GABPA; GABPB1; POLR2A; SRF; TAF1 (inferredBy_MotifSimilarity). ETS2 (inferredBy_MotifSimilarity_n_Orthology).	13	1057	AGPAT1;ARFIP2;CLINT1;COPA;CUL7;GOLGA3;GPR107;MGAT1;SEC24A;SLC35A2;TMEM167A;TMEM30A;UVRAG
dbcorrdb__SREBF1__ENCSR000EEO_1__m2	3.52	0.0504	SREBF1 (directAnnotation).	E2F4; FOS; IRF3; NFYA; NFYB; NFYC; PBX3; RFX5; SP1 (inferredBy_MotifSimilarity). POLE3 (inferredBy_MotifSimilarity_n_Orthology).	16	1698	AGPAT1;ARFIP2;ATP2A1;ATP7B;CALU;CREB3L2;DUSP10;GBF1;MME;OSBP;PGRMC2;SORT1;STX5;UVRAG;WDR81;ZMYND8
transfac_pro__M02106	3.52	0.0503	NFYA (directAnnotation).	CEBPZ; CHD2; E2F4; FOS; FOXI1; IRF3; NFYB; NFYC; PBX3; RFX5; SP1; SREBF1; YBX1 (inferredBy_MotifSimilarity). PBX1; POLE3 (inferredBy_MotifSimilarity_n_Orthology).	26	3090	AGPAT1;ARFIP2;ASIC1;ATG9A;ATP2A1;ATP7B;ATP8B4;CALU;CLINT1;COPZ1;CREB3L2;DUSP10;FNDC3A;GBF1;GOLT1B;OSBP;PGRMC2;QPCTL;SORT1;SPTSSA;STX5;SYVN1;USO1;UVRAG;WDR81;ZMYND8
cisbp__M4871	3.51	0.0503	SP1; SP2; SP3; SP4 (inferredBy_Orthology).	FOS; IRF1; KLF12; KLF13; KLF14; KLF15; KLF16; KLF4; KLF5; KLF9; NFYA; NFYB; PBX3; SP8; SP9; STAT1 (inferredBy_MotifSimilarity). E2F4; KLF10; KLF11; KLF17; KLF18; KLF3; KLF6; KLF7; KLF8; SP6; SP7 (inferredBy_MotifSimilarity_n_Orthology).	21	2251	AGPAT1;ALG3;ATP7B;AZIN2;BSCL2;CREB3L2;FNDC3A;GBF1;GOLGA3;GOLGA5;LMAN1;LYSMD3;MGAT1;PGRMC2;PIGV;SEC16A;STT3B;STX5;TBL2;USO1;WDR81
elemento__CTTCCGC	3.51	0.0502			8	453	ARFIP2;CLINT1;COPA;MGAT1;MIA3;SLC30A6;TMEM167A;TMEM30A
dbcorrdb__TAF1__ENCSR000BGS_1__m2	3.51	0.0502	TAF1 (directAnnotation).	BCLAF1; BRF1; CREB1; E2F6; EGR1; ELF1; ELK1; ELK3; ELK4; ERG; ETS1; ETV1; ETV3; ETV4; ETV5; ETV6; EZH2; FEV; FLI1; GABPA; GABPB1; GTF2F1; HCFC1; MXI1; NELFE; NR2C2; PHF8; PML; POLR2A; RBBP5; SIN3A; XRCC4; ZNF143; ZNF274 (inferredBy_MotifSimilarity). ETS2; ETV2; ETV7 (inferredBy_MotifSimilarity_n_Orthology).	35	4342	ACBD3;AGPAT1;ALG3;ARFIP2;ATP11A;ATP8B4;BET1L;BSCL2;CLINT1;COPA;COPB2;CUX1;ERLEC1;FNDC3A;GOLGA3;GOSR2;GPR107;LITAF;MGAT1;MIA3;MPLKIP;PDXDC1;PIDD1;POMGNT1;SEC16A;SEC24A;SLC30A6;SLC35A2;STT3A;SYVN1;TMEM167A;TMEM30A;TMF1;UVRAG;YIPF5
dbcorrdb__GABPA__ENCSR000BIW_1__m2	3.5	0.0502	GABPA (directAnnotation).	BCLAF1; BHLHE40; E2F6; EGR1; ELF1; ELK1; ELK4; ETS1; HCFC1; POLR2A; SIN3A; TAF1 (inferredBy_MotifSimilarity). FLI1 (inferredBy_MotifSimilarity_n_Orthology).	30	4416	ALG3;ARFIP2;ATP11A;BET1L;ERLEC1;FNDC3A;GALNT2;GBF1;GOLGA3;KSR1;LITAF;MGAT1;MIA3;MME;MPLKIP;PDXDC1;PIGV;RNF144A;SEC23IP;SEC24A;SLC30A6;SLC35E1;SPTLC1;STT3B;STX5;SYVN1;TMEM167A;TMEM30A;UVRAG;YIPF5
taipale__ELK1_DBD_ACCGGAAGTN	3.5	0.0502	ELK1 (directAnnotation).	BCLAF1; ELF1; ELK3; ELK4; ERF; ERG; ETS1; ETS2; ETV1; ETV2; ETV3; ETV4; ETV5; ETV6; FEV; FLI1; GABPA; GABPB1; SRF (inferredBy_MotifSimilarity). ELF2; ETV3L; ETV7 (inferredBy_MotifSimilarity_n_Orthology).	30	2673	ACBD3;AGPAT1;ARFIP2;ARV1;ATP8B4;BET1L;CALU;CLINT1;COPA;COPB2;CUL7;ERLEC1;FNDC3A;GOLGA3;GOSR2;GPR107;LITAF;LYSMD3;MGAT1;MME;PIDD1;RCN2;SEC24A;SLC35A2;SLC39A7;SRGN;SYVN1;TMEM167A;TMEM30A;YIPF5
predrem__nrMotif2167	3.5	0.0501		ELF1; SIN3A (inferredBy_MotifSimilarity).	21	1977	AGPAT1;ARFIP2;BET1L;COPA;COPB2;CUX1;GOLGA3;GOLGA5;GPR107;KSR1;LITAF;LYSMD3;MGAT1;MME;OSBP;SEC24A;SLC35E1;SORT1;SYVN1;TMEM167A;YIPF5
elemento__GCCACGCCC	3.5	0.0501		KLF11; KLF12; KLF13; KLF14; KLF15; KLF16; KLF5; KLF6; KLF9; SP1; SP3; SP4; SP8; SP9 (inferredBy_MotifSimilarity). KLF10; KLF17; KLF18; KLF3; KLF7; KLF8; SP6; SP7 (inferredBy_MotifSimilarity_n_Orthology).	9	658	ATP7B;CUX1;FNDC3A;GOLGA2;GOLGA3;GOLGA5;MGAT1;PIGV;WDR81
transfac_pro__M00482	3.5	0.0501	PITX2 (directAnnotation).	PITX1; PITX3 (inferredBy_MotifSimilarity).	37	4629	ALKBH5;ASIC1;ATP8B4;CALU;CCDC170;CLINT1;COG7;COPZ2;CREB3L2;DUSP10;FNDC3A;GBF1;GLG1;GOLGA3;GPR107;HACD3;KSR1;LITAF;MGAT1;MOGS;PIDD1;POMGNT1;SEC23A;SEC24A;SLC35A2;SMIM14;SORT1;SPTSSA;SRGN;STT3A;STX5;TBL2;TMEM167A;TMEM167B;TMEM30A;WDR81;ZMYND8
transfac_public__M00358	3.49	0.0501		ATF6; ATF6B; CREB3; CREB3L1; CREB3L4; CREM; XBP1 (inferredBy_MotifSimilarity). CREB3L2 (inferredBy_MotifSimilarity_n_Orthology).	37	4989	ASIC1;ATP8B4;CALU;CLINT1;COL1A2;DUSP10;ELOVL4;ENTPD4;FNDC3A;GOLGA3;GOLGA5;GOLT1B;GOSR2;KDELR3;KRTCAP2;KSR1;LITAF;MGAT1;OSBP;QPCTL;RNF144A;SEC16A;SEC23A;SEC24A;SLC35A2;SLC35E1;SMIM14;SORT1;STT3B;STX5;TMEM167B;TMEM214;TMEM30A;TMEM39A;TRAM1;YIPF6;ZDHHC2
taipale_tf_pairs__ETV2_FOXO6_RCCGGATGTTKWN_CAP	3.49	0.0501	ETV2; FOXO6 (directAnnotation).		6	293	ATP8B4;ERLEC1;GALNT2;MGAT1;TMEM167A;ZMYND8
transfac_pro__M07302	3.49	0.0501	NFYA; NFYB; NFYC (directAnnotation).	CEBPZ; E2F4; FOS; FOXI1; IRF3; PBX3; RFX5; SP1; SREBF1 (inferredBy_MotifSimilarity). PBX1; POLE3 (inferredBy_MotifSimilarity_n_Orthology).	30	3796	AGPAT1;ARFIP2;ASIC1;ATP2A1;ATP7B;ATP8B4;CALU;CLINT1;COPZ1;CREB3L2;DUSP10;FNDC3A;GALNT2;GBF1;GOLT1B;OSBP;PGRMC2;PIGV;QPCTL;RNF144A;SEC23IP;SORT1;SPTSSA;STX5;SYVN1;TMEM30A;USO1;UVRAG;WDR81;ZMYND8
flyfactorsurvey__Ets65A_SANGER_10_FBgn0005658	3.49	0.0501	FEV (inferredBy_Orthology).	ELF1; ELF2; ELF4; ELK4; ERF; ERG; ETS1; ETV1; ETV2; FLI1; GABPA (inferredBy_MotifSimilarity). ELK3; ETS2; ETV3; ETV3L (inferredBy_MotifSimilarity_n_Orthology).	30	4406	AGPAT1;ALKBH5;ARFIP2;ATP8B4;BET1L;COPA;COPB2;ERLEC1;FNDC3A;GOLGA3;GOLT1B;GOSR2;GPR107;LITAF;LYSMD3;MGAT1;MME;PIDD1;RCN2;SEC24A;SLC35E1;SLC39A7;SMIM14;SORT1;STT3B;SYVN1;TMEM167A;WDR81;YIPF5;ZMYND8
transfac_pro__M01975	3.49	0.0501	ELF1 (inferredBy_Orthology).	EHF; ELF2; ELF3; ELF4; ELF5; ELK3; ELK4; ERF; ERG; ETS1; ETS2; ETV1; ETV2; ETV4; ETV5; ETV6; ETV7; FEV; FLI1; GABPA (inferredBy_MotifSimilarity). ELK1; ETV3; ETV3L (inferredBy_MotifSimilarity_n_Orthology).	7	321	AGPAT1;ARFIP2;COPA;ERLEC1;MGAT1;SEC24A;TMEM167A
cisbp__M0325	3.48	0.0499			29	3328	COL1A2;COPA;COPB2;CUX1;FAM114A1;FNDC3A;GBF1;GOLGA3;GOLGA5;GOSR2;KRTCAP2;LYSMD3;MGAT1;MIA3;MME;MOGS;PGRMC2;SEC16A;SEC23A;SMIM14;STX5;TMEM167A;TMEM167B;TMEM30A;TMEM39A;TRAM1;USO1;YIPF6;ZDHHC2
hocomoco__KLF12_HUMAN.H11MO.0.C	3.48	0.0499	KLF12 (directAnnotation).	IRF1; KLF3; KLF4; KLF5; KLF6; PBX3; SP1; SP2; SP3; SP4; STAT1 (inferredBy_MotifSimilarity).	9	623	ATP7B;BSCL2;GBF1;LMAN1;MGAT1;PGRMC2;SEC16A;TBL2;WDR81
taipale_cyt_meth__ELK3_NACCGGAAGTN_eDBD	3.47	0.0499	ELK3 (directAnnotation).	BCLAF1; EGR1; ELF1; ELF2; ELF4; ELF5; ELK1; ELK4; ERF; ERG; ETS1; ETS2; ETV1; ETV2; ETV3; ETV4; ETV5; ETV6; FEV; FLI1; GABPA; GABPB1; PML; POLR2A; SRF; TAF1 (inferredBy_MotifSimilarity). ETV3L; ETV7 (inferredBy_MotifSimilarity_n_Orthology).	39	3926	ARFIP2;ARV1;ATP8B4;BET1L;BSCL2;CALU;CLINT1;COPA;COPB2;CUL7;ERLEC1;FNDC3A;GALNT2;GOLGA3;GOSR2;GPR107;KSR1;LITAF;LYSMD3;MGAT1;MME;MPLKIP;PDXDC1;PIDD1;RCN2;RGP1;SEC16A;SEC24A;SLC35A2;SLC39A7;SMIM14;SPTLC1;SRGN;STT3B;SYVN1;TMEM167A;TMEM30A;UVRAG;YIPF5
dbcorrdb__POLR2AphosphoS2__ENCSR000ECT_1__m1	3.47	0.0498	POLR2A (directAnnotation).	ATF1; BCLAF1; ELF1; ELK4; ETS1; GABPA; GTF2F1; HCFC1; PHF8; PML; SIN3A; TAF1 (inferredBy_MotifSimilarity). FLI1 (inferredBy_MotifSimilarity_n_Orthology).	20	1846	ACBD3;ARFIP2;BSCL2;CLINT1;COPA;ERLEC1;FNDC3A;GOLGA3;GPR107;MGAT1;MIA3;SEC24A;SLC30A6;SLC35A2;SYVN1;TMEM167A;TMEM30A;TMF1;UVRAG;YIPF5
transfac_pro__M04780	3.46	0.0497	MAFF (directAnnotation).	MAFG; MAFK (inferredBy_MotifSimilarity). MAFB (inferredBy_MotifSimilarity_n_Orthology).	7	328	GBF1;KDELR3;SEC24A;SMIM14;TMEM167A;USO1;ZMYND8
transfac_pro__M02065	3.44	0.0495	ETV1 (directAnnotation).	BCLAF1; EGR1; ELF1; ELF2; ELF4; ELK1; ELK3; ELK4; EP300; ERF; ERG; ETS1; ETS2; ETV2; ETV3; ETV4; ETV5; ETV6; FEV; FLI1; GABPA; GABPB1; PML; POLR2A; SRF; TAF1 (inferredBy_MotifSimilarity). ETV3L; ETV7 (inferredBy_MotifSimilarity_n_Orthology).	31	4030	ACBD3;AGPAT1;ARFIP2;ATP8B4;BET1L;CALU;CLINT1;COPA;CUL7;CUX1;ENTPD4;ERLEC1;GOLGA3;GOSR2;GPR107;KDELR3;LITAF;LYSMD3;MGAT1;MIA3;MME;MPLKIP;PIDD1;SEC24A;SLC35A2;SLC39A7;SRGN;SYVN1;TMEM167A;TMEM30A;YIPF5
scertf__spivak.HAP3	3.43	0.0494	NFYB; POLE3 (inferredBy_Orthology).	CEBPZ; FOS; FOXI1; IRF3; NFYA; NFYC; PBX3; RFX5; SP1; SREBF1 (inferredBy_MotifSimilarity). PBX1 (inferredBy_MotifSimilarity_n_Orthology).	22	1817	AGPAT1;ARFIP2;ASIC1;ATP2A1;ATP8B4;CLINT1;COL1A2;CREB3L2;DUSP10;FNDC3A;GBF1;GOLT1B;MME;OSBP;PGRMC2;SEC23IP;SORT1;SPTSSA;STX5;UVRAG;WDR81;ZMYND8
taipale_cyt_meth__MYOG_NAACANNTGTYN_eDBD_meth	3.42	0.0494	MYOG (directAnnotation).	ATOH1; BHLHA15; FERD3L; MSC; MYF6; MYOD1; OLIG2; OLIG3; TCF21 (inferredBy_MotifSimilarity). ASCL2; MYF5 (inferredBy_MotifSimilarity_n_Orthology).	7	348	COPZ2;CUL7;KSR1;MME;TMEM167A;TRAM1;WDR81
dbcorrdb__E2F4__ENCSR000DYY_1__m2	3.42	0.0493	E2F4 (directAnnotation).	CHD2; FOS; FOXI1; IRF3; NFYA; NFYB; NFYC; PBX3; POLR2A; RFX5; SP1; SP2; SREBF1 (inferredBy_MotifSimilarity). PBX1; POLE3 (inferredBy_MotifSimilarity_n_Orthology).	36	4733	AGPAT1;ARFIP2;ASIC1;ATG9A;ATP2A1;ATP7B;ATP8B4;AZIN2;CALU;CLINT1;COL1A2;CREB3L2;DUSP10;FNDC3A;GALNT2;GBF1;GOLGA2;GOLT1B;LMAN1;MME;OSBP;PGRMC2;PIGV;QPCTL;RCN2;RNF144A;SEC23IP;SLC35E1;SORT1;STX5;SYVN1;TMEM30A;USO1;UVRAG;WDR81;ZMYND8
elemento__ATTGGCTG	3.42	0.0493			5	179	GBF1;OSBP;PGRMC2;SORT1;ZMYND8
transfac_pro__M04714	3.41	0.0492	ELF1 (directAnnotation).	EHF; ELF2; ELF3; ELF4; ELF5; ELK3; ETV6 (inferredBy_MotifSimilarity). ERF; ETV3; ETV3L; ETV5; ETV7 (inferredBy_MotifSimilarity_n_Orthology).	36	4495	ACBD3;AGPAT1;ARFIP2;ATP8B4;BET1L;CALU;CLINT1;COPA;COPB2;CUL7;DUSP10;ERLEC1;GOLGA3;GOSR2;GPR107;KSR1;LITAF;LYSMD3;MGAT1;MOGS;OSBP;PDXDC1;PIDD1;RCN2;RNF144A;SEC24A;SLC35A2;SLC35E1;SORT1;SPTLC1;SRGN;SYVN1;TMEM167A;UVRAG;WDR81;YIPF5
cisbp__M4837	3.41	0.0492	KLF17; KLF18 (inferredBy_Orthology).	KLF11; KLF12; KLF13; KLF14; KLF15; KLF16; KLF2; KLF3; KLF4; KLF5; KLF6; KLF9; SP1; SP3; SP4; SP8; SP9 (inferredBy_MotifSimilarity). KLF10; KLF7; KLF8; SP2; SP6; SP7 (inferredBy_MotifSimilarity_n_Orthology).	35	4359	ASIC1;ATP2A1;ATP7B;ATP8B4;AZIN2;CALU;CLINT1;CREB3L2;CUX1;DUSP10;FAM114A1;FNDC3A;GBF1;GLG1;GOLGA2;GOLGA3;GOLGA5;KDELR3;KSR1;LMAN1;LYSMD3;MGAT1;OSBP;PGRMC2;PIGV;POMGNT1;RNF144A;SEC16A;SMIM14;STT3A;TBL2;USO1;WDR81;ZDHHC2;ZMYND8
dbcorrdb__POLR2A__ENCSR000EAJ_1__m1	3.41	0.0492	POLR2A (directAnnotation).	ELK1; ELK4; ETV5; TAF1 (inferredBy_MotifSimilarity).	15	1119	ARFIP2;ASIC1;COPA;FNDC3A;GOLGA3;MGAT1;MIA3;SEC24A;SLC30A6;TMEM167A;TMEM30A;TMF1;TMX1;UVRAG;YIPF5
taipale_cyt_meth__ELF1_NATGCGGAAGTN_FL	3.41	0.0492	ELF1 (directAnnotation).	ELF2; ELF4; ELF5; SPIB (inferredBy_MotifSimilarity).	34	4463	AGPAT1;ALG3;ARFIP2;BET1L;BSCL2;CLINT1;COPA;DUSP10;ENTPD4;FNDC3A;GOLGA2;GOLGA3;GOSR2;GPR107;LITAF;LYSMD3;MGAT1;MIA3;MME;PDXDC1;PIDD1;SEC23IP;SEC24A;SLC35A2;SORT1;SPTLC1;TMEM167A;TMEM167B;TMEM30A;TMF1;UVRAG;WDR81;ZDHHC2;ZMYND8
transfac_public__M00254	3.4	0.0491		IRF3; NFYA; NFYB; NFYC; RFX5 (inferredBy_MotifSimilarity).	18	2005	AGPAT1;ARFIP2;ASIC1;ATP8B4;CALU;COPZ1;CREB3L2;FNDC3A;GBF1;MME;OSBP;PGRMC2;PIGV;SORT1;SPTSSA;STX5;UVRAG;WDR81
transfac_pro__M04832	3.4	0.0491	EGR1 (directAnnotation).	ELF1; ELF2; ELF4; ELK1; ELK3; ELK4; ERF; ERG; ETS1; ETV1; ETV2; ETV3; ETV5; ETV6; FEV; GABPA; GABPB1; HCFC1; POLR2A; SRF; TAF1 (inferredBy_MotifSimilarity). FLI1 (inferredBy_MotifSimilarity_n_Orthology).	6	265	AGPAT1;ARFIP2;GPR107;MGAT1;SEC24A;TMEM167A
cisbp__M0210	3.4	0.0491	MYF6 (inferredBy_Orthology).	ATOH1 (inferredBy_MotifSimilarity_n_Orthology).	9	577	ALKBH5;CUL7;FNDC3A;KSR1;MGAT1;MME;TMEM167A;TRAM1;WDR81
cisbp__M0359	3.39	0.049		ATF6; ATF6B; CREB3; CREB3L1; CREB3L2; CREB3L4; XBP1 (inferredBy_MotifSimilarity).	31	3707	ALG3;ATP8B4;CLINT1;COPB2;CUX1;ENTPD4;FAM114A1;FNDC3A;GBF1;GOLGA3;GOLT1B;KDELR3;KRTCAP2;LITAF;MGAT1;MIA3;NBAS;OSBP;RNF144A;SEC23A;SEC24A;SMIM14;STT3A;STX5;TMEM167B;TMEM30A;TMEM39A;TRAM1;UFL1;UVRAG;WDR81
flyfactorsurvey__CG3065_F1-3_SOLEXA_2.5_FBgn0034946	3.39	0.049	KLF17; KLF18 (inferredBy_Orthology).	KLF13; KLF14; KLF15; KLF16; KLF5; SP1; SP3; SP4; SP8; SP9 (inferredBy_MotifSimilarity). KLF10; KLF11; KLF12; KLF3; KLF6; KLF7; KLF8; SP6; SP7 (inferredBy_MotifSimilarity_n_Orthology).	31	4340	ASIC1;ATP2A1;ATP7B;ATP8B4;AZIN2;CLINT1;CREB3L2;CUX1;DUSP10;ELOVL4;ENTPD4;FNDC3A;GBF1;GLG1;GOLGA3;GOLGA5;KDELR3;KSR1;LITAF;LYSMD3;MGAT1;PGRMC2;POMGNT1;RNF144A;STT3A;STX5;TBL2;USO1;WDR81;ZDHHC2;ZMYND8
cisbp__M2119	3.38	0.0489	NFYB; POLE3 (inferredBy_Orthology).	FOS; FOXI1; IRF3; NFYA; NFYC; RFX5; SP1 (inferredBy_MotifSimilarity). PBX1 (inferredBy_MotifSimilarity_n_Orthology).	22	1836	AGPAT1;ARFIP2;ASIC1;ATP2A1;ATP8B4;CLINT1;COL1A2;CREB3L2;DUSP10;FNDC3A;GBF1;GOLT1B;MME;OSBP;PGRMC2;SEC23IP;SORT1;STX5;TMEM30A;UVRAG;WDR81;ZMYND8
taipale_cyt_meth__MYOG_NAACANNTGTYN_FL_meth	3.38	0.0489	MYOG (directAnnotation).	ATOH1; BHLHA15; FERD3L; MSC; MYF6; MYOD1; OLIG2; TCF21 (inferredBy_MotifSimilarity). MYF5 (inferredBy_MotifSimilarity_n_Orthology).	7	398	COPZ2;CUL7;KSR1;MME;TMEM167A;TRAM1;WDR81
cisbp__M4460	3.38	0.0489	ELF1 (directAnnotation).	BCLAF1; EGR1; EHF; ELF2; ELF3; ELF4; ELF5; ELK1; ELK3; ELK4; ETS1; ETV6; GABPA; GABPB1; HCFC1; NR2C2; PHF8; PML; POLR2A; SIN3A; TAF1 (inferredBy_MotifSimilarity). ERF; ETV3; ETV3L; FLI1 (inferredBy_MotifSimilarity_n_Orthology).	30	3767	ACBD3;AGPAT1;ARFIP2;BET1L;BSCL2;CALU;COPA;CUX1;GOLGA3;GOSR2;GPR107;KSR1;LITAF;MGAT1;MIA3;PDXDC1;PIDD1;SEC24A;SLC30A6;SLC35A2;SLC35E1;SPTLC1;STT3B;SYVN1;TMEM167A;TMEM30A;TMF1;TRAM1;UVRAG;YIPF5
taipale_cyt_meth__SP3_NRCCMCGCCCMYN_eDBD	3.37	0.0488	SP3 (directAnnotation).	KLF10; KLF11; KLF12; KLF13; KLF14; KLF15; KLF16; KLF2; KLF3; KLF4; KLF5; KLF6; KLF9; SP1; SP2; SP4; SP8; SP9 (inferredBy_MotifSimilarity). KLF17; KLF18; KLF7; KLF8; SP6; SP7 (inferredBy_MotifSimilarity_n_Orthology).	37	4895	ASIC1;ATP2A1;ATP7B;ATP8B4;AZIN2;BSCL2;CALU;COL1A2;COPZ2;CREB3L2;CUX1;DUSP10;ENTPD4;FNDC3A;GBF1;GLG1;GOLGA2;GOLGA3;GOLGA5;HACD3;KDELR3;KSR1;LITAF;LMAN1;LYSMD3;MGAT1;PGRMC2;PIGV;POMGNT1;RNF144A;SEC16A;STT3A;STX5;TBL2;USO1;WDR81;ZDHHC2
flyfactorsurvey__CG3065_F1-3_SANGER_2.5_FBgn0034946	3.36	0.0487	KLF17; KLF18 (inferredBy_Orthology).	KLF11; KLF12; KLF13; KLF14; KLF15; KLF16; KLF2; KLF3; KLF4; KLF5; KLF6; KLF9; SP1; SP3; SP4; SP8; SP9 (inferredBy_MotifSimilarity). KLF10; KLF7; KLF8; SP2; SP6; SP7 (inferredBy_MotifSimilarity_n_Orthology).	39	4460	ASIC1;ATP2A1;ATP7B;ATP8B4;AZIN2;CALU;CLINT1;COPZ1;COPZ2;CREB3L2;CUX1;DUSP10;ENTPD4;FAM114A1;FNDC3A;GBF1;GLG1;GOLGA2;GOLGA3;GOLGA5;KDELR3;KSR1;LYSMD3;MGAT1;OSBP;PGRMC2;PIGV;POMGNT1;RNF144A;SEC16A;SMIM14;SORT1;STT3A;TBL2;TRAM1;USO1;WDR81;ZDHHC2;ZMYND8
flyfactorsurvey__CG5669_SOLEXA_5_FBgn0039169	3.36	0.0487	SP1; SP2; SP3; SP4 (inferredBy_Orthology).	FOS; IRF1; KLF12; KLF13; KLF14; KLF15; KLF16; KLF3; KLF4; KLF5; KLF9; NFYA; NFYB; PBX3; SP8; SP9; STAT1 (inferredBy_MotifSimilarity). E2F4; KLF10; KLF11; KLF17; KLF18; KLF6; KLF7; KLF8; SP6; SP7 (inferredBy_MotifSimilarity_n_Orthology).	22	2322	AGPAT1;ALG3;ATP7B;AZIN2;BSCL2;CREB3L2;DUSP10;FNDC3A;GBF1;GOLGA3;GOLGA5;LMAN1;LYSMD3;MGAT1;PGRMC2;PIGV;SEC16A;STT3B;STX5;TBL2;USO1;WDR81
dbcorrdb__POLR2A__ENCSR000BKI_1__m1	3.36	0.0487	POLR2A (directAnnotation).	BCLAF1; E2F6; ELF1; ELK1; ELK4; ETS1; EZH2; FOXP2; GABPA; HCFC1; MXI1; PHF8; PML; RBBP5; SIN3A; TAF1; THAP1; ZNF143 (inferredBy_MotifSimilarity).	28	3274	ALKBH5;ARFIP2;ASIC1;ATP11A;CALU;CLINT1;COPA;ERLEC1;GOLGA3;GPR107;LITAF;LYSMD3;MGAT1;MIA3;MME;PDXDC1;PGRMC2;PIDD1;SEC24A;SLC30A6;SLC35A2;STT3B;SYVN1;TMEM167A;TMEM30A;TMF1;UVRAG;YIPF5
taipale_cyt_meth__ELF1_NATGCGGAAGTN_eDBD	3.35	0.0486	ELF1 (directAnnotation).	ELF2; ELF4; ELF5; SPIB (inferredBy_MotifSimilarity).	33	4644	AGPAT1;ALG3;ARFIP2;BET1L;BSCL2;CLINT1;COPA;COPB2;DUSP10;ENTPD4;FNDC3A;GOLGA2;GOLGA3;GOSR2;GPR107;LITAF;LYSMD3;MGAT1;MIA3;MME;PDXDC1;PIDD1;SEC23IP;SEC24A;SLC35A2;SORT1;SPTLC1;TMEM167A;TMEM30A;TMF1;UVRAG;WDR81;ZMYND8
transfac_pro__M04704	3.35	0.0485	BCLAF1 (directAnnotation).	ELF1; ELF2; ELK1; ELK3; ELK4; ERF; ERG; ETS1; ETS2; ETV1; ETV2; ETV3; ETV4; ETV5; FEV; FLI1; GABPA; GABPB1; HCFC1; SRF; TAF1 (inferredBy_MotifSimilarity). ETV3L; ETV6; ETV7 (inferredBy_MotifSimilarity_n_Orthology).	34	4624	ACBD3;AGPAT1;ARFIP2;ATP8B4;BET1L;BSCL2;CLINT1;COPA;CUL7;CUX1;ENTPD4;GOLGA3;GOSR2;GPR107;KSR1;LITAF;LYSMD3;MGAT1;MIA3;MOGS;PIDD1;RCN2;SEC24A;SLC35A2;SORT1;SRGN;STX5;SYVN1;TMEM167A;TMEM30A;UVRAG;WDR81;YIPF5;ZMYND8
dbcorrdb__TAF1__ENCSR000BKS_1__m1	3.34	0.0485	TAF1 (directAnnotation).	BCLAF1; ELK1; ELK4; ETS1; EZH2; GABPA; KDM5A; MAX; MYC; POLR2A; RBBP5; SIN3A; THAP1; YY1 (inferredBy_MotifSimilarity).	7	339	BSCL2;GBF1;GOLGA3;MGAT1;SEC24A;SYVN1;TMEM167A
taipale_tf_pairs__HOXB2_HOXB13_NNMATCACATAAAN_CAP_repr	3.33	0.0484	HOXB13; HOXB2 (directAnnotation).		8	431	ASIC1;CALU;CUX1;DUSP10;GALNT2;PDXDC1;SORT1;TMEM167B
dbcorrdb__POLR2A__ENCSR000BHH_1__m1	3.32	0.0483	POLR2A (directAnnotation).	BCLAF1; BHLHE40; BRF1; CEBPB; CTCF; E2F1; E2F6; ELF1; ELK1; ELK4; ESRRA; ETS1; EZH2; FOXP2; GABPA; HCFC1; HDAC2; MAX; MXI1; MYC; NELFE; NRF1; PHF8; PML; RBBP5; SIN3A; SMARCA4; SREBF1; SREBF2; SUPT20H; TAF1; THAP1; XRCC4; ZMIZ1; ZNF143; ZNF274 (inferredBy_MotifSimilarity). FLI1 (inferredBy_MotifSimilarity_n_Orthology).	32	3531	ALKBH5;ARFIP2;ASIC1;ATP11A;CALU;COPA;ERLEC1;FNDC3A;GOLGA3;GPR107;HACD3;LITAF;LYSMD3;MGAT1;MIA3;PDXDC1;PGRMC2;PIDD1;PIGP;RNF144A;SEC16A;SEC24A;SLC35A2;SMIM14;SPTLC1;STT3B;SYVN1;TMEM167A;TMEM30A;TMEM39A;TMF1;YIPF5
cisbp__M4838	3.32	0.0483	KLF17; KLF18 (inferredBy_Orthology).	KLF13; KLF14; KLF15; KLF16; KLF5; SP1; SP3; SP4; SP8; SP9 (inferredBy_MotifSimilarity). KLF10; KLF11; KLF12; KLF3; KLF6; KLF7; KLF8; SP6; SP7 (inferredBy_MotifSimilarity_n_Orthology).	34	4894	ASIC1;ATP2A1;ATP7B;ATP8B4;AZIN2;CALU;CLINT1;COPZ1;COPZ2;CREB3L2;CUX1;DUSP10;ELOVL4;ENTPD4;FNDC3A;GBF1;GLG1;GOLGA3;GOLGA5;KDELR3;KSR1;LITAF;LYSMD3;MGAT1;PGRMC2;POMGNT1;RNF144A;STT3A;STX5;TBL2;USO1;WDR81;ZDHHC2;ZMYND8
taipale_cyt_meth__SP1_NWRGCCACGCCCMYN_eDBD	3.31	0.0482	SP1 (directAnnotation).	FOS; IRF1; KLF12; KLF13; KLF14; KLF15; KLF16; KLF3; KLF4; KLF5; KLF9; NFYA; NFYB; PBX3; SP2; SP3; SP4; SP8; SP9 (inferredBy_MotifSimilarity). KLF10; KLF11; KLF17; KLF18; KLF6; KLF7; KLF8; SP6; SP7 (inferredBy_MotifSimilarity_n_Orthology).	19	2090	ATP7B;AZIN2;BSCL2;CUX1;DUSP10;ENTPD4;FNDC3A;GBF1;GOLGA2;GOLGA3;GOLGA5;LMAN1;MGAT1;PGRMC2;PIGV;TBL2;USO1;WDR81;ZDHHC2
transfac_pro__M01991	3.31	0.0481	ETV4 (inferredBy_Orthology).	BCLAF1; ELF1; ELF2; ELF4; ELK1; ELK3; ELK4; ERF; ERG; ETS1; ETS2; ETV1; ETV2; ETV3; ETV5; ETV6; FEV; FLI1; GABPA; GABPB1; POLR2A; SRF; TAF1 (inferredBy_MotifSimilarity). ETV3L; ETV7; SPIC (inferredBy_MotifSimilarity_n_Orthology).	34	4125	ACBD3;AGPAT1;ARFIP2;ARV1;ATP8B4;BET1L;CALU;CLINT1;COPA;CUL7;ENTPD4;ERLEC1;FNDC3A;GALNT2;GOLGA3;GOSR2;GPR107;KDELR3;KSR1;LITAF;LYSMD3;MGAT1;MME;MPLKIP;PIDD1;SEC24A;SLC30A6;SLC35A2;SLC39A7;SRGN;SYVN1;TMEM167A;TMEM30A;YIPF5
dbcorrdb__E2F4__ENCSR000DOR_1__m2	3.3	0.0481	E2F4 (directAnnotation).	CHD2; FOS; FOXI1; IRF3; NFYA; NFYB; NFYC; PBX3; POLR2A; RFX5; SP1; SP2; SREBF1 (inferredBy_MotifSimilarity). PBX1 (inferredBy_MotifSimilarity_n_Orthology).	14	1115	AGPAT1;ARFIP2;ATP7B;CALU;CREB3L2;DUSP10;GBF1;GOLT1B;OSBP;PGRMC2;SORT1;STX5;WDR81;ZMYND8
factorbook__SP1	3.3	0.0481	SP1; SP2 (directAnnotation).	FOS; IRF1; KLF1; KLF12; KLF14; KLF15; KLF3; KLF5; KLF6; KLF9; MAZ; NFYA; NFYB; PBX3; SP3; SP4; SP8; STAT1 (inferredBy_MotifSimilarity). E2F4; KLF17; KLF18; SP6; SP7; SP9 (inferredBy_MotifSimilarity_n_Orthology).	15	1205	AGPAT1;ATP7B;BSCL2;DUSP10;GBF1;LMAN1;MGAT1;PGRMC2;PIGV;SEC16A;STT3B;STX5;TBL2;USO1;WDR81
dbcorrdb__POLR2A__ENCSR000DLY_1__m1	3.3	0.048	POLR2A (directAnnotation).	BCLAF1; ELF1; ELK1; ELK4; ETS1; EZH2; GABPA; GABPB1; HCFC1; MYC; PHF8; PML; RBBP5; SIN3A; TAF1; THAP1; ZNF143 (inferredBy_MotifSimilarity). FLI1 (inferredBy_MotifSimilarity_n_Orthology).	36	4899	ALKBH5;ARFIP2;ASIC1;ATP11A;ATP8B4;CALU;COPA;COPB2;DUSP10;ERLEC1;FNDC3A;GOLGA3;GPR107;HACD3;KSR1;LITAF;MGAT1;MIA3;PDXDC1;SEC16A;SEC23IP;SEC24A;SLC30A5;SLC30A6;SLC35A2;SLC35E1;SMIM14;SPTLC1;SYVN1;TMEM167A;TMEM30A;TMF1;UFL1;UVRAG;WDR81;YIPF5
taipale_cyt_meth__ELK4_NRCCGGAWGTN_FL	3.3	0.048	ELK4 (directAnnotation).	BCLAF1; ELF1; ELF2; ELK1; ELK3; ERF; ERG; ETS1; ETS2; ETV1; ETV2; ETV3; ETV4; ETV5; FEV; FLI1; GABPA; GABPB1; HCFC1; POLR2A; SRF; TAF1 (inferredBy_MotifSimilarity). ETV3L; ETV6; ETV7 (inferredBy_MotifSimilarity_n_Orthology).	46	4854	ACBD3;AGPAT1;ARFIP2;ARV1;ATP8B4;BET1L;BSCL2;CALU;CLINT1;COPA;CUL7;DUSP10;ENTPD4;ERLEC1;FNDC3A;GALNT2;GOLGA3;GOSR2;GPR107;KDELR3;KSR1;LITAF;LYSMD3;MGAT1;MIA3;MME;MPLKIP;PIDD1;RCN2;SEC16A;SEC24A;SLC30A6;SLC35A2;SLC35E1;SLC39A7;SMIM14;SPTLC1;SRGN;SYVN1;TMEM167A;TMEM30A;TMF1;TRAM1;UVRAG;YIPF5;ZDHHC2
cisbp__M0268	3.29	0.048		ATF6B; CREB3; CREB3L1; CREB3L2; XBP1 (inferredBy_MotifSimilarity). ATF6 (inferredBy_MotifSimilarity_n_Orthology).	24	3254	ASIC1;ATP8B4;CLINT1;COL1A2;COPB2;CUX1;FAM114A1;GALNT2;GOLGA3;GOSR2;HACD4;LYSMD3;MGAT1;MIA3;NBAS;RNF144A;SEC23A;SEC24A;SMIM14;SORT1;STX5;TMEM167B;TRAM1;USO1
dbcorrdb__NFYB__ENCSR000EGQ_1__m1	3.28	0.0479	NFYB (directAnnotation).	FOS; FOXI1; IRF3; NFYA; NFYC; PBX3; RFX5; SP1; YBX1 (inferredBy_MotifSimilarity). PBX1 (inferredBy_MotifSimilarity_n_Orthology).	32	4548	AGPAT1;ANGEL1;ARFIP2;ASIC1;ATG9A;ATP2A1;ATP7B;ATP8B4;AZIN2;CALU;CLINT1;COL1A2;COPZ1;CREB3L2;DUSP10;FNDC3A;GALNT2;GBF1;MME;OSBP;PGRMC2;QPCTL;RNF144A;SEC23IP;SORT1;STT3B;STX5;SYVN1;USO1;UVRAG;WDR81;ZMYND8
cisbp__M1731	3.27	0.0477			9	627	ELOVL4;FNDC3A;LYSMD3;MGAT1;MME;STT3A;STT3B;TMEM30A;TMEM39A
cisbp__M5475	3.27	0.0477	GABPA (directAnnotation).	BCLAF1; ELF1; ELF2; ELF5; ELK1; ELK3; ELK4; ERF; ERG; ETS1; ETS2; ETV1; ETV2; ETV3; ETV4; ETV5; ETV6; FEV; FLI1; GABPB1; SRF (inferredBy_MotifSimilarity). ETV3L; ETV7 (inferredBy_MotifSimilarity_n_Orthology).	27	2631	AGPAT1;ARFIP2;ATP8B4;CALU;COPA;COPB2;CUL7;ERLEC1;GOLGA3;GOSR2;GPR107;LITAF;LYSMD3;MGAT1;MME;PIDD1;RCN2;SEC16A;SEC24A;SLC35A2;SLC39A7;SRGN;SYVN1;TMEM167A;TMF1;YIPF5;ZMYND8
taipale_cyt_meth__ZNF771_NRCGCTAACCATTRN_eDBD	3.27	0.0477	ZNF771 (directAnnotation).		9	696	ATP8B4;CUX1;DUSP10;GOLGA3;SEC23A;TMEM30A;TMX1;USO1;ZMYND8
taipale_cyt_meth__ETV5_NRCCGGAAGTN_eDBD	3.26	0.0477	ETV5 (directAnnotation).	BCLAF1; EGR1; ELF1; ELK1; ELK3; ELK4; ERF; ERG; ETS1; ETS2; ETV1; ETV2; ETV3; ETV4; ETV6; FEV; FLI1; GABPA; GABPB1; POLR2A; SRF; TAF1 (inferredBy_MotifSimilarity). ETV3L; ETV7 (inferredBy_MotifSimilarity_n_Orthology).	37	4389	ACBD3;AGPAT1;ARFIP2;ATP8B4;BET1L;CALU;CLINT1;COPA;COPZ2;CUL7;ELOVL4;ENTPD4;ERLEC1;GALNT2;GOLGA3;GOSR2;GPR107;KSR1;LITAF;LYSMD3;MGAT1;MIA3;MME;PIDD1;SEC16A;SEC24A;SLC30A6;SLC35A2;SLC39A7;SRGN;SYVN1;TMEM167A;TMEM30A;TMF1;TRAM1;UVRAG;YIPF5
cisbp__M0272	3.26	0.0476		ATF6; CREB3L1; CREB3L2; XBP1 (inferredBy_MotifSimilarity). ATF6B (inferredBy_MotifSimilarity_n_Orthology).	26	2772	ARFIP2;COPA;COPB2;CUX1;ENTPD4;FAM114A1;FNDC3A;GBF1;GOLGA3;KDELR3;KRTCAP2;LITAF;LYSMD3;MGAT1;MIA3;OSBP;RNF144A;SEC16A;SEC23A;SMIM14;STX5;TMEM167B;TMEM30A;TMEM39A;WDR81;YIPF6
transfac_pro__M02069	3.25	0.0475	ETV5 (directAnnotation).	BCLAF1; ELF1; ELF2; ELF5; ELK1; ELK3; ELK4; ERF; ERG; ETS1; ETS2; ETV1; ETV2; ETV3; ETV4; ETV6; FEV; FLI1; GABPA; GABPB1; SPDEF; SRF (inferredBy_MotifSimilarity). EHF; ETV3L; ETV7; SPIC (inferredBy_MotifSimilarity_n_Orthology).	33	3382	ACBD3;AGPAT1;ARFIP2;ARV1;ATP8B4;BET1L;CALU;CLINT1;COPA;COPB2;CUL7;ERLEC1;FNDC3A;GALNT2;GOLGA3;GOSR2;GPR107;KSR1;LITAF;LYSMD3;MGAT1;MME;PIDD1;SEC24A;SLC35A2;SLC39A7;SMIM14;SRGN;SYVN1;TMEM167A;TMEM30A;TMF1;YIPF5
taipale_cyt_meth__XBP1_NKMCACRTCAYN_FL_meth	3.24	0.0474	XBP1 (directAnnotation).	ATF6; ATF6B; CREB3; CREB3L1; CREB3L2; CREB3L4 (inferredBy_MotifSimilarity).	25	2584	ASIC1;ATG9A;COL1A2;COPB2;COPZ2;GBF1;GLG1;GOLGA3;GOLGA5;KDELR3;KRTCAP2;LITAF;LMAN1;MGAT1;MIA3;OSBP;RNF144A;SEC16A;SEC23A;SEC24A;SMIM14;STT3A;STX5;TMEM167A;TRAM1
taipale__GABPA_full_ACCGGAAGTN_repr	3.23	0.0474	GABPA (directAnnotation).	BCLAF1; ELF1; ELF2; ELF4; ELF5; ELK1; ELK3; ELK4; ERF; ERG; ETS1; ETS2; ETV1; ETV2; ETV3; ETV4; ETV5; ETV6; FEV; FLI1; GABPB1; SRF (inferredBy_MotifSimilarity). ETV3L; ETV7 (inferredBy_MotifSimilarity_n_Orthology).	28	2629	AGPAT1;ARFIP2;ATP8B4;CALU;COPA;COPB2;CUL7;ERLEC1;GOLGA3;GOSR2;GPR107;KSR1;LITAF;LYSMD3;MGAT1;MME;PIDD1;RCN2;SEC16A;SEC24A;SLC35A2;SLC39A7;SRGN;SYVN1;TMEM167A;TMF1;YIPF5;ZMYND8
transfac_pro__M05853	3.23	0.0473	ZNF548 (directAnnotation).		30	4180	ASIC1;ATP11A;ATP7B;ATP8B4;CALU;COL1A2;COPZ2;CREB3L2;DYNC2H1;ENTPD4;FNDC3A;GOLT1B;GOSR2;KDELR3;LITAF;MGAT1;MIA3;MPLKIP;OSBP;PIDD1;POMGNT1;RCN2;RNF144A;SORT1;STT3A;TRAM1;USO1;YIPF6;ZDHHC2;ZMYND8
taipale_cyt_meth__ELK3_ACCGGAAGTN_FL	3.22	0.0472	ELK3 (directAnnotation).	BCLAF1; EGR1; ELF1; ELF2; ELK1; ELK4; ERF; ERG; ETS1; ETS2; ETV1; ETV2; ETV3; ETV4; ETV5; ETV6; FEV; FLI1; GABPA; GABPB1; SRF; TAF1 (inferredBy_MotifSimilarity). ETV3L; ETV7 (inferredBy_MotifSimilarity_n_Orthology).	38	3467	ACBD3;ARFIP2;ARV1;ATP8B4;BET1L;CALU;CLINT1;COPA;COPB2;CUL7;ERLEC1;FNDC3A;GALNT2;GOLGA3;GOSR2;GPR107;KSR1;LITAF;LYSMD3;MGAT1;MME;MPLKIP;PDXDC1;PIDD1;RCN2;RGP1;SEC16A;SEC24A;SLC35A2;SLC39A7;SMIM14;SPTLC1;SRGN;STT3B;SYVN1;TMEM167A;TMEM30A;YIPF5
yetfasco__YKL109W_695	3.21	0.0472			16	1859	AGPAT1;ANGEL1;ASIC1;ATP8B4;CLINT1;COPZ1;CREB3L2;DUSP10;FNDC3A;GBF1;HACD4;OSBP;SEC23IP;STX5;SYVN1;WDR81
cisbp__M4620	3.2	0.0471	GABPA (directAnnotation).	BCLAF1; EGR1; ELF1; ELF2; ELF5; ELK1; ELK3; ELK4; ERF; ERG; ETS1; ETS2; ETV1; ETV2; ETV3; ETV4; ETV5; ETV6; FEV; FLI1; GABPB1; HCFC1; NR2C2; PHF8; PML; POLR2A; RBBP5; SIN3A; SRF; TAF1 (inferredBy_MotifSimilarity). ETV3L; ETV7 (inferredBy_MotifSimilarity_n_Orthology).	18	1690	ACBD3;AGPAT1;ARFIP2;BET1L;BSCL2;CLINT1;COPA;GOLGA3;GOSR2;GPR107;LITAF;PDXDC1;PIDD1;SEC24A;SLC30A6;SLC35A2;SYVN1;TMEM167A
transfac_pro__M00775	3.2	0.047	NFYA; NFYB; NFYC (directAnnotation).	E2F4; FOS; IRF3; PBX3; RFX5; SP1 (inferredBy_MotifSimilarity). POLE3 (inferredBy_MotifSimilarity_n_Orthology).	22	2509	AGPAT1;ARFIP2;ASIC1;ATP2A1;ATP8B4;CALU;CLINT1;COPZ1;CREB3L2;DUSP10;GBF1;GOLT1B;MME;OSBP;PGRMC2;SEC23IP;SORT1;SPTSSA;STX5;UVRAG;WDR81;ZMYND8
homer__AACCGGAAGT_ELF1	3.19	0.0469	ELF1 (directAnnotation).	BCLAF1; EHF; ELF2; ELF3; ELF4; ELF5; ELK1; ELK3; ELK4; EP300; ERG; ETS2; ETV1; ETV4; ETV6; FEV; FLI1; GABPA; GABPB1; SRF (inferredBy_MotifSimilarity). ERF; ETS1; ETV3; ETV3L; ETV5; ETV7 (inferredBy_MotifSimilarity_n_Orthology).	34	3689	ACBD3;AGPAT1;ARFIP2;ARV1;ATP8B4;BET1L;BSCL2;CALU;CLINT1;COPA;COPB2;CUL7;ENTPD4;FNDC3A;GOLGA3;GOSR2;GPR107;KSR1;LITAF;MGAT1;MME;PDXDC1;PIDD1;SEC24A;SLC35A2;SLC35E1;SORT1;SPTLC1;SRGN;STX5;SYVN1;TMEM167A;TMEM30A;TMF1
dbcorrdb__ELK1__ENCSR000EFU_1__m1	3.19	0.0469	ELK1 (directAnnotation).	BCLAF1; BHLHE40; CTCF; EGR1; ELF1; ELF2; ELK3; ELK4; ERF; ERG; ETS1; ETV1; ETV2; ETV3; ETV4; ETV5; FEV; FLI1; GABPA; GABPB1; HCFC1; MAX; MYC; PHF8; POLR2A; RBBP5; SIN3A; SRF; TAF1; YY1; ZNF143 (inferredBy_MotifSimilarity). ETS2; ETV3L; ETV6; ETV7 (inferredBy_MotifSimilarity_n_Orthology).	15	1387	ACBD3;AGPAT1;ARFIP2;ATP8B4;BET1L;CALU;COPA;GOLGA3;GPR107;MGAT1;PIDD1;SEC24A;SLC35A2;SYVN1;TMEM167A
neph__UW.Motif.0083	3.18	0.0468		BCLAF1; EHF; ELF1; ELF2; ELF3; ELF4; ELF5; ELK1; ELK3; ELK4; ERF; ERG; ETV1; ETV3; ETV4; ETV5; FEV; FLI1; GABPA; GABPB1; SRF (inferredBy_MotifSimilarity). ETV2; ETV3L; ETV6; ETV7 (inferredBy_MotifSimilarity_n_Orthology).	9	579	AGPAT1;ARFIP2;GOLGA3;GPR107;MGAT1;PIDD1;SEC24A;SYVN1;TMEM167A
transfac_pro__M02059	3.18	0.0468	ELK1 (directAnnotation).	BCLAF1; ELF1; ELF5; ELK3; ELK4; ERF; ERG; ETS1; ETS2; ETV1; ETV2; ETV3; ETV4; ETV5; ETV6; FEV; FLI1; GABPA; GABPB1; SRF (inferredBy_MotifSimilarity). ELF2; ELF4; ETV3L; ETV7 (inferredBy_MotifSimilarity_n_Orthology).	32	3142	ACBD3;AGPAT1;ARFIP2;ARV1;ATP8B4;BET1L;CALU;CLINT1;COPA;COPB2;CUL7;CUX1;ERLEC1;FNDC3A;GALNT2;GOLGA3;GOSR2;GPR107;LITAF;LYSMD3;MGAT1;MME;PIDD1;RCN2;SEC24A;SLC35A2;SLC39A7;SRGN;SYVN1;TMEM167A;TMEM30A;YIPF5
fantom__motif129_CTCGTAATCT	3.18	0.0468			7	387	ATP2A1;FNDC3A;LYSMD3;MGAT1;MOGS;TMEM39A;ZMYND8
cisbp__M5384	3.17	0.0467	ELK3 (directAnnotation).	BCLAF1; ELF1; ELK1; ELK4; ERF; ERG; ETS1; ETS2; ETV1; ETV2; ETV3; ETV4; ETV5; FEV; FLI1; GABPA; GABPB1; SRF (inferredBy_MotifSimilarity). ELF2; ETV3L; ETV6; ETV7 (inferredBy_MotifSimilarity_n_Orthology).	31	2902	ACBD3;AGPAT1;ARFIP2;ARV1;ATP8B4;BET1L;CALU;CLINT1;COPA;COPB2;CUL7;ERLEC1;FNDC3A;GOLGA3;GOSR2;GPR107;LITAF;LYSMD3;MGAT1;MME;PIDD1;RCN2;SEC24A;SLC35A2;SLC39A7;SMIM14;SRGN;SYVN1;TMEM167A;TMEM30A;YIPF5
swissregulon__sacCer__HAP3	3.16	0.0466	NFYB; POLE3 (inferredBy_Orthology).	FOS; FOXI1; IRF3; NFYA; NFYC; RFX5; SP1 (inferredBy_MotifSimilarity). PBX1 (inferredBy_MotifSimilarity_n_Orthology).	22	1927	AGPAT1;ARFIP2;ASIC1;ATP2A1;ATP8B4;CLINT1;COL1A2;CREB3L2;DUSP10;FNDC3A;GBF1;GOLT1B;MME;OSBP;PGRMC2;SEC23IP;SORT1;STX5;TMEM30A;UVRAG;WDR81;ZMYND8
taipale_cyt_meth__MYOG_NAACANNTGTYN_eDBD	3.16	0.0466	MYOG (directAnnotation).	ATOH1; BHLHA15; FERD3L; MSC; MYF6; MYOD1; OLIG2; TCF21 (inferredBy_MotifSimilarity). ASCL2; MYF5 (inferredBy_MotifSimilarity_n_Orthology).	7	328	COPZ2;CUL7;KSR1;MME;TMEM167A;TRAM1;WDR81
dbcorrdb__POLR2A__ENCSR000FAW_1__m1	3.16	0.0466	POLR2A (directAnnotation).	ELF1; ELK1; ELK4; ETS1; GABPA; HCFC1; MYC; NRF1; PHF8; PML; SIN3A; SRF; TAF1; ZNF143 (inferredBy_MotifSimilarity).	37	4461	ALKBH5;ARFIP2;ASIC1;ATP11A;ATP8B4;BSCL2;CALU;CLINT1;COPA;COPB2;ERLEC1;FNDC3A;GOLGA3;HACD3;KSR1;LITAF;MGAT1;MIA3;PDXDC1;PGRMC2;SEC16A;SEC24A;SLC35A2;SLC35E1;SLC39A7;SPTLC1;SYVN1;TMEM167A;TMEM30A;TMF1;TMX1;TMX3;UFL1;UVRAG;WDR81;YIPF5;ZDHHC2
transfac_public__M00182	3.16	0.0466		ARNT; ARNT2; ATF6B; BHLHE40; CREB3; CREB3L1; CREB3L4; MAX; MYC; USF1; USF2 (inferredBy_MotifSimilarity). ATF6; CREB3L2 (inferredBy_MotifSimilarity_n_Orthology).	35	4717	ALKBH5;ARFIP2;ASIC1;ATP8B4;CLINT1;COPZ1;CREB3L2;CUX1;DUSP10;FAM114A1;FNDC3A;GBF1;GOLGA3;GOLGA5;GOLT1B;GOSR2;KDELR3;LITAF;MGAT1;MIA3;NBAS;OSBP;POMGNT1;QPCTL;RNF144A;SEC23A;SEC24A;SMIM14;STX5;TMEM30A;TMEM39A;TRAM1;WDR81;YIPF5;YIPF6
transfac_public__M00185	3.15	0.0465	NFYA; NFYB; NFYC (directAnnotation).		24	2554	AGPAT1;ARFIP2;ASIC1;ATP7B;ATP8B4;CALU;CLINT1;COPZ1;CREB3L2;DUSP10;FNDC3A;GBF1;GOLT1B;MME;OSBP;PGRMC2;PIGV;SEC23IP;SORT1;STX5;SYVN1;TMEM30A;UVRAG;WDR81
predrem__nrMotif1524	3.15	0.0465			6	144	ALKBH5;AZIN2;CLINT1;FAM114A1;GOLGA3;TOR1AIP2
transfac_pro__M00375	3.15	0.0465		ATF3; USF1; USF2 (inferredBy_MotifSimilarity).	28	2800	ARFIP2;CREB3L2;CUX1;DUSP10;ELOVL4;ENTPD4;FNDC3A;GOLGA3;GOLGA5;KDELR3;KRTCAP2;KSR1;MGAT1;MME;OSBP;RNF144A;SEC16A;SEC24A;SMIM14;STT3A;STX5;TMEM167B;TMEM30A;TMEM39A;TRAM1;USO1;UVRAG;WDR81
cisbp__M5382	3.12	0.0462	ELK1 (directAnnotation).	EGR1; ELK4; GABPA; GABPB1 (inferredBy_MotifSimilarity). FLI1 (inferredBy_MotifSimilarity_n_Orthology).	7	449	ATG9A;CUL7;GOLGA3;MGAT1;SLC30A6;SRGN;TOR1AIP2
dbcorrdb__GTF2F1__ENCSR000ECZ_1__m1	3.12	0.0462	GTF2F1 (directAnnotation).	ELK1; ELK4; GABPA; GABPB1; PML; POLR2A; TAF1 (inferredBy_MotifSimilarity).	34	4863	ALG3;ARFIP2;ASIC1;ATP11A;ATP8B4;CALU;CLINT1;COPA;COPZ2;ENTPD4;ERLEC1;FNDC3A;GOLGA3;GPR107;LITAF;MGAT1;MIA3;MME;PDXDC1;RCN2;SEC24A;SLC30A6;SLC35A2;SMIM14;STT3A;STT3B;SYVN1;TBL2;TMEM167A;TMEM30A;UVRAG;YIPF5;YIPF6;ZDHHC2
transfac_pro__M05925	3.12	0.0461	ZNF496 (directAnnotation).		25	3133	ACBD3;ALKBH5;ATP8B4;CALU;CREB3L2;CUX1;DUSP10;DYNC2H1;ENTPD4;FNDC3A;GALNT2;GBF1;GLG1;GOLGA3;KSR1;MME;PGRMC2;RCN2;SMIM14;SORT1;STT3A;TMEM30A;WDR81;ZDHHC2;ZMYND8
cisbp__M5423	3.11	0.046	ETV4 (directAnnotation).	BCLAF1; ELK1; ELK3; ELK4; ERF; ERG; ETS1; ETS2; ETV1; ETV2; ETV3; ETV5; FEV; FLI1; GABPA; SRF (inferredBy_MotifSimilarity). ELF2; ETV3L; ETV6; ETV7; SPIC (inferredBy_MotifSimilarity_n_Orthology).	30	3385	ACBD3;AGPAT1;ARFIP2;ARV1;ATP8B4;BET1L;CALU;CLINT1;COPA;CUL7;ERLEC1;FNDC3A;GALNT2;GOLGA3;GOSR2;KDELR3;LITAF;LYSMD3;MGAT1;MME;PIDD1;SEC24A;SLC35A2;SLC39A7;SMIM14;SRGN;SYVN1;TMEM167A;TMEM30A;YIPF5
cisbp__M5592	3.1	0.046		KLF12; KLF13; KLF14; KLF15; KLF16; KLF3; KLF5; KLF6; KLF9; SP1; SP2; SP3; SP4; SP8; SP9 (inferredBy_MotifSimilarity). KLF10; KLF11; KLF17; KLF18; KLF7; KLF8; SP6; SP7 (inferredBy_MotifSimilarity_n_Orthology).	35	4916	AGPAT1;ANGEL1;ASIC1;ATP2A1;ATP7B;ATP8B4;AZIN2;CALU;CLINT1;COPZ1;COPZ2;CREB3L2;CUX1;DUSP10;ENTPD4;FNDC3A;GBF1;GOLGA2;GOLGA3;GOLGA5;KSR1;LYSMD3;MGAT1;OSBP;PGRMC2;PIGV;POMGNT1;RNF144A;SEC16A;STX5;TBL2;USO1;UVRAG;WDR81;ZDHHC2
transfac_pro__M00367	3.1	0.0459		ATF6B; CREB3; CREB3L1; CREB3L4; USF1; USF2 (inferredBy_MotifSimilarity). ATF6; CLOCK; CREB3L2 (inferredBy_MotifSimilarity_n_Orthology).	32	4288	ARFIP2;CLINT1;CREB3L2;CUX1;ELOVL4;ENTPD4;ERLEC1;FAM114A1;FNDC3A;GOLGA3;GOLT1B;GOSR2;KDELR3;KSR1;MGAT1;MIA3;NBAS;OSBP;POMGNT1;RNF144A;SEC24A;SMIM14;STT3A;STT3B;STX5;TMEM167B;TMEM30A;TRAM1;USO1;UVRAG;WDR81;YIPF6
cisbp__M5383	3.09	0.0459	ELK1 (directAnnotation).	BCLAF1; EGR1; ELF1; ELF2; ELK3; ELK4; ERF; ERG; ETS1; ETS2; ETV1; ETV2; ETV3; ETV4; ETV5; ETV6; FEV; FLI1; GABPA; GABPB1; SRF; TAF1 (inferredBy_MotifSimilarity). ETV3L; ETV7 (inferredBy_MotifSimilarity_n_Orthology).	41	4731	ACBD3;ARFIP2;ARV1;ATP8B4;BET1L;CALU;CLINT1;COPA;COPB2;CREB3L2;CUL7;FNDC3A;GALNT2;GOLGA3;GOSR2;GPR107;KSR1;LITAF;LYSMD3;MGAT1;MME;MPLKIP;PDXDC1;PIDD1;RCN2;RGP1;SEC16A;SEC24A;SLC35A2;SLC39A7;SMIM14;SORT1;SPTLC1;SRGN;STT3B;SYVN1;TMEM167A;TMEM30A;UVRAG;YIPF5;ZMYND8
taipale_cyt_meth__SP9_NCCACGCCCMYN_eDBD_meth	3.09	0.0459	SP9 (directAnnotation).	KLF11; KLF13; KLF14; KLF15; KLF16; KLF2; KLF3; KLF4; KLF5; KLF6; KLF9; SP1; SP2; SP3; SP4; SP8 (inferredBy_MotifSimilarity). KLF10; KLF12; KLF17; KLF18; KLF7; KLF8; SP6; SP7 (inferredBy_MotifSimilarity_n_Orthology).	38	4529	ASIC1;ATP2A1;ATP7B;ATP8B4;AZIN2;BSCL2;CALU;COL1A2;COPZ1;COPZ2;CREB3L2;CUX1;DUSP10;ELOVL4;ENTPD4;FNDC3A;GBF1;GOLGA2;GOLGA3;GOLGA5;HACD3;KDELR3;KSR1;LITAF;LMAN1;MGAT1;PGRMC2;PIDD1;PIGV;RNF144A;SEC16A;STT3A;STX5;TBL2;USO1;WDR81;ZDHHC2;ZMYND8
taipale_cyt_meth__ELF2_NATGCGGAAGTN_FL	3.09	0.0458	ELF2 (directAnnotation).	ELF1; ELF4; ELF5; SPIB (inferredBy_MotifSimilarity).	24	3220	ARFIP2;BET1L;BSCL2;CLINT1;COPA;CREB3L2;DUSP10;FAM114A1;FNDC3A;GOSR2;GPR107;LYSMD3;MGAT1;PDXDC1;PIDD1;RCN2;SEC23IP;SEC24A;SLC35A2;SORT1;TMEM167A;TMEM30A;UVRAG;ZMYND8
taipale_tf_pairs__ERF_FOXI1_RSCGGATGTTKWN_CAP_repr	3.08	0.0458	ERF; FOXI1 (directAnnotation).		13	1399	ATP8B4;CLINT1;CUX1;ERLEC1;GALNT2;GOLGA3;LITAF;LYSMD3;MGAT1;TMEM167A;WDR81;ZDHHC2;ZMYND8
transfac_pro__M01992	3.08	0.0457	ETV5 (inferredBy_Orthology).	BCLAF1; EHF; ELF1; ELF2; ELF3; ELF4; ELF5; ELK1; ELK3; ELK4; ERF; ERG; ETS1; ETS2; ETV1; ETV2; ETV3; ETV4; ETV6; ETV7; FEV; FLI1; GABPA; GABPB1; SPDEF; SRF (inferredBy_MotifSimilarity). ETV3L; SPIC (inferredBy_MotifSimilarity_n_Orthology).	36	4844	ACBD3;AGPAT1;ARFIP2;ARV1;ATP8B4;BET1L;CALU;CLINT1;COPA;COPB2;CUL7;CUX1;ENTPD4;ERLEC1;FNDC3A;GALNT2;GOLGA3;GOSR2;GPR107;KSR1;LITAF;LYSMD3;MGAT1;MME;PIDD1;SEC16A;SEC24A;SLC35A2;SLC39A7;SORT1;SRGN;SYVN1;TMEM167A;TMEM30A;TMF1;YIPF5
taipale_cyt_meth__KLF15_NCCMCGCCCMYN_FL_meth	3.05	0.0455	KLF15 (directAnnotation).	FOS; IRF1; KLF10; KLF11; KLF13; KLF14; KLF16; KLF2; KLF4; KLF5; KLF9; NFYA; NFYB; PBX3; SP1; SP2; SP3; SP4; SP8; SP9; STAT1 (inferredBy_MotifSimilarity). KLF12; KLF17; KLF18; KLF3; KLF6; KLF7; KLF8; SP6; SP7 (inferredBy_MotifSimilarity_n_Orthology).	12	1048	ATP7B;GBF1;GOLGA2;GOLGA3;GOLGA5;LMAN1;MGAT1;PGRMC2;PIGV;TBL2;USO1;WDR81
taipale__ETV4_DBD_ACCGGAAGTN	3.05	0.0454	ETV4 (directAnnotation).	BCLAF1; ELK1; ELK3; ELK4; ERF; ERG; ETS1; ETS2; ETV1; ETV2; ETV3; ETV5; FEV; FLI1; GABPA; SRF (inferredBy_MotifSimilarity). ELF1; ELF2; ETV3L; ETV6; ETV7; SPIC (inferredBy_MotifSimilarity_n_Orthology).	31	3234	ACBD3;AGPAT1;ARFIP2;ARV1;ATP8B4;BET1L;CALU;CLINT1;COPA;CUL7;ERLEC1;FNDC3A;GALNT2;GOLGA3;GOSR2;GPR107;KDELR3;LITAF;LYSMD3;MGAT1;MME;PIDD1;SEC24A;SLC35A2;SLC39A7;SMIM14;SRGN;SYVN1;TMEM167A;TMEM30A;YIPF5
taipale__ELK3_DBD_ACCGGAAGTN	3.04	0.0454	ELK3 (directAnnotation).	BCLAF1; ELF1; ELK1; ELK4; ERF; ERG; ETS1; ETS2; ETV1; ETV2; ETV3; ETV4; ETV5; FEV; FLI1; GABPA; GABPB1; SRF (inferredBy_MotifSimilarity). ELF2; ETV3L; ETV6; ETV7 (inferredBy_MotifSimilarity_n_Orthology).	30	2626	ACBD3;AGPAT1;ARFIP2;ARV1;ATP8B4;BET1L;CALU;CLINT1;COPA;COPB2;CUL7;ERLEC1;GOLGA3;GOSR2;GPR107;LITAF;LYSMD3;MGAT1;MME;PIDD1;RCN2;SEC24A;SLC35A2;SLC39A7;SMIM14;SRGN;SYVN1;TMEM167A;TMEM30A;YIPF5
cisbp__M0094	3.04	0.0453			10	653	ASIC1;ATP8B4;CUX1;FNDC3A;HACD3;MGAT1;SEC23A;SMIM14;TBL2;TMEM30A
taipale__KLF14_DBD_NGCCACGCCCMCNT	3.04	0.0453	KLF14 (directAnnotation).	KLF12; KLF13; KLF15; KLF16; KLF3; KLF5; KLF6; KLF9; SP1; SP2; SP3; SP4; SP8; SP9 (inferredBy_MotifSimilarity). KLF10; KLF11; KLF17; KLF18; KLF7; KLF8; SP6; SP7 (inferredBy_MotifSimilarity_n_Orthology).	34	4654	AGPAT1;ASIC1;ATP7B;ATP8B4;AZIN2;BSCL2;CALU;CLINT1;COPZ1;COPZ2;CREB3L2;DUSP10;ENTPD4;FNDC3A;GBF1;GOLGA2;GOLGA3;GOLGA5;KSR1;LYSMD3;MGAT1;OSBP;PGRMC2;PIGV;POMGNT1;QPCTL;RNF144A;SEC16A;STX5;TBL2;USO1;UVRAG;WDR81;ZDHHC2
taipale_cyt_meth__MYOG_NAACANNTGTYN_FL	3.04	0.0453	MYOG (directAnnotation).	ATOH1; BHLHA15; FERD3L; MSC; MYF6; MYOD1; TCF21 (inferredBy_MotifSimilarity). MYF5 (inferredBy_MotifSimilarity_n_Orthology).	7	369	COPZ2;CUL7;KSR1;MME;TMEM167A;TRAM1;WDR81
jaspar__MA0028.2	3.03	0.0453	ELK1 (directAnnotation).	BCLAF1; EGR1; ELF1; ELF2; ELK3; ELK4; ERF; ERG; ETS1; ETS2; ETV1; ETV2; ETV3; ETV4; ETV5; ETV6; FEV; FLI1; GABPA; GABPB1; SRF; TAF1 (inferredBy_MotifSimilarity). ETV3L; ETV7 (inferredBy_MotifSimilarity_n_Orthology).	43	4932	ACBD3;ARFIP2;ARV1;ATP8B4;BET1L;BSCL2;CALU;CLINT1;COPA;COPB2;CUL7;ENTPD4;ERLEC1;FNDC3A;GALNT2;GOLGA3;GOSR2;GPR107;KSR1;LITAF;LYSMD3;MGAT1;MME;MPLKIP;PDXDC1;PIDD1;RCN2;RGP1;SEC16A;SEC24A;SLC35A2;SLC39A7;SMIM14;SORT1;SPTLC1;SRGN;STT3B;SYVN1;TMEM167A;TMEM30A;UVRAG;YIPF5;ZMYND8
transfac_public__M00255	3.03	0.0452		FOS; IRF1; KLF12; KLF15; KLF16; KLF3; KLF4; KLF5; NFYA; NFYB; PBX3; SP1; SP2; SP3; SP4; SP8; STAT1 (inferredBy_MotifSimilarity). KLF17; KLF18; KLF7; SP6; SP7; SP9 (inferredBy_MotifSimilarity_n_Orthology).	11	824	AGPAT1;ASIC1;ATP2A1;BSCL2;GBF1;KDELR3;MGAT1;STT3B;STX5;TBL2;WDR81
jaspar__MA0916.1	3.02	0.0452	ERF; ETV3; ETV3L (inferredBy_Orthology).	BCLAF1; EHF; ELF1; ELF2; ELF3; ELF4; ELF5; ELK1; ELK3; ELK4; ERG; ETS1; ETS2; ETV1; ETV2; ETV4; ETV5; FEV; FLI1; GABPA; GABPB1; SRF (inferredBy_MotifSimilarity). ETV6; ETV7 (inferredBy_MotifSimilarity_n_Orthology).	40	4997	AGPAT1;ALKBH5;ARFIP2;ATP8B4;BET1L;CALU;COPA;COPB2;CUL7;ERLEC1;FNDC3A;GALNT2;GOLGA3;GOLT1B;GOSR2;GPR107;KDELR3;KSR1;LITAF;LYSMD3;MGAT1;MME;MOGS;OSBP;PIDD1;RCN2;SEC16A;SEC24A;SLC35E1;SLC39A7;SMIM14;SORT1;SPTLC1;SRGN;SYVN1;TMEM167A;TMF1;UVRAG;WDR81;YIPF5
transfac_pro__M07701	3.02	0.0451	ELF1; ELF2; ELF4 (inferredBy_Orthology).	ELF5; SPIB (inferredBy_MotifSimilarity).	27	3849	ARFIP2;ATP8B4;BSCL2;CLINT1;COPA;DUSP10;FAM114A1;FNDC3A;GOLGA2;GOLGA3;GOSR2;GPR107;LYSMD3;MGAT1;PDXDC1;PIDD1;PIGV;RNF144A;SEC23IP;SEC24A;SLC35A2;SORT1;TMEM167A;TMEM30A;UVRAG;ZDHHC2;ZMYND8
transfac_pro__M09076	3.01	0.045		PHF8; TAF1 (inferredBy_MotifSimilarity).	9	652	CUX1;ELOVL4;ERLEC1;FNDC3A;LYSMD3;POMGNT1;STT3B;TMEM30A;ZDHHC2
transfac_public__M00356	3	0.045		ATF6; ATF6B; CREB3; CREB3L1; CREB3L2; CREB3L4; XBP1 (inferredBy_MotifSimilarity). ATF3 (inferredBy_MotifSimilarity_n_Orthology).	36	4391	ALKBH5;ATP8B4;CALU;COL1A2;ENTPD4;FNDC3A;GOLGA3;GOLT1B;GOSR2;KDELR3;KRTCAP2;KSR1;LITAF;LPCAT1;MGAT1;MME;OSBP;QPCTL;RNF144A;SEC23A;SEC24A;SLC30A5;SLC35E1;SMIM14;SPTLC1;STT3A;STT3B;STX5;TBL2;TMEM214;TMEM30A;TMEM39A;TRAM1;USO1;WDR81;ZMYND8
cisbp__M4707	3	0.045	STAT1 (directAnnotation).	STAT2 (inferredBy_MotifSimilarity).	7	391	ATP8B4;KSR1;MME;PIGV;SMIM14;SPTSSA;UVRAG
