# Supplementary material for: CREB3L1 and CREB3L2 control Golgi remodelling during decidualization of endometrial stromal cells
Source: Front Cell Dev Biol. 2022 Oct 13;10:986997. doi: 10.3389/fcell.2022.986997 (PMC9608648; doi:10.3389/fcell.2022.986997)
Supplement: Supplementary file 12 [file Table5.XLSX]

## Sheet: CC 6 vs 0
Term	Overlap	P.value	Adjusted.P.value	Old.P.value	Old.Adjusted.P.value	Odds.Ratio	Combined.Score	Genes
focal adhesion (GO:0005925)	43/387	4.3966e-14	8.27131e-12	0	0	4.44041	136.566	BCAR3;FLT1;PRAG1;FBLIM1;PXN;LIMD1;RND3;ICAM1;SLC9A3R2;ARHGAP22;GJA1;ADGRE5;PLAU;ITGB8;FLNC;SCARF2;TNS3;TNS1;VASP;PDGFRB;KLF11;FZD2;ITGA3;ITGA2;SPRY4;HMGA1;PLAUR;RRAS2;LMO7;CORO2B;ENAH;EHD3;PPFIBP1;MMP14;PALLD;ZYX;CDC42EP1;CSPG4;ARHGEF2;VIM;EZR;BCAR1;EPHA2
cell-substrate junction (GO:0030055)	43/394	8.23016e-14	8.27131e-12	0	0	4.35026	131.066	BCAR3;FLT1;PRAG1;FBLIM1;PXN;LIMD1;RND3;ICAM1;SLC9A3R2;ARHGAP22;GJA1;ADGRE5;PLAU;ITGB8;FLNC;SCARF2;TNS3;TNS1;VASP;PDGFRB;KLF11;FZD2;ITGA3;ITGA2;SPRY4;HMGA1;PLAUR;RRAS2;LMO7;CORO2B;ENAH;EHD3;PPFIBP1;MMP14;PALLD;ZYX;CDC42EP1;CSPG4;ARHGEF2;VIM;EZR;BCAR1;EPHA2
cell-cell junction (GO:0005911)	22/271	1.49392e-05	0.00100093	0	0	3.03553	33.7293	MAGI1;NOTCH1;PXN;SHROOM3;FRMD4A;LIMD1;GJC1;CYTH3;FLCN;MYO1E;GJA1;ARVCF;PAK1;RAP2B;CCDC85C;ZYX;CDC42EP1;STX3;AJUBA;PDLIM4;EPHA2;TJP2
adherens junction (GO:0005912)	13/132	0.000123515	0.00620663	0	0	3.71872	33.4653	MAGI1;NOTCH1;SHROOM3;FRMD4A;LIMD1;CYTH3;MYO1E;ARVCF;CCDC85C;ZYX;CDC42EP1;AJUBA;PDLIM4
cytoskeleton (GO:0005856)	34/600	0.000169113	0.00679836	0	0	2.07431	18.0152	MACF1;FLT1;DYRK2;IFIT5;FMN2;RND3;ABLIM1;NUAK1;ARSJ;LRRFIP1;PDLIM4;VASP;DTNA;RIPK2;MID1IP1;DENND2A;SHROOM3;NAV1;EML1;CORO2B;MYO1E;MMP14;MYO1B;FRMD6;PALLD;MAP7D1;RARA;ZYX;CDC42EP1;ARHGEF2;VIM;EZR;NES;DBN1
cell-cell contact zone (GO:0044291)	7/47	0.000382145	0.0128019	0	0	5.91885	46.5796	GJC1;FLCN;GJA1;PAK1;RAP2B;AKAP6;TJP2
actin cytoskeleton (GO:0015629)	20/316	0.000974788	0.0279903	0	0	2.30743	15.9981	VASP;MACF1;FLT1;DENND2A;IFIT5;SHROOM3;FMN2;CORO2B;MYO1E;PAK1;ABLIM1;MYO1B;PSTPIP2;PALLD;ARSJ;RARA;ZYX;EZR;DBN1;RAPGEF3
recycling endosome membrane (GO:0055038)	7/58	0.00138889	0.0348958	0	0	4.6396	30.5251	EHD1;EHD3;RAP2B;EHD4;MICALL1;OPTN;BOK
tight junction (GO:0070160)	8/85	0.00323768	0.0723083	0	0	3.5134	20.1419	CYTH3;GJA1;RAP2B;WNK4;FRMD4A;SIPA1L3;EPHA2;TJP2
filopodium (GO:0030175)	6/58	0.00654063	0.131467	0	0	3.89333	19.5823	MYO1B;ITGA3;PODXL;SPATA13;EZR;RAPGEF3
nucleus (GO:0005634)	154/4484	0.00980005	0.179074	0	0	1.25983	5.82718	PRDM8;PRAG1;POGK;NAB2;FGF1;BACH1;ETS1;ELK3;RGS4;RASSF2;RGS3;CCND1;ZMIZ1;HABP4;SOX9;IER5;PITX1;TRIM21;IER2;SOX4;IER3;TLE4;PDGFRB;MAP1S;PRKCD;DAPK3;IFRD1;RFX2;TOMM34;ARID5A;ARID5B;LMO7;HIC1;SPOCD1;ADAM19;RRAGC;DDIT3;ERF;TRIB3;NUPR1;TRIB1;AJUBA;OPTN;TSPYL4;DGKI;ATF4;L3MBTL3;KHDRBS3;NOTCH1;GLIS2;FAM83G;NUAK1;ZNF827;PCBP4;BTBD3;TP53BP2;HMOX1;RALGDS;PLK3;EGR1;JUN;SMAD3;SMURF2;GADD45A;VDR;PLK2;TNK2;NR2F…
intercalated disc (GO:0014704)	4/31	0.0118359	0.186341	0	0	4.98791	22.1295	GJC1;GJA1;PAK1;AKAP6
dendrite (GO:0030425)	15/270	0.0126682	0.186341	0	0	1.99531	8.71685	CHRM2;MAP1S;PLK2;HTR2B;HIP1R;NR1D1;TRAK1;PAK1;HRH1;HTR7;MAP1B;GPER1;HOMER3;CNIH3;DBN1
platelet alpha granule lumen (GO:0031093)	6/67	0.012979	0.186341	0	0	3.31736	14.412	TOR4A;TGFB2;PDGFB;VEGFC;GTPBP2;THBS1
macropinosome (GO:0044354)	2/7	0.0160045	0.201056	0	0	13.436	55.5563	MMP14;APPL2
pinosome (GO:0044352)	2/7	0.0160045	0.201056	0	0	13.436	55.5563	MMP14;APPL2
actin filament (GO:0005884)	6/72	0.018021	0.213072	0	0	3.06525	12.3107	PAK1;MYO1B;PSTPIP2;PALLD;EZR;DBN1
trans-Golgi network (GO:0005802)	13/239	0.0226633	0.245438	0	0	1.94723	7.37418	ATP8B1;MYO1B;CNST;HTR7;GPER1;KIF13A;MICALL1;MYO18A;CHAC1;ST3GAL1;OPTN;CHST3;BOK
apical junction complex (GO:0043296)	7/98	0.0238881	0.245438	0	0	2.59484	9.69012	CYTH3;RAP2B;CCDC85C;WNK4;SHROOM3;FRMD4A;TJP2
microvillus (GO:0005902)	5/57	0.024492	0.245438	0	0	3.2388	12.014	MYO1E;MYO1B;PODXL;EZR;RAPGEF3
recycling endosome (GO:0055037)	9/145	0.0256428	0.245438	0	0	2.23493	8.18766	EHD1;EHD3;EHD4;RAP2B;GPER1;MICALL1;PDLIM4;OPTN;BOK
P-body (GO:0000932)	6/80	0.0286285	0.252198	0	0	2.73274	9.7104	MEX3B;MEX3A;LIMD1;AJUBA;SQSTM1;SYNE1
intracellular membrane-bounded organelle (GO:0043231)	171/5192	0.0288585	0.252198	0	0	1.19899	4.25083	PRDM8;PRAG1;POGK;NAB2;FGF1;BACH1;ETS1;ELK3;RGS4;GJA1;CNST;RASSF2;RGS3;EVA1A;CCND1;ZMIZ1;HABP4;SOX9;IER5;PITX1;TRIM21;IER2;SOX4;IER3;TLE4;PDGFRB;MAP1S;PRKCD;DAPK3;IFRD1;RFX2;TOMM34;ARID5A;ARID5B;LMO7;HIC1;SPOCD1;ADAM19;RRAGC;DDIT3;ERF;TRIB3;NUPR1;TRIB1;AJUBA;SQSTM1;OPTN;TSPYL4;DGKI;ATF4;L3MBTL3;KHDRBS3;NOTCH1;GLIS2;FAM83G;NUAK1;ZNF827;PCBP4;PODXL;BTBD3;TP53BP2;HMOX1;RALGDS;PLK3;EGR1;JUN;SMAD3;SMUR…
actin-based cell projection (GO:0098858)	6/83	0.0334809	0.280402	0	0	2.62587	8.91949	MYO1E;MYO1B;PODXL;SPATA13;EZR;RAPGEF3
polymeric cytoskeletal fiber (GO:0099513)	13/256	0.0366282	0.291528	0	0	1.8094	5.98357	MACF1;MAP1S;PAK1;MYO1B;PSTPIP2;PALLD;MAP1B;KIF13A;ARHGEF2;VIM;EZR;NES;DBN1
synaptic membrane (GO:0097060)	3/26	0.0384641	0.291528	0	0	4.38482	14.2859	ITGA3;GPER1;HIP1R
endoplasmic reticulum lumen (GO:0005788)	14/285	0.0391605	0.291528	0	0	1.74779	5.66298	TOR4A;COL27A1;WNT5B;PDGFB;PLAUR;THBS1;ADAMTS5;TSPAN14;EVA1A;ARSJ;STC2;PDGFC;MXRA8;FAM20C
platelet alpha granule (GO:0031091)	6/90	0.046781	0.335821	0	0	2.40617	7.36837	TOR4A;TGFB2;PDGFB;VEGFC;GTPBP2;THBS1
cytoplasmic vesicle membrane (GO:0030659)	17/380	0.0522428	0.343712	0	0	1.58522	4.67933	PLEKHF1;WNT5B;AHNAK2;FMN2;VPS37B;ANTXR2;TICAM1;EHD1;DCSTAMP;GJA1;EHD3;MYO1B;ADGRE5;GPER1;KIF13A;APPL2;HBEGF
endosome membrane (GO:0010008)	15/325	0.0527263	0.343712	0	0	1.6366	4.81592	PLEKHF1;VPS37B;ANTXR2;TICAM1;EHD1;DCSTAMP;EHD3;MYO1B;EHD4;RAP2B;KIF13A;MICALL1;OPTN;APPL2;BOK
beta-catenin-TCF complex (GO:1990907)	2/13	0.0530103	0.343712	0	0	6.10538	17.9331	TLE4;TCF7L1
intermediate filament (GO:0005882)	4/50	0.0565652	0.3553	0	0	2.92482	8.40113	MACF1;GPER1;VIM;NES
vesicle (GO:0031982)	11/226	0.0658821	0.401282	0	0	1.72686	4.69686	LFNG;RAB3B;MYO1E;RIPOR1;MYO1B;RIPK2;EPS8L2;ARHGEF2;EZR;LZTS2;APPL2
bicellular tight junction (GO:0005923)	5/78	0.0760672	0.449691	0	0	2.30459	5.93693	CYTH3;RAP2B;WNK4;FRMD4A;TJP2
cortical cytoskeleton (GO:0030863)	4/58	0.0873454	0.479479	0	0	2.49048	6.07151	SHROOM3;EZR;DBN1;RAPGEF3
early endosome (GO:0005769)	12/266	0.0878671	0.479479	0	0	1.59416	3.87687	EHD1;EHD3;MYO1B;EHD4;DTX3L;GPER1;MICALL1;RAPGEF1;F2RL1;TRAK1;PDLIM4;BOK
bounding membrane of organelle (GO:0098588)	29/767	0.0885733	0.479479	0	0	1.33233	3.22948	GPSM1;NOTCH1;PLEKHF1;PDGFB;ANTXR2;LFNG;CYTH3;GJA1;CHST11;ADGRE5;B3GALT2;PDGFC;KIF13A;ST3GAL5;ST3GAL1;APPL2;BOK;WNT5B;VPS37B;TICAM1;EHD1;DCSTAMP;EHD3;MYO1B;PI4KB;CNIH3;OPTN;HBEGF;CHST3
integral component of plasma membrane (GO:0005887)	51/1454	0.0906478	0.479479	0	0	1.23805	2.97229	CHRM2;DDR1;OXTR;FLT1;GPR68;HTR2B;SLC4A3;ICAM1;GJA1;GPR176;HTR7;ADGRE5;GPER1;PDGFRB;SLC38A1;GPR37;SEMA6A;IL4R;KCND2;MMP14;SLCO2A1;KIT;HBEGF;EPHA2;SEMA7A;CALCRL;SLC20A2;SLC20A1;ATP10D;NPR3;APCDD1;RASGRP3;HRH1;CALHM2;PODXL;LRRC8C;ST3GAL5;LRRC8A;STRA6;SLC38A4;SLC14A1;ATP8B1;TPBG;TSPAN14;BMP2;SLC6A9;TNFSF4;ACKR4;F2RL1;CSPG4;F2RL2
intermediate filament cytoskeleton (GO:0045111)	5/84	0.0970359	0.500108	0	0	2.12889	4.96602	MACF1;MMP14;DTNA;VIM;NES
Cul2-RING ubiquitin ligase complex (GO:0031462)	2/19	0.103819	0.521689	0	0	3.94932	8.94564	ZSWIM4;ZSWIM5
organelle outer membrane (GO:0031968)	7/142	0.119509	0.561335	0	0	1.74514	3.70731	TOMM34;BMF;MIEF2;SYNE3;HK2;BCL2L1;BOK
cortical actin cytoskeleton (GO:0030864)	3/42	0.121688	0.561335	0	0	2.58379	5.44222	SHROOM3;DBN1;RAPGEF3
connexin complex (GO:0005922)	2/21	0.122841	0.561335	0	0	3.53324	7.40871	GJC1;GJA1
specific granule membrane (GO:0035579)	5/91	0.124776	0.561335	0	0	1.9549	4.06862	STK10;TSPAN14;RAP2B;PLAU;PLAUR
bleb (GO:0032059)	1/5	0.136843	0.561335	0	0	8.38342	16.674	PANX1
early endosome lumen (GO:0031905)	1/5	0.136843	0.561335	0	0	8.38342	16.674	PDLIM4
external side of apical plasma membrane (GO:0098591)	1/5	0.136843	0.561335	0	0	8.38342	16.674	SLC38A1
filtration diaphragm (GO:0036056)	1/5	0.136843	0.561335	0	0	8.38342	16.674	PODXL
slit diaphragm (GO:0036057)	1/5	0.136843	0.561335	0	0	8.38342	16.674	PODXL
Golgi membrane (GO:0000139)	18/472	0.145414	0.584565	0	0	1.338	2.57989	GPSM1;NOTCH1;PDGFB;LFNG;CYTH3;GJA1;MYO1B;HTR7;CHST11;B3GALT2;PDGFC;KIF13A;ST3GAL5;PI4KB;ST3GAL1;OPTN;CHST3;BOK
gap junction (GO:0005921)	2/24	0.152745	0.592616	0	0	3.05096	5.7327	GJC1;GJA1
mitochondrial outer membrane (GO:0005741)	6/126	0.15997	0.592616	0	0	1.68118	3.08122	TOMM34;BMF;MIEF2;HK2;BCL2L1;BOK
trans-Golgi network membrane (GO:0032588)	5/99	0.16039	0.592616	0	0	1.78779	3.27192	MYO1B;HTR7;KIF13A;ST3GAL1;BOK
vesicle membrane (GO:0012506)	4/73	0.161755	0.592616	0	0	1.94756	3.54782	RIPOR1;GPER1;AHNAK2;FMN2
excitatory synapse (GO:0060076)	2/25	0.163006	0.592616	0	0	2.91816	5.29345	ITGA3;PALLD
Golgi lumen (GO:0005796)	5/100	0.165107	0.592616	0	0	1.76888	3.18604	MMP11;MMP14;WNT5B;PDGFB;CSPG4
cis-Golgi network membrane (GO:0033106)	1/7	0.186193	0.629796	0	0	5.58837	9.39388	BOK
G protein-coupled receptor dimeric complex (GO:0038037)	1/7	0.186193	0.629796	0	0	5.58837	9.39388	CALCRL
lytic vacuole (GO:0000323)	9/219	0.187166	0.629796	0	0	1.44183	2.41616	FLCN;CALCRL;PLEKHF1;DRAM1;RRAGC;DTX3L;EPG5;RNF152;BBC3
neuron projection (GO:0043005)	20/556	0.190517	0.629796	0	0	1.25826	2.08622	CHRM2;TGFB2;SEMA6A;MAP1S;PLK2;HTR2B;NR1D1;TRAK1;PAK1;HRH1;HTR7;PALLD;MAP1B;GPER1;HOMER3;STX3;CNIH3;DBN1;ATF4;EPHA2
sarcolemma (GO:0042383)	3/52	0.191132	0.629796	0	0	2.05542	3.4013	AHNAK2;FLNC;SYNC
dendritic spine membrane (GO:0032591)	1/8	0.209802	0.654087	0	0	4.78979	7.47969	GPER1
extrinsic component of endoplasmic reticulum membrane (GO:0042406)	1/8	0.209802	0.654087	0	0	4.78979	7.47969	PML
intrinsic component of the cytoplasmic side of the plasma membrane (GO:0031235)	1/8	0.209802	0.654087	0	0	4.78979	7.47969	RASA3
exocytic vesicle (GO:0070382)	2/30	0.215783	0.654087	0	0	2.39644	3.6749	RAB3IL1;SYTL5
collagen-containing extracellular matrix (GO:0062023)	14/380	0.216022	0.654087	0	0	1.28771	1.97325	SEMA7A;TGFB2;COL27A1;WNT5B;GDF15;PDGFB;THBS1;LOXL1;ICAM1;INHBE;ADAM19;ANGPTL2;CSPG4;MEGF9
junctional sarcoplasmic reticulum membrane (GO:0014701)	1/9	0.232727	0.654087	0	0	4.19085	6.10979	AKAP6
platelet dense tubular network membrane (GO:0031095)	1/9	0.232727	0.654087	0	0	4.19085	6.10979	EHD1
pseudopodium (GO:0031143)	1/9	0.232727	0.654087	0	0	4.19085	6.10979	F2RL1
clathrin-coated endocytic vesicle (GO:0045334)	4/85	0.233009	0.654087	0	0	1.65801	2.41518	CHRM2;MYO1E;FZD2;HBEGF
apical dendrite (GO:0097440)	1/10	0.254988	0.654087	0	0	3.725	5.09037	MAP1B
autolysosome (GO:0044754)	1/10	0.254988	0.654087	0	0	3.725	5.09037	SQSTM1
integral component of lysosomal membrane (GO:1905103)	1/10	0.254988	0.654087	0	0	3.725	5.09037	LRRC8A
ISWI-type complex (GO:0031010)	1/10	0.254988	0.654087	0	0	3.725	5.09037	BAZ1A
clathrin-coated vesicle membrane (GO:0030665)	4/90	0.264688	0.654087	0	0	1.56121	2.07516	CHRM2;NECAP2;FZD2;HBEGF
aggresome (GO:0016235)	2/35	0.269809	0.654087	0	0	2.03282	2.66307	SQSTM1;CABIN1
ion channel complex (GO:0034702)	2/35	0.269809	0.654087	0	0	2.03282	2.66307	LRRC8C;LRRC8A
basolateral plasma membrane (GO:0016323)	6/151	0.274567	0.654087	0	0	1.38952	1.79604	SLC38A1;DLG3;SLC6A9;PDGFB;ALPK2;EZR
dendrite cytoplasm (GO:0032839)	1/11	0.276604	0.654087	0	0	3.35233	4.30831	HIP1R
Golgi medial cisterna (GO:0005797)	1/11	0.276604	0.654087	0	0	3.35233	4.30831	ST3GAL1
Golgi trans cisterna (GO:0000138)	1/11	0.276604	0.654087	0	0	3.35233	4.30831	ST3GAL1
microvillus membrane (GO:0031528)	1/11	0.276604	0.654087	0	0	3.35233	4.30831	PODXL
MLL3/4 complex (GO:0044666)	1/11	0.276604	0.654087	0	0	3.35233	4.30831	KDM6B
platelet dense tubular network (GO:0031094)	1/11	0.276604	0.654087	0	0	3.35233	4.30831	EHD1
primary lysosome (GO:0005766)	1/11	0.276604	0.654087	0	0	3.35233	4.30831	STX3
clathrin vesicle coat (GO:0030125)	1/12	0.297594	0.664626	0	0	3.04742	3.69355	NECAP2
early phagosome (GO:0032009)	1/12	0.297594	0.664626	0	0	3.04742	3.69355	APPL2
filopodium membrane (GO:0031527)	1/12	0.297594	0.664626	0	0	3.04742	3.69355	ITGA3
integral component of vacuolar membrane (GO:0031166)	1/12	0.297594	0.664626	0	0	3.04742	3.69355	LRRC8A
neuron projection cytoplasm (GO:0120111)	1/12	0.297594	0.664626	0	0	3.04742	3.69355	HIP1R
RISC complex (GO:0016442)	1/13	0.317976	0.698998	0	0	2.79332	3.20053	LIMD1
specific granule (GO:0042581)	6/160	0.319939	0.698998	0	0	1.30771	1.49029	STK10;TSPAN14;RAP2B;PLAU;PLAUR;STX3
clathrin-coated endocytic vesicle membrane (GO:0030669)	3/69	0.323564	0.699316	0	0	1.52466	1.72036	CHRM2;FZD2;HBEGF
mRNA cleavage and polyadenylation specificity factor complex (GO:0005847)	1/14	0.337767	0.707514	0	0	2.57832	2.7985	FIP1L1
nBAF complex (GO:0071565)	1/14	0.337767	0.707514	0	0	2.57832	2.7985	DPF3
asymmetric synapse (GO:0032279)	5/133	0.342707	0.707514	0	0	1.3106	1.40349	KCND2;GPER1;HIP1R;HOMER3;DBN1
tertiary granule membrane (GO:0070821)	3/73	0.355449	0.707514	0	0	1.43724	1.48664	TSPAN14;RAP2B;PLAU
intracellular non-membrane-bounded organelle (GO:0043232)	36/1158	0.356443	0.707514	0	0	1.07923	1.11331	MACF1;L3MBTL3;DYRK2;ABHD4;NEDD9;FMN2;RND3;SYNE1;IFI16;PNMA1;PODXL;GPER1;HABP4;LRRFIP1;IER5;PDLIM4;MAGI1;PLK3;MAP1S;RIPK2;ARID5A;G0S2;SHROOM3;ETV4;PML;EHD1;MYO1E;KLF6;WEE1;FRMD6;RARA;CDC42EP1;SPATS2L;ARHGEF2;VIM;DBN1
clathrin coat (GO:0030118)	1/15	0.356986	0.707514	0	0	2.39403	2.46599	NECAP2
keratin filament (GO:0045095)	1/15	0.356986	0.707514	0	0	2.39403	2.46599	GPER1
microtubule cytoskeleton (GO:0015630)	11/331	0.365724	0.707514	0	0	1.15389	1.16067	MACF1;NUAK1;MAP1S;MAP1B;MAP7D1;MID1IP1;KIF13A;NEDD9;NAV1;ARHGEF2;EML1
postsynaptic density (GO:0014069)	5/138	0.371525	0.707514	0	0	1.261	1.24857	KCND2;GPER1;HIP1R;HOMER3;DBN1
dense core granule (GO:0031045)	1/16	0.375647	0.707514	0	0	2.23431	2.18763	SLC6A9
nuclear outer membrane (GO:0005640)	1/16	0.375647	0.707514	0	0	2.23431	2.18763	SYNE3
secondary lysosome (GO:0005767)	1/16	0.375647	0.707514	0	0	2.23431	2.18763	SQSTM1
calcium channel complex (GO:0034704)	2/45	0.376637	0.707514	0	0	1.55927	1.52258	CACNB3;AKAP6
sarcoplasmic reticulum (GO:0016529)	2/45	0.376637	0.707514	0	0	1.55927	1.52258	AKAP6;THBS1
lipid droplet (GO:0005811)	3/77	0.387132	0.719521	0	0	1.35927	1.28993	EHD1;ABHD4;G0S2
intrinsic component of synaptic vesicle membrane (GO:0098563)	1/17	0.393768	0.719521	0	0	2.09456	1.95212	RAB3B
protein phosphatase type 2A complex (GO:0000159)	1/17	0.393768	0.719521	0	0	2.09456	1.95212	PPP2R3A
clathrin-coated vesicle (GO:0030136)	3/80	0.410651	0.743611	0	0	1.30611	1.16245	MYO1E;TNK2;HIP1R
plasma membrane raft (GO:0044853)	3/82	0.426175	0.764832	0	0	1.27291	1.08567	KCND2;AKAP6;EZR
nuclear chromosome (GO:0000228)	3/83	0.433884	0.771775	0	0	1.25693	1.04951	JUN;HMGA2;BRD4
AMPA glutamate receptor complex (GO:0032281)	1/20	0.44504	0.777852	0	0	1.76357	1.42777	CNIH3
condensed nuclear chromosome (GO:0000794)	1/20	0.44504	0.777852	0	0	1.76357	1.42777	BRD4
endocytic vesicle (GO:0030139)	6/189	0.469407	0.813368	0	0	1.09882	0.83102	EHD1;MYO1E;EHD3;EHD4;WNT5B;HBEGF
cytoplasmic side of plasma membrane (GO:0009898)	2/55	0.476541	0.818672	0	0	1.26441	0.937185	RASA3;EZR
Golgi-associated vesicle membrane (GO:0030660)	1/24	0.506732	0.863162	0	0	1.45656	0.99013	GJA1
membrane raft (GO:0045121)	5/163	0.512878	0.86629	0	0	1.0601	0.707847	GJA1;RAP2B;KCND2;EZR;PAG1
endolysosome (GO:0036019)	1/25	0.521054	0.872765	0	0	1.3958	0.909923	PRKCD
endosome lumen (GO:0031904)	1/26	0.534961	0.88137	0	0	1.3399	0.838188	PDLIM4
Golgi cisterna membrane (GO:0032580)	1/26	0.534961	0.88137	0	0	1.3399	0.838188	ST3GAL1
axon (GO:0030424)	6/204	0.543683	0.888458	0	0	1.01478	0.618397	PAK1;TGFB2;SEMA6A;PALLD;MAP1B;GPER1
nuclear inner membrane (GO:0005637)	1/28	0.561577	0.903015	0	0	1.24052	0.715787	SMAD3
sarcoplasmic reticulum membrane (GO:0033017)	1/28	0.561577	0.903015	0	0	1.24052	0.715787	AKAP6
dendrite membrane (GO:0032590)	1/29	0.574309	0.908945	0	0	1.19615	0.663371	GPER1
secretory vesicle (GO:0099503)	1/29	0.574309	0.908945	0	0	1.19615	0.663371	SYTL5
nuclear lumen (GO:0031981)	21/745	0.585123	0.911671	0	0	0.970102	0.51991	MAGI1;PLK3;JUN;L3MBTL3;MAP1S;ARID5A;HMGA2;FMN2;ETV4;PML;SYNE1;KLF6;WEE1;IFI16;PNMA1;PODXL;GPER1;RARA;HABP4;SPATS2L;IER5
cyclin-dependent protein kinase holoenzyme complex (GO:0000307)	1/30	0.586672	0.911671	0	0	1.15484	0.615867	CCND1
Golgi stack (GO:0005795)	1/31	0.598676	0.911671	0	0	1.11629	0.572697	PLK3
voltage-gated calcium channel complex (GO:0005891)	1/31	0.598676	0.911671	0	0	1.11629	0.572697	CACNB3
glutamatergic synapse (GO:0098978)	2/69	0.59871	0.911671	0	0	0.999484	0.512714	ARHGAP22;DLGAP4
ionotropic glutamate receptor complex (GO:0008328)	1/32	0.610332	0.916385	0	0	1.08023	0.533364	CNIH3
microtubule (GO:0005874)	5/182	0.610923	0.916385	0	0	0.94537	0.465863	MACF1;MAP1S;MAP1B;KIF13A;ARHGEF2
cation channel complex (GO:0034703)	2/73	0.629438	0.930899	0	0	0.94298	0.436532	AKAP6;CNIH3
lysosome (GO:0005764)	13/477	0.629862	0.930899	0	0	0.936675	0.432982	SLC36A1;CALCRL;PLEKHF1;DTX3L;PRKCD;VASN;BBC3;FLCN;DRAM1;RRAGC;EPG5;CSPG4;RNF152
vesicle coat (GO:0030120)	1/36	0.653675	0.959041	0	0	0.956575	0.406684	NECAP2
serine/threonine protein kinase complex (GO:1902554)	1/37	0.663736	0.966746	0	0	0.929956	0.381162	CCND1
neuromuscular junction (GO:0031594)	1/38	0.673506	0.969881	0	0	0.904775	0.35762	SYNC
endocytic vesicle membrane (GO:0030666)	4/158	0.676192	0.969881	0	0	0.868777	0.339934	CHRM2;FZD2;WNT5B;HBEGF
intrinsic component of mitochondrial inner membrane (GO:0031304)	1/39	0.682992	0.969881	0	0	0.88092	0.33587	SFXN3
secretory granule membrane (GO:0030667)	7/274	0.685189	0.969881	0	0	0.876333	0.331306	STK10;TSPAN14;RAP2B;ADGRE5;PLAU;BRI3;PLAUR
secretory granule lumen (GO:0034774)	8/316	0.700491	0.970607	0	0	0.867859	0.308936	TOR4A;TGFB2;PRKCD;PDGFB;VEGFC;AMPD3;GTPBP2;THBS1
coated vesicle (GO:0030135)	2/84	0.704448	0.970607	0	0	0.816018	0.285884	TNK2;HIP1R
mitochondrial envelope (GO:0005740)	3/127	0.716804	0.970607	0	0	0.809079	0.269385	GPER1;IKBKE;BOK
peroxisome (GO:0005777)	3/128	0.721743	0.970607	0	0	0.802565	0.261705	MIEF2;CROT;VIM
nucleolus (GO:0005730)	19/733	0.725004	0.970607	0	0	0.887306	0.285338	MAGI1;PLK3;L3MBTL3;MAP1S;ARID5A;FMN2;ETV4;PML;SYNE1;KLF6;WEE1;IFI16;PNMA1;PODXL;GPER1;RARA;HABP4;SPATS2L;IER5
phagocytic vesicle membrane (GO:0030670)	1/45	0.734403	0.970607	0	0	0.760559	0.234783	APPL2
anchored component of plasma membrane (GO:0046658)	1/46	0.742122	0.970607	0	0	0.743619	0.221778	RGMB
Golgi-associated vesicle (GO:0005798)	1/47	0.749618	0.970607	0	0	0.727416	0.209635	GJA1
cell projection membrane (GO:0031253)	2/92	0.750708	0.970607	0	0	0.743176	0.213097	ITGA3;PODXL
endoplasmic reticulum-Golgi intermediate compartment membrane (GO:0033116)	1/49	0.763963	0.970607	0	0	0.697035	0.187667	CNIH3
microbody lumen (GO:0031907)	1/49	0.763963	0.970607	0	0	0.697035	0.187667	CROT
peroxisomal matrix (GO:0005782)	1/49	0.763963	0.970607	0	0	0.697035	0.187667	CROT
early endosome membrane (GO:0031901)	2/97	0.776349	0.970607	0	0	0.703879	0.178189	EHD1;BOK
integral component of mitochondrial inner membrane (GO:0031305)	1/51	0.777487	0.970607	0	0	0.669085	0.1684	SFXN3
basement membrane (GO:0005604)	1/52	0.783957	0.970607	0	0	0.655931	0.159655	MEGF9
condensed chromosome (GO:0000793)	1/54	0.796338	0.970607	0	0	0.631114	0.143725	BRD4
ER to Golgi transport vesicle membrane (GO:0012507)	1/54	0.796338	0.970607	0	0	0.631114	0.143725	CNIH3
coated vesicle membrane (GO:0030662)	1/55	0.80226	0.970607	0	0	0.619395	0.136467	CNIH3
extracellular membrane-bounded organelle (GO:0065010)	1/56	0.80801	0.970607	0	0	0.608102	0.129636	LFNG
spindle (GO:0005819)	4/192	0.811371	0.970607	0	0	0.710402	0.148495	FLCN;MAP1S;NEDD9;EML1
cis-Golgi network (GO:0005801)	1/57	0.813593	0.970607	0	0	0.597212	0.123202	BOK
azurophil granule membrane (GO:0035577)	1/58	0.819014	0.970607	0	0	0.586704	0.117138	BRI3
SCF ubiquitin ligase complex (GO:0019005)	1/58	0.819014	0.970607	0	0	0.586704	0.117138	FBXO32
extracellular vesicle (GO:1903561)	1/59	0.824278	0.970607	0	0	0.576559	0.111418	LFNG
caveola (GO:0005901)	1/60	0.829389	0.970607	0	0	0.566757	0.106021	AKAP6
transport vesicle membrane (GO:0030658)	1/60	0.829389	0.970607	0	0	0.566757	0.106021	CNIH3
azurophil granule (GO:0042582)	3/155	0.83106	0.970607	0	0	0.659081	0.121965	BRI3;PRKCD;STX3
cullin-RING ubiquitin ligase complex (GO:0031461)	3/157	0.837461	0.970607	0	0	0.650454	0.115378	FBXO32;ZSWIM4;ZSWIM5
lysosomal membrane (GO:0005765)	7/330	0.846413	0.970607	0	0	0.722281	0.120439	SLC36A1;FLCN;PLEKHF1;BRI3;LRRC8A;RNF152;VASN
nuclear membrane (GO:0031965)	4/204	0.846485	0.970607	0	0	0.667361	0.111224	PAK1;SMAD3;SYNE3;SYNE1
chromosome (GO:0005694)	3/160	0.846669	0.970607	0	0	0.637925	0.106179	JUN;HMGA2;ETV4
cytoplasmic stress granule (GO:0010494)	1/65	0.852802	0.970607	0	0	0.522345	0.0831718	HABP4
integral component of mitochondrial membrane (GO:0032592)	1/66	0.857085	0.970607	0	0	0.514282	0.0793118	SFXN3
intracellular organelle lumen (GO:0070013)	20/848	0.857854	0.970607	0	0	0.801932	0.122953	TOR4A;COL27A1;WNT5B;PDGFB;PLAUR;AMPD3;THBS1;MMP11;ADAMTS5;MMP14;TSPAN14;EVA1A;MTHFD2;STC2;ARSJ;PDGFC;MXRA8;FAM20C;CSPG4;PCK2
tertiary granule (GO:0070820)	3/164	0.858241	0.970607	0	0	0.621947	0.0950771	TSPAN14;RAP2B;PLAU
motile cilium (GO:0031514)	1/68	0.86528	0.970607	0	0	0.498879	0.0721886	DAAM1
mitotic spindle (GO:0072686)	2/120	0.866651	0.970607	0	0	0.566008	0.0810066	FLCN;EML1
autophagosome (GO:0005776)	1/69	0.8692	0.970607	0	0	0.491517	0.0689016	SQSTM1
mitochondrial membrane (GO:0031966)	10/469	0.876909	0.973805	0	0	0.724726	0.0951941	SLC25A29;GPER1;TOMM34;EFHD1;MIEF2;BMF;IKBKE;HK2;BCL2L1;BOK
voltage-gated potassium channel complex (GO:0008076)	1/73	0.883775	0.976037	0	0	0.464114	0.0573427	KCND2
lytic vacuole membrane (GO:0098852)	5/267	0.889833	0.977357	0	0	0.635845	0.0742169	SLC36A1;FLCN;PLEKHF1;RNF152;VASN
COPII-coated ER to Golgi transport vesicle (GO:0030134)	1/79	0.902653	0.9838	0	0	0.42828	0.0438632	CNIH3
potassium channel complex (GO:0034705)	1/80	0.905487	0.9838	0	0	0.422837	0.0419801	KCND2
lysosomal lumen (GO:0043202)	1/86	0.920844	0.993891	0	0	0.392868	0.0323978	CSPG4
endoplasmic reticulum membrane (GO:0005789)	15/712	0.924665	0.993891	0	0	0.713158	0.0558572	PPP1R15A;GPSM1;NOTCH1;ABHD4;PLAUR;FMN1;FMN2;PML;GJC1;DCSTAMP;GJA1;HMOX1;CNIH3;APOL2;BOK
azurophil granule lumen (GO:0035578)	1/90	0.929671	0.993957	0	0	0.375133	0.0273565	PRKCD
phagocytic vesicle (GO:0045335)	1/100	0.947674	0.99962	0	0	0.337067	0.0181155	APPL2
vacuolar lumen (GO:0005775)	2/161	0.949771	0.99962	0	0	0.419164	0.0216012	PRKCD;CSPG4
cytoplasmic vesicle lumen (GO:0060205)	1/115	0.966429	0.99962	0	0	0.292489	0.00998783	AMPD3
intrinsic component of endoplasmic reticulum membrane (GO:0031227)	1/121	0.971892	0.99962	0	0	0.277778	0.0079196	DCSTAMP
ficolin-1-rich granule lumen (GO:1904813)	1/123	0.973508	0.99962	0	0	0.273196	0.00733504	AMPD3
integral component of endoplasmic reticulum membrane (GO:0030176)	1/142	0.984911	0.99962	0	0	0.236149	0.00359049	DCSTAMP
integral component of organelle membrane (GO:0031301)	2/214	0.986727	0.99962	0	0	0.313508	0.00418916	DCSTAMP;RNF152
organelle inner membrane (GO:0019866)	4/346	0.991079	0.99962	0	0	0.387386	0.00347142	SLC25A29;SMAD3;EFHD1;BOK
cilium (GO:0005929)	2/237	0.992675	0.99962	0	0	0.282485	0.00207685	FLCN;DAAM1
ficolin-1-rich granule (GO:0101002)	1/184	0.995659	0.99962	0	0	0.181555	0.000789869	AMPD3
late endosome (GO:0005770)	1/189	0.996258	0.99962	0	0	0.17668	0.000662425	MICALL1
mitochondrial inner membrane (GO:0005743)	3/328	0.99642	0.99962	0	0	0.305479	0.00109562	SLC25A29;EFHD1;BOK
mitochondrial matrix (GO:0005759)	2/348	0.99962	0.99962	0	0	0.190751	7.25794e-05	MTHFD2;PCK2

## Sheet: CC 18 vs 0
Term	Overlap	P.value	Adjusted.P.value	Old.P.value	Old.Adjusted.P.value	Odds.Ratio	Combined.Score	Genes
focal adhesion (GO:0005925)	93/387	9.65095e-23	3.30063e-20	0	0	3.83914	194.615	BCAR3;NRP1;FLT1;ITGB5;PRAG1;ARPC1B;DOCK7;TNC;HSPB1;SLC4A2;LIMD1;PVR;RND3;SYNE2;DCAF6;CSRP2;MPRIP;ADGRE5;PLAU;RAC2;CAPN2;ITGB8;CAPN1;TNS3;TNS1;ACTR3;CAP1;KLF11;ANXA1;ITGA3;ITGA2;ITGA1;PLAUR;RRAS2;CASK;KIF23;LMO7;YWHAZ;ENAH;MMP14;CTTN;PALLD;CDC42EP1;MYH9;ITGA6;ARHGEF2;EZR;PPIA;CD44;VCL;ARF6;ENG;EPHA2;PLEC;RALA;AHNAK;FBLIM1;SRC;PXN;ASAP3;CORO1C;SLC9A1;CNN3;SLC9A3R2;ARHGAP22;CNN2;DPP4;EFNB2;GNA13;EPB…
cell-substrate junction (GO:0030055)	93/394	3.7431e-22	6.40069e-20	0	0	3.74841	184.935	BCAR3;NRP1;FLT1;ITGB5;PRAG1;ARPC1B;DOCK7;TNC;HSPB1;SLC4A2;LIMD1;PVR;RND3;SYNE2;DCAF6;CSRP2;MPRIP;ADGRE5;PLAU;RAC2;CAPN2;ITGB8;CAPN1;TNS3;TNS1;ACTR3;CAP1;KLF11;ANXA1;ITGA3;ITGA2;ITGA1;PLAUR;RRAS2;CASK;KIF23;LMO7;YWHAZ;ENAH;MMP14;CTTN;PALLD;CDC42EP1;MYH9;ITGA6;ARHGEF2;EZR;PPIA;CD44;VCL;ARF6;ENG;EPHA2;PLEC;RALA;AHNAK;FBLIM1;SRC;PXN;ASAP3;CORO1C;SLC9A1;CNN3;SLC9A3R2;ARHGAP22;CNN2;DPP4;EFNB2;GNA13;EPB…
intracellular membrane-bounded organelle (GO:0043231)	546/5192	3.87684e-15	4.4196e-13	0	0	1.55579	51.627	ITSN2;RRP1;BACH1;ALKBH8;ELK3;SMC2;DCAF6;CNST;EVA1A;ZMIZ1;PSMD2;AP1S2;DIP2B;IER2;IER3;MEF2C;MAP1S;DDX11;ZNF281;PRKCD;DAPK3;RFX2;PASK;WDR76;DDX39A;DDIT3;TYRO3;PADI2;SRFBP1;FAR2;OPTN;ATF3;TSPYL4;ATF4;RHNO1;SLBP;CDCA4;SHMT2;CDCA5;FLII;CDCA7;NCAPG;HSPH1;S100A16;FIGNL1;MYO6;S100A13;HMOX1;MCMBP;S100A11;BARD1;PLK4;PLK3;JUN;NCAPH2;PLK2;FZD7;NR2F1;ABCA9;NR1D2;CDC6;MEX3D;LARP6;FAM111B;EHD1;FOSL1;FAM111A;EHD…
nucleus (GO:0005634)	483/4484	6.40793e-15	5.47878e-13	0	0	1.57746	51.5532	RRP1;BACH1;ALKBH8;ELK3;SMC2;DCAF6;ZMIZ1;PSMD2;DIP2B;IER2;IER3;MEF2C;MAP1S;DDX11;ZNF281;PRKCD;DAPK3;RFX2;PASK;WDR76;DDX39A;DDIT3;TYRO3;PADI2;SRFBP1;OPTN;ATF3;TSPYL4;ATF4;RHNO1;SLBP;CDCA4;SHMT2;CDCA5;FLII;CDCA7;NCAPG;HSPH1;S100A16;FIGNL1;MYO6;S100A13;HMOX1;MCMBP;S100A11;BARD1;PLK4;PLK3;JUN;NCAPH2;PLK2;NR2F1;NR1D2;CDC6;MEX3D;LARP6;FAM111B;FOSL1;FAM111A;EHD4;EIF5;PKIA;TDP1;CPEB2;RAD18;CDK15;EZH2;LIN5…
actin cytoskeleton (GO:0015629)	68/316	2.17033e-14	1.48451e-12	0	0	3.28129	103.234	FLT1;ARPC1B;IFIT5;FMN2;MYLK;MPRIP;PSTPIP2;SH3PXD2B;RAC2;CAPN2;PLS3;KNTC1;TOPBP1;ACTR3;ANXA1;DBNL;TPM3;DDX58;SWAP70;DENND2A;TPM1;CASK;SHROOM3;MTSS1;CTTN;PALLD;CDC42EP3;RARA;MYADM;MYH9;TAX1BP3;EZR;DBN1;NOTCH3;AHNAK;DHX9;FLII;KALRN;CORO1A;CNN3;CORO1C;PAK1;ABLIM1;ARSJ;MYO6;ABL2;LPXN;FLNB;GAS2L1;PDLIM5;GBP1;PDLIM7;VASP;SVIL;GSN;MYO5A;MYO9B;BAIAP2;CORO2B;MYO1D;MSRA;MYO1E;SMTN;AXL;DLC1;ZYX;TEK;CENPQ
cytoskeleton (GO:0005856)	101/600	2.86259e-13	1.63168e-11	0	0	2.44181	70.524	FHOD3;IFIT5;MYLK;MPRIP;RUSC1;ARHGDIA;KNTC1;CDK5RAP2;TPM3;SWAP70;TPM1;TMOD2;CASK;TMEM250;EML1;ANK1;CLIP1;FRMD6;MAP7D1;TNIK;UTRN;EZR;VCL;NOTCH3;SHMT2;DHX9;FLII;HTRA2;DDX60;KALRN;SKA1;RHOBTB1;CORO1C;CNN3;CNN2;NUAK1;EPB41L2;ARSJ;MYO6;ABL2;VASP;DTNA;MYO5A;MSN;CORO2B;MFHAS1;MSRA;SMTN;NF2;NES;DYRK3;FLT1;HIP1;DYRK2;ARPC1B;HSPB1;FMN2;RND3;SYNE2;TUBA1A;RAC2;LRRFIP1;TOPBP1;ACTR3;DDX58;DENND2A;SHROOM3;NAV1;M…
cell-cell junction (GO:0005911)	55/271	7.3535e-11	3.59271e-09	0	0	3.02662	70.6208	BMPR2;PTPRK;LIMD1;PVR;FGFRL1;VSIG10;TMEM47;FLCN;HMCN1;MAGI1;ANXA1;MAGI2;CASK;KAZN;SHROOM3;FRMD4A;CLDN11;RAP2B;PARD3;MYADM;CDC42EP1;AJUBA;JCAD;VCL;EPHA2;SDCCAG8;NOTCH1;COL13A1;AHNAK;PXN;CNN3;GJC1;CNN2;CYTH3;ARVCF;PAK1;PDZD2;CCDC85C;CDH24;STX3;PDLIM5;PDLIM4;S100A11;PDLIM7;WTIP;BAIAP2;SMAD7;MYO1E;KRT18;DNMBP;APC;ZYX;TEK;TJP2;NECTIN1
CMG complex (GO:0071162)	9/10	1.12796e-09	4.82203e-08	0	0	105.084	2165.02	GINS1;GINS2;MCM7;GINS3;MCM3;MCM4;MCM5;MCM6;MCM2
intracellular non-membrane-bounded organelle (GO:0043232)	148/1158	2.99131e-09	1.1367e-07	0	0	1.7735	34.8094	FHOD3;JPT1;POP1;RRP1;SMC3;SMC2;RPS6KA6;ARHGDIA;HABP4;FBXO5;CDK5RAP2;MAGI1;MAP1S;TPM3;DDX11;TMOD2;TPM1;ZFP69B;ARID5A;CASK;ANXA11;ACSL4;ESCO2;CDYL;ANK1;FRMD6;ZW10;RBP1;GEMIN4;SBDS;TNIK;UTRN;TP53;ATF3;VCL;RHNO1;ZCCHC8;SLBP;BLM;L3MBTL3;MEAF6;ABHD4;DHX9;CDCA5;HTRA2;PKMYT1;RPF2;RHOBTB1;CNN2;RAD51AP1;IRAK1;S100A16;PODXL;EPB41L2;S100A13;LPXN;PLK4;PLK3;CAV1;MSN;NUP153;CDC6;FANCG;EHD1;PARP10;MFHAS1;POLA1;C…
adherens junction (GO:0005912)	32/132	8.09906e-09	2.76988e-07	0	0	3.77122	70.2636	NOTCH1;BMPR2;LIMD1;PVR;CNN3;CYTH3;ARVCF;CCDC85C;CDH24;HMCN1;PDLIM5;PDLIM4;S100A11;PDLIM7;MAGI1;ANXA1;SHROOM3;FRMD4A;BAIAP2;WTIP;PLEKHA7;SMAD7;MYO1E;KRT18;APC;PARD3;ZYX;CDC42EP1;AJUBA;JCAD;VCL;NECTIN1
polymeric cytoskeletal fiber (GO:0099513)	45/256	3.3547e-07	1.04301e-05	0	0	2.51924	37.5562	DCTN1;SLC1A4;KIF11;KIF17;CORO1A;CAMSAP1;PAK1;TUBA1A;TUBB3;DPP9;PSTPIP2;MYO6;KIF13A;RAC2;PLS3;KIF1B;KIF3C;GAS2L1;CDK5RAP2;DSP;ANXA1;DBNL;MAP1S;TPM3;TPM1;MYO5A;KIF23;MYO9B;FHDC1;CLIP1;KRT18;CTTN;APC;KIFC1;PALLD;MAP1B;MAP1A;SARM1;ARHGEF2;TEK;VIM;EZR;NES;DBN1;PLEC
actin filament (GO:0005884)	18/72	9.2102e-06	0.000262491	0	0	3.90306	45.2568	ANXA1;DBNL;TPM3;TPM1;MYO5A;MYO9B;CORO1A;PAK1;CTTN;PSTPIP2;PALLD;MYO6;RAC2;PLS3;TEK;EZR;GAS2L1;DBN1
cell-cell contact zone (GO:0044291)	14/47	1.03239e-05	0.000271597	0	0	4.96056	56.9524	DSP;AHNAK;AKAP6;ANK2;ATP1B1;FGFRL1;SLC8A1;GJC1;FLCN;PAK1;RAP2B;VCL;YWHAH;TJP2
caveola (GO:0005901)	16/60	1.18503e-05	0.000289486	0	0	4.25478	48.2626	BMPR2;CAVIN1;SRC;CAV2;CAV1;F2R;MYOF;ATP2B4;EMP2;AKAP6;TGFBR2;CORO1C;DLC1;KCNMA1;BVES;PLPP2
early endosome (GO:0005769)	42/266	1.34964e-05	0.000307718	0	0	2.20895	24.7692	GRIA1;NRP1;WASHC5;VAC14;DAGLA;HTT;TRAK1;CLN6;EEA1;RNF157;RUSC1;GPER1;MICALL1;MVB12B;KDR;RAB29;PMEPA1;EPHB1;PDLIM4;ATP9A;RAB11FIP5;SNX6;PLEKHJ1;BOK;RUBCN;ANXA1;OSBPL6;DTX3L;CAV1;F2R;MYO5A;EHD1;EHD4;RABEP1;RAPGEF1;F2RL1;RIN3;NF2;ATP6V0D1;ATP6V0D2;PLPP2;PICALM
plasma membrane raft (GO:0044853)	19/82	1.70625e-05	0.000364712	0	0	3.53186	38.775	BMPR2;SELPLG;KCND2;CAVIN1;SRC;CAV2;CAV1;F2R;MYOF;ATP2B4;LRP4;EMP2;AKAP6;TGFBR2;DLC1;KCNMA1;EZR;BVES;PLPP2
nuclear chromosome (GO:0000228)	18/83	7.18868e-05	0.00144619	0	0	3.2406	30.9167	GINS1;GINS2;PBRM1;BLM;JUN;MCM7;GINS3;HMGA2;SMC2;RAD51;FIGNL1;CHEK1;MCM3;MCM4;MCM5;RGS12;MCM6;MCM2
alpha DNA polymerase:primase complex (GO:0005658)	4/5	0.00018456	0.00350664	0	0	46.5563	400.269	POLA1;PRIM2;POLA2;MCM3
vesicle (GO:0031982)	34/226	0.000223385	0.00402093	0	0	2.07913	17.4785	ITSN2;RAB3B;RIPOR1;SERPINE2;AHNAK;CORO1C;LFNG;MYO6;MVB12B;RAB29;EPS8L2;LZTS2;CLIC1;GBP1;APPL2;ANXA1;ANXA4;MYO5A;MSN;ATP1B1;YWHAZ;MYO1D;MYO1E;PKM;GIPC1;CD9;RIN3;ATP13A2;ARHGEF2;EZR;PPIA;VCL;HSPA1A;PICALM
microtubule (GO:0005874)	28/182	0.000534898	0.00914676	0	0	2.13094	16.0533	DCTN1;KIF11;SKA3;KIF17;TTL;CAMSAP1;SKA1;TUBA1A;HAUS8;TUBB3;DPP9;KIF13A;KIF1B;KIF3C;CDK5RAP2;MAP1S;ZNF804A;KIF23;FHDC1;CLIP1;FAM161A;APC;KIFC1;MAP1B;KIF4A;MAP1A;SARM1;ARHGEF2
sarcolemma (GO:0042383)	12/52	0.000618196	0.0100678	0	0	3.50203	25.8755	AHNAK;CAV2;CAV1;AHNAK2;ANK2;FLNC;ATP1B1;SYNC;BVES;SLC8A1;VCL;PLEC
nuclear membrane (GO:0031965)	30/204	0.00074519	0.011463	0	0	2.0211	14.5557	JPT1;NUP107;NRM;ITPR3;TMEM97;SYNE3;SYNE2;LMNB1;SYNE1;BRIP1;PCM1;PAK1;TMEM201;MYO6;LMNA;NUP62;KPNA4;LBR;SMAD1;OSBPL6;SMAD3;ANXA4;PHF11;NUP153;TMX4;DPY19L2;CDK4;NUP50;DHCR7;LPIN1
dendrite (GO:0030425)	37/270	0.000770904	0.011463	0	0	1.86386	13.36	CHRM2;GRIA1;DAGLA;HTR2B;HTT;LRP4;TRAK1;SLC8A1;RBM3;PAK1;HRH1;HTR7;TUBB3;GPER1;CAPN2;SACS;HOMER3;KIF1B;DIP2B;ZNF385A;HSPA8;DBNL;MAP1S;PLK2;MAGI2;HIP1R;ZNF804A;ZWINT;MYO1D;MAP1B;MAP1A;SARM1;RIN3;RGS12;CNIH3;DBN1;SHANK1
tight junction (GO:0070160)	16/85	0.000945242	0.0134697	0	0	2.7095	18.8691	DDX58;MAGI2;WNK4;FRMD4A;SIPA1L3;CLDN11;CYTH3;RAP2B;MARVELD2;APC;PARD3;AMOTL1;BVES;CYTH1;EPHA2;TJP2
nuclear lumen (GO:0031981)	83/745	0.000994583	0.0136059	0	0	1.48084	10.2373	JPT1;FEN1;MCM7;POP1;PAK1IP1;RRP1;MCM10;CTCF;FMN2;GLI3;SYNE2;SMC2;SMG6;SYNE1;RPS6KA6;XPO6;GPER1;UBTF;HABP4;MAGI1;PBRM1;MAP1S;PARP2;DDX11;ZFP69B;ARID5A;CASK;ETV4;ZEB2;RARA;MCM3;GEMIN4;SBDS;POLR1E;DTL;TP53;ATF3;MCM2;SF3B4;ZCCHC8;SLBP;CSTB;BLM;L3MBTL3;MEAF6;DHX9;PKMYT1;RPF2;ARNTL2;CLN6;EXOSC6;IFI16;PNMA1;S100A16;PODXL;FIGNL1;S100A13;EXOSC2;E2F8;PLK4;NOP56;PLK3;JUN;MYO10;HMGA2;NUP153;CDC6;FANCG;PARP10…
membrane raft (GO:0045121)	25/163	0.00108113	0.0142211	0	0	2.12099	14.4858	SELPLG;AHNAK;SRC;LRP4;CBLB;CBL;CLN6;SLC9A1;CAPN2;KDR;PAG1;S100A10;KCND2;CAVIN1;CAV2;CAV1;ATP2B4;EMP2;SULF1;TGFBR2;RAP2B;DLC1;MYADM;TEK;EZR
vesicle membrane (GO:0012506)	14/73	0.00159668	0.0202246	0	0	2.77063	17.8424	RIPOR1;RALA;ANXA4;AHNAK2;HTT;ITPR3;FMN2;GPER1;GIPC1;AP1S2;KIF1B;SNX9;GBP1;AP1M2
apical junction complex (GO:0043296)	17/98	0.00170841	0.020867	0	0	2.45231	15.6266	DDX58;MAGI2;WNK4;SHROOM3;FRMD4A;PLEKHA7;CLDN11;CYTH3;RAP2B;CCDC85C;MARVELD2;APC;PARD3;AMOTL1;BVES;CYTH1;TJP2
chromosome (GO:0005694)	24/160	0.00183176	0.0216022	0	0	2.065	13.0146	BLM;JUN;PBRM1;CDCA5;RRP1;NCAPG;HMGA2;CDYL;ESCO2;BRCA1;CTCF;SMC3;RPF2;ETV4;SMC2;RAD51AP1;RECQL4;BOP1;STAG1;RAD51;FIGNL1;PPP1R7;TOPBP1;RHNO1
endosome membrane (GO:0010008)	41/325	0.00210587	0.0240069	0	0	1.69408	10.4407	GRIA1;VAC14;STEAP3;DAGLA;ARHGAP1;CLTA;ANTXR2;RHOBTB1;CORO1C;IRAK1;KIF13A;MICALL1;MVB12B;PMEPA1;EPHB1;APPL2;ATP9A;SNX6;BOK;CUBN;ANXA1;OSBPL6;FZD7;CAV1;IRAK4;VPS37B;TICAM1;EHD1;DCSTAMP;EHD4;RAP2B;RABEP1;RAB15;ATP13A2;ATP6V0D1;RAB7B;CHMP6;ATP6V0D2;OPTN;MYD88;ARF6
intercalated disc (GO:0014704)	8/31	0.00232081	0.0256038	0	0	4.05378	24.5896	GJC1;DSP;PAK1;AKAP6;ANK2;ATP1B1;SLC8A1;YWHAH
lipid droplet (GO:0005811)	14/77	0.00269577	0.0288111	0	0	2.59415	15.3472	HSD3B7;ABHD4;CAV1;PLA2G4C;G0S2;ACSL4;LSS;CLDN11;EHD1;SCCPDH;IRAK1;ZW10;RBP1;LPCAT2
mitotic spindle (GO:0072686)	19/120	0.00282363	0.0292631	0	0	2.19848	12.9045	PHLPP2;CKAP2L;DCTN1;LIMK2;KIF23;CDC6;KIF11;SKA3;EML1;SKA1;HAUS2;DIAPH1;FLCN;FAM161A;ESPL1;HAUS8;KIFC1;HECW2;NUP62
bicellular tight junction (GO:0005923)	14/78	0.00305083	0.0306878	0	0	2.55347	14.7906	DDX58;MAGI2;WNK4;FRMD4A;CLDN11;CYTH3;RAP2B;MARVELD2;APC;PARD3;AMOTL1;BVES;CYTH1;TJP2
synaptic membrane (GO:0097060)	7/26	0.0033385	0.0326219	0	0	4.29202	24.4741	GRIA1;GRIN2A;DAGLA;ITGA3;GPER1;HIP1R;LRP4
endocytic vesicle (GO:0030139)	26/189	0.0041248	0.0391856	0	0	1.86616	10.2466	GRIA1;RALA;ITGB5;CLTB;CLTA;CORO1A;DPP4;HSPH1;MYO6;RAB11FIP5;CUBN;HSP90AA1;WNT5B;CAV1;ANXA11;MTSS1;EHD1;MYO1E;EHD4;RABEP1;CD9;RIN3;RAB7B;PICALM;ARF6;HBEGF
external side of apical plasma membrane (GO:0098591)	3/5	0.00440562	0.0396506	0	0	17.4466	94.6457	ABCC4;SLC7A5;SLC38A1
sorting endosome (GO:0097443)	3/5	0.00440562	0.0396506	0	0	17.4466	94.6457	NRP1;ARHGAP1;KDR
cortical actin cytoskeleton (GO:0030864)	9/42	0.00492774	0.0432125	0	0	3.17882	16.8887	DBNL;GSN;CTTN;DLC1;CAPN2;MYADM;SHROOM3;CORO1A;DBN1
nucleolus (GO:0005730)	77/733	0.00673314	0.0575683	0	0	1.38131	6.90754	JPT1;FEN1;MCM7;POP1;PAK1IP1;RRP1;MCM10;CTCF;FMN2;GLI3;SMC2;SMG6;SYNE1;RPS6KA6;XPO6;GPER1;UBTF;HABP4;MAGI1;MAP1S;PARP2;DDX11;ZFP69B;ARID5A;CASK;ETV4;ZEB2;RARA;MCM3;GEMIN4;SBDS;POLR1E;DTL;TP53;ATF3;MCM2;SF3B4;ZCCHC8;SLBP;CSTB;BLM;L3MBTL3;MEAF6;DHX9;PKMYT1;RPF2;ARNTL2;CLN6;EXOSC6;IFI16;PNMA1;S100A16;PODXL;S100A13;EXOSC2;E2F8;PLK4;NOP56;PLK3;MYO10;NUP153;CDC6;FANCG;PARP10;POLA1;BOP1;KLF6;DIAPH2;WEE1;…
cytoplasmic vesicle membrane (GO:0030659)	43/380	0.0116016	0.0924514	0	0	1.49485	6.66199	GRIA1;VAC14;STEAP3;RALA;ARHGAP1;HTT;ITPR3;FMN2;ANTXR2;RHOBTB1;CORO1C;LGALS3;IRAK1;ADGRE5;ANPEP;GPER1;KIF13A;MVB12B;AP1S2;PMEPA1;SNX9;KIF1B;APPL2;AP1M2;CUBN;WNT5B;CAV1;AHNAK2;IRAK4;VPS37B;TICAM1;EHD1;DYNC1LI1;DCSTAMP;DIAPH1;RAB15;CD9;ATP6V0D1;CHMP6;ATP6V0D2;CD44;MYD88;HBEGF
clathrin vesicle coat (GO:0030125)	4/12	0.011624	0.0924514	0	0	5.81732	25.9143	NECAP2;CLTB;CLTA;NCALD
filopodium membrane (GO:0031527)	4/12	0.011624	0.0924514	0	0	5.81732	25.9143	ITGA3;UTRN;SYNE2;ARF6
microvillus (GO:0005902)	10/57	0.0133248	0.0994075	0	0	2.47961	10.7073	MYO1D;SLC7A5;MYO1E;PODXL;MYO6;MSN;TEK;EZR;CD44;SLC27A4
neuron projection (GO:0043005)	59/556	0.0133501	0.0994075	0	0	1.39291	6.0121	CHRM2;NRP1;TENM3;TENM4;DOCK7;HTR2B;STMN3;KIF17;SLC8A1;RBM3;HTR7;TUBB3;GPER1;STMN1;SCN9A;CAPN2;SACS;HOMER3;KIF1B;DIP2B;EPHB1;ZNF385A;SEMA6A;DBNL;MAP1S;MAGI2;ANK2;ANK1;CLDN11;PALLD;MAP1B;MAP1A;RIN3;DBN1;ATF4;EPHA2;SHANK1;GRIA1;DCTN1;CHRNA9;HTT;LRP4;TRAK1;CACNA1H;PAK1;HRH1;STX3;HSPA8;TGFB2;PLK2;LIMK1;MYO5A;ZWINT;MYO1D;SARM1;ATP13A2;RGS12;CPEB2;CNIH3
macropinosome (GO:0044354)	3/7	0.0136613	0.0994075	0	0	8.72236	37.4468	CLIP1;MMP14;APPL2
pinosome (GO:0044352)	3/7	0.0136613	0.0994075	0	0	8.72236	37.4468	CLIP1;MMP14;APPL2
cortical cytoskeleton (GO:0030863)	10/58	0.0149899	0.104623	0	0	2.42782	10.1978	DBNL;GSN;CTTN;DLC1;CAPN2;MYADM;SHROOM3;EZR;CORO1A;DBN1
recycling endosome membrane (GO:0055038)	10/58	0.0149899	0.104623	0	0	2.42782	10.1978	GRIA1;EHD1;RAP2B;EHD4;FZD7;MICALL1;OPTN;ATP9A;BOK;ARF6
podosome (GO:0002102)	4/13	0.0157524	0.107746	0	0	5.17067	21.4622	DBNL;GSN;SH3PXD2B;LPXN
basolateral plasma membrane (GO:0016323)	20/151	0.0161624	0.108383	0	0	1.78244	7.35267	SLC23A2;ABCC4;SLC38A1;NDRG4;PDGFB;ANK2;SLC3A2;SLC4A2;ATP2B1;ANK1;MYO1D;SLC7A5;DLG3;SLC6A9;MARVELD2;TEK;EZR;SLC29A1;CNNM2;CD44
spindle (GO:0005819)	24/192	0.0176347	0.115982	0	0	1.66874	6.73818	PHLPP2;MAP1S;CKAP2L;DCTN1;LIMK2;ANXA11;NEDD9;KIF23;CDC6;KIF11;SKA3;EML1;TTL;SKA1;CYLD;DIAPH1;FLCN;FAM161A;ESPL1;KIFC1;HECW2;KIF4A;NUP62;FBXO5
dendritic spine membrane (GO:0032591)	3/8	0.0205824	0.12773	0	0	6.97751	27.0959	GRIA1;DAGLA;GPER1
extrinsic component of external side of plasma membrane (GO:0031232)	3/8	0.0205824	0.12773	0	0	6.97751	27.0959	CUBN;ANXA1;SERPINE2
recycling endosome (GO:0055037)	19/145	0.0207407	0.12773	0	0	1.75987	6.82065	GRIA1;FZD7;MYO5A;EHD1;EHD4;TUBA1A;FCHSD2;RAP2B;RAB15;GPER1;MICALL1;RAB29;PDLIM4;OPTN;ATP9A;PLEKHJ1;RAB11FIP5;BOK;ARF6
spindle microtubule (GO:0005876)	10/61	0.0209148	0.12773	0	0	2.28464	8.83538	FAM161A;HAUS8;ZW10;KIF4A;KNTC1;KIF11;SKA3;TTL;HAUS2;SKA1
clathrin-coated vesicle (GO:0030136)	12/80	0.0233311	0.139987	0	0	2.05688	7.72969	MYO1E;SNX18;HIP1;TNK2;MYO6;CLTB;HIP1R;CLTA;SNX9;RAB27B;AP1M2;PICALM
neuromuscular junction (GO:0031594)	7/38	0.0279234	0.164652	0	0	2.62888	9.40689	UNC13B;FCHSD2;SERPINE2;F2R;LRP4;SYNC;PDZRN3
pseudopodium (GO:0031143)	3/9	0.0290799	0.168565	0	0	5.81428	20.5692	CAPN2;F2RL1;MSN
actin-based cell projection (GO:0098858)	12/83	0.0302125	0.172211	0	0	1.96965	6.89278	MYO1D;MYO1E;TUBB3;PODXL;SPATA13;MYO6;MSN;TEK;EZR;UTRN;CD44;SLC27A4
filopodium (GO:0030175)	9/58	0.037943	0.212729	0	0	2.13897	6.99802	TUBB3;ITGA3;PODXL;SPATA13;MSN;EZR;UTRN;SYNE2;ARF6
platelet alpha granule membrane (GO:0031092)	4/17	0.0407092	0.224557	0	0	3.57892	11.4572	CD109;CD9;PHACTR2;LHFPL2
intermediate filament (GO:0005882)	8/50	0.0417167	0.226462	0	0	2.21764	7.0451	DSP;CLIP1;KRT18;GPER1;SLC1A4;VIM;NES;PLEC
early endosome membrane (GO:0031901)	13/97	0.0425877	0.227578	0	0	1.80342	5.69195	GRIA1;VAC14;OSBPL6;DAGLA;ANXA1;CAV1;EHD1;RABEP1;PMEPA1;EPHB1;ATP9A;SNX6;BOK
postsynaptic density (GO:0014069)	17/138	0.0459872	0.241963	0	0	1.63804	5.04418	GRIA1;DAGLA;DBNL;KCND2;MAGI2;HIP1R;LRP4;SLC8A1;GRIN2A;DLG5;GPER1;HOMER3;PDLIM5;SH2D5;DBN1;LZTS3;SHANK1
microtubule cytoskeleton (GO:0015630)	35/331	0.0496308	0.253985	0	0	1.38126	4.14812	SHMT2;DCTN1;NEDD9;KIF11;KIF17;SKA1;CAMSAP1;NUAK1;TUBA1A;RUSC1;TUBB3;DPP9;KIF13A;KIF1B;FBXO5;KIF3C;CDK5RAP2;MAP1S;MID1IP1;ANXA11;KIF23;NAV1;FHDC1;TMEM250;EML1;DNAJA1;CYLD;CLIP1;APC;KIFC1;MAP1B;MAP7D1;MAP1A;SARM1;ARHGEF2
platelet dense tubular network (GO:0031094)	3/11	0.0507195	0.253985	0	0	4.36023	12.9998	EHD1;F2R;ITPR3
bleb (GO:0032059)	2/5	0.0534706	0.253985	0	0	7.74874	22.6931	PANX1;TPM1
CD95 death-inducing signaling complex (GO:0031265)	2/5	0.0534706	0.253985	0	0	7.74874	22.6931	FAF1;FADD
filtration diaphragm (GO:0036056)	2/5	0.0534706	0.253985	0	0	7.74874	22.6931	PODXL;MAGI2
slit diaphragm (GO:0036057)	2/5	0.0534706	0.253985	0	0	7.74874	22.6931	PODXL;MAGI2
spermatoproteasome complex (GO:1990111)	2/5	0.0534706	0.253985	0	0	7.74874	22.6931	PSMB10;PSMB9
collagen-containing extracellular matrix (GO:0062023)	39/380	0.0583693	0.273456	0	0	1.33613	3.79591	CSTB;LAMA5;SEMA7A;SERPINE2;COL13A1;PDGFB;TNC;THBS1;HAPLN1;LGALS3;TIMP3;HMCN1;S100A10;POSTN;SCARA3;TGFB2;ANXA1;COL27A1;WNT5B;LAMB3;ATRNL1;ANXA4;BGN;ANXA11;CASK;SULF1;SERPINB8;INHBE;ADAM19;PKM;COL5A3;MFAP2;S100A6;ANGPTL2;COL21A1;S100A4;CSPG4;MXRA5;MEGF9
cell projection membrane (GO:0031253)	12/92	0.0593919	0.274487	0	0	1.7472	4.9334	GNA13;EVC2;CUBN;SLC7A5;EVC;ITGA3;PODXL;HHIP;CASK;UTRN;SYNE2;ARF6
asymmetric synapse (GO:0032279)	16/133	0.0616571	0.281156	0	0	1.59373	4.44039	GRIA1;DBNL;KCND2;MAGI2;HIP1R;LRP4;SLC8A1;GRIN2A;DLG5;GPER1;HOMER3;PDLIM5;SH2D5;DBN1;LZTS3;SHANK1
ficolin-1-rich granule lumen (GO:1904813)	15/123	0.062528	0.281376	0	0	1.6184	4.48642	HSPA8;CSTB;HSP90AA1;DBNL;GSN;MVP;AMPD3;PNP;PKM;FTH1;PSMD2;CAPN1;PPIA;VCL;HSPA1A
nuclear inner membrane (GO:0005637)	5/28	0.0664255	0.295033	0	0	2.52881	6.8573	SMAD1;TMX4;SMAD3;DPY19L2;LBR
intermediate filament cytoskeleton (GO:0045111)	11/84	0.0674894	0.295915	0	0	1.75474	4.7304	DSP;CLIP1;MMP14;DTNA;KRT18;SLC1A4;VIM;DDX60;NES;SYNE2;PLEC
serine/threonine protein kinase complex (GO:1902554)	6/37	0.0689682	0.298571	0	0	2.2519	6.02182	ACVR1;CCND1;CCNE2;CDK4;CCNG2;CCNF
platelet dense granule membrane (GO:0031088)	2/6	0.0760596	0.321141	0	0	5.81124	14.9711	ABCC4;RAB27B
uniplex complex (GO:1990246)	2/6	0.0760596	0.321141	0	0	5.81124	14.9711	MCUB;MICU1
beta-catenin-TCF complex (GO:1990907)	3/13	0.0781511	0.325947	0	0	3.48781	8.89081	TLE4;TCF7L1;TCF7
cyclin-dependent protein kinase holoenzyme complex (GO:0000307)	5/30	0.0846887	0.344804	0	0	2.32625	5.74298	CCND1;CCNE2;CDK4;CCNG2;CCNF
exocytic vesicle (GO:0070382)	5/30	0.0846887	0.344804	0	0	2.32625	5.74298	DPYSL3;RAB3IL1;SYTL5;SYT7;PICALM
ficolin-1-rich granule (GO:0101002)	20/184	0.0932164	0.368081	0	0	1.42121	3.37228	DSP;HSPA8;CSTB;HSP90AA1;DBNL;GSN;MVP;AMPD3;LGALS3;DYNC1LI1;DIAPH1;PNP;PKM;FTH1;PSMD2;SIRPA;CAPN1;PPIA;VCL;HSPA1A
nBAF complex (GO:0071565)	3/14	0.0938212	0.368081	0	0	3.17056	7.50271	SMARCC1;DPF3;ARID1A
pericentric heterochromatin (GO:0005721)	3/14	0.0938212	0.368081	0	0	3.17056	7.50271	HELLS;UHRF2;NCAPD3
Golgi stack (GO:0005795)	5/31	0.0947108	0.368081	0	0	2.23666	5.27164	PLK3;RAB30;LPCAT2;MGAT4B;RAB27B
phagocytic vesicle (GO:0045335)	12/100	0.0974458	0.374455	0	0	1.58767	3.69684	ITGB5;ANXA3;TAP2;RAC2;ANXA11;ATP6V0D1;RAB7B;ATP6V0D2;CORO1A;SYT7;APPL2;RAB11FIP5
platelet alpha granule (GO:0031091)	11/90	0.0991084	0.376612	0	0	1.62094	3.74686	TGFB2;SCCPDH;SERPINE2;CD109;PDGFB;PHACTR2;VEGFC;CD9;LHFPL2;GTPBP2;THBS1
kinetochore microtubule (GO:0005828)	2/7	0.101019	0.379654	0	0	4.64874	10.657	ZW10;KNTC1
ionotropic glutamate receptor complex (GO:0008328)	5/32	0.105307	0.391466	0	0	2.1537	4.84772	GRIA1;GRIN2A;OLFM2;GRIK2;CNIH3
clathrin coat (GO:0030118)	3/15	0.110655	0.406924	0	0	2.90619	6.39751	NECAP2;CLTB;CLTA
cytoplasmic vesicle lumen (GO:0060205)	13/115	0.123367	0.448847	0	0	1.48371	3.1048	HSPA8;CSTB;HSP90AA1;DBNL;GSN;MVP;AMPD3;PNP;PKM;PSMD2;PPIA;VCL;S100A11
death-inducing signaling complex (GO:0031264)	2/8	0.127831	0.453202	0	0	3.87374	7.96845	FAF1;FADD
Cul4-RING E3 ubiquitin ligase complex (GO:0080008)	5/34	0.128141	0.453202	0	0	2.00495	4.11941	DCAF15;FBXW5;DCAF4;DTL;DCAF6
nuclear outer membrane (GO:0005640)	3/16	0.12854	0.453202	0	0	2.68249	5.50318	ITPR3;DHCR7;SYNE3
condensed chromosome (GO:0000793)	7/54	0.133249	0.465011	0	0	1.73243	3.49178	RAD51;CHEK1;NCAPG;RGS12;CTCF;NCAPD3;SMC2
aggresome (GO:0016235)	5/35	0.140335	0.484793	0	0	1.93801	3.80572	POLD1;HSPB7;SQSTM1;CABIN1;HSPA1A
phagocytic vesicle membrane (GO:0030670)	6/45	0.143099	0.489398	0	0	1.78919	3.47858	ANXA3;RAC2;TAP2;ATP6V0D1;ATP6V0D2;APPL2
bounding membrane of organelle (GO:0098588)	69/767	0.148004	0.501161	0	0	1.15445	2.20559	STEAP3;HHIP;ARHGAP1;XYLT1;ANTXR2;GALNT10;LFNG;LGALS3;ADGRE5;GLIPR2;MAN1A2;ANPEP;KIF13A;AP1S2;PMEPA1;APPL2;BOK;CUBN;ST6GAL1;WNT5B;TAP2;CASK;VPS37B;IRAK4;TICAM1;SREBF2;TPST2;DYNC1LI1;DCSTAMP;RAB30;EVC;B3GNT2;ATP6V0D1;CHMP6;ATP6V0D2;OPTN;CD44;CHST3;HBEGF;GRIA1;NOTCH3;VAC14;NOTCH1;PDGFB;ITPR3;RHOBTB1;CORO1C;CYTH3;FUT8;CHST11;IRAK1;PDGFC;MVB12B;ST3GAL4;ST3GAL5;AP1M2;CYTH1;EVC2;CAV1;HS3ST5;EHD1;DIAPH1;…
organelle outer membrane (GO:0031968)	15/142	0.155863	0.503469	0	0	1.37485	2.55553	AGPAT5;TOMM34;ACSL4;ITPR3;MIEF2;SYNE3;BPHL;HK2;PMAIP1;BMF;DHCR7;LPIN1;RAB11FIP5;BCL2L1;BOK
insulin-responsive compartment (GO:0032593)	2/9	0.156046	0.503469	0	0	3.32017	6.16756	RAB15;MYO5A
junctional sarcoplasmic reticulum membrane (GO:0014701)	2/9	0.156046	0.503469	0	0	3.32017	6.16756	JPH2;AKAP6
multivesicular body membrane (GO:0032585)	2/9	0.156046	0.503469	0	0	3.32017	6.16756	ATP13A2;RAB27B
platelet dense tubular network membrane (GO:0031095)	2/9	0.156046	0.503469	0	0	3.32017	6.16756	EHD1;ITPR3
late endosome (GO:0005770)	19/189	0.169724	0.542482	0	0	1.30124	2.30785	RUBCN;VAC14;STEAP3;SRC;KIDINS220;F2R;MAGI2;MYO5A;HTT;RAB27B;FYCO1;RNF128;MICALL1;MVB12B;ATP13A2;OSBPL1A;CHMP6;RAB7B;ANKRD13A
autophagosome (GO:0005776)	8/69	0.178762	0.565742	0	0	1.52532	2.62614	FYCO1;HSPA8;FTH1;TP53INP2;PIP4K2A;HTT;ATP13A2;SQSTM1
P-body (GO:0000932)	9/80	0.181823	0.565742	0	0	1.47443	2.51349	MEX3B;MEX3A;LIMD1;WTIP;AJUBA;SQSTM1;PATL1;SYNE1;APOBEC3B
apical dendrite (GO:0097440)	2/10	0.185272	0.565742	0	0	2.90499	4.8976	MYO1D;MAP1B
autolysosome (GO:0044754)	2/10	0.185272	0.565742	0	0	2.90499	4.8976	FTH1;SQSTM1
integral component of lysosomal membrane (GO:1905103)	2/10	0.185272	0.565742	0	0	2.90499	4.8976	ATP13A2;LRRC8A
axon (GO:0030424)	20/204	0.190689	0.57713	0	0	1.26534	2.09681	NRP1;TGFB2;SEMA6A;DCTN1;DOCK7;HTT;SLC8A1;CLDN11;MYO1D;PAK1;TUBB3;PALLD;MAP1B;GPER1;MAP1A;SCN9A;SACS;RIN3;KIF1B;DIP2B
AMPA glutamate receptor complex (GO:0032281)	3/20	0.208284	0.60319	0	0	2.05087	3.21752	GRIA1;OLFM2;CNIH3
condensed nuclear chromosome (GO:0000794)	3/20	0.208284	0.60319	0	0	2.05087	3.21752	RAD51;CHEK1;RGS12
CD40 receptor complex (GO:0035631)	2/11	0.215173	0.60319	0	0	2.58207	3.96687	TRAF3;HTRA2
cell cortex region (GO:0099738)	2/11	0.215173	0.60319	0	0	2.58207	3.96687	DCTN1;EPB41L2
intracellular vesicle (GO:0097708)	2/11	0.215173	0.60319	0	0	2.58207	3.96687	ITSN2;RAB29
microvillus membrane (GO:0031528)	2/11	0.215173	0.60319	0	0	2.58207	3.96687	SLC7A5;PODXL
npBAF complex (GO:0071564)	2/11	0.215173	0.60319	0	0	2.58207	3.96687	SMARCC1;ARID1A
nuclear inclusion body (GO:0042405)	2/11	0.215173	0.60319	0	0	2.58207	3.96687	NUP153;RAD18
primary lysosome (GO:0005766)	2/11	0.215173	0.60319	0	0	2.58207	3.96687	ANXA11;STX3
ciliary membrane (GO:0060170)	4/31	0.228458	0.633539	0	0	1.72187	2.54217	EVC2;EVC;HHIP;CASK
platelet dense granule (GO:0042827)	3/21	0.229704	0.633539	0	0	1.93683	2.849	ABCC4;TIMP3;RAB27B
early phagosome (GO:0032009)	2/12	0.245457	0.660995	0	0	2.32374	3.264	APPL2;SYT7
integral component of vacuolar membrane (GO:0031166)	2/12	0.245457	0.660995	0	0	2.32374	3.264	ATP13A2;LRRC8A
intrinsic component of mitochondrial membrane (GO:0098573)	2/12	0.245457	0.660995	0	0	2.32374	3.264	ABCB10;MICU1
trans-Golgi network (GO:0005802)	22/239	0.263028	0.702779	0	0	1.17958	1.57532	USP6NL;POSTN;ATP8B1;CLTA;RAB30;CNST;HTR7;GPER1;KIF13A;MICALL1;AP1S2;RAB29;RGS20;SNX9;CHAC1;RAB7B;OPTN;AP1M2;ATP9A;CHST3;PLEKHJ1;BOK
mitotic spindle microtubule (GO:1990498)	2/13	0.275877	0.725768	0	0	2.11237	2.72032	HAUS8;HAUS2
RISC complex (GO:0016442)	2/13	0.275877	0.725768	0	0	2.11237	2.72032	DHX9;LIMD1
extracellular membrane-bounded organelle (GO:0065010)	6/56	0.282726	0.735419	0	0	1.39473	1.76194	LFNG;PKM;SERPINE2;CD9;ATP1B1;VCL
sarcoplasmic reticulum (GO:0016529)	5/45	0.283846	0.735419	0	0	1.45272	1.82944	JPH2;AKAP6;ITPR3;THBS1;SYNE2
pigment granule (GO:0048770)	3/24	0.295849	0.757988	0	0	1.65987	2.02157	RAB29;MYO5A;RAB27B
mitochondrial outer membrane (GO:0005741)	12/126	0.296989	0.757988	0	0	1.22383	1.48581	AGPAT5;TOMM34;PMAIP1;ACSL4;BMF;MIEF2;LPIN1;BPHL;HK2;RAB11FIP5;BCL2L1;BOK
excitatory synapse (GO:0060076)	3/25	0.318214	0.766522	0	0	1.58433	1.81411	ITGA3;PALLD;SHANK1
sodium channel complex (GO:0034706)	3/25	0.318214	0.766522	0	0	1.58433	1.81411	SCN9A;GRIK2;CACNA1H
extracellular vesicle (GO:1903561)	6/59	0.325296	0.766522	0	0	1.31557	1.47742	LFNG;PKM;SERPINE2;CD9;ATP1B1;VCL
keratin filament (GO:0045095)	2/15	0.336306	0.766522	0	0	1.7872	1.94757	KRT18;GPER1
PRC1 complex (GO:0035102)	2/15	0.336306	0.766522	0	0	1.7872	1.94757	CBX2;RNF2
proton-transporting V-type ATPase complex (GO:0033176)	2/15	0.336306	0.766522	0	0	1.7872	1.94757	ATP6V0D1;ATP6V0D2
Cul4B-RING E3 ubiquitin ligase complex (GO:0031465)	1/5	0.338435	0.766522	0	0	2.90379	3.14603	DTL
deuterosome (GO:0098536)	1/5	0.338435	0.766522	0	0	2.90379	3.14603	PLK4
early endosome lumen (GO:0031905)	1/5	0.338435	0.766522	0	0	2.90379	3.14603	PDLIM4
endoplasmic reticulum tubular network membrane (GO:0098826)	1/5	0.338435	0.766522	0	0	2.90379	3.14603	RTN4
flotillin complex (GO:0016600)	1/5	0.338435	0.766522	0	0	2.90379	3.14603	CORO1C
intrinsic component of presynaptic membrane (GO:0098889)	1/5	0.338435	0.766522	0	0	2.90379	3.14603	ATP2B1
meiotic spindle (GO:0072687)	1/5	0.338435	0.766522	0	0	2.90379	3.14603	FBXO5
neurofibrillary tangle (GO:0097418)	1/5	0.338435	0.766522	0	0	2.90379	3.14603	PICALM
PAM complex, Tim23 associated import motor (GO:0001405)	1/5	0.338435	0.766522	0	0	2.90379	3.14603	GRPEL2
PCAF complex (GO:0000125)	1/5	0.338435	0.766522	0	0	2.90379	3.14603	KAT2B
ribose phosphate diphosphokinase complex (GO:0002189)	1/5	0.338435	0.766522	0	0	2.90379	3.14603	PRPS1
cation channel complex (GO:0034703)	7/73	0.358223	0.799627	0	0	1.23243	1.26521	GRIA1;OLFM2;GRIN2A;MCUB;AKAP6;MICU1;CNIH3
clathrin-coated endocytic vesicle (GO:0045334)	8/85	0.36086	0.799627	0	0	1.20731	1.23058	CHRM2;MYO1E;MYO6;CLTB;CLTA;CD9;HBEGF;PICALM
cation-transporting ATPase complex (GO:0090533)	2/16	0.365987	0.799627	0	0	1.65945	1.66801	ATP1B1;SLC9A1
secondary lysosome (GO:0005767)	2/16	0.365987	0.799627	0	0	1.65945	1.66801	FTH1;SQSTM1
secretory granule lumen (GO:0034774)	27/316	0.371377	0.799627	0	0	1.08617	1.07589	CSTB;MVP;PDGFB;THBS1;CNN2;CRACR2A;PNP;PSMD2;TIMP3;S100A11;VAT1;CAP1;HSPA8;TGFB2;HSP90AA1;DBNL;GSN;PRKCD;VEGFC;AMPD3;GTPBP2;CPPED1;SCCPDH;PKM;PADI2;PPIA;VCL
lysosomal lumen (GO:0043202)	8/86	0.373152	0.799627	0	0	1.19177	1.17481	CUBN;HSPA8;HSP90AA1;SDC4;BGN;GPC2;ATP13A2;CSPG4
lytic vacuole (GO:0000323)	19/219	0.375797	0.799627	0	0	1.10423	1.08072	HSPA8;ACE;DTX3L;SRC;MYO5A;TMEM97;SYT7;BBC3;PLA2G15;MFHAS1;FLCN;FYCO1;RRAGC;PIP4K2A;EPG5;ATP13A2;OCIAD2;RAB7B;RNF152
melanosome (GO:0042470)	3/28	0.385126	0.799627	0	0	1.39399	1.33012	RAB29;MYO5A;RAB27B
box C/D RNP complex (GO:0031428)	1/6	0.39091	0.799627	0	0	2.3229	2.18185	NOP56
cortical granule (GO:0060473)	1/6	0.39091	0.799627	0	0	2.3229	2.18185	MYH9
myosin filament (GO:0032982)	1/6	0.39091	0.799627	0	0	2.3229	2.18185	MYH9
nuclear stress granule (GO:0097165)	1/6	0.39091	0.799627	0	0	2.3229	2.18185	DHX9
phosphatidylinositol 3-kinase complex, class III (GO:0035032)	1/6	0.39091	0.799627	0	0	2.3229	2.18185	VAC14
shelterin complex (GO:0070187)	1/6	0.39091	0.799627	0	0	2.3229	2.18185	ACD
TORC1 complex (GO:0031931)	1/6	0.39091	0.799627	0	0	2.3229	2.18185	TELO2
zonula adherens (GO:0005915)	1/6	0.39091	0.799627	0	0	2.3229	2.18185	PLEKHA7
intrinsic component of synaptic vesicle membrane (GO:0098563)	2/17	0.395137	0.799627	0	0	1.54874	1.43804	RAB3B;ATP2B1
voltage-gated sodium channel complex (GO:0001518)	2/17	0.395137	0.799627	0	0	1.54874	1.43804	SCN9A;CACNA1H
dendrite membrane (GO:0032590)	3/29	0.407141	0.814282	0	0	1.3403	1.20439	GRIA1;DAGLA;GPER1
secretory vesicle (GO:0099503)	3/29	0.407141	0.814282	0	0	1.3403	1.20439	DPYSL3;SYTL5;SYT7
endoplasmic reticulum lumen (GO:0005788)	24/285	0.410037	0.815306	0	0	1.06866	0.952715	COL27A1;COL13A1;IGFBP5;WNT5B;ERAP2;TMEM132A;PDGFB;TNC;PLAUR;PRSS23;THBS1;CLN6;KTN1;TSPAN14;EVA1A;ARSJ;STC2;COL5A3;PDGFC;MXRA8;SPP1;ARSI;COL21A1;FAM20C
GABA-ergic synapse (GO:0098982)	2/18	0.423654	0.827145	0	0	1.45186	1.24691	ATP2B1;MDGA1
tertiary granule (GO:0070820)	14/164	0.427451	0.827145	0	0	1.08438	0.921628	DSP;CSTB;DBNL;CNN2;LGALS3;DYNC1LI1;DIAPH1;TSPAN14;RAP2B;PLAU;FTH1;SIRPA;CYSTM1;PRSS3
activin receptor complex (GO:0048179)	1/7	0.439226	0.827145	0	0	1.93565	1.59254	ACVR1
astral microtubule (GO:0000235)	1/7	0.439226	0.827145	0	0	1.93565	1.59254	FAM161A
cis-Golgi network membrane (GO:0033106)	1/7	0.439226	0.827145	0	0	1.93565	1.59254	BOK
cytolytic granule (GO:0044194)	1/7	0.439226	0.827145	0	0	1.93565	1.59254	RNF19B
hemidesmosome (GO:0030056)	1/7	0.439226	0.827145	0	0	1.93565	1.59254	PLEC
integral component of presynaptic membrane (GO:0099056)	1/7	0.439226	0.827145	0	0	1.93565	1.59254	ATP2B1
platelet alpha granule lumen (GO:0031093)	6/67	0.441075	0.827145	0	0	1.14254	0.935215	TGFB2;SCCPDH;PDGFB;VEGFC;GTPBP2;THBS1
cytoplasmic side of plasma membrane (GO:0009898)	5/55	0.444328	0.827145	0	0	1.16154	0.942235	TRAF3;MYH9;HTRA2;EZR;ANK1
tertiary granule lumen (GO:1904724)	5/55	0.444328	0.827145	0	0	1.16154	0.942235	CNN2;CSTB;DBNL;FTH1;PRSS3
Cul2-RING ubiquitin ligase complex (GO:0031462)	2/19	0.451455	0.827145	0	0	1.36638	1.08666	ZSWIM4;ZSWIM5
SWI/SNF complex (GO:0016514)	2/19	0.451455	0.827145	0	0	1.36638	1.08666	SMARCC1;ARID1A
vacuolar proton-transporting V-type ATPase complex (GO:0016471)	2/19	0.451455	0.827145	0	0	1.36638	1.08666	ATP6V0D1;ATP6V0D2
non-motile cilium (GO:0097730)	3/32	0.471528	0.827145	0	0	1.20145	0.903224	PCM1;PHYH;CEP89
postsynaptic density membrane (GO:0098839)	2/20	0.478474	0.827145	0	0	1.2904	0.951226	GRIN2A;DAGLA
calcium channel complex (GO:0034704)	4/45	0.483199	0.827145	0	0	1.13305	0.824098	CACNB3;MCUB;AKAP6;MICU1
9+0 non-motile cilium (GO:0097731)	1/8	0.483711	0.827145	0	0	1.65904	1.20491	PHYH
clathrin-sculpted gamma-aminobutyric acid transport vesicle (GO:0061200)	1/8	0.483711	0.827145	0	0	1.65904	1.20491	HSPA8
clathrin-sculpted gamma-aminobutyric acid transport vesicle membrane (GO:0061202)	1/8	0.483711	0.827145	0	0	1.65904	1.20491	HSPA8
ESC/E(Z) complex (GO:0035098)	1/8	0.483711	0.827145	0	0	1.65904	1.20491	EZH2
extrinsic component of endosome membrane (GO:0031313)	1/8	0.483711	0.827145	0	0	1.65904	1.20491	ANXA1
integral component of synaptic membrane (GO:0099699)	1/8	0.483711	0.827145	0	0	1.65904	1.20491	ATP2B1
MOZ/MORF histone acetyltransferase complex (GO:0070776)	1/8	0.483711	0.827145	0	0	1.65904	1.20491	MEAF6
NMDA selective glutamate receptor complex (GO:0017146)	1/8	0.483711	0.827145	0	0	1.65904	1.20491	GRIN2A
RISC-loading complex (GO:0070578)	1/8	0.483711	0.827145	0	0	1.65904	1.20491	DHX9
serine C-palmitoyltransferase complex (GO:0017059)	1/8	0.483711	0.827145	0	0	1.65904	1.20491	SPTLC2
spectrin-associated cytoskeleton (GO:0014731)	1/8	0.483711	0.827145	0	0	1.65904	1.20491	ANK1
intrinsic component of endoplasmic reticulum membrane (GO:0031227)	10/121	0.493913	0.84039	0	0	1.04627	0.738033	ELOVL1;DCSTAMP;ANKLE2;SGPL1;SLC37A2;SCD;TAP2;DHCR7;ESYT1;RTN4
anchored component of plasma membrane (GO:0046658)	4/46	0.50068	0.841921	0	0	1.10601	0.765127	NTNG1;RGMB;MDGA1;ULBP1
coated vesicle (GO:0030135)	7/84	0.503129	0.841921	0	0	1.05573	0.725191	SNX18;HIP1;TNK2;HIP1R;SNX9;AP1M2;PICALM
endocytic vesicle lumen (GO:0071682)	2/21	0.50466	0.841921	0	0	1.22242	0.835977	HSP90AA1;HSPH1
postsynaptic specialization membrane (GO:0099634)	2/21	0.50466	0.841921	0	0	1.22242	0.835977	GRIN2A;DAGLA
secretory granule membrane (GO:0030667)	22/274	0.508176	0.842426	0	0	1.01379	0.686264	DSP;ABCC4;BRI3;PLAUR;RAB27B;ITPR3;LHFPL2;LGALS3;DYNC1LI1;STK10;DIAPH1;TSPAN14;RAP2B;ADGRE5;PLAU;ANPEP;CD109;SIRPA;PHACTR2;CD9;CYSTM1;CD44
lysosome (GO:0005764)	38/477	0.513151	0.842426	0	0	1.00512	0.6706	AHNAK;SDC4;SRC;RNF19B;TMEM97;SLC2A6;BBC3;DPP4;FLCN;FYCO1;ANPEP;MYO6;AP1S2;PIP4K2A;EPG5;GPC2;RNF152;AP1M2;SLC36A1;CUBN;HSPA8;HSP90AA1;ACE;DTX3L;PRKCD;BGN;MYO5A;SYT7;GPR137C;PLA2G15;MFHAS1;RRAGC;CSPG4;ATP13A2;OCIAD2;ATP6V0D1;RAB7B;ATP6V0D2
vacuolar lumen (GO:0005775)	13/161	0.514971	0.842426	0	0	1.01999	0.676911	VAT1;CAP1;CUBN;HSPA8;HSP90AA1;SDC4;PRKCD;BGN;CPPED1;PADI2;GPC2;CSPG4;ATP13A2
multivesicular body (GO:0005771)	4/47	0.517898	0.842426	0	0	1.08023	0.710769	STEAP3;RAB27B;ATP13A2;CHMP6
clathrin coat of trans-Golgi network vesicle (GO:0030130)	1/9	0.524669	0.842426	0	0	1.45158	0.936251	NCALD
H3 histone acetyltransferase complex (GO:0070775)	1/9	0.524669	0.842426	0	0	1.45158	0.936251	MEAF6
TORC2 complex (GO:0031932)	1/9	0.524669	0.842426	0	0	1.45158	0.936251	TELO2
transferase complex, transferring phosphorus-containing groups (GO:0061695)	1/9	0.524669	0.842426	0	0	1.45158	0.936251	PRPS1
trans-Golgi network membrane (GO:0032588)	8/99	0.531305	0.84711	0	0	1.02079	0.64557	USP6NL;HTR7;KIF13A;AP1S2;CLTA;AP1M2;ATP9A;BOK
ion channel complex (GO:0034702)	3/35	0.53254	0.84711	0	0	1.08864	0.685947	CHRNA9;LRRC8C;LRRC8A
ficolin-1-rich granule membrane (GO:0101003)	5/61	0.537003	0.850254	0	0	1.03675	0.644604	DSP;LGALS3;DYNC1LI1;DIAPH1;SIRPA
Golgi lumen (GO:0005796)	8/100	0.542972	0.854816	0	0	1.00964	0.616588	MMP11;MMP14;WNT5B;SDC4;PDGFB;BGN;GPC2;CSPG4
vesicle coat (GO:0030120)	3/36	0.551978	0.854816	0	0	1.05559	0.627282	NECAP2;CLTB;CLTA
preribosome, large subunit precursor (GO:0030687)	2/23	0.554394	0.854816	0	0	1.10588	0.652336	BOP1;RRP1
Golgi membrane (GO:0000139)	37/472	0.554726	0.854816	0	0	0.987249	0.581766	USP6NL;NOTCH3;VAC14;NOTCH1;PDGFB;XYLT1;CLTA;GALNT10;LFNG;CYTH3;FUT8;HTR7;CHST11;GLIPR2;MAN1A2;PDGFC;KIF13A;AP1S2;ST3GAL4;ST3GAL5;PMEPA1;AP1M2;ATP9A;CYTH1;BOK;ST6GAL1;CAV1;HS3ST5;SREBF2;TPST2;RAB30;UST;MGAT4B;B3GNT2;PI4KB;OPTN;CHST3
condensed chromosome, centromeric region (GO:0000779)	1/10	0.562379	0.854816	0	0	1.29022	0.742624	NCAPD3
ISWI-type complex (GO:0031010)	1/10	0.562379	0.854816	0	0	1.29022	0.742624	BAZ1A
multimeric ribonuclease P complex (GO:0030681)	1/10	0.562379	0.854816	0	0	1.29022	0.742624	POP1
sodium:potassium-exchanging ATPase complex (GO:0005890)	1/10	0.562379	0.854816	0	0	1.29022	0.742624	ATP1B1
transcription factor TFIIH core complex (GO:0000439)	1/10	0.562379	0.854816	0	0	1.29022	0.742624	GTF2H1
clathrin-coated vesicle membrane (GO:0030665)	7/90	0.577752	0.874297	0	0	0.979093	0.537141	CHRM2;HSPA8;NECAP2;CLTB;CLTA;CD9;HBEGF
Cul4A-RING E3 ubiquitin ligase complex (GO:0031464)	1/11	0.5971	0.881391	0	0	1.16114	0.598764	DTL
dendrite cytoplasm (GO:0032839)	1/11	0.5971	0.881391	0	0	1.16114	0.598764	HIP1R
microfibril (GO:0001527)	1/11	0.5971	0.881391	0	0	1.16114	0.598764	MFAP2
MLL3/4 complex (GO:0044666)	1/11	0.5971	0.881391	0	0	1.16114	0.598764	KDM6B
basement membrane (GO:0005604)	4/52	0.599375	0.881391	0	0	0.967446	0.495205	LAMA5;ATRNL1;CASK;MEGF9
sperm flagellum (GO:0036126)	4/52	0.599375	0.881391	0	0	0.967446	0.495205	ABHD2;ATP2B4;TTC29;ATP1B1
endolysosome (GO:0036019)	2/25	0.60048	0.881391	0	0	1.00961	0.514926	PRKCD;CLTA
intrinsic component of mitochondrial inner membrane (GO:0031304)	3/39	0.607294	0.885412	0	0	0.967467	0.482516	MPC2;MCUB;SFXN3
integral component of mitochondrial membrane (GO:0032592)	5/66	0.608397	0.885412	0	0	0.951514	0.472834	ABCB10;MPC2;MCUB;SFXN3;MICU1
MLL1 complex (GO:0071339)	2/26	0.622137	0.891538	0	0	0.967487	0.459165	TEX10;RNF2
MLL1/2 complex (GO:0044665)	2/26	0.622137	0.891538	0	0	0.967487	0.459165	TEX10;RNF2
integral component of nuclear inner membrane (GO:0005639)	1/12	0.629067	0.891538	0	0	1.05552	0.489252	LBR
intrinsic component of nuclear inner membrane (GO:0031229)	1/12	0.629067	0.891538	0	0	1.05552	0.489252	LBR
neuron projection cytoplasm (GO:0120111)	1/12	0.629067	0.891538	0	0	1.05552	0.489252	HIP1R
transcription factor TFIIH holo complex (GO:0005675)	1/12	0.629067	0.891538	0	0	1.05552	0.489252	GTF2H1
integral component of organelle membrane (GO:0031301)	16/214	0.634267	0.891538	0	0	0.93758	0.426866	ELOVL1;ANKLE2;SLC37A2;TAP2;ATP2B1;RTN4;DCSTAMP;SGPL1;ABCB10;SCD;FAR2;ESYT1;DHCR7;MICU1;RNF152;LBR
exocytic vesicle membrane (GO:0099501)	3/41	0.641547	0.891538	0	0	0.916448	0.406787	UNC13B;CLTB;CLTA
synaptic vesicle membrane (GO:0030672)	3/41	0.641547	0.891538	0	0	0.916448	0.406787	UNC13B;CLTB;CLTA
90S preribosome (GO:0030686)	1/13	0.6585	0.891538	0	0	0.967508	0.404216	SRFBP1
Ada2/Gcn5/Ada3 transcription activator complex (GO:0005671)	1/13	0.6585	0.891538	0	0	0.967508	0.404216	KAT2B
cytoplasmic side of endoplasmic reticulum membrane (GO:0098554)	1/13	0.6585	0.891538	0	0	0.967508	0.404216	DNAJA1
integral component of peroxisomal membrane (GO:0005779)	1/13	0.6585	0.891538	0	0	0.967508	0.404216	FAR2
integral component of synaptic vesicle membrane (GO:0030285)	1/13	0.6585	0.891538	0	0	0.967508	0.404216	ATP2B1
RNA polymerase I complex (GO:0005736)	1/13	0.6585	0.891538	0	0	0.967508	0.404216	POLR1E
spanning component of plasma membrane (GO:0044214)	1/13	0.6585	0.891538	0	0	0.967508	0.404216	BMPR2
sarcoplasmic reticulum membrane (GO:0033017)	2/28	0.6627	0.891538	0	0	0.892968	0.367396	JPH2;AKAP6
9+2 motile cilium (GO:0097729)	4/57	0.67198	0.891538	0	0	0.875939	0.348209	ABHD2;ATP2B4;TTC29;ATP1B1
cornified envelope (GO:0001533)	3/43	0.673638	0.891538	0	0	0.870531	0.343914	DSP;ANXA1;KAZN
rough endoplasmic reticulum (GO:0005791)	2/29	0.681631	0.891538	0	0	0.859848	0.329552	PKM;TMEM97
acetylcholine-gated channel complex (GO:0005892)	1/14	0.685598	0.891538	0	0	0.893036	0.337088	CHRNA9
axonal growth cone (GO:0044295)	1/14	0.685598	0.891538	0	0	0.893036	0.337088	HSP90AA1
intrinsic component of peroxisomal membrane (GO:0031231)	1/14	0.685598	0.891538	0	0	0.893036	0.337088	FAR2
mRNA cleavage and polyadenylation specificity factor complex (GO:0005847)	1/14	0.685598	0.891538	0	0	0.893036	0.337088	FIP1L1
platelet dense granule lumen (GO:0031089)	1/14	0.685598	0.891538	0	0	0.893036	0.337088	TIMP3
septin cytoskeleton (GO:0032156)	1/14	0.685598	0.891538	0	0	0.893036	0.337088	TMEM250
septin ring (GO:0005940)	1/14	0.685598	0.891538	0	0	0.893036	0.337088	TMEM250
TIM23 mitochondrial import inner membrane translocase complex (GO:0005744)	1/14	0.685598	0.891538	0	0	0.893036	0.337088	GRPEL2
tertiary granule membrane (GO:0070821)	5/73	0.696758	0.896706	0	0	0.853239	0.30829	TSPAN14;RAP2B;PLAU;SIRPA;CYSTM1
integral component of endoplasmic reticulum membrane (GO:0030176)	10/142	0.697603	0.896706	0	0	0.878807	0.316462	ELOVL1;DCSTAMP;ANKLE2;SGPL1;SLC37A2;SCD;TAP2;DHCR7;ESYT1;RTN4
polysomal ribosome (GO:0042788)	2/30	0.699682	0.896706	0	0	0.829095	0.296094	LARP1;DHX9
cilium (GO:0005929)	17/237	0.702397	0.896706	0	0	0.896048	0.316534	EVC2;ANXA1;HHIP;CASK;FHDC1;CBL;KIF17;GLI3;FLCN;PCM1;EVC;DAAM1;FAM161A;RP2;RAB15;KIF3C;CEP89
vacuolar membrane (GO:0005774)	3/45	0.703559	0.896706	0	0	0.828987	0.291474	VAC14;ATP6V0D1;ATP6V0D2
endoplasmic reticulum membrane (GO:0005789)	53/712	0.707712	0.896706	0	0	0.93147	0.322026	ANKLE2;MSMO1;FMN2;JPH2;SPTLC2;BCAP29;LBR;BOK;ELOVL1;PLA2G4C;TAP2;PLAUR;ACSL4;LSS;SREBF2;DCSTAMP;SOAT1;TYRO3;SLC27A4;GRIA1;PPP1R15A;AGPAT5;NOTCH3;NDRG4;NOTCH1;ABHD4;HTRA2;ITPR3;RTN4;GJC1;GRIN2A;SGPL1;EBP;EXTL1;HMOX1;KDSR;EXTL3;HSD3B7;SLC37A2;OSBPL6;SRD5A1;CAV1;DHCR24;KTN1;DNAJA1;SCD;CYP2S1;LPCAT2;PLP2;DHCR7;ESYT1;LPIN1;CNIH3
germ plasm (GO:0060293)	1/15	0.710548	0.896706	0	0	0.829202	0.283354	CARHSP1
trans-Golgi network transport vesicle (GO:0030140)	1/15	0.710548	0.896706	0	0	0.829202	0.283354	RAB27B
endocytic vesicle membrane (GO:0030666)	11/158	0.716654	0.898062	0	0	0.867885	0.289146	CHRM2;GRIA1;WNT5B;ANXA3;CAV1;TAP2;RAC2;CD9;ATP6V0D1;ATP6V0D2;HBEGF
catenin complex (GO:0016342)	2/31	0.716874	0.898062	0	0	0.800462	0.266437	APC;CDH24
specific granule (GO:0042581)	11/160	0.731803	0.91223	0	0	0.856141	0.267325	CNN2;STK10;CRACR2A;TSPAN14;RAP2B;PLAU;ANXA3;PLAUR;ANXA11;STX3;VCL
dense core granule (GO:0031045)	1/16	0.733518	0.91223	0	0	0.77388	0.239827	SLC6A9
desmosome (GO:0030057)	1/17	0.754667	0.927964	0	0	0.725473	0.204205	KAZN
endolysosome membrane (GO:0036020)	1/17	0.754667	0.927964	0	0	0.725473	0.204205	CLTA
protein phosphatase type 2A complex (GO:0000159)	1/17	0.754667	0.927964	0	0	0.725473	0.204205	PPP2R3A
endoplasmic reticulum-Golgi intermediate compartment membrane (GO:0033116)	3/49	0.757023	0.927964	0	0	0.756736	0.210646	GRIA1;TAP2;CNIH3
cytoplasmic stress granule (GO:0010494)	4/65	0.76812	0.938204	0	0	0.76073	0.200688	DYRK3;LARP1;HABP4;IGF2BP1
RNA polymerase III complex (GO:0005666)	1/18	0.774139	0.94219	0	0	0.682761	0.17479	POLR3C
integral component of mitochondrial inner membrane (GO:0031305)	3/51	0.780688	0.943792	0	0	0.725126	0.179527	MPC2;MCUB;SFXN3
cytoplasmic dynein complex (GO:0005868)	1/19	0.792065	0.943792	0	0	0.644795	0.150309	DYNC1LI1
H4/H2A histone acetyltransferase complex (GO:0043189)	1/19	0.792065	0.943792	0	0	0.644795	0.150309	MEAF6
P granule (GO:0043186)	1/19	0.792065	0.943792	0	0	0.644795	0.150309	CARHSP1
smooth endoplasmic reticulum (GO:0005790)	1/19	0.792065	0.943792	0	0	0.644795	0.150309	MYO1D
supramolecular fiber (GO:0099512)	1/19	0.792065	0.943792	0	0	0.644795	0.150309	MFAP2
late endosome membrane (GO:0031902)	4/68	0.797942	0.943792	0	0	0.724953	0.163636	VAC14;RAB27B;ATP13A2;RAB7B
brush border membrane (GO:0031526)	2/37	0.803366	0.943792	0	0	0.663023	0.145165	GNA13;CUBN
peroxisome (GO:0005777)	8/128	0.80502	0.943792	0	0	0.772877	0.167628	PHYH;MYO5A;MIEF2;PEX10;FAR2;CROT;VIM;SYT7
glutamatergic synapse (GO:0098978)	4/69	0.807168	0.943792	0	0	0.713761	0.152905	ARHGAP22;ATP2B1;YWHAZ;DLGAP4
NuA4 histone acetyltransferase complex (GO:0035267)	1/20	0.80857	0.943792	0	0	0.610825	0.129793	MEAF6
spanning component of membrane (GO:0089717)	1/20	0.80857	0.943792	0	0	0.610825	0.129793	BMPR2
connexin complex (GO:0005922)	1/21	0.823766	0.958258	0	0	0.580252	0.112493	GJC1
cis-Golgi network (GO:0005801)	3/57	0.840464	0.974368	0	0	0.644346	0.111988	RAB30;RAB29;BOK
SCF ubiquitin ligase complex (GO:0019005)	3/58	0.848924	0.976331	0	0	0.632596	0.10361	FBXW5;CCNF;FBXO32
endoplasmic reticulum tubular network (GO:0071782)	1/23	0.850636	0.976331	0	0	0.527445	0.0853255	RTN4
azurophil granule lumen (GO:0035578)	5/90	0.850721	0.976331	0	0	0.681959	0.110253	CAP1;VAT1;PRKCD;PADI2;CPPED1
specific granule membrane (GO:0035579)	5/91	0.857296	0.979976	0	0	0.673992	0.103776	STK10;TSPAN14;RAP2B;PLAU;PLAUR
integral component of plasma membrane (GO:0005887)	105/1454	0.862427	0.979976	0	0	0.896868	0.13274	CHRM2;OXTR;CD82;GPR68;HHIP;SLC4A3;SLC8A1;GPR176;HTR7;SCN9A;KDR;SIRPA;EPHB1;ACVR1;SLC38A1;IL4R;SEMA6A;KCNH6;F2R;ATP1B1;SLCO2A1;TYRO3;PLPP2;EPHA2;SEMA7A;SDC4;NPR3;CHRNA9;HTRA2;SLC1A4;ITPR3;PCDH19;TRHDE;CACNA1H;SLC9A1;RASGRP3;EFNB2;EFNB1;GRIN2A;EBP;HRH1;CALHM2;PODXL;SLC38A6;ST3GAL5;PLXNA1;TRPM7;SLC38A4;STRA6;CCR1;SLC14A1;TNFSF15;CAV2;ATP8B1;CAV1;TRPV2;BMP2;SLC6A9;TNFSF4;CSPG4;FGFR1;DDR1;FLT1;BMPR2;T…
gap junction (GO:0005921)	1/24	0.862494	0.979976	0	0	0.504485	0.0746272	GJC1
Golgi cis cisterna (GO:0000137)	1/25	0.873411	0.982871	0	0	0.483438	0.065433	XYLT1
H4 histone acetyltransferase complex (GO:1902562)	1/25	0.873411	0.982871	0	0	0.483438	0.065433	KAT2B
ribosome (GO:0005840)	3/62	0.878968	0.982871	0	0	0.58958	0.0760597	LARP1;DHX9;APEX1
specific granule lumen (GO:0035580)	3/62	0.878968	0.982871	0	0	0.58958	0.0760597	CNN2;CRACR2A;VCL
cullin-RING ubiquitin ligase complex (GO:0031461)	9/157	0.883395	0.982871	0	0	0.704357	0.0873285	DCAF15;FBXW5;CCNF;FBXO32;ZSWIM4;DCAF4;DTL;ZSWIM5;DCAF6
endosome lumen (GO:0031904)	1/26	0.883462	0.982871	0	0	0.464076	0.0575023	PDLIM4
mitochondrial envelope (GO:0005740)	7/127	0.885159	0.982871	0	0	0.675839	0.0824443	ADAP2;GPER1;PLA2G4C;HTRA2;MICU1;IKBKE;BOK
myofibril (GO:0030016)	1/27	0.892715	0.984866	0	0	0.446202	0.0506385	TMOD2
SAGA-type complex (GO:0070461)	1/27	0.892715	0.984866	0	0	0.446202	0.0506385	KAT2B
intracellular organelle lumen (GO:0070013)	58/848	0.899203	0.986951	0	0	0.846802	0.0899701	GLDC;TNC;PRSS23;SYNE2;PNP;EVA1A;PSMD2;FTH1;CAPN1;PRSS3;ACOT9;HSP90AA1;DBNL;COL27A1;IGFBP5;WNT5B;GPT2;BGN;PLAUR;AMPD3;MMP11;MMP14;PKM;MTHFD2;ETHE1;MXRA8;COL21A1;FAM20C;PPIA;VCL;CSTB;COL13A1;SDC4;SHMT2;MVP;PDGFB;TYMS;THBS1;CLN6;CNN2;HSPH1;ARSJ;STC2;PDGFC;SPP1;ARSI;GPC2;PCK2;HSPA8;GSN;ERAP2;MMAB;TMEM132A;KTN1;TSPAN14;COL5A3;CSPG4;HSPA1A
U12-type spliceosomal complex (GO:0005689)	1/28	0.901234	0.986951	0	0	0.429653	0.0446796	SF3B4
microbody lumen (GO:0031907)	2/49	0.909173	0.986951	0	0	0.493418	0.046983	PHYH;CROT
peroxisomal matrix (GO:0005782)	2/49	0.909173	0.986951	0	0	0.493418	0.046983	PHYH;CROT
U2-type precatalytic spliceosome (GO:0071005)	2/50	0.91501	0.986951	0	0	0.483112	0.0429104	SF3B4;BUD13
clathrin-coated endocytic vesicle membrane (GO:0030669)	3/69	0.918964	0.986951	0	0	0.526848	0.0445232	CHRM2;CD9;HBEGF
voltage-gated calcium channel complex (GO:0005891)	1/31	0.922945	0.986951	0	0	0.386625	0.0310017	CACNB3
microbody membrane (GO:0031903)	2/52	0.92564	0.986951	0	0	0.463737	0.0358328	PEX10;FAR2
precatalytic spliceosome (GO:0071011)	2/52	0.92564	0.986951	0	0	0.463737	0.0358328	SF3B4;BUD13
Golgi cisterna (GO:0031985)	2/53	0.930473	0.986951	0	0	0.45462	0.0327611	RAB30;XYLT1
peroxisomal membrane (GO:0005778)	2/53	0.930473	0.986951	0	0	0.45462	0.0327611	PEX10;FAR2
azurophil granule (GO:0042582)	8/155	0.931404	0.986951	0	0	0.629989	0.0447687	VAT1;CAP1;BRI3;PRKCD;ANXA11;PADI2;STX3;CPPED1
heterotrimeric G-protein complex (GO:0005834)	1/33	0.934699	0.986951	0	0	0.362421	0.0244746	GNA13
ER to Golgi transport vesicle membrane (GO:0012507)	2/54	0.935007	0.986951	0	0	0.445853	0.0299621	GRIA1;CNIH3
coated vesicle membrane (GO:0030662)	2/55	0.939259	0.988227	0	0	0.437417	0.0274101	GRIA1;CNIH3
lytic vacuole membrane (GO:0098852)	15/267	0.941994	0.988227	0	0	0.688142	0.0411206	SLC36A1;HSPA8;AHNAK;SLC2A6;GPR137C;DPP4;FLCN;ANPEP;MYO6;AP1S2;ATP13A2;ATP6V0D1;ATP6V0D2;RNF152;AP1M2
mitochondrial intermembrane space (GO:0005758)	2/58	0.950486	0.992909	0	0	0.413916	0.0210192	HTRA2;MICU1
small-subunit processome (GO:0032040)	1/37	0.953104	0.992909	0	0	0.322082	0.0154701	NOP56
transport vesicle membrane (GO:0030658)	2/60	0.956839	0.992909	0	0	0.399599	0.0176304	GRIA1;CNIH3
potassium channel complex (GO:0034705)	3/80	0.95807	0.992909	0	0	0.451313	0.0193319	KCND2;KCNMA1;GRIK2
organelle envelope lumen (GO:0031970)	2/64	0.96728	0.997317	0	0	0.373737	0.0124331	HTRA2;MICU1
lysosomal membrane (GO:0005765)	18/330	0.968156	0.997317	0	0	0.666037	0.0215544	SLC36A1;HSPA8;AHNAK;BRI3;CLTA;SLC2A6;GPR137C;DPP4;FLCN;ANPEP;MYO6;AP1S2;LRRC8A;ATP13A2;ATP6V0D1;ATP6V0D2;RNF152;AP1M2
motile cilium (GO:0031514)	2/68	0.975267	0.999976	0	0	0.35101	0.00879079	ANXA1;DAAM1
Golgi-associated vesicle (GO:0005798)	1/47	0.979509	0.999976	0	0	0.251927	0.00521594	RAB27B
voltage-gated potassium channel complex (GO:0008076)	2/73	0.98263	0.999976	0	0	0.326202	0.00571599	KCND2;KCNMA1
COPII-coated ER to Golgi transport vesicle (GO:0030134)	2/79	0.988687	0.999976	0	0	0.300685	0.00342118	GRIA1;CNIH3
mitochondrial membrane (GO:0031966)	25/469	0.989307	0.999976	0	0	0.64819	0.00696868	AGPAT5;SHMT2;SRC;MCUB;MIEF2;MRPL15;TYMS;BPHL;HK2;LGALS3;GPER1;EFHD1;PMAIP1;BMF;IKBKE;BOK;RAB11FIP5;SQOR;PLA2G4C;TOMM34;ACSL4;MICU1;LPIN1;BCL2L1;COX20
azurophil granule membrane (GO:0035577)	1/58	0.991761	0.999976	0	0	0.203188	0.001681	BRI3
U2-type spliceosomal complex (GO:0005684)	2/89	0.994517	0.999976	0	0	0.265979	0.0014624	SF3B4;BUD13
organelle inner membrane (GO:0019866)	16/346	0.994769	0.999976	0	0	0.558471	0.00292885	SMAD1;SMAD3;SHMT2;SRC;MCUB;SQOR;MRPL15;TYMS;LGALS3;TMX4;DPY19L2;EFHD1;MICU1;LBR;COX20;BOK
mitochondrial inner membrane (GO:0005743)	11/328	0.999811	0.999976	0	0	0.398712	7.53109e-05	LGALS3;SHMT2;SRC;MCUB;SQOR;EFHD1;MRPL15;MICU1;TYMS;COX20;BOK
mitochondrial matrix (GO:0005759)	10/348	0.999976	0.999976	0	0	0.339336	8.2797e-06	ACOT9;GLDC;MTHFD2;SHMT2;MMAB;ETHE1;GPT2;GRPEL2;TYMS;PCK2

## Sheet: CC 24 vs 0
Term	Overlap	P.value	Adjusted.P.value	Old.P.value	Old.Adjusted.P.value	Odds.Ratio	Combined.Score	Genes
focal adhesion (GO:0005925)	105/387	1.69197e-25	6.02341e-23	0	0	3.90826	222.922	PRAG1;TNC;SLC4A2;PVR;MPRIP;PLAU;CAPN2;CAPN1;TNS3;TNS1;ADAM10;CASK;LMO7;EZR;PPIA;VCL;EPHA2;FBLIM1;PXN;IQGAP1;CORO1C;CNN3;SLC9A3R2;ARHGAP22;CNN2;DPP4;EFNB2;EPB41L2;INPP5E;LPXN;VASP;HSPA8;CAV2;CAV1;HMGA1;MSN;CORO2B;FERMT1;PPFIBP1;ITGA11;CASS4;CSPG4;BCAR3;NRP1;FLT1;ITGB5;YWHAB;ARPC1B;TGFB1I1;CLTC;DOCK7;HSPB1;ILK;LIMD1;RND3;SYNE2;LASP1;CSRP2;ADGRE5;YWHAQ;RAC2;RAC1;GIT1;YWHAG;ACTR3;CAP1;KLF11;ANXA1;ITG…
cell-substrate junction (GO:0030055)	105/394	8.05637e-25	1.17814e-22	0	0	3.81211	211.489	PRAG1;TNC;SLC4A2;PVR;MPRIP;PLAU;CAPN2;CAPN1;TNS3;TNS1;ADAM10;CASK;LMO7;EZR;PPIA;VCL;EPHA2;FBLIM1;PXN;IQGAP1;CORO1C;CNN3;SLC9A3R2;ARHGAP22;CNN2;DPP4;EFNB2;EPB41L2;INPP5E;LPXN;VASP;HSPA8;CAV2;CAV1;HMGA1;MSN;CORO2B;FERMT1;PPFIBP1;ITGA11;CASS4;CSPG4;BCAR3;NRP1;FLT1;ITGB5;YWHAB;ARPC1B;TGFB1I1;CLTC;DOCK7;HSPB1;ILK;LIMD1;RND3;SYNE2;LASP1;CSRP2;ADGRE5;YWHAQ;RAC2;RAC1;GIT1;YWHAG;ACTR3;CAP1;KLF11;ANXA1;ITG…
nucleus (GO:0005634)	586/4484	9.92813e-25	1.17814e-22	0	0	1.75381	96.9317	RRP1;SMC4;BACH1;ALKBH8;ELK3;SMC2;LSM11;ZMIZ1;PSMD2;DIP2B;IER2;IER3;MEF2A;MEF2C;ZNF281;PRKCD;DAPK3;RFX2;PASK;WDR76;DDX39A;DDIT3;PSME4;TYRO3;PADI2;ATF7;SRFBP1;OPTN;ATF3;ASF1A;TSPYL4;ATF4;RHNO1;HOXB5;SLBP;SET;CTBP2;CDCA4;SHMT2;PRKDC;CDCA5;FLII;CDCA7;NCAPG;WDR62;BCL10;IQGAP1;HSPH1;S100A16;FIGNL1;MYO6;S100A13;HMOX1;MCMBP;ZNF267;S100A11;NAA50;BARD1;PLK4;PLK3;JUN;NCAPH2;TMEM192;CDC6;MEX3D;LARP6;FAM111B;…
intracellular membrane-bounded organelle (GO:0043231)	652/5192	2.48897e-23	2.21518e-21	0	0	1.69126	88.0258	RRP1;SMC4;BACH1;ALKBH8;ELK3;SMC2;CNST;LSM11;EVA1A;ZMIZ1;PSMD2;AP1S2;DIP2B;IER2;IER3;MEF2A;MEF2C;ZNF281;PRKCD;DAPK3;RFX2;PASK;WDR76;DDX39A;DDIT3;PSME4;TYRO3;PADI2;ATF7;SRFBP1;FAR2;OPTN;ATF3;ASF1A;TSPYL4;ATF4;RHNO1;HOXB5;SLBP;SET;CTBP2;CDCA4;SHMT2;PRKDC;CDCA5;FLII;CDCA7;NCAPG;WDR62;BCL10;IQGAP1;HSPH1;S100A16;FIGNL1;MYO6;S100A13;HMOX1;MCMBP;ZNF267;S100A11;NAA50;BARD1;PLK4;PLK3;JUN;NCAPH2;FZD7;ABCA9;…
intracellular non-membrane-bounded organelle (GO:0043232)	201/1158	2.7269e-20	1.94155e-18	0	0	2.24799	101.269	JPT1;POP1;RRP1;SMC3;MKI67;PWP1;SMC2;RPS6KA3;NSDHL;RPS6KA6;HABP4;FBXO5;CDK5RAP2;ACSL4;ESCO2;HASPIN;PIMREG;ANK1;KATNAL1;GRWD1;ZW10;RBP1;KIF20B;TP53;ATF3;RHNO1;SLBP;CDCA2;SET;MEAF6;DHX9;PRKDC;CDCA5;CDCA8;RACGAP1;ERI1;S100A16;EPB41L2;S100A13;PLK4;PLK3;CDC6;EHD1;POLA1;CYLD;TPX2;SMTN;STAG1;INTS4;SPATS2L;INTS7;NOL11;FEN1;HIP1;PAK1IP1;CLTC;CTCF;BRCA1;KIF11;FMN2;GLI3;WDR43;SMG6;XPO1;SH3PXD2B;CHAMP1;RAC2;S…
actin cytoskeleton (GO:0015629)	79/316	3.33294e-17	1.97754e-15	0	0	3.45497	131.082	FLT1;WDR1;ARPC1B;IFIT5;FMN2;MYLK;LASP1;MPRIP;PSTPIP2;CFL2;SH3PXD2B;RAC2;CAPN2;PLS3;KNTC1;RAC1;TOPBP1;NDC1;ACTR3;GAS2L3;ANXA1;DBNL;TPM3;DDX58;SWAP70;TPM1;MYO7B;CASK;SHROOM3;MTSS1;CTTN;PALLD;CDC42EP3;MYADM;MYH9;TAX1BP3;EZR;DBN1;NOTCH3;AHNAK;DHX9;FLII;NEXN;CAPG;IQGAP1;KALRN;CORO1A;ACACA;CNN3;CORO1C;PAK1;ABLIM1;ARSJ;MYO6;ABL2;LPXN;FLNB;GAS2L1;PDLIM5;GBP1;PDLIM7;VASP;SVIL;MYO5A;MYO9B;CORO2B;MYO19;MYO1…
cytoskeleton (GO:0005856)	119/600	1.22683e-16	6.2393e-15	0	0	2.58923	94.8615	FHOD3;IFIT5;MYLK;MPRIP;RUSC1;CFL2;ARHGDIA;KNTC1;GTSE1;CDK5RAP2;GAS2L3;TPM3;SWAP70;TPM1;TMOD2;MYO7B;CASK;TMEM250;EML1;ANK1;CLIP1;FRMD6;KATNAL1;MAP7D1;UTRN;EZR;VCL;NOTCH3;SHMT2;DHX9;FLII;IQGAP1;HMMR;DDX60;KALRN;SKA1;RHOBTB1;ACACA;CORO1C;CNN3;CNN2;SDCBP;NUAK1;EPB41L2;ARSJ;MYO6;ABL2;FAM83D;VASP;DTNA;MYO5A;MSN;CORO2B;MFHAS1;ANLN;MSRA;TPX2;SMTN;FER;NF2;NES;FLT1;HIP1;DYRK2;ARPC1B;HSPB1;FMN2;BICD1;RND3;S…
spindle (GO:0005819)	51/192	1.13939e-12	5.07029e-11	0	0	3.70909	102.002	CLTC;BUB1B;KIF11;CDC14A;FLCN;NUP62;CHAMP1;CEP170;FBXO5;PARP4;CKAP2L;ANXA11;KIF23;KIF22;HASPIN;DYNLL1;EML1;PSRC1;FAM161A;KATNAL1;ESPL1;KIF2A;INCENP;KIFC1;HECW2;NEDD9;CAPG;TTK;SKA3;TTL;SKA1;AURKB;AURKA;RACGAP1;MAPK1;ECT2;FAM83D;SPAG5;LIMK2;CBX1;CDC6;CYLD;DIAPH1;TPX2;CENPF;KIF4A;CDK1;TACC3;CALM1;CALM2;MAD2L1
CMG complex (GO:0071162)	10/10	3.62186e-11	1.43265e-09	0	0	181890	4.3729e+06	GINS1;GINS2;MCM7;GINS3;GINS4;MCM3;MCM4;MCM5;MCM6;MCM2
polymeric cytoskeletal fiber (GO:0099513)	58/256	4.13426e-11	1.4718e-09	0	0	3.00633	71.8787	KIF11;KIF17;KIF15;TUBB6;TUBA1A;TUBB3;PSTPIP2;KIF13A;RAC2;PLS3;KIF1B;RAC1;CDK5RAP2;DSP;CCT2;GAS2L3;ANXA1;DBNL;TPM3;TUBB;TPM1;KIF23;KIF22;MID1;CLIP1;KATNAL1;CTTN;KIF2A;KIFC1;PALLD;MAP1B;ARHGEF2;EZR;KIF20B;DBN1;PLEC;SLC1A4;IQGAP1;CORO1A;CAMSAP1;PAK1;DPP9;MYO6;KIF3C;GAS2L1;TBCD;MYO5A;MYO9B;FHDC1;CENPE;MYO1B;KRT18;KIF18B;APC;SARM1;TEK;VIM;NES
microtubule (GO:0005874)	46/182	9.09342e-11	2.94296e-09	0	0	3.45958	79.9886	IQGAP1;KIF11;SKA3;KIF17;TTL;CAMSAP1;SKA1;AURKB;KIF15;AURKA;TUBB6;TUBA1A;HAUS8;TUBB3;DPP9;KIF13A;KIF1B;KIF3C;CDK5RAP2;CCT2;PARP4;TUBB;TBCD;ZNF804A;KIF23;KIF22;FHDC1;MID1;TPX2;CENPE;CLIP1;KIF18B;PSRC1;FAM161A;KATNAL1;KIF2A;APC;KIFC1;MAP1B;KIF4A;CDK1;SARM1;ARHGEF2;KIF20B;CALM1;CALM2
mitotic spindle (GO:0072686)	35/120	2.44271e-10	7.2467e-09	0	0	4.1974	92.9001	CLTC;CAPG;KIF11;SKA3;CDC14A;SKA1;FLCN;RACGAP1;HAUS8;NUP62;MAPK1;CEP170;ECT2;FAM83D;SPAG5;CKAP2L;LIMK2;HAUS6;KIF23;CDC6;HAUS5;KIF22;DYNLL1;EML1;HAUS2;DIAPH1;TPX2;KIF18B;FAM161A;ESPL1;KIFC1;HECW2;CDK1;TACC3;MAD2L1
spindle microtubule (GO:0005876)	23/61	1.12508e-09	3.08099e-08	0	0	6.14437	126.607	PARP4;CLTC;HAUS6;KIF11;HAUS5;SKA3;TTL;HAUS2;AURKB;SKA1;AURKA;CENPE;PSRC1;KIF18B;FAM161A;KIF2A;HAUS8;ZW10;KIF4A;CDK1;KNTC1;CALM1;CALM2
cell-cell junction (GO:0005911)	55/271	9.13503e-09	2.32291e-07	0	0	2.60618	48.2435	BMPR2;WDR1;PTPRK;LIMD1;PVR;FGFRL1;VSIG10;TMEM47;FLCN;HMCN1;MAGI1;ANXA1;CASK;KAZN;SHROOM3;FRMD4A;CLDN11;RAP2B;PARD3;MYADM;CDC42EP1;AJUBA;JCAD;VCL;EPHA2;SDCCAG8;NOTCH1;CDCA3;COL13A1;AHNAK;PXN;CNN3;GJC1;CNN2;CYTH3;SDCBP;ARVCF;PAK1;PDZD2;CCDC85C;ECT2;PDLIM5;PDLIM4;S100A11;PDLIM7;WTIP;AFDN;MYO1E;KRT18;DNMBP;APC;ZYX;ESAM;TEK;TJP2
microtubule cytoskeleton (GO:0015630)	62/331	2.61811e-08	6.21364e-07	0	0	2.3615	41.2276	CLTC;BUB1B;KIF11;KIF17;KIF15;TUBB6;TUBA1A;RUSC1;TUBB3;KIF13A;CHAMP1;KIF1B;FBXO5;GTSE1;CDK5RAP2;CCT2;GAS2L3;TUBB;ANXA11;KIF23;NAV1;KIF22;HASPIN;TMEM250;EML1;MID1;CLIP1;PSRC1;KATNAL1;KIF2A;INCENP;KIFC1;MAP1B;MAP7D1;ARHGEF2;KIF20B;SHMT2;NEDD9;TTK;IQGAP1;HMMR;SKA1;CAMSAP1;AURKB;AURKA;NUAK1;RACGAP1;DPP9;KIF3C;FAM83D;CBX1;TBCD;FHDC1;DNAJA1;CYLD;TPX2;CENPE;CENPF;FER;KIF18B;APC;SARM1
nuclear lumen (GO:0031981)	113/745	2.79615e-08	6.22144e-07	0	0	1.84873	32.154	JPT1;POP1;RRP1;HJURP;MKI67;PWP1;CDC14A;SMC2;RPS6KA3;RPS6KA6;HABP4;MAGI1;ZFP69B;ARID5A;CASK;VRK1;PIMREG;FBXO11;TRAIP;FANCD2;GRWD1;MRTO4;SBDS;KIF20B;TP53;ATF3;ZCCHC8;SLBP;BLM;MEAF6;PRKDC;DHX9;CDCA8;PKMYT1;RPF2;S100A16;ERI1;PODXL;FIGNL1;S100A13;UTP20;ZNF300;PLK4;PLK3;JUN;CBX5;HMGA2;NUP153;CDC6;FANCG;POLA1;DIAPH2;CDK4;UBE2T;INTS4;SPATS2L;NF2;NOL11;FEN1;MCM7;CDCA7L;PAK1IP1;HMGB2;MCM10;CTCF;FMN2;LDB2;G…
actin filament (GO:0005884)	22/72	2.07583e-07	4.34703e-06	0	0	4.46124	68.6484	GAS2L3;ANXA1;DBNL;TPM3;TPM1;MYO5A;MYO9B;IQGAP1;CORO1A;PAK1;MYO1B;CTTN;PSTPIP2;PALLD;MYO6;RAC2;PLS3;RAC1;TEK;EZR;GAS2L1;DBN1
chromosome (GO:0005694)	35/160	7.05118e-07	1.39457e-05	0	0	2.84793	40.3406	BLM;CDCA2;RIF1;CDCA5;RRP1;HMGB2;NCAPG;BRCA1;CTCF;MKI67;SMC3;RPF2;SMC2;RAD51AP1;RECQL4;FIGNL1;PPP1R7;EXOSC8;CHAMP1;TOPBP1;SMARCE1;JUN;PBRM1;HMGA2;ESCO2;ETV4;BOP1;CENPE;STAG1;RAD51;FANCD2;INCENP;INTS7;TRIP13;RHNO1
nuclear chromosome (GO:0000228)	23/83	7.7591e-07	1.45356e-05	0	0	3.88672	54.6831	GINS1;SMARCE1;GINS2;PBRM1;BLM;JUN;MCM7;SUV39H1;GINS3;ACTL6A;GINS4;HMGA2;SMC2;RAD51;FIGNL1;CHEK1;MCM3;ANP32E;MCM4;MCM5;RGS12;MCM6;MCM2
nucleolus (GO:0005730)	106/733	8.16606e-07	1.45356e-05	0	0	1.74136	24.4105	JPT1;POP1;RRP1;HJURP;MKI67;PWP1;CDC14A;SMC2;RPS6KA3;RPS6KA6;HABP4;MAGI1;ZFP69B;ARID5A;CASK;VRK1;PIMREG;FBXO11;TRAIP;FANCD2;GRWD1;MRTO4;SBDS;KIF20B;TP53;ATF3;ZCCHC8;SLBP;BLM;MEAF6;PRKDC;DHX9;CDCA8;PKMYT1;RPF2;S100A16;ERI1;PODXL;S100A13;UTP20;ZNF300;PLK4;PLK3;CBX5;NUP153;CDC6;FANCG;POLA1;DIAPH2;CDK4;UBE2T;INTS4;SPATS2L;NF2;NOL11;FEN1;MCM7;CDCA7L;PAK1IP1;HMGB2;MCM10;CTCF;FMN2;LDB2;GLI3;WDR43;SMG6;SY…
adherens junction (GO:0005912)	30/132	1.86336e-06	3.15884e-05	0	0	2.98692	39.4068	NOTCH1;BMPR2;CDCA3;LIMD1;PVR;CNN3;CYTH3;SDCBP;ARVCF;CCDC85C;HMCN1;PDLIM5;PDLIM4;S100A11;PDLIM7;MAGI1;ANXA1;SHROOM3;FRMD4A;WTIP;AFDN;MYO1E;KRT18;APC;PARD3;ZYX;CDC42EP1;AJUBA;JCAD;VCL
alpha DNA polymerase:primase complex (GO:0005658)	5/5	6.05661e-06	9.80069e-05	0	0	90945	1.09265e+06	POLA1;PRIM2;POLA2;PRIM1;MCM3
cell-cell contact zone (GO:0044291)	15/47	9.77601e-06	0.000151316	0	0	4.73892	54.6661	DSP;AHNAK;AKAP6;ANK2;ATP1B1;FGFRL1;SLC8A1;GJC1;FLCN;AFDN;PAK1;RAP2B;VCL;YWHAH;TJP2
vesicle (GO:0031982)	41/226	1.28596e-05	0.00019075	0	0	2.25428	25.3864	RAB3B;RIPOR1;SERPINE2;AHNAK;COL12A1;CLTC;VPS26A;CORO1C;LFNG;SDCBP;MYO6;RAB29;EPS8L2;LZTS2;CLIC1;GBP1;APPL2;ANXA1;RIPK2;ANXA4;MYO7B;MYO5A;MSN;ATP1B1;YWHAZ;MYO19;MYO1D;MYO1E;MYO1B;PKM;GIPC1;CD9;RIN3;ARHGEF2;EZR;CALM1;CALM2;PPIA;VCL;HSPA1A;PICALM
condensed chromosome (GO:0000793)	16/54	1.44304e-05	0.000205489	0	0	4.25767	47.4568	RIF1;SUV39H1;HMGB2;NCAPG;CTCF;MKI67;AURKB;SMC2;CENPE;RAD51;FANCD2;INCENP;CHEK1;CHAMP1;RGS12;NCAPD3
caveola (GO:0005901)	17/60	1.51647e-05	0.00020764	0	0	3.99889	44.3738	BMPR2;CAVIN1;CAV2;CAV1;F2R;MYOF;ATP2B4;EMP2;AKAP6;TGFBR2;CORO1C;DLC1;KCNMA1;MAPK1;BVES;PLPP2;BMPR1A
plasma membrane raft (GO:0044853)	20/82	3.1768e-05	0.000418868	0	0	3.26489	33.8146	BMPR2;SELPLG;KCND2;CAVIN1;CAV2;CAV1;F2R;MYOF;ATP2B4;EMP2;AKAP6;TGFBR2;DLC1;KCNMA1;ORAI1;MAPK1;EZR;BVES;PLPP2;BMPR1A
nuclear membrane (GO:0031965)	37/204	3.34857e-05	0.000425747	0	0	2.25079	23.193	JPT1;NUP205;NUP107;RIF1;NRM;ITPR3;TMEM97;PRICKLE1;SYNE3;SYNE2;LMNB1;SYNE1;SDCBP;BRIP1;PAK1;TMEM201;XPO1;MYO6;LMNA;NUP62;SPIN1;KPNA4;LBR;NDC1;OSBPL6;SMAD3;NUP155;ANXA4;OSBPL3;PHF11;NUP153;TMX4;DPY19L2;CDK4;NUP35;DHCR7;KPNB1
early endosome (GO:0005769)	43/266	0.000134774	0.00165447	0	0	1.95944	17.4624	GRIA1;NRP1;WASHC5;VAC14;HTT;VPS26A;TRAK1;RAB22A;CLN6;EEA1;RUSC1;GPER1;MICALL1;KDR;RAB29;MAPK1;VPS35;EPHB1;PDLIM4;ATP9A;RAB11FIP5;SNX6;PLEKHJ1;BOK;ANXA1;OSBPL6;DTX3L;PPP1R21;CAV1;F2R;MYO5A;EHD1;RAB32;MYO1B;EHD4;RABEP1;RAPGEF1;F2RL1;RIN3;NF2;ATP6V0D2;PLPP2;PICALM
lipid droplet (GO:0005811)	17/77	0.000437068	0.00518653	0	0	2.86318	22.1479	HSD3B7;SET;ABHD4;CAV1;PLA2G4C;G0S2;ACSL4;LSS;CLDN11;EHD1;NSDHL;SCCPDH;IRAK1;ZW10;RBP1;LPCAT2;PNPLA3
endocytic vesicle (GO:0030139)	30/189	0.00173924	0.0199732	0	0	1.9101	12.1374	GRIA1;RALA;ITGB5;CLTC;CAMK2A;CLTB;CLTA;CORO1A;RAB22A;DPP4;HSPH1;MYO6;SRGAP2;RAB11FIP5;HSP90AA1;WNT5B;CAV1;ANXA11;MTSS1;RAB32;EHD1;MYO1E;EHD4;RABEP1;CD9;RIN3;RAB7B;PICALM;ARF6;HBEGF
sarcolemma (GO:0042383)	12/52	0.00196767	0.0218903	0	0	3.02651	18.8579	AHNAK;CAV2;CAV1;AHNAK2;ANK2;FLNC;ATP1B1;SYNC;BVES;SLC8A1;VCL;PLEC
cortical actin cytoskeleton (GO:0030864)	10/42	0.00358578	0.0385897	0	0	3.15051	17.7398	LASP1;DBNL;WDR1;CTTN;DLC1;CAPN2;MYADM;SHROOM3;CORO1A;DBN1
tight junction (GO:0070160)	16/85	0.00368553	0.0385897	0	0	2.3408	13.1163	DDX58;TBCD;FRMD4A;SIPA1L3;CLDN11;CYTH3;AFDN;RAP2B;APC;PARD3;AMOTL1;ECT2;BVES;CYTH1;EPHA2;TJP2
mitotic spindle microtubule (GO:1990498)	5/13	0.00419072	0.041995	0	0	6.29187	34.4473	HAUS8;CLTC;HAUS6;HAUS5;HAUS2
cyclin-dependent protein kinase holoenzyme complex (GO:0000307)	8/30	0.00424668	0.041995	0	0	3.66399	20.0113	CCNJ;CCND1;CCNE2;CDK4;CCNG2;CCNF;CDK2;CDK1
microvillus (GO:0005902)	12/57	0.00442438	0.0425697	0	0	2.68949	14.5787	MYO1D;SLC7A5;MYO1E;MYO1B;PODXL;MYO6;MYO7B;MSN;TEK;EZR;CD44;SLC27A4
serine/threonine protein kinase complex (GO:1902554)	9/37	0.0048306	0.0452551	0	0	3.23944	17.2752	ACVR1;CCNJ;CCND1;CCNE2;CDK4;CCNG2;CCNF;CDK2;CDK1
intercalated disc (GO:0014704)	8/31	0.00527727	0.047762	0	0	3.5045	18.3788	GJC1;DSP;PAK1;AKAP6;ANK2;ATP1B1;SLC8A1;YWHAH
vesicle membrane (GO:0012506)	14/73	0.00536652	0.047762	0	0	2.39401	12.5149	RIPOR1;RALA;ANXA4;AHNAK2;HTT;ITPR3;FMN2;GPER1;GIPC1;AP1S2;KIF1B;SNX9;GBP1;AP1M2
pericentric heterochromatin (GO:0005721)	5/14	0.00603773	0.052139	0	0	5.59247	28.576	HELLS;CBX5;UHRF2;INCENP;NCAPD3
bleb (GO:0032059)	3/5	0.00644415	0.052139	0	0	15.0888	76.1166	PANX1;ANLN;TPM1
external side of apical plasma membrane (GO:0098591)	3/5	0.00644415	0.052139	0	0	15.0888	76.1166	ABCC4;SLC7A5;SLC38A1
sorting endosome (GO:0097443)	3/5	0.00644415	0.052139	0	0	15.0888	76.1166	NRP1;ARHGAP1;KDR
recycling endosome (GO:0055037)	22/145	0.0112236	0.088791	0	0	1.80621	8.10943	GRIA1;MCTP1;FZD7;MYO5A;EHD1;EHD4;TUBA1A;FCHSD2;RAP2B;RAB15;GPER1;MICALL1;RAB29;RAC1;PDLIM4;OPTN;ATP9A;RAN;PLEKHJ1;RAB11FIP5;BOK;ARF6
membrane raft (GO:0045121)	24/163	0.011956	0.0910667	0	0	1.74401	7.7199	SELPLG;KCND2;AHNAK;CAVIN1;CAV2;CAV1;ATP2B4;CBLB;EMP2;CBL;SULF1;CLN6;TGFBR2;SDCBP;RAP2B;DLC1;CAPN2;KDR;MYADM;ORAI1;TEK;EZR;PAG1;S100A10
uniplex complex (GO:1990246)	3/6	0.0120228	0.0910667	0	0	10.0586	44.4687	MCUB;MICU2;MICU1
npBAF complex (GO:0071564)	4/11	0.0131512	0.0975381	0	0	5.7497	24.9034	SMARCE1;SMARCC1;ACTL6A;ARID1A
cortical cytoskeleton (GO:0030863)	11/58	0.0138908	0.0989025	0	0	2.35889	10.0879	LASP1;DBNL;WDR1;CTTN;DLC1;CAPN2;MYADM;SHROOM3;EZR;CORO1A;DBN1
recycling endosome membrane (GO:0055038)	11/58	0.0138908	0.0989025	0	0	2.35889	10.0879	GRIA1;EHD1;RAP2B;EHD4;FZD7;MICALL1;RAC1;OPTN;ATP9A;BOK;ARF6
preribosome, large subunit precursor (GO:0030687)	6/23	0.0143439	0.100126	0	0	3.55327	15.0816	BOP1;NIP7;MAK16;RRP1;MRTO4;RRP15
platelet alpha granule membrane (GO:0031092)	5/17	0.0148461	0.101639	0	0	4.19366	17.6554	PCDH7;CD109;CD9;PHACTR2;LHFPL2
actin-based cell projection (GO:0098858)	14/83	0.0164837	0.110721	0	0	2.04592	8.39929	MYO7B;MSN;MYO1D;MYO1E;MYO1B;TUBB3;PODXL;SPATA13;MYO6;TEK;EZR;UTRN;CD44;SLC27A4
clathrin vesicle coat (GO:0030125)	4/12	0.0183343	0.118673	0	0	5.03071	20.1177	NECAP2;CLTB;CLTA;NCALD
filopodium membrane (GO:0031527)	4/12	0.0183343	0.118673	0	0	5.03071	20.1177	ITGA3;UTRN;SYNE2;ARF6
kinetochore microtubule (GO:0005828)	3/7	0.0196342	0.120513	0	0	7.54356	29.6498	CENPE;ZW10;KNTC1
macropinosome (GO:0044354)	3/7	0.0196342	0.120513	0	0	7.54356	29.6498	CLIP1;MMP14;APPL2
pinosome (GO:0044352)	3/7	0.0196342	0.120513	0	0	7.54356	29.6498	CLIP1;MMP14;APPL2
bicellular tight junction (GO:0005923)	13/78	0.0223291	0.134731	0	0	2.01602	7.66463	DDX58;TBCD;FRMD4A;CLDN11;CYTH3;RAP2B;APC;PARD3;AMOTL1;ECT2;BVES;CYTH1;TJP2
synaptic membrane (GO:0097060)	6/26	0.0259203	0.153794	0	0	3.01978	11.0304	GRIA1;GRIN2A;ITGA3;GPER1;HIP1R;ADAM10
ficolin-1-rich granule (GO:0101002)	25/184	0.0264108	0.154135	0	0	1.58729	5.76819	LGALS3;PNP;PSMD2;SIRPA;MAPK1;CAPN1;RAC1;ATG7;DSP;HSPA8;HSP90AA1;DBNL;IDH1;NBEAL2;AMPD3;DYNLL1;DERA;DYNC1LI1;DIAPH1;PKM;PSMC3;PPIA;KPNB1;VCL;HSPA1A
apical junction complex (GO:0043296)	15/98	0.0301383	0.173052	0	0	1.82192	6.38029	DDX58;TBCD;SHROOM3;FRMD4A;CLDN11;CYTH3;RAP2B;CCDC85C;APC;PARD3;AMOTL1;ECT2;BVES;CYTH1;TJP2
nBAF complex (GO:0071565)	4/14	0.0320534	0.181127	0	0	4.02413	13.8444	SMARCE1;SMARCC1;DPF3;ARID1A
filopodium (GO:0030175)	10/58	0.0341176	0.189779	0	0	2.09849	7.08857	MYO1B;TUBB3;ITGA3;PODXL;SPATA13;MSN;EZR;UTRN;SYNE2;ARF6
clathrin coat (GO:0030118)	4/15	0.0406584	0.221588	0	0	3.6581	11.7152	NECAP2;CLTC;CLTB;CLTA
pseudopodium (GO:0031143)	3/9	0.0410808	0.221588	0	0	5.02848	16.052	CAPN2;F2RL1;MSN
endosome membrane (GO:0010008)	39/325	0.0426305	0.226514	0	0	1.37772	4.34696	GRIA1;VAC14;STEAP3;PLEKHF1;CLTC;ARHGAP1;CLTA;VPS26A;ANTXR2;RHOBTB1;CORO1C;IRAK1;KIF13A;MICALL1;VPS35;RAC1;EPHB1;APPL2;ATP9A;SNX6;BOK;ANXA1;OSBPL6;FZD7;CAV1;VPS37C;IRAK4;VPS37B;EHD1;DCSTAMP;MYO1B;EHD4;RAP2B;RABEP1;RAB15;RAB7B;ATP6V0D2;OPTN;ARF6
calcium channel complex (GO:0034704)	8/45	0.0468998	0.245534	0	0	2.17679	6.66042	CACNB3;MCUB;ORAI1;AKAP6;MICU2;CALM1;MICU1;CALM2
ficolin-1-rich granule lumen (GO:1904813)	17/123	0.0517676	0.267091	0	0	1.61656	4.78661	HSPA8;HSP90AA1;DBNL;IDH1;AMPD3;DERA;PNP;PKM;PSMC3;PSMD2;MAPK1;CAPN1;PPIA;ATG7;KPNB1;VCL;HSPA1A
cytoplasmic vesicle membrane (GO:0030659)	44/380	0.0541447	0.274906	0	0	1.32309	3.85824	GRIA1;VAC14;STEAP3;RALA;PLEKHF1;CAMK2A;ARHGAP1;HTT;VPS26A;ITPR3;IQGAP1;FMN2;ANTXR2;RHOBTB1;CORO1C;LGALS3;IRAK1;ADGRE5;GPER1;KIF13A;AP1S2;VPS35;SNX9;KIF1B;RAC1;APPL2;AP1M2;WNT5B;CAV1;AHNAK2;VPS37C;ZDHHC13;IRAK4;VPS37B;EHD1;DYNC1LI1;DCSTAMP;DIAPH1;MYO1B;RAB15;CD9;ATP6V0D2;CD44;HBEGF
condensed chromosome, centromeric region (GO:0000779)	3/10	0.0548268	0.274906	0	0	4.30989	12.5141	CENPE;NCAPD3;AURKB
clathrin-coated vesicle (GO:0030136)	12/80	0.055713	0.275314	0	0	1.77756	5.13277	MYO1E;SNX18;HIP1;CLTC;MYO6;CLTB;HIP1R;CLTA;SNX9;RAB27B;AP1M2;PICALM
Golgi stack (GO:0005795)	6/31	0.0564548	0.275314	0	0	2.41516	6.94192	PLK3;RAB30;LPCAT2;MGAT4B;RAB27B;VRK1
extracellular membrane-bounded organelle (GO:0065010)	9/56	0.0631316	0.292118	0	0	1.92786	5.32577	LFNG;SDCBP;PKM;SERPINE2;CLTC;COL12A1;CD9;ATP1B1;VCL
cation channel complex (GO:0034703)	11/73	0.0633829	0.292118	0	0	1.78671	4.92875	GRIA1;OLFM2;GRIN2A;MCUB;ORAI1;AKAP6;MICU2;MICU1;CALM1;CALM2;CNIH3
phagocytic vesicle (GO:0045335)	14/100	0.0665937	0.292118	0	0	1.63996	4.44288	ITGB5;ANXA3;TAP2;ANXA11;CORO1A;SYT7;RAB22A;RAB32;RAC2;SRGAP2;RAB7B;ATP6V0D2;APPL2;RAB11FIP5
apicolateral plasma membrane (GO:0016327)	2/5	0.0681061	0.292118	0	0	6.70205	18.0063	NEDD4;MPDZ
CD95 death-inducing signaling complex (GO:0031265)	2/5	0.0681061	0.292118	0	0	6.70205	18.0063	FAF1;FADD
early endosome lumen (GO:0031905)	2/5	0.0681061	0.292118	0	0	6.70205	18.0063	RAB32;PDLIM4
filtration diaphragm (GO:0036056)	2/5	0.0681061	0.292118	0	0	6.70205	18.0063	PODXL;IQGAP1
NatA complex (GO:0031415)	2/5	0.0681061	0.292118	0	0	6.70205	18.0063	NAA50;NAA15
slit diaphragm (GO:0036057)	2/5	0.0681061	0.292118	0	0	6.70205	18.0063	PODXL;IQGAP1
spermatoproteasome complex (GO:1990111)	2/5	0.0681061	0.292118	0	0	6.70205	18.0063	PSME4;PSMB10
dendrite (GO:0030425)	32/270	0.0700797	0.295083	0	0	1.35671	3.60629	CHRM2;GRIA1;HTR2B;HTT;TRAK1;SLC8A1;CALB2;RBM3;PAK1;HRH1;HTR7;TUBB3;GPER1;CAPN2;SACS;HOMER3;KIF1B;DIP2B;HSPA8;DBNL;CDKL5;HIP1R;ZNF804A;ZWINT;MYO1D;MAP1B;SARM1;RIN3;RGS12;CNIH3;DBN1;SHANK1
platelet dense tubular network (GO:0031094)	3/11	0.0704551	0.295083	0	0	3.77095	10.0035	EHD1;F2R;ITPR3
intermediate filament (GO:0005882)	8/50	0.0787571	0.326018	0	0	1.91712	4.87215	DSP;CLIP1;KRT18;GPER1;SLC1A4;VIM;NES;PLEC
extracellular vesicle (GO:1903561)	9/59	0.0824783	0.337497	0	0	1.81189	4.52106	LFNG;SDCBP;PKM;SERPINE2;CLTC;COL12A1;CD9;ATP1B1;VCL
Cul2-RING ubiquitin ligase complex (GO:0031462)	4/19	0.0866951	0.34678	0	0	2.68201	6.55849	CUL2;FEM1C;ZSWIM4;ZSWIM5
SWI/SNF complex (GO:0016514)	4/19	0.0866951	0.34678	0	0	2.68201	6.55849	SMARCE1;SMARCC1;ACTL6A;ARID1A
basolateral plasma membrane (GO:0016323)	19/151	0.0889791	0.351962	0	0	1.4504	3.50903	SLC23A2;ABCC4;SLC38A1;NDRG4;PDGFB;ANK2;SLC3A2;SLC4A2;ATP2B1;SLC4A4;ANK1;MYO1D;SLC7A5;DLG3;SLC6A9;TEK;EZR;SLC29A1;CD44
cytoplasmic vesicle lumen (GO:0060205)	15/115	0.0957853	0.36805	0	0	1.51077	3.54374	HSPA8;HSP90AA1;DBNL;ROCK1;IDH1;AMPD3;DERA;PNP;PKM;PSMC3;PSMD2;PPIA;ATG7;VCL;S100A11
myosin filament (GO:0032982)	2/6	0.0961478	0.36805	0	0	5.02626	11.7708	MYH9;MYH10
platelet dense granule membrane (GO:0031088)	2/6	0.0961478	0.36805	0	0	5.02626	11.7708	ABCC4;RAB27B
condensed nuclear chromosome (GO:0000794)	4/20	0.100956	0.382345	0	0	2.51425	5.76534	RAD51;SUV39H1;CHEK1;RGS12
beta-catenin-TCF complex (GO:1990907)	3/13	0.106791	0.391935	0	0	3.01643	6.74738	TLE4;TCF7L1;TCF7
podosome (GO:0002102)	3/13	0.106791	0.391935	0	0	3.01643	6.74738	DBNL;SH3PXD2B;LPXN
RISC complex (GO:0016442)	3/13	0.106791	0.391935	0	0	3.01643	6.74738	DHX9;XPO5;LIMD1
platelet alpha granule (GO:0031091)	12/90	0.112116	0.407278	0	0	1.54881	3.38914	TGFB2;SCCPDH;SERPINE2;CD109;PCDH7;PDGFB;PHACTR2;VEGFC;CD9;LHFPL2;GTPBP2;THBS1
astral microtubule (GO:0000235)	2/7	0.126753	0.4558	0	0	4.02078	8.30498	KIF18B;FAM161A
exocytic vesicle (GO:0070382)	5/30	0.129984	0.462745	0	0	2.01152	4.10418	DPYSL3;RAB3IL1;SYTL5;SYT7;PICALM
intermediate filament cytoskeleton (GO:0045111)	11/84	0.136318	0.480486	0	0	1.51656	3.02215	DSP;CLIP1;MMP14;DTNA;KRT18;SLC1A4;VIM;DDX60;NES;SYNE2;PLEC
ionotropic glutamate receptor complex (GO:0008328)	5/32	0.158892	0.534769	0	0	1.86231	3.42578	GRIA1;GRIN2A;OLFM2;GRIK2;CNIH3
death-inducing signaling complex (GO:0031264)	2/8	0.159229	0.534769	0	0	3.35047	6.1562	FAF1;FADD
dendritic spine membrane (GO:0032591)	2/8	0.159229	0.534769	0	0	3.35047	6.1562	GRIA1;GPER1
ESC/E(Z) complex (GO:0035098)	2/8	0.159229	0.534769	0	0	3.35047	6.1562	HDAC2;EZH2
extrinsic component of external side of plasma membrane (GO:0031232)	2/8	0.159229	0.534769	0	0	3.35047	6.1562	ANXA1;SERPINE2
pigment granule (GO:0048770)	4/24	0.167304	0.556638	0	0	2.01096	3.59547	RAB32;RAB29;MYO5A;RAB27B
nuclear outer membrane (GO:0005640)	3/16	0.171502	0.565322	0	0	2.31995	4.09043	ITPR3;DHCR7;SYNE3
ficolin-1-rich granule membrane (GO:0101003)	8/61	0.184163	0.6001	0	0	1.51831	2.56888	DSP;LGALS3;DYNC1LI1;DIAPH1;SIRPA;NBEAL2;RAC1;DYNLL1
P-body (GO:0000932)	10/80	0.185424	0.6001	0	0	1.43722	2.42187	MEX3B;MEX3A;PAN3;PSMC3;LIMD1;WTIP;AJUBA;PATL1;SYNE1;APOBEC3B
trans-Golgi network (GO:0005802)	26/239	0.188675	0.602656	0	0	1.22927	2.05009	USP6NL;CLTC;CLTA;BICD1;CNST;HTR7;GPER1;KIF13A;MICALL1;AP1S2;RAB29;RGS20;SNX9;CHAC1;RAC1;AP1M2;ATP9A;PLEKHJ1;BOK;ATP8B1;RAB32;RAB30;MYO1B;RAB7B;OPTN;CHST3
insulin-responsive compartment (GO:0032593)	2/9	0.192985	0.602656	0	0	2.87167	4.72431	RAB15;MYO5A
junctional sarcoplasmic reticulum membrane (GO:0014701)	2/9	0.192985	0.602656	0	0	2.87167	4.72431	JPH2;AKAP6
platelet dense tubular network membrane (GO:0031095)	2/9	0.192985	0.602656	0	0	2.87167	4.72431	EHD1;ITPR3
aggresome (GO:0016235)	5/35	0.206506	0.639271	0	0	1.6758	2.64345	POLD1;EDEM1;HSPB7;CABIN1;HSPA1A
organelle outer membrane (GO:0031968)	16/142	0.214261	0.657561	0	0	1.27784	1.96858	AGPAT5;TOMM34;ACSL4;ITPR3;SYNE3;BPHL;MYO19;HK2;RAB32;PMAIP1;BMF;KRAS;DHCR7;RAB11FIP5;BCL2L1;BOK
secretory granule lumen (GO:0034774)	33/316	0.218032	0.661295	0	0	1.17434	1.78866	ROCK1;PDGFB;THBS1;CNN2;SDCBP;PNP;PSMD2;MAPK1;ATG7;S100A11;VAT1;CAP1;CCT2;HSPA8;TGFB2;HSP90AA1;DBNL;TUBB;IDH1;PRKCD;VEGFC;AMPD3;GTPBP2;CPPED1;DERA;SCCPDH;PKM;PSMC3;PADI2;DOCK2;PPIA;KPNB1;VCL
sarcoplasmic reticulum (GO:0016529)	6/45	0.219193	0.661295	0	0	1.54698	2.34802	FKBP1A;JPH2;AKAP6;ITPR3;THBS1;SYNE2
apical dendrite (GO:0097440)	2/10	0.227525	0.680663	0	0	2.51258	3.71986	MYO1D;MAP1B
cytoplasmic dynein complex (GO:0005868)	3/19	0.244303	0.71457	0	0	1.88464	2.65612	DYNC1LI1;DYNLT3;DYNLL1
melanosome (GO:0042470)	4/28	0.244881	0.71457	0	0	1.67543	2.3573	RAB32;RAB29;MYO5A;RAB27B
nuclear inner membrane (GO:0005637)	4/28	0.244881	0.71457	0	0	1.67543	2.3573	TMX4;SMAD3;DPY19L2;LBR
lytic vacuole (GO:0000323)	23/219	0.257498	0.724224	0	0	1.18089	1.60216	HSPA8;ACE;PLEKHF1;DTX3L;CLTC;MYO5A;TMEM192;VPS26A;TMEM97;BCL10;SYT7;BBC3;PLA2G15;MFHAS1;FLCN;FYCO1;RRAGC;PIP4K2A;EPG5;VPS35;OCIAD2;RAB7B;RNF152
neuromuscular junction (GO:0031594)	5/38	0.258081	0.724224	0	0	1.52321	2.06316	UNC13B;FCHSD2;SERPINE2;F2R;SYNC
early endosome membrane (GO:0031901)	11/97	0.261369	0.724224	0	0	1.28639	1.7261	GRIA1;EHD1;VAC14;OSBPL6;ANXA1;RABEP1;CAV1;EPHB1;ATP9A;SNX6;BOK
cell cortex region (GO:0099738)	2/11	0.26243	0.724224	0	0	2.23328	2.98762	ANLN;EPB41L2
dendrite cytoplasm (GO:0032839)	2/11	0.26243	0.724224	0	0	2.23328	2.98762	CDKL5;HIP1R
microvillus membrane (GO:0031528)	2/11	0.26243	0.724224	0	0	2.23328	2.98762	SLC7A5;PODXL
nuclear inclusion body (GO:0042405)	2/11	0.26243	0.724224	0	0	2.23328	2.98762	NUP153;RAD18
secretory vesicle (GO:0099503)	4/29	0.26542	0.726842	0	0	1.60832	2.13335	DPYSL3;SYTL5;BICD1;SYT7
AMPA glutamate receptor complex (GO:0032281)	3/20	0.2696	0.732652	0	0	1.77369	2.32498	GRIA1;OLFM2;CNIH3
secretory granule membrane (GO:0030667)	28/274	0.277936	0.749584	0	0	1.14542	1.46656	BRI3;ITPR3;IQGAP1;LGALS3;STK10;GLIPR1;ADGRE5;PLAU;SIRPA;PHACTR2;RAC1;DSP;ABCC4;PCDH7;PLAUR;ADAM10;NBEAL2;RAB27B;LHFPL2;DYNLL1;DYNC1LI1;DIAPH1;TSPAN14;RAP2B;CD109;CD9;CYSTM1;CD44
early phagosome (GO:0032009)	2/12	0.29735	0.784122	0	0	2.00984	2.43763	APPL2;SYT7
intrinsic component of mitochondrial membrane (GO:0098573)	2/12	0.29735	0.784122	0	0	2.00984	2.43763	ABCB10;MICU1
neuron projection cytoplasm (GO:0120111)	2/12	0.29735	0.784122	0	0	2.00984	2.43763	CDKL5;HIP1R
neuron projection (GO:0043005)	54/556	0.312891	0.819037	0	0	1.08286	1.25818	CHRM2;NRP1;TENM3;TENM4;DOCK7;HTR2B;STMN3;KIF17;SLC8A1;CALB2;RBM3;HTR7;TUBB3;GPER1;STMN1;SCN9A;CAPN2;SACS;HOMER3;KIF1B;DIP2B;EPHB1;SEMA6A;DBNL;ANK2;ANK1;CLDN11;PALLD;MAP1B;RIN3;DBN1;ATF4;EPHA2;SHANK1;GRIA1;CAMK2A;CHRNA9;HTT;NEXN;IQGAP1;TRAK1;CACNA1H;PAK1;HRH1;NCAM1;HSPA8;TGFB2;MYO5A;ZWINT;MYO1D;SARM1;RGS12;CPEB2;CNIH3
tertiary granule (GO:0070820)	17/164	0.315681	0.820311	0	0	1.16304	1.34101	DSP;DBNL;IDH1;ADAM10;NBEAL2;DYNLL1;CNN2;LGALS3;DYNC1LI1;DIAPH1;TSPAN14;RAP2B;PLAU;SIRPA;CYSTM1;RAC1;PRSS3
90S preribosome (GO:0030686)	2/13	0.331997	0.850294	0	0	1.82703	2.01453	SRFBP1;UTP20
spanning component of plasma membrane (GO:0044214)	2/13	0.331997	0.850294	0	0	1.82703	2.01453	BMPR2;SLC4A4
tertiary granule membrane (GO:0070821)	8/73	0.340368	0.865506	0	0	1.23719	1.33335	TSPAN14;RAP2B;PLAU;SIRPA;ADAM10;NBEAL2;CYSTM1;DYNLL1
mitochondrial outer membrane (GO:0005741)	13/126	0.353234	0.867909	0	0	1.15658	1.20357	AGPAT5;TOMM34;ACSL4;BPHL;MYO19;HK2;RAB32;PMAIP1;BMF;KRAS;RAB11FIP5;BCL2L1;BOK
clathrin-coated endocytic vesicle (GO:0045334)	9/85	0.362928	0.867909	0	0	1.19032	1.20645	CHRM2;MYO1E;CLTC;MYO6;CLTB;CLTA;CD9;HBEGF;PICALM
Cul4B-RING E3 ubiquitin ligase complex (GO:0031465)	1/5	0.377882	0.867909	0	0	2.51174	2.44436	DTL
cyclin A2-CDK2 complex (GO:0097124)	1/5	0.377882	0.867909	0	0	2.51174	2.44436	CDK2
deuterosome (GO:0098536)	1/5	0.377882	0.867909	0	0	2.51174	2.44436	PLK4
endoplasmic reticulum tubular network membrane (GO:0098826)	1/5	0.377882	0.867909	0	0	2.51174	2.44436	RTN4
flotillin complex (GO:0016600)	1/5	0.377882	0.867909	0	0	2.51174	2.44436	CORO1C
intrinsic component of presynaptic membrane (GO:0098889)	1/5	0.377882	0.867909	0	0	2.51174	2.44436	ATP2B1
meiotic spindle (GO:0072687)	1/5	0.377882	0.867909	0	0	2.51174	2.44436	FBXO5
neurofibrillary tangle (GO:0097418)	1/5	0.377882	0.867909	0	0	2.51174	2.44436	PICALM
PAM complex, Tim23 associated import motor (GO:0001405)	1/5	0.377882	0.867909	0	0	2.51174	2.44436	GRPEL2
PCAF complex (GO:0000125)	1/5	0.377882	0.867909	0	0	2.51174	2.44436	KAT2B
rDNA heterochromatin (GO:0033553)	1/5	0.377882	0.867909	0	0	2.51174	2.44436	SUV39H1
ribose phosphate diphosphokinase complex (GO:0002189)	1/5	0.377882	0.867909	0	0	2.51174	2.44436	PRPS1
tRNA methyltransferase complex (GO:0043527)	1/5	0.377882	0.867909	0	0	2.51174	2.44436	WDR4
phagocytic vesicle membrane (GO:0030670)	5/45	0.386324	0.878066	0	0	1.25616	1.19471	ANXA3;RAC2;TAP2;ATP6V0D2;APPL2
axon (GO:0030424)	20/204	0.388724	0.878066	0	0	1.09272	1.0325	NRP1;TGFB2;SEMA6A;DOCK7;HTT;NEXN;IQGAP1;SLC8A1;CLDN11;MYO1D;PAK1;TUBB3;PALLD;MAP1B;GPER1;SCN9A;SACS;RIN3;KIF1B;DIP2B
endolysosome (GO:0036019)	3/25	0.397589	0.878066	0	0	1.3702	1.26378	CLTC;PRKCD;CLTA
excitatory synapse (GO:0060076)	3/25	0.397589	0.878066	0	0	1.3702	1.26378	ITGA3;PALLD;SHANK1
sodium channel complex (GO:0034706)	3/25	0.397589	0.878066	0	0	1.3702	1.26378	SCN9A;GRIK2;CACNA1H
keratin filament (GO:0045095)	2/15	0.399569	0.878066	0	0	1.54578	1.41805	KRT18;GPER1
PRC1 complex (GO:0035102)	2/15	0.399569	0.878066	0	0	1.54578	1.41805	CBX2;RNF2
trans-Golgi network membrane (GO:0032588)	10/99	0.407536	0.885548	0	0	1.12921	1.01361	USP6NL;MYO1B;HTR7;CLTC;KIF13A;AP1S2;CLTA;AP1M2;ATP9A;BOK
collagen-containing extracellular matrix (GO:0062023)	36/380	0.413078	0.885548	0	0	1.05211	0.930192	SEMA7A;SERPINE2;COL13A1;TGFB1I1;COL12A1;SDC3;PDGFB;TNC;THBS1;HAPLN1;COCH;LGALS3;NCAM1;HMCN1;S100A10;SCARA3;TGFB2;ANXA1;COL27A1;WNT5B;ATRNL1;ANXA4;ANXA11;CASK;SULF1;SERPINB8;INHBE;ADAM19;GREM1;PKM;COL5A3;ANGPTL2;COL21A1;CSPG4;MXRA5;MEGF9
intrinsic component of endoplasmic reticulum membrane (GO:0031227)	12/121	0.415151	0.885548	0	0	1.10643	0.972671	ELOVL1;DCSTAMP;ANKLE2;SGPL1;SLC37A2;SCD;EDEM1;TAP2;ELOVL6;DHCR7;ESYT1;RTN4
azurophil granule lumen (GO:0035578)	9/90	0.429239	0.885548	0	0	1.11654	0.944302	CAP1;VAT1;CCT2;SDCBP;TUBB;PRKCD;PADI2;MAPK1;CPPED1
box C/D RNP complex (GO:0031428)	1/6	0.434229	0.885548	0	0	2.00928	1.67611	NOP56
cortical granule (GO:0060473)	1/6	0.434229	0.885548	0	0	2.00928	1.67611	MYH9
nuclear envelope lumen (GO:0005641)	1/6	0.434229	0.885548	0	0	2.00928	1.67611	TUBB
nuclear stress granule (GO:0097165)	1/6	0.434229	0.885548	0	0	2.00928	1.67611	DHX9
phosphatidylinositol 3-kinase complex, class III (GO:0035032)	1/6	0.434229	0.885548	0	0	2.00928	1.67611	VAC14
shelterin complex (GO:0070187)	1/6	0.434229	0.885548	0	0	2.00928	1.67611	ACD
TORC1 complex (GO:0031931)	1/6	0.434229	0.885548	0	0	2.00928	1.67611	TELO2
small-subunit processome (GO:0032040)	4/37	0.434402	0.885548	0	0	1.21789	1.01546	NOP56;PRKDC;UTP20;UTP14A
glutamatergic synapse (GO:0098978)	7/69	0.435311	0.885548	0	0	1.13448	0.943538	ARHGAP22;CDKL5;RAC1;ATP2B1;KPNA2;YWHAZ;DLGAP4
bounding membrane of organelle (GO:0098588)	71/767	0.440244	0.890494	0	0	1.02557	0.841402	STEAP3;PLEKHF1;HHIP;PITPNB;ARHGAP1;XYLT1;ANTXR2;GALNT10;LFNG;LGALS3;ADGRE5;GLIPR2;MAN1A2;KIF13A;AP1S2;VPS35;RAC1;APPL2;BOK;WNT5B;TAP2;VPS37C;ZDHHC13;CASK;VPS37B;IRAK4;SREBF2;TPST2;DYNC1LI1;DCSTAMP;RAB30;B3GNT2;ATP6V0D2;OPTN;CD44;CHST3;HBEGF;GRIA1;NOTCH3;VAC14;NOTCH1;CAMK2A;PDGFB;GNAI3;VPS26A;ITPR3;IQGAP1;RHOBTB1;CORO1C;CYTH3;FUT8;IRAK1;PDGFC;ST3GAL4;ST3GAL5;NCAM1;AP1M2;CYTH1;B3GALNT1;CAV1;C1GALT1…
cell projection membrane (GO:0031253)	9/92	0.455703	0.916555	0	0	1.08951	0.856263	GNA13;SLC7A5;ITGA3;PODXL;HHIP;CASK;UTRN;SYNE2;ARF6
endolysosome membrane (GO:0036020)	2/17	0.463757	0.917209	0	0	1.33952	1.02928	CLTC;CLTA
intrinsic component of synaptic vesicle membrane (GO:0098563)	2/17	0.463757	0.917209	0	0	1.33952	1.02928	RAB3B;ATP2B1
voltage-gated sodium channel complex (GO:0001518)	2/17	0.463757	0.917209	0	0	1.33952	1.02928	SCN9A;CACNA1H
activin receptor complex (GO:0048179)	1/7	0.485475	0.93421	0	0	1.67431	1.2099	ACVR1
cis-Golgi network membrane (GO:0033106)	1/7	0.485475	0.93421	0	0	1.67431	1.2099	BOK
hemidesmosome (GO:0030056)	1/7	0.485475	0.93421	0	0	1.67431	1.2099	PLEC
integral component of presynaptic membrane (GO:0099056)	1/7	0.485475	0.93421	0	0	1.67431	1.2099	ATP2B1
U7 snRNP (GO:0005683)	1/7	0.485475	0.93421	0	0	1.67431	1.2099	LSM11
endoplasmic reticulum membrane (GO:0005789)	65/712	0.491753	0.937727	0	0	1.00936	0.716419	ANKLE2;MCTP1;PITPNB;MSMO1;FMN2;NSDHL;JPH2;SPTLC2;BCAP29;RAC1;LBR;BOK;ELOVL1;PLA2G4C;TAP2;PLAUR;ELOVL6;ACSL4;VRK2;LSS;SREBF2;DCSTAMP;SOAT1;TYRO3;MGLL;SLC27A4;GRIA1;PPP1R15A;AGPAT5;NOTCH3;NDRG4;NOTCH1;ABHD4;INSIG1;GNAI3;ITPR3;HSD17B7;RTN4;GJC1;GRIN2A;SGPL1;EBP;EXTL1;HMOX1;KDSR;HSD3B7;SLC37A2;OSBPL6;SRD5A1;CAV1;MBOAT1;DHCR24;PAFAH2;KTN1;DNAJA1;NCEH1;SCD;CYP2S1;LPCAT2;CDK1;PNPLA3;KRAS;DHCR7;ESYT1;CNI…
GABA-ergic synapse (GO:0098982)	2/18	0.4943	0.937727	0	0	1.25574	0.884807	ATP2B1;MDGA1
exocytic vesicle membrane (GO:0099501)	4/41	0.515652	0.937727	0	0	1.08599	0.719273	UNC13B;MCTP1;CLTB;CLTA
synaptic vesicle membrane (GO:0030672)	4/41	0.515652	0.937727	0	0	1.08599	0.719273	UNC13B;MCTP1;CLTB;CLTA
H4/H2A histone acetyltransferase complex (GO:0043189)	2/19	0.523711	0.937727	0	0	1.1818	0.764408	MEAF6;ACTL6A
9+0 non-motile cilium (GO:0097731)	1/8	0.532081	0.937727	0	0	1.43504	0.905454	PHYH
chromatoid body (GO:0033391)	1/8	0.532081	0.937727	0	0	1.43504	0.905454	ARNTL
clathrin-sculpted gamma-aminobutyric acid transport vesicle (GO:0061200)	1/8	0.532081	0.937727	0	0	1.43504	0.905454	HSPA8
clathrin-sculpted gamma-aminobutyric acid transport vesicle membrane (GO:0061202)	1/8	0.532081	0.937727	0	0	1.43504	0.905454	HSPA8
extrinsic component of endosome membrane (GO:0031313)	1/8	0.532081	0.937727	0	0	1.43504	0.905454	ANXA1
HFE-transferrin receptor complex (GO:1990712)	1/8	0.532081	0.937727	0	0	1.43504	0.905454	BMPR1A
integral component of synaptic membrane (GO:0099699)	1/8	0.532081	0.937727	0	0	1.43504	0.905454	ATP2B1
MOZ/MORF histone acetyltransferase complex (GO:0070776)	1/8	0.532081	0.937727	0	0	1.43504	0.905454	MEAF6
NMDA selective glutamate receptor complex (GO:0017146)	1/8	0.532081	0.937727	0	0	1.43504	0.905454	GRIN2A
RISC-loading complex (GO:0070578)	1/8	0.532081	0.937727	0	0	1.43504	0.905454	DHX9
serine C-palmitoyltransferase complex (GO:0017059)	1/8	0.532081	0.937727	0	0	1.43504	0.905454	SPTLC2
spectrin-associated cytoskeleton (GO:0014731)	1/8	0.532081	0.937727	0	0	1.43504	0.905454	ANK1
cytoplasmic stress granule (GO:0010494)	6/65	0.542926	0.94984	0	0	1.02146	0.623887	LARP1;ROCK1;MCRIP1;HABP4;IGF2BP1;KPNB1
asymmetric synapse (GO:0032279)	12/133	0.549389	0.94984	0	0	0.996035	0.596574	GRIA1;GRIN2A;DBNL;KCND2;GPER1;HIP1R;HOMER3;SRGAP2;PDLIM5;SLC8A1;DBN1;SHANK1
NuA4 histone acetyltransferase complex (GO:0035267)	2/20	0.551946	0.94984	0	0	1.11609	0.663296	MEAF6;ACTL6A
spanning component of membrane (GO:0089717)	2/20	0.551946	0.94984	0	0	1.11609	0.663296	BMPR2;SLC4A4
Golgi membrane (GO:0000139)	42/472	0.571725	0.94984	0	0	0.980554	0.548225	USP6NL;NOTCH3;VAC14;NOTCH1;PITPNB;CLTC;PDGFB;GNAI3;XYLT1;CLTA;GALNT10;LFNG;CYTH3;FUT8;HTR7;GLIPR2;MAN1A2;PDGFC;KIF13A;AP1S2;ST3GAL4;ST3GAL5;NCAM1;AP1M2;ATP9A;CYTH1;BOK;B3GALNT1;CAV1;C1GALT1;ZDHHC13;HS3ST5;SREBF2;TPST2;RAB30;MYO1B;MGAT4B;B3GNT2;KRAS;PI4KB;OPTN;CHST3
platelet alpha granule lumen (GO:0031093)	6/67	0.573355	0.94984	0	0	0.987857	0.549495	TGFB2;SCCPDH;PDGFB;VEGFC;GTPBP2;THBS1
clathrin coat of trans-Golgi network vesicle (GO:0030130)	1/9	0.574468	0.94984	0	0	1.25559	0.69599	NCALD
H3 histone acetyltransferase complex (GO:0070775)	1/9	0.574468	0.94984	0	0	1.25559	0.69599	MEAF6
multivesicular body membrane (GO:0032585)	1/9	0.574468	0.94984	0	0	1.25559	0.69599	RAB27B
TORC2 complex (GO:0031932)	1/9	0.574468	0.94984	0	0	1.25559	0.69599	TELO2
transferase complex, transferring phosphorus-containing groups (GO:0061695)	1/9	0.574468	0.94984	0	0	1.25559	0.69599	PRPS1
clathrin-coated vesicle membrane (GO:0030665)	8/90	0.575564	0.94984	0	0	0.979776	0.541233	CHRM2;HSPA8;NECAP2;CLTC;CLTB;CLTA;CD9;HBEGF
endocytic vesicle lumen (GO:0071682)	2/21	0.578976	0.94984	0	0	1.05729	0.577802	HSP90AA1;HSPH1
platelet dense granule (GO:0042827)	2/21	0.578976	0.94984	0	0	1.05729	0.577802	ABCC4;RAB27B
postsynaptic specialization membrane (GO:0099634)	2/21	0.578976	0.94984	0	0	1.05729	0.577802	GRIN2A;KPNA2
heterotrimeric G-protein complex (GO:0005834)	3/33	0.584901	0.955159	0	0	1.00437	0.538657	GNA13;GNAI3;GNB4
postsynaptic density (GO:0014069)	12/138	0.602137	0.962317	0	0	0.956246	0.485075	GRIA1;GRIN2A;DBNL;KCND2;GPER1;HIP1R;HOMER3;SRGAP2;PDLIM5;SLC8A1;DBN1;SHANK1
vacuolar lumen (GO:0005775)	14/161	0.603651	0.962317	0	0	0.956197	0.482649	VAT1;CAP1;HSPA8;CCT2;HSP90AA1;SDC4;TUBB;PRKCD;SDC3;CPPED1;SDCBP;PADI2;MAPK1;CSPG4
Cul4-RING E3 ubiquitin ligase complex (GO:0080008)	3/34	0.605593	0.962317	0	0	0.971917	0.487463	DCAF15;DCAF4;DTL
integral component of lysosomal membrane (GO:1905103)	1/10	0.613017	0.962317	0	0	1.11602	0.546139	LRRC8A
ISWI-type complex (GO:0031010)	1/10	0.613017	0.962317	0	0	1.11602	0.546139	BAZ1A
multimeric ribonuclease P complex (GO:0030681)	1/10	0.613017	0.962317	0	0	1.11602	0.546139	POP1
sodium:potassium-exchanging ATPase complex (GO:0005890)	1/10	0.613017	0.962317	0	0	1.11602	0.546139	ATP1B1
transcription factor TFIIH core complex (GO:0000439)	1/10	0.613017	0.962317	0	0	1.11602	0.546139	GTF2H1
ion channel complex (GO:0034702)	3/35	0.625587	0.962317	0	0	0.941493	0.441621	CHRNA9;LRRC8C;LRRC8A
endoplasmic reticulum tubular network (GO:0071782)	2/23	0.629379	0.962317	0	0	0.956487	0.442874	RTN4;KPNB1
integral component of endoplasmic reticulum membrane (GO:0030176)	12/142	0.642181	0.962317	0	0	0.926617	0.410386	ELOVL1;DCSTAMP;ANKLE2;SGPL1;SLC37A2;SCD;EDEM1;TAP2;ELOVL6;DHCR7;ESYT1;RTN4
vesicle coat (GO:0030120)	3/36	0.644873	0.962317	0	0	0.912912	0.400497	NECAP2;CLTB;CLTA
coated vesicle (GO:0030135)	7/84	0.646912	0.962317	0	0	0.912719	0.39753	SNX18;HIP1;CLTC;HIP1R;SNX9;AP1M2;PICALM
Cul4A-RING E3 ubiquitin ligase complex (GO:0031464)	1/11	0.648076	0.962317	0	0	1.00436	0.435641	DTL
intracellular vesicle (GO:0097708)	1/11	0.648076	0.962317	0	0	1.00436	0.435641	RAB29
MLL3/4 complex (GO:0044666)	1/11	0.648076	0.962317	0	0	1.00436	0.435641	PAXIP1
post-mRNA release spliceosomal complex (GO:0071014)	1/11	0.648076	0.962317	0	0	1.00436	0.435641	MYEF2
preribosome, small subunit precursor (GO:0030688)	1/11	0.648076	0.962317	0	0	1.00436	0.435641	UTP20
primary lysosome (GO:0005766)	1/11	0.648076	0.962317	0	0	1.00436	0.435641	ANXA11
Sin3 complex (GO:0016580)	1/11	0.648076	0.962317	0	0	1.00436	0.435641	HDAC2
STAGA complex (GO:0030914)	1/11	0.648076	0.962317	0	0	1.00436	0.435641	TAF5L
late endosome (GO:0005770)	16/189	0.648753	0.962317	0	0	0.928256	0.40166	VAC14;STEAP3;KIDINS220;F2R;MYO5A;TMEM192;HTT;RAB27B;FYCO1;RNF128;MICALL1;MAPK1;VPS35;OSBPL1A;RAB7B;ANKRD13A
INO80-type complex (GO:0097346)	2/24	0.652761	0.964244	0	0	0.91296	0.389418	ACTL6A;ANP32E
integral component of organelle membrane (GO:0031301)	18/214	0.66405	0.964405	0	0	0.921594	0.377298	ELOVL1;ANKLE2;SLC37A2;EDEM1;TAP2;ELOVL6;ATP2B1;RTN4;DCSTAMP;SGPL1;ABCB10;SCD;FAR2;ESYT1;DHCR7;MICU1;RNF152;LBR
endoplasmic reticulum lumen (GO:0005788)	24/285	0.676492	0.964405	0	0	0.922525	0.360555	COL27A1;COL13A1;IGFBP5;WNT5B;COL12A1;PDGFB;TNC;PLAUR;ADAM10;PRSS23;THBS1;CLN6;KTN1;FOXRED2;TSPAN14;EVA1A;ARSJ;STC2;COL5A3;PDGFC;ARSI;COL21A1;FAM20C;MAPK1
chitosome (GO:0045009)	1/12	0.67996	0.964405	0	0	0.913009	0.352167	RAB32
integral component of nuclear inner membrane (GO:0005639)	1/12	0.67996	0.964405	0	0	0.913009	0.352167	LBR
integral component of vacuolar membrane (GO:0031166)	1/12	0.67996	0.964405	0	0	0.913009	0.352167	LRRC8A
intrinsic component of nuclear inner membrane (GO:0031229)	1/12	0.67996	0.964405	0	0	0.913009	0.352167	LBR
melanosome membrane (GO:0033162)	1/12	0.67996	0.964405	0	0	0.913009	0.352167	RAB32
pigment granule membrane (GO:0090741)	1/12	0.67996	0.964405	0	0	0.913009	0.352167	RAB32
Swr1 complex (GO:0000812)	1/12	0.67996	0.964405	0	0	0.913009	0.352167	ANP32E
transcription factor TFIIH holo complex (GO:0005675)	1/12	0.67996	0.964405	0	0	0.913009	0.352167	GTF2H1
endosome lumen (GO:0031904)	2/26	0.69597	0.969543	0	0	0.836788	0.303293	RAB32;PDLIM4
MLL1 complex (GO:0071339)	2/26	0.69597	0.969543	0	0	0.836788	0.303293	TEX10;RNF2
MLL1/2 complex (GO:0044665)	2/26	0.69597	0.969543	0	0	0.836788	0.303293	TEX10;RNF2
sperm flagellum (GO:0036126)	4/52	0.704731	0.969543	0	0	0.836608	0.292762	ABHD2;ATP2B4;TTC29;ATP1B1
Ada2/Gcn5/Ada3 transcription activator complex (GO:0005671)	1/13	0.708957	0.969543	0	0	0.836878	0.287853	KAT2B
cytoplasmic side of endoplasmic reticulum membrane (GO:0098554)	1/13	0.708957	0.969543	0	0	0.836878	0.287853	DNAJA1
integral component of peroxisomal membrane (GO:0005779)	1/13	0.708957	0.969543	0	0	0.836878	0.287853	FAR2
integral component of synaptic vesicle membrane (GO:0030285)	1/13	0.708957	0.969543	0	0	0.836878	0.287853	ATP2B1
RNA polymerase I complex (GO:0005736)	1/13	0.708957	0.969543	0	0	0.836878	0.287853	POLR1E
SAGA-type complex (GO:0070461)	2/27	0.715851	0.969543	0	0	0.803273	0.268521	KAT2B;TAF5L
sarcoplasmic reticulum membrane (GO:0033017)	2/28	0.734626	0.969543	0	0	0.772335	0.238183	JPH2;AKAP6
acetylcholine-gated channel complex (GO:0005892)	1/14	0.735328	0.969543	0	0	0.772461	0.237484	CHRNA9
axonal growth cone (GO:0044295)	1/14	0.735328	0.969543	0	0	0.772461	0.237484	HSP90AA1
Ino80 complex (GO:0031011)	1/14	0.735328	0.969543	0	0	0.772461	0.237484	ACTL6A
intrinsic component of peroxisomal membrane (GO:0031231)	1/14	0.735328	0.969543	0	0	0.772461	0.237484	FAR2
septin cytoskeleton (GO:0032156)	1/14	0.735328	0.969543	0	0	0.772461	0.237484	TMEM250
septin ring (GO:0005940)	1/14	0.735328	0.969543	0	0	0.772461	0.237484	TMEM250
TIM23 mitochondrial import inner membrane translocase complex (GO:0005744)	1/14	0.735328	0.969543	0	0	0.772461	0.237484	GRPEL2
transcription factor TFTC complex (GO:0033276)	1/14	0.735328	0.969543	0	0	0.772461	0.237484	TAF5L
tertiary granule lumen (GO:1904724)	4/55	0.745821	0.971903	0	0	0.787265	0.230881	CNN2;DBNL;IDH1;PRSS3
dendrite membrane (GO:0032590)	2/29	0.752334	0.971903	0	0	0.743689	0.211635	GRIA1;GPER1
rough endoplasmic reticulum (GO:0005791)	2/29	0.752334	0.971903	0	0	0.743689	0.211635	PKM;TMEM97
azurophil granule (GO:0042582)	12/155	0.755988	0.971903	0	0	0.841773	0.235469	VAT1;CAP1;SDCBP;CCT2;GLIPR1;BRI3;TUBB;PRKCD;ANXA11;PADI2;MAPK1;CPPED1
proton-transporting V-type ATPase complex (GO:0033176)	1/15	0.759311	0.971903	0	0	0.717245	0.19749	ATP6V0D2
trans-Golgi network transport vesicle (GO:0030140)	1/15	0.759311	0.971903	0	0	0.717245	0.19749	RAB27B
cornified envelope (GO:0001533)	3/43	0.759987	0.971903	0	0	0.752862	0.206626	DSP;ANXA1;KAZN
autophagosome (GO:0005776)	5/69	0.760292	0.971903	0	0	0.784062	0.214874	FYCO1;HSPA8;MAP1LC3B;PIP4K2A;HTT
polysomal ribosome (GO:0042788)	2/30	0.769013	0.971903	0	0	0.717089	0.188342	LARP1;DHX9
9+2 motile cilium (GO:0097729)	4/57	0.770694	0.971903	0	0	0.757474	0.197295	ABHD2;ATP2B4;TTC29;ATP1B1
lysosome (GO:0005764)	39/477	0.773024	0.971903	0	0	0.891969	0.229632	PLEKHF1;AHNAK;SDC4;CLTC;SDC3;GNAI3;VPS26A;TMEM97;BCL10;SLC2A6;BBC3;DPP4;FLCN;FYCO1;MYO6;AP1S2;PIP4K2A;EPG5;VPS35;RNF152;AP1M2;SLC36A1;HSPA8;HSP90AA1;ACE;DTX3L;PRKCD;TMEM192;MYO5A;SYT7;GPR137C;PLA2G15;MFHAS1;RRAGC;GNB4;CSPG4;OCIAD2;RAB7B;ATP6V0D2
endocytic vesicle membrane (GO:0030666)	12/158	0.778379	0.971903	0	0	0.824339	0.206531	CHRM2;GRIA1;WNT5B;ANXA3;CAV1;CLTC;CAMK2A;TAP2;RAC2;CD9;ATP6V0D2;HBEGF
cation-transporting ATPase complex (GO:0090533)	1/16	0.781121	0.971903	0	0	0.669392	0.165357	ATP1B1
dense core granule (GO:0031045)	1/16	0.781121	0.971903	0	0	0.669392	0.165357	SLC6A9
SCF ubiquitin ligase complex (GO:0019005)	4/58	0.782393	0.971903	0	0	0.743405	0.18243	CCNF;CUL2;FBXO45;FBXO32
ciliary membrane (GO:0060170)	2/31	0.784704	0.971903	0	0	0.692324	0.167853	HHIP;CASK
transcription factor TFIID complex (GO:0005669)	2/31	0.784704	0.971903	0	0	0.692324	0.167853	GTF2A1;TCEA1
vacuolar membrane (GO:0005774)	3/45	0.786727	0.971903	0	0	0.716933	0.171973	VAC14;MAP1LC3B;ATP6V0D2
specific granule (GO:0042581)	12/160	0.792481	0.971903	0	0	0.813109	0.189119	CNN2;STK10;TSPAN14;RAP2B;PLAU;ANXA3;PLAUR;ADAM10;ANXA11;DOCK2;KPNB1;VCL
anchored component of plasma membrane (GO:0046658)	3/46	0.799143	0.971903	0	0	0.700221	0.157	NTNG1;RGMB;MDGA1
non-motile cilium (GO:0097730)	2/32	0.799449	0.971903	0	0	0.66921	0.149791	PHYH;CEP89
desmosome (GO:0030057)	1/17	0.800956	0.971903	0	0	0.627521	0.139277	KAZN
protein phosphatase type 2A complex (GO:0000159)	1/17	0.800956	0.971903	0	0	0.627521	0.139277	PPP2R3A
Golgi-associated vesicle (GO:0005798)	3/47	0.810948	0.971903	0	0	0.684269	0.14339	ADAM10;ZDHHC13;RAB27B
Golgi lumen (GO:0005796)	7/100	0.811724	0.971903	0	0	0.755025	0.157494	MMP11;MMP14;WNT5B;SDC4;SDC3;PDGFB;CSPG4
cilium (GO:0005929)	18/237	0.815091	0.971903	0	0	0.823751	0.16842	ANXA1;HHIP;CASK;FHDC1;DYNLL1;CBL;KIF17;GLI3;FLCN;DAAM1;FAM161A;RP2;RAB15;INPP5E;CEP41;KIF3C;MNS1;CEP89
RNA polymerase III complex (GO:0005666)	1/18	0.818995	0.971903	0	0	0.590575	0.117924	POLR3C
mitochondrial envelope (GO:0005740)	9/127	0.822906	0.971903	0	0	0.76487	0.149083	TIMM8A;ADAP2;GPER1;PLA2G4C;VRK2;MICU2;MICU1;IKBKE;BOK
specific granule lumen (GO:0035580)	4/62	0.824494	0.971903	0	0	0.691983	0.133542	CNN2;DOCK2;KPNB1;VCL
peroxisome (GO:0005777)	9/128	0.829732	0.971903	0	0	0.758401	0.141558	IDI1;PHYH;MVK;IDH1;MYO5A;FAR2;CROT;VIM;SYT7
endoplasmic reticulum-Golgi intermediate compartment membrane (GO:0033116)	3/49	0.832798	0.971903	0	0	0.654446	0.11974	GRIA1;TAP2;CNIH3
microbody lumen (GO:0031907)	3/49	0.832798	0.971903	0	0	0.654446	0.11974	PHYH;IDH1;CROT
peroxisomal matrix (GO:0005782)	3/49	0.832798	0.971903	0	0	0.654446	0.11974	PHYH;IDH1;CROT
anaphase-promoting complex (GO:0005680)	1/19	0.8354	0.971903	0	0	0.557735	0.100306	BUB1B
smooth endoplasmic reticulum (GO:0005790)	1/19	0.8354	0.971903	0	0	0.557735	0.100306	MYO1D
vacuolar proton-transporting V-type ATPase complex (GO:0016471)	1/19	0.8354	0.971903	0	0	0.557735	0.100306	ATP6V0D2
organelle envelope lumen (GO:0031970)	4/64	0.842879	0.974438	0	0	0.668843	0.114327	TIMM8A;TUBB;MICU2;MICU1
specific granule membrane (GO:0035579)	6/91	0.843053	0.974438	0	0	0.707994	0.120873	STK10;TSPAN14;RAP2B;PLAU;PLAUR;ADAM10
postsynaptic density membrane (GO:0098839)	1/20	0.850318	0.977894	0	0	0.528351	0.0856693	GRIN2A
cullin-RING ubiquitin ligase complex (GO:0031461)	11/157	0.851537	0.977894	0	0	0.755225	0.121374	DCAF15;CCNF;CUL2;BUB1B;FBXO45;FEM1C;FBXO32;ZSWIM4;DCAF4;DTL;ZSWIM5
integral component of mitochondrial membrane (GO:0032592)	4/66	0.859614	0.982566	0	0	0.647196	0.0979024	ABCB10;MCUB;SFXN3;MICU1
basement membrane (GO:0005604)	3/52	0.861483	0.982566	0	0	0.614277	0.0915885	ATRNL1;CASK;MEGF9
connexin complex (GO:0005922)	1/21	0.863885	0.982566	0	0	0.501906	0.0734365	GJC1
autophagosome membrane (GO:0000421)	1/22	0.876223	0.993425	0	0	0.477979	0.0631575	MAP1LC3B
intrinsic component of mitochondrial inner membrane (GO:0031304)	2/39	0.879721	0.993476	0	0	0.542393	0.0695081	MCUB;SFXN3
clathrin-coated endocytic vesicle membrane (GO:0030669)	4/69	0.88185	0.993476	0	0	0.617224	0.0776058	CHRM2;CLTC;CD9;HBEGF
cytoplasmic side of plasma membrane (GO:0009898)	3/55	0.885751	0.994723	0	0	0.578742	0.0702127	MYH9;EZR;ANK1
gap junction (GO:0005921)	1/24	0.897647	0.996499	0	0	0.436368	0.0471183	GJC1
Golgi-associated vesicle membrane (GO:0030660)	1/24	0.897647	0.996499	0	0	0.436368	0.0471183	ZDHHC13
lysosomal lumen (GO:0043202)	5/86	0.899145	0.996499	0	0	0.618925	0.0657982	HSPA8;HSP90AA1;SDC4;SDC3;CSPG4
cis-Golgi network (GO:0005801)	3/57	0.899746	0.996499	0	0	0.557246	0.0588692	RAB30;RAB29;BOK
mitochondrial intermembrane space (GO:0005758)	3/58	0.906147	0.996499	0	0	0.547084	0.0539174	TIMM8A;MICU2;MICU1
Golgi cis cisterna (GO:0000137)	1/25	0.906926	0.996499	0	0	0.418163	0.0408522	XYLT1
H4 histone acetyltransferase complex (GO:1902562)	1/25	0.906926	0.996499	0	0	0.418163	0.0408522	KAT2B
myofibril (GO:0030016)	1/27	0.923038	0.999983	0	0	0.385954	0.0309091	TMOD2
U12-type spliceosomal complex (GO:0005689)	1/28	0.930016	0.999983	0	0	0.371639	0.0269637	SF3B4
multivesicular body (GO:0005771)	2/47	0.934612	0.999983	0	0	0.445771	0.0301449	STEAP3;RAB27B
catenin complex (GO:0016342)	1/31	0.94738	0.999983	0	0	0.33442	0.0180771	APC
voltage-gated calcium channel complex (GO:0005891)	1/31	0.94738	0.999983	0	0	0.33442	0.0180771	CACNB3
integral component of mitochondrial inner membrane (GO:0031305)	2/51	0.952167	0.999983	0	0	0.409291	0.0200613	MCUB;SFXN3
late endosome membrane (GO:0031902)	3/68	0.952489	0.999983	0	0	0.462662	0.0225208	VAC14;RAB27B;RAB7B
motile cilium (GO:0031514)	3/68	0.952489	0.999983	0	0	0.462662	0.0225208	ANXA1;DAAM1;MNS1
lysosomal membrane (GO:0005765)	22/330	0.952594	0.999983	0	0	0.713926	0.0346731	SLC36A1;HSPA8;PLEKHF1;AHNAK;BRI3;CLTC;GNAI3;TMEM192;CLTA;SLC2A6;GPR137C;DPP4;FLCN;GLIPR1;MYO6;AP1S2;GNB4;VPS35;LRRC8A;ATP6V0D2;RNF152;AP1M2
lytic vacuole membrane (GO:0098852)	17/267	0.956149	0.999983	0	0	0.679962	0.0304908	SLC36A1;HSPA8;PLEKHF1;AHNAK;GNAI3;TMEM192;SLC2A6;GPR137C;DPP4;FLCN;MYO6;AP1S2;GNB4;VPS35;ATP6V0D2;RNF152;AP1M2
Golgi cisterna (GO:0031985)	2/53	0.959158	0.999983	0	0	0.393197	0.0163963	RAB30;XYLT1
ER to Golgi transport vesicle membrane (GO:0012507)	2/54	0.962274	0.999983	0	0	0.385615	0.0148291	GRIA1;CNIH3
coated vesicle membrane (GO:0030662)	2/55	0.965162	0.999983	0	0	0.378318	0.0134149	GRIA1;CNIH3
brush border membrane (GO:0031526)	1/37	0.970256	0.999983	0	0	0.278591	0.0084122	GNA13
intracellular organelle lumen (GO:0070013)	62/848	0.972047	0.999983	0	0	0.78488	0.0222525	GLDC;COL12A1;TNC;TFB1M;PRSS23;SYNE2;PNP;EVA1A;PSMD2;ME2;CAPN1;PRSS3;HSP90AA1;DBNL;COL27A1;IGFBP5;WNT5B;PLAUR;ADAM10;AMPD3;MMP11;MMP14;PKM;MTHFD2;ETHE1;COL21A1;TFAM;FAM20C;PPIA;KPNB1;VCL;COL13A1;SDC4;SHMT2;SDC3;PDGFB;TYMS;THBS1;CLN6;CNN2;FOXRED2;HSPH1;OXCT1;ARSJ;STC2;PDGFC;ARSI;MAPK1;ATG7;PCK2;HSPA8;AADAT;MMAB;IDH1;KTN1;DERA;TSPAN14;PSMC3;COL5A3;CDK1;CSPG4;HSPA1A
azurophil granule membrane (GO:0035577)	2/58	0.972604	0.999983	0	0	0.357992	0.00994437	GLIPR1;BRI3
transport vesicle membrane (GO:0030658)	2/60	0.976686	0.999983	0	0	0.345609	0.00815311	GRIA1;CNIH3
potassium channel complex (GO:0034705)	3/80	0.97987	0.999983	0	0	0.3903	0.0079367	KCND2;KCNMA1;GRIK2
ribosome (GO:0005840)	2/62	0.980175	0.999983	0	0	0.334052	0.00668896	LARP1;DHX9
acrosomal vesicle (GO:0001669)	1/48	0.989552	0.999983	0	0	0.21326	0.00223985	KNL1
U2-type precatalytic spliceosome (GO:0071005)	1/50	0.991362	0.999983	0	0	0.204533	0.00177438	SF3B4
voltage-gated potassium channel complex (GO:0008076)	2/73	0.991979	0.999983	0	0	0.282126	0.00227208	KCND2;KCNMA1
microbody membrane (GO:0031903)	1/52	0.992859	0.999983	0	0	0.19649	0.0014082	FAR2
precatalytic spliceosome (GO:0071011)	1/52	0.992859	0.999983	0	0	0.19649	0.0014082	SF3B4
peroxisomal membrane (GO:0005778)	1/53	0.993507	0.999983	0	0	0.192701	0.0012553	FAR2
COPII-coated ER to Golgi transport vesicle (GO:0030134)	2/79	0.995142	0.999983	0	0	0.260056	0.00126645	GRIA1;CNIH3
mitochondrial membrane (GO:0031966)	27/469	0.997012	0.999983	0	0	0.607675	0.00181858	AGPAT5;SHMT2;MCUB;MRPL15;TYMS;BPHL;HK2;LGALS3;GPER1;EFHD1;PMAIP1;BMF;IKBKE;BOK;RAB11FIP5;PLA2G4C;TOMM34;ACSL4;VRK2;MYO19;RAB32;KRAS;MICU2;MICU1;BCL2L1;SLC25A13;COX20
integral component of plasma membrane (GO:0005887)	101/1454	0.998863	0.999983	0	0	0.734965	0.000836048	CHRM2;OXTR;CD82;GPR68;HHIP;SLC4A3;SLC4A4;SLC8A1;GPR176;HTR7;SCN9A;ADORA1;KDR;SIRPA;EPHB1;ACVR1;SLC38A1;IL4R;SEMA6A;KCNH6;F2R;ATP1B1;SLCO2A1;TYRO3;ORAI1;PLPP2;EPHA2;SEMA7A;SDC4;NPR3;CHRNA9;SLC1A4;ITPR3;TRHDE;CACNA1H;RASGRP3;EFNB2;EFNB1;SDCBP;GRIN2A;EBP;HRH1;PODXL;SLC38A6;ST3GAL5;PLXNA1;TRPM7;SLC38A4;SLC14A1;TNFSF15;CAV2;ATP8B1;CAV1;TRPV2;BMP2;SLC6A9;TNFSF4;CSPG4;DDR1;FLT1;BMPR2;TENM3;HTR2B;GRIK2;P…
organelle inner membrane (GO:0019866)	15/346	0.999753	0.999983	0	0	0.450599	0.000111326	SMAD3;SHMT2;MCUB;MRPL15;TYMS;LGALS3;TMX4;DPY19L2;EFHD1;MICU2;MICU1;LBR;COX20;BOK;SLC25A13
U2-type spliceosomal complex (GO:0005684)	1/89	0.999787	0.999983	0	0	0.113643	2.42394e-05	SF3B4
mitochondrial matrix (GO:0005759)	14/348	0.99991	0.999983	0	0	0.416479	3.76763e-05	GLDC;SHMT2;AADAT;MMAB;TFB1M;TYMS;MTHFD2;OXCT1;ETHE1;GRPEL2;CDK1;TFAM;ME2;PCK2
mitochondrial inner membrane (GO:0005743)	11/328	0.999983	0.999983	0	0	0.344536	5.98027e-06	LGALS3;SHMT2;MCUB;EFHD1;MRPL15;MICU2;MICU1;TYMS;COX20;BOK;SLC25A13

## Sheet: CC 36 vs 0
Term	Overlap	P.value	Adjusted.P.value	Old.P.value	Old.Adjusted.P.value	Odds.Ratio	Combined.Score	Genes
nucleus (GO:0005634)	684/4484	2.75764e-38	1.00654e-35	0	0	1.96178	169.662	RRP1;ENO1;SMC4;BACH1;ALKBH8;ELK3;SMC2;DCAF6;ZMIZ1;PSMD2;CREB3L1;DIP2B;IER5;IER2;IER3;MEF2C;DAXX;MAP1S;DDX11;ZNF281;PRKCD;DAPK3;RFX2;PASK;WDR76;DDX39A;DDIT3;PSME4;TYRO3;SRFBP1;PRR11;OPTN;ATF3;TSPYL4;ATF4;RHNO1;SLBP;SET;CDCA4;SHMT2;PRKDC;CDCA5;SHMT1;FLII;CDCA7;NCAPG;WDR62;IQGAP1;S100A16;FIGNL1;MYO6;HMOX1;MCMBP;ZNF267;S100A11;NAA50;BARD1;PLK4;PLK3;JUN;NCAPH2;PLK2;PLK1;NR1D2;CDC7;NR1D1;CDC6;INO80;MEX…
intracellular membrane-bounded organelle (GO:0043231)	755/5192	1.2568e-35	2.29366e-33	0	0	1.87342	150.551	TFRC;RRP1;ENO1;SMC4;BACH1;ALKBH8;ELK3;SMC2;DCAF6;CNST;EVA1A;ZMIZ1;PSMD2;CREB3L1;AP1S2;DIP2B;IER5;IER2;IER3;MEF2C;DAXX;MAP1S;DDX11;ZNF281;PRKCD;DAPK3;RFX2;PASK;WDR76;DDX39A;DDIT3;PSME4;TYRO3;SRFBP1;FAR2;PRR11;OPTN;ATF3;TSPYL4;ATF4;RHNO1;SLBP;SET;CDCA4;SHMT2;PRKDC;CDCA5;SHMT1;FLII;CDCA7;NCAPG;WDR62;IQGAP1;S100A16;FIGNL1;MYO6;HMOX1;MCMBP;ZNF267;S100A11;NAA50;BARD1;PLK4;PLK3;JUN;NCAPH2;PLK2;FZD7;PLK1…
intracellular non-membrane-bounded organelle (GO:0043232)	239/1158	2.12015e-29	2.57952e-27	0	0	2.54162	167.807	JPT1;POP1;RRP1;SMC3;MKI67;PWP1;RRP9;SMC2;CDC20;HABP4;FBXO5;IER5;CDK5RAP2;MAP1S;DDX11;ACSL4;ESCO2;HASPIN;PIMREG;ANK1;KATNAL1;GRWD1;ZW10;RBP1;KIF20A;KIF20B;TP53;ATF3;RHNO1;SLBP;CDCA2;SET;MEAF6;DHX9;PRKDC;CDCA5;CDCA8;DSN1;RACGAP1;ERI1;S100A16;EPB41L2;DHX37;RRS1;LYAR;PLK4;PLK3;PLK1;CDC6;EHD1;POLA1;CYLD;TPX2;SMTN;STAG1;SASS6;INTS4;SPATS2L;INTS7;NOL11;CEP85;TOP2A;FEN1;PAK1IP1;CLTC;CTCF;BRCA1;KIF11;FMN2…
focal adhesion (GO:0005925)	111/387	1.04188e-25	9.50715e-24	0	0	3.80019	218.601	PRAG1;ARPC5L;TNC;SLC4A2;PVR;DCAF6;ACTG1;MPRIP;PLAU;CAPN2;CAPN1;TNS1;ACTN1;CASK;LMO7;ACTN4;EZR;PFN1;PPIA;VCL;EPHA2;FBLIM1;PXN;IQGAP1;CORO1C;CNN3;SLC9A3R2;ARHGAP22;CNN2;DPP4;EFNB2;CNN1;EPB41L2;INPP5E;LPXN;RSU1;VASP;CAV2;CAV1;RDX;HMGA1;MSN;CORO2B;FERMT1;PPFIBP1;ARPC2;CSPG4;BCAR3;NRP1;FLT1;ITGB5;ARPC1B;TGFB1I1;ITGB3;CLTC;DOCK7;FHL3;HSPB1;ILK;LIMD1;RND3;SYNE2;LASP1;CSRP2;ADGRE5;YWHAQ;ANXA6;RAC2;RAC1;G…
cell-substrate junction (GO:0030055)	111/394	5.38368e-25	3.93009e-23	0	0	3.70473	207.025	PRAG1;ARPC5L;TNC;SLC4A2;PVR;DCAF6;ACTG1;MPRIP;PLAU;CAPN2;CAPN1;TNS1;ACTN1;CASK;LMO7;ACTN4;EZR;PFN1;PPIA;VCL;EPHA2;FBLIM1;PXN;IQGAP1;CORO1C;CNN3;SLC9A3R2;ARHGAP22;CNN2;DPP4;EFNB2;CNN1;EPB41L2;INPP5E;LPXN;RSU1;VASP;CAV2;CAV1;RDX;HMGA1;MSN;CORO2B;FERMT1;PPFIBP1;ARPC2;CSPG4;BCAR3;NRP1;FLT1;ITGB5;ARPC1B;TGFB1I1;ITGB3;CLTC;DOCK7;FHL3;HSPB1;ILK;LIMD1;RND3;SYNE2;LASP1;CSRP2;ADGRE5;YWHAQ;ANXA6;RAC2;RAC1;G…
spindle (GO:0005819)	67/192	4.7096e-21	2.86501e-19	0	0	4.99085	233.595	CLTC;BUB1B;KIF11;CDC14A;CDC20;FLCN;NUP62;NUSAP1;CHAMP1;CEP170;FBXO5;MAP1S;CKAP2L;ANXA11;KIF23;KIF22;HASPIN;TUBG1;EML1;KNSTRN;EML4;PSRC1;FAM161A;KATNAL1;ESPL1;KIF2A;INCENP;KIFC1;BIRC5;KIF2C;KIF20A;MAPRE1;PHLPP2;NEDD9;CAPG;TTK;SKA3;SPATA5;TTL;SKA1;AURKB;SKA2;AURKA;RACGAP1;MAPK1;ECT2;FAM83D;SPAG5;CBX1;PLK1;CDC7;CDC6;MZT1;MAD2L2;CYLD;DIAPH1;TPX2;CENPF;NIN;PRC1;KIF4A;CDK1;TACC3;TUBGCP3;CALM1;CALM2;MAD…
microtubule (GO:0005874)	61/182	2.67163e-18	1.39307e-16	0	0	4.68056	189.393	KIF14;KIF11;KIF17;KIF15;TUBA1C;TUBB6;TUBA1B;TUBA1A;TUBB3;KIF13A;CDK5RAP2;CCT2;MAP1S;TUBB;KIF23;KIF22;TUBG1;MID1;EML4;CLIP1;PSRC1;TUBB2A;FAM161A;KATNAL1;KIF2A;KIFC1;MAP1B;BIRC5;KIF2C;KIF20A;ARHGEF2;KIF20B;MAPRE1;DYNC1I2;AKNA;IQGAP1;SKA3;TTL;CAMSAP1;SKA1;AURKB;SKA2;AURKA;HAUS8;DPP9;CCT5;PLK1;TBCD;FHDC1;TUBB4B;TPX2;CENPE;KIF18A;KIF18B;APC;PRC1;KIF4A;CDK1;SARM1;CALM1;CALM2
actin cytoskeleton (GO:0015629)	83/316	5.61617e-17	2.56238e-15	0	0	3.32456	124.399	FLT1;WDR1;ARPC1B;IFIT5;FMN2;MYLK;ACTG1;LASP1;MPRIP;PSTPIP2;CFL2;SH3PXD2B;RAC2;CAPN2;PLS3;KNTC1;RAC1;TOPBP1;NDC1;ACTR3;GAS2L3;ANXA1;DBNL;TPM3;DDX58;ACTN1;TPM1;CASK;SHROOM3;ACTN4;MTSS1;PALLD;CDC42EP3;RARA;MYADM;MYH9;TAX1BP3;EZR;DBN1;NOTCH3;AHNAK;DHX9;FLII;CAPG;IQGAP1;KALRN;CORO1A;CNN3;CORO1C;NEURL1B;PAK1;ABLIM1;ARSJ;MYO6;ABL2;LPXN;FLNB;GAS2L1;PDLIM5;GBP1;PDLIM7;VASP;SVIL;RDX;MYO5A;MYO9B;CORO2B;MYO1…
cytoskeleton (GO:0005856)	127/600	8.21476e-17	3.33154e-15	0	0	2.53047	93.7235	FHOD3;IFIT5;MYLK;ACTG1;MPRIP;CFL2;ARHGDIA;KNTC1;GTSE1;CDK5RAP2;GAS2L3;TPM3;TPM1;CASK;ACTN4;EML1;ANK1;CLIP1;FRMD6;KATNAL1;MAP7D1;TNIK;UTRN;EZR;VCL;NOTCH3;SHMT2;DHX9;FLII;IQGAP1;HMMR;DDX60;KALRN;SKA1;CORO1C;CNN3;CNN2;CCNB2;CNN1;NUAK1;NDOR1;EPB41L2;ARSJ;MYO6;ABL2;FAM83D;VASP;DTNA;PLK1;MYO5A;MSN;CORO2B;ANLN;MSRA;TPX2;ARHGAP32;SMTN;KIF18A;ARPC2;NF2;NES;FLT1;DYRK2;MTCL1;ARPC1B;HSPB1;FMN2;RND3;SYNE2;TUB…
polymeric cytoskeletal fiber (GO:0099513)	72/256	1.31573e-16	4.80242e-15	0	0	3.64101	133.141	KIF14;KIF11;KIF17;KIF15;ACTG1;TUBA1C;TUBA1B;TUBB6;TUBA1A;TUBB3;PSTPIP2;KIF13A;RAC2;PLS3;RAC1;CDK5RAP2;DSP;CCT2;GAS2L3;ANXA1;DBNL;MAP1S;TPM3;ACTN1;TUBB;TPM1;KIF23;KIF22;TUBG1;MID1;EML4;CLIP1;TUBB2A;KATNAL1;KIF2A;KIFC1;PALLD;MAP1B;KIF2C;KIF20A;ARHGEF2;EZR;KIF20B;MAPRE1;DBN1;PLEC;DYNC1I2;AKNA;SLC1A4;IQGAP1;CORO1A;CAMSAP1;PAK1;DPP9;MYO6;GAS2L1;CCT5;TBCD;MYO5A;MYO9B;FHDC1;TUBB4B;CENPE;KIF18A;MYO1B;KIF…
microtubule cytoskeleton (GO:0015630)	83/331	1.06284e-15	3.52669e-14	0	0	3.12084	107.6	CLTC;KIF14;BUB1B;KIF11;KIF17;KIF15;CDC20;TUBA1C;TUBA1B;TUBB6;TUBA1A;TUBB3;KIF13A;CHAMP1;FBXO5;GTSE1;SPTAN1;CDK5RAP2;CCT2;GAS2L3;MAP1S;TUBB;CKAP2;ANXA11;KIF23;NAV1;KIF22;HASPIN;TUBG1;EML1;MID1;CKAP5;EML4;CLIP1;TUBB2A;PSRC1;KATNAL1;KIF2A;INCENP;KIFC1;MAP1B;MAP7D1;KIF2C;KIF20A;ARHGEF2;KIF20B;MAPRE1;DYNC1I2;AKNA;SHMT2;NEDD9;TTK;IQGAP1;HMMR;SPATA5;SKA1;CAMSAP1;AURKB;AURKA;CCNB2;NUAK1;RACGAP1;DPP9;FAM8…
nuclear lumen (GO:0031981)	144/745	2.2637e-15	6.88544e-14	0	0	2.2623	76.2889	JPT1;POP1;RRP1;HJURP;MKI67;PWP1;CDC14A;RRP9;SMC2;HABP4;NUSAP1;IER5;MAGI1;MAP1S;DDX11;ZFP69B;ARID5A;CASK;VRK1;PIMREG;TRAIP;EBNA1BP2;DKC1;FANCD2;GRWD1;MRTO4;GEMIN4;KIF20B;TP53;ATF3;ZCCHC8;SLBP;BLM;MEAF6;PRKDC;DHX9;CDCA8;PKMYT1;RPF2;DSN1;S100A16;ERI1;PODXL;FIGNL1;RRS1;DHX37;LYAR;ZNF300;PLK4;PLK3;JUN;CBX5;NOP16;HMGA2;NUP153;CDC6;FANCG;POLA1;DIAPH2;STK24;CDK4;UBE2T;INTS4;SPATS2L;CEP85;NF2;NOL11;TOP2A;…
nucleolus (GO:0005730)	136/733	3.60327e-13	1.01169e-11	0	0	2.14214	61.376	JPT1;POP1;RRP1;HJURP;MKI67;PWP1;CDC14A;RRP9;SMC2;HABP4;NUSAP1;IER5;MAGI1;MAP1S;DDX11;ZFP69B;ARID5A;CASK;VRK1;PIMREG;TRAIP;EBNA1BP2;DKC1;FANCD2;GRWD1;MRTO4;GEMIN4;KIF20B;TP53;ATF3;ZCCHC8;SLBP;BLM;MEAF6;PRKDC;DHX9;CDCA8;PKMYT1;RPF2;DSN1;S100A16;ERI1;PODXL;RRS1;DHX37;LYAR;ZNF300;PLK4;PLK3;CBX5;NOP16;NUP153;CDC6;FANCG;POLA1;DIAPH2;STK24;CDK4;UBE2T;INTS4;SPATS2L;CEP85;NF2;NOL11;TOP2A;FEN1;MCM7;NVL;CDC…
spindle microtubule (GO:0005876)	28/61	5.12794e-13	1.33693e-11	0	0	7.78312	220.254	CLTC;KIF11;SKA3;TTL;AURKB;SKA1;AURKA;SKA2;HAUS8;KNTC1;PLK1;HAUS6;HAUS5;TUBG1;HAUS2;CENPE;KIF18A;PSRC1;KIF18B;FAM161A;KIF2A;PRC1;ZW10;KIF4A;CDK1;BIRC5;CALM1;CALM2
mitotic spindle (GO:0072686)	40/120	2.12191e-12	5.16332e-11	0	0	4.60267	123.714	PHLPP2;CLTC;CAPG;KIF11;SKA3;CDC14A;SKA1;FLCN;RACGAP1;HAUS8;NUP62;NUSAP1;MAPK1;CEP170;ECT2;FAM83D;SPAG5;CKAP2L;CDC7;HAUS6;KIF23;CDC6;HAUS5;KIF22;TUBG1;EML1;KNSTRN;HAUS2;EML4;DIAPH1;TPX2;KIF18A;NIN;KIF18B;FAM161A;ESPL1;KIFC1;CDK1;TACC3;MAD2L1
condensed chromosome (GO:0000793)	24/54	5.50134e-11	1.25499e-09	0	0	7.32464	173.033	RIF1;SUV39H1;HMGB2;NCAPG;CTCF;MKI67;SMC1A;TUBG1;CENPA;AURKB;SMC2;CENPC;SGO1;CENPE;NSMCE4A;RAD51;FANCD2;INCENP;CHEK1;CHAMP1;RRS1;NCAPD2;RGS12;NCAPD3
CMG complex (GO:0071162)	10/10	9.22326e-11	1.98029e-09	0	0	180120	4.16198e+06	GINS1;GINS2;MCM7;GINS3;GINS4;MCM3;MCM4;MCM5;MCM6;MCM2
chromosome (GO:0005694)	44/160	2.3834e-10	4.83301e-09	0	0	3.49184	77.3698	TOP2A;BLM;CDCA2;RIF1;CDCA5;RRP1;HMGB2;NCAPG;BRCA1;CTCF;MKI67;SMC3;RPF2;SMC2;RAD51AP1;RECQL4;FIGNL1;PPP1R7;EXOSC8;CHAMP1;TOPBP1;JUN;PBRM1;UTP4;HMGA2;ESCO2;SMC1A;MLH1;ETV4;BYSL;MAD2L2;BOP1;CENPE;EBNA1BP2;STAG1;RAD51;CENPH;FANCD2;INCENP;BIRC5;INTS7;NCAPD2;TRIP13;RHNO1
nuclear chromosome (GO:0000228)	29/83	6.29639e-10	1.20957e-08	0	0	4.92298	104.298	TOP2A;BLM;MCM7;SUV39H1;SMC2;FIGNL1;CHEK1;RRS1;GINS1;GINS2;PBRM1;JUN;GINS3;ACTL6A;GINS4;HMGA2;INO80;SMC1A;TUBG1;RAD51;MCM3;ANP32E;BIRC5;MCM4;MCM5;NCAPD2;RGS12;MCM6;MCM2
cell-cell junction (GO:0005911)	59/271	5.38545e-09	9.82846e-08	0	0	2.56805	48.8946	WDR1;ITGB3;PTPRK;LIMD1;PVR;ACTG1;TMEM47;CDH6;FLCN;BAIAP2L2;HMCN1;MAGI1;ANXA1;ACTN1;CASK;KAZN;SHROOM3;SCRIB;FRMD4A;CLDN11;RAP2B;SAPCD2;PARD3;MYADM;CDC42EP1;AJUBA;JCAD;VCL;EPHA2;SDCCAG8;NOTCH1;CDCA3;COL13A1;AHNAK;PXN;CNN3;GJC1;CNN2;CYTH3;ARVCF;PAK1;CCDC85C;PERP;CDH24;ECT2;PDLIM5;PDLIM4;S100A11;PDLIM7;WTIP;SMAD7;MYO1E;DNMBP;APC;ZYX;TEK;LIMS2;EIF4G2;TJP2
actin filament (GO:0005884)	24/72	5.29112e-08	9.19647e-07	0	0	4.57332	76.6244	GAS2L3;ANXA1;DBNL;TPM3;ACTN1;TPM1;MYO5A;MYO9B;IQGAP1;CORO1A;ACTG1;PAK1;MYO1B;ACTC1;PSTPIP2;PALLD;MYO6;RAC2;PLS3;RAC1;TEK;EZR;GAS2L1;DBN1
nuclear membrane (GO:0031965)	42/204	3.8006e-06	6.30555e-05	0	0	2.3781	29.6795	JPT1;NUP205;NUP107;RIF1;WDR3;NRM;YEATS4;ITPR3;TMEM97;PRICKLE1;SYNE3;LMNB2;SYNE2;LMNB1;SYNE1;BRIP1;PCM1;PAK1;FZR1;TMEM201;XPO1;MYO6;LMNA;NUP62;DHX37;SPIN1;KPNA4;LBR;NDC1;OSBPL6;SMAD3;NUP155;ANXA4;OSBPL3;NUP153;NUP93;DNAJC2;DPY19L2;CDK4;BCL2;NUP35;KPNB1
adherens junction (GO:0005912)	31/132	4.2572e-06	6.756e-05	0	0	2.80911	34.74	NOTCH1;CDCA3;LIMD1;PVR;CNN3;CDH6;CYTH3;ARVCF;CCDC85C;CDH24;HMCN1;PDLIM5;PDLIM4;S100A11;PDLIM7;MAGI1;ANXA1;SHROOM3;FRMD4A;SCRIB;WTIP;SMAD7;MYO1E;APC;PARD3;ZYX;CDC42EP1;AJUBA;JCAD;VCL;EIF4G2
condensed chromosome, centromeric region (GO:0000779)	7/10	8.68448e-06	0.000132076	0	0	21.212	247.204	SGO1;CENPE;NCAPD2;NCAPD3;CENPA;AURKB;CENPC
alpha DNA polymerase:primase complex (GO:0005658)	5/5	9.65907e-06	0.000141022	0	0	90060	1.03998e+06	POLA1;PRIM2;POLA2;PRIM1;MCM3
vesicle (GO:0031982)	44/226	1.02812e-05	0.000144333	0	0	2.21736	25.4668	RAB3B;DYNC1I2;RIPOR1;SERPINE2;TFRC;AHNAK;COL12A1;CLTC;CORO1C;LFNG;TUBA1C;BAIAP2L2;MYO6;MVB12B;EPS8L2;CLIC1;SPTAN1;GBP1;APPL2;ANXA1;ANXA4;MYO5A;MSN;TUBB4B;YWHAZ;MYO19;MYO1D;MYO1E;MYO1B;TUBB2A;PKM;MYO1C;GIPC1;COL6A3;CD9;RIN3;TAGLN2;ARHGEF2;EZR;CALM1;CALM2;PPIA;VCL;PICALM
cyclin-dependent protein kinase holoenzyme complex (GO:0000307)	11/30	8.29477e-05	0.00112133	0	0	5.26909	49.5153	CCNA2;CCNB2;CCNB1;CCND1;CCNE2;CDK4;CCNF;CDK2;CDK1;CKS2;CKS1B
caveola (GO:0005901)	16/60	0.000182923	0.00238454	0	0	3.3133	28.5157	CAVIN1;CAV2;CAV1;F2R;MYOF;ATP2B4;EMP2;TGFBR2;CORO1C;KIF18A;DLC1;KCNMA1;CDH13;MAPK1;BVES;PLPP2
serine/threonine protein kinase complex (GO:1902554)	11/37	0.000675301	0.00849948	0	0	3.84899	28.099	CCNA2;CCNB2;CCNB1;CCND1;CCNE2;CDK4;CCNF;CDK2;CDK1;CKS2;CKS1B
pseudopodium (GO:0031143)	5/9	0.000863122	0.0104352	0	0	11.3515	80.0842	ACTN1;CAPN2;F2RL1;MSN;ACTN4
mitotic spindle microtubule (GO:1990498)	6/13	0.000886281	0.0104352	0	0	7.78651	54.7273	HAUS8;CLTC;HAUS6;HAUS5;TUBG1;HAUS2
microvillus (GO:0005902)	14/57	0.00110903	0.0126499	0	0	2.96371	20.1659	ITGB3;RDX;MSN;MYO1D;SLC7A5;MYO1E;MYO1B;MYO1C;PODXL;MYO6;TEK;EZR;CD44;SLC27A4
preribosome, large subunit precursor (GO:0030687)	8/23	0.00117272	0.012971	0	0	4.84768	32.7142	BOP1;EBNA1BP2;NIP7;MAK16;RRP1;MRTO4;RRS1;RRP15
sarcolemma (GO:0042383)	13/52	0.00138501	0.0148195	0	0	3.03342	19.9661	POPDC3;AHNAK;CAV2;CAV1;AHNAK2;ANK2;SLC8A1;FLNC;SYNC;BVES;VCL;SNTA1;PLEC
pericentric heterochromatin (GO:0005721)	6/14	0.00142105	0.0148195	0	0	6.81282	44.6673	HELLS;CBX5;UHRF2;INCENP;NCAPD3;CENPC
cell-cell contact zone (GO:0044291)	12/47	0.00172144	0.0174535	0	0	3.1192	19.8525	GJC1;DSP;FLCN;BAIAP2L2;PAK1;RAP2B;AHNAK;ANK2;SLC8A1;VCL;YWHAH;TJP2
condensed nuclear chromosome (GO:0000794)	7/20	0.00229063	0.0225968	0	0	4.89236	29.7403	RAD51;SUV39H1;CHEK1;RRS1;RGS12;SMC1A;TUBG1
kinetochore microtubule (GO:0005828)	4/7	0.00266117	0.0255612	0	0	12.1028	71.7575	CENPE;KIF18A;ZW10;KNTC1
filopodium (GO:0030175)	13/58	0.00392442	0.0367285	0	0	2.62808	14.561	ITGA3;ITGB3;RDX;MSN;SYNE2;MYO1B;ACTC1;TUBB3;PODXL;SPATA13;EZR;UTRN;ARF6
filopodium membrane (GO:0031527)	5/12	0.00420323	0.0383545	0	0	6.48548	35.4879	ITGA3;ITGB3;UTRN;SYNE2;ARF6
ESC/E(Z) complex (GO:0035098)	4/8	0.00490447	0.0436618	0	0	9.07661	48.2659	HDAC2;EED;RBBP7;EZH2
plasma membrane raft (GO:0044853)	16/82	0.00630685	0.0548095	0	0	2.20616	11.1767	CAVIN1;CAV2;CAV1;F2R;MYOF;ATP2B4;EMP2;TGFBR2;KIF18A;DLC1;KCNMA1;CDH13;MAPK1;EZR;BVES;PLPP2
cortical actin cytoskeleton (GO:0030864)	10/42	0.0069508	0.0589797	0	0	2.84062	14.1148	LASP1;DBNL;WDR1;DLC1;RDX;CAPN2;MYADM;SHROOM3;CORO1A;DBN1
actin-based cell projection (GO:0098858)	16/83	0.00710988	0.0589797	0	0	2.17311	10.7488	RDX;MSN;MYO1D;MYO1E;MYO1B;ACTC1;MYO1C;TUBB3;PODXL;SPATA13;MYO6;TEK;EZR;UTRN;CD44;SLC27A4
apical junction complex (GO:0043296)	18/98	0.00751646	0.0609668	0	0	2.04807	10.0164	DDX58;WNK4;TBCD;SHROOM3;FRMD4A;ACTG1;CLDN11;CYTH3;RAP2B;SAPCD2;CCDC85C;APC;PARD3;AMOTL1;ECT2;BVES;CYTH1;TJP2
extracellular membrane-bounded organelle (GO:0065010)	12/56	0.00797588	0.0613583	0	0	2.47994	11.9814	LFNG;PKM;TUBB2A;SERPINE2;TFRC;CLTC;COL12A1;COL6A3;CD9;TUBB4B;SPTAN1;VCL
bleb (GO:0032059)	3/5	0.00840524	0.0613583	0	0	13.6096	65.0388	PANX1;ANLN;TPM1
deuterosome (GO:0098536)	3/5	0.00840524	0.0613583	0	0	13.6096	65.0388	PLK4;CEP152;SASS6
external side of apical plasma membrane (GO:0098591)	3/5	0.00840524	0.0613583	0	0	13.6096	65.0388	ABCC4;SLC7A5;SLC38A1
spermatoproteasome complex (GO:1990111)	3/5	0.00840524	0.0613583	0	0	13.6096	65.0388	PSME4;PSMB10;PSMB9
early endosome (GO:0005769)	39/266	0.00882164	0.0629039	0	0	1.56776	7.41638	GRIA1;NRP1;WASHC5;VAC14;DAGLA;HTT;TRAK1;CLN6;NEURL1B;GPER1;MICALL1;MVB12B;MAPK1;EPHB1;PDLIM4;ATP9A;RAB11FIP5;SNX6;PLEKHJ1;BOK;ANXA1;OSBPL6;DTX3L;CAV1;F2R;MYO5A;EHD1;RAB32;MYO1B;EHD4;RABEP1;RAPGEF1;WDFY1;F2RL1;RIN3;NF2;ATP6V0D2;PLPP2;PICALM
tight junction (GO:0070160)	16/85	0.00896166	0.0629039	0	0	2.10989	9.94769	DDX58;WNK4;TBCD;FRMD4A;SIPA1L3;CLDN11;CYTH3;RAP2B;APC;PARD3;AMOTL1;ECT2;BVES;CYTH1;EPHA2;TJP2
cortical cytoskeleton (GO:0030863)	12/58	0.0105905	0.0729347	0	0	2.37185	10.7867	LASP1;DBNL;WDR1;DLC1;RDX;CAPN2;MYADM;SHROOM3;EZR;MAPRE1;CORO1A;DBN1
extracellular vesicle (GO:1903561)	12/59	0.0121239	0.0819484	0	0	2.32126	10.2427	LFNG;PKM;TUBB2A;SERPINE2;TFRC;CLTC;COL12A1;COL6A3;CD9;TUBB4B;SPTAN1;VCL
platelet alpha granule (GO:0031091)	16/90	0.0152863	0.101445	0	0	1.96678	8.2227	TGFB2;SERPINE2;ITGB3;ACTN1;PCDH7;PDGFB;VEGFB;VEGFC;ACTN4;LHFPL2;GTPBP2;THBS1;SCCPDH;TMSB4X;CD109;CD9
cell cortex region (GO:0099738)	4/11	0.0181271	0.116077	0	0	5.18577	20.7968	ANLN;GPSM2;EPB41L2;ENO1
npBAF complex (GO:0071564)	4/11	0.0181271	0.116077	0	0	5.18577	20.7968	SMARCD1;SMARCC1;ACTL6A;ARID1A
bicellular tight junction (GO:0005923)	14/78	0.0206744	0.129063	0	0	1.98892	7.71473	DDX58;WNK4;TBCD;FRMD4A;CLDN11;CYTH3;RAP2B;APC;PARD3;AMOTL1;ECT2;BVES;CYTH1;TJP2
endocytic vesicle (GO:0030139)	28/189	0.0208623	0.129063	0	0	1.58394	6.12955	GRIA1;RALA;ITGB5;CLTC;CAMK2A;CLTB;CLTA;CORO1A;DPP4;MYO6;SRGAP2;RAB11FIP5;HSP90AA1;WNT5B;CAV1;ANXA11;MTSS1;RAB32;EHD1;MYO1E;EHD4;RABEP1;CD9;RIN3;RAB7B;PICALM;ARF6;HBEGF
platelet alpha granule membrane (GO:0031092)	5/17	0.0215721	0.13123	0	0	3.78215	14.5097	ITGB3;PCDH7;CD109;CD9;LHFPL2
clathrin vesicle coat (GO:0030125)	4/12	0.025089	0.144038	0	0	4.5373	16.7214	NECAP2;CLTB;CLTA;NCALD
astral microtubule (GO:0000235)	3/7	0.0252559	0.144038	0	0	6.80403	25.0299	KIF18A;KIF18B;FAM161A
macropinosome (GO:0044354)	3/7	0.0252559	0.144038	0	0	6.80403	25.0299	CLIP1;MMP14;APPL2
pinosome (GO:0044352)	3/7	0.0252559	0.144038	0	0	6.80403	25.0299	CLIP1;MMP14;APPL2
recycling endosome membrane (GO:0055038)	11/58	0.0260574	0.146322	0	0	2.12674	7.7572	GRIA1;EHD1;RAP2B;EHD4;FZD7;MICALL1;RAC1;OPTN;ATP9A;BOK;ARF6
vesicle membrane (GO:0012506)	13/73	0.0267122	0.147727	0	0	1.96942	7.13448	RIPOR1;RALA;ANXA4;AHNAK2;HTT;ITPR3;FMN2;BAIAP2L2;GPER1;GIPC1;AP1S2;GBP1;AP1M2
recycling endosome (GO:0055037)	22/145	0.0294398	0.160381	0	0	1.6275	5.73759	GRIA1;TFRC;FZD7;MYO5A;TUBG1;EHD1;EHD4;TUBA1A;FCHSD2;RAP2B;RAB15;GPER1;MICALL1;RAC1;PDLIM4;OPTN;ATP9A;RAN;PLEKHJ1;RAB11FIP5;BOK;ARF6
SWI/SNF complex (GO:0016514)	5/19	0.0343292	0.184267	0	0	3.24148	10.9295	SMARCD1;SMARCC1;ACTL6A;BRD9;ARID1A
dendritic spine membrane (GO:0032591)	3/8	0.0374668	0.198194	0	0	5.44292	17.8762	GRIA1;DAGLA;GPER1
synaptic membrane (GO:0097060)	6/26	0.0387558	0.202084	0	0	2.72331	8.85205	GRIA1;GRIN2A;DAGLA;ITGA3;GPER1;HIP1R
lipid droplet (GO:0005811)	13/77	0.0394167	0.202635	0	0	1.84592	5.9689	HSD3B7;SET;CAV1;PLA2G4C;G0S2;ACSL4;CLDN11;EHD1;SCCPDH;IRAK1;ZW10;RBP1;LPCAT2
nBAF complex (GO:0071565)	4/14	0.0432408	0.219207	0	0	3.62944	11.4	SMARCD1;SMARCC1;DPF3;ARID1A
clathrin coat (GO:0030118)	4/15	0.0544645	0.272323	0	0	3.2993	9.60165	NECAP2;CLTC;CLTB;CLTA
exocytic vesicle (GO:0070382)	6/30	0.0713481	0.349421	0	0	2.26892	5.99037	DPYSL3;RAB27A;RAB3IL1;SYTL5;SYT7;PICALM
apicolateral plasma membrane (GO:0016327)	2/5	0.0805647	0.349421	0	0	6.04532	15.2263	MTCL1;NEDD4
CD95 death-inducing signaling complex (GO:0031265)	2/5	0.0805647	0.349421	0	0	6.04532	15.2263	FAF1;FADD
cyclin A2-CDK2 complex (GO:0097124)	2/5	0.0805647	0.349421	0	0	6.04532	15.2263	CCNA2;CDK2
early endosome lumen (GO:0031905)	2/5	0.0805647	0.349421	0	0	6.04532	15.2263	RAB32;PDLIM4
filtration diaphragm (GO:0036056)	2/5	0.0805647	0.349421	0	0	6.04532	15.2263	PODXL;IQGAP1
NatA complex (GO:0031415)	2/5	0.0805647	0.349421	0	0	6.04532	15.2263	NAA50;NAA15
slit diaphragm (GO:0036057)	2/5	0.0805647	0.349421	0	0	6.04532	15.2263	PODXL;IQGAP1
sorting endosome (GO:0097443)	2/5	0.0805647	0.349421	0	0	6.04532	15.2263	NRP1;ARHGAP1
tRNA methyltransferase complex (GO:0043527)	2/5	0.0805647	0.349421	0	0	6.04532	15.2263	WDR4;TRMT61A
Golgi stack (GO:0005795)	6/31	0.0813719	0.349421	0	0	2.17804	5.46411	PLK3;RAB30;LPCAT2;MGAT4B;RAB27B;VRK1
intercalated disc (GO:0014704)	6/31	0.0813719	0.349421	0	0	2.17804	5.46411	GJC1;DSP;PAK1;ANK2;SLC8A1;YWHAH
pigment granule (GO:0048770)	5/24	0.08324	0.353286	0	0	2.3878	5.93613	RAB32;ITGB3;MYO5A;RAB27A;RAB27B
CD40 receptor complex (GO:0035631)	3/11	0.088234	0.361858	0	0	3.40126	8.25745	TRAF3;TRAF5;TRAF2
microvillus membrane (GO:0031528)	3/11	0.088234	0.361858	0	0	3.40126	8.25745	SLC7A5;PODXL;ITGB3
platelet dense tubular network (GO:0031094)	3/11	0.088234	0.361858	0	0	3.40126	8.25745	EHD1;F2R;ITPR3
box C/D RNP complex (GO:0031428)	2/6	0.113061	0.439013	0	0	4.53374	9.88277	NOP56;RRP9
myosin filament (GO:0032982)	2/6	0.113061	0.439013	0	0	4.53374	9.88277	MYH9;MYH10
platelet dense granule membrane (GO:0031088)	2/6	0.113061	0.439013	0	0	4.53374	9.88277	ABCC4;RAB27B
TORC1 complex (GO:0031931)	2/6	0.113061	0.439013	0	0	4.53374	9.88277	TELO2;TTI1
uniplex complex (GO:1990246)	2/6	0.113061	0.439013	0	0	4.53374	9.88277	MCUB;MICU1
dendrite (GO:0030425)	33/270	0.124601	0.475416	0	0	1.26598	2.63659	GRIA1;DAGLA;HTR2B;HTT;TRAK1;SLC8A1;CALB2;RBM3;PAK1;HRH1;HTR7;TUBB3;GPER1;CAPN2;SACS;HOMER3;DIP2B;DBNL;MAP1S;PLK2;HIP1R;RAB27A;NR1D1;ZWINT;MYO1D;SLC4A8;MAP1B;SARM1;RIN3;RGS12;CNIH3;DBN1;SHANK1
platelet alpha granule lumen (GO:0031093)	10/67	0.125041	0.475416	0	0	1.59252	3.31103	TGFB2;SCCPDH;TMSB4X;ACTN1;PDGFB;VEGFB;VEGFC;ACTN4;GTPBP2;THBS1
beta-catenin-TCF complex (GO:1990907)	3/13	0.132032	0.486785	0	0	2.72071	5.50864	TLE4;TCF7L1;TCF7
podosome (GO:0002102)	3/13	0.132032	0.486785	0	0	2.72071	5.50864	DBNL;SH3PXD2B;LPXN
RISC complex (GO:0016442)	3/13	0.132032	0.486785	0	0	2.72071	5.50864	DHX9;XPO5;LIMD1
melanosome (GO:0042470)	5/28	0.139367	0.508691	0	0	1.97209	3.88628	RAB32;ITGB3;MYO5A;RAB27A;RAB27B
glutamatergic synapse (GO:0098978)	10/69	0.143953	0.520227	0	0	1.53836	2.98176	ARHGAP22;SLC4A8;ITGB3;ACTN1;RAC1;ATP2B1;KPNA2;HRAS;YWHAZ;DLGAP4
small-subunit processome (GO:0032040)	6/37	0.156414	0.559716	0	0	1.7559	3.25763	NOP56;UTP4;PRKDC;WDR3;UTP14A;RRP9
endosome membrane (GO:0010008)	38/325	0.165229	0.585522	0	0	1.20352	2.16684	GRIA1;VAC14;STEAP3;DAGLA;TFRC;CLTC;ARHGAP1;CLTA;ANTXR2;CORO1C;IRAK1;KIF13A;MICALL1;MVB12B;ANXA6;RAC1;EPHB1;APPL2;ATP9A;SNX6;BOK;ANXA1;OSBPL6;FZD7;CAV1;VPS37C;VPS37B;EHD1;DCSTAMP;MYO1B;EHD4;RAP2B;RABEP1;RAB15;RAB7B;ATP6V0D2;OPTN;ARF6
organelle outer membrane (GO:0031968)	18/142	0.169058	0.587729	0	0	1.31809	2.34293	AGPAT5;TOMM40;TOMM34;ACSL4;ITPR3;SYNE3;MYO19;HK2;RAB32;QTRT2;MSTO1;BCL2;PMAIP1;BMF;PGAM5;RAB11FIP5;BCL2L1;BOK
basolateral plasma membrane (GO:0016323)	19/151	0.169073	0.587729	0	0	1.30708	2.32323	ABCC4;SLC38A1;NDRG4;TFRC;PDGFB;ANK2;SCRIB;SLC3A2;SLC4A2;ATP2B1;ANK1;MYO1D;SLC7A5;DLG3;SLC6A9;TEK;EZR;SLC29A1;CD44
neuromuscular junction (GO:0031594)	6/38	0.171163	0.58938	0	0	1.70093	3.00239	UNC13B;FCHSD2;SERPINE2;F2R;SYNC;SNTA1
mitochondrial outer membrane (GO:0005741)	16/126	0.184487	0.619791	0	0	1.32045	2.23179	AGPAT5;TOMM40;TOMM34;ACSL4;MYO19;HK2;RAB32;QTRT2;MSTO1;BCL2;PMAIP1;BMF;PGAM5;RAB11FIP5;BCL2L1;BOK
death-inducing signaling complex (GO:0031264)	2/8	0.185088	0.619791	0	0	3.02216	5.09814	FAF1;FADD
extrinsic component of external side of plasma membrane (GO:0031232)	2/8	0.185088	0.619791	0	0	3.02216	5.09814	ANXA1;SERPINE2
phagocytic vesicle (GO:0045335)	13/100	0.191907	0.636783	0	0	1.35618	2.2387	ITGB5;ANXA3;TAP2;ANXA11;CORO1A;SYT7;RAB32;RAC2;SRGAP2;RAB7B;ATP6V0D2;APPL2;RAB11FIP5
intermediate filament cytoskeleton (GO:0045111)	11/84	0.210288	0.691487	0	0	1.36729	2.13199	DSP;CLIP1;MMP14;NDOR1;DTNA;SLC1A4;VIM;DDX60;NES;SYNE2;PLEC
insulin-responsive compartment (GO:0032593)	2/9	0.223076	0.708024	0	0	2.59027	3.88604	RAB15;MYO5A
multivesicular body membrane (GO:0032585)	2/9	0.223076	0.708024	0	0	2.59027	3.88604	RAB27A;RAB27B
platelet dense tubular network membrane (GO:0031095)	2/9	0.223076	0.708024	0	0	2.59027	3.88604	EHD1;ITPR3
TORC2 complex (GO:0031932)	2/9	0.223076	0.708024	0	0	2.59027	3.88604	TELO2;TTI1
intermediate filament (GO:0005882)	7/50	0.225057	0.708153	0	0	1.47662	2.20223	DSP;CLIP1;GPER1;SLC1A4;VIM;NES;PLEC
early endosome membrane (GO:0031901)	12/97	0.254864	0.789293	0	0	1.2808	1.75089	GRIA1;EHD1;VAC14;OSBPL6;DAGLA;ANXA1;RABEP1;CAV1;EPHB1;ATP9A;SNX6;BOK
collagen-containing extracellular matrix (GO:0062023)	42/380	0.255169	0.789293	0	0	1.12856	1.54142	LRRC15;LAMA5;SEMA7A;SERPINE2;COL13A1;TGFB1I1;COL12A1;SDC3;PDGFB;TNC;THBS1;HAPLN1;COCH;LGALS3;ANXA6;NCAM1;HMCN1;S100A10;POSTN;SCARA3;TGFB2;ANXA1;COL27A1;WNT5B;ANXA4;BGN;ANXA11;CASK;SERPINB8;INHBE;ADAM19;PKM;COL5A3;S100A6;ANGPTL2;COL21A1;CDH13;COL6A3;HDGF;CSPG4;MXRA5;MEGF9
apical dendrite (GO:0097440)	2/10	0.261567	0.795598	0	0	2.26636	3.03935	MYO1D;MAP1B
ISWI-type complex (GO:0031010)	2/10	0.261567	0.795598	0	0	2.26636	3.03935	POLE3;BAZ1A
P-body (GO:0000932)	10/80	0.270087	0.814726	0	0	1.29583	1.69625	MEX3B;MEX3A;PSMC3;LIMD1;WTIP;AJUBA;PATL1;SYNE1;LSM2;APOBEC3B
secretory granule lumen (GO:0034774)	35/316	0.273726	0.818934	0	0	1.13082	1.46512	PDGFB;THBS1;CNN2;HEBP2;DSN1;PNP;PSMD2;TMSB4X;PGM2;MAPK1;SPTAN1;S100A11;VAT1;CAP1;CCT2;TGFB2;HSP90AA1;DBNL;ACTN1;TUBB;PRKCD;VEGFB;RAB27A;VEGFC;ACTN4;AMPD3;GTPBP2;TUBB4B;SCCPDH;PKM;PSMC3;DOCK2;PPIA;KPNB1;VCL
H4/H2A histone acetyltransferase complex (GO:0043189)	3/19	0.291296	0.864416	0	0	1.69987	2.09665	MEAF6;ACTL6A;YEATS4
MLL3/4 complex (GO:0044666)	2/11	0.300085	0.876248	0	0	2.01443	2.42475	PAXIP1;WDR5
nuclear inclusion body (GO:0042405)	2/11	0.300085	0.876248	0	0	2.01443	2.42475	NUP153;RAD18
AMPA glutamate receptor complex (GO:0032281)	3/20	0.319636	0.918637	0	0	1.59979	1.82468	GRIA1;OLFM2;CNIH3
NuA4 histone acetyltransferase complex (GO:0035267)	3/20	0.319636	0.918637	0	0	1.59979	1.82468	MEAF6;ACTL6A;YEATS4
secretory vesicle (GO:0099503)	4/29	0.324825	0.926258	0	0	1.45056	1.63112	DPYSL3;RAB27A;SYTL5;SYT7
chitosome (GO:0045009)	2/12	0.338245	0.9353	0	0	1.81289	1.96514	RAB32;RAB27A
early phagosome (GO:0032009)	2/12	0.338245	0.9353	0	0	1.81289	1.96514	APPL2;SYT7
melanosome membrane (GO:0033162)	2/12	0.338245	0.9353	0	0	1.81289	1.96514	RAB32;RAB27A
pigment granule membrane (GO:0090741)	2/12	0.338245	0.9353	0	0	1.81289	1.96514	RAB32;RAB27A
asymmetric synapse (GO:0032279)	15/133	0.342764	0.940667	0	0	1.15289	1.23442	GRIA1;DBNL;HIP1R;SCRIB;SLC8A1;ARHGAP32;SLC4A8;GRIN2A;GPER1;HOMER3;SRGAP2;PDLIM5;SH2D5;DBN1;SHANK1
postsynaptic specialization membrane (GO:0099634)	3/21	0.347995	0.947898	0	0	1.51083	1.59478	GRIN2A;DAGLA;KPNA2
membrane raft (GO:0045121)	18/163	0.355146	0.960209	0	0	1.12587	1.16554	AHNAK;CAVIN1;CAV2;CAV1;ATP2B4;EMP2;CBL;CLN6;TGFBR2;RAP2B;MYO1C;DLC1;CAPN2;MYADM;TEK;EZR;PAG1;S100A10
catenin complex (GO:0016342)	4/31	0.371774	0.97231	0	0	1.34297	1.32882	CDH6;APC;CDH24;CDH13
cytoplasmic vesicle membrane (GO:0030659)	40/380	0.374758	0.97231	0	0	1.06728	1.04751	GRIA1;VAC14;STEAP3;RALA;TFRC;CAMK2A;ARHGAP1;HTT;ITPR3;IQGAP1;FMN2;ANTXR2;CORO1C;LGALS3;IRAK1;ADGRE5;ANPEP;GPER1;KIF13A;MVB12B;AP1S2;RAC1;APPL2;AP1M2;WNT5B;CAV1;AHNAK2;VPS37C;ZDHHC13;VPS37B;EHD1;DYNC1LI1;DCSTAMP;DIAPH1;MYO1B;RAB15;CD9;ATP6V0D2;CD44;HBEGF
90S preribosome (GO:0030686)	2/13	0.375739	0.97231	0	0	1.64799	1.61315	UTP4;SRFBP1
Ada2/Gcn5/Ada3 transcription activator complex (GO:0005671)	2/13	0.375739	0.97231	0	0	1.64799	1.61315	POLE3;WDR5
ionotropic glutamate receptor complex (GO:0008328)	4/32	0.39519	0.97231	0	0	1.29493	1.2022	GRIA1;GRIN2A;OLFM2;CNIH3
non-motile cilium (GO:0097730)	4/32	0.39519	0.97231	0	0	1.29493	1.2022	PCM1;PHYH;HYLS1;CEP89
postsynaptic density (GO:0014069)	15/138	0.397764	0.97231	0	0	1.10572	1.01936	GRIA1;DAGLA;DBNL;HIP1R;SCRIB;SLC8A1;ARHGAP32;GRIN2A;GPER1;HOMER3;SRGAP2;PDLIM5;SH2D5;DBN1;SHANK1
clathrin-coated vesicle (GO:0030136)	9/80	0.400219	0.97231	0	0	1.14917	1.05235	MYO1E;CLTC;MYO6;CLTB;HIP1R;CLTA;RAB27B;AP1M2;PICALM
Cul4B-RING E3 ubiquitin ligase complex (GO:0031465)	1/5	0.407571	0.97231	0	0	2.26573	2.03358	DTL
endoplasmic reticulum tubular network membrane (GO:0098826)	1/5	0.407571	0.97231	0	0	2.26573	2.03358	RTN4
flotillin complex (GO:0016600)	1/5	0.407571	0.97231	0	0	2.26573	2.03358	CORO1C
intrinsic component of presynaptic membrane (GO:0098889)	1/5	0.407571	0.97231	0	0	2.26573	2.03358	ATP2B1
meiotic spindle (GO:0072687)	1/5	0.407571	0.97231	0	0	2.26573	2.03358	FBXO5
neurofibrillary tangle (GO:0097418)	1/5	0.407571	0.97231	0	0	2.26573	2.03358	PICALM
PAM complex, Tim23 associated import motor (GO:0001405)	1/5	0.407571	0.97231	0	0	2.26573	2.03358	GRPEL2
rDNA heterochromatin (GO:0033553)	1/5	0.407571	0.97231	0	0	2.26573	2.03358	SUV39H1
ribose phosphate diphosphokinase complex (GO:0002189)	1/5	0.407571	0.97231	0	0	2.26573	2.03358	PRPS1
Sec61 translocon complex (GO:0005784)	1/5	0.407571	0.97231	0	0	2.26573	2.03358	ARL6IP1
Ino80 complex (GO:0031011)	2/14	0.412321	0.974033	0	0	1.51057	1.3383	ACTL6A;INO80
heterotrimeric G-protein complex (GO:0005834)	4/33	0.418461	0.974033	0	0	1.25021	1.08914	GNA13;GNG2;GNAI3;GNB4
neuron projection (GO:0043005)	57/556	0.42275	0.974033	0	0	1.03598	0.891953	NRP1;ROBO3;TENM3;TENM4;DOCK7;HTR2B;STMN3;KIF17;SLC8A1;CALB2;RBM3;HTR7;TUBB3;GPER1;STMN1;SCN9A;CAPN2;SACS;HOMER3;DIP2B;EPHB1;SEMA6A;DBNL;MAP1S;ANK2;RHOC;ANK1;CLDN11;PALLD;MAP1B;CDH13;RIN3;DBN1;ATF4;EPHA2;SHANK1;GRIA1;CAMK2A;HTT;IQGAP1;TRAK1;CACNA1H;PAK1;HRH1;NCAM1;TGFB2;PLK2;MYO5A;RAB27A;NR1D1;ZWINT;MYO1D;SLC4A8;SARM1;RGS12;CPEB2;CNIH3
INO80-type complex (GO:0097346)	3/24	0.431783	0.974033	0	0	1.29478	1.0874	ACTL6A;ANP32E;INO80
cell projection membrane (GO:0031253)	10/92	0.432581	0.974033	0	0	1.10545	0.926353	GNA13;SLC7A5;ITGA3;PODXL;HHIP;ITGB3;CASK;UTRN;SYNE2;ARF6
cation channel complex (GO:0034703)	8/73	0.441356	0.974033	0	0	1.11559	0.912442	GRIA1;OLFM2;GRIN2A;MCUB;MICU1;CALM1;CALM2;CNIH3
Cul4-RING E3 ubiquitin ligase complex (GO:0080008)	4/34	0.441516	0.974033	0	0	1.20847	0.987971	DCAF15;FBXW5;DTL;DCAF6
PRC1 complex (GO:0035102)	2/15	0.447802	0.974033	0	0	1.3943	1.12019	CBX2;RNF2
ficolin-1-rich granule lumen (GO:1904813)	13/123	0.451216	0.974033	0	0	1.07124	0.852498	HSP90AA1;DBNL;AMPD3;PNP;PKM;PSMC3;PSMD2;PGM2;MAPK1;CAPN1;PPIA;KPNB1;VCL
endolysosome (GO:0036019)	3/25	0.458888	0.974033	0	0	1.23586	0.962671	CLTC;PRKCD;CLTA
excitatory synapse (GO:0060076)	3/25	0.458888	0.974033	0	0	1.23586	0.962671	ITGA3;PALLD;SHANK1
aggresome (GO:0016235)	4/35	0.464289	0.974033	0	0	1.16942	0.897234	POLD1;EDEM1;HSPB7;URB2
ficolin-1-rich granule (GO:0101002)	19/184	0.466293	0.974033	0	0	1.04373	0.796306	DSP;HSP90AA1;DBNL;AMPD3;LGALS3;DYNC1LI1;DIAPH1;PNP;PKM;PSMC3;PSMD2;SIRPA;PGM2;MAPK1;CAPN1;RAC1;PPIA;KPNB1;VCL
cortical granule (GO:0060473)	1/6	0.466473	0.974033	0	0	1.81248	1.38212	MYH9
membrane attack complex (GO:0005579)	1/6	0.466473	0.974033	0	0	1.81248	1.38212	C5
nuclear envelope lumen (GO:0005641)	1/6	0.466473	0.974033	0	0	1.81248	1.38212	TUBB
nuclear stress granule (GO:0097165)	1/6	0.466473	0.974033	0	0	1.81248	1.38212	DHX9
phosphatidylinositol 3-kinase complex, class III (GO:0035032)	1/6	0.466473	0.974033	0	0	1.81248	1.38212	VAC14
shelterin complex (GO:0070187)	1/6	0.466473	0.974033	0	0	1.81248	1.38212	ACD
symmetric synapse (GO:0032280)	1/6	0.466473	0.974033	0	0	1.81248	1.38212	SLC4A8
calcium channel complex (GO:0034704)	5/45	0.467521	0.974033	0	0	1.13288	0.861341	CACNB3;MCUB;CALM1;MICU1;CALM2
phagocytic vesicle membrane (GO:0030670)	5/45	0.467521	0.974033	0	0	1.13288	0.861341	ANXA3;RAC2;TAP2;ATP6V0D2;APPL2
cytoplasmic side of plasma membrane (GO:0009898)	6/55	0.469671	0.974033	0	0	1.10976	0.838674	TRAF3;TRAF5;MYH9;TRAF2;EZR;ANK1
clathrin-coated endocytic vesicle (GO:0045334)	9/85	0.473183	0.975774	0	0	1.07327	0.803097	MYO1E;TFRC;CLTC;MYO6;CLTB;CLTA;CD9;HBEGF;PICALM
nuclear outer membrane (GO:0005640)	2/16	0.482039	0.98433	0	0	1.29463	0.944733	ITPR3;SYNE3
MLL1 complex (GO:0071339)	3/26	0.485423	0.98433	0	0	1.18206	0.854316	TEX10;WDR5;RNF2
MLL1/2 complex (GO:0044665)	3/26	0.485423	0.98433	0	0	1.18206	0.854316	TEX10;WDR5;RNF2
trans-Golgi network (GO:0005802)	24/239	0.510898	0.997118	0	0	1.01153	0.679327	USP6NL;POSTN;ATP8B1;CLTC;CLTA;RAB32;RAB30;MYO1B;CNST;HTR7;GPER1;KIF13A;MICALL1;AP1S2;RGS20;CHAC1;CORO7;RAC1;RAB7B;OPTN;AP1M2;ATP9A;PLEKHJ1;BOK
endolysosome membrane (GO:0036020)	2/17	0.51493	0.997118	0	0	1.20826	0.80195	CLTC;CLTA
intrinsic component of synaptic vesicle membrane (GO:0098563)	2/17	0.51493	0.997118	0	0	1.20826	0.80195	RAB3B;ATP2B1
voltage-gated sodium channel complex (GO:0001518)	2/17	0.51493	0.997118	0	0	1.20826	0.80195	SCN9A;CACNA1H
cis-Golgi network membrane (GO:0033106)	1/7	0.519522	0.997118	0	0	1.51032	0.989026	BOK
cytolytic granule (GO:0044194)	1/7	0.519522	0.997118	0	0	1.51032	0.989026	RNF19B
hemidesmosome (GO:0030056)	1/7	0.519522	0.997118	0	0	1.51032	0.989026	PLEC
integral component of presynaptic membrane (GO:0099056)	1/7	0.519522	0.997118	0	0	1.51032	0.989026	ATP2B1
Smc5-Smc6 complex (GO:0030915)	1/7	0.519522	0.997118	0	0	1.51032	0.989026	NSMCE4A
U6 snRNP (GO:0005688)	1/7	0.519522	0.997118	0	0	1.51032	0.989026	LSM2
trans-Golgi network membrane (GO:0032588)	10/99	0.527835	0.997118	0	0	1.01811	0.650542	USP6NL;MYO1B;HTR7;CLTC;KIF13A;AP1S2;CLTA;AP1M2;ATP9A;BOK
nuclear inner membrane (GO:0005637)	3/28	0.536494	0.997118	0	0	1.08738	0.677108	SMAD3;DPY19L2;LBR
vacuolar lumen (GO:0005775)	16/161	0.539225	0.997118	0	0	0.999762	0.617476	VAT1;CAP1;CCT2;HSP90AA1;SDC4;TUBB;PRKCD;SDC3;BGN;TUBB4B;HEBP2;DSN1;SDC1;GPC2;MAPK1;CSPG4
Golgi lumen (GO:0005796)	10/100	0.541052	0.997118	0	0	1.00674	0.61838	MMP11;MMP14;WNT5B;SDC4;SDC3;PDGFB;BGN;SDC1;GPC2;CSPG4
azurophil granule lumen (GO:0035578)	9/90	0.544082	0.997118	0	0	1.00674	0.612756	CAP1;VAT1;HEBP2;CCT2;DSN1;TUBB;PRKCD;MAPK1;TUBB4B
GABA-ergic synapse (GO:0098982)	2/18	0.546403	0.997118	0	0	1.13268	0.684589	ATP2B1;MDGA1
dendrite membrane (GO:0032590)	3/29	0.560917	0.997118	0	0	1.0455	0.604486	GRIA1;DAGLA;GPER1
9+0 non-motile cilium (GO:0097731)	1/8	0.567298	0.997118	0	0	1.29449	0.733806	PHYH
extrinsic component of endosome membrane (GO:0031313)	1/8	0.567298	0.997118	0	0	1.29449	0.733806	ANXA1
HFE-transferrin receptor complex (GO:1990712)	1/8	0.567298	0.997118	0	0	1.29449	0.733806	TFRC
integral component of synaptic membrane (GO:0099699)	1/8	0.567298	0.997118	0	0	1.29449	0.733806	ATP2B1
MOZ/MORF histone acetyltransferase complex (GO:0070776)	1/8	0.567298	0.997118	0	0	1.29449	0.733806	MEAF6
neuron to neuron synapse (GO:0098984)	1/8	0.567298	0.997118	0	0	1.29449	0.733806	SLC4A8
NMDA selective glutamate receptor complex (GO:0017146)	1/8	0.567298	0.997118	0	0	1.29449	0.733806	GRIN2A
RISC-loading complex (GO:0070578)	1/8	0.567298	0.997118	0	0	1.29449	0.733806	DHX9
spectrin-associated cytoskeleton (GO:0014731)	1/8	0.567298	0.997118	0	0	1.29449	0.733806	ANK1
SUMO ligase complex (GO:0106068)	1/8	0.567298	0.997118	0	0	1.29449	0.733806	NSMCE4A
ficolin-1-rich granule membrane (GO:0101003)	6/61	0.573596	0.997118	0	0	0.988368	0.549364	DSP;LGALS3;DYNC1LI1;DIAPH1;SIRPA;RAC1
anaphase-promoting complex (GO:0005680)	2/19	0.576416	0.997118	0	0	1.06599	0.587282	UBE2C;BUB1B
Cul2-RING ubiquitin ligase complex (GO:0031462)	2/19	0.576416	0.997118	0	0	1.06599	0.587282	ZSWIM4;ZSWIM5
cytoplasmic dynein complex (GO:0005868)	2/19	0.576416	0.997118	0	0	1.06599	0.587282	DYNC1I2;DYNC1LI1
specific granule lumen (GO:0035580)	6/62	0.589935	0.999994	0	0	0.970665	0.512261	CNN2;RAB27A;DOCK2;SPTAN1;KPNB1;VCL
cytoplasmic vesicle lumen (GO:0060205)	11/115	0.599521	0.999994	0	0	0.958076	0.490175	HSP90AA1;PNP;DBNL;PKM;PSMC3;PSMD2;PGM2;AMPD3;PPIA;VCL;S100A11
postsynaptic density membrane (GO:0098839)	2/20	0.604947	0.999994	0	0	1.00671	0.505989	GRIN2A;DAGLA
clathrin coat of trans-Golgi network vesicle (GO:0030130)	1/9	0.610325	0.999994	0	0	1.13261	0.559242	NCALD
H3 histone acetyltransferase complex (GO:0070775)	1/9	0.610325	0.999994	0	0	1.13261	0.559242	MEAF6
junctional sarcoplasmic reticulum membrane (GO:0014701)	1/9	0.610325	0.999994	0	0	1.13261	0.559242	JPH2
transferase complex, transferring phosphorus-containing groups (GO:0061695)	1/9	0.610325	0.999994	0	0	1.13261	0.559242	PRPS1
U4 snRNP (GO:0005687)	1/9	0.610325	0.999994	0	0	1.13261	0.559242	SNRPD1
platelet dense granule (GO:0042827)	2/21	0.631995	0.999994	0	0	0.953676	0.437617	ABCC4;RAB27B
cytoplasmic stress granule (GO:0010494)	6/65	0.636892	0.999994	0	0	0.921155	0.415584	LARP1;MCRIP1;HABP4;IGF2BP1;PABPC1L;KPNB1
integral component of lysosomal membrane (GO:1905103)	1/10	0.649076	0.999994	0	0	1.00671	0.435105	LRRC8A
multimeric ribonuclease P complex (GO:0030681)	1/10	0.649076	0.999994	0	0	1.00671	0.435105	POP1
transcription factor TFIIH core complex (GO:0000439)	1/10	0.649076	0.999994	0	0	1.00671	0.435105	GTF2H1
axon (GO:0030424)	19/204	0.65251	0.999994	0	0	0.929853	0.396981	NRP1;ROBO3;TGFB2;SEMA6A;DOCK7;HTT;IQGAP1;SLC8A1;CLDN11;MYO1D;PAK1;TUBB3;PALLD;MAP1B;GPER1;SCN9A;SACS;RIN3;DIP2B
sarcoplasmic reticulum (GO:0016529)	4/45	0.666562	0.999994	0	0	0.883704	0.35845	JPH2;ITPR3;THBS1;SYNE2
endoplasmic reticulum tubular network (GO:0071782)	2/23	0.681703	0.999994	0	0	0.862754	0.330574	RTN4;KPNB1
Cul4A-RING E3 ubiquitin ligase complex (GO:0031464)	1/11	0.683976	0.999994	0	0	0.905989	0.344125	DTL
dendrite cytoplasm (GO:0032839)	1/11	0.683976	0.999994	0	0	0.905989	0.344125	HIP1R
post-mRNA release spliceosomal complex (GO:0071014)	1/11	0.683976	0.999994	0	0	0.905989	0.344125	MYEF2
preribosome, small subunit precursor (GO:0030688)	1/11	0.683976	0.999994	0	0	0.905989	0.344125	BYSL
primary lysosome (GO:0005766)	1/11	0.683976	0.999994	0	0	0.905989	0.344125	ANXA11
Sin3 complex (GO:0016580)	1/11	0.683976	0.999994	0	0	0.905989	0.344125	HDAC2
STAGA complex (GO:0030914)	1/11	0.683976	0.999994	0	0	0.905989	0.344125	TAF5L
SCF ubiquitin ligase complex (GO:0019005)	5/58	0.696012	0.999994	0	0	0.854385	0.309619	FBXW5;CCNF;CKS2;FBXO48;CKS1B
multivesicular body (GO:0005771)	4/47	0.70008	0.999994	0	0	0.842508	0.300405	STEAP3;RAB27A;CHMP3;RAB27B
late endosome (GO:0005770)	17/189	0.704005	0.999994	0	0	0.8946	0.313978	VAC14;STEAP3;KIDINS220;F2R;MYO5A;RAB27A;HTT;RAB27B;RNF128;MICALL1;MVB12B;ANXA6;CHMP3;MAPK1;OSBPL1A;RAB7B;ANKRD13A
secretory granule membrane (GO:0030667)	25/274	0.704563	0.999994	0	0	0.908525	0.318145	BRI3;ITGB3;ITPR3;IQGAP1;LGALS3;STK10;GLIPR1;ADGRE5;PLAU;ANPEP;SIRPA;RAC1;DSP;ABCC4;PCDH7;RAB27B;LHFPL2;DYNC1LI1;DIAPH1;TSPAN14;RAP2B;CD109;CD9;CYSTM1;CD44
vesicle coat (GO:0030120)	3/36	0.708392	0.999994	0	0	0.823403	0.283875	NECAP2;CLTB;CLTA
integral component of nuclear inner membrane (GO:0005639)	1/12	0.715406	0.999994	0	0	0.823581	0.275822	LBR
integral component of vacuolar membrane (GO:0031166)	1/12	0.715406	0.999994	0	0	0.823581	0.275822	LRRC8A
intrinsic component of mitochondrial membrane (GO:0098573)	1/12	0.715406	0.999994	0	0	0.823581	0.275822	MICU1
intrinsic component of nuclear inner membrane (GO:0031229)	1/12	0.715406	0.999994	0	0	0.823581	0.275822	LBR
neuron projection cytoplasm (GO:0120111)	1/12	0.715406	0.999994	0	0	0.823581	0.275822	HIP1R
Set1C/COMPASS complex (GO:0048188)	1/12	0.715406	0.999994	0	0	0.823581	0.275822	WDR5
Swr1 complex (GO:0000812)	1/12	0.715406	0.999994	0	0	0.823581	0.275822	ANP32E
transcription factor TFIIH holo complex (GO:0005675)	1/12	0.715406	0.999994	0	0	0.823581	0.275822	GTF2H1
U2-type catalytic step 1 spliceosome (GO:0071006)	1/12	0.715406	0.999994	0	0	0.823581	0.275822	RBM8A
H4 histone acetyltransferase complex (GO:1902562)	2/25	0.725773	0.999994	0	0	0.787644	0.252454	POLE3;WDR5
sodium channel complex (GO:0034706)	2/25	0.725773	0.999994	0	0	0.787644	0.252454	SCN9A;CACNA1H
cytoplasmic side of endoplasmic reticulum membrane (GO:0098554)	1/13	0.743711	0.999994	0	0	0.754907	0.22353	DNAJA1
integral component of peroxisomal membrane (GO:0005779)	1/13	0.743711	0.999994	0	0	0.754907	0.22353	FAR2
integral component of synaptic vesicle membrane (GO:0030285)	1/13	0.743711	0.999994	0	0	0.754907	0.22353	ATP2B1
RNA polymerase I complex (GO:0005736)	1/13	0.743711	0.999994	0	0	0.754907	0.22353	POLR1E
U2-type precatalytic spliceosome (GO:0071005)	4/50	0.745678	0.999994	0	0	0.78743	0.23108	SF3B4;SNRPD1;BUD13;LSM2
endosome lumen (GO:0031904)	2/26	0.745802	0.999994	0	0	0.754783	0.221374	RAB32;PDLIM4
lysosomal lumen (GO:0043202)	7/86	0.763505	0.999994	0	0	0.80212	0.21644	HSP90AA1;SDC4;SDC3;BGN;GPC2;SDC1;CSPG4
tertiary granule (GO:0070820)	14/164	0.763666	0.999994	0	0	0.844539	0.227708	DSP;DBNL;CNN2;LGALS3;DYNC1LI1;DIAPH1;TSPAN14;RAP2B;PLAU;SIRPA;CYSTM1;RAC1;PRSS3;SPTAN1
axonal growth cone (GO:0044295)	1/14	0.769203	0.999994	0	0	0.696798	0.18284	HSP90AA1
glial cell projection (GO:0097386)	1/14	0.769203	0.999994	0	0	0.696798	0.18284	SLC4A8
intrinsic component of peroxisomal membrane (GO:0031231)	1/14	0.769203	0.999994	0	0	0.696798	0.18284	FAR2
TIM23 mitochondrial import inner membrane translocase complex (GO:0005744)	1/14	0.769203	0.999994	0	0	0.696798	0.18284	GRPEL2
transcription factor TFTC complex (GO:0033276)	1/14	0.769203	0.999994	0	0	0.696798	0.18284	TAF5L
precatalytic spliceosome (GO:0071011)	4/52	0.77301	0.999994	0	0	0.754536	0.194265	SF3B4;SNRPD1;BUD13;LSM2
intrinsic component of endoplasmic reticulum membrane (GO:0031227)	10/121	0.774521	0.999994	0	0	0.81532	0.208323	ELOVL1;DCSTAMP;ANKLE2;SGPL1;SLC37A2;ARL6IP1;EDEM1;TAP2;ESYT1;RTN4
U12-type spliceosomal complex (GO:0005689)	2/28	0.782105	0.999994	0	0	0.696646	0.171212	SF3B4;SNRPD1
exocytic vesicle membrane (GO:0099501)	3/41	0.788191	0.999994	0	0	0.714861	0.170147	UNC13B;CLTB;CLTA
synaptic vesicle membrane (GO:0030672)	3/41	0.788191	0.999994	0	0	0.714861	0.170147	UNC13B;CLTB;CLTA
germ plasm (GO:0060293)	1/15	0.79216	0.999994	0	0	0.646991	0.150744	CARHSP1
keratin filament (GO:0045095)	1/15	0.79216	0.999994	0	0	0.646991	0.150744	GPER1
proton-transporting V-type ATPase complex (GO:0033176)	1/15	0.79216	0.999994	0	0	0.646991	0.150744	ATP6V0D2
trans-Golgi network transport vesicle (GO:0030140)	1/15	0.79216	0.999994	0	0	0.646991	0.150744	RAB27B
rough endoplasmic reticulum (GO:0005791)	2/29	0.79849	0.999994	0	0	0.670807	0.150954	PKM;TMEM97
clathrin-coated vesicle membrane (GO:0030665)	7/90	0.803065	0.999994	0	0	0.763293	0.167405	NECAP2;TFRC;CLTC;CLTB;CLTA;CD9;HBEGF
tertiary granule lumen (GO:1904724)	4/55	0.809599	0.999994	0	0	0.710033	0.149971	CNN2;DBNL;PRSS3;SPTAN1
cilium (GO:0005929)	20/237	0.810739	0.999994	0	0	0.83338	0.174851	ANXA1;HHIP;SORD;CASK;FHDC1;CBL;KIF17;GLI3;FLCN;PCM1;TTLL4;DAAM1;FAM161A;RP2;RAB15;INPP5E;HYLS1;CEP41;MNS1;CEP89
dense core granule (GO:0031045)	1/16	0.812835	0.999994	0	0	0.603825	0.125129	SLC6A9
polysomal ribosome (GO:0042788)	2/30	0.813771	0.999994	0	0	0.646813	0.133293	LARP1;DHX9
cornified envelope (GO:0001533)	3/43	0.814612	0.999994	0	0	0.679043	0.139234	DSP;ANXA1;KAZN
late endosome membrane (GO:0031902)	5/68	0.818757	0.999994	0	0	0.718368	0.14365	VAC14;ANXA6;RAB27A;RAB27B;RAB7B
ciliary membrane (GO:0060170)	2/31	0.828008	0.999994	0	0	0.624475	0.117859	HHIP;CASK
desmosome (GO:0030057)	1/17	0.831453	0.999994	0	0	0.566054	0.104482	KAZN
protein phosphatase type 2A complex (GO:0000159)	1/17	0.831453	0.999994	0	0	0.566054	0.104482	PPP2R3A
U5 snRNP (GO:0005682)	1/17	0.831453	0.999994	0	0	0.566054	0.104482	SNRPD1
spliceosomal tri-snRNP complex (GO:0097526)	2/32	0.841256	0.999994	0	0	0.603625	0.104342	SNRPD1;LSM2
U4/U6 x U5 tri-snRNP complex (GO:0046540)	2/32	0.841256	0.999994	0	0	0.603625	0.104342	SNRPD1;LSM2
RNA polymerase III complex (GO:0005666)	1/18	0.848221	0.999994	0	0	0.532727	0.0876944	POLR3C
U1 snRNP (GO:0005685)	1/18	0.848221	0.999994	0	0	0.532727	0.0876944	SNRPD1
anchored component of plasma membrane (GO:0046658)	3/46	0.848963	0.999994	0	0	0.631562	0.103412	NTNG1;RGMB;MDGA1
azurophil granule (GO:0042582)	12/155	0.855257	0.999994	0	0	0.758855	0.118649	VAT1;CAP1;HEBP2;CCT2;DSN1;GLIPR1;BRI3;TUBB;PRKCD;ANXA11;MAPK1;TUBB4B
tertiary granule membrane (GO:0070821)	5/73	0.863215	0.999994	0	0	0.665361	0.097869	TSPAN14;RAP2B;PLAU;SIRPA;CYSTM1
P granule (GO:0043186)	1/19	0.863321	0.999994	0	0	0.503104	0.0739403	CARHSP1
smooth endoplasmic reticulum (GO:0005790)	1/19	0.863321	0.999994	0	0	0.503104	0.0739403	MYO1D
vacuolar proton-transporting V-type ATPase complex (GO:0016471)	1/19	0.863321	0.999994	0	0	0.503104	0.0739403	ATP6V0D2
cullin-RING ubiquitin ligase complex (GO:0031461)	12/157	0.866479	0.999994	0	0	0.748304	0.107245	DCAF15;FBXW5;UBE2C;CCNF;CKS2;BUB1B;FBXO48;ZSWIM4;DTL;ZSWIM5;DCAF6;CKS1B
endocytic vesicle membrane (GO:0030666)	12/158	0.871826	0.999994	0	0	0.743137	0.101933	GRIA1;TFRC;WNT5B;ANXA3;CAV1;CLTC;CAMK2A;TAP2;RAC2;CD9;ATP6V0D2;HBEGF
ion channel complex (GO:0034702)	2/35	0.87562	0.999994	0	0	0.548659	0.0728745	LRRC8C;LRRC8A
U2 snRNP (GO:0005686)	1/20	0.87692	0.999994	0	0	0.476598	0.0625961	SNRPD1
endoplasmic reticulum-Golgi intermediate compartment membrane (GO:0033116)	3/49	0.877633	0.999994	0	0	0.590275	0.0770469	GRIA1;TAP2;CNIH3
endoplasmic reticulum lumen (GO:0005788)	23/285	0.879704	0.999994	0	0	0.79298	0.101636	COL27A1;COL13A1;IGFBP5;WNT5B;COL12A1;TMEM132A;PDGFB;TNC;PRSS23;THBS1;CLN6;KTN1;FOXRED2;TSPAN14;EVA1A;ARSJ;COL5A3;PDGFC;ARSI;COL21A1;FAM20C;COL6A3;MAPK1
specific granule (GO:0042581)	12/160	0.882005	0.999994	0	0	0.733012	0.0920351	CNN2;STK10;TSPAN14;RAP2B;PLAU;ANXA3;ANXA11;RAB27A;DOCK2;SPTAN1;KPNB1;VCL
connexin complex (GO:0005922)	1/21	0.889166	0.999994	0	0	0.452743	0.0531842	GJC1
endocytic vesicle lumen (GO:0071682)	1/21	0.889166	0.999994	0	0	0.452743	0.0531842	HSP90AA1
mitochondrial outer membrane translocase complex (GO:0005742)	1/21	0.889166	0.999994	0	0	0.452743	0.0531842	TOMM40
organelle envelope lumen (GO:0031970)	4/64	0.891317	0.999994	0	0	0.603226	0.0694042	TUBB;MICU1;COA7;THOP1
integral component of mitochondrial outer membrane (GO:0031307)	1/22	0.900194	0.999994	0	0	0.43116	0.045334	TOMM40
basement membrane (GO:0005604)	3/52	0.901361	0.999994	0	0	0.554043	0.0575373	LAMA5;CASK;MEGF9
sperm flagellum (GO:0036126)	3/52	0.901361	0.999994	0	0	0.554043	0.0575373	ABHD2;ATP2B4;TTC29
integral component of mitochondrial membrane (GO:0032592)	4/66	0.904627	0.999994	0	0	0.583702	0.0585057	TOMM40;MPC2;MCUB;MICU1
integral component of endoplasmic reticulum membrane (GO:0030176)	10/142	0.908527	0.999994	0	0	0.684806	0.065694	ELOVL1;DCSTAMP;ANKLE2;SGPL1;SLC37A2;ARL6IP1;EDEM1;TAP2;ESYT1;RTN4
intrinsic component of mitochondrial outer membrane (GO:0031306)	1/23	0.910126	0.999994	0	0	0.411539	0.0387556	TOMM40
intrinsic component of mitochondrial inner membrane (GO:0031304)	2/39	0.910801	0.999994	0	0	0.489235	0.0457099	MPC2;MCUB
motile cilium (GO:0031514)	4/68	0.916473	0.999994	0	0	0.565398	0.0493156	ANXA1;DAAM1;SORD;MNS1
gap junction (GO:0005921)	1/24	0.919069	0.999994	0	0	0.393624	0.0332193	GJC1
Golgi-associated vesicle membrane (GO:0030660)	1/24	0.919069	0.999994	0	0	0.393624	0.0332193	ZDHHC13
clathrin-coated endocytic vesicle membrane (GO:0030669)	4/69	0.921888	0.999994	0	0	0.556669	0.045275	TFRC;CLTC;CD9;HBEGF
9+2 motile cilium (GO:0097729)	3/57	0.931819	0.999994	0	0	0.502603	0.035492	ABHD2;ATP2B4;TTC29
mitochondrial intermembrane space (GO:0005758)	3/58	0.936761	0.999994	0	0	0.493437	0.0322348	MICU1;COA7;THOP1
SAGA-type complex (GO:0070461)	1/27	0.940908	0.999994	0	0	0.348148	0.0212058	TAF5L
bounding membrane of organelle (GO:0098588)	64/767	0.944337	0.999994	0	0	0.819014	0.046907	STEAP3;TFRC;HHIP;ARHGAP1;ANTXR2;GALNT10;LFNG;LGALS3;ADGRE5;GLIPR2;ANPEP;KIF13A;AP1S2;RAC1;HRAS;APPL2;BOK;ST6GAL1;WNT5B;TAP2;VPS37C;ZDHHC13;CASK;VPS37B;TPST2;DYNC1LI1;DCSTAMP;RAB30;ATP6V0D2;OPTN;CD44;HBEGF;GRIA1;NOTCH3;VAC14;NOTCH1;CAMK2A;PDGFB;GNAI3;ITPR3;IQGAP1;CORO1C;CYTH3;FUT8;IRAK1;PDGFC;MVB12B;ST3GAL4;ST3GAL5;NCAM1;AP1M2;CYTH1;B3GALNT1;CAV1;C1GALT1;HS3ST5;EHD1;DIAPH1;MYO1B;RAB15;MGAT4B;CD9;P…
mitochondrial envelope (GO:0005740)	8/127	0.944352	0.999994	0	0	0.607521	0.0347842	GPER1;PLA2G4C;VRK2;MICU1;COA7;IKBKE;THOP1;BOK
vacuolar membrane (GO:0005774)	2/45	0.94652	0.999994	0	0	0.42083	0.0231303	VAC14;ATP6V0D2
sarcoplasmic reticulum membrane (GO:0033017)	1/28	0.946789	0.999994	0	0	0.335235	0.0183303	JPH2
peroxisome (GO:0005777)	8/128	0.947319	0.999994	0	0	0.602424	0.0326029	PHYH;PMVK;MYO5A;PEX10;FAR2;CROT;VIM;SYT7
U2-type spliceosomal complex (GO:0005684)	5/89	0.94885	0.999994	0	0	0.538146	0.028255	SF3B4;RBM8A;SNRPD1;BUD13;LSM2
Golgi membrane (GO:0000139)	37/472	0.951405	0.999994	0	0	0.766302	0.0381736	USP6NL;NOTCH3;VAC14;NOTCH1;CLTC;PDGFB;GNAI3;CLTA;GALNT10;LFNG;CYTH3;FUT8;HTR7;GLIPR2;PDGFC;KIF13A;AP1S2;ST3GAL4;ST3GAL5;NCAM1;HRAS;AP1M2;ATP9A;CYTH1;BOK;B3GALNT1;ST6GAL1;CAV1;C1GALT1;ZDHHC13;HS3ST5;TPST2;RAB30;MYO1B;MGAT4B;PI4KB;OPTN
Golgi-associated vesicle (GO:0005798)	2/47	0.955036	0.999994	0	0	0.402081	0.0184984	ZDHHC13;RAB27B
lytic vacuole (GO:0000323)	15/219	0.956687	0.999994	0	0	0.663665	0.0293862	ACE;DTX3L;CLTC;MYO5A;RAB27A;TMEM97;SYT7;BBC3;PLA2G15;FLCN;RRAGC;PIP4K2A;EPG5;OCIAD2;RAB7B
U2-type catalytic step 2 spliceosome (GO:0071007)	1/30	0.956855	0.999994	0	0	0.31208	0.0137638	SNRPD1
transcription factor TFIID complex (GO:0005669)	1/31	0.96115	0.999994	0	0	0.301661	0.0119533	TCEA1
voltage-gated calcium channel complex (GO:0005891)	1/31	0.96115	0.999994	0	0	0.301661	0.0119533	CACNB3
intracellular organelle lumen (GO:0070013)	70/848	0.961351	0.999994	0	0	0.808455	0.0318656	ARHGAP11B;GLDC;COL12A1;TNC;TFB1M;ALDH1L2;PRSS23;SYNE2;PNP;EVA1A;PSMD2;PGM2;ME2;CAPN1;PRSS3;HADH;SPTAN1;ACOT9;HSP90AA1;DBNL;COL27A1;IGFBP5;WNT5B;MARS2;BGN;DARS2;AMPD3;MMP11;MMP14;PKM;MTHFD2;ETHE1;COL21A1;TFAM;FAM20C;COL6A3;PPIA;KPNB1;VCL;COL13A1;SDC4;SHMT2;SDC3;PDGFB;LIAS;TYMS;THBS1;CLN6;MRM2;CNN2;FOXRED2;CCNB1;ALDH1B1;OXCT1;ARSJ;PDGFC;ARSI;GPC2;MAPK1;PDSS1;PCK2;TMEM132A;KTN1;TSPAN14;PSMC3;COL5A3;…
microbody lumen (GO:0031907)	2/49	0.962245	0.999994	0	0	0.384929	0.0148146	PHYH;CROT
peroxisomal matrix (GO:0005782)	2/49	0.962245	0.999994	0	0	0.384929	0.0148146	PHYH;CROT
integral component of mitochondrial inner membrane (GO:0031305)	2/51	0.968336	0.999994	0	0	0.369176	0.0118787	MPC2;MCUB
spliceosomal snRNP complex (GO:0097525)	2/51	0.968336	0.999994	0	0	0.369176	0.0118787	SNRPD1;LSM2
integral component of organelle membrane (GO:0031301)	14/214	0.969037	0.999994	0	0	0.631631	0.0198666	ELOVL1;ANKLE2;SLC37A2;ARL6IP1;EDEM1;TAP2;ATP2B1;RTN4;DCSTAMP;SGPL1;FAR2;ESYT1;MICU1;LBR
microbody membrane (GO:0031903)	2/52	0.971015	0.999994	0	0	0.361772	0.010641	PEX10;FAR2
lysosome (GO:0005764)	36/477	0.971276	0.999994	0	0	0.734819	0.0214161	AHNAK;SDC4;CLTC;SDC3;GNAI3;RNF19B;TMEM97;BBC3;DPP4;FLCN;ANPEP;MYO6;AP1S2;ANXA6;PIP4K2A;EPG5;GPC2;AP1M2;SLC36A1;HSP90AA1;ACE;DTX3L;PRKCD;BGN;MYO5A;RAB27A;SYT7;GPR137C;PLA2G15;RRAGC;GNB4;SDC1;CSPG4;OCIAD2;RAB7B;ATP6V0D2
coated vesicle (GO:0030135)	4/84	0.972811	0.999994	0	0	0.451915	0.0124573	CLTC;HIP1R;AP1M2;PICALM
peroxisomal membrane (GO:0005778)	2/53	0.973475	0.999994	0	0	0.354659	0.00953452	PEX10;FAR2
ER to Golgi transport vesicle membrane (GO:0012507)	2/54	0.975732	0.999994	0	0	0.347819	0.00854506	GRIA1;CNIH3
coated vesicle membrane (GO:0030662)	2/55	0.977803	0.999994	0	0	0.341238	0.00765989	GRIA1;CNIH3
brush border membrane (GO:0031526)	1/37	0.979293	0.999994	0	0	0.2513	0.0052584	GNA13
cis-Golgi network (GO:0005801)	2/57	0.981443	0.999994	0	0	0.328792	0.00615871	RAB30;BOK
mitochondrial matrix (GO:0005759)	24/348	0.981638	0.999994	0	0	0.667119	0.0123634	ACOT9;ARHGAP11B;GLDC;SHMT2;MARS2;DARS2;LIAS;TFB1M;TYMS;ALDH1L2;MRM2;CCNB1;ALDH1B1;MTHFD2;OXCT1;ETHE1;GRPEL2;CDK1;TFAM;PDSS1;ME2;HADH;ABCE1;PCK2
azurophil granule membrane (GO:0035577)	2/58	0.983039	0.999994	0	0	0.322903	0.0055238	GLIPR1;BRI3
specific granule membrane (GO:0035579)	4/91	0.983833	0.999994	0	0	0.415392	0.00677065	STK10;TSPAN14;RAP2B;PLAU
transport vesicle membrane (GO:0030658)	2/60	0.98584	0.999994	0	0	0.311734	0.0044457	GRIA1;CNIH3
ribosome (GO:0005840)	2/62	0.988189	0.999994	0	0	0.301309	0.00358005	LARP1;DHX9
acrosomal vesicle (GO:0001669)	1/48	0.993469	0.999994	0	0	0.192367	0.00126047	KNL1
autophagosome (GO:0005776)	2/69	0.993777	0.999994	0	0	0.269724	0.00168371	PIP4K2A;HTT
Golgi cisterna (GO:0031985)	1/53	0.996135	0.999994	0	0	0.173822	0.000673138	RAB30
cytosolic large ribosomal subunit (GO:0022625)	1/55	0.996866	0.999994	0	0	0.167366	0.000525271	RPL39L
COPII-coated ER to Golgi transport vesicle (GO:0030134)	2/79	0.997543	0.999994	0	0	0.234564	0.000577103	GRIA1;CNIH3
endoplasmic reticulum membrane (GO:0005789)	50/712	0.997675	0.999994	0	0	0.676173	0.00157414	ANKLE2;ARL6IP1;FMN2;JPH2;BCAP29;RAC1;LBR;HRAS;BOK;ELOVL1;PLA2G4C;TAP2;ACSL4;VRK2;DCSTAMP;TYRO3;MGLL;SLC27A4;GRIA1;PPP1R15A;AGPAT5;NOTCH3;NDRG4;NOTCH1;B3GLCT;GNAI3;ITPR3;RTN4;GJC1;GRIN2A;SGPL1;EBP;HMOX1;KDSR;EXTL3;HSD3B7;SLC37A2;OSBPL6;SRD5A1;CAV1;MBOAT1;KTN1;DNAJA1;NCEH1;CYP2S1;LPCAT2;CDK1;PLP2;ESYT1;CNIH3
large ribosomal subunit (GO:0015934)	1/59	0.99794	0.999994	0	0	0.155788	0.00032122	RPL39L
mitochondrial membrane (GO:0031966)	29/469	0.998651	0.999994	0	0	0.591197	0.00079795	AGPAT5;TOMM40;SHMT2;MCUB;MRPL15;TYMS;HK2;LGALS3;MSTO1;GPER1;EFHD1;PMAIP1;BMF;IKBKE;BOK;RAB11FIP5;PLA2G4C;TOMM34;ACSL4;VRK2;MYO19;RAB32;QTRT2;BCL2;PGAM5;MICU1;BCL2L1;SLC25A13;COX20
lysosomal membrane (GO:0005765)	18/330	0.998883	0.999994	0	0	0.518352	0.000579484	SLC36A1;AHNAK;BRI3;CLTC;GNAI3;CLTA;GPR137C;DPP4;FLCN;GLIPR1;ANPEP;MYO6;AP1S2;ANXA6;GNB4;LRRC8A;ATP6V0D2;AP1M2
lytic vacuole membrane (GO:0098852)	13/267	0.999202	0.999994	0	0	0.460189	0.00036739	SLC36A1;AHNAK;GNAI3;GPR137C;DPP4;FLCN;ANPEP;MYO6;AP1S2;ANXA6;GNB4;ATP6V0D2;AP1M2
voltage-gated potassium channel complex (GO:0008076)	1/73	0.999525	0.999994	0	0	0.125398	5.96371e-05	KCNMA1
potassium channel complex (GO:0034705)	1/80	0.999771	0.999994	0	0	0.114243	2.621e-05	KCNMA1
organelle inner membrane (GO:0019866)	14/346	0.999984	0.999994	0	0	0.377681	6.20755e-06	TOMM40;SMAD3;SHMT2;MCUB;MRPL15;TYMS;LGALS3;DPY19L2;EFHD1;MICU1;LBR;COX20;BOK;SLC25A13
integral component of plasma membrane (GO:0005887)	95/1454	0.999992	0.999994	0	0	0.614959	4.90597e-06	DDR1;OXTR;FLT1;TENM3;TFRC;CD82;GPR68;ITGB3;HHIP;HTR2B;PTPRK;GRPR;SLC4A3;SLC8A1;FCRLB;GPR176;HTR7;ADGRE5;GPER1;SCN9A;SIRPA;EPHB1;SLC38A1;GPR37;IL4R;SEMA6A;KCNH6;F2R;TRAF2;MMP14;TRAF3;KCNMA1;KIT;TRAF5;TYRO3;MET;PLPP2;CD44;SLC25A13;EPHA2;HBEGF;SEMA7A;SDC4;SLC20A2;SEMA3D;SLC20A1;PLPPR4;NPR3;ATP10A;SLC1A4;ITPR3;TRHDE;CACNA1H;RASGRP3;EFNB2;C5;GRIN2A;EBP;HRH1;GPNMB;PODXL;LRRC8C;SLC38A6;ST3GAL5;PLXNA1;LR…
mitochondrial inner membrane (GO:0005743)	11/328	0.999994	0.999994	0	0	0.310583	1.91387e-06	LGALS3;TOMM40;SHMT2;MCUB;EFHD1;MRPL15;MICU1;TYMS;COX20;BOK;SLC25A13

## Sheet: CC 48 vs 0
Term	Overlap	P.value	Adjusted.P.value	Old.P.value	Old.Adjusted.P.value	Odds.Ratio	Combined.Score	Genes
nucleus (GO:0005634)	800/4484	2.04288e-38	7.98767e-36	0	0	1.86915	162.212	ALKBH8;PSMD2;MEF2C;DAXX;RFX2;DDX39A;DDIT3;PSME3;PSME4;OPTN;ATF3;ATF4;SLBP;SET;CDCA4;SHMT2;CDCA5;SHMT1;FLII;GATA6;CDCA7;NCAPG;IQGAP1;CYB5R2;FIGNL1;MYO6;JUN;NCAPH2;NR2F1;MAGOHB;LARP6;FAM111B;CS;FAM111A;EIF5;EIF6;PKIA;TDP1;PSMG1;EZH2;LIN54;NCAPG2;ZNF43;CTCF;MED16;ZNF48;PQBP1;TUBA1C;CHAF1B;CHAF1A;TUBA1A;IKBKE;DLGAP5;APPL2;DUSP5;DUSP3;TEX10;NSUN2;ACTL6A;EMP2;DYNLL1;MMP12;MMP14;INCENP;HTT;CENPA;PSMA7;U…
intracellular membrane-bounded organelle (GO:0043231)	879/5192	7.04226e-34	1.12551e-31	0	0	1.76098	134.426	TFRC;ALKBH8;PSMD2;MEF2C;DAXX;RFX2;DDX39A;DDIT3;PSME3;PSME4;FAR2;OPTN;ATF3;ATF4;SLBP;SET;CDCA4;SHMT2;CDCA5;SHMT1;FLII;GATA6;CDCA7;NCAPG;IQGAP1;CYB5R2;FIGNL1;MYO6;JUN;NCAPH2;NR2F1;ABCA9;MAGOHB;LARP6;FAM111B;CS;FAM111A;EIF5;EIF6;PKIA;TDP1;PSMG1;EZH2;LIN54;NCAPG2;ZNF43;CTCF;MED16;ZNF48;LRRC2;PQBP1;TUBA1C;CHAF1B;CHAF1A;TUBA1A;IKBKE;DLGAP5;APPL2;DUSP5;DUSP3;TEX10;NSUN2;ACTL6A;MYOF;LRRC40;EMP2;DYNLL1;MM…
intracellular non-membrane-bounded organelle (GO:0043232)	284/1158	8.63564e-34	1.12551e-31	0	0	2.54816	193.996	JPT1;POP1;RRP1;HNRNPR;SMC3;MKI67;PWP1;ACTB;SMC2;CDC20;HABP4;FBXO5;IER5;CDK5RAP2;MAP1S;DDX11;DNTTIP2;ESCO2;HASPIN;PIMREG;KATNAL1;GRWD1;ZW10;RBP1;CCDC86;KIF20A;KIF20B;TP53;ATF3;RHNO1;SLBP;CDCA2;SET;MEAF6;DHX9;PRKDC;CDCA5;CDCA8;MRPL13;DSN1;RACGAP1;ERI1;S100A16;EPB41L2;RAD21;DHX37;RRS1;S100A13;LYAR;PLK4;PLK3;SURF2;PLK1;XRCC1;CDC6;PA2G4;EHD1;PARP10;POLA1;TPX2;SMTN;EIF6;SASS6;INTS4;SPATS2L;INTS7;NOL11;…
focal adhesion (GO:0005925)	128/387	5.81846e-28	5.68754e-26	0	0	3.74406	234.795	PRAG1;ARPC5L;TNC;SLC4A2;PVR;ACTB;DCAF6;ACTG1;PPP1CC;MPRIP;PLAU;CFL1;CAPN2;CAPN1;TNS3;TNS1;MAP2K1;TPM4;ACTN1;CASK;LMO7;ACTN4;LAP3;EZR;PFN1;PPIA;VCL;EPHA2;FBLIM1;PXN;ARL2;IQGAP1;CORO1C;CNN3;SLC9A3R2;ARHGAP22;CNN2;DPP4;EFNB2;CNN1;EPB41L2;INPP5E;LPXN;RSU1;VASP;HSPA8;FZD2;CAV2;CAV1;HMGA1;MSN;L1CAM;CORO2B;FERMT1;PPFIBP1;HNRNPK;ARPC2;CASS4;CSPG4;BCAR3;NRP1;FLT1;ITGB5;ARPC1B;TGFB1I1;ITGB3;DOCK7;HSPB1;ILK…
cell-substrate junction (GO:0030055)	128/394	3.96045e-27	3.09707e-25	0	0	3.64406	221.535	PRAG1;ARPC5L;TNC;SLC4A2;PVR;ACTB;DCAF6;ACTG1;PPP1CC;MPRIP;PLAU;CFL1;CAPN2;CAPN1;TNS3;TNS1;MAP2K1;TPM4;ACTN1;CASK;LMO7;ACTN4;LAP3;EZR;PFN1;PPIA;VCL;EPHA2;FBLIM1;PXN;ARL2;IQGAP1;CORO1C;CNN3;SLC9A3R2;ARHGAP22;CNN2;DPP4;EFNB2;CNN1;EPB41L2;INPP5E;LPXN;RSU1;VASP;HSPA8;FZD2;CAV2;CAV1;HMGA1;MSN;L1CAM;CORO2B;FERMT1;PPFIBP1;HNRNPK;ARPC2;CASS4;CSPG4;BCAR3;NRP1;FLT1;ITGB5;ARPC1B;TGFB1I1;ITGB3;DOCK7;HSPB1;ILK…
cytoskeleton (GO:0005856)	155/600	5.65661e-21	3.68622e-19	0	0	2.64164	123.157	FHOD3;IFIT5;ACTB;MYLK;ACTG1;MPRIP;PPP2R1A;RUSC1;CFL2;ARHGDIA;CFL1;ARHGDIB;KNTC1;GTSE1;CDK5RAP2;GAS2L3;TPM4;TPM3;SWAP70;TPM2;TPM1;MYO7B;CASK;ACTN4;EML1;GTF2F2;CLIP1;FRMD6;KATNAL1;MAP7D1;SPECC1L;TNIK;UTRN;EZR;VCL;NOTCH3;SHMT2;DHX9;FLII;ARL2;IQGAP1;HMMR;DDX60;KALRN;SKA1;CORO1C;CNN3;CNN2;CCNB2;CNN1;NUAK1;NDOR1;EPB41L2;ARSJ;MYO6;ABL2;FAM83D;VASP;DTNA;PLK1;MYO5A;MSN;TBCB;CORO2B;MFHAS1;ANLN;MSRA;TPX2;SM…
spindle (GO:0005819)	73/192	2.15478e-20	1.2036e-18	0	0	4.57491	207.17	PINX1;BUB1B;KIF11;CDC14A;CDC20;FLCN;NUP62;NUSAP1;CHAMP1;CEP170;FBXO5;PARP4;MAP1S;CKAP2L;ANXA11;HAUS3;KIF23;KIF22;HASPIN;DYNLL1;TUBG1;EML1;KNSTRN;EML4;PSRC1;FAM161A;KATNAL1;ESPL1;KIF2A;INCENP;KIFC1;BIRC5;KIF2C;KIF20A;MAPRE1;MAD1L1;PHLPP2;DCTN1;NEDD9;CAPG;TTK;SKA3;SPATA5;TTL;SKA1;AURKB;SKA2;AURKA;RACGAP1;KATNA1;ECT2;FAM83D;SPAG5;LIMK2;CBX1;PLK1;CDC7;CDC6;MAD2L2;DIAPH1;TPX2;CENPF;NIN;PRC1;KIF4A;ERCC…
microtubule (GO:0005874)	69/182	2.85062e-19	1.39324e-17	0	0	4.54763	194.191	KIF14;KIF11;KIF17;KIF15;TUBA1C;TUBB6;TUBA1B;TUBA1A;TUBB3;KIF13A;KIF1B;CDK5RAP2;CCT2;PARP4;MAP1S;TUBB;KIF23;KIF22;TUBG1;MID1;EML4;CLIP1;PSRC1;TUBB2A;FAM161A;KATNAL1;KIF2A;KIFC1;MAP1B;MAP1A;TCP1;BIRC5;KIF2C;KIF20A;ARHGEF2;KIF20B;MAPRE1;DYNC1I2;DCTN1;IQGAP1;SKA3;TTL;CAMSAP1;SKA1;AURKB;SKA2;AURKA;HAUS8;DPP9;KIF3C;CCT5;PLK1;TBCD;ZNF804A;FHDC1;TUBB4B;TPX2;CENPE;KIF18A;KIF18B;APC;PRC1;KIF4A;TBCE;CDK1;SA…
nuclear lumen (GO:0031981)	174/745	1.71786e-18	7.46314e-17	0	0	2.31354	94.6366	JPT1;POP1;RRP1;HJURP;HNRNPR;MKI67;PWP1;CDC14A;SMC2;PPP1CC;FBL;HABP4;NUSAP1;IER5;ZNF202;MAGI1;MAP1S;DDX11;ARID5A;DNTTIP2;CASK;VRK1;PIMREG;TRAIP;EBNA1BP2;DKC1;FANCD2;GRWD1;MRTO4;GEMIN4;SBDS;CCDC86;KIF20B;TP53;ATF3;ZCCHC8;SLBP;BLM;INO80E;MEAF6;PRKDC;DHX9;NOP2;CDCA8;ARL2;PKMYT1;RPF2;DSN1;S100A16;ERI1;PODXL;FIGNL1;RRS1;S100A13;DHX37;UTP20;LYAR;ZNF300;PLK4;PLK3;JUN;CBX5;NOP16;SURF2;CCDC137;XRCC1;HMGA2;…
polymeric cytoskeletal fiber (GO:0099513)	83/256	5.76532e-18	2.25424e-16	0	0	3.58222	142.195	KIF14;KIF11;KIF17;ACTB;KIF15;ACTG1;TUBA1C;TUBA1B;TUBB6;TUBA1A;TUBB3;PSTPIP2;KIF13A;RAC2;COTL1;PLS3;KIF1B;RAC1;CDK5RAP2;DSP;CCT2;GAS2L3;ANXA1;DBNL;TPM4;MAP1S;TPM3;ACTN1;TUBB;TPM2;TPM1;KIF23;KIF22;TUBG1;MID1;EML4;CLIP1;TUBB2A;KATNAL1;CTTN;KIF2A;KIFC1;PALLD;MAP1B;MAP1A;TCP1;KIF2C;KIF20A;ARHGEF2;EZR;KIF20B;MAPRE1;DBN1;PLEC;DYNC1I2;DCTN1;SLC1A4;IQGAP1;CORO1A;CAMSAP1;PAK1;DPP9;MYO6;KIF3C;GAS2L1;CCT5;TB…
microtubule cytoskeleton (GO:0015630)	97/331	2.13895e-17	7.46996e-16	0	0	3.10289	119.1	BUB1B;CDC20;TUBB6;PPP2R1A;RUSC1;TUBB3;FBXO5;GTSE1;CDK5RAP2;GAS2L3;MAP1S;ANXA11;HASPIN;EML1;GTF2F2;MID1;EML4;CLIP1;KATNAL1;MAP1B;MAP7D1;MAP1A;KIF20A;KIF20B;MAD1L1;SHMT2;ARL2;IQGAP1;HMMR;SPATA5;SKA1;CAMSAP1;CCNB2;NUAK1;RACGAP1;DPP9;KIF3C;FAM83D;PLK1;CBX1;TBCD;TBCB;FHDC1;TPX2;KIF18A;KIF18B;TBCE;TUBGCP3;PINX1;KIF14;KIF11;KIF17;KIF15;TUBA1C;TUBA1B;TUBA1A;KIF13A;CHAMP1;KIF1B;SPTAN1;CCT2;TUBB;CKAP2;HAUS…
actin cytoskeleton (GO:0015629)	94/316	2.29257e-17	7.46996e-16	0	0	3.16756	121.363	FLT1;WDR1;ARPC1B;IFIT5;FMN2;ACTB;TRIOBP;MYLK;ACTG1;LASP1;MPRIP;PSTPIP2;CFL2;CFL1;RAC2;CAPN2;COTL1;PLS3;KNTC1;RAC1;TOPBP1;NDC1;ACTR3;GAS2L3;ANXA1;DBNL;TPM4;TPM3;DDX58;ACTN1;SWAP70;TPM2;TPM1;MYO7B;CASK;SHROOM3;ACTN4;MTSS1;HAX1;CTTN;PALLD;CDC42EP3;SPECC1L;RARA;MYADM;MYH9;TAX1BP3;EZR;KPTN;DBN1;NOTCH3;AHNAK;DHX9;FLII;NEXN;CAPG;IQGAP1;KALRN;CORO1A;CNN3;CORO1C;NEURL1B;PAK1;ABLIM1;ARSJ;MYO6;FLNA;ABL2;LPX…
nucleolus (GO:0005730)	166/733	2.39822e-16	7.21311e-15	0	0	2.21536	79.679	JPT1;POP1;RRP1;HJURP;HNRNPR;MKI67;PWP1;CDC14A;SMC2;PPP1CC;FBL;HABP4;NUSAP1;IER5;ZNF202;MAGI1;MAP1S;DDX11;ARID5A;DNTTIP2;CASK;VRK1;PIMREG;TRAIP;EBNA1BP2;DKC1;FANCD2;GRWD1;MRTO4;GEMIN4;SBDS;CCDC86;KIF20B;TP53;ATF3;ZCCHC8;SLBP;BLM;INO80E;MEAF6;PRKDC;DHX9;NOP2;CDCA8;ARL2;PKMYT1;RPF2;DSN1;S100A16;ERI1;PODXL;RRS1;S100A13;DHX37;UTP20;LYAR;ZNF300;PLK4;PLK3;CBX5;NOP16;SURF2;CCDC137;XRCC1;NUP153;CDC6;PA2G4…
spindle microtubule (GO:0005876)	31/61	1.70662e-13	4.76634e-12	0	0	7.60913	223.702	KIF11;SKA3;TTL;AURKB;SKA1;AURKA;SKA2;HAUS8;KNTC1;PARP4;PLK1;HAUS3;HAUS6;HAUS5;TUBG1;HAUS2;HAUS1;CENPE;KIF18A;PSRC1;KIF18B;FAM161A;KIF2A;PRC1;ZW10;KIF4A;CDK1;BIRC5;CALM3;CALM1;CALM2
mitotic spindle (GO:0072686)	44/120	3.20618e-12	8.35744e-11	0	0	4.27532	113.15	PHLPP2;DCTN1;CAPG;KIF11;SKA3;CDC14A;SKA1;FLCN;RACGAP1;HAUS8;NUP62;NUSAP1;CEP170;ECT2;FAM83D;SPAG5;CKAP2L;LIMK2;HAUS3;CDC7;HAUS6;KIF23;CDC6;HAUS5;KIF22;DYNLL1;TUBG1;EML1;KNSTRN;HAUS2;HAUS1;EML4;DIAPH1;TPX2;KIF18A;NIN;KIF18B;FAM161A;ESPL1;KIFC1;CDK1;TACC3;MAD1L1;MAD2L1
nuclear chromosome (GO:0000228)	35/83	4.96101e-12	1.21235e-10	0	0	5.37286	139.852	TOP2A;BLM;INO80E;MCM7;SUV39H1;PINX1;SMC2;RUVBL2;FIGNL1;CHEK1;CHMP1A;RRS1;BRD4;GINS1;GINS2;PBRM1;JUN;GINS3;ACTL6A;GINS4;HMGA2;INO80;SMC1A;TUBG1;RAD51;DMC1;MCM3;ANP32E;BIRC5;MCM4;MCM5;NCAPD2;RGS12;MCM6;MCM2
condensed chromosome (GO:0000793)	27/54	1.02483e-11	2.35711e-10	0	0	7.3526	186.049	RIF1;SUV39H1;HMGB2;NCAPG;CTCF;MKI67;CENPA;AURKB;SMC2;CENPC;CHEK1;CHMP1A;CHAMP1;RRS1;BRD4;SMC1A;TUBG1;SGO1;CENPE;NSMCE4A;RAD51;FANCD2;INCENP;DMC1;NCAPD2;RGS12;NCAPD3
chromosome (GO:0005694)	51/160	2.82483e-11	6.13616e-10	0	0	3.4589	84.0167	TOP2A;RIF1;RRP1;PINX1;HMGB2;BRCA1;CTCF;MKI67;SMC3;SMC2;CHAMP1;TOPBP1;ZNF202;PBRM1;DNTTIP2;ESCO2;SMC1A;ETV4;EBNA1BP2;FANCD2;INCENP;DMC1;CCDC86;BIRC5;RHNO1;BLM;CDCA2;CDCA5;NOL7;NCAPG;RPF2;RAD51AP1;RECQL4;FIGNL1;RAD21;PPP1R7;EXOSC8;JUN;UTP4;CCDC137;HMGA2;MLH1;BYSL;MAD2L2;BOP1;CENPE;RAD51;CENPH;INTS7;NCAPD2;TRIP13
CMG complex (GO:0071162)	10/10	6.48116e-10	1.33376e-08	0	0	175850	3.72045e+06	GINS1;GINS2;MCM7;GINS3;GINS4;MCM3;MCM4;MCM5;MCM6;MCM2
actin filament (GO:0005884)	29/72	1.21216e-09	2.36977e-08	0	0	4.95836	101.799	IQGAP1;CORO1A;ACTB;ACTG1;PAK1;PSTPIP2;MYO6;COTL1;RAC2;PLS3;RAC1;GAS2L1;GAS2L3;ANXA1;DBNL;TPM4;TPM3;ACTN1;TPM2;TPM1;MYO5A;MYO9B;MYO1B;ACTC1;CTTN;PALLD;TEK;EZR;DBN1
cell-cell junction (GO:0005911)	68/271	2.3163e-09	4.31274e-08	0	0	2.48084	49.3274	WDR1;ITGB3;PTPRK;LIMD1;PVR;ACTB;VSIG10;ACTG1;TMEM47;CDH6;FLCN;BAIAP2L2;HMCN1;MAGI1;ANXA1;ANXA2;ACTN1;CASK;SHROOM3;SCRIB;FRMD4A;RHOA;CLDN11;RAP2B;SAPCD2;PARD3;MYADM;CDC42EP1;AJUBA;JCAD;VCL;EPHA2;SDCCAG8;NOTCH1;CDCA3;COL13A1;AHNAK;PXN;CNN3;GJC1;CNN2;CYTH3;ARVCF;PAK1;PDLIM2;CCDC85C;PERP;FLNA;CDH24;STXBP6;ECT2;PDLIM5;PDLIM4;S100A11;PDLIM7;PAK4;WTIP;PPP1CA;SMAD7;AFDN;MYO1E;KRT18;DNMBP;APC;ZYX;TEK;LIMS…
adherens junction (GO:0005912)	39/132	6.05057e-08	1.07535e-06	0	0	3.08727	51.3121	NOTCH1;CDCA3;LIMD1;PVR;ACTB;CNN3;CDH6;CYTH3;ARVCF;PDLIM2;CCDC85C;CDH24;HMCN1;STXBP6;PDLIM5;PDLIM4;S100A11;PDLIM7;PAK4;MAGI1;ANXA1;ANXA2;SHROOM3;FRMD4A;SCRIB;WTIP;PLEKHA7;SMAD7;PPP1CA;AFDN;MYO1E;KRT18;APC;PARD3;ZYX;CDC42EP1;AJUBA;JCAD;VCL
nuclear membrane (GO:0031965)	49/204	1.52156e-06	2.58665e-05	0	0	2.32888	31.1971	JPT1;NUP107;RIF1;NRM;YEATS4;TMEM97;YBX1;SYNE3;LMNB2;SYNE2;LMNB1;SYNE1;PCM1;XPO1;NUP62;SPIN1;KPNA4;HOXA7;LBR;NDC1;SUN2;ANXA4;AEN;NUTF2;NUP93;NUP98;GAPDH;KPNB1;NUP205;GATA6;ITPR3;PRICKLE1;BRIP1;PAK1;FZR1;TMEM201;MYO6;LMNA;DHX37;OSBPL6;SMAD3;NUP155;OSBPL3;PHF11;NUP153;DPY19L2;CDK4;BCL2;NUP35
alpha DNA polymerase:primase complex (GO:0005658)	5/5	2.55759e-05	0.000416673	0	0	87925	929707	POLA1;PRIM2;POLA2;PRIM1;MCM3
condensed chromosome, centromeric region (GO:0000779)	7/10	3.19324e-05	0.000499423	0	0	17.0368	176.363	SGO1;CENPE;NCAPD2;NCAPD3;CENPA;AURKB;CENPC
condensed nuclear chromosome (GO:0000794)	10/20	3.78218e-05	0.000568781	0	0	7.30769	74.4115	RAD51;SUV39H1;CHEK1;CHMP1A;DMC1;RRS1;RGS12;SMC1A;TUBG1;BRD4
vesicle (GO:0031982)	48/226	6.22338e-05	0.000901238	0	0	1.98311	19.2057	RAB3B;DYNC1I2;RIPOR1;SERPINE2;TFRC;AHNAK;ACTB;CORO1C;LFNG;TUBA1C;BAIAP2L2;MYO6;CFL1;EPS8L2;CLIC1;SPTAN1;GBP1;APPL2;ANXA1;ANXA2;RIPK2;ANXA4;MYO7B;MYO5A;MSN;TUBB4B;YWHAZ;MYO19;RHOA;MYO1D;MYO1E;MYO1B;TUBB2A;PKM;MYO1C;GIPC1;CD9;RIN3;TAGLN2;CALM3;ARHGEF2;EZR;CALM1;CALM2;PPIA;GAPDH;VCL;PICALM
cyclin-dependent protein kinase holoenzyme complex (GO:0000307)	12/30	9.90674e-05	0.00138341	0	0	4.87363	44.9335	CCNA2;CCNB2;CCNB1;CCND3;CCND1;CCNE2;CDK4;CCNF;CDK2;CDK1;CKS2;CKS1B
mitotic spindle microtubule (GO:1990498)	7/13	0.000327823	0.00441996	0	0	8.51696	68.3318	HAUS8;HAUS3;HAUS6;HAUS5;TUBG1;HAUS2;HAUS1
pericentric heterochromatin (GO:0005721)	7/14	0.00058735	0.00765512	0	0	7.29983	54.31	HELLS;CBX5;UHRF2;INCENP;LRWD1;NCAPD3;CENPC
cell cortex region (GO:0099738)	6/11	0.000828099	0.0104447	0	0	8.75716	62.1441	ANLN;GPSM2;DCTN1;EPB41L2;ENO1;MYL12B
preribosome, large subunit precursor (GO:0030687)	9/23	0.000896704	0.0109566	0	0	4.69478	32.9423	BOP1;EBNA1BP2;EIF6;NIP7;MAK16;RRP1;MRTO4;RRS1;RRP15
serine/threonine protein kinase complex (GO:1902554)	12/37	0.000945577	0.0112037	0	0	3.50762	24.426	CCNA2;CCNB2;CCNB1;CCND3;CCND1;CCNE2;CDK4;CCNF;CDK2;CDK1;CKS2;CKS1B
pseudopodium (GO:0031143)	5/9	0.00211476	0.0243198	0	0	9.11878	56.1608	ACTN1;CAPN2;F2RL1;MSN;ACTN4
uniplex complex (GO:1990246)	4/6	0.00259886	0.0290329	0	0	14.5856	86.8238	MCUB;MICU2;MICU1;MCU
sarcolemma (GO:0042383)	14/52	0.00276226	0.0300013	0	0	2.6925	15.8634	POPDC3;AHNAK;CAV2;CAV1;AHNAK2;DTNBP1;ANK2;SLC8A1;FLNC;SYNC;BVES;VCL;SNTA1;PLEC
cell-cell contact zone (GO:0044291)	13/47	0.00298546	0.031549	0	0	2.79379	16.2431	DSP;AHNAK;ANK2;SLC8A1;GJC1;FLCN;AFDN;BAIAP2L2;PAK1;RAP2B;VCL;YWHAH;TJP2
caveola (GO:0005901)	15/60	0.00430575	0.0443039	0	0	2.43611	13.2715	CAVIN1;CAV2;CAV1;F2R;MYOF;ATP2B4;EMP2;TGFBR2;CORO1C;KIF18A;DLC1;KCNMA1;CDH13;BVES;PLPP2
kinetochore microtubule (GO:0005828)	4/7	0.0054843	0.0549837	0	0	9.72321	50.6177	CENPE;KIF18A;ZW10;KNTC1
microvillus (GO:0005902)	14/57	0.0067497	0.0659783	0	0	2.37874	11.8895	ITGB3;MYO7B;MSN;MYO1D;SLC7A5;MYO1E;MYO1B;MYO1C;PODXL;MYO6;TEK;EZR;CD44;SLC27A4
cortical actin cytoskeleton (GO:0030864)	11/42	0.00944792	0.0901009	0	0	2.59103	12.0793	LASP1;DBNL;WDR1;CTTN;DLC1;CAPN2;COTL1;MYADM;SHROOM3;CORO1A;DBN1
filopodium membrane (GO:0031527)	5/12	0.00972975	0.0902475	0	0	5.20984	24.1349	ITGA3;ITGB3;UTRN;SYNE2;ARF6
ESC/E(Z) complex (GO:0035098)	4/8	0.00992491	0.0902475	0	0	7.292	33.6358	HDAC2;EED;RBBP7;EZH2
apical junction complex (GO:0043296)	20/98	0.0124439	0.110581	0	0	1.87431	8.22171	DDX58;WNK4;TBCD;SHROOM3;FRMD4A;ACTB;RHOA;PLEKHA7;ACTG1;CLDN11;CYTH3;RAP2B;SAPCD2;CCDC85C;APC;PARD3;ECT2;BVES;CYTH1;TJP2
90S preribosome (GO:0030686)	5/13	0.0142602	0.116168	0	0	4.55835	19.3743	UTP4;HEATR1;NOC4L;SRFBP1;UTP20
bleb (GO:0032059)	3/5	0.0145582	0.116168	0	0	10.9347	46.2494	PANX1;ANLN;TPM1
deuterosome (GO:0098536)	3/5	0.0145582	0.116168	0	0	10.9347	46.2494	PLK4;CEP152;SASS6
external side of apical plasma membrane (GO:0098591)	3/5	0.0145582	0.116168	0	0	10.9347	46.2494	ABCC4;SLC7A5;SLC38A1
spermatoproteasome complex (GO:1990111)	3/5	0.0145582	0.116168	0	0	10.9347	46.2494	PSME4;PSMB10;PSMB9
U4 snRNP (GO:0005687)	4/9	0.0161731	0.126473	0	0	5.83326	24.0588	SNRPD1;SNRPE;SNRPF;SNRPB
plasma membrane raft (GO:0044853)	17/82	0.017379	0.133239	0	0	1.91082	7.74359	SELPLG;CAVIN1;CAV2;CAV1;F2R;MYOF;ATP2B4;EMP2;TGFBR2;KIF18A;DLC1;KCNMA1;CDH13;ORAI1;EZR;BVES;PLPP2
cortical cytoskeleton (GO:0030863)	13/58	0.0190502	0.143243	0	0	2.10954	8.3552	DBNL;WDR1;SHROOM3;CORO1A;LASP1;CTTN;DLC1;CAPN2;COTL1;MYADM;EZR;MAPRE1;DBN1
lipid droplet (GO:0005811)	16/77	0.0201945	0.148982	0	0	1.91599	7.47685	HSD3B7;SET;ANXA2;CAV1;PLA2G4C;G0S2;CLDN11;EHD1;SCCPDH;IRAK1;AIFM2;ZW10;RBP1;LPCAT2;PLIN3;GAPDH
tight junction (GO:0070160)	17/85	0.024226	0.175414	0	0	1.82621	6.7941	DDX58;WNK4;TBCD;FRMD4A;SIPA1L3;ACTB;CLDN11;CYTH3;AFDN;RAP2B;APC;PARD3;ECT2;BVES;CYTH1;EPHA2;TJP2
secretory granule lumen (GO:0034774)	50/316	0.027404	0.194817	0	0	1.37651	4.95141	GPI;HEBP2;PNP;PSMD2;TMSB4X;COTL1;PGM2;SPTAN1;CAP1;CCT2;HSP90AA1;DBNL;ANXA2;ACTN1;TUBB;PRKCD;ACTN4;AMPD3;GTPBP2;PKM;DOCK2;PPIA;KPNB1;VCL;PSMD14;ROCK1;PDGFB;THBS1;CNN2;CRACR2A;DSN1;ATG7;S100A11;VAT1;HSPA8;TGFB2;PTGES2;FN1;RAB27A;VEGFC;PA2G4;TUBB4B;PRDX6;CPPED1;DERA;SCCPDH;FABP5;PSMC3;PTX3;NIT2
npBAF complex (GO:0071564)	4/11	0.034769	0.238503	0	0	4.16614	13.9942	SMARCD1;SMARCC1;ACTL6A;ARID1A
nuclear inclusion body (GO:0042405)	4/11	0.034769	0.238503	0	0	4.16614	13.9942	SLF1;NUP153;NUP98;RAD18
actin-based cell projection (GO:0098858)	16/83	0.038392	0.250551	0	0	1.74381	5.68466	MYO7B;MSN;MYO1D;MYO1E;MYO1B;ACTC1;MYO1C;TUBB3;PODXL;SPATA13;MYO6;TEK;EZR;UTRN;CD44;SLC27A4
early endosome (GO:0005769)	42/266	0.0414966	0.250551	0	0	1.37176	4.36514	GRIA1;NRP1;WASHC5;VAC14;DAGLA;SNX12;HTT;PHB;TRAK1;CLN6;AP4M1;NEURL1B;RUSC1;GPER1;CHMP1A;MICALL1;EPHB1;PDLIM4;RAB11FIP5;SNX6;PLEKHJ1;BOK;MAP2K1;ANXA1;OSBPL6;DTX3L;CAV1;F2R;MYO5A;EHD1;RAB32;MYO1B;EHD4;RABEP1;RAPGEF1;WDFY1;F2RL1;RIN3;NF2;ATP6V0D2;PLPP2;PICALM
filopodium (GO:0030175)	12/58	0.0419871	0.250551	0	0	1.90403	6.03653	MYO1B;ACTC1;TUBB3;ITGA3;PODXL;ITGB3;SPATA13;MSN;EZR;UTRN;SYNE2;ARF6
recycling endosome membrane (GO:0055038)	12/58	0.0419871	0.250551	0	0	1.90403	6.03653	GRIA1;EHD1;RAP2B;EHD4;FZD7;RAB35;MICALL1;RAC1;RAB8A;OPTN;BOK;ARF6
astral microtubule (GO:0000235)	3/7	0.0422925	0.250551	0	0	5.46673	17.2921	KIF18A;KIF18B;FAM161A
macropinosome (GO:0044354)	3/7	0.0422925	0.250551	0	0	5.46673	17.2921	CLIP1;MMP14;APPL2
pinosome (GO:0044352)	3/7	0.0422925	0.250551	0	0	5.46673	17.2921	CLIP1;MMP14;APPL2
U6 snRNP (GO:0005688)	3/7	0.0422925	0.250551	0	0	5.46673	17.2921	LSM4;LSM3;LSM2
U7 snRNP (GO:0005683)	3/7	0.0422925	0.250551	0	0	5.46673	17.2921	SNRPE;SNRPF;SNRPB
platelet alpha granule membrane (GO:0031092)	5/17	0.0455598	0.265879	0	0	3.03821	9.3842	ITGB3;PCDH7;CD109;CD9;LHFPL2
clathrin vesicle coat (GO:0030125)	4/12	0.0472886	0.27191	0	0	3.64517	11.1232	NECAP2;CLTB;CLTA;NCALD
vesicle membrane (GO:0012506)	14/73	0.052395	0.296905	0	0	1.73207	5.10779	RIPOR1;RALA;ANXA4;AHNAK2;HTT;ITPR3;FMN2;BAIAP2L2;GPER1;GIPC1;AP1S2;KIF1B;GBP1;AP1M2
U1 snRNP (GO:0005685)	5/18	0.0570168	0.318479	0	0	2.80434	8.03278	SNRPD1;SNRPE;SNRPF;SNRPC;SNRPB
dendritic spine membrane (GO:0032591)	3/8	0.0617131	0.339857	0	0	4.37313	12.1803	GRIA1;DAGLA;GPER1
recycling endosome (GO:0055037)	24/145	0.0671882	0.362159	0	0	1.44874	3.91197	GRIA1;MCTP1;TFRC;FZD7;MYO5A;TUBG1;EHD1;EHD4;TUBA1A;FCHSD2;RAP2B;RAB15;GPER1;RAB35;MICALL1;RAC1;PDLIM4;OPTN;RAB8A;RAN;PLEKHJ1;RAB11FIP5;BOK;ARF6
glutamatergic synapse (GO:0098978)	13/69	0.0676153	0.362159	0	0	1.6941	4.56378	ITGB3;ACTN1;ATP2B1;YWHAZ;ACTB;RHOA;ARHGAP22;SLC4A8;STX4;RAC1;KPNA2;HRAS;DLGAP4
H4/H2A histone acetyltransferase complex (GO:0043189)	5/19	0.0699705	0.363001	0	0	2.60388	6.9255	MEAF6;RUVBL2;ACTL6A;YEATS4;ACTB
SWI/SNF complex (GO:0016514)	5/19	0.0699705	0.363001	0	0	2.60388	6.9255	SMARCD1;SMARCC1;ACTL6A;BRD9;ARID1A
small-subunit processome (GO:0032040)	8/37	0.0705578	0.363001	0	0	2.01206	5.33463	NOP56;FBL;UTP4;PRKDC;HEATR1;NOC4L;UTP20;UTP14A
platelet alpha granule (GO:0031091)	16/90	0.0718813	0.365008	0	0	1.57823	4.15505	TGFB2;SERPINE2;ITGB3;ACTN1;PCDH7;PDGFB;FN1;VEGFC;ACTN4;LHFPL2;GTPBP2;THBS1;SCCPDH;TMSB4X;CD109;CD9
U2-type precatalytic spliceosome (GO:0071005)	10/50	0.0729276	0.365573	0	0	1.8238	4.77525	SF3B4;SNRPD1;SNRPE;BUD13;SNRPF;MAGOHB;LSM4;LSM3;SNRPB;LSM2
Ino80 complex (GO:0031011)	4/14	0.0787492	0.384887	0	0	2.9158	7.41048	INO80E;RUVBL2;ACTL6A;INO80
nBAF complex (GO:0071565)	4/14	0.0787492	0.384887	0	0	2.9158	7.41048	SMARCD1;SMARCC1;DPF3;ARID1A
spliceosomal tri-snRNP complex (GO:0097526)	7/32	0.0833141	0.395958	0	0	2.04186	5.0743	SNRPD1;SNRPE;SNRPF;LSM4;LSM3;LSM2;SNRPB
U4/U6 x U5 tri-snRNP complex (GO:0046540)	7/32	0.0833141	0.395958	0	0	2.04186	5.0743	SNRPD1;SNRPE;SNRPF;LSM4;LSM3;LSM2;SNRPB
NuA4 histone acetyltransferase complex (GO:0035267)	5/20	0.0843996	0.395958	0	0	2.43015	6.0078	MEAF6;RUVBL2;ACTL6A;YEATS4;ACTB
synaptic membrane (GO:0097060)	6/26	0.0850651	0.395958	0	0	2.18742	5.39055	GRIA1;GRIN2A;DAGLA;ITGA3;GPER1;HIP1R
calcium channel complex (GO:0034704)	9/45	0.086167	0.396368	0	0	1.82346	4.47016	CACNB3;MCUB;ORAI1;CALM3;MICU2;CALM1;MICU1;CALM2;MCU
precatalytic spliceosome (GO:0071011)	10/52	0.0903548	0.410799	0	0	1.73676	4.17519	SF3B4;SNRPD1;SNRPE;BUD13;SNRPF;MAGOHB;LSM4;LSM3;SNRPB;LSM2
endocytic vesicle (GO:0030139)	29/189	0.103947	0.458148	0	0	1.32367	2.99662	GRIA1;RALA;ITGB5;CAMK2A;CLTB;CLTA;CORO1A;DPP4;MYO6;AP2S1;SRGAP2;RAB8A;RAB11FIP5;HSP90AA1;CAV1;ANXA11;MTSS1;RAB32;EHD1;MYO1E;EHD4;RABEP1;RAB35;CD9;RIN3;RAB7B;PICALM;ARF6;HBEGF
U12-type spliceosomal complex (GO:0005689)	6/28	0.113472	0.458148	0	0	1.98834	4.32703	SF3B4;SNRPD1;SNRPE;YBX1;SNRPF;SNRPB
apicolateral plasma membrane (GO:0016327)	2/5	0.113658	0.458148	0	0	4.85758	10.5631	MTCL1;NEDD4
CD95 death-inducing signaling complex (GO:0031265)	2/5	0.113658	0.458148	0	0	4.85758	10.5631	FAF1;FADD
cyclin A2-CDK2 complex (GO:0097124)	2/5	0.113658	0.458148	0	0	4.85758	10.5631	CCNA2;CDK2
early endosome lumen (GO:0031905)	2/5	0.113658	0.458148	0	0	4.85758	10.5631	RAB32;PDLIM4
endoplasmic reticulum tubular network membrane (GO:0098826)	2/5	0.113658	0.458148	0	0	4.85758	10.5631	ATL3;RTN4
filtration diaphragm (GO:0036056)	2/5	0.113658	0.458148	0	0	4.85758	10.5631	PODXL;IQGAP1
slit diaphragm (GO:0036057)	2/5	0.113658	0.458148	0	0	4.85758	10.5631	PODXL;IQGAP1
sorting endosome (GO:0097443)	2/5	0.113658	0.458148	0	0	4.85758	10.5631	NRP1;ARHGAP1
tRNA methyltransferase complex (GO:0043527)	2/5	0.113658	0.458148	0	0	4.85758	10.5631	WDR4;TRMT61A
mitochondrial outer membrane (GO:0005741)	20/126	0.121871	0.486242	0	0	1.377	2.8983	AGPAT5;TOMM40;MTX2;TOMM34;BPHL;MYO19;HK2;RAB32;QTRT2;HAX1;AIFM2;BCL2;PMAIP1;BMF;PGAM5;BAK1;BID;RAB11FIP5;BCL2L1;BOK
organelle outer membrane (GO:0031968)	22/142	0.131534	0.519494	0	0	1.33803	2.71419	AGPAT5;TOMM40;MTX2;TOMM34;ITPR3;SYNE3;BPHL;MYO19;HK2;RAB32;QTRT2;HAX1;AIFM2;BCL2;PMAIP1;BMF;PGAM5;BAK1;BID;RAB11FIP5;BCL2L1;BOK
dendrite (GO:0030425)	39/270	0.13459	0.520795	0	0	1.23312	2.47305	GRIA1;DAGLA;HTR2B;HTT;TRAK1;SLC8A1;CALB2;RBM3;PAK1;HRH1;HTR7;TUBB3;GPER1;CAPN2;SACS;HOMER3;KIF1B;DIP2B;HSPA8;DBNL;MAP1S;STAT1;PLK2;ACAD9;HIP1R;ZNF804A;RAB27A;ZWINT;MYO1D;SLC4A8;MAP1B;MAP1A;SARM1;RIN3;RGS12;CNIH3;PI4K2A;DBN1;SHANK1
microvillus membrane (GO:0031528)	3/11	0.138523	0.520795	0	0	2.73274	5.40186	SLC7A5;PODXL;ITGB3
platelet dense tubular network (GO:0031094)	3/11	0.138523	0.520795	0	0	2.73274	5.40186	EHD1;F2R;ITPR3
post-mRNA release spliceosomal complex (GO:0071014)	3/11	0.138523	0.520795	0	0	2.73274	5.40186	HNRNPM;MYEF2;CWF19L1
preribosome, small subunit precursor (GO:0030688)	3/11	0.138523	0.520795	0	0	2.73274	5.40186	NOC4L;UTP20;BYSL
bicellular tight junction (GO:0005923)	13/78	0.142306	0.525822	0	0	1.45878	2.8443	DDX58;WNK4;TBCD;FRMD4A;CLDN11;CYTH3;RAP2B;APC;PARD3;ECT2;BVES;CYTH1;TJP2
intermediate filament (GO:0005882)	9/50	0.142807	0.525822	0	0	1.60063	3.11525	TCHP;DSP;CLIP1;KRT18;GPER1;SLC1A4;VIM;NES;PLEC
organelle envelope lumen (GO:0031970)	11/64	0.143895	0.525822	0	0	1.51361	2.93439	COA4;TIMM8A;PRELID1;HAX1;PNPT1;TUBB;ARL2;MICU2;TIMM10;MICU1;THOP1
cytoplasmic vesicle lumen (GO:0060205)	18/115	0.14994	0.529968	0	0	1.35386	2.56897	HSPA8;GPI;HSP90AA1;DBNL;PSMD14;ROCK1;AMPD3;DERA;PNP;PKM;PSMC3;PSMD2;COTL1;PGM2;PPIA;ATG7;VCL;S100A11
ficolin-1-rich granule lumen (GO:1904813)	19/123	0.155403	0.529968	0	0	1.33291	2.48152	HSPA8;GPI;HSP90AA1;DBNL;PSMD14;AMPD3;DERA;PNP;PKM;PSMC3;FTH1;PSMD2;COTL1;PGM2;CAPN1;PPIA;ATG7;KPNB1;VCL
INO80-type complex (GO:0097346)	5/24	0.155719	0.529968	0	0	1.9181	3.5671	INO80E;RUVBL2;ACTL6A;ANP32E;INO80
pigment granule (GO:0048770)	5/24	0.155719	0.529968	0	0	1.9181	3.5671	RAB32;ITGB3;MYO5A;RAB27A;RAB27B
mitochondrial intermembrane space (GO:0005758)	10/58	0.156114	0.529968	0	0	1.51914	2.82131	COA4;TIMM8A;PRELID1;HAX1;PNPT1;ARL2;MICU2;TIMM10;MICU1;THOP1
box C/D RNP complex (GO:0031428)	2/6	0.157228	0.529968	0	0	3.64298	6.73971	NOP56;FBL
myosin filament (GO:0032982)	2/6	0.157228	0.529968	0	0	3.64298	6.73971	MYH9;MYH10
platelet dense granule membrane (GO:0031088)	2/6	0.157228	0.529968	0	0	3.64298	6.73971	ABCC4;RAB27B
TORC1 complex (GO:0031931)	2/6	0.157228	0.529968	0	0	3.64298	6.73971	TELO2;TTI1
clathrin-coated vesicle (GO:0030136)	13/80	0.163326	0.530613	0	0	1.41508	2.56413	HIP1;CLTB;HIP1R;CLTA;RAB27B;MYO1E;HAX1;RAB35;MYO6;AP2S1;RAB8A;AP1M2;PICALM
P-body (GO:0000932)	13/80	0.163326	0.530613	0	0	1.41508	2.56413	LIMD1;WTIP;LSM4;PATL1;LSM3;SYNE1;LSM2;MEX3B;MEX3A;PSMC3;AJUBA;DCPS;APOBEC3B
Golgi stack (GO:0005795)	6/31	0.163728	0.530613	0	0	1.74944	3.16569	PLK3;RAB30;LPCAT2;MGAT4B;RAB27B;VRK1
intercalated disc (GO:0014704)	6/31	0.163728	0.530613	0	0	1.74944	3.16569	GJC1;DSP;PAK1;ANK2;SLC8A1;YWHAH
ficolin-1-rich granule (GO:0101002)	27/184	0.164575	0.530613	0	0	1.2551	2.26468	GPI;PSMD14;LGALS3;PNP;FTH1;PSMD2;COTL1;SIRPA;PGM2;CAPN1;RAC1;ATG7;DSP;HSPA8;HSP90AA1;DBNL;AMPD3;DYNLL1;RHOA;DERA;DYNC1LI1;DIAPH1;PKM;PSMC3;PPIA;KPNB1;VCL
cation channel complex (GO:0034703)	12/73	0.165562	0.530613	0	0	1.4346	2.58	GRIA1;OLFM2;GRIN2A;MCUB;ORAI1;CALM3;MICU2;MICU1;CALM1;CALM2;CNIH3;MCU
U2-type catalytic step 1 spliceosome (GO:0071006)	3/12	0.168935	0.537021	0	0	2.42897	4.31929	RBM8A;MAGOHB;RBM22
membrane raft (GO:0045121)	24/163	0.176983	0.558066	0	0	1.25983	2.18166	SELPLG;ANXA2;AHNAK;CAVIN1;CAV2;CAV1;ATP2B4;EMP2;CBL;SULF1;CLN6;TGFBR2;RAP2B;MYO1C;GPC1;DLC1;CAPN2;MYADM;ORAI1;TEK;EZR;PI4K2A;PAG1;S100A10
anaphase-promoting complex (GO:0005680)	4/19	0.18955	0.592914	0	0	1.94332	3.23193	UBE2C;UBE2S;BUB1B;ANAPC1
azurophil granule lumen (GO:0035578)	14/90	0.193327	0.599927	0	0	1.34333	2.2076	CAP1;VAT1;CCT2;ANXA2;PTGES2;TUBB;PRKCD;PA2G4;TUBB4B;PRDX6;CPPED1;HEBP2;DSN1;FABP5
beta-catenin-TCF complex (GO:1990907)	3/13	0.201025	0.614069	0	0	2.18595	3.50697	TLE4;TCF7L1;TCF7
RISC complex (GO:0016442)	3/13	0.201025	0.614069	0	0	2.18595	3.50697	DHX9;XPO5;LIMD1
PTW/PP1 phosphatase complex (GO:0072357)	2/7	0.203203	0.615909	0	0	2.91421	4.64395	PPP1CC;PPP1CA
intermediate filament cytoskeleton (GO:0045111)	13/84	0.209702	0.63072	0	0	1.33505	2.08544	DSP;DTNA;NOL9;SLC1A4;DDX60;SYNE2;CLIP1;MMP14;NDOR1;KRT18;VIM;NES;PLEC
clathrin-coated endocytic vesicle (GO:0045334)	13/85	0.22212	0.662969	0	0	1.31643	1.98062	FZD2;TFRC;CLTB;CLTA;ADRB2;MYO1E;RAB35;MYO6;AP2S1;CD9;IL7R;HBEGF;PICALM
extracellular membrane-bounded organelle (GO:0065010)	9/56	0.229733	0.680496	0	0	1.39582	2.05303	LFNG;PKM;TUBB2A;SERPINE2;TFRC;CD9;TUBB4B;SPTAN1;VCL
melanosome (GO:0042470)	5/28	0.244283	0.714549	0	0	1.58416	2.23276	RAB32;ITGB3;MYO5A;RAB27A;RAB27B
death-inducing signaling complex (GO:0031264)	2/8	0.250366	0.714549	0	0	2.42837	3.36289	FAF1;FADD
extrinsic component of external side of plasma membrane (GO:0031232)	2/8	0.250366	0.714549	0	0	2.42837	3.36289	ANXA1;SERPINE2
MOZ/MORF histone acetyltransferase complex (GO:0070776)	2/8	0.250366	0.714549	0	0	2.42837	3.36289	BRPF1;MEAF6
protein serine/threonine phosphatase complex (GO:0008287)	2/8	0.250366	0.714549	0	0	2.42837	3.36289	PPP1CC;PPP1CA
cytoplasmic stress granule (GO:0010494)	10/65	0.255076	0.722717	0	0	1.32527	1.81057	DYRK3;LARP1;HNRNPK;ROCK1;MCRIP1;HABP4;IGF2BP1;YBX1;PABPC1L;KPNB1
clathrin coat (GO:0030118)	3/15	0.268584	0.748182	0	0	1.82141	2.39442	NECAP2;CLTB;CLTA
keratin filament (GO:0045095)	3/15	0.268584	0.748182	0	0	1.82141	2.39442	TCHP;KRT18;GPER1
spliceosomal snRNP complex (GO:0097525)	8/51	0.269805	0.748182	0	0	1.35589	1.77629	SNRPD1;SNRPE;SNRPF;SNRPC;LSM4;LSM3;SNRPB;LSM2
basolateral plasma membrane (GO:0016323)	21/151	0.277833	0.760003	0	0	1.1778	1.50845	ABCC4;SLC38A1;TFRC;ANXA2;PDGFB;ANK2;SCRIB;NOD1;SLC3A2;SLC4A2;ATP2B1;MYO1D;SLC7A5;DLG3;STX4;TEK;EZR;SLC29A1;STX2;SLC19A1;CD44
extracellular vesicle (GO:1903561)	9/59	0.279137	0.760003	0	0	1.31185	1.67398	LFNG;PKM;TUBB2A;SERPINE2;TFRC;CD9;TUBB4B;SPTAN1;VCL
endosome membrane (GO:0010008)	43/325	0.283238	0.760003	0	0	1.11231	1.40314	GRIA1;VAC14;STEAP3;DAGLA;TFRC;ARHGAP1;SNX12;CLTA;ADRB2;ANTXR2;CORO1C;IRAK1;KIF13A;MICALL1;ANXA6;AP2S1;RAC1;EPHB1;APPL2;RAB8A;SNX6;BOK;ANXA1;OSBPL6;ANXA2;FZD7;CAV1;VPS37C;VPS37B;TICAM1;EHD1;DCSTAMP;MYO1B;EHD4;RAP2B;RABEP1;RAB15;RAB35;RAB7B;CHMP6;ATP6V0D2;OPTN;ARF6
platelet alpha granule lumen (GO:0031093)	10/67	0.286647	0.760003	0	0	1.27862	1.59765	TGFB2;SCCPDH;TMSB4X;ACTN1;PDGFB;FN1;VEGFC;ACTN4;GTPBP2;THBS1
exocytic vesicle (GO:0070382)	5/30	0.292691	0.760003	0	0	1.45726	1.79045	DPYSL3;RAB27A;RAB3IL1;SYTL5;PICALM
U2-type catalytic step 2 spliceosome (GO:0071007)	5/30	0.292691	0.760003	0	0	1.45726	1.79045	SNRPD1;SNRPE;SNRPF;RBM22;SNRPB
sarcoplasmic reticulum (GO:0016529)	7/45	0.297351	0.760003	0	0	1.34233	1.62804	FKBP1A;JPH2;HAX1;ITPR3;SRI;THBS1;SYNE2
H3 histone acetyltransferase complex (GO:0070775)	2/9	0.297761	0.760003	0	0	2.08135	2.52147	BRPF1;MEAF6
insulin-responsive compartment (GO:0032593)	2/9	0.297761	0.760003	0	0	2.08135	2.52147	RAB15;MYO5A
multivesicular body membrane (GO:0032585)	2/9	0.297761	0.760003	0	0	2.08135	2.52147	RAB27A;RAB27B
platelet dense tubular network membrane (GO:0031095)	2/9	0.297761	0.760003	0	0	2.08135	2.52147	EHD1;ITPR3
TORC2 complex (GO:0031932)	2/9	0.297761	0.760003	0	0	2.08135	2.52147	TELO2;TTI1
endoplasmic reticulum tubular network (GO:0071782)	4/23	0.299336	0.760003	0	0	1.53385	1.85011	ATL3;REEP4;RTN4;KPNB1
neuromuscular junction (GO:0031594)	6/38	0.307192	0.774915	0	0	1.3662	1.61251	UNC13B;FCHSD2;SERPINE2;F2R;SYNC;SNTA1
cell projection membrane (GO:0031253)	13/92	0.316319	0.792825	0	0	1.19931	1.38041	EVC2;ITGA3;HHIP;ITGB3;CASK;SYNE2;GNA13;SLC7A5;PODXL;RAB35;UTRN;ARF6;SLC28A3
phagocytic vesicle (GO:0045335)	14/100	0.319434	0.795532	0	0	1.18645	1.35399	ITGB5;ANXA3;TAP2;ANXA11;CORO1A;RAB32;RAC2;STX4;SRGAP2;RAB7B;ATP6V0D2;APPL2;RAB8A;RAB11FIP5
specific granule lumen (GO:0035580)	9/62	0.331152	0.819497	0	0	1.23738	1.36752	CNN2;CRACR2A;RAB27A;PTX3;DOCK2;SPTAN1;NIT2;KPNB1;VCL
U5 snRNP (GO:0005682)	3/17	0.338174	0.821684	0	0	1.56103	1.69247	SNRPD1;SNRPE;SNRPB
apical dendrite (GO:0097440)	2/10	0.344645	0.821684	0	0	1.82107	1.93988	MYO1D;MAP1B
autolysosome (GO:0044754)	2/10	0.344645	0.821684	0	0	1.82107	1.93988	MAP1LC3A;FTH1
ISWI-type complex (GO:0031010)	2/10	0.344645	0.821684	0	0	1.82107	1.93988	POLE3;BAZ1A
multimeric ribonuclease P complex (GO:0030681)	2/10	0.344645	0.821684	0	0	1.82107	1.93988	POP1;RPP30
transcription factor TFIIH core complex (GO:0000439)	2/10	0.344645	0.821684	0	0	1.82107	1.93988	ERCC2;MNAT1
mitochondrial envelope (GO:0005740)	17/127	0.363669	0.861785	0	0	1.12622	1.13919	COA4;TIMM8A;PRELID1;PNPT1;NDUFB6;ACAD9;PLA2G4C;ARL2;VRK2;TIMM10;HAX1;GPER1;MICU2;MICU1;IKBKE;THOP1;BOK
heterotrimeric G-protein complex (GO:0005834)	5/33	0.36769	0.866066	0	0	1.3009	1.30157	GNA13;GNG2;GNG5;GNAI3;GNB4
endosome lumen (GO:0031904)	4/26	0.385766	0.880208	0	0	1.32446	1.26158	AP4M1;RAB32;AP4S1;PDLIM4
vacuolar lumen (GO:0005775)	21/161	0.387697	0.880208	0	0	1.09305	1.03569	VAT1;CAP1;HSPA8;CCT2;HSP90AA1;SDC4;ANXA2;PTGES2;TUBB;PRKCD;SDC3;PA2G4;TUBB4B;PRDX6;CPPED1;HEBP2;DSN1;FABP5;GPC1;SDC1;CSPG4
U2-type spliceosomal complex (GO:0005684)	12/89	0.388251	0.880208	0	0	1.13546	1.07427	SF3B4;RBM8A;SNRPD1;SNRPE;BUD13;SNRPF;MAGOHB;LSM4;LSM3;RBM22;SNRPB;LSM2
CD40 receptor complex (GO:0035631)	2/11	0.39045	0.880208	0	0	1.61864	1.52226	TRAF5;TRAF2
Cul4A-RING E3 ubiquitin ligase complex (GO:0031464)	2/11	0.39045	0.880208	0	0	1.61864	1.52226	CUL4A;DTL
MLL3/4 complex (GO:0044666)	2/11	0.39045	0.880208	0	0	1.61864	1.52226	WDR5;ASH2L
collagen-containing extracellular matrix (GO:0062023)	48/380	0.391776	0.880208	0	0	1.05383	0.987506	LRRC15;SEMA7A;SERPINE2;COL13A1;LAMA1;TGFB1I1;SDC3;PDGFB;TNC;CLEC14A;THBS1;HAPLN1;COCH;LGALS3;LGALS1;GPC1;ANXA6;COL10A1;NCAM1;HMCN1;S100A10;POSTN;SCARA3;TGFB2;ANXA1;COL27A1;ANXA2;LAMB3;ANXA4;FN1;ANXA11;CASK;L1CAM;SULF1;SERPINB8;SOD3;INHBE;ADAM19;HNRNPM;PKM;COL5A3;S100A6;COL21A1;CDH13;HDGF;CSPG4;MXRA5;MEGF9
Cul4-RING E3 ubiquitin ligase complex (GO:0080008)	5/34	0.392866	0.880208	0	0	1.25597	1.17344	DCAF15;CUL4A;FBXW5;DTL;DCAF6
SCF ubiquitin ligase complex (GO:0019005)	8/58	0.401608	0.880208	0	0	1.1656	1.06335	CUL4A;FBXW5;CCNF;CKS2;FBXO48;FBXO45;CKS1B;FBXL6
integral component of mitochondrial membrane (GO:0032592)	9/66	0.40268	0.880208	0	0	1.15028	1.04631	TOMM40;ABCB10;MPC2;MCUB;SFXN3;BAK1;MICU1;MCU;SFXN5
clathrin-coated vesicle membrane (GO:0030665)	12/90	0.403628	0.880208	0	0	1.12084	1.0169	HSPA8;NECAP2;FZD2;TFRC;RAB35;CLTB;AP2S1;CLTA;CD9;ADRB2;IL7R;HBEGF
cytoplasmic dynein complex (GO:0005868)	3/19	0.407318	0.880208	0	0	1.36575	1.22666	DYNC1I2;DYNC1LI1;DYNLL1
axon (GO:0030424)	26/204	0.41566	0.880208	0	0	1.06429	0.934329	NRP1;DCTN1;DOCK7;HTT;NEXN;IQGAP1;ACTB;SLC8A1;PAK1;TUBB3;GPER1;SCN9A;SACS;KIF1B;DIP2B;TGFB2;SEMA6A;STAT1;DTNBP1;L1CAM;CLDN11;MYO1D;PALLD;MAP1B;MAP1A;RIN3
integral component of mitochondrial inner membrane (GO:0031305)	7/51	0.420575	0.880208	0	0	1.15889	1.00375	CHCHD3;MTX2;MPC2;MCUB;SFXN3;MCU;SFXN5
chitosome (GO:0045009)	2/12	0.434753	0.880208	0	0	1.45669	1.21339	RAB32;RAB27A
intrinsic component of mitochondrial membrane (GO:0098573)	2/12	0.434753	0.880208	0	0	1.45669	1.21339	ABCB10;MICU1
melanosome membrane (GO:0033162)	2/12	0.434753	0.880208	0	0	1.45669	1.21339	RAB32;RAB27A
pigment granule membrane (GO:0090741)	2/12	0.434753	0.880208	0	0	1.45669	1.21339	RAB32;RAB27A
Set1C/COMPASS complex (GO:0048188)	2/12	0.434753	0.880208	0	0	1.45669	1.21339	WDR5;ASH2L
Swr1 complex (GO:0000812)	2/12	0.434753	0.880208	0	0	1.45669	1.21339	RUVBL2;ANP32E
transcription factor TFIIH holo complex (GO:0005675)	2/12	0.434753	0.880208	0	0	1.45669	1.21339	ERCC2;MNAT1
AMPA glutamate receptor complex (GO:0032281)	3/20	0.441108	0.880208	0	0	1.28534	1.052	GRIA1;OLFM2;CNIH3
U2 snRNP (GO:0005686)	3/20	0.441108	0.880208	0	0	1.28534	1.052	SNRPD1;SNRPE;SNRPB
ficolin-1-rich granule membrane (GO:0101003)	8/61	0.459064	0.880208	0	0	1.09943	0.855982	DSP;LGALS3;DYNC1LI1;DIAPH1;SIRPA;RAC1;DYNLL1;RHOA
phagocytic vesicle membrane (GO:0030670)	6/45	0.464498	0.880208	0	0	1.12054	0.859229	ANXA3;RAC2;TAP2;STX4;ATP6V0D2;APPL2
secretory vesicle (GO:0099503)	4/29	0.47072	0.880208	0	0	1.16533	0.878062	DPYSL3;RAB27A;SYTL5;BICD1
mitochondrial outer membrane translocase complex (GO:0005742)	3/21	0.474121	0.880208	0	0	1.21386	0.905896	TOMM40;CHCHD3;MTX2
postsynaptic specialization membrane (GO:0099634)	3/21	0.474121	0.880208	0	0	1.21386	0.905896	GRIN2A;DAGLA;KPNA2
chromaffin granule (GO:0042583)	1/5	0.474549	0.880208	0	0	1.82073	1.35716	SRI
Cul4B-RING E3 ubiquitin ligase complex (GO:0031465)	1/5	0.474549	0.880208	0	0	1.82073	1.35716	DTL
flotillin complex (GO:0016600)	1/5	0.474549	0.880208	0	0	1.82073	1.35716	CORO1C
HULC complex (GO:0033503)	1/5	0.474549	0.880208	0	0	1.82073	1.35716	UBE2A
intrinsic component of presynaptic membrane (GO:0098889)	1/5	0.474549	0.880208	0	0	1.82073	1.35716	ATP2B1
meiotic spindle (GO:0072687)	1/5	0.474549	0.880208	0	0	1.82073	1.35716	FBXO5
mitochondrial alpha-ketoglutarate dehydrogenase complex (GO:0005947)	1/5	0.474549	0.880208	0	0	1.82073	1.35716	BCKDK
NatA complex (GO:0031415)	1/5	0.474549	0.880208	0	0	1.82073	1.35716	NAA50
neurofibrillary tangle (GO:0097418)	1/5	0.474549	0.880208	0	0	1.82073	1.35716	PICALM
PAM complex, Tim23 associated import motor (GO:0001405)	1/5	0.474549	0.880208	0	0	1.82073	1.35716	GRPEL2
rDNA heterochromatin (GO:0033553)	1/5	0.474549	0.880208	0	0	1.82073	1.35716	SUV39H1
ribose phosphate diphosphokinase complex (GO:0002189)	1/5	0.474549	0.880208	0	0	1.82073	1.35716	PRPS1
Sec61 translocon complex (GO:0005784)	1/5	0.474549	0.880208	0	0	1.82073	1.35716	ARL6IP1
Ada2/Gcn5/Ada3 transcription activator complex (GO:0005671)	2/13	0.477248	0.880208	0	0	1.32419	0.979528	POLE3;WDR5
integral component of peroxisomal membrane (GO:0005779)	2/13	0.477248	0.880208	0	0	1.32419	0.979528	PEX3;FAR2
MIB complex (GO:0140275)	2/13	0.477248	0.880208	0	0	1.32419	0.979528	CHCHD3;MTX2
podosome (GO:0002102)	2/13	0.477248	0.880208	0	0	1.32419	0.979528	DBNL;LPXN
SAM complex (GO:0001401)	2/13	0.477248	0.880208	0	0	1.32419	0.979528	CHCHD3;MTX2
tertiary granule lumen (GO:1904724)	7/55	0.502124	0.898987	0	0	1.06208	0.731673	CNN2;DBNL;FTH1;PTX3;PRSS3;SPTAN1;NIT2
multivesicular body (GO:0005771)	6/47	0.508291	0.898987	0	0	1.06576	0.721201	STEAP3;CHMP1A;RAB27A;CHMP3;RAB27B;CHMP6
early endosome membrane (GO:0031901)	12/97	0.510736	0.898987	0	0	1.02813	0.690801	GRIA1;EHD1;VAC14;OSBPL6;DAGLA;ANXA1;RABEP1;CAV1;SNX12;EPHB1;SNX6;BOK
intrinsic component of mitochondrial inner membrane (GO:0031304)	5/39	0.515658	0.898987	0	0	1.07097	0.709314	MPC2;MCUB;SFXN3;MCU;SFXN5
cytoplasmic vesicle membrane (GO:0030659)	46/380	0.516686	0.898987	0	0	1.00291	0.662239	GRIA1;VAC14;STEAP3;RALA;TFRC;CAMK2A;ARHGAP1;HTT;ITPR3;IQGAP1;FMN2;ADRB2;ANTXR2;CORO1C;LGALS3;IRAK1;ADGRE5;ANPEP;GPER1;KIF13A;AP1S2;AP2S1;KIF1B;RAC1;APPL2;AP1M2;CAV1;AHNAK2;VPS37C;ZDHHC13;VPS37B;TICAM1;RHOA;EHD1;DYNC1LI1;DCSTAMP;DIAPH1;MYO1B;FABP5;RAB15;RAB35;CD9;CHMP6;ATP6V0D2;CD44;HBEGF
tertiary granule (GO:0070820)	20/164	0.517085	0.898987	0	0	1.01142	0.667082	DSP;DBNL;DYNLL1;RHOA;CNN2;LGALS3;DYNC1LI1;DIAPH1;NRAS;TSPAN14;RAP2B;PLAU;FTH1;SIRPA;CYSTM1;PTX3;RAC1;PRSS3;NIT2;SPTAN1
axonal growth cone (GO:0044295)	2/14	0.517728	0.898987	0	0	1.21377	0.799034	HSP90AA1;L1CAM
intrinsic component of peroxisomal membrane (GO:0031231)	2/14	0.517728	0.898987	0	0	1.21377	0.799034	PEX3;FAR2
mRNA cleavage and polyadenylation specificity factor complex (GO:0005847)	2/14	0.517728	0.898987	0	0	1.21377	0.799034	CPSF4;CSTF2
TIM23 mitochondrial import inner membrane translocase complex (GO:0005744)	2/14	0.517728	0.898987	0	0	1.21377	0.799034	GRPEL2;TIMM10
trans-Golgi network (GO:0005802)	29/239	0.51876	0.898987	0	0	1.00562	0.660002	USP6NL;CLTA;BICD1;FUT4;AP4M1;CNST;HTR7;GPER1;KIF13A;MICALL1;AP1S2;RGS20;AP4S1;CHAC1;RAC1;RAB8A;AP1M2;PLEKHJ1;BOK;POSTN;EIPR1;ATP8B1;RAB32;BACE2;RAB30;MYO1B;RAB7B;OPTN;PI4K2A
catenin complex (GO:0016342)	4/31	0.524868	0.898987	0	0	1.07888	0.695457	CDH6;APC;CDH24;CDH13
cortical granule (GO:0060473)	1/6	0.538013	0.898987	0	0	1.4565	0.902848	MYH9
membrane attack complex (GO:0005579)	1/6	0.538013	0.898987	0	0	1.4565	0.902848	C5
nuclear envelope lumen (GO:0005641)	1/6	0.538013	0.898987	0	0	1.4565	0.902848	TUBB
nuclear stress granule (GO:0097165)	1/6	0.538013	0.898987	0	0	1.4565	0.902848	DHX9
phosphatidylinositol 3-kinase complex, class III (GO:0035032)	1/6	0.538013	0.898987	0	0	1.4565	0.902848	VAC14
shelterin complex (GO:0070187)	1/6	0.538013	0.898987	0	0	1.4565	0.902848	ACD
symmetric synapse (GO:0032280)	1/6	0.538013	0.898987	0	0	1.4565	0.902848	SLC4A8
THO complex part of transcription export complex (GO:0000445)	1/6	0.538013	0.898987	0	0	1.4565	0.902848	THOC3
transcription factor TFIIIC complex (GO:0000127)	1/6	0.538013	0.898987	0	0	1.4565	0.902848	GTF3C6
zonula adherens (GO:0005915)	1/6	0.538013	0.898987	0	0	1.4565	0.902848	PLEKHA7
asymmetric synapse (GO:0032279)	16/133	0.546313	0.908895	0	0	0.995743	0.601989	GRIA1;DBNL;DTNBP1;HIP1R;SCRIB;SLC8A1;SLC4A8;GRIN2A;FABP5;GPER1;HOMER3;SRGAP2;PDLIM5;SH2D5;DBN1;SHANK1
ionotropic glutamate receptor complex (GO:0008328)	4/32	0.550916	0.908895	0	0	1.04029	0.620193	GRIA1;GRIN2A;OLFM2;CNIH3
non-motile cilium (GO:0097730)	4/32	0.550916	0.908895	0	0	1.04029	0.620193	PCM1;HYLS1;RAB8A;CEP89
trans-Golgi network transport vesicle (GO:0030140)	2/15	0.556057	0.913523	0	0	1.12034	0.65751	RAB27B;RAB8A
exocytic vesicle membrane (GO:0099501)	5/41	0.561891	0.915413	0	0	1.01135	0.582993	UNC13B;MCTP1;CLTB;DTNBP1;CLTA
synaptic vesicle membrane (GO:0030672)	5/41	0.561891	0.915413	0	0	1.01135	0.582993	UNC13B;MCTP1;CLTB;DTNBP1;CLTA
nuclear outer membrane (GO:0005640)	2/16	0.592167	0.928084	0	0	1.04026	0.545061	ITPR3;SYNE3
secondary lysosome (GO:0005767)	2/16	0.592167	0.928084	0	0	1.04026	0.545061	MAP1LC3A;FTH1
AP-2 adaptor complex (GO:0030122)	1/7	0.593814	0.928084	0	0	1.21368	0.632559	AP2S1
cis-Golgi network membrane (GO:0033106)	1/7	0.593814	0.928084	0	0	1.21368	0.632559	BOK
clathrin coat of endocytic vesicle (GO:0030128)	1/7	0.593814	0.928084	0	0	1.21368	0.632559	AP2S1
cytolytic granule (GO:0044194)	1/7	0.593814	0.928084	0	0	1.21368	0.632559	RNF19B
hemidesmosome (GO:0030056)	1/7	0.593814	0.928084	0	0	1.21368	0.632559	PLEC
integral component of presynaptic membrane (GO:0099056)	1/7	0.593814	0.928084	0	0	1.21368	0.632559	ATP2B1
Smc5-Smc6 complex (GO:0030915)	1/7	0.593814	0.928084	0	0	1.21368	0.632559	NSMCE4A
endolysosome (GO:0036019)	3/25	0.595778	0.928084	0	0	0.992933	0.514228	PRKCD;AP2S1;CLTA
excitatory synapse (GO:0060076)	3/25	0.595778	0.928084	0	0	0.992933	0.514228	ITGA3;PALLD;SHANK1
clathrin-coated endocytic vesicle membrane (GO:0030669)	8/69	0.604133	0.934444	0	0	0.954811	0.481188	FZD2;TFRC;RAB35;AP2S1;CD9;ADRB2;IL7R;HBEGF
postsynaptic density (GO:0014069)	16/138	0.60821	0.934444	0	0	0.95466	0.474691	GRIA1;DAGLA;DBNL;DTNBP1;HIP1R;SCRIB;SLC8A1;GRIN2A;FABP5;GPER1;HOMER3;SRGAP2;PDLIM5;SH2D5;DBN1;SHANK1
MLL1 complex (GO:0071339)	3/26	0.623171	0.934444	0	0	0.949708	0.44915	RUVBL2;TEX10;WDR5
MLL1/2 complex (GO:0044665)	3/26	0.623171	0.934444	0	0	0.949708	0.44915	RUVBL2;TEX10;WDR5
aggresome (GO:0016235)	4/35	0.624203	0.934444	0	0	0.939458	0.442748	POLD1;EDEM1;URB2;CABIN1
endolysosome membrane (GO:0036020)	2/17	0.626032	0.934444	0	0	0.970852	0.454702	AP2S1;CLTA
intrinsic component of synaptic vesicle membrane (GO:0098563)	2/17	0.626032	0.934444	0	0	0.970852	0.454702	RAB3B;ATP2B1
protein phosphatase type 2A complex (GO:0000159)	2/17	0.626032	0.934444	0	0	0.970852	0.454702	PPP2R1A;PPP2R3A
clathrin-sculpted gamma-aminobutyric acid transport vesicle (GO:0061200)	1/8	0.642878	0.934444	0	0	1.04024	0.459579	HSPA8
clathrin-sculpted gamma-aminobutyric acid transport vesicle membrane (GO:0061202)	1/8	0.642878	0.934444	0	0	1.04024	0.459579	HSPA8
extrinsic component of endosome membrane (GO:0031313)	1/8	0.642878	0.934444	0	0	1.04024	0.459579	ANXA1
HFE-transferrin receptor complex (GO:1990712)	1/8	0.642878	0.934444	0	0	1.04024	0.459579	TFRC
integral component of synaptic membrane (GO:0099699)	1/8	0.642878	0.934444	0	0	1.04024	0.459579	ATP2B1
MICOS complex (GO:0061617)	1/8	0.642878	0.934444	0	0	1.04024	0.459579	CHCHD3
neuron to neuron synapse (GO:0098984)	1/8	0.642878	0.934444	0	0	1.04024	0.459579	SLC4A8
NMDA selective glutamate receptor complex (GO:0017146)	1/8	0.642878	0.934444	0	0	1.04024	0.459579	GRIN2A
RISC-loading complex (GO:0070578)	1/8	0.642878	0.934444	0	0	1.04024	0.459579	DHX9
SUMO ligase complex (GO:0106068)	1/8	0.642878	0.934444	0	0	1.04024	0.459579	NSMCE4A
cilium (GO:0005929)	27/237	0.656897	0.948888	0	0	0.935481	0.393116	HHIP;ARL2;CBL;KIF17;GLI3;HSPB11;FLCN;PCM1;INPP5E;KIF3C;RAB8A;EVC2;ANXA1;MOK;SORD;CASK;FHDC1;DYNLL1;TTLL4;DAAM1;FAM161A;RP2;RAB15;HYLS1;CEP41;MNS1;CEP89
GABA-ergic synapse (GO:0098982)	2/18	0.65767	0.948888	0	0	0.910122	0.381389	ATP2B1;MDGA1
trans-Golgi network membrane (GO:0032588)	11/99	0.661889	0.951466	0	0	0.909786	0.37543	USP6NL;AP4M1;MYO1B;HTR7;KIF13A;AP1S2;CLTA;AP4S1;AP1M2;RAB8A;BOK
nuclear inner membrane (GO:0005637)	3/28	0.674039	0.965382	0	0	0.873632	0.344619	SMAD3;DPY19L2;LBR
neuron projection (GO:0043005)	64/556	0.68004	0.966421	0	0	0.945759	0.364688	NRP1;TENM4;DOCK7;HTR2B;STMN3;KIF17;SLC8A1;ACTB;CALB2;RBM3;HTR7;TUBB3;GPER1;STMN1;SCN9A;CAPN2;SACS;HOMER3;KIF1B;DIP2B;EPHB1;SEMA6A;DBNL;MAP1S;ACAD9;ANK2;RHOC;CLDN11;PALLD;MAP1B;MAP1A;CDH13;RIN3;PI4K2A;DBN1;ATF4;EPHA2;SHANK1;GRIA1;DCTN1;CAMK2A;HTT;NEXN;IQGAP1;TRAK1;PAK1;HRH1;NCAM1;HSPA8;TGFB2;STAT1;PLK2;LIMK1;DTNBP1;MYO5A;RAB27A;L1CAM;ZWINT;MYO1D;SLC4A8;SARM1;RGS12;CPEB2;CNIH3
clathrin coat of trans-Golgi network vesicle (GO:0030130)	1/9	0.686018	0.966421	0	0	0.910159	0.342995	NCALD
junctional sarcoplasmic reticulum membrane (GO:0014701)	1/9	0.686018	0.966421	0	0	0.910159	0.342995	JPH2
transferase complex, transferring phosphorus-containing groups (GO:0061695)	1/9	0.686018	0.966421	0	0	0.910159	0.342995	PRPS1
Cul2-RING ubiquitin ligase complex (GO:0031462)	2/19	0.687123	0.966421	0	0	0.856537	0.321409	ZSWIM4;ZSWIM5
dendrite membrane (GO:0032590)	3/29	0.697499	0.977498	0	0	0.839983	0.302608	GRIA1;DAGLA;GPER1
azurophil granule (GO:0042582)	17/155	0.700663	0.978426	0	0	0.896275	0.31883	VAT1;CAP1;CCT2;ANXA2;BRI3;PTGES2;TUBB;PRKCD;ANXA11;PA2G4;TUBB4B;PRDX6;CPPED1;HEBP2;DSN1;GLIPR1;FABP5
postsynaptic density membrane (GO:0098839)	2/20	0.714457	0.989733	0	0	0.808905	0.27198	GRIN2A;DAGLA
mitochondrial membrane (GO:0031966)	53/469	0.719431	0.989733	0	0	0.926078	0.304953	MRPS11;MCUB;MRPL37;HK2;LGALS3;CHCHD3;AIFM2;GPER1;EFHD1;IKBKE;BOK;ACAD9;PLA2G4C;TOMM34;MRPS2;VRK2;MRPS7;RAB32;QTRT2;HAX1;NDUFS6;PGAM5;SLC25A10;MICU2;SLC25A5;MICU1;SLC25A13;AGPAT5;TOMM40;NDUFB6;SHMT2;MRPL15;TIMM10;PHB;TYMS;MRPL13;BPHL;MRPL54;UCP2;PMAIP1;BMF;BAK1;BID;RAB11FIP5;MTX2;SQOR;MRPL24;MYO19;DHODH;BCL2;MCU;BCL2L1;COX20
cullin-RING ubiquitin ligase complex (GO:0031461)	17/157	0.720531	0.989733	0	0	0.88337	0.289539	FBXW5;UBE2C;CCNF;BUB1B;FBXO48;FBXO45;DCAF6;CKS1B;DCAF15;CUL4A;UBE2S;CKS2;ZSWIM4;DTL;ZSWIM5;ANAPC1;FBXL6
CatSper complex (GO:0036128)	1/10	0.723948	0.989733	0	0	0.808985	0.261331	CATSPER2
clathrin coat of coated pit (GO:0030132)	1/10	0.723948	0.989733	0	0	0.808985	0.261331	AP2S1
integral component of lysosomal membrane (GO:1905103)	1/10	0.723948	0.989733	0	0	0.808985	0.261331	LRRC8A
connexin complex (GO:0005922)	2/21	0.739756	0.999993	0	0	0.766288	0.230986	GJC1;GJD2
platelet dense granule (GO:0042827)	2/21	0.739756	0.999993	0	0	0.766288	0.230986	ABCC4;RAB27B
ciliary membrane (GO:0060170)	3/31	0.740523	0.999993	0	0	0.779895	0.23428	EVC2;HHIP;CASK
secretory granule membrane (GO:0030667)	30/274	0.744255	0.999993	0	0	0.893958	0.26405	BRI3;ITGB3;ITPR3;IQGAP1;SRI;LGALS3;STK10;GLIPR1;NRAS;ADGRE5;PLAU;ANPEP;SIRPA;RAC1;DSP;ABCC4;PCDH7;RAB27B;LHFPL2;DYNLL1;RHOA;DYNC1LI1;DIAPH1;TSPAN14;RAP2B;FABP5;CD109;CD9;CYSTM1;CD44
dendrite cytoplasm (GO:0032839)	1/11	0.757298	0.999993	0	0	0.728045	0.202395	HIP1R
primary lysosome (GO:0005766)	1/11	0.757298	0.999993	0	0	0.728045	0.202395	ANXA11
Sin3 complex (GO:0016580)	1/11	0.757298	0.999993	0	0	0.728045	0.202395	HDAC2
STAGA complex (GO:0030914)	1/11	0.757298	0.999993	0	0	0.728045	0.202395	TAF5L
integral component of mitochondrial outer membrane (GO:0031307)	2/22	0.763111	0.999993	0	0	0.727932	0.196797	TOMM40;BAK1
intrinsic component of mitochondrial outer membrane (GO:0031306)	2/23	0.784623	0.999993	0	0	0.693229	0.168144	TOMM40;BAK1
mitochondrial ribosome (GO:0005761)	2/23	0.784623	0.999993	0	0	0.693229	0.168144	MRPL37;MRPL13
early phagosome (GO:0032009)	1/12	0.78662	0.999993	0	0	0.661821	0.158844	APPL2
integral component of nuclear inner membrane (GO:0005639)	1/12	0.78662	0.999993	0	0	0.661821	0.158844	LBR
integral component of vacuolar membrane (GO:0031166)	1/12	0.78662	0.999993	0	0	0.661821	0.158844	LRRC8A
intrinsic component of nuclear inner membrane (GO:0031229)	1/12	0.78662	0.999993	0	0	0.661821	0.158844	LBR
neuron projection cytoplasm (GO:0120111)	1/12	0.78662	0.999993	0	0	0.661821	0.158844	HIP1R
tertiary granule membrane (GO:0070821)	7/73	0.793724	0.999993	0	0	0.771626	0.178261	NRAS;TSPAN14;RAP2B;PLAU;SIRPA;CYSTM1;DYNLL1
gap junction (GO:0005921)	2/24	0.804397	0.999993	0	0	0.661681	0.144023	GJC1;GJD2
intrinsic component of endoplasmic reticulum membrane (GO:0031227)	12/121	0.805826	0.999993	0	0	0.800651	0.172851	EXT1;ELOVL1;DCSTAMP;ANKLE2;SGPL1;SLC37A2;ARL6IP1;EDEM1;TAP2;ESYT1;TRAM2;RTN4
endocytic vesicle membrane (GO:0030666)	16/158	0.808023	0.999993	0	0	0.819262	0.174637	GRIA1;FZD2;TFRC;ANXA3;CAV1;CAMK2A;TAP2;ADRB2;RAB35;RAC2;AP2S1;CD9;STX4;IL7R;ATP6V0D2;HBEGF
clathrin adaptor complex (GO:0030131)	1/13	0.812401	0.999993	0	0	0.606635	0.126035	AP2S1
cytoplasmic side of endoplasmic reticulum membrane (GO:0098554)	1/13	0.812401	0.999993	0	0	0.606635	0.126035	DNAJA1
integral component of synaptic vesicle membrane (GO:0030285)	1/13	0.812401	0.999993	0	0	0.606635	0.126035	ATP2B1
RNA polymerase I complex (GO:0005736)	1/13	0.812401	0.999993	0	0	0.606635	0.126035	POLR1E
H4 histone acetyltransferase complex (GO:1902562)	2/25	0.822538	0.999993	0	0	0.632876	0.123639	POLE3;WDR5
anchored component of plasma membrane (GO:0046658)	4/46	0.822591	0.999993	0	0	0.692975	0.135335	NTNG1;NOD1;RGMB;MDGA1
specific granule (GO:0042581)	16/160	0.823117	0.999993	0	0	0.80779	0.157242	ANXA3;ANXA11;RAB27A;CNN2;STK10;CRACR2A;TSPAN14;RAP2B;PLAU;STX4;PTX3;DOCK2;NIT2;SPTAN1;KPNB1;VCL
vesicle coat (GO:0030120)	3/36	0.826827	0.999993	0	0	0.661541	0.125798	NECAP2;CLTB;CLTA
glial cell projection (GO:0097386)	1/14	0.835068	0.999993	0	0	0.559939	0.100924	SLC4A8
transcription factor TFTC complex (GO:0033276)	1/14	0.835068	0.999993	0	0	0.559939	0.100924	TAF5L
late endosome membrane (GO:0031902)	6/68	0.844932	0.999993	0	0	0.703933	0.118612	VAC14;ANXA2;ANXA6;RAB27A;RAB27B;RAB7B
germ plasm (GO:0060293)	1/15	0.854997	0.999993	0	0	0.519914	0.081448	CARHSP1
PRC1 complex (GO:0035102)	1/15	0.854997	0.999993	0	0	0.519914	0.081448	CBX2
prespliceosome (GO:0071010)	1/15	0.854997	0.999993	0	0	0.519914	0.081448	SNRPB
proton-transporting V-type ATPase complex (GO:0033176)	1/15	0.854997	0.999993	0	0	0.519914	0.081448	ATP6V0D2
U2-type prespliceosome (GO:0071004)	1/15	0.854997	0.999993	0	0	0.519914	0.081448	SNRPB
Golgi lumen (GO:0005796)	9/100	0.866864	0.999993	0	0	0.719109	0.102741	MMP11;MMP14;SDC4;GPC1;SDC3;PDGFB;SDC1;CSPG4;SOD3
rough endoplasmic reticulum (GO:0005791)	2/29	0.880857	0.999993	0	0	0.538994	0.0683765	PKM;TMEM97
ribosome (GO:0005840)	5/62	0.883305	0.999993	0	0	0.637985	0.0791644	LARP1;DHX9;APEX1;MRPS7;MRPL13
voltage-gated sodium channel complex (GO:0001518)	1/17	0.887925	0.999993	0	0	0.454873	0.0540699	SCN9A
sperm flagellum (GO:0036126)	4/52	0.888115	0.999993	0	0	0.606145	0.0719215	ABHD2;ATP2B4;TTC29;RPGR
polysomal ribosome (GO:0042788)	2/30	0.892372	0.999993	0	0	0.519715	0.0591811	LARP1;DHX9
RNA polymerase III complex (GO:0005666)	1/18	0.901469	0.999993	0	0	0.428091	0.0444056	POLR3C
transcription factor TFIID complex (GO:0005669)	2/31	0.902844	0.999993	0	0	0.501765	0.051283	ERCC2;TCEA1
voltage-gated calcium channel complex (GO:0005891)	2/31	0.902844	0.999993	0	0	0.501765	0.051283	CACNB3;CATSPER2
lysosomal lumen (GO:0043202)	7/86	0.90742	0.999993	0	0	0.644171	0.0625813	HSPA8;HSP90AA1;SDC4;GPC1;SDC3;SDC1;CSPG4
cytoplasmic side of plasma membrane (GO:0009898)	4/55	0.91212	0.999993	0	0	0.570392	0.0524669	TRAF5;MYH9;TRAF2;EZR
P granule (GO:0043186)	1/19	0.913377	0.999993	0	0	0.404285	0.0366308	CARHSP1
smooth endoplasmic reticulum (GO:0005790)	1/19	0.913377	0.999993	0	0	0.404285	0.0366308	MYO1D
vacuolar proton-transporting V-type ATPase complex (GO:0016471)	1/19	0.913377	0.999993	0	0	0.404285	0.0366308	ATP6V0D2
organelle inner membrane (GO:0019866)	34/346	0.919086	0.999993	0	0	0.790556	0.0667036	TOMM40;NDUFB6;SHMT2;MRPS11;MCUB;MRPL15;MRPL37;TIMM10;PHB;TYMS;MRPL13;MRPL54;LGALS3;CHCHD3;UCP2;EFHD1;LBR;BOK;SMAD3;ACAD9;SQOR;MRPS2;MRPS7;MRPL24;DHODH;DPY19L2;NDUFS6;SLC25A10;MICU2;MICU1;SLC25A5;MCU;COX20;SLC25A13
vacuolar membrane (GO:0005774)	3/45	0.921244	0.999993	0	0	0.519516	0.0426162	VAC14;MAP1LC3A;ATP6V0D2
9+2 motile cilium (GO:0097729)	4/57	0.925461	0.999993	0	0	0.548805	0.0425124	ABHD2;ATP2B4;TTC29;RPGR
late endosome (GO:0005770)	17/189	0.926739	0.999993	0	0	0.717703	0.0546053	VAC14;STEAP3;MAP2K1;ANXA2;F2R;MYO5A;RAB27A;HTT;RAB27B;CHMP1A;MICALL1;ANXA6;CHMP3;OSBPL1A;CHMP6;RAB7B;ANKRD13A
autophagosome (GO:0005776)	5/69	0.930999	0.999993	0	0	0.567978	0.040609	HSPA8;MAP1LC3A;FTH1;PIP4K2A;HTT
endocytic vesicle lumen (GO:0071682)	1/21	0.933051	0.999993	0	0	0.363815	0.0252107	HSP90AA1
bounding membrane of organelle (GO:0098588)	80/767	0.933102	0.999993	0	0	0.842717	0.0583506	STEAP3;TFRC;HHIP;PITPNB;ARHGAP1;ANTXR2;GALNT10;LFNG;LGALS3;ADGRE5;GLIPR2;ANPEP;KIF13A;AP1S2;RAC1;HRAS;APPL2;RAB8A;BOK;ST6GAL1;TAP2;VPS37C;ZDHHC13;CASK;VPS37B;TICAM1;RHOA;TPST2;DYNC1LI1;DCSTAMP;RAB30;SLC9A8;RAB35;B3GNT2;CHMP6;ATP6V0D2;OPTN;CD44;HBEGF;GRIA1;NOTCH3;VAC14;HS3ST3A1;NOTCH1;CAMK2A;PDGFB;GNAI3;ITPR3;IQGAP1;ADRB2;FUT4;CORO1C;CYTH3;NRAS;FUT8;IRAK1;PDGFC;ST3GAL4;AP2S1;ST3GAL5;NCAM1;B4GALNT2…
integral component of endoplasmic reticulum membrane (GO:0030176)	12/142	0.933816	0.999993	0	0	0.670508	0.045914	EXT1;ELOVL1;DCSTAMP;ANKLE2;SGPL1;SLC37A2;ARL6IP1;EDEM1;TAP2;ESYT1;TRAM2;RTN4
Golgi-associated vesicle (GO:0005798)	3/47	0.934452	0.999993	0	0	0.495845	0.0336157	ZDHHC13;RAB27B;RAB8A
ion channel complex (GO:0034702)	2/35	0.93591	0.999993	0	0	0.440844	0.0291998	LRRC8C;LRRC8A
Golgi membrane (GO:0000139)	47/472	0.936294	0.999993	0	0	0.801391	0.0527522	USP6NL;NOTCH3;VAC14;HS3ST3A1;NOTCH1;PITPNB;PDGFB;GNAI3;CLTA;GALNT10;FUT4;LFNG;AP4M1;CYTH3;NRAS;FUT8;HTR7;GLIPR2;PDGFC;KIF13A;AP1S2;ST3GAL4;ST3GAL5;AP4S1;NCAM1;B4GALNT2;HRAS;AP1M2;RAB8A;CYTH1;BOK;B3GALNT1;ST6GAL1;PTGES2;CAV1;C1GALT1;ZDHHC13;HS3ST5;TPST2;EXT1;RAB30;MYO1B;SLC9A8;MGAT4B;B3GNT2;PI4KB;OPTN
autophagosome membrane (GO:0000421)	1/22	0.941144	0.999993	0	0	0.346471	0.0210168	MAP1LC3A
mitochondrial inner membrane (GO:0005743)	31/328	0.944096	0.999993	0	0	0.756909	0.0435434	TOMM40;NDUFB6;SHMT2;MRPS11;MCUB;MRPL15;MRPL37;TIMM10;PHB;TYMS;MRPL13;MRPL54;LGALS3;CHCHD3;UCP2;EFHD1;BOK;ACAD9;SQOR;MRPS2;MRPS7;MRPL24;DHODH;NDUFS6;SLC25A10;MICU2;MICU1;SLC25A5;MCU;COX20;SLC25A13
endoplasmic reticulum-Golgi intermediate compartment membrane (GO:0033116)	3/49	0.945589	0.999993	0	0	0.474232	0.0265322	GRIA1;TAP2;CNIH3
brush border membrane (GO:0031526)	2/37	0.948129	0.999993	0	0	0.415606	0.0221373	GNA13;SLC28A3
Golgi-associated vesicle membrane (GO:0030660)	1/24	0.954513	0.999993	0	0	0.316307	0.0147254	ZDHHC13
basement membrane (GO:0005604)	3/52	0.959035	0.999993	0	0	0.445121	0.0186184	LAMA1;CASK;MEGF9
microbody membrane (GO:0031903)	3/52	0.959035	0.999993	0	0	0.445121	0.0186184	PEX3;PEX10;FAR2
sodium channel complex (GO:0034706)	1/25	0.960012	0.999993	0	0	0.30311	0.0123699	SCN9A
peroxisomal membrane (GO:0005778)	3/53	0.962776	0.999993	0	0	0.436194	0.016547	PEX3;PEX10;FAR2
integral component of organelle membrane (GO:0031301)	18/214	0.966034	0.999993	0	0	0.666228	0.0230227	ELOVL1;ANKLE2;SLC37A2;ARL6IP1;EDEM1;TAP2;ATP2B1;TRAM2;RTN4;EXT1;DCSTAMP;SGPL1;ABCB10;PEX3;FAR2;ESYT1;MICU1;LBR
SAGA-type complex (GO:0070461)	1/27	0.969096	0.999993	0	0	0.279762	0.00878212	TAF5L
mitochondrial respiratory chain complex I (GO:0005747)	2/42	0.969696	0.999993	0	0	0.363552	0.0111875	NDUFB6;NDUFS6
respiratory chain complex I (GO:0045271)	2/42	0.969696	0.999993	0	0	0.363552	0.0111875	NDUFB6;NDUFS6
motile cilium (GO:0031514)	4/68	0.971193	0.999993	0	0	0.454194	0.0132759	ANXA1;DAAM1;SORD;MNS1
cornified envelope (GO:0001533)	2/43	0.97282	0.999993	0	0	0.354664	0.00977306	DSP;ANXA1
sarcoplasmic reticulum membrane (GO:0033017)	1/28	0.972833	0.999993	0	0	0.269385	0.00741974	JPH2
coated vesicle (GO:0030135)	5/84	0.979752	0.999993	0	0	0.459741	0.00940452	HIP1;HAX1;HIP1R;AP1M2;PICALM
intracellular organelle lumen (GO:0070013)	84/848	0.981154	0.999993	0	0	0.793406	0.0150955	ARHGAP11B;GPI;GLDC;NUDT1;TNC;TFB1M;PRSS23;SYNE2;AP4M1;LGALS1;PNP;EVA1A;PSMD2;FTH1;C1QBP;COTL1;PGM2;COL10A1;ME2;CAPN1;PRSS3;HADH;SPTAN1;ACOT9;HSP90AA1;DBNL;COL27A1;IGFBP5;ELAC2;PUS1;MCCC1;DARS2;AMPD3;MMP11;MMP14;PKM;MTHFD2;ETHE1;COL21A1;TFAM;FAM20C;PPIA;KPNB1;VCL;COL13A1;SDC4;PSMD14;SHMT2;SDC3;PDGFB;ARL2;TYMS;THBS1;CLN6;MRM2;CNN2;FOXRED2;CCNB1;OXCT1;ARSJ;GPC1;PDGFC;ARSI;AP4S1;PDSS1;ATG7;PCK2;HSPA8…
mitochondrial matrix (GO:0005759)	30/348	0.984508	0.999993	0	0	0.683003	0.0106636	ARHGAP11B;GLDC;SHMT2;NUDT1;ARL2;MRPL37;TFB1M;TYMS;MRPL13;MRM2;CCNB1;OXCT1;C1QBP;GRPEL2;PDSS1;ME2;HADH;PCK2;ACOT9;PUS1;ELAC2;MCCC1;DARS2;CS;BCKDK;MTHFD2;ETHE1;CDK1;TFAM;PYROXD2
ER to Golgi transport vesicle membrane (GO:0012507)	2/54	0.99198	0.999993	0	0	0.279464	0.00225044	GRIA1;CNIH3
coated vesicle membrane (GO:0030662)	2/55	0.992835	0.999993	0	0	0.274175	0.00197154	GRIA1;CNIH3
endoplasmic reticulum lumen (GO:0005788)	22/285	0.993641	0.999993	0	0	0.605511	0.00386304	COL27A1;COL13A1;IGFBP5;ERAP2;PDGFB;FN1;TNC;PRSS23;THBS1;CLN6;KTN1;FOXRED2;TSPAN14;LGALS1;EVA1A;ARSJ;COL5A3;PDGFC;ARSI;COL10A1;COL21A1;FAM20C
cytosolic small ribosomal subunit (GO:0022627)	1/40	0.994215	0.999993	0	0	0.18637	0.00108137	MRPS11
cis-Golgi network (GO:0005801)	2/57	0.994286	0.999993	0	0	0.264175	0.00151379	RAB30;BOK
azurophil granule membrane (GO:0035577)	2/58	0.994899	0.999993	0	0	0.259443	0.00132672	GLIPR1;BRI3
transport vesicle membrane (GO:0030658)	2/60	0.995938	0.999993	0	0	0.250468	0.00101943	GRIA1;CNIH3
lytic vacuole (GO:0000323)	15/219	0.99614	0.999993	0	0	0.532506	0.00205966	HSPA8;ACE;DTX3L;MYO5A;RAB27A;TMEM97;ADRB2;BBC3;MFHAS1;FLCN;RRAGC;PIP4K2A;EPG5;OCIAD2;RAB7B
peroxisome (GO:0005777)	7/128	0.996276	0.999993	0	0	0.419566	0.00156537	PEX3;PMVK;MYO5A;PEX10;FAR2;CROT;VIM
specific granule membrane (GO:0035579)	4/91	0.99672	0.999993	0	0	0.333681	0.00109628	STK10;TSPAN14;RAP2B;PLAU
small ribosomal subunit (GO:0015935)	1/45	0.996963	0.999993	0	0	0.165145	0.000502315	MRPS11
acrosomal vesicle (GO:0001669)	1/48	0.997937	0.999993	0	0	0.154577	0.000319266	KNL1
microbody lumen (GO:0031907)	1/49	0.998186	0.999993	0	0	0.151348	0.000274776	CROT
peroxisomal matrix (GO:0005782)	1/49	0.998186	0.999993	0	0	0.151348	0.000274776	CROT
lysosome (GO:0005764)	38/477	0.998673	0.999993	0	0	0.624385	0.000829227	AHNAK;SDC4;SDC3;GNAI3;RNF19B;TMEM97;ADRB2;BBC3;DPP4;FLCN;ANPEP;GPC1;MYO6;AP1S2;ANXA6;PIP4K2A;EPG5;AP1M2;SLC36A1;HSPA8;HSP90AA1;ACE;ANXA2;DTX3L;PRKCD;MYO5A;RAB27A;GPR137C;MFHAS1;RRAGC;GNB4;SDC1;CSPG4;OCIAD2;KPTN;RAB7B;ATP6V0D2;PI4K2A
Golgi cisterna (GO:0031985)	1/53	0.998916	0.999993	0	0	0.139674	0.000151446	RAB30
cytosolic large ribosomal subunit (GO:0022625)	1/55	0.999162	0.999993	0	0	0.134486	0.000112722	RPL39L
lytic vacuole membrane (GO:0098852)	17/267	0.999349	0.999993	0	0	0.491568	0.000320216	SLC36A1;HSPA8;ANXA2;AHNAK;GNAI3;GPR137C;DPP4;FLCN;ANPEP;MYO6;AP1S2;ANXA6;GNB4;KPTN;ATP6V0D2;PI4K2A;AP1M2
large ribosomal subunit (GO:0015934)	1/59	0.999499	0.999993	0	0	0.125182	6.27478e-05	RPL39L
COPII-coated ER to Golgi transport vesicle (GO:0030134)	2/79	0.999549	0.999993	0	0	0.18846	8.50106e-05	GRIA1;CNIH3
lysosomal membrane (GO:0005765)	22/330	0.999608	0.999993	0	0	0.515701	0.000202414	SLC36A1;HSPA8;ANXA2;AHNAK;BRI3;GNAI3;CLTA;GPR137C;DPP4;FLCN;GLIPR1;ANPEP;MYO6;AP1S2;ANXA6;AP2S1;GNB4;LRRC8A;KPTN;ATP6V0D2;PI4K2A;AP1M2
endoplasmic reticulum membrane (GO:0005789)	59/712	0.999618	0.999993	0	0	0.649339	0.000248357	ANKLE2;MCTP1;ARL6IP1;PITPNB;FMN1;FMN2;PIGW;JPH2;BCAP29;RAC1;LBR;HRAS;BOK;ELOVL1;PLA2G4C;TAP2;CDKAL1;VRK2;RHOA;DCSTAMP;TYRO3;MGLL;SLC27A4;GRIA1;PPP1R15A;AGPAT5;NOTCH3;NOTCH1;ATL3;GNAI3;ITPR3;SRI;RNF5;RTN4;CYB5R2;GJC1;GRIN2A;NRAS;SGPL1;EXTL1;HMOX1;HSD3B7;SLC37A2;OSBPL6;SRD5A1;CAV1;ERLIN1;DTNBP1;KTN1;DNAJA1;EXT1;NCEH1;REEP4;CYP2S1;LPCAT2;CDK1;PLP2;ESYT1;CNIH3
voltage-gated potassium channel complex (GO:0008076)	1/73	0.999915	0.999993	0	0	0.100761	8.54256e-06	KCNMA1
potassium channel complex (GO:0034705)	1/80	0.999964	0.999993	0	0	0.0917957	3.32699e-06	KCNMA1
integral component of plasma membrane (GO:0005887)	100/1454	0.999993	0.999993	0	0	0.517816	3.88028e-06	OXTR;TFRC;CD82;GPR68;HHIP;GRPR;SLC4A3;SLC8A1;GPR176;HTR7;SCN9A;SIRPA;EPHB1;SLC38A1;IL4R;SEMA6A;KCNH6;F2R;TYRO3;ORAI1;PLPP2;PI4K2A;EPHA2;SLC22A4;SEMA7A;SDC4;NPR3;LPAR3;SLC1A4;ITPR3;PHB;ADRB2;TRHDE;RASGRP3;EFNB2;C5;GRIN2A;HRH1;PODXL;SLC38A6;ST3GAL5;PLXNA1;SLC38A4;SLC14A1;TNFSF15;CAV2;ATP8B1;CAV1;TRPV2;BMP2;TNFSF4;PLXNB3;SDC1;CSPG4;FLT1;ITGB3;HTR2B;PTPRK;VSIG10;FCRLB;ADGRE5;GPER1;GPR37;TRAF2;MMP14;K…

## Sheet: CC 72 vs 0
Term	Overlap	P.value	Adjusted.P.value	Old.P.value	Old.Adjusted.P.value	Odds.Ratio	Combined.Score	Genes
intracellular non-membrane-bounded organelle (GO:0043232)	316/1158	5.10857e-41	2.07408e-38	0	0	2.71803	252.165	JPT1;POP1;RRP1;HNRNPR;SMC3;MKI67;PWP1;ACTB;SMC2;CDC20;RPS6KA6;MYC;HABP4;RCC1;FBXO5;SKP2;IER5;CDK5RAP2;MAP1S;DDX11;LDOC1;ACSL4;ESCO2;HASPIN;PIMREG;KATNAL1;GRWD1;ZW10;RBP1;KIF20A;KIF20B;TP53;ATF3;RHNO1;SLBP;CDCA2;SET;MEAF6;DHX9;PRKDC;CDCA5;CDCA8;SNU13;DSN1;RACGAP1;SPATA5L1;PDCD11;S100A16;EPB41L2;RAD21;DHX37;RRS1;S100A13;LYAR;PLK4;PLK3;XRCC6;XRCC5;PLK1;XRCC1;MAD2L1BP;CDC6;PA2G4;PUM3;SMARCA4;EHD1;PAR…
nucleus (GO:0005634)	851/4484	9.5825e-39	1.94525e-36	0	0	1.84143	161.2	ALKBH8;PSMD2;DAXX;ZNF281;RFX2;LDOC1;DDX39A;DDIT3;PSME3;PSME4;OPTN;ATF3;ATF4;SLBP;SET;CDCA4;SHMT2;CDCA5;SHMT1;FLII;GATA6;CDCA7;NCAPG;IQGAP1;FIGNL1;JUN;HACE1;NCAPH2;SNF8;MAGOHB;FLI1;FAM111B;CS;MOV10;FAM111A;EIF5;EIF6;PKIA;TDP1;EZH2;LIN54;NCAPG2;ZNF43;CTCF;MED16;PQBP1;TUBA1C;CHAF1B;CHAF1A;TUBA1A;IKBKE;DLGAP5;APPL2;DUSP5;TEX10;ACTL6A;EMP2;DYNLL1;MMP12;PSMA4;INCENP;DLD;SYNPO2;HTT;CENPA;UNG;PSMB6;RECQL…
intracellular membrane-bounded organelle (GO:0043231)	942/5192	1.67072e-35	2.26104e-33	0	0	1.75555	140.58	ZFYVE9;ALKBH8;PSMD2;DAXX;FNBP1;ZNF281;RFX2;LDOC1;DDX39A;DDIT3;PSME3;PSME4;FAR2;OPTN;ATF3;ATF4;SLBP;SET;CDCA4;SHMT2;CDCA5;SHMT1;FLII;GATA6;CDCA7;NCAPG;IQGAP1;FIGNL1;JUN;HACE1;NCAPH2;ABCA9;SNF8;MAGOHB;FLI1;FAM111B;CS;MOV10;FAM111A;EIF5;EIF6;PKIA;TDP1;EZH2;LIN54;NCAPG2;ZNF43;CTCF;MED16;LRRC2;PQBP1;TUBA1C;CHAF1B;CHAF1A;TUBA1A;IKBKE;DLGAP5;APPL2;DUSP5;TEX10;ACTL6A;MYOF;LRRC40;EMP2;DYNLL1;MMP12;SLC7A5;…
focal adhesion (GO:0005925)	141/387	2.52564e-32	2.56352e-30	0	0	3.99473	290.641	TES;PRAG1;ARPC5L;TNC;SLC4A2;PVR;ACTB;ACTG1;MPRIP;CDH2;CFL1;CAPN2;CAPN1;TNS1;MAP2K1;TPM4;ACTN1;ADAM10;CASK;LMO7;ACTN4;LAP3;EZR;PFN1;TLN1;PPIA;VCL;EPHA2;FBLIM1;PXN;IQGAP1;THY1;CORO1C;CNN3;SLC9A3R2;ARHGAP22;CNN2;DPP4;EFNB2;CNN1;EPB41L2;INPP5E;LPXN;RSU1;VASP;HSPA8;FZD2;CAV2;CAV1;HMGA1;MSN;PARVA;ARPC5;PARVB;L1CAM;CORO2B;FERMT1;PPFIBP1;HNRNPK;ARPC2;TRIP6;ITGA11;CASS4;CSPG4;BCAR3;NRP1;FLT1;ITGB5;ARPC1B;…
cell-substrate junction (GO:0030055)	142/394	5.81668e-32	4.72315e-30	0	0	3.92749	282.473	TES;PRAG1;ARPC5L;TNC;SLC4A2;PVR;ACTB;ACTG1;MPRIP;CDH2;CFL1;CAPN2;CAPN1;TNS1;MAP2K1;TPM4;ACTN1;ADAM10;CASK;LMO7;ACTN4;LAP3;EZR;PFN1;TLN1;PPIA;VCL;EPHA2;FBLIM1;PXN;IQGAP1;THY1;CORO1C;CNN3;SLC9A3R2;ARHGAP22;CNN2;DPP4;EFNB2;CNN1;EPB41L2;INPP5E;LPXN;RSU1;VASP;HSPA8;FZD2;CAV2;CAV1;HMGA1;MSN;PARVA;ARPC5;PARVB;L1CAM;CORO2B;FERMT1;PPFIBP1;HNRNPK;ARPC2;TRIP6;ITGA11;CASS4;CSPG4;FERMT3;BCAR3;NRP1;FLT1;ITGB5;…
cytoskeleton (GO:0005856)	169/600	1.20866e-23	8.17863e-22	0	0	2.73447	144.298	FHOD3;IFIT5;ACTB;MYLK;ACTG1;BAIAP2L1;MPRIP;RUSC1;CFL2;ARHGDIA;CFL1;ARHGDIB;KNTC1;GTSE1;CDK5RAP2;GAS2L3;TPM4;TPM3;SWAP70;TPM2;TPM1;MYO7B;CASK;ACTN4;EML1;GTF2F2;CLIP1;FRMD6;KATNAL1;MAP7D1;FSCN1;PKP4;TNIK;UTRN;EZR;VCL;GYPC;SHMT2;DHX9;FLII;IQGAP1;HMMR;DDX60;SKA1;CORO1C;CNN3;CNN2;CCNB2;CNN1;NUAK1;EPB41L2;ARSJ;ABL2;MAP4;FAM83D;VASP;DTNA;PLK1;MYO5A;MSN;PARVA;TBCB;ARPC5;PARVB;CORO2B;MFHAS1;ANLN;MSRA;TPX2…
microtubule (GO:0005874)	77/182	7.78607e-23	4.51592e-21	0	0	5.02239	255.675	CEP57;KIF14;KIF11;KIF17;KIF15;TUBA1C;TUBB6;TUBA1B;TUBA1A;TUBB3;KIF5B;KIF13A;TCP11L1;KIF1B;CDK5RAP2;CCT3;CCT2;PARP4;MAP1S;TUBB;KIF23;KIF22;TUBG1;MID1;EML4;CLIP1;PSRC1;TUBB2A;FAM161A;KATNAL1;KIF2A;KIFC1;MAP1B;MAP1A;TCP1;BIRC5;KIF2C;KIF20A;ARHGEF2;KIF20B;MAPRE1;DYNC1I2;AKNA;DCTN1;KATNB1;IQGAP1;SKA3;TTL;CAMSAP1;SKA1;AURKB;SKA2;AURKA;HAUS8;DPP9;KIF3C;DISC1;CCT5;CCT4;PLK1;TBCD;ZNF804A;FHDC1;TUBB4B;TPX2…
nuclear lumen (GO:0031981)	190/745	5.35032e-21	2.71529e-19	0	0	2.39058	111.585	JPT1;POP1;RRP1;HJURP;HNRNPR;NUCKS1;MKI67;PWP1;SMC2;FBL;RPS6KA6;MYC;HABP4;NUSAP1;SKP2;IER5;ZNF202;MAGI1;MAP1S;DDX11;ZFP69B;ARID5A;CASK;LDOC1;VRK1;PIMREG;TRAIP;EBNA1BP2;DKC1;FANCD2;NCL;GRWD1;MRTO4;GEMIN4;SBDS;KIF20B;TP53;ATF3;ZCCHC8;SLBP;BLM;MEAF6;PRKDC;DHX9;NOP2;CDCA8;SNU13;PKMYT1;RPF2;DSN1;PDCD11;S100A16;PODXL;FIGNL1;RRS1;S100A13;DHX37;UTP20;LYAR;ZNF300;PLK4;PLK3;JUN;XRCC6;CBX5;NOP16;XRCC5;MAD2L1…
microtubule cytoskeleton (GO:0015630)	107/331	3.6619e-20	1.65192e-18	0	0	3.28804	147.152	BUB1B;CDC20;TUBB6;RUSC1;TUBB3;KIF5B;FBXO5;GTSE1;CDK5RAP2;GAS2L3;MAP1S;ANXA11;HASPIN;EML1;GTF2F2;MID1;EML4;CLIP1;KATNAL1;MAP1B;MAP7D1;MAP1A;KIF20A;KIF20B;MAD1L1;AKNA;SHMT2;IQGAP1;HMMR;SPATA5;SKA1;CAMSAP1;CCNB2;NUAK1;RACGAP1;SPATA5L1;DPP9;MAP4;KIF3C;FAM83D;PLK1;CBX1;TBCD;TBCB;FHDC1;TPX2;KIF18A;KIF18B;TBCE;TUBGCP3;MAP3K11;CEP57;CLTC;KIF14;KIF11;KIF17;KIF15;TUBA1C;TUBA1B;TUBA1A;KIF13A;CHAMP1;TCP11L1;…
polymeric cytoskeletal fiber (GO:0099513)	90/256	7.40232e-20	3.00534e-18	0	0	3.71921	163.831	CEP57;KIF14;KIF11;KIF17;ACTB;KIF15;ACTG1;TUBA1C;TUBA1B;TUBB6;TUBA1A;TUBB3;PSTPIP2;KIF5B;KIF13A;RAC2;TCP11L1;COTL1;PLS3;KIF1B;RAC1;CDK5RAP2;CCT3;DSP;CCT2;GAS2L3;ANXA1;DBNL;TPM4;MAP1S;TPM3;ACTN1;TUBB;TPM2;TPM1;KIF23;KIF22;TUBG1;MID1;EML4;CLIP1;TUBB2A;KATNAL1;CTTN;KIF2A;KIFC1;PALLD;MAP1B;MAP1A;TCP1;KIF2C;KIF20A;ARHGEF2;EZR;KIF20B;MAPRE1;DBN1;PLEC;DYNC1I2;AKNA;DCTN1;KATNB1;SLC1A4;IQGAP1;CORO1A;CAMSAP…
spindle (GO:0005819)	75/192	8.26247e-20	3.0496e-18	0	0	4.38368	192.619	CLTC;BUB1B;KIF11;CDC20;NUP62;NUSAP1;CHAMP1;CEP170;FBXO5;PARP4;MAP1S;CKAP2L;ANXA11;KIF23;KIF22;HASPIN;DYNLL1;TUBG1;EML1;KNSTRN;CCSAP;EML4;PSRC1;FAM161A;KATNAL1;ESPL1;KIF2A;INCENP;KIFC1;HECW2;BIRC5;PKP4;KIF2C;KIF20A;MAPRE1;MAD1L1;PHLPP2;DCTN1;KATNB1;CAPG;TTK;SKA3;SPATA5;TTL;SKA1;AURKB;SKA2;AURKA;RACGAP1;SPATA5L1;KATNA1;MAP4;ECT2;FAM83D;SPAG5;CBX1;PLK1;CDC7;CDC6;MZT1;MAD2L2;DIAPH1;TPX2;CENPF;NIN;PRC…
nucleolus (GO:0005730)	182/733	7.86755e-19	2.66185e-17	0	0	2.29947	95.8564	JPT1;POP1;RRP1;HJURP;HNRNPR;NUCKS1;MKI67;PWP1;SMC2;FBL;RPS6KA6;MYC;HABP4;NUSAP1;SKP2;IER5;ZNF202;MAGI1;MAP1S;DDX11;ZFP69B;ARID5A;CASK;LDOC1;VRK1;PIMREG;TRAIP;EBNA1BP2;DKC1;FANCD2;NCL;GRWD1;MRTO4;GEMIN4;SBDS;KIF20B;TP53;ATF3;ZCCHC8;SLBP;BLM;MEAF6;PRKDC;DHX9;NOP2;CDCA8;SNU13;PKMYT1;RPF2;DSN1;PDCD11;S100A16;PODXL;RRS1;S100A13;DHX37;UTP20;LYAR;ZNF300;PLK4;PLK3;XRCC6;CBX5;NOP16;XRCC5;MAD2L1BP;XRCC1;NU…
actin cytoskeleton (GO:0015629)	101/316	1.03202e-18	3.22307e-17	0	0	3.22751	133.668	IFIT5;ACTB;MYLK;ACTG1;BAIAP2L1;MPRIP;CDH2;CFL2;CFL1;CAPN2;COTL1;PLS3;KNTC1;GAS2L3;TPM4;TPM3;ACTN1;SWAP70;TPM2;TPM1;MYO7B;CASK;ACTN4;FSCN1;MYADM;EZR;DHX9;FLII;IQGAP1;CORO1A;CNN3;CORO1C;ARSJ;ABL2;LPXN;GAS2L1;VASP;MYO5A;PARVA;PARVB;ARPC5;CORO2B;ANLN;MSRA;SMTN;ARPC2;FERMT3;FLT1;WDR1;ARPC1B;SLC2A1;FMN2;TRIOBP;LASP1;PSTPIP2;RAC2;FLOT2;CCIN;RAC1;TOPBP1;NDC1;ACTR3;ACTR2;ANXA1;DBNL;DDX58;SHROOM3;HAX1;CTTN…
cell-cell junction (GO:0005911)	81/271	1.7491e-13	5.07239e-12	0	0	2.90997	85.479	WDR1;ITGB3;PTPRJ;PTPRK;LIMD1;CLDN1;PVR;ACTB;VSIG10;ACTG1;TMEM47;CDH6;BAIAP2L2;BAIAP2L1;CDH2;FLOT2;HMCN1;KIRREL3;MAGI1;ANXA1;ANXA2;ACTN1;HEG1;CASK;SHROOM3;SCRIB;FRMD4A;RHOA;PARD3B;CLDN11;MYH2;RAP2B;SAPCD2;PARD3;FSCN1;MYADM;CDC42EP1;PKP4;ITGA5;TLN1;AJUBA;JCAD;VCL;EPHA2;SDCCAG8;NOTCH1;CDCA3;COL13A1;AHNAK;PXN;CNN3;GJC1;CNN2;ARVCF;PAK1;PDLIM2;CCDC85C;PDZD11;CTNNA1;FLNA;CDH24;ECT2;PDLIM5;PDLIM4;S100A11…
spindle microtubule (GO:0005876)	31/61	1.28389e-12	3.47506e-11	0	0	6.98053	191.135	CLTC;KIF11;SKA3;TTL;AURKB;SKA1;AURKA;SKA2;HAUS8;KNTC1;PARP4;PLK1;HAUS6;HAUS5;TUBG1;HAUS2;HAUS1;CENPE;KIF18A;PSRC1;KIF18B;FAM161A;KIF2A;PRC1;ZW10;KIF4A;CDK1;BIRC5;CALM3;CALM1;CALM2
condensed chromosome (GO:0000793)	28/54	8.32251e-12	2.11184e-10	0	0	7.26818	185.426	RIF1;SUV39H1;HMGB2;NCAPG;CTCF;HMGB1;MKI67;CENPA;AURKB;SMC2;CHEK1;CHMP1A;CHAMP1;RRS1;RCC1;NIFK;SMC1A;TUBG1;SGO1;CENPE;NSMCE4A;RAD51;FANCD2;INCENP;DMC1;NCAPD2;RGS12;NCAPD3
mitotic spindle (GO:0072686)	45/120	9.8493e-12	2.35224e-10	0	0	4.06484	103.018	PHLPP2;DCTN1;CLTC;CAPG;KIF11;SKA3;SKA1;RACGAP1;HAUS8;NUP62;NUSAP1;CEP170;MAP4;ECT2;FAM83D;SPAG5;CKAP2L;CDC7;HAUS6;KIF23;CDC6;HAUS5;KIF22;DYNLL1;TUBG1;EML1;KNSTRN;CCSAP;HAUS2;HAUS1;EML4;DIAPH1;TPX2;KIF18A;NIN;KIF18B;FAM161A;ESPL1;KIFC1;HECW2;CDK1;TACC3;PKP4;MAD1L1;MAD2L1
chromosome (GO:0005694)	54/160	1.1116e-11	2.50728e-10	0	0	3.45727	87.2015	TOP2A;RIF1;RRP1;HMGB2;BRCA1;CTCF;HMGB1;MKI67;SMC3;SMC2;CHAMP1;RCC1;TOPBP1;ZNF202;PBRM1;ESCO2;SMC1A;ETV4;EBNA1BP2;FANCD2;INCENP;NCL;DMC1;BIRC5;RHNO1;BLM;CDCA2;CDCA5;NOL7;NCAPG;RPF2;RAD51AP1;RECQL4;WRN;FIGNL1;RAD21;EXOSC9;PPP1R7;EXOSC8;JUN;NIFK;UTP4;HMGA2;MLH1;PUM3;BYSL;MAD2L2;BOP1;CENPE;RAD51;CENPH;INTS7;NCAPD2;TRIP13
nuclear chromosome (GO:0000228)	35/83	4.19139e-11	8.95633e-10	0	0	4.92834	117.765	TOP2A;BLM;MCM7;SUV39H1;SMC2;RUVBL2;EXOSC9;FIGNL1;CHEK1;CHMP1A;RRS1;RCC1;GINS1;GINS2;PBRM1;JUN;NIFK;GINS3;ACTL6A;GINS4;HMGA2;INO80;SMC1A;TUBG1;RAD51;DMC1;MCM3;ANP32E;BIRC5;MCM4;MCM5;NCAPD2;RGS12;MCM6;MCM2
adherens junction (GO:0005912)	46/132	1.07791e-10	2.18815e-09	0	0	3.62281	83.1465	NOTCH1;CDCA3;LIMD1;PVR;ACTB;CNN3;CDH6;ARVCF;BAIAP2L1;PDLIM2;CDH2;CCDC85C;CTNNA1;CDH24;FLOT2;HMCN1;PDLIM5;PDLIM4;S100A11;PDLIM7;PAK4;MAGI1;ANXA1;MPP4;ANXA2;SHROOM3;FRMD4A;SCRIB;BAIAP2;WTIP;PLEKHA7;SMAD7;PARD3B;PPP1CA;AFDN;MYO1E;KRT18;PARD3;ZYX;CDC42EP1;PKP4;KIFC3;TLN1;AJUBA;JCAD;VCL
CMG complex (GO:0071162)	10/10	1.36818e-09	2.64515e-08	0	0	173980	3.55089e+06	GINS1;GINS2;MCM7;GINS3;GINS4;MCM3;MCM4;MCM5;MCM6;MCM2
actin filament (GO:0005884)	28/72	3.10465e-08	5.72948e-07	0	0	4.29039	74.1713	IQGAP1;CORO1A;ACTB;ACTG1;PAK1;PSTPIP2;COTL1;RAC2;PLS3;RAC1;GAS2L1;GAS2L3;ANXA1;DBNL;TPM4;TPM3;ACTN1;TPM2;TPM1;MYO5A;MYO9B;MYO1B;ACTC1;CTTN;PALLD;TEK;EZR;DBN1
vesicle (GO:0031982)	57/226	4.6743e-07	8.25115e-06	0	0	2.28329	33.2812	RAB3B;RIPOR1;SERPINE2;COL12A1;CLTC;ACTB;LFNG;TUBA1C;BAIAP2L2;KIF5B;CFL1;FLOT2;CLIC1;SPTAN1;EDIL3;APPL2;ANXA1;ANXA2;RIPK2;ANXA4;MYO7B;YWHAZ;RHOA;MYL6;TUBB2A;PKM;COL6A2;COL6A3;RIN3;TAGLN2;ARHGEF2;EZR;PPIA;GAPDH;VCL;DYNC1I2;AHNAK;DCTN2;GNAI2;CORO1C;EPS8L2;KCNN4;GBP1;MYO5A;MSN;TUBB4B;MYO19;MYO1D;MYO1E;MYO1B;MYO1C;GIPC1;CD9;CALM3;CALM1;CALM2;PICALM
nuclear membrane (GO:0031965)	51/204	2.42298e-06	4.09887e-05	0	0	2.25336	29.1372	JPT1;NUP107;RIF1;WDR3;NRM;YEATS4;TMEM97;YBX1;SYNE3;LMNB2;SYNE2;LMNB1;SYNE1;PCM1;XPO1;NUP62;SPIN1;RCC1;KPNA4;LBR;NDC1;SUN2;ANXA4;AEN;NUTF2;SENP1;NUP93;NUP98;GAPDH;KPNB1;NUP205;GATA6;ITPR3;PRICKLE1;BRIP1;PAK1;FZR1;TMEM201;LMNA;DHX37;SMAD1;OSBPL6;SMAD3;NUP155;OSBPL3;MAD2L1BP;NUP153;DPY19L2;CDK4;BCL2;NUP35
condensed nuclear chromosome (GO:0000794)	11/20	9.58931e-06	0.00015573	0	0	8.20271	94.7812	RAD51;NIFK;SUV39H1;CHEK1;CHMP1A;DMC1;RRS1;RCC1;RGS12;SMC1A;TUBG1
alpha DNA polymerase:primase complex (GO:0005658)	5/5	3.7146e-05	0.000580049	0	0	86990	887355	POLA1;PRIM2;POLA2;PRIM1;MCM3
cyclin-dependent protein kinase holoenzyme complex (GO:0000307)	13/30	4.09407e-05	0.000615628	0	0	5.13378	51.8685	CCNF;CKS1B;CCNA2;CCNB2;CCNB1;CCND3;CDK6;CCND1;CCNE2;CDK4;CDK2;CDK1;CKS2
U2-type precatalytic spliceosome (GO:0071005)	17/50	0.00011564	0.00167678	0	0	3.46058	31.3703	SF3B4;SF3A3;SF3A2;WBP4;SNU13;CWC27;MAGOHB;LSM4;LSM3;LSM2;LSM8;SNRPD1;SNRPE;BUD13;SNRPD3;SNRPF;SNRPB
precatalytic spliceosome (GO:0071011)	17/52	0.000199509	0.00279313	0	0	3.26246	27.795	SF3B4;SF3A3;SF3A2;WBP4;SNU13;CWC27;MAGOHB;LSM4;LSM3;LSM2;LSM8;SNRPD1;SNRPE;BUD13;SNRPD3;SNRPF;SNRPB
serine/threonine protein kinase complex (GO:1902554)	13/37	0.000504026	0.00644138	0	0	3.63496	27.5998	CCNF;CKS1B;CCNA2;CCNB2;CCNB1;CCND3;CDK6;CCND1;CCNE2;CDK4;CDK2;CDK1;CKS2
small-subunit processome (GO:0032040)	13/37	0.000504026	0.00644138	0	0	3.63496	27.5998	NOP56;NOP58;UTP4;PRKDC;XRCC5;WDR3;HEATR1;NOC4L;SNU13;FBL;PDCD11;UTP20;UTP14A
spliceosomal snRNP complex (GO:0097525)	16/51	0.000514375	0.00644138	0	0	3.06936	23.2429	SF3A3;SF3A2;SNU13;HTATSF1;LSM4;LSM3;LSM2;LSM8;SNRPD1;PPIH;SNRPE;SNRPD3;SNRPF;SNRPC;SNRPA;SNRPB
mitotic spindle microtubule (GO:1990498)	7/13	0.000523561	0.00644138	0	0	7.81914	59.0725	HAUS8;CLTC;HAUS6;HAUS5;TUBG1;HAUS2;HAUS1
cortical actin cytoskeleton (GO:0030864)	14/42	0.000573134	0.00684389	0	0	3.35587	25.0496	DBNL;WDR1;SLC2A1;SHROOM3;CORO1A;LASP1;CDH2;CTTN;DLC1;CAPN2;COTL1;MYADM;FLOT2;DBN1
cell-cell contact zone (GO:0044291)	15/47	0.000622669	0.00714174	0	0	3.14662	23.2268	DSP;AHNAK;ANK2;SLC8A1;GJC1;AFDN;BAIAP2L2;PAK1;RAP2B;CDH2;FLOT2;PKP4;VCL;YWHAH;TJP2
condensed chromosome, centromeric region (GO:0000779)	6/10	0.000633258	0.00714174	0	0	10.0505	74.018	SGO1;CENPE;NCAPD2;NCAPD3;CENPA;AURKB
U2-type spliceosomal complex (GO:0005684)	23/89	0.000814011	0.00892213	0	0	2.34197	16.6597	SF3B4;SF3A3;AQR;PPIL1;SF3A2;RBM8A;WBP4;CDC5L;SNU13;CWC27;HTATSF1;MAGOHB;LSM4;LSM3;LSM2;LSM8;SNRPD1;SNRPE;BUD13;SNRPD3;SNRPF;RBM22;SNRPB
cortical cytoskeleton (GO:0030863)	17/58	0.000835076	0.00892213	0	0	2.78406	19.7334	DBNL;WDR1;GYPC;SLC2A1;SHROOM3;CORO1A;LASP1;CDH2;CTTN;DLC1;CAPN2;COTL1;MYADM;FLOT2;EZR;MAPRE1;DBN1
cell cortex region (GO:0099738)	6/11	0.00123977	0.0129064	0	0	8.03991	53.8097	ANLN;GPSM2;DCTN1;EPB41L2;ENO1;MYL12B
preribosome, large subunit precursor (GO:0030687)	9/23	0.00154221	0.0156534	0	0	4.30985	27.9043	BOP1;EBNA1BP2;EIF6;NIP7;MAK16;RRP1;MRTO4;RRS1;RRP15
spliceosomal tri-snRNP complex (GO:0097526)	11/32	0.00165393	0.015988	0	0	3.51302	22.4995	LSM8;SNRPD1;SNU13;PPIH;SNRPE;SNRPD3;SNRPF;LSM4;LSM3;LSM2;SNRPB
U4/U6 x U5 tri-snRNP complex (GO:0046540)	11/32	0.00165393	0.015988	0	0	3.51302	22.4995	LSM8;SNRPD1;SNU13;PPIH;SNRPE;SNRPD3;SNRPF;LSM4;LSM3;LSM2;SNRPB
sarcolemma (GO:0042383)	15/52	0.00197425	0.0186406	0	0	2.72062	16.9428	POPDC3;AHNAK;CAV2;CAV1;AHNAK2;SLC2A1;DTNBP1;ANK2;SLC8A1;FLNC;SYNC;BVES;VCL;SNTA1;PLEC
pseudopodium (GO:0031143)	5/9	0.00296755	0.0267739	0	0	8.37216	48.7261	ACTN1;CAPN2;F2RL1;MSN;ACTN4
U4 snRNP (GO:0005687)	5/9	0.00296755	0.0267739	0	0	8.37216	48.7261	SNRPD1;SNRPE;SNRPD3;SNRPF;SNRPB
caveola (GO:0005901)	16/60	0.00343084	0.0291421	0	0	2.44027	13.8484	CAVIN1;CAV2;CAV1;CAVIN3;F2R;MYOF;ATP2B4;EMP2;TGFBR2;CORO1C;KIF18A;DLC1;KCNMA1;FLOT2;CDH13;BVES
box C/D RNP complex (GO:0031428)	4/6	0.00344537	0.0291421	0	0	13.3918	75.9414	NOP56;FBL;NOP58;SNU13
uniplex complex (GO:1990246)	4/6	0.00344537	0.0291421	0	0	13.3918	75.9414	MCUB;MICU2;MICU1;MCU
90S preribosome (GO:0030686)	6/13	0.00365053	0.0302473	0	0	5.74213	32.2299	TBL3;UTP4;HEATR1;NOC4L;SRFBP1;UTP20
lipid droplet (GO:0005811)	19/77	0.00391025	0.0317512	0	0	2.19913	12.1923	HSD3B7;SET;ANXA2;ABHD4;CAV1;G0S2;ACSL4;CLDN11;EHD1;FIG4;SCCPDH;IRAK1;AIFM2;ZW10;RBP1;LPCAT2;PNPLA3;PLIN3;GAPDH
ficolin-1-rich granule lumen (GO:1904813)	27/123	0.00406438	0.0323556	0	0	1.88978	10.4042	CDA;GPI;PSMD14;MVP;HMGB1;CTSS;PNP;COMMD9;FTH1;PSMD2;COTL1;PGM2;CAPN1;GSDMD;HSPA8;ACTR2;XRCC6;HSP90AA1;DBNL;HSPA6;ARPC5;DERA;PKM;PSMC3;PPIA;KPNB1;VCL
U1 snRNP (GO:0005685)	7/18	0.00537313	0.0419517	0	0	4.26376	22.2839	SNRPD1;SNRPE;SNRPD3;SNRPF;SNRPC;SNRPA;SNRPB
pericentric heterochromatin (GO:0005721)	6/14	0.00569116	0.0435964	0	0	5.02408	25.9686	HELLS;CBX5;UHRF2;INCENP;LRWD1;NCAPD3
filopodium (GO:0030175)	15/58	0.00616818	0.0463756	0	0	2.34019	11.9077	ITGA3;ITGB3;MSN;ACTG2;SYNE2;ACTA2;MYO1B;ACTC1;TUBB3;PODXL;SPATA13;FSCN1;EZR;UTRN;ARF6
secretory granule lumen (GO:0034774)	57/316	0.00628477	0.046393	0	0	1.48208	7.51361	CDA;GPI;HMGB1;HEBP2;PNP;PSMD2;COTL1;PGM2;SPTAN1;CAP1;CCT2;ACTR2;HSP90AA1;DBNL;ANXA2;ACTN1;TUBB;PRKCD;ACTN4;GTPBP2;PKM;DOCK2;PPIA;KPNB1;VCL;PSMD14;ROCK1;MVP;PDGFB;THBS1;CNN2;CRACR2A;DSN1;COMMD9;S100A11;GSDMD;VAT1;HSPA8;XRCC6;TGFB2;XRCC5;HSPA6;FN1;RAB27A;VEGFC;PA2G4;ARPC5;TUBB4B;PRDX6;CPPED1;DERA;SCCPDH;PSMC3;PTX3;FOLR3;NIT2;FERMT3
astral microtubule (GO:0000235)	4/7	0.00721174	0.0496265	0	0	8.92738	44.0302	KIF18A;KIF18B;FAM161A;CCSAP
kinetochore microtubule (GO:0005828)	4/7	0.00721174	0.0496265	0	0	8.92738	44.0302	CENPE;KIF18A;ZW10;KNTC1
U6 snRNP (GO:0005688)	4/7	0.00721174	0.0496265	0	0	8.92738	44.0302	LSM8;LSM4;LSM3;LSM2
U7 snRNP (GO:0005683)	4/7	0.00721174	0.0496265	0	0	8.92738	44.0302	SNRPE;SNRPD3;SNRPF;SNRPB
ficolin-1-rich granule (GO:0101002)	36/184	0.00762735	0.0516117	0	0	1.63521	7.9733	CDA;GPI;PSMD14;MVP;HMGB1;CTSS;LGALS3;PNP;COMMD9;FTH1;PSMD2;STBD1;COTL1;SIRPA;PGM2;CAPN1;RAC1;GSDMD;DSP;HSPA8;ACTR2;XRCC6;HSP90AA1;DBNL;HSPA6;ARPC5;DYNLL1;RHOA;DERA;DYNC1LI1;DIAPH1;PKM;PSMC3;PPIA;KPNB1;VCL
npBAF complex (GO:0071564)	5/11	0.00868691	0.0578178	0	0	5.5808	26.4861	SMARCD1;SMARCC1;ACTL6A;ARID1A;SMARCA4
U2 snRNP (GO:0005686)	7/20	0.0103523	0.0677906	0	0	3.60738	16.4877	SF3A3;SF3A2;SNRPD1;SNRPE;SNRPD3;HTATSF1;SNRPB
extracellular membrane-bounded organelle (GO:0065010)	14/56	0.0109081	0.0702969	0	0	2.23545	10.1003	SERPINE2;CLTC;COL12A1;TUBB4B;GNAI2;LFNG;PKM;TUBB2A;COL6A2;COL6A3;CD9;EDIL3;SPTAN1;VCL
U2-type catalytic step 2 spliceosome (GO:0071007)	9/30	0.0115989	0.0735804	0	0	2.87207	12.8004	AQR;PPIL1;SNRPD1;CDC5L;SNRPE;SNRPD3;SNRPF;RBM22;SNRPB
cytoplasmic vesicle lumen (GO:0060205)	24/115	0.012221	0.076334	0	0	1.77055	7.79858	CDA;HSPA8;GPI;XRCC6;HSP90AA1;DBNL;PSMD14;ROCK1;XRCC5;MVP;HSPA6;ARPC5;HMGB1;DERA;PNP;COMMD9;PKM;PSMC3;PSMD2;COTL1;PGM2;PPIA;VCL;S100A11
microvillus (GO:0005902)	14/57	0.012772	0.0784513	0	0	2.18333	9.52042	ITGB3;MYO7B;MSN;MYO1D;SLC7A5;MYO1E;MYO1B;MYO1C;PODXL;FSCN1;TEK;EZR;CD44;SLC27A4
ESC/E(Z) complex (GO:0035098)	4/8	0.0129464	0.0784513	0	0	6.69515	29.1034	HDAC2;EED;RBBP7;EZH2
filopodium membrane (GO:0031527)	5/12	0.0133152	0.0794996	0	0	4.78327	20.6582	ITGA3;ITGB3;UTRN;SYNE2;ARF6
plasma membrane raft (GO:0044853)	18/82	0.0168862	0.0993596	0	0	1.88668	7.70003	SELPLG;CAVIN1;CAV2;CAV1;CAVIN3;F2R;MYOF;ATP2B4;EMP2;TGFBR2;KIF18A;DLC1;KCNMA1;FLOT2;CDH13;ORAI1;EZR;BVES
extracellular vesicle (GO:1903561)	14/59	0.01723	0.099735	0	0	2.08606	8.47168	SERPINE2;CLTC;COL12A1;TUBB4B;GNAI2;LFNG;PKM;TUBB2A;COL6A2;COL6A3;CD9;EDIL3;SPTAN1;VCL
bleb (GO:0032059)	3/5	0.0179327	0.099735	0	0	10.04	40.3722	PANX1;ANLN;TPM1
deuterosome (GO:0098536)	3/5	0.0179327	0.099735	0	0	10.04	40.3722	PLK4;CEP152;SASS6
spermatoproteasome complex (GO:1990111)	3/5	0.0179327	0.099735	0	0	10.04	40.3722	PSME4;PSMB10;PSMB9
actin-based cell projection (GO:0098858)	18/83	0.019017	0.104337	0	0	1.85755	7.36039	MYO7B;MSN;ACTG2;ACTA2;MYO1D;MYO1E;MYO1B;ACTC1;MYO1C;TUBB3;PODXL;SPATA13;FSCN1;TEK;EZR;UTRN;CD44;SLC27A4
vesicle membrane (GO:0012506)	16/73	0.0237094	0.128347	0	0	1.88231	7.04338	RIPOR1;RALA;ANXA4;AHNAK2;AP1B1;HTT;ITPR2;ITPR3;FMN2;BAIAP2L2;GPER1;GIPC1;AP1S2;KIF1B;GBP1;AP1M2
apical junction complex (GO:0043296)	20/98	0.0261226	0.13955	0	0	1.71999	6.2693	DDX58;WNK4;TBCD;SHROOM3;FRMD4A;CLDN1;ACTB;RHOA;PLEKHA7;ACTG1;PARD3B;CLDN11;RAP2B;SAPCD2;CCDC85C;PARD3;KIFC3;ECT2;BVES;TJP2
nBAF complex (GO:0071565)	5/14	0.026947	0.142084	0	0	3.71989	13.4432	SMARCD1;SMARCC1;DPF3;ARID1A;SMARCA4
SWI/SNF complex (GO:0016514)	6/19	0.0290188	0.151046	0	0	3.09085	10.941	SMARCD1;SMARCC1;ACTL6A;BRD9;ARID1A;SMARCA4
myosin filament (GO:0032982)	3/6	0.03242	0.166614	0	0	6.69296	22.95	MYH9;MYH10;ACTG2
early endosome (GO:0005769)	45/266	0.038245	0.194093	0	0	1.36784	4.46429	GRIA1;NRP1;WASHC5;VAC14;DAGLA;ZFYVE9;USP10;HTT;PHB;TRAK1;CLN6;HSPD1;AP4M1;NEURL1B;RUSC1;GPER1;CHMP1A;MICALL1;VPS35;EPHB1;PDLIM4;RAB11FIP5;SNX6;PLEKHJ1;BOK;RUBCN;MAP2K1;ANXA1;OSBPL6;DTX3L;CAV1;F2R;MYO5A;EHD1;FIG4;RAB32;MYO1B;EHD4;RAPGEF1;WDFY1;F2RL1;RIN3;NF2;ATP6V0D2;PICALM
nuclear inclusion body (GO:0042405)	4/11	0.0442971	0.216682	0	0	3.82514	11.9223	SLF1;NUP153;NUP98;RAD18
platelet dense tubular network (GO:0031094)	4/11	0.0442971	0.216682	0	0	3.82514	11.9223	EHD1;F2R;ITPR2;ITPR3
preribosome, small subunit precursor (GO:0030688)	4/11	0.0442971	0.216682	0	0	3.82514	11.9223	TSR1;NOC4L;UTP20;BYSL
collagen-containing extracellular matrix (GO:0062023)	61/380	0.0472404	0.228329	0	0	1.28528	3.92332	SERPINE2;TGFB1I1;COL12A1;TNC;CLEC14A;CTSS;HAPLN1;LGALS3;LGALS1;CDH2;ANXA6;COL10A1;EMILIN2;HMCN1;EDIL3;POSTN;SCARA3;ANXA1;COL27A1;ANXA2;ANXA4;FIBCD1;ANXA5;BGN;ANXA11;CASK;SERPINB8;ADAM19;GREM1;PKM;COL6A2;COL6A1;S100A6;COL21A1;CDH13;COL6A3;MXRA5;MATN3;LRRC15;SEMA7A;COL13A1;LAMA1;LAMA4;SDC3;PDGFB;THBS1;COCH;GPC1;NCAM1;S100A10;TGFB2;LAMB3;FN1;L1CAM;SOD3;INHBE;HNRNPM;COL5A3;HDGF;CSPG4;AGRN
P-body (GO:0000932)	16/80	0.0509397	0.243312	0	0	1.67575	4.98891	LIMD1;WTIP;LSM4;LSM3;SYNE1;LSM2;MOV10;MEX3B;PSMA4;MEX3A;PSMC3;POLR2D;UBAP2;AJUBA;DCPS;APOBEC3B
clathrin vesicle coat (GO:0030125)	4/12	0.0597881	0.279495	0	0	3.34681	9.42778	NECAP2;CLTB;CLTA;NCALD
platelet alpha granule membrane (GO:0031092)	5/17	0.0598919	0.279495	0	0	2.78944	7.85286	ITGB3;PCDH7;CD109;CD9;LHFPL2
U12-type spliceosomal complex (GO:0005689)	7/28	0.0627429	0.289473	0	0	2.23211	6.18007	SF3B4;SNRPD1;SNRPE;YBX1;SNRPD3;SNRPF;SNRPB
recycling endosome membrane (GO:0055038)	12/58	0.0673996	0.307463	0	0	1.74773	4.71382	GRIA1;EHD1;RAP2B;EHD4;SLC9A7;FZD7;MICALL1;RAC1;RAB8A;OPTN;BOK;ARF6
dendritic spine membrane (GO:0032591)	3/8	0.074354	0.335419	0	0	4.01531	10.4355	GRIA1;DAGLA;GPER1
podosome (GO:0002102)	4/13	0.0777581	0.346921	0	0	2.97477	7.59801	DBNL;FSCN1;LPXN;FERMT3
H4/H2A histone acetyltransferase complex (GO:0043189)	5/19	0.0905694	0.399687	0	0	2.39067	5.74153	MEAF6;RUVBL2;ACTL6A;YEATS4;ACTB
dendrite (GO:0030425)	43/270	0.0921375	0.402235	0	0	1.27107	3.03082	GRIA1;DAGLA;HTR2B;HTT;THY1;TRAK1;SLC8A1;CALB2;RBM3;PAK1;HRH1;HTR7;TUBB3;GPER1;CAPN2;SACS;HOMER3;KIF1B;CCIN;DIP2B;VSTM5;KIRREL3;HSPA8;DBNL;MAP1S;STAT1;PLK2;ACAD9;HTR1D;ZNF804A;RAB27A;ZWINT;MYO1D;SLC4A8;MAP1B;MAP1A;SARM1;RIN3;RGS12;CNIH3;PI4K2A;DBN1;SHANK1
tertiary granule lumen (GO:1904724)	11/55	0.0944901	0.408117	0	0	1.67445	3.95046	CNN2;GSDMD;CDA;DBNL;FTH1;PTX3;FOLR3;PRSS3;SPTAN1;NIT2;CTSS
endolysosome (GO:0036019)	6/25	0.0966768	0.413166	0	0	2.11406	4.93926	CLTC;PRKCD;AP2S1;CLTA;CTSS;AP2M1
intercalated disc (GO:0014704)	7/31	0.0991397	0.418497	0	0	1.95276	4.51327	GJC1;DSP;PAK1;CDH2;ANK2;SLC8A1;YWHAH
platelet dense tubular network membrane (GO:0031095)	3/9	0.101066	0.418497	0	0	3.3459	7.66873	EHD1;ITPR2;ITPR3
TORC2 complex (GO:0031932)	3/9	0.101066	0.418497	0	0	3.3459	7.66873	PRR5L;TELO2;TTI1
endocytic vesicle (GO:0030139)	31/189	0.102047	0.418497	0	0	1.31565	3.00273	GRIA1;CAMK2D;RALA;ITGB5;CLTC;CAMK2A;CLTB;CLTA;CORO1A;CTSS;DPP4;AP2S1;FLOT2;SRGAP2;AP2M1;RAB8A;RAB11FIP5;HSP90AA1;CAV1;WNT7B;ANXA11;RAB32;EHD1;MYO1E;EHD4;CD9;RIN3;RAB7B;PICALM;ARF6;HBEGF
glutamatergic synapse (GO:0098978)	13/69	0.106786	0.431553	0	0	1.55497	3.47836	ITGB3;ACTN1;ATP2B1;YWHAZ;ACTB;RHOA;ARHGAP22;SLC4A8;STX4;RAC1;KPNA2;HRAS;DLGAP4
axon (GO:0030424)	33/204	0.108407	0.431553	0	0	1.29409	2.87529	NRP1;ROBO3;DCTN1;DOCK7;HTT;NEXN;IQGAP1;ACTB;SLC8A1;PAK1;TUBB3;GPER1;SCN9A;SACS;KIF1B;DIP2B;MAP4;VSTM5;KIRREL3;TGFB2;SEMA6A;STAT1;DTNBP1;L1CAM;CCSAP;CLDN11;MYO1D;PALLD;MAP1B;SCN8A;MAP1A;RIN3;ZPR1
NuA4 histone acetyltransferase complex (GO:0035267)	5/20	0.10842	0.431553	0	0	2.23116	4.95708	MEAF6;RUVBL2;ACTL6A;YEATS4;ACTB
synaptic membrane (GO:0097060)	6/26	0.112533	0.441298	0	0	2.00824	4.38703	GRIA1;GRIN2A;DAGLA;ITGA3;GPER1;ADAM10
platelet alpha granule (GO:0031091)	16/90	0.119221	0.441298	0	0	1.44846	3.08056	TGFB2;SERPINE2;ITGB3;ACTN1;PCDH7;PDGFB;FN1;VEGFC;ACTN4;LHFPL2;GTPBP2;THBS1;SCCPDH;CD109;CD9;FERMT3
clathrin coat (GO:0030118)	4/15	0.120587	0.441298	0	0	2.43362	5.14803	NECAP2;CLTC;CLTB;CLTA
calcium channel complex (GO:0034704)	9/45	0.122822	0.441298	0	0	1.67393	3.51026	CACNB3;MCUB;ORAI1;CALM3;MICU2;CALM1;MICU1;CALM2;MCU
recycling endosome (GO:0055037)	24/145	0.126878	0.441298	0	0	1.32926	2.74431	GRIA1;MCTP1;FZD7;MYO5A;SNF8;TUBG1;EHD1;EHD4;TUBA1A;FCHSD2;RAP2B;SLC9A7;RAB15;GPER1;MICALL1;RAC1;PDLIM4;OPTN;RAB8A;RAN;PLEKHJ1;RAB11FIP5;BOK;ARF6
apicolateral plasma membrane (GO:0016327)	2/5	0.129346	0.441298	0	0	4.46026	9.12241	MTCL1;NEDD4
CD95 death-inducing signaling complex (GO:0031265)	2/5	0.129346	0.441298	0	0	4.46026	9.12241	FAF1;FADD
cyclin A2-CDK2 complex (GO:0097124)	2/5	0.129346	0.441298	0	0	4.46026	9.12241	CCNA2;CDK2
early endosome lumen (GO:0031905)	2/5	0.129346	0.441298	0	0	4.46026	9.12241	RAB32;PDLIM4
endoplasmic reticulum tubular network membrane (GO:0098826)	2/5	0.129346	0.441298	0	0	4.46026	9.12241	ATL3;RTN4
external side of apical plasma membrane (GO:0098591)	2/5	0.129346	0.441298	0	0	4.46026	9.12241	SLC7A5;SLC38A1
filtration diaphragm (GO:0036056)	2/5	0.129346	0.441298	0	0	4.46026	9.12241	PODXL;IQGAP1
flotillin complex (GO:0016600)	2/5	0.129346	0.441298	0	0	4.46026	9.12241	FLOT2;CORO1C
HULC complex (GO:0033503)	2/5	0.129346	0.441298	0	0	4.46026	9.12241	RNF20;UBE2A
slit diaphragm (GO:0036057)	2/5	0.129346	0.441298	0	0	4.46026	9.12241	PODXL;IQGAP1
sorting endosome (GO:0097443)	2/5	0.129346	0.441298	0	0	4.46026	9.12241	NRP1;ARHGAP1
tRNA methyltransferase complex (GO:0043527)	2/5	0.129346	0.441298	0	0	4.46026	9.12241	WDR4;TRMT61A
multimeric ribonuclease P complex (GO:0030681)	3/10	0.130946	0.443033	0	0	2.86775	5.83006	POP1;RPP30;RPP40
tight junction (GO:0070160)	15/85	0.134326	0.450714	0	0	1.43531	2.88136	DDX58;WNK4;TBCD;FRMD4A;CLDN1;SIPA1L3;ACTB;CLDN11;AFDN;RAP2B;PARD3;ECT2;BVES;EPHA2;TJP2
mitochondrial outer membrane (GO:0005741)	21/126	0.138469	0.460806	0	0	1.34002	2.64937	AGPAT5;TOMM40;MTX2;TOMM34;ACSL4;MIEF2;BPHL;MYO19;HK2;RAB32;QTRT2;HAX1;AIFM2;BCL2;PMAIP1;PGAM5;RAF1;BID;RAB11FIP5;BCL2L1;BOK
organelle outer membrane (GO:0031968)	23/142	0.156545	0.516725	0	0	1.29494	2.40135	AGPAT5;TOMM40;MTX2;TOMM34;ACSL4;ITPR3;MIEF2;SYNE3;BPHL;MYO19;HK2;RAB32;QTRT2;HAX1;AIFM2;BCL2;PMAIP1;PGAM5;RAF1;BID;RAB11FIP5;BCL2L1;BOK
microvillus membrane (GO:0031528)	3/11	0.163439	0.53085	0	0	2.50914	4.54484	SLC7A5;PODXL;ITGB3
post-mRNA release spliceosomal complex (GO:0071014)	3/11	0.163439	0.53085	0	0	2.50914	4.54484	HNRNPM;MYEF2;CWF19L1
endolysosome membrane (GO:0036020)	4/17	0.171268	0.546897	0	0	2.05898	3.63313	CLTC;AP2S1;CLTA;AP2M1
U5 snRNP (GO:0005682)	4/17	0.171268	0.546897	0	0	2.05898	3.63313	SNRPD1;SNRPE;SNRPD3;SNRPB
basolateral plasma membrane (GO:0016323)	24/151	0.173445	0.546897	0	0	1.26602	2.21794	SLC38A1;NDRG4;ANXA2;PDGFB;SLC2A1;ANK2;SCRIB;NOD1;SLC3A2;SLC4A2;ATP2B1;CLDN1;SLC4A4;MYO1D;SLC7A5;DLG3;PDZD11;FLOT2;STX4;TEK;EZR;SLC29A1;SLC19A1;CD44
specific granule lumen (GO:0035580)	11/62	0.176327	0.546897	0	0	1.44404	2.50601	CNN2;GSDMD;CRACR2A;RAB27A;PTX3;FOLR3;DOCK2;SPTAN1;NIT2;KPNB1;VCL
THO complex part of transcription export complex (GO:0000445)	2/6	0.177809	0.546897	0	0	3.345	5.77697	THOC5;THOC7
TORC1 complex (GO:0031931)	2/6	0.177809	0.546897	0	0	3.345	5.77697	TELO2;TTI1
zonula adherens (GO:0005915)	2/6	0.177809	0.546897	0	0	3.345	5.77697	KIFC3;PLEKHA7
pigment granule (GO:0048770)	5/24	0.194244	0.591137	0	0	1.76104	2.88571	RAB32;ITGB3;MYO5A;RAB27A;RAB27B
intermediate filament (GO:0005882)	9/50	0.195827	0.591137	0	0	1.46937	2.39584	TCHP;DSP;CLIP1;KRT18;GPER1;SLC1A4;VIM;NES;PLEC
U2-type catalytic step 1 spliceosome (GO:0071006)	3/12	0.197989	0.591137	0	0	2.23022	3.61193	RBM8A;MAGOHB;RBM22
intermediate filament cytoskeleton (GO:0045111)	14/84	0.198016	0.591137	0	0	1.3391	2.16855	DSP;KRT80;DTNA;USP10;SLC1A4;DDX60;SYNE2;CLIP1;KRT18;KRT17;VIM;DISC1;NES;PLEC
organelle envelope lumen (GO:0031970)	11/64	0.204476	0.605966	0	0	1.38939	2.20538	COA4;TIMM8A;PRELID1;HAX1;PNPT1;TUBB;MICU2;TIMM10;MICU1;COA7;THOP1
mitochondrial intermembrane space (GO:0005758)	10/58	0.216336	0.635145	0	0	1.39452	2.1349	COA4;TIMM8A;PRELID1;HAX1;PNPT1;MICU2;TIMM10;MICU1;COA7;THOP1
intracellular organelle lumen (GO:0070013)	118/848	0.225526	0.635145	0	0	1.08465	1.6154	CDA;GLDC;COL12A1;NUDT1;TNC;LGALS1;PNP;EVA1A;CDH2;PSMD2;FTH1;FDXR;COTL1;CAPN1;PRSS3;HADH;ACOT9;MECR;COL27A1;IGFBP5;ADAM10;MTHFD2;ETHE1;TFAM;PPIA;KPNB1;CES2;VCL;COL13A1;SDC4;PSMD14;SHMT2;SDC3;PDGFB;CNN2;CCNB1;COMMD9;ARSJ;PDGFC;ESD;ARSI;DECR1;PCK2;GSDMD;HSPA8;XRCC6;HSPA6;FN1;ARPC5;ERAL1;DERA;CS;GLUD1;COQ3;COL5A3;CDK1;SDC1;PYROXD2;CSPG4;NIT2;ARHGAP11B;GPI;HMGB1;TFB1M;PRSS23;CTSS;SYNE2;AP4M1;C1QBP;PGM…
anaphase-promoting complex (GO:0005680)	4/19	0.227854	0.635145	0	0	1.78424	2.63898	ANAPC15;UBE2C;UBE2S;BUB1B
cytoplasmic dynein complex (GO:0005868)	4/19	0.227854	0.635145	0	0	1.78424	2.63898	DYNC1I2;DYNC1LI1;DYNLRB1;DYNLL1
AP-2 adaptor complex (GO:0030122)	2/7	0.228402	0.635145	0	0	2.67585	3.95128	AP2S1;AP2M1
clathrin coat of endocytic vesicle (GO:0030128)	2/7	0.228402	0.635145	0	0	2.67585	3.95128	AP2S1;AP2M1
integral component of presynaptic membrane (GO:0099056)	2/7	0.228402	0.635145	0	0	2.67585	3.95128	CDH2;ATP2B1
macropinosome (GO:0044354)	2/7	0.228402	0.635145	0	0	2.67585	3.95128	CLIP1;APPL2
pinosome (GO:0044352)	2/7	0.228402	0.635145	0	0	2.67585	3.95128	CLIP1;APPL2
beta-catenin-TCF complex (GO:1990907)	3/13	0.234059	0.642079	0	0	2.00708	2.91465	TLE4;TCF7L1;TCF7
RISC complex (GO:0016442)	3/13	0.234059	0.642079	0	0	2.00708	2.91465	DHX9;XPO5;LIMD1
cation channel complex (GO:0034703)	12/73	0.235706	0.642259	0	0	1.31682	1.90303	GRIA1;OLFM2;GRIN2A;MCUB;ORAI1;CALM3;MICU2;MICU1;CALM1;CALM2;CNIH3;MCU
endosome membrane (GO:0010008)	47/325	0.238469	0.645457	0	0	1.13283	1.62393	GRIA1;VAC14;STEAP3;DAGLA;ZFYVE9;CLTC;ARHGAP1;CLTA;ADRB2;ANTXR2;CORO1C;IRAK1;KIF13A;MICALL1;ANXA6;AP2S1;VPS35;RAC1;EPHB1;APPL2;RAB8A;AP2M1;SNX6;BOK;ANXA1;OSBPL6;ANXA2;FZD7;CAV1;VPS37C;SNF8;VPS37B;TICAM1;EHD1;FIG4;DCSTAMP;MYO1B;EHD4;RAP2B;SLC9A7;RAB15;RAB7B;CHMP6;ATP6V0D2;OPTN;MYD88;ARF6
neuron projection (GO:0043005)	78/556	0.251854	0.677171	0	0	1.0939	1.50838	NRP1;ROBO3;TENM3;TENM4;DOCK7;HTR2B;STMN3;KIF17;SLC8A1;ACTB;CALB2;RBM3;HTR7;CDH2;TUBB3;GPER1;STMN1;SCN9A;CAPN2;SACS;HOMER3;KIF1B;DIP2B;VSTM5;EPHB1;KIRREL3;SEMA6A;DBNL;MAP1S;ACAD9;ANK2;RHOC;CCSAP;CLDN11;PALLD;MAP1B;SCN8A;MAP1A;CDH13;RIN3;PI4K2A;DBN1;ATF4;EPHA2;SHANK1;GRIA1;CAMK2D;DCTN1;CAMK2A;CHRNA9;HTT;NEXN;IQGAP1;THY1;TRAK1;PAK1;HRH1;NCAM1;MAP4;KCNN4;HSPA8;TGFB2;STAT1;PLK2;HTR1D;DTNBP1;MYO5A;RAB2…
Ino80 complex (GO:0031011)	3/14	0.271143	0.724237	0	0	1.82451	2.38119	RUVBL2;ACTL6A;INO80
death-inducing signaling complex (GO:0031264)	2/8	0.279751	0.737526	0	0	2.22974	2.84037	FAF1;FADD
extrinsic component of external side of plasma membrane (GO:0031232)	2/8	0.279751	0.737526	0	0	2.22974	2.84037	ANXA1;SERPINE2
membrane raft (GO:0045121)	24/163	0.289013	0.757027	0	0	1.15592	1.43483	SELPLG;ANXA2;AHNAK;CAVIN1;CAV2;CAV1;ATP2B4;EMP2;THY1;CBL;CLN6;TGFBR2;RAP2B;MYO1C;GPC1;DLC1;CAPN2;MYADM;ORAI1;TEK;EZR;PI4K2A;PAG1;S100A10
melanosome (GO:0042470)	5/28	0.296399	0.771398	0	0	1.45444	1.76867	RAB32;ITGB3;MYO5A;RAB27A;RAB27B
tertiary granule (GO:0070820)	24/164	0.299729	0.775094	0	0	1.1476	1.38272	GSDMD;DSP;CDA;DBNL;ADAM10;ANO6;DYNLL1;CTSS;RHOA;CNN2;LGALS3;DYNC1LI1;DIAPH1;NRAS;RAP2B;FTH1;STBD1;SIRPA;PTX3;RAC1;FOLR3;PRSS3;NIT2;SPTAN1
keratin filament (GO:0045095)	3/15	0.308782	0.793452	0	0	1.67237	1.96524	TCHP;KRT18;GPER1
cytoplasmic vesicle membrane (GO:0030659)	53/380	0.313654	0.797698	0	0	1.08547	1.25856	STEAP3;ARHGAP1;FMN2;ANTXR2;LGALS3;ADGRE5;ANPEP;GPER1;KIF13A;AP1S2;VPS35;KIF1B;RAC1;APPL2;AP2M1;AP1B1;RHOG;VPS37C;ZDHHC13;VPS37B;TICAM1;RHOA;DYNC1LI1;DCSTAMP;CHMP6;ATP6V0D2;CD44;HBEGF;GRIA1;VAC14;CAMK2D;RALA;CAMK2A;HTT;ITPR2;ITPR3;IQGAP1;ADRB2;CORO1C;IRAK1;AP2S1;AP1M2;WNT7B;CAV1;AHNAK2;SNF8;EHD1;FIG4;DIAPH1;MYO1B;RAB15;CD9;MYD88
trans-Golgi network (GO:0005802)	34/239	0.314364	0.797698	0	0	1.11041	1.28497	USP6NL;CLTC;CLTA;BICD1;FUT4;AP4M1;CNST;HTR7;MMP24;GPER1;KIF13A;MICALL1;AP1S2;MYO18A;RGS20;CHAC1;RAC1;RAB8A;AP1M2;PLEKHJ1;BOK;POSTN;EIPR1;ATP8B1;COG4;AP1B1;RAB32;BACE2;RAB30;MYO1B;SLC9A7;RAB7B;OPTN;PI4K2A
phagocytic vesicle (GO:0045335)	15/100	0.318119	0.802213	0	0	1.181	1.35263	ITGB5;ANXA3;TAP2;ANXA11;CORO1A;CTSS;RAB32;RAC2;STX4;SRGAP2;RAB7B;ATP6V0D2;APPL2;RAB8A;RAB11FIP5
insulin-responsive compartment (GO:0032593)	2/9	0.330804	0.823966	0	0	1.9111	2.11411	RAB15;MYO5A
multivesicular body membrane (GO:0032585)	2/9	0.330804	0.823966	0	0	1.9111	2.11411	RAB27A;RAB27B
cytoplasmic stress granule (GO:0010494)	10/65	0.33593	0.831631	0	0	1.21654	1.32707	DYRK3;LARP1;HNRNPK;ROCK1;MCRIP1;HABP4;IGF2BP1;YBX1;PABPC1L;KPNB1
clathrin-coated vesicle (GO:0030136)	12/80	0.345047	0.849024	0	0	1.18079	1.25645	MYO1E;HIP1;HAX1;CLTC;CLTB;AP2S1;CLTA;RAB27B;AP2M1;RAB8A;AP1M2;PICALM
vacuolar lumen (GO:0005775)	23/161	0.348254	0.851753	0	0	1.11542	1.17657	VAT1;CAP1;HSPA8;ACTR2;CCT2;HSP90AA1;SDC4;ANXA2;TUBB;PRKCD;SDC3;BGN;PA2G4;TUBB4B;PRDX6;CTSS;CPPED1;HEBP2;DSN1;GPC1;SDC1;CSPG4;AGRN
sarcoplasmic reticulum (GO:0016529)	7/45	0.368335	0.880727	0	0	1.23233	1.2308	FKBP1A;JPH2;HAX1;ITPR2;ITPR3;THBS1;SYNE2
platelet alpha granule lumen (GO:0031093)	10/67	0.372321	0.880727	0	0	1.17372	1.15963	TGFB2;SCCPDH;ACTN1;PDGFB;FN1;VEGFC;ACTN4;GTPBP2;THBS1;FERMT3
neuromuscular junction (GO:0031594)	6/38	0.373146	0.880727	0	0	1.25429	1.23646	UNC13B;FCHSD2;SERPINE2;F2R;SYNC;SNTA1
catenin complex (GO:0016342)	5/31	0.377766	0.880727	0	0	1.2864	1.25228	CDH6;CDH2;CTNNA1;CDH24;CDH13
Golgi stack (GO:0005795)	5/31	0.377766	0.880727	0	0	1.2864	1.25228	PLK3;RAB30;LPCAT2;RAB27B;VRK1
apical dendrite (GO:0097440)	2/10	0.380769	0.880727	0	0	1.67212	1.61453	MYO1D;MAP1B
autolysosome (GO:0044754)	2/10	0.380769	0.880727	0	0	1.67212	1.61453	MAP1LC3A;FTH1
clathrin coat of coated pit (GO:0030132)	2/10	0.380769	0.880727	0	0	1.67212	1.61453	AP2S1;AP2M1
ISWI-type complex (GO:0031010)	2/10	0.380769	0.880727	0	0	1.67212	1.61453	POLE3;BAZ1A
INO80-type complex (GO:0097346)	4/24	0.381793	0.880727	0	0	1.3378	1.28814	RUVBL2;ACTL6A;ANP32E;INO80
azurophil granule lumen (GO:0035578)	13/90	0.388093	0.890201	0	0	1.12952	1.0691	CAP1;VAT1;ACTR2;CCT2;ANXA2;TUBB;PRKCD;PA2G4;TUBB4B;PRDX6;CPPED1;HEBP2;DSN1
anchored component of plasma membrane (GO:0046658)	7/46	0.390754	0.891271	0	0	1.20066	1.12823	NTNG1;EEPD1;NOD1;THY1;FOLR3;RGMB;MDGA1
ficolin-1-rich granule membrane (GO:0101003)	9/61	0.397616	0.901856	0	0	1.15781	1.06781	DSP;LGALS3;DYNC1LI1;DIAPH1;STBD1;SIRPA;RAC1;DYNLL1;RHOA
trans-Golgi network membrane (GO:0032588)	14/99	0.412547	0.930522	0	0	1.10184	0.975572	USP6NL;COG4;CLTC;AP1B1;CLTA;AP4M1;MYO1B;HTR7;MMP24;KIF13A;AP1S2;AP1M2;RAB8A;BOK
clathrin-coated endocytic vesicle (GO:0045334)	12/85	0.428007	0.951913	0	0	1.09959	0.933132	MYO1E;FZD2;CLTC;CLTB;AP2S1;CLTA;CD9;ADRB2;IL7R;AP2M1;HBEGF;PICALM
CD40 receptor complex (GO:0035631)	2/11	0.429064	0.951913	0	0	1.48624	1.25758	TRAF5;TRAF2
Cul4A-RING E3 ubiquitin ligase complex (GO:0031464)	2/11	0.429064	0.951913	0	0	1.48624	1.25758	CUL4A;DTL
heterotrimeric G-protein complex (GO:0005834)	5/33	0.43209	0.953417	0	0	1.19437	1.00222	GNA13;GNG5;GNAI3;GNB4;GNAI2
bicellular tight junction (GO:0005923)	11/78	0.436581	0.958119	0	0	1.09818	0.910151	CLDN11;RAP2B;DDX58;PARD3;WNK4;TBCD;FRMD4A;ECT2;CLDN1;BVES;TJP2
endosome lumen (GO:0031904)	4/26	0.443592	0.968272	0	0	1.21604	0.988457	AP4M1;RAB32;PDLIM4;CTSS
chitosome (GO:0045009)	2/12	0.475279	0.98729	0	0	1.33754	0.994931	RAB32;RAB27A
melanosome membrane (GO:0033162)	2/12	0.475279	0.98729	0	0	1.33754	0.994931	RAB32;RAB27A
pigment granule membrane (GO:0090741)	2/12	0.475279	0.98729	0	0	1.33754	0.994931	RAB32;RAB27A
Swr1 complex (GO:0000812)	2/12	0.475279	0.98729	0	0	1.33754	0.994931	RUVBL2;ANP32E
transcription factor TFIIH holo complex (GO:0005675)	2/12	0.475279	0.98729	0	0	1.33754	0.994931	GTF2H2C;ERCC2
AMPA glutamate receptor complex (GO:0032281)	3/20	0.492647	0.98729	0	0	1.18016	0.83551	GRIA1;OLFM2;CNIH3
chloride channel complex (GO:0034707)	1/5	0.501902	0.98729	0	0	1.67186	1.15249	ANO6
Cul4B-RING E3 ubiquitin ligase complex (GO:0031465)	1/5	0.501902	0.98729	0	0	1.67186	1.15249	DTL
endolysosome lumen (GO:0036021)	1/5	0.501902	0.98729	0	0	1.67186	1.15249	CTSS
intrinsic component of presynaptic membrane (GO:0098889)	1/5	0.501902	0.98729	0	0	1.67186	1.15249	ATP2B1
meiotic spindle (GO:0072687)	1/5	0.501902	0.98729	0	0	1.67186	1.15249	FBXO5
mitochondrial alpha-ketoglutarate dehydrogenase complex (GO:0005947)	1/5	0.501902	0.98729	0	0	1.67186	1.15249	BCKDK
NatA complex (GO:0031415)	1/5	0.501902	0.98729	0	0	1.67186	1.15249	NAA50
neurofibrillary tangle (GO:0097418)	1/5	0.501902	0.98729	0	0	1.67186	1.15249	PICALM
oxoglutarate dehydrogenase complex (GO:0045252)	1/5	0.501902	0.98729	0	0	1.67186	1.15249	DLD
PAM complex, Tim23 associated import motor (GO:0001405)	1/5	0.501902	0.98729	0	0	1.67186	1.15249	GRPEL2
PCAF complex (GO:0000125)	1/5	0.501902	0.98729	0	0	1.67186	1.15249	TADA2A
rDNA heterochromatin (GO:0033553)	1/5	0.501902	0.98729	0	0	1.67186	1.15249	SUV39H1
ribose phosphate diphosphokinase complex (GO:0002189)	1/5	0.501902	0.98729	0	0	1.67186	1.15249	PRPS1
Sec61 translocon complex (GO:0005784)	1/5	0.501902	0.98729	0	0	1.67186	1.15249	ARL6IP1
nuclear inner membrane (GO:0005637)	4/28	0.503372	0.98729	0	0	1.11458	0.765073	SMAD1;SMAD3;DPY19L2;LBR
clathrin-coated vesicle membrane (GO:0030665)	12/90	0.5107	0.996846	0	0	1.02881	0.691333	HSPA8;NECAP2;FZD2;CLTC;CLTB;AP2S1;CLTA;CD9;ADRB2;IL7R;AP2M1;HBEGF
Ada2/Gcn5/Ada3 transcription activator complex (GO:0005671)	2/13	0.519138	0.999992	0	0	1.21587	0.79711	POLE4;POLE3
clathrin adaptor complex (GO:0030131)	2/13	0.519138	0.999992	0	0	1.21587	0.79711	AP2S1;AP2M1
postsynaptic specialization membrane (GO:0099634)	3/21	0.526709	0.999992	0	0	1.11453	0.714534	GRIN2A;DAGLA;KPNA2
dendrite membrane (GO:0032590)	4/29	0.53218	0.999992	0	0	1.06993	0.674884	GRIA1;DAGLA;GPER1;THY1
secretory vesicle (GO:0099503)	4/29	0.53218	0.999992	0	0	1.06993	0.674884	DPYSL3;RAB27A;SYTL5;BICD1
phagocytic vesicle membrane (GO:0030670)	6/45	0.540665	0.999992	0	0	1.02874	0.632632	ANXA3;RAC2;TAP2;STX4;ATP6V0D2;APPL2
mitochondrial matrix (GO:0005759)	45/348	0.54204	0.999992	0	0	0.992906	0.608071	ARHGAP11B;GLDC;SHMT2;NUDT1;MRPL39;MRPL37;TFB1M;TYMS;HSD17B10;MRM2;HSPD1;PRIMPOL;TBRG4;CCNB1;ALDH1B1;OXCT1;C1QBP;GRPEL2;FDXR;METTL4;ME3;IARS2;PDSS1;ME2;HADH;DECR1;PCK2;ACOT9;TSFM;MECR;FAHD1;TWNK;DARS2;ERAL1;CS;PDP1;BCKDK;GLUD1;COQ3;MTHFD2;ETHE1;CDK1;TFAM;PYROXD2;DLD
exocytic vesicle (GO:0070382)	4/30	0.560132	0.999992	0	0	1.02872	0.596229	DPYSL3;RAB27A;SYTL5;PICALM
axonal growth cone (GO:0044295)	2/14	0.56047	0.999992	0	0	1.11449	0.645265	HSP90AA1;L1CAM
TIM23 mitochondrial import inner membrane translocase complex (GO:0005744)	2/14	0.56047	0.999992	0	0	1.11449	0.645265	GRPEL2;TIMM10
cortical granule (GO:0060473)	1/6	0.566721	0.999992	0	0	1.33741	0.759499	MYH9
membrane attack complex (GO:0005579)	1/6	0.566721	0.999992	0	0	1.33741	0.759499	C5
nuclear envelope lumen (GO:0005641)	1/6	0.566721	0.999992	0	0	1.33741	0.759499	TUBB
nuclear stress granule (GO:0097165)	1/6	0.566721	0.999992	0	0	1.33741	0.759499	DHX9
phosphatidylinositol 3-kinase complex, class III (GO:0035032)	1/6	0.566721	0.999992	0	0	1.33741	0.759499	VAC14
platelet dense granule membrane (GO:0031088)	1/6	0.566721	0.999992	0	0	1.33741	0.759499	RAB27B
shelterin complex (GO:0070187)	1/6	0.566721	0.999992	0	0	1.33741	0.759499	ACD
symmetric synapse (GO:0032280)	1/6	0.566721	0.999992	0	0	1.33741	0.759499	SLC4A8
transcription factor TFIIIC complex (GO:0000127)	1/6	0.566721	0.999992	0	0	1.33741	0.759499	GTF3C6
multivesicular body (GO:0005771)	6/47	0.585098	0.999992	0	0	0.978447	0.524425	STEAP3;CHMP1A;RAB27A;CHMP3;RAB27B;CHMP6
endoplasmic reticulum tubular network (GO:0071782)	3/23	0.590798	0.999992	0	0	1.00296	0.527841	ATL3;RTN4;KPNB1
germ plasm (GO:0060293)	2/15	0.599191	0.999992	0	0	1.0287	0.526873	MOV10;CARHSP1
muscle myosin complex (GO:0005859)	2/15	0.599191	0.999992	0	0	1.0287	0.526873	MYH2;MYL9
PRC1 complex (GO:0035102)	2/15	0.599191	0.999992	0	0	1.0287	0.526873	CBX2;RNF2
prespliceosome (GO:0071010)	2/15	0.599191	0.999992	0	0	1.0287	0.526873	SF3A2;SNRPB
trans-Golgi network transport vesicle (GO:0030140)	2/15	0.599191	0.999992	0	0	1.0287	0.526873	RAB27B;RAB8A
U2-type prespliceosome (GO:0071004)	2/15	0.599191	0.999992	0	0	1.0287	0.526873	SF3A2;SNRPB
specific granule (GO:0042581)	20/160	0.611826	0.999992	0	0	0.954852	0.469127	GSDMD;ANXA3;MOSPD2;ADAM10;ANXA11;RAB27A;PTPRJ;ANO6;CNN2;STK10;CRACR2A;RAP2B;STX4;PTX3;FOLR3;DOCK2;NIT2;SPTAN1;KPNB1;VCL
ionotropic glutamate receptor complex (GO:0008328)	4/32	0.61317	0.999992	0	0	0.95513	0.467167	GRIA1;GRIN2A;OLFM2;CNIH3
non-motile cilium (GO:0097730)	4/32	0.61317	0.999992	0	0	0.95513	0.467167	PCM1;HYLS1;RAB8A;CEP89
early endosome membrane (GO:0031901)	12/97	0.61982	0.999992	0	0	0.943702	0.451397	GRIA1;EHD1;FIG4;VAC14;OSBPL6;DAGLA;ANXA1;ZFYVE9;CAV1;EPHB1;SNX6;BOK
Cdc73/Paf1 complex (GO:0016593)	1/7	0.623107	0.999992	0	0	1.11444	0.527173	PAF1
cis-Golgi network membrane (GO:0033106)	1/7	0.623107	0.999992	0	0	1.11444	0.527173	BOK
cytolytic granule (GO:0044194)	1/7	0.623107	0.999992	0	0	1.11444	0.527173	RNF19B
hemidesmosome (GO:0030056)	1/7	0.623107	0.999992	0	0	1.11444	0.527173	PLEC
integral component of postsynaptic membrane (GO:0099055)	1/7	0.623107	0.999992	0	0	1.11444	0.527173	CDH2
PTW/PP1 phosphatase complex (GO:0072357)	1/7	0.623107	0.999992	0	0	1.11444	0.527173	PPP1CA
Smc5-Smc6 complex (GO:0030915)	1/7	0.623107	0.999992	0	0	1.11444	0.527173	NSMCE4A
exocytic vesicle membrane (GO:0099501)	5/41	0.631508	0.999992	0	0	0.928529	0.426794	UNC13B;MCTP1;CLTB;DTNBP1;CLTA
synaptic vesicle membrane (GO:0030672)	5/41	0.631508	0.999992	0	0	0.928529	0.426794	UNC13B;MCTP1;CLTB;DTNBP1;CLTA
nuclear outer membrane (GO:0005640)	2/16	0.635281	0.999992	0	0	0.955165	0.433347	ITPR3;SYNE3
secondary lysosome (GO:0005767)	2/16	0.635281	0.999992	0	0	0.955165	0.433347	MAP1LC3A;FTH1
SCF ubiquitin ligase complex (GO:0019005)	7/58	0.643104	0.999992	0	0	0.917519	0.405037	CUL4A;CCNF;CKS2;FBXO48;FBXO45;SKP2;CKS1B
excitatory synapse (GO:0060076)	3/25	0.64899	0.999992	0	0	0.911679	0.394154	ITGA3;PALLD;SHANK1
Cul4-RING E3 ubiquitin ligase complex (GO:0080008)	4/34	0.662045	0.999992	0	0	0.891352	0.367613	DCAF15;CUL4A;DCAF4;DTL
cell projection membrane (GO:0031253)	11/92	0.664636	0.999992	0	0	0.907639	0.370785	GNA13;SLC7A5;ITGA3;PODXL;ITGB3;FSCN1;CASK;UTRN;SYNE2;ARF6;SLC28A3
intrinsic component of synaptic vesicle membrane (GO:0098563)	2/17	0.668768	0.999992	0	0	0.891436	0.35864	RAB3B;ATP2B1
protein phosphatase type 2A complex (GO:0000159)	2/17	0.668768	0.999992	0	0	0.891436	0.35864	PPP2R2A;PPP2R3A
voltage-gated sodium channel complex (GO:0001518)	2/17	0.668768	0.999992	0	0	0.891436	0.35864	SCN8A;SCN9A
clathrin-sculpted gamma-aminobutyric acid transport vesicle (GO:0061200)	1/8	0.672158	0.999992	0	0	0.955182	0.379458	HSPA8
clathrin-sculpted gamma-aminobutyric acid transport vesicle membrane (GO:0061202)	1/8	0.672158	0.999992	0	0	0.955182	0.379458	HSPA8
extrinsic component of endosome membrane (GO:0031313)	1/8	0.672158	0.999992	0	0	0.955182	0.379458	ANXA1
integral component of synaptic membrane (GO:0099699)	1/8	0.672158	0.999992	0	0	0.955182	0.379458	ATP2B1
MOZ/MORF histone acetyltransferase complex (GO:0070776)	1/8	0.672158	0.999992	0	0	0.955182	0.379458	MEAF6
neuron to neuron synapse (GO:0098984)	1/8	0.672158	0.999992	0	0	0.955182	0.379458	SLC4A8
NMDA selective glutamate receptor complex (GO:0017146)	1/8	0.672158	0.999992	0	0	0.955182	0.379458	GRIN2A
protein serine/threonine phosphatase complex (GO:0008287)	1/8	0.672158	0.999992	0	0	0.955182	0.379458	PPP1CA
RISC-loading complex (GO:0070578)	1/8	0.672158	0.999992	0	0	0.955182	0.379458	DHX9
SUMO ligase complex (GO:0106068)	1/8	0.672158	0.999992	0	0	0.955182	0.379458	NSMCE4A
late endosome membrane (GO:0031902)	8/68	0.673949	0.999992	0	0	0.891185	0.351663	FIG4;VAC14;ANXA2;ANXA6;RAB27A;RAB27B;SNF8;RAB7B
MLL1 complex (GO:0071339)	3/26	0.675781	0.999992	0	0	0.871991	0.341721	RUVBL2;TEX10;RNF2
MLL1/2 complex (GO:0044665)	3/26	0.675781	0.999992	0	0	0.871991	0.341721	RUVBL2;TEX10;RNF2
ion channel complex (GO:0034702)	4/35	0.684847	0.999992	0	0	0.862549	0.326527	CHRNA9;LRRC8C;LRRC8A;ANO6
clathrin-coated endocytic vesicle membrane (GO:0030669)	8/69	0.690128	0.999992	0	0	0.876525	0.325084	FZD2;CLTC;AP2S1;CD9;ADRB2;IL7R;AP2M1;HBEGF
mitochondrial envelope (GO:0005740)	15/127	0.695501	0.999992	0	0	0.894893	0.324956	COA4;TIMM8A;PRELID1;PNPT1;ACAD9;VRK2;TIMM10;HAX1;GPER1;MICU2;MICU1;COA7;IKBKE;THOP1;BOK
lysosomal lumen (GO:0043202)	10/86	0.696204	0.999992	0	0	0.879325	0.318414	HSPA8;HSP90AA1;SDC4;GPC1;SDC3;BGN;SDC1;CSPG4;AGRN;CTSS
GABA-ergic synapse (GO:0098982)	2/18	0.699719	0.999992	0	0	0.835673	0.298399	ATP2B1;MDGA1
vesicle coat (GO:0030120)	4/36	0.70654	0.999992	0	0	0.835547	0.290248	NECAP2;CLTB;CLTA;COPG2
clathrin coat of trans-Golgi network vesicle (GO:0030130)	1/9	0.714827	0.999992	0	0	0.835736	0.280569	NCALD
H3 histone acetyltransferase complex (GO:0070775)	1/9	0.714827	0.999992	0	0	0.835736	0.280569	MEAF6
junctional sarcoplasmic reticulum membrane (GO:0014701)	1/9	0.714827	0.999992	0	0	0.835736	0.280569	JPH2
transferase complex, transferring phosphorus-containing groups (GO:0061695)	1/9	0.714827	0.999992	0	0	0.835736	0.280569	PRPS1
Cul2-RING ubiquitin ligase complex (GO:0031462)	2/19	0.728226	0.999992	0	0	0.786471	0.249424	ZSWIM4;ZSWIM5
P granule (GO:0043186)	2/19	0.728226	0.999992	0	0	0.786471	0.249424	MOV10;CARHSP1
integral component of lysosomal membrane (GO:1905103)	1/10	0.751945	0.999992	0	0	0.742834	0.211776	LRRC8A
transcription factor TFIIH core complex (GO:0000439)	1/10	0.751945	0.999992	0	0	0.742834	0.211776	ERCC2
anchored component of external side of plasma membrane (GO:0031362)	2/20	0.754402	0.999992	0	0	0.742735	0.209325	THY1;FOLR3
postsynaptic density membrane (GO:0098839)	2/20	0.754402	0.999992	0	0	0.742735	0.209325	GRIN2A;DAGLA
asymmetric synapse (GO:0032279)	15/133	0.761076	0.999992	0	0	0.849096	0.231822	GRIA1;DBNL;DTNBP1;SCRIB;SLC8A1;SLC4A8;GRIN2A;CDH2;GPER1;HOMER3;SRGAP2;PDLIM5;SH2D5;DBN1;SHANK1
endocytic vesicle membrane (GO:0030666)	18/158	0.761661	0.999992	0	0	0.858702	0.233784	GRIA1;CAMK2D;FZD2;ANXA3;CAV1;WNT7B;CLTC;CAMK2A;TAP2;ADRB2;RAC2;AP2S1;CD9;STX4;IL7R;ATP6V0D2;AP2M1;HBEGF
intrinsic component of mitochondrial inner membrane (GO:0031304)	4/39	0.765017	0.999992	0	0	0.763796	0.204588	MPC2;MCUB;SFXN3;MCU
Golgi lumen (GO:0005796)	11/100	0.767806	0.999992	0	0	0.825671	0.218158	MMP11;SDC4;GPC1;WNT7B;SDC3;PDGFB;BGN;SDC1;CSPG4;AGRN;SOD3
connexin complex (GO:0005922)	2/21	0.77837	0.999992	0	0	0.703603	0.17629	GJC1;GJD2
mitochondrial outer membrane translocase complex (GO:0005742)	2/21	0.77837	0.999992	0	0	0.703603	0.17629	TOMM40;MTX2
dendrite cytoplasm (GO:0032839)	1/11	0.784233	0.999992	0	0	0.668512	0.162482	CCIN
MLL3/4 complex (GO:0044666)	1/11	0.784233	0.999992	0	0	0.668512	0.162482	ASH2L
primary lysosome (GO:0005766)	1/11	0.784233	0.999992	0	0	0.668512	0.162482	ANXA11
Sin3 complex (GO:0016580)	1/11	0.784233	0.999992	0	0	0.668512	0.162482	HDAC2
STAGA complex (GO:0030914)	1/11	0.784233	0.999992	0	0	0.668512	0.162482	TAF5L
postsynaptic density (GO:0014069)	15/138	0.807933	0.999992	0	0	0.814344	0.17368	GRIA1;DAGLA;DBNL;DTNBP1;SCRIB;SLC8A1;GRIN2A;CDH2;GPER1;HOMER3;SRGAP2;PDLIM5;SH2D5;DBN1;SHANK1
integral component of mitochondrial inner membrane (GO:0031305)	5/51	0.810624	0.999992	0	0	0.726256	0.152479	MTX2;MPC2;MCUB;SFXN3;MCU
late endosome (GO:0005770)	21/189	0.811427	0.999992	0	0	0.834463	0.17437	RUBCN;VAC14;STEAP3;MAP2K1;ANXA2;F2R;MYO5A;RAB27A;HTT;RAB27B;SNF8;CTSS;FIG4;CHMP1A;MICALL1;ANXA6;CHMP3;VPS35;CHMP6;RAB7B;ANKRD13A
early phagosome (GO:0032009)	1/12	0.812319	0.999992	0	0	0.607703	0.126318	APPL2
integral component of nuclear inner membrane (GO:0005639)	1/12	0.812319	0.999992	0	0	0.607703	0.126318	LBR
integral component of vacuolar membrane (GO:0031166)	1/12	0.812319	0.999992	0	0	0.607703	0.126318	LRRC8A
intrinsic component of mitochondrial membrane (GO:0098573)	1/12	0.812319	0.999992	0	0	0.607703	0.126318	MICU1
intrinsic component of nuclear inner membrane (GO:0031229)	1/12	0.812319	0.999992	0	0	0.607703	0.126318	LBR
neuron projection cytoplasm (GO:0120111)	1/12	0.812319	0.999992	0	0	0.607703	0.126318	CCIN
Set1C/COMPASS complex (GO:0048188)	1/12	0.812319	0.999992	0	0	0.607703	0.126318	ASH2L
mitochondrial ribosome (GO:0005761)	2/23	0.820209	0.999992	0	0	0.63652	0.126155	MRPL39;MRPL37
COPI vesicle coat (GO:0030126)	1/13	0.836751	0.999992	0	0	0.557029	0.0992787	COPG2
cytoplasmic side of endoplasmic reticulum membrane (GO:0098554)	1/13	0.836751	0.999992	0	0	0.557029	0.0992787	DNAJA1
integral component of peroxisomal membrane (GO:0005779)	1/13	0.836751	0.999992	0	0	0.557029	0.0992787	FAR2
integral component of synaptic vesicle membrane (GO:0030285)	1/13	0.836751	0.999992	0	0	0.557029	0.0992787	ATP2B1
MIB complex (GO:0140275)	1/13	0.836751	0.999992	0	0	0.557029	0.0992787	MTX2
RNA polymerase I complex (GO:0005736)	1/13	0.836751	0.999992	0	0	0.557029	0.0992787	POLR1E
SAM complex (GO:0001401)	1/13	0.836751	0.999992	0	0	0.557029	0.0992787	MTX2
spanning component of plasma membrane (GO:0044214)	1/13	0.836751	0.999992	0	0	0.557029	0.0992787	SLC4A4
gap junction (GO:0005921)	2/24	0.838351	0.999992	0	0	0.607552	0.107123	GJC1;GJD2
intrinsic component of external side of plasma membrane (GO:0031233)	2/24	0.838351	0.999992	0	0	0.607552	0.107123	THY1;FOLR3
endoplasmic reticulum lumen (GO:0005788)	32/285	0.838785	0.999992	0	0	0.843789	0.148338	COL13A1;COL12A1;PDGFB;TNC;PRSS23;THBS1;CLN6;FOXRED2;LGALS1;EVA1A;CDH2;ARSJ;PDGFC;ESD;SPP1;ARSI;COL10A1;COL27A1;IGFBP5;ERAP2;WNT7B;FN1;ADAM10;KTN1;COL5A3;COL6A2;COL6A1;COL21A1;FAM20C;COL6A3;CES2;MATN3
cilium (GO:0005929)	26/237	0.850529	0.999992	0	0	0.822139	0.133101	ADCY3;CBL;KIF17;GLI3;PCM1;INPP5E;KIF3C;RAB8A;ANXA1;MOK;SORD;CASK;FHDC1;DYNLL1;CCSAP;TTLL5;TTLL4;DAAM1;FAM161A;RP2;RAB15;HYLS1;CEP41;DYNLRB1;MNS1;CEP89
aggresome (GO:0016235)	3/35	0.851494	0.999992	0	0	0.626419	0.100705	POLD1;URB2;CABIN1
tertiary granule membrane (GO:0070821)	7/73	0.853589	0.999992	0	0	0.708379	0.11214	NRAS;RAP2B;STBD1;SIRPA;ADAM10;ANO6;DYNLL1
H4 histone acetyltransferase complex (GO:1902562)	2/25	0.854817	0.999992	0	0	0.581104	0.0911567	POLE4;POLE3
sodium channel complex (GO:0034706)	2/25	0.854817	0.999992	0	0	0.581104	0.0911567	SCN8A;SCN9A
acetylcholine-gated channel complex (GO:0005892)	1/14	0.858003	0.999992	0	0	0.514151	0.078741	CHRNA9
glial cell projection (GO:0097386)	1/14	0.858003	0.999992	0	0	0.514151	0.078741	SLC4A8
intrinsic component of peroxisomal membrane (GO:0031231)	1/14	0.858003	0.999992	0	0	0.514151	0.078741	FAR2
mRNA cleavage and polyadenylation specificity factor complex (GO:0005847)	1/14	0.858003	0.999992	0	0	0.514151	0.078741	CSTF2
transcription factor TFTC complex (GO:0033276)	1/14	0.858003	0.999992	0	0	0.514151	0.078741	TAF5L
cytoplasmic side of plasma membrane (GO:0009898)	5/55	0.859379	0.999992	0	0	0.668002	0.101233	TRAF5;MYH9;TRAF2;PKP4;EZR
secretory granule membrane (GO:0030667)	30/274	0.868192	0.999992	0	0	0.820023	0.115904	ITGB3;MOSPD2;ITPR2;PTPRJ;ITPR3;IQGAP1;LGALS3;STK10;GLIPR1;NRAS;ADGRE5;ANPEP;STBD1;SIRPA;RAC1;DSP;PCDH7;RHOG;ADAM10;RAB27B;ANO6;LHFPL2;DYNLL1;RHOA;DYNC1LI1;DIAPH1;RAP2B;CD109;CD9;CD44
integral component of mitochondrial membrane (GO:0032592)	6/66	0.874858	0.999992	0	0	0.667874	0.0892906	TOMM40;MPC2;MCUB;SFXN3;MICU1;MCU
integral component of postsynaptic specialization membrane (GO:0099060)	1/15	0.87649	0.999992	0	0	0.477399	0.0629356	CDH2
proton-transporting V-type ATPase complex (GO:0033176)	1/15	0.87649	0.999992	0	0	0.477399	0.0629356	ATP6V0D2
RNA polymerase II, core complex (GO:0005665)	1/15	0.87649	0.999992	0	0	0.477399	0.0629356	POLR2D
Golgi-associated vesicle (GO:0005798)	4/47	0.876745	0.999992	0	0	0.621408	0.0817397	ADAM10;ZDHHC13;RAB27B;RAB8A
intrinsic component of endoplasmic reticulum membrane (GO:0031227)	12/121	0.877757	0.999992	0	0	0.734894	0.0958194	EXT1;ELOVL1;DCSTAMP;ANKLE2;SGPL1;SLC37A2;ARL6IP1;TAP2;ESYT1;HACD2;TRAM2;RTN4
cullin-RING ubiquitin ligase complex (GO:0031461)	16/157	0.88236	0.999992	0	0	0.757247	0.0947738	ANAPC15;UBE2C;CCNF;BUB1B;FBXO48;FBXO45;DCAF4;CKS1B;DCAF15;CUL4A;UBE2S;CKS2;SKP2;ZSWIM4;DTL;ZSWIM5
mitochondrial membrane (GO:0031966)	53/469	0.883053	0.999992	0	0	0.848793	0.105564	MCUB;MRPL39;MRPL37;HK2;LGALS3;MRPL1;AIFM2;GPER1;EFHD1;IKBKE;BOK;ACAD9;TOMM34;MRPS2;ACSL4;VRK2;MRPL52;RAB32;QTRT2;MRPS9;HAX1;NDUFS6;PGAM5;SLC25A10;MICU2;SLC25A5;MICU1;RAF1;AGPAT5;TOMM40;SHMT2;MIEF2;MRPL15;TIMM10;PHB;TYMS;BPHL;MRPL54;HSPD1;UCP2;PMAIP1;BID;RAB11FIP5;MTX2;SQOR;MRPL24;MYO19;DHODH;BCL2;NDUFAF3;MCU;BCL2L1;COX20
SAGA-type complex (GO:0070461)	2/27	0.883233	0.999992	0	0	0.534554	0.0663736	TADA2A;TAF5L
sarcoplasmic reticulum membrane (GO:0033017)	2/28	0.895424	0.999992	0	0	0.513964	0.0567713	JPH2;ITPR2
rough endoplasmic reticulum (GO:0005791)	2/29	0.906421	0.999992	0	0	0.4949	0.0486246	PKM;TMEM97
COPI-coated vesicle membrane (GO:0030663)	1/17	0.906558	0.999992	0	0	0.417676	0.0409742	COPG2
desmosome (GO:0030057)	1/17	0.906558	0.999992	0	0	0.417676	0.0409742	PKP4
polysomal ribosome (GO:0042788)	2/30	0.916328	0.999992	0	0	0.477198	0.041698	LARP1;DHX9
azurophil granule (GO:0042582)	15/155	0.91743	0.999992	0	0	0.714755	0.0615965	VAT1;CAP1;ACTR2;CCT2;ANXA2;TUBB;PRKCD;ANXA11;PA2G4;TUBB4B;PRDX6;CPPED1;HEBP2;DSN1;GLIPR1
RNA polymerase III complex (GO:0005666)	1/18	0.918725	0.999992	0	0	0.393084	0.0333212	POLR3C
basement membrane (GO:0005604)	4/52	0.920277	0.999992	0	0	0.556518	0.0462359	LAMA1;LAMA4;CASK;AGRN
transcription factor TFIID complex (GO:0005669)	2/31	0.925242	0.999992	0	0	0.460716	0.0357976	ERCC2;TCEA1
smooth endoplasmic reticulum (GO:0005790)	1/19	0.929308	0.999992	0	0	0.371225	0.0272164	MYO1D
supramolecular fiber (GO:0099512)	1/19	0.929308	0.999992	0	0	0.371225	0.0272164	ACTG2
vacuolar proton-transporting V-type ATPase complex (GO:0016471)	1/19	0.929308	0.999992	0	0	0.371225	0.0272164	ATP6V0D2
cornified envelope (GO:0001533)	3/43	0.931252	0.999992	0	0	0.500904	0.0356769	DSP;ANXA1;PKP4
spanning component of membrane (GO:0089717)	1/20	0.938513	0.999992	0	0	0.351666	0.0223161	SLC4A4
vacuolar membrane (GO:0005774)	3/45	0.943773	0.999992	0	0	0.476997	0.0276035	VAC14;MAP1LC3A;ATP6V0D2
endocytic vesicle lumen (GO:0071682)	1/21	0.946521	0.999992	0	0	0.334064	0.018361	HSP90AA1
platelet dense granule (GO:0042827)	1/21	0.946521	0.999992	0	0	0.334064	0.018361	RAB27B
autophagosome membrane (GO:0000421)	1/22	0.953485	0.999992	0	0	0.318138	0.0151533	MAP1LC3A
integral component of mitochondrial outer membrane (GO:0031307)	1/22	0.953485	0.999992	0	0	0.318138	0.0151533	TOMM40
Golgi membrane (GO:0000139)	50/472	0.953526	0.999992	0	0	0.788156	0.037507	USP6NL;PITPNB;CLTC;SLC2A1;CLTA;GALNT10;LFNG;AP4M1;HTR7;MMP24;GLIPR2;KIF13A;AP1S2;HRAS;RAB8A;BOK;ST6GAL1;COG4;AP1B1;ZDHHC13;TPST2;RAB30;SLC9A7;SLC9A8;OPTN;ST6GALNAC5;VAC14;HS3ST3A1;NOTCH1;PDGFB;GNAI3;FUT4;UGCG;NRAS;FUT8;PDGFC;ST3GAL4;GCNT4;NCAM1;B4GALNT2;AP1M2;B3GALNT1;HACE1;CAV1;HS3ST5;FIG4;EXT1;MYO1B;COPG2;PI4KB
peroxisome (GO:0005777)	11/128	0.954277	0.999992	0	0	0.627059	0.0293473	LACC1;EHHADH;ECI2;PMVK;MYO5A;TTC1;MIEF2;PEX10;FAR2;CROT;VIM
bounding membrane of organelle (GO:0098588)	85/767	0.955208	0.999992	0	0	0.82772	0.0379311	STEAP3;PITPNB;ARHGAP1;SLC2A1;ANTXR2;GALNT10;LFNG;LGALS3;ADGRE5;GLIPR2;ANPEP;KIF13A;AP1S2;VPS35;RAC1;HRAS;APPL2;AP2M1;RAB8A;BOK;ST6GAL1;COG4;TAP2;VPS37C;AP1B1;RHOG;ZDHHC13;CASK;VPS37B;TICAM1;RHOA;TPST2;DYNC1LI1;DCSTAMP;RAB30;SLC9A7;SLC9A8;CHMP6;ATP6V0D2;OPTN;ST6GALNAC5;CD44;HBEGF;GRIA1;VAC14;CAMK2D;HS3ST3A1;NOTCH1;CAMK2A;PDGFB;GNAI3;ITPR2;ITPR3;IQGAP1;ADRB2;FUT4;CORO1C;UGCG;NRAS;FUT8;IRAK1;PDGFC;S…
autophagosome (GO:0005776)	5/69	0.95554	0.999992	0	0	0.521455	0.0237148	HSPA8;MAP1LC3A;FTH1;PIP4K2A;HTT
organelle inner membrane (GO:0019866)	35/346	0.958738	0.999992	0	0	0.749113	0.0315657	TOMM40;SHMT2;MCUB;MRPL39;MRPL15;MRPL37;TIMM10;PHB;TYMS;MRPL54;HSPD1;LGALS3;MRPL1;UCP2;EFHD1;LBR;BOK;SMAD1;SMAD3;ACAD9;SQOR;MRPS2;MRPL24;DHODH;MRPL52;MRPS9;DPY19L2;NDUFS6;NDUFAF3;SLC25A10;MICU2;MICU1;SLC25A5;MCU;COX20
intrinsic component of mitochondrial outer membrane (GO:0031306)	1/23	0.959543	0.999992	0	0	0.303659	0.0125405	TOMM40
brush border membrane (GO:0031526)	2/37	0.962491	0.999992	0	0	0.381604	0.0145891	GNA13;SLC28A3
endoplasmic reticulum-Golgi intermediate compartment membrane (GO:0033116)	3/49	0.962708	0.999992	0	0	0.435418	0.016548	GRIA1;TAP2;CNIH3
microbody lumen (GO:0031907)	3/49	0.962708	0.999992	0	0	0.435418	0.016548	EHHADH;ECI2;CROT
peroxisomal matrix (GO:0005782)	3/49	0.962708	0.999992	0	0	0.435418	0.016548	EHHADH;ECI2;CROT
Golgi-associated vesicle membrane (GO:0030660)	1/24	0.964813	0.999992	0	0	0.29044	0.010404	ZDHHC13
integral component of endoplasmic reticulum membrane (GO:0030176)	12/142	0.965955	0.999992	0	0	0.615432	0.0213176	EXT1;ELOVL1;DCSTAMP;ANKLE2;SGPL1;SLC37A2;ARL6IP1;TAP2;ESYT1;HACD2;TRAM2;RTN4
coated vesicle (GO:0030135)	6/84	0.969913	0.999992	0	0	0.513216	0.0156781	HIP1;HAX1;CLTC;AP1M2;HSPD1;PICALM
microbody membrane (GO:0031903)	3/52	0.972776	0.999992	0	0	0.408689	0.0112803	TTC1;PEX10;FAR2
peroxisomal membrane (GO:0005778)	3/53	0.975516	0.999992	0	0	0.400492	0.00992781	TTC1;PEX10;FAR2
myofibril (GO:0030016)	1/27	0.976849	0.999992	0	0	0.256883	0.00601698	MYH2
mitochondrial inner membrane (GO:0005743)	31/328	0.981477	0.999992	0	0	0.694264	0.0129802	TOMM40;SHMT2;MCUB;MRPL39;MRPL15;MRPL37;TIMM10;PHB;TYMS;MRPL54;HSPD1;LGALS3;MRPL1;UCP2;EFHD1;BOK;ACAD9;SQOR;MRPS2;MRPL24;DHODH;MRPL52;MRPS9;NDUFS6;NDUFAF3;SLC25A10;MICU2;MICU1;SLC25A5;MCU;COX20
motile cilium (GO:0031514)	4/68	0.982546	0.999992	0	0	0.417003	0.00734255	ANXA1;DAAM1;SORD;MNS1
specific granule membrane (GO:0035579)	6/91	0.983641	0.999992	0	0	0.47076	0.00776477	STK10;RAP2B;MOSPD2;ADAM10;PTPRJ;ANO6
small ribosomal subunit (GO:0015935)	2/45	0.985475	0.999992	0	0	0.310465	0.00454256	MRPS9;RPSA
ciliary membrane (GO:0060170)	1/31	0.986753	0.999992	0	0	0.222581	0.00296815	CASK
voltage-gated calcium channel complex (GO:0005891)	1/31	0.986753	0.999992	0	0	0.222581	0.00296815	CACNB3
lytic vacuole (GO:0000323)	18/219	0.990336	0.999992	0	0	0.595987	0.00578773	HSPA8;ACE;USP5;DTX3L;CLTC;MYO5A;RAB27A;TMEM97;ADRB2;CTSS;BBC3;MFHAS1;RRAGC;PIP4K2A;EPG5;VPS35;OCIAD2;RAB7B
ribosome (GO:0005840)	3/62	0.990787	0.999992	0	0	0.339224	0.0031396	LARP1;DHX9;APEX1
sperm flagellum (GO:0036126)	2/52	0.993795	0.999992	0	0	0.266892	0.00166126	ATP2B4;TTC29
ER to Golgi transport vesicle membrane (GO:0012507)	2/54	0.995147	0.999992	0	0	0.256598	0.00124829	GRIA1;CNIH3
coated vesicle membrane (GO:0030662)	2/55	0.99571	0.999992	0	0	0.251742	0.0010823	GRIA1;CNIH3
cytosolic large ribosomal subunit (GO:0022625)	2/55	0.99571	0.999992	0	0	0.251742	0.0010823	RPL39L;MRPL1
lysosome (GO:0005764)	44/477	0.996105	0.999992	0	0	0.673935	0.00263018	AHNAK;SDC4;CLTC;SDC3;GNAI3;RNF19B;TMEM97;ADRB2;CTSS;BBC3;DPP4;ANPEP;GPC1;AP1S2;ANXA6;PIP4K2A;EPG5;VPS35;AP2M1;AP1M2;SLC36A1;HSPA8;HSP90AA1;ACE;ANXA2;MIOS;USP5;DTX3L;PRKCD;BGN;AP1B1;MYO5A;RAB27A;MFHAS1;RRAGC;COL6A1;GNB4;SDC1;CSPG4;OCIAD2;AGRN;RAB7B;ATP6V0D2;PI4K2A
cytosolic small ribosomal subunit (GO:0022627)	1/40	0.996229	0.999992	0	0	0.171127	0.000646625	RPSA
integral component of organelle membrane (GO:0031301)	16/214	0.996437	0.999992	0	0	0.537471	0.0019183	ELOVL1;ANKLE2;SLC37A2;ARL6IP1;TAP2;ATP2B1;HACD2;TRAM2;RTN4;EXT1;DCSTAMP;SGPL1;FAR2;ESYT1;MICU1;LBR
9+2 motile cilium (GO:0097729)	2/57	0.99665	0.999992	0	0	0.242559	0.000813906	ATP2B4;TTC29
cis-Golgi network (GO:0005801)	2/57	0.99665	0.999992	0	0	0.242559	0.000813906	RAB30;BOK
mitochondrial respiratory chain complex I (GO:0005747)	1/42	0.997147	0.999992	0	0	0.162761	0.000465004	NDUFS6
respiratory chain complex I (GO:0045271)	1/42	0.997147	0.999992	0	0	0.162761	0.000465004	NDUFS6
voltage-gated potassium channel complex (GO:0008076)	3/73	0.997335	0.999992	0	0	0.285736	0.000762571	KCNS3;KCNMA1;KCNN4
large ribosomal subunit (GO:0015934)	2/59	0.997387	0.999992	0	0	0.234022	0.000612356	RPL39L;MRPL1
transport vesicle membrane (GO:0030658)	2/60	0.997693	0.999992	0	0	0.229973	0.000531239	GRIA1;CNIH3
acrosomal vesicle (GO:0001669)	1/48	0.998765	0.999992	0	0	0.141934	0.000175443	KNL1
potassium channel complex (GO:0034705)	3/80	0.998813	0.999992	0	0	0.259655	0.000308314	KCNS3;KCNMA1;KCNN4
Golgi cisterna (GO:0031985)	1/53	0.999384	0.999992	0	0	0.128249	7.89808e-05	RAB30
lytic vacuole membrane (GO:0098852)	18/267	0.99968	0.999992	0	0	0.479755	0.000153552	SLC36A1;HSPA8;ANXA2;MIOS;AHNAK;AP1B1;GNAI3;DPP4;ANPEP;COL6A1;AP1S2;ANXA6;GNB4;VPS35;ATP6V0D2;PI4K2A;AP2M1;AP1M2
azurophil granule membrane (GO:0035577)	1/58	0.999692	0.999992	0	0	0.116966	3.59764e-05	GLIPR1
COPII-coated ER to Golgi transport vesicle (GO:0030134)	2/79	0.999789	0.999992	0	0	0.173037	3.65115e-05	GRIA1;CNIH3
endoplasmic reticulum membrane (GO:0005789)	63/712	0.999824	0.999992	0	0	0.640357	0.000113021	ANKLE2;MCTP1;ARL6IP1;PITPNB;FMN1;FMN2;JPH2;BCAP29;RAC1;LBR;HRAS;BOK;ELOVL1;TAP2;RHOG;ACSL4;VRK2;RHOA;DCSTAMP;MGLL;SLC27A4;GRIA1;PPP1R15A;AGPAT5;NDRG4;NOTCH1;ATL3;ABHD4;B3GLCT;GNAI3;ITPR2;ITPR3;HACD2;RNF5;RTN4;GJC1;GRIN2A;NRAS;SGPL1;EXTL1;HMOX1;APOL2;HSD3B7;SLC37A2;OSBPL6;SRD5A1;RNF26;CAV1;ERLIN1;MBOAT1;DTNBP1;KTN1;DNAJA1;EXT1;NCEH1;CYP2S1;LPCAT2;CDK1;PNPLA3;COPG2;PLP2;ESYT1;CNIH3
lysosomal membrane (GO:0005765)	23/330	0.999857	0.999992	0	0	0.496484	7.08362e-05	SLC36A1;HSPA8;ANXA2;MIOS;AHNAK;CLTC;AP1B1;GNAI3;CLTA;DPP4;GLIPR1;ANPEP;COL6A1;AP1S2;ANXA6;AP2S1;GNB4;VPS35;LRRC8A;ATP6V0D2;PI4K2A;AP2M1;AP1M2
integral component of plasma membrane (GO:0005887)	107/1454	0.999992	0.999992	0	0	0.511032	3.89052e-06	OXTR;CD82;GPR68;GRPR;SLC4A3;CLDN1;SLC4A4;SLC8A1;GPR176;HTR7;CDH2;SCN9A;ADORA1;SIRPA;EPHB1;KIRREL3;SLC38A1;IL4R;SEMA6A;KCNH6;F2R;SCN8A;ORAI1;PI4K2A;EPHA2;SLC22A4;SEMA7A;SDC4;GYPC;NPR3;CHRNA9;LPAR3;SLC1A4;ITPR3;THY1;PHB;ADRB2;TRHDE;RASGRP3;EFNB2;C5;GRIN2A;HRH1;PODXL;PLXNA1;KCNN4;SLC38A4;SLC14A1;TNFSF15;CAV2;ATP8B1;CAV1;HTR1D;TRPV2;BMP2;TNFSF4;SDC1;CSPG4;FLT1;TENM3;ITGB3;HTR2B;SLC2A1;PTPRJ;PTPRK;VSI…

## Sheet: CC 144 vs 0
Term	Overlap	P.value	Adjusted.P.value	Old.P.value	Old.Adjusted.P.value	Odds.Ratio	Combined.Score	Genes
nucleus (GO:0005634)	776/4484	3.68139e-34	1.43206e-31	0	0	1.80884	139.253	MDC1;ALKBH8;PSMD2;ZNF281;RFX2;LDOC1;DDX39A;DDIT3;PSME3;PSME4;ATF7;ATF5;OPTN;ATF3;ATF4;SLBP;SET;CDCA4;SHMT2;CDCA5;SHMT1;FLII;CDCA7;NCAPG;IQGAP1;CYB5R2;FIGNL1;JUN;HACE1;NCAPH2;MAGOHB;FLI1;FAM111B;FAM111A;EIF5;PKIA;TDP1;FAT1;PSMG1;EZH2;ZNF496;LIN54;NCAPG2;ZNF43;CTCF;PQBP1;TUBA1C;CHAF1B;CHAF1A;TUBA1A;IKBKE;DLGAP5;APPL2;DUSP5;SS18;TEX10;ACTL6A;SIRT1;MMP12;INCENP;ZNF236;ZNF518A;HTT;CENPA;UNG;RECQL4;WRN…
focal adhesion (GO:0005925)	130/387	1.16494e-29	1.83237e-27	0	0	3.89371	259.408	MDC1;PRAG1;ARPC5L;TNC;SLC4A2;ACTB;DCAF6;ACTG1;PPP1CC;MPRIP;CDH2;PLAU;CFL1;CAPN2;CAPN1;TNS1;TPM4;ACTN1;AFAP1;ADAM10;CASK;ACTN4;EZR;PFN1;PPIA;VCL;FBLN7;FBLIM1;PXN;IQGAP1;THY1;CORO1C;CNN3;SLC9A3R2;ARHGAP22;CNN2;DPP4;EFNB2;EPB41L2;INPP5E;LPXN;RSU1;VASP;FZD2;CAV2;CAV1;RDX;HMGA1;MSN;L1CAM;CORO2B;FERMT1;EHD3;PPFIBP1;HNRNPK;ARPC2;ITGA11;FAT1;CASS4;CSPG4;BCAR3;ITGB1;NRP1;FLT1;ITGB5;ARPC1B;TGFB1I1;ITGB3;CL…
intracellular membrane-bounded organelle (GO:0043231)	852/5192	1.41314e-29	1.83237e-27	0	0	1.69997	112.928	ITSN2;MDC1;ZFYVE9;ALKBH8;PSMD2;ZNF281;RFX2;LDOC1;DDX39A;DDIT3;PSME3;PSME4;ATF7;FAR2;ATF5;OPTN;ATF3;ATF4;SLBP;SET;CDCA4;SHMT2;CDCA5;SHMT1;FLII;CDCA7;NCAPG;IQGAP1;CYB5R2;FIGNL1;JUN;HACE1;NCAPH2;MAGOHB;FLI1;FAM111B;FAM111A;EIF5;PKIA;TDP1;FAT1;PSMG1;EZH2;ZNF496;LIN54;NCAPG2;ZNF43;CTCF;LRRC2;PQBP1;TUBA1C;CHAF1B;CHAF1A;TUBA1A;IKBKE;DLGAP5;APPL2;DUSP5;SS18;TEX10;ACTL6A;MYOF;LRRC40;SIRT1;MMP12;SLC7A5;INC…
cell-substrate junction (GO:0030055)	130/394	8.46985e-29	8.23693e-27	0	0	3.78894	244.911	MDC1;PRAG1;ARPC5L;TNC;SLC4A2;ACTB;DCAF6;ACTG1;PPP1CC;MPRIP;CDH2;PLAU;CFL1;CAPN2;CAPN1;TNS1;TPM4;ACTN1;AFAP1;ADAM10;CASK;ACTN4;EZR;PFN1;PPIA;VCL;FBLN7;FBLIM1;PXN;IQGAP1;THY1;CORO1C;CNN3;SLC9A3R2;ARHGAP22;CNN2;DPP4;EFNB2;EPB41L2;INPP5E;LPXN;RSU1;VASP;FZD2;CAV2;CAV1;RDX;HMGA1;MSN;L1CAM;CORO2B;FERMT1;EHD3;PPFIBP1;HNRNPK;ARPC2;ITGA11;FAT1;CASS4;CSPG4;BCAR3;ITGB1;NRP1;FLT1;ITGB5;ARPC1B;TGFB1I1;ITGB3;CL…
intracellular non-membrane-bounded organelle (GO:0043232)	267/1158	4.81307e-28	3.74457e-26	0	0	2.36618	148.835	MDC1;JPT1;POP1;RRP1;HNRNPR;SMC3;MKI67;PWP1;ACTB;SMC2;CDC20;RPS6KA6;MYC;HABP4;RCC1;FBXO5;SKP2;IER5;CDK5RAP2;MED1;DDX11;LDOC1;ACSL4;ESCO2;HASPIN;PIMREG;KATNAL1;GRWD1;ZW10;KIF20A;KIF20B;TP53;ATF3;LLGL1;RHNO1;SLBP;MACF1;CDCA2;SET;DHX9;PRKDC;CDCA5;CDCA8;DSN1;DHX33;RACGAP1;SPATA5L1;PDCD11;ERI1;S100A16;EPB41L2;RAD21;LYAR;PLK4;PLK3;PLK1;XRCC1;CDC6;PA2G4;SMARCA4;EHD1;POLA1;TPX2;SMTN;SASS6;INTS4;SPATS2L;IN…
cytoskeleton (GO:0005856)	154/600	4.38804e-21	2.84491e-19	0	0	2.65724	124.559	FHOD3;IFIT5;ACTB;MYLK;ACTG1;BAIAP2L1;MPRIP;CFL2;ARHGDIA;CFL1;ARHGDIB;KNTC1;GTSE1;CDK5RAP2;GAS2L3;TPM4;TPM3;SWAP70;TMOD3;CEP131;TPM1;MYO7B;AFAP1;CASK;ACTN4;EML1;GTF2F2;CLIP1;FRMD6;KATNAL1;MAP7D1;PKP4;UTRN;EZR;LLGL1;VCL;MACF1;GYPC;SHMT2;DHX9;FLII;IQGAP1;HMMR;DDX60;SKA1;RHOBTB1;CORO1C;CNN3;CNN2;CCNB2;NUAK1;NDOR1;EPB41L2;ARSJ;ABL2;MAP4;FAM83D;VASP;DTNA;PLK1;MYO5A;MSN;CORO2B;ANLN;TPX2;SMTN;FER;KIF18A;…
microtubule (GO:0005874)	69/182	1.43596e-19	7.97983e-18	0	0	4.61445	200.208	CEP57;KIF14;KIF11;KIF15;TUBA1C;TUBB6;TUBA1B;TUBA1A;TUBB3;KIF5B;KIF13A;TCP11L1;KIF1B;CDK5RAP2;CCT2;PARP4;TUBB;KIF23;KIF22;TUBG1;EML4;CLIP1;PSRC1;TUBB2A;FAM161A;KATNAL1;KIF2A;KIFC1;MAP1B;MAP1A;BIRC5;KIF2C;KIF20A;ARHGEF2;KIF20B;MAPRE1;MACF1;AKNA;DCTN1;IQGAP1;SKA3;TTL;CAMSAP1;SKA1;AURKB;SKA2;AURKA;HAUS8;DPP9;KIF3C;DISC1;DYNC1H1;PLK1;TBCD;ZNF804A;FHDC1;TUBB4B;TPX2;CENPE;KIF18A;KIF18B;APC;PRC1;KIF4A;CD…
spindle (GO:0005819)	71/192	2.1833e-19	1.06163e-17	0	0	4.43607	190.61	CLTC;BUB1B;KIF11;CDC20;NUP62;NUSAP1;CHAMP1;CEP170;FBXO5;PARP4;CKAP2L;ANXA11;KIF23;KIF22;HASPIN;TUBG1;EML1;KNSTRN;CCSAP;EML4;NCOR1;PSRC1;FAM161A;KATNAL1;ESPL1;KIF2A;INCENP;KIFC1;HECW2;BIRC5;PKP4;KIF2C;KIF20A;MAPRE1;MAD1L1;PHLPP2;DCTN1;CAPG;TTK;SKA3;TTL;SKA1;AURKB;SKA2;AURKA;RACGAP1;SPATA5L1;MAP4;ECT2;FAM83D;SPAG5;CBX1;PLK1;CDC7;CDC6;MZT1;MAD2L2;DIAPH1;TPX2;CENPF;NIN;PRC1;KIF4A;ERCC2;CDK1;TACC3;CAL…
actin cytoskeleton (GO:0015629)	97/316	2.74494e-19	1.18642e-17	0	0	3.3676	143.929	IFIT5;ACTB;MYLK;ACTG1;BAIAP2L1;MPRIP;CDH2;CFL2;CFL1;CAPN2;COTL1;PLS3;KNTC1;GAS2L3;TPM4;TPM3;ACTN1;SWAP70;TPM1;MYO7B;AFAP1;CASK;ACTN4;EZR;LLGL1;MACF1;DHX9;FLII;IQGAP1;CORO1A;CNN3;CORO1C;ARSJ;ABL2;LPXN;GAS2L1;VASP;RDX;MYO5A;CORO2B;ANLN;SMTN;FER;ARPC2;CLIC4;FLT1;WDR1;ARPC1B;FMN2;TRIOBP;LASP1;SH3PXD2A;PSTPIP2;SH3PXD2B;RAC2;CCIN;TOPBP1;NDC1;ACTR3;ACTR2;ANXA1;DBNL;DENND2A;CTTNBP2NL;PALLD;CDC42EP3;RARA;…
microtubule cytoskeleton (GO:0015630)	98/331	2.87536e-18	1.11851e-16	0	0	3.19671	129.116	BUB1B;CDC20;TUBB6;TUBB3;KIF5B;FBXO5;GTSE1;CDK5RAP2;GAS2L3;CEP131;ANXA11;HASPIN;EML1;GTF2F2;EML4;CLIP1;KATNAL1;MAP1B;MAP7D1;MAP1A;KIF20A;KIF20B;MAD1L1;MACF1;AKNA;SHMT2;IQGAP1;HMMR;SKA1;CAMSAP1;CCNB2;NUAK1;RACGAP1;SPATA5L1;DPP9;MAP4;KIF3C;FAM83D;PLK1;CBX1;TBCD;FHDC1;TPX2;FER;KIF18A;KIF18B;TUBGCP3;MAP3K11;CEP57;CLIC4;CLTC;KIF14;KIF11;KIF15;TUBA1C;TUBA1B;TUBA1A;KIF13A;CHAMP1;TCP11L1;KIF1B;SPTAN1;CCT2…
polymeric cytoskeletal fiber (GO:0099513)	77/256	4.724e-15	1.67058e-13	0	0	3.24974	107.196	CEP57;KIF14;KIF11;ACTB;KIF15;ACTG1;TUBA1C;TUBA1B;TUBB6;TUBA1A;TUBB3;PSTPIP2;KIF5B;KIF13A;RAC2;TCP11L1;COTL1;PLS3;KIF1B;CDK5RAP2;DSP;CCT2;GAS2L3;ANXA1;DBNL;TPM4;TPM3;ACTN1;TUBB;TPM1;KIF23;KIF22;TUBG1;EML4;CLIP1;TUBB2A;KATNAL1;KIF2A;KIFC1;PALLD;MAP1B;MAP1A;KIF2C;KIF20A;ARHGEF2;EZR;KIF20B;MAPRE1;DBN1;PLEC;MACF1;AKNA;DCTN1;SLC1A4;IQGAP1;CORO1A;CAMSAP1;PAK1;DPP9;KIF3C;DISC1;GAS2L1;DYNC1H1;TBCD;MYO5A;M…
nuclear lumen (GO:0031981)	160/745	3.7702e-14	1.22217e-12	0	0	2.09338	64.7045	JPT1;POP1;RRP1;HJURP;HNRNPR;NUCKS1;MKI67;PWP1;SMC2;PPP1CC;FBL;RPS6KA6;MYC;HABP4;NUSAP1;NBN;SKP2;IER5;MAGI1;MED1;DDX11;ZFP69B;ARID5A;CASK;LDOC1;VRK1;PIMREG;TRAIP;EBNA1BP2;ILF3;DKC1;FANCD2;GRWD1;MRTO4;GEMIN4;KIF20B;TP53;ATF3;ZCCHC8;SLBP;BLM;INO80E;PRKDC;DHX9;CDCA8;PKMYT1;RPF2;DSN1;DHX33;PDCD11;S100A16;ERI1;PODXL;FIGNL1;UTP20;LYAR;ZNF300;PLK4;PLK3;JUN;CBX5;ZBTB14;XRCC1;HMGA2;NUP153;CDC6;PA2G4;FANCG;…
spindle microtubule (GO:0005876)	31/61	1.21373e-13	3.63185e-12	0	0	7.71927	229.57	CLTC;KIF11;SKA3;TTL;AURKB;SKA1;AURKA;SKA2;HAUS8;KNTC1;PARP4;CEP295;PLK1;HAUS6;HAUS5;TUBG1;HAUS2;CENPE;KIF18A;PSRC1;KIF18B;FAM161A;KIF2A;PRC1;ZW10;KIF4A;CDK1;BIRC5;CALM3;CALM1;CALM2
mitotic spindle (GO:0072686)	45/120	4.65797e-13	1.29425e-11	0	0	4.49744	127.705	PHLPP2;DCTN1;CLTC;CAPG;KIF11;SKA3;SKA1;RACGAP1;HAUS8;NUP62;NUSAP1;CEP170;MAP4;ECT2;FAM83D;SPAG5;CKAP2L;CEP295;CDC7;HAUS6;KIF23;CDC6;HAUS5;KIF22;TUBG1;EML1;KNSTRN;CCSAP;HAUS2;EML4;DIAPH1;TPX2;KIF18A;NIN;KIF18B;NCOR1;FAM161A;ESPL1;KIFC1;HECW2;CDK1;TACC3;PKP4;MAD1L1;MAD2L1
nuclear chromosome (GO:0000228)	36/83	6.10012e-13	1.58197e-11	0	0	5.72854	161.117	TOP2A;BLM;INO80E;MCM7;TRRAP;SUV39H1;SMC2;RUVBL2;EXOSC9;FIGNL1;CHEK1;EP400;RCC1;GINS1;GINS2;PBRM1;JUN;NIFK;GINS3;ACTL6A;GINS4;HMGA2;INO80;SMC1A;TUBG1;RAD51;DMC1;MCM3;ANP32E;BIRC5;MCM4;MCM5;NCAPD2;RGS12;MCM6;MCM2
nucleolus (GO:0005730)	152/733	3.11493e-12	7.57316e-11	0	0	1.9957	52.8757	JPT1;POP1;RRP1;HJURP;HNRNPR;NUCKS1;MKI67;PWP1;SMC2;PPP1CC;FBL;RPS6KA6;MYC;HABP4;NUSAP1;NBN;SKP2;IER5;MAGI1;MED1;DDX11;ZFP69B;ARID5A;CASK;LDOC1;VRK1;PIMREG;TRAIP;EBNA1BP2;ILF3;DKC1;FANCD2;GRWD1;MRTO4;GEMIN4;KIF20B;TP53;ATF3;ZCCHC8;SLBP;BLM;INO80E;PRKDC;DHX9;CDCA8;PKMYT1;RPF2;DSN1;DHX33;PDCD11;S100A16;ERI1;PODXL;UTP20;LYAR;ZNF300;PLK4;PLK3;CBX5;ZBTB14;XRCC1;NUP153;CDC6;PA2G4;FANCG;SMARCA4;POLA1;STK…
chromosome (GO:0005694)	51/160	1.77722e-11	4.06669e-10	0	0	3.50937	86.8689	TOP2A;MDC1;RIF1;RRP1;HMGB2;BRCA1;CTCF;HMGB1;MKI67;SMC3;SMC2;CHAMP1;RCC1;TOPBP1;PBRM1;ESCO2;SMC1A;ETV4;EBNA1BP2;FANCD2;INCENP;DMC1;BIRC5;RHNO1;BLM;CDCA2;CDCA5;NCAPG;RPF2;RAD51AP1;RECQL4;WRN;FIGNL1;RAD21;EXOSC9;EXOSC8;JUN;NIFK;UTP4;HMGA2;RRP1B;MLH1;BYSL;MAD2L2;BOP1;CENPE;RAD51;CENPH;INTS7;NCAPD2;TRIP13
cell-cell junction (GO:0005911)	70/271	2.01417e-10	4.35285e-09	0	0	2.61969	58.4862	CLIC4;BMPR2;WDR1;ITGB3;CTNND1;PTPRK;LIMD1;ACTB;VSIG10;ACTG1;TMEM47;CDH6;BAIAP2L2;BAIAP2L1;CDH2;HMCN1;KIRREL3;MAGI1;ANXA1;ANXA2;ACTN1;TMOD3;MAGI2;CASK;SCRIB;FRMD4A;RHOA;CLDN11;RAP2B;SAPCD2;CDC42EP1;RAPGEF2;PKP4;ITGA5;STEAP1;AJUBA;JCAD;VCL;NOTCH1;CDCA3;COL13A1;AHNAK;PXN;CNN3;GJC1;CNN2;CYTH3;PAK1;CCDC85C;CTNNA1;FLNA;ECT2;PDLIM5;PAK2;PDLIM4;S100A11;PDLIM7;PAK4;MPP4;WTIP;BAIAP2;PPP1CA;AFDN;DNMBP;APC;F…
condensed chromosome (GO:0000793)	25/54	3.74963e-10	7.67687e-09	0	0	6.42387	139.425	RIF1;SUV39H1;HMGB2;NCAPG;CTCF;HMGB1;MKI67;CENPA;AURKB;SMC2;CHEK1;CHAMP1;RCC1;NIFK;SMC1A;TUBG1;SGO1;CENPE;RAD51;FANCD2;INCENP;DMC1;NCAPD2;RGS12;NCAPD3
CMG complex (GO:0071162)	10/10	5.71824e-10	1.1122e-08	0	0	176150	3.74886e+06	GINS1;GINS2;MCM7;GINS3;GINS4;MCM3;MCM4;MCM5;MCM6;MCM2
adherens junction (GO:0005912)	38/132	1.35731e-07	2.51425e-06	0	0	3.01788	47.7205	NOTCH1;BMPR2;CDCA3;CTNND1;LIMD1;ACTB;CNN3;CDH6;CYTH3;BAIAP2L1;CDH2;CCDC85C;CTNNA1;HMCN1;PDLIM5;PDLIM4;S100A11;PDLIM7;PAK4;MAGI1;ANXA1;MPP4;ANXA2;TMOD3;FRMD4A;SCRIB;BAIAP2;WTIP;PLEKHA7;PPP1CA;AFDN;APC;ZYX;CDC42EP1;PKP4;AJUBA;JCAD;VCL
nuclear membrane (GO:0031965)	50/204	4.3129e-07	7.626e-06	0	0	2.4279	35.5845	JPT1;NUP107;RIF1;WDR3;NRM;YEATS4;TMEM97;YBX1;SYNE3;LMNB2;SYNE2;LMNB1;SYNE1;PCM1;XPO1;CREB3L4;NUP62;SPIN1;RCC1;KPNA4;LBR;NDC1;SUN2;ANXA4;NUTF2;SIRT1;SENP1;NUP93;NUP98;GAPDH;KPNB1;NUP205;ITPR3;PRICKLE1;BRIP1;PAK1;FZR1;TMEM201;LMNA;RAP1GAP2;SMAD1;OSBPL6;SMAD3;NUP155;OSBPL3;NUP153;DPY19L2;CDK4;BCL2;NUP35
vesicle (GO:0031982)	53/226	8.67996e-07	1.46805e-05	0	0	2.29138	31.981	ITSN2;RAB3B;RIPOR1;SERPINE2;COL12A1;CLTC;ACTB;LFNG;TUBA1C;BAIAP2L2;KIF5B;CFL1;CLIC1;SPTAN1;EDIL3;APPL2;ANXA1;ANXA2;RIPK2;ANXA4;MYO7B;YWHAZ;RHOA;TUBB2A;PKM;COL6A2;COL6A3;RIN3;TAGLN2;ARHGEF2;WDFY2;EZR;PPIA;GAPDH;VCL;AHNAK;CORO1C;EPS8L2;GBP1;SLC12A2;MYO5A;MSN;TUBB4B;MYO19;MYO1D;MYO1B;MYO1C;GIPC1;CD9;CALM3;CALM1;CALM2;PICALM
actin filament (GO:0005884)	24/72	1.55712e-06	2.52384e-05	0	0	3.72025	49.7496	GAS2L3;ANXA1;DBNL;TPM4;TPM3;ACTN1;TPM1;MYO5A;MYO9B;IQGAP1;CORO1A;ACTB;ACTG1;PAK1;MYO1B;ACTC1;PSTPIP2;PALLD;COTL1;RAC2;PLS3;EZR;GAS2L1;DBN1
alpha DNA polymerase:primase complex (GO:0005658)	5/5	2.4025e-05	0.000373829	0	0	88075	936802	POLA1;PRIM2;POLA2;PRIM1;MCM3
cyclin-dependent protein kinase holoenzyme complex (GO:0000307)	12/30	8.76233e-05	0.00131098	0	0	4.94367	46.1861	CCNA2;CCNB2;CCNB1;CDK6;CCND1;CCNE2;CDK4;CCNF;CDK2;CDK1;CKS2;CKS1B
condensed nuclear chromosome (GO:0000794)	9/20	0.000234743	0.0033479	0	0	6.06198	50.6601	RAD51;NIFK;SUV39H1;CHEK1;DMC1;RCC1;RGS12;SMC1A;TUBG1
cell-cell contact zone (GO:0044291)	15/47	0.00024098	0.0033479	0	0	3.47765	28.9716	DSP;AHNAK;ANK2;SLC8A1;GJC1;AFDN;BAIAP2L2;PAK1;RAP2B;CDH2;PIK3CA;PKP4;VCL;YWHAH;TJP2
mitotic spindle microtubule (GO:1990498)	7/13	0.000302951	0.00406372	0	0	8.63912	69.9937	HAUS8;CEP295;CLTC;HAUS6;HAUS5;TUBG1;HAUS2
condensed chromosome, centromeric region (GO:0000779)	6/10	0.000391178	0.00507227	0	0	11.104	87.1261	SGO1;CENPE;NCAPD2;NCAPD3;CENPA;AURKB
pericentric heterochromatin (GO:0005721)	7/14	0.000543561	0.00682082	0	0	7.40454	55.6627	HELLS;CBX5;UHRF2;ZNF618;INCENP;LRWD1;NCAPD3
serine/threonine protein kinase complex (GO:1902554)	12/37	0.000845115	0.0102734	0	0	3.55803	25.1767	CCNA2;CCNB2;CCNB1;CDK6;CCND1;CCNE2;CDK4;CCNF;CDK2;CDK1;CKS2;CKS1B
SWI/SNF complex (GO:0016514)	8/19	0.000904169	0.0106582	0	0	5.38616	37.7489	RB1;SMARCD1;SS18;SMARCC1;ACTL6A;BRD9;ARID1A;SMARCA4
collagen-containing extracellular matrix (GO:0062023)	65/380	0.00170346	0.0194896	0	0	1.53872	9.80952	COL16A1;SERPINE2;TGFB1I1;COL12A1;TNC;CLEC14A;HAPLN1;LGALS3;LGALS1;CDH2;ANXA6;COL10A1;EMILIN2;HMCN1;EDIL3;POSTN;SCARA3;ANXA1;COL27A1;ANXA2;WNT5B;ANXA4;FIBCD1;ANXA5;BGN;ANXA11;CASK;SERPINB8;ADAM19;GREM1;PKM;COL6A2;COL6A1;S100A6;COL21A1;COL6A3;MXRA5;MATN3;FBN2;LRRC15;SEMA7A;COL13A1;LAMA1;COL11A1;LAMA4;PDGFB;LTBP2;THBS1;COCH;THBS3;GPC1;NCAM1;S100A10;TGFB2;LAMB3;FN1;L1CAM;SOD3;INHBE;HNRNPM;COL5A3;COL7…
pseudopodium (GO:0031143)	5/9	0.00199748	0.0222005	0	0	9.24947	57.4935	ACTN1;CAPN2;F2RL1;MSN;ACTN4
sarcolemma (GO:0042383)	14/52	0.00245647	0.0265435	0	0	2.73123	16.412	ITGB1;POPDC3;AHNAK;CAV2;CAV1;AHNAK2;DTNBP1;ANK2;SLC8A1;FLNC;SYNC;BVES;VCL;PLEC
cortical cytoskeleton (GO:0030863)	15/58	0.00268821	0.0275188	0	0	2.5864	15.3086	DBNL;WDR1;GYPC;RDX;CORO1A;LASP1;CDH2;DLC1;CAPN2;COTL1;EZR;MAPRE1;DBN1;LLGL1;RAPGEF3
filopodium (GO:0030175)	15/58	0.00268821	0.0275188	0	0	2.5864	15.3086	ITGB1;ITGA3;ITGB3;RDX;MSN;SYNE2;MYO1B;ACTC1;TUBB3;PODXL;SPATA13;EZR;UTRN;RAPGEF3;ARF6
cortical actin cytoskeleton (GO:0030864)	12/42	0.00286397	0.0285663	0	0	2.96418	17.3569	LASP1;DBNL;WDR1;CDH2;DLC1;RDX;CAPN2;COTL1;CORO1A;DBN1;LLGL1;RAPGEF3
preribosome, large subunit precursor (GO:0030687)	8/23	0.00378776	0.0368359	0	0	3.94896	22.0193	BOP1;EBNA1BP2;NIP7;MAK16;RRP1;MRTO4;RRP1B;RRP15
extracellular membrane-bounded organelle (GO:0065010)	14/56	0.00511026	0.0473791	0	0	2.47055	13.0359	SLC12A2;SERPINE2;CLTC;COL12A1;TUBB4B;LFNG;PKM;TUBB2A;COL6A2;COL6A3;CD9;EDIL3;SPTAN1;VCL
astral microtubule (GO:0000235)	4/7	0.00523728	0.0473791	0	0	9.86252	51.7975	KIF18A;KIF18B;FAM161A;CCSAP
kinetochore microtubule (GO:0005828)	4/7	0.00523728	0.0473791	0	0	9.86252	51.7975	CENPE;KIF18A;ZW10;KNTC1
cell cortex region (GO:0099738)	5/11	0.00596222	0.0515401	0	0	6.16562	31.5822	ANLN;GPSM2;DCTN1;EPB41L2;ENO1
npBAF complex (GO:0071564)	5/11	0.00596222	0.0515401	0	0	6.16562	31.5822	SMARCD1;SMARCC1;ACTL6A;ARID1A;SMARCA4
extracellular vesicle (GO:1903561)	14/59	0.00832832	0.0704286	0	0	2.30545	11.0387	SLC12A2;SERPINE2;CLTC;COL12A1;TUBB4B;LFNG;PKM;TUBB2A;COL6A2;COL6A3;CD9;EDIL3;SPTAN1;VCL
filopodium membrane (GO:0031527)	5/12	0.00922708	0.0763688	0	0	5.28451	24.7612	ITGA3;ITGB3;UTRN;SYNE2;ARF6
caveola (GO:0005901)	14/60	0.00969964	0.0786075	0	0	2.2552	10.4544	BMPR2;CAVIN1;CAV2;CAV1;CAVIN3;F2R;MYOF;TGFBR2;CORO1C;KIF18A;DLC1;KCNMA1;CD36;BVES
vesicle membrane (GO:0012506)	16/73	0.0110244	0.0875199	0	0	2.08044	9.37789	SLC12A2;RIPOR1;RALA;ANXA4;AHNAK2;HTT;ITPR2;ITPR3;FMN2;BAIAP2L2;GPER1;GIPC1;AP1S2;KIF1B;GBP1;AP1M2
bleb (GO:0032059)	3/5	0.0140566	0.10126	0	0	11.0913	47.3007	PANX1;ANLN;TPM1
deuterosome (GO:0098536)	3/5	0.0140566	0.10126	0	0	11.0913	47.3007	PLK4;CEP152;SASS6
external side of apical plasma membrane (GO:0098591)	3/5	0.0140566	0.10126	0	0	11.0913	47.3007	ABCC4;SLC7A5;SLC38A1
filtration diaphragm (GO:0036056)	3/5	0.0140566	0.10126	0	0	11.0913	47.3007	PODXL;MAGI2;IQGAP1
slit diaphragm (GO:0036057)	3/5	0.0140566	0.10126	0	0	11.0913	47.3007	PODXL;MAGI2;IQGAP1
microvillus (GO:0005902)	13/57	0.01503	0.106303	0	0	2.18863	9.18723	CLIC4;ITGB3;RDX;MYO7B;MSN;MYO1D;SLC7A5;MYO1B;MYO1C;PODXL;EZR;CD44;RAPGEF3
recycling endosome membrane (GO:0055038)	13/58	0.0173166	0.120289	0	0	2.13987	8.67951	GRIA1;FZD7;EHD1;EHD3;RAP2B;EHD4;SLC9A7;RAB35;MICALL1;OPTN;ATP9A;BOK;ARF6
INO80-type complex (GO:0097346)	7/24	0.0187645	0.127637	0	0	3.0472	12.115	INO80E;TRRAP;RUVBL2;ACTL6A;ANP32E;EP400;INO80
nBAF complex (GO:0071565)	5/14	0.0190308	0.127637	0	0	4.10971	16.2814	SMARCD1;SMARCC1;DPF3;ARID1A;SMARCA4
H4/H2A histone acetyltransferase complex (GO:0043189)	6/19	0.0195948	0.129193	0	0	3.41488	13.429	TRRAP;RUVBL2;ACTL6A;EP400;YEATS4;ACTB
apical junction complex (GO:0043296)	19/98	0.0216366	0.140277	0	0	1.78255	6.83318	MAGI2;WNK4;TBCD;FRMD4A;ACTB;RHOA;PLEKHA7;ACTG1;CLDN11;CYTH3;RAP2B;SAPCD2;CCDC85C;APC;RAPGEF2;AMOTL1;ECT2;BVES;TJP2
NuA4 histone acetyltransferase complex (GO:0035267)	6/20	0.0252355	0.158634	0	0	3.17078	11.6669	TRRAP;RUVBL2;ACTL6A;EP400;YEATS4;ACTB
uniplex complex (GO:1990246)	3/6	0.0256347	0.158634	0	0	7.39379	27.0894	MCUB;MICU3;MCU
intercalated disc (GO:0014704)	8/31	0.0256913	0.158634	0	0	2.57423	9.42583	GJC1;DSP;PAK1;CDH2;PIK3CA;ANK2;SLC8A1;YWHAH
axon (GO:0030424)	34/204	0.0271378	0.164947	0	0	1.48405	5.35271	NRP1;ROBO3;DCTN1;DOCK7;HTT;NEXN;IQGAP1;ACTB;SLC8A1;IGF1R;PAK1;TUBB3;GPER1;SCN9A;SACS;KIF1B;MAP4;VSTM5;EPHA5;KIRREL3;TGFB2;SEMA6A;DTNBP1;L1CAM;CCSAP;DNM1;CLDN11;MYO1D;PALLD;MAP1B;SCN8A;MAP1A;RIN3;LLGL1
nuclear inclusion body (GO:0042405)	4/11	0.0333715	0.196689	0	0	4.22584	14.3681	NUP153;NBN;NUP98;RAD18
platelet dense tubular network (GO:0031094)	4/11	0.0333715	0.196689	0	0	4.22584	14.3681	EHD1;F2R;ITPR2;ITPR3
actin-based cell projection (GO:0098858)	16/83	0.0347613	0.199906	0	0	1.76892	5.94224	ITGB1;CLIC4;RDX;MYO7B;MSN;MYO1D;MYO1B;ACTC1;MYO1C;TUBB3;PODXL;SPATA13;EZR;UTRN;CD44;RAPGEF3
early endosome (GO:0005769)	42/266	0.034945	0.199906	0	0	1.39173	4.66782	GRIA1;NRP1;WASHC5;VAC14;DAGLA;LRP1;ZFYVE9;USP10;HTT;TRAK1;CLN6;RNF157;AP4M1;NEURL1B;GPER1;MICALL1;EPHB1;PDLIM4;ATP9A;RAB11FIP5;SNX6;BOK;RUBCN;ANXA1;OSBPL6;CAV1;F2R;MYO5A;EHD1;RAB32;EHD3;MYO1B;EHD4;RAPGEF1;WDFY1;F2RL1;RIN3;WDFY2;NF2;ATP6V0D2;LLGL1;PICALM
recycling endosome (GO:0055037)	25/145	0.0367538	0.207206	0	0	1.5444	5.10196	GRIA1;MCTP1;AKAP5;TUBA1A;GPER1;MICALL1;PDLIM4;ATP9A;RAB11FIP5;BOK;FZD7;MYO5A;TUBG1;EHD1;FCHSD1;EHD3;EHD4;FCHSD2;RAP2B;SLC9A7;RAB15;RAB35;OPTN;RAN;ARF6
tight junction (GO:0070160)	16/85	0.0422196	0.23462	0	0	1.71745	5.43551	MAGI2;WNK4;TBCD;FRMD4A;SIPA1L3;ACTB;CLDN11;CYTH3;AFDN;RAP2B;APC;RAPGEF2;AMOTL1;ECT2;BVES;TJP2
platelet alpha granule membrane (GO:0031092)	5/17	0.0434856	0.238252	0	0	3.08176	9.66231	ITGB3;PCDH7;CD109;CD9;CD36
Swr1 complex (GO:0000812)	4/12	0.0454437	0.245522	0	0	3.6974	11.4297	TRRAP;RUVBL2;ANP32E;EP400
pigment granule (GO:0048770)	6/24	0.0580848	0.30952	0	0	2.4656	7.01674	RAB32;ITGB3;HPS4;MYO5A;RAB27A;RAB27B
podosome (GO:0002102)	4/13	0.0596225	0.310154	0	0	3.28639	9.2667	DBNL;SH3PXD2A;SH3PXD2B;LPXN
dendritic spine membrane (GO:0032591)	3/8	0.0597984	0.310154	0	0	4.43577	12.4946	GRIA1;DAGLA;GPER1
glutamatergic synapse (GO:0098978)	13/69	0.0623958	0.319368	0	0	1.71846	4.76746	CDKL5;ITGB3;ACTN1;ATP2B1;YWHAZ;ACTB;RHOA;ARHGAP22;ABR;SLC4A8;KPNA2;HRAS;DLGAP4
small-subunit processome (GO:0032040)	8/37	0.0664861	0.333898	0	0	2.04094	5.5325	NOP56;FBL;PDCD11;UTP4;PRKDC;WDR3;HEATR1;UTP20
anaphase-promoting complex (GO:0005680)	5/19	0.0669513	0.333898	0	0	2.64121	7.14127	ANAPC15;UBE2C;UBE2S;BUB1B;ANAPC1
Ino80 complex (GO:0031011)	4/14	0.0758593	0.373535	0	0	2.95758	7.62723	INO80E;RUVBL2;ACTL6A;INO80
synaptic membrane (GO:0097060)	6/26	0.0810673	0.388789	0	0	2.21879	5.57466	GRIA1;GRIN2A;DAGLA;ITGA3;GPER1;ADAM10
platelet dense tubular network membrane (GO:0031095)	3/9	0.0819555	0.388789	0	0	3.69626	9.24649	EHD1;ITPR2;ITPR3
TORC2 complex (GO:0031932)	3/9	0.0819555	0.388789	0	0	3.69626	9.24649	PRR5L;TELO2;TTI1
dendrite (GO:0030425)	40/270	0.0865317	0.405552	0	0	1.28933	3.15531	GRIA1;DAGLA;HTT;THY1;AKAP5;TRAK1;SLC8A1;TRAK2;CALB2;RBM3;PAK1;HRH1;HTR7;TUBB3;GPER1;CAPN2;SACS;HOMER3;KIF1B;CCIN;VSTM5;EPHA5;KIRREL3;DBNL;CDKL5;PLK2;MAGI2;HTR1D;ZNF804A;RAB27A;ZWINT;MYO1D;SLC4A8;MAP1B;MAP1A;RIN3;RGS12;CNIH3;DBN1;SHANK1
P-body (GO:0000932)	14/80	0.0901415	0.417441	0	0	1.57002	3.77805	LIMD1;WTIP;PATL1;SYNE1;LSM2;TNRC6C;MEX3B;MEX3A;PAN3;PSMC3;UBAP2;AJUBA;DCPS;APOBEC3B
endocytic vesicle (GO:0030139)	29/189	0.0924939	0.423296	0	0	1.34283	3.19677	GRIA1;CAMK2D;RALA;ITGB5;LRP1;SH3KBP1;CLTC;GOLIM4;CORO1A;DPP4;CD36;SRGAP2;RAB11FIP5;HSP90AA1;WNT5B;CAV1;WNT7B;ANXA11;RAB32;EHD1;EHD3;EHD4;RAB35;RAPGEF2;CD9;RIN3;RAB7B;PICALM;ARF6
plasma membrane raft (GO:0044853)	14/82	0.10545	0.446944	0	0	1.52367	3.42752	BMPR2;CAVIN1;CAV2;CAV1;CAVIN3;F2R;MYOF;TGFBR2;KIF18A;DLC1;KCNMA1;CD36;EZR;BVES
melanosome (GO:0042470)	6/28	0.108404	0.446944	0	0	2.01685	4.48122	RAB32;ITGB3;HPS4;MYO5A;RAB27A;RAB27B
apicolateral plasma membrane (GO:0016327)	2/5	0.111205	0.446944	0	0	4.92712	10.8218	MTCL1;NEDD4
CD95 death-inducing signaling complex (GO:0031265)	2/5	0.111205	0.446944	0	0	4.92712	10.8218	FAF1;FADD
cyclin A2-CDK2 complex (GO:0097124)	2/5	0.111205	0.446944	0	0	4.92712	10.8218	CCNA2;CDK2
early endosome lumen (GO:0031905)	2/5	0.111205	0.446944	0	0	4.92712	10.8218	RAB32;PDLIM4
NatA complex (GO:0031415)	2/5	0.111205	0.446944	0	0	4.92712	10.8218	NAA50;NAA15
PCAF complex (GO:0000125)	2/5	0.111205	0.446944	0	0	4.92712	10.8218	KAT2B;TRRAP
rDNA heterochromatin (GO:0033553)	2/5	0.111205	0.446944	0	0	4.92712	10.8218	SUV39H1;SIRT1
sorting endosome (GO:0097443)	2/5	0.111205	0.446944	0	0	4.92712	10.8218	NRP1;ARHGAP1
spermatoproteasome complex (GO:1990111)	2/5	0.111205	0.446944	0	0	4.92712	10.8218	PSME4;PSMB9
azurophil granule lumen (GO:0035578)	15/90	0.112598	0.446944	0	0	1.48017	3.23259	CAP1;VAT1;ACTR2;CCT2;DYNC1H1;ANXA2;TUBB;PRKCD;GGH;PA2G4;TUBB4B;PRDX6;CPPED1;DSN1;AGA
platelet alpha granule (GO:0031091)	15/90	0.112598	0.446944	0	0	1.48017	3.23259	TGFB2;SERPINE2;ITGB3;ACTN1;PCDH7;PDGFB;FN1;VEGFC;ACTN4;GTPBP2;THBS1;CD109;CD9;CD36;GAS6
secretory granule lumen (GO:0034774)	45/316	0.117984	0.463593	0	0	1.23077	2.63041	ROCK1;PDGFB;HMGB1;THBS1;CNN2;CRACR2A;DSN1;PNP;PSMD2;COTL1;PGM2;AGA;SPTAN1;S100A11;VAT1;CAP1;CCT2;DYNC1H1;ACTR2;TGFB2;HSP90AA1;DBNL;ANXA2;ACTN1;TUBB;PRKCD;FN1;RAB27A;VEGFC;GGH;ACTN4;PA2G4;GTPBP2;TUBB4B;PRDX6;CPPED1;PKM;PSMC3;PTX3;FOLR3;GAS6;DOCK2;PPIA;KPNB1;VCL
lipid droplet (GO:0005811)	13/77	0.123439	0.480176	0	0	1.50297	3.14423	HSD3B7;SET;ANXA2;ABHD4;CAV1;ACSL4;CLDN11;EHD1;IRAK1;ZW10;PNPLA3;PLIN3;GAPDH
bicellular tight junction (GO:0005923)	13/78	0.132865	0.510256	0	0	1.47976	2.98679	MAGI2;WNK4;TBCD;FRMD4A;CLDN11;CYTH3;RAP2B;APC;RAPGEF2;AMOTL1;ECT2;BVES;TJP2
microvillus membrane (GO:0031528)	3/11	0.134678	0.510256	0	0	2.77188	5.55726	SLC7A5;PODXL;ITGB3
intermediate filament (GO:0005882)	9/50	0.135106	0.510256	0	0	1.62361	3.24998	TCHP;DSP;MACF1;CLIP1;GPER1;SLC1A4;VIM;NES;PLEC
box C/D RNP complex (GO:0031428)	2/6	0.15399	0.559832	0	0	3.69513	6.91311	NOP56;FBL
myosin filament (GO:0032982)	2/6	0.15399	0.559832	0	0	3.69513	6.91311	MYH9;MYH10
platelet dense granule membrane (GO:0031088)	2/6	0.15399	0.559832	0	0	3.69513	6.91311	ABCC4;RAB27B
TORC1 complex (GO:0031931)	2/6	0.15399	0.559832	0	0	3.69513	6.91311	TELO2;TTI1
catenin complex (GO:0016342)	6/31	0.156977	0.565409	0	0	1.77453	3.28581	CDH6;CDH4;CDH2;APC;CTNND1;CTNNA1
U2-type catalytic step 1 spliceosome (GO:0071006)	3/12	0.164423	0.586793	0	0	2.46376	4.44786	RBM8A;MAGOHB;RBM22
neuron projection (GO:0043005)	74/556	0.169316	0.598763	0	0	1.1382	2.02143	NRP1;ROBO3;TENM3;TENM4;DOCK7;STMN3;SLC8A1;ACTB;IGF1R;CALB2;RBM3;HTR7;CDH2;TUBB3;GPER1;STMN1;SCN9A;CAPN2;SACS;HOMER3;KIF1B;VSTM5;EPHB1;EPHA5;KIRREL3;SEMA6A;DBNL;MAGI2;ANK2;SSTR1;RHOC;CCSAP;DNM1;CLDN11;PALLD;MAP1B;SCN8A;MAP1A;RAPGEF2;RIN3;LLGL1;DBN1;ATF4;SHANK1;GRIA1;CAMK2D;DCTN1;CHRNA9;HTT;NEXN;IQGAP1;THY1;TRAK1;TRAK2;PAK1;HRH1;NCAM1;MAP4;NCAM2;SLC12A2;TGFB2;PLK2;HTR1D;DTNBP1;MYO5A;RAB27A;L1CAM;ZW…
Cul2-RING ubiquitin ligase complex (GO:0031462)	4/19	0.183642	0.643576	0	0	1.97116	3.34065	ZYG11A;FEM1C;ZSWIM4;ZSWIM5
90S preribosome (GO:0030686)	3/13	0.195863	0.646286	0	0	2.21725	3.61488	UTP4;HEATR1;UTP20
beta-catenin-TCF complex (GO:1990907)	3/13	0.195863	0.646286	0	0	2.21725	3.61488	TLE4;TCF7L1;TCF7
RISC complex (GO:0016442)	3/13	0.195863	0.646286	0	0	2.21725	3.61488	DHX9;XPO5;LIMD1
intermediate filament cytoskeleton (GO:0045111)	13/84	0.197246	0.646286	0	0	1.35425	2.19836	DSP;MACF1;DTNA;USP10;SLC1A4;DDX60;SYNE2;CLIP1;NDOR1;VIM;DISC1;NES;PLEC
integral component of presynaptic membrane (GO:0099056)	2/7	0.199213	0.646286	0	0	2.95594	4.76906	CDH2;ATP2B1
macropinosome (GO:0044354)	2/7	0.199213	0.646286	0	0	2.95594	4.76906	CLIP1;APPL2
pinosome (GO:0044352)	2/7	0.199213	0.646286	0	0	2.95594	4.76906	CLIP1;APPL2
PTW/PP1 phosphatase complex (GO:0072357)	2/7	0.199213	0.646286	0	0	2.95594	4.76906	PPP1CC;PPP1CA
specific granule lumen (GO:0035580)	10/62	0.199368	0.646286	0	0	1.42211	2.29329	CNN2;CRACR2A;GGH;RAB27A;PTX3;FOLR3;DOCK2;SPTAN1;KPNB1;VCL
axonal growth cone (GO:0044295)	3/14	0.228591	0.734891	0	0	2.01557	2.97462	HSP90AA1;L1CAM;MYO9A
nuclear inner membrane (GO:0005637)	5/28	0.2362	0.752529	0	0	1.60687	2.31883	SMAD1;SMAD3;DPY19L2;LBR;SIRT1
cytoplasmic stress granule (GO:0010494)	10/65	0.242812	0.752529	0	0	1.34431	1.90282	DYRK3;LARP1;HNRNPK;ROCK1;MCRIP1;HABP4;IGF2BP1;YBX1;PABPC1L;KPNB1
death-inducing signaling complex (GO:0031264)	2/8	0.245684	0.752529	0	0	2.46314	3.45753	FAF1;FADD
ESC/E(Z) complex (GO:0035098)	2/8	0.245684	0.752529	0	0	2.46314	3.45753	RBBP7;EZH2
extrinsic component of external side of plasma membrane (GO:0031232)	2/8	0.245684	0.752529	0	0	2.46314	3.45753	ANXA1;SERPINE2
protein serine/threonine phosphatase complex (GO:0008287)	2/8	0.245684	0.752529	0	0	2.46314	3.45753	PPP1CC;PPP1CA
dendrite membrane (GO:0032590)	5/29	0.259652	0.78298	0	0	1.53983	2.07633	GRIA1;DAGLA;GPER1;AKAP5;THY1
secretory vesicle (GO:0099503)	5/29	0.259652	0.78298	0	0	1.53983	2.07633	DPYSL3;RAB27A;SYTL5;BICD1;SYT7
vacuolar lumen (GO:0005775)	22/161	0.280112	0.836533	0	0	1.17054	1.48959	VAT1;CAP1;ACTR2;CCT2;DYNC1H1;HSP90AA1;ANXA2;TUBB;PRKCD;BGN;GGH;PA2G4;TUBB4B;PRDX6;CPPED1;DSN1;GPC1;SDC1;GPC2;CSPG4;AGA;AGRN
exocytic vesicle (GO:0070382)	5/30	0.283613	0.836533	0	0	1.47815	1.86268	DPYSL3;RAB27A;SYTL5;SYT7;PICALM
calcium channel complex (GO:0034704)	7/45	0.286287	0.836533	0	0	1.36159	1.70303	CACNA2D1;MCUB;CALM3;MICU3;CALM1;CALM2;MCU
insulin-responsive compartment (GO:0032593)	2/9	0.292464	0.836533	0	0	2.11114	2.59547	RAB15;MYO5A
multivesicular body membrane (GO:0032585)	2/9	0.292464	0.836533	0	0	2.11114	2.59547	RAB27A;RAB27B
transferase complex, transferring phosphorus-containing groups (GO:0061695)	2/9	0.292464	0.836533	0	0	2.11114	2.59547	PRPS1;IGF1R
U4 snRNP (GO:0005687)	2/9	0.292464	0.836533	0	0	2.11114	2.59547	SNRPD1;SNRPB
neuromuscular junction (GO:0031594)	6/38	0.296841	0.840569	0	0	1.3858	1.68313	ITGB1;FCHSD1;FCHSD2;SERPINE2;F2R;SYNC
cell projection membrane (GO:0031253)	13/92	0.300322	0.840569	0	0	1.21656	1.46339	SLC12A2;ITGA3;ITGB3;CASK;SYNE2;SLC7A5;EVC;PODXL;RAB35;CD36;UTRN;ARF6;SLC28A3
cytoplasmic vesicle membrane (GO:0030659)	49/380	0.300358	0.840569	0	0	1.09532	1.31743	ITGB1;STEAP3;ARHGAP1;FMN2;ANTXR2;LGALS3;ADGRE5;ANPEP;GPER1;KIF13A;AP1S2;KIF1B;CD36;APPL2;WNT5B;VPS37C;ZDHHC13;ZDHHC17;RHOA;DYNC1LI1;DCSTAMP;RAB35;ATP6V0D2;CD44;GRIA1;VAC14;CAMK2D;RALA;LRP1;HTT;ITPR2;ITPR3;IQGAP1;ADRB2;RHOBTB1;CORO1C;IRAK1;IRAK2;AP1M2;SLC12A2;WNT7B;CAV1;AHNAK2;EHD1;DIAPH1;EHD3;MYO1B;RAB15;CD9
anchored component of plasma membrane (GO:0046658)	7/46	0.306045	0.850368	0	0	1.3266	1.57073	NTNG1;EEPD1;NOD1;THY1;FOLR3;RGMB;MDGA1
endosome membrane (GO:0010008)	42/325	0.312136	0.861141	0	0	1.09784	1.27823	GRIA1;ITGB1;VAC14;STEAP3;DAGLA;ZFYVE9;CLTC;ARHGAP1;ADRB2;ANTXR2;RHOBTB1;CORO1C;IRAK1;IRAK2;KIF13A;MICALL1;ANXA6;EPHB1;APPL2;ATP9A;SNX6;BOK;ANXA1;OSBPL6;ANXA2;FZD7;CAV1;VPS37C;EHD1;DCSTAMP;EHD3;MYO1B;EHD4;RAP2B;SLC9A7;RAB15;RAB35;RAB7B;ATP6V0D2;LLGL1;OPTN;ARF6
asymmetric synapse (GO:0032279)	18/133	0.320223	0.873862	0	0	1.15722	1.31777	GRIA1;DBNL;MAGI2;DTNBP1;SCRIB;AKAP5;SLC8A1;DNM1;SLC4A8;GRIN2A;CDH2;GPER1;HOMER3;SRGAP2;PDLIM5;SH2D5;DBN1;SHANK1
cullin-RING ubiquitin ligase complex (GO:0031461)	21/157	0.32124	0.873862	0	0	1.14169	1.29647	ZYG11A;ANAPC15;UBE2C;CCNF;BUB1B;FBXO48;FBXO45;DCAF7;DCAF6;CKS1B;DCAF15;CUL4A;UBE2S;CKS2;FEM1C;SKP2;KCTD17;ZSWIM4;DTL;ZSWIM5;ANAPC1
protein phosphatase type 2A complex (GO:0000159)	3/17	0.330812	0.892271	0	0	1.58339	1.75156	PPP2R5E;PPP2R3B;PPP2R3A
ionotropic glutamate receptor complex (GO:0008328)	5/32	0.332595	0.892271	0	0	1.3685	1.50649	GRIA1;GRIN2A;OLFM2;GRIK2;CNIH3
apical dendrite (GO:0097440)	2/10	0.338818	0.896599	0	0	1.84715	1.99915	MYO1D;MAP1B
ISWI-type complex (GO:0031010)	2/10	0.338818	0.896599	0	0	1.84715	1.99915	POLE3;BAZ1A
basolateral plasma membrane (GO:0016323)	20/151	0.34339	0.902559	0	0	1.12867	1.20643	ABCC4;SLC38A1;ANXA2;LRP1;PDGFB;ANK2;SCRIB;NOD1;SLC4A2;ATP2B1;SLC4A4;SLC7A1;MYO1D;SLC7A5;DLG3;SLC6A9;SLC12A6;EZR;SLC29A1;CD44
excitatory synapse (GO:0060076)	4/25	0.347967	0.908452	0	0	1.40749	1.48581	ITGA3;PALLD;AKAP5;SHANK1
heterotrimeric G-protein complex (GO:0005834)	5/33	0.357387	0.926823	0	0	1.31955	1.35774	GNG5;GNAI3;GNB4;GNG12;GNG11
early endosome membrane (GO:0031901)	13/97	0.371133	0.928241	0	0	1.14382	1.13374	GRIA1;VAC14;OSBPL6;DAGLA;ANXA1;ZFYVE9;CAV1;EHD1;EPHB1;LLGL1;ATP9A;SNX6;BOK
endosome lumen (GO:0031904)	4/26	0.376451	0.928241	0	0	1.34344	1.3125	AP4M1;RAB32;AP4S1;PDLIM4
MLL1 complex (GO:0071339)	4/26	0.376451	0.928241	0	0	1.34344	1.3125	KMT2A;RUVBL2;TEX10;RNF2
MLL1/2 complex (GO:0044665)	4/26	0.376451	0.928241	0	0	1.34344	1.3125	KMT2A;RUVBL2;TEX10;RNF2
postsynaptic density (GO:0014069)	18/138	0.380033	0.928241	0	0	1.10868	1.07265	GRIA1;DAGLA;DBNL;MAGI2;DTNBP1;SCRIB;AKAP5;SLC8A1;DNM1;GRIN2A;CDH2;GPER1;HOMER3;SRGAP2;PDLIM5;SH2D5;DBN1;SHANK1
Cul4-RING E3 ubiquitin ligase complex (GO:0080008)	5/34	0.382235	0.928241	0	0	1.27398	1.22521	DCAF15;CUL4A;DTL;DCAF7;DCAF6
Cul4A-RING E3 ubiquitin ligase complex (GO:0031464)	2/11	0.384182	0.928241	0	0	1.64181	1.57062	CUL4A;DTL
dendrite cytoplasm (GO:0032839)	2/11	0.384182	0.928241	0	0	1.64181	1.57062	CDKL5;CCIN
post-mRNA release spliceosomal complex (GO:0071014)	2/11	0.384182	0.928241	0	0	1.64181	1.57062	HNRNPM;MYEF2
preribosome, small subunit precursor (GO:0030688)	2/11	0.384182	0.928241	0	0	1.64181	1.57062	UTP20;BYSL
STAGA complex (GO:0030914)	2/11	0.384182	0.928241	0	0	1.64181	1.57062	TRRAP;TAF5L
U2-type precatalytic spliceosome (GO:0071005)	7/50	0.387027	0.929343	0	0	1.20293	1.14189	SF3B4;PRPF4;SNRPD1;BUD13;MAGOHB;SNRPB;LSM2
platelet alpha granule lumen (GO:0031093)	9/67	0.405706	0.943154	0	0	1.14662	1.03439	TGFB2;ACTN1;PDGFB;FN1;VEGFC;ACTN4;GTPBP2;GAS6;THBS1
Golgi lumen (GO:0005796)	13/100	0.41468	0.943154	0	0	1.10418	0.971957	WNT5B;WNT7B;GOLIM4;PDGFB;BGN;SOD3;MMP11;GPC1;SDC1;GPC2;CSPG4;GAS6;AGRN
phagocytic vesicle (GO:0045335)	13/100	0.41468	0.943154	0	0	1.10418	0.971957	ITGB5;ANXA3;ANXA11;CORO1A;SYT7;RAB32;RAC2;CD36;SRGAP2;RAB7B;ATP6V0D2;APPL2;RAB11FIP5
precatalytic spliceosome (GO:0071011)	7/52	0.427864	0.943154	0	0	1.14933	0.975725	SF3B4;PRPF4;SNRPD1;BUD13;MAGOHB;SNRPB;LSM2
chitosome (GO:0045009)	2/12	0.428134	0.943154	0	0	1.47755	1.25343	RAB32;RAB27A
clathrin vesicle coat (GO:0030125)	2/12	0.428134	0.943154	0	0	1.47755	1.25343	NECAP2;NCALD
early phagosome (GO:0032009)	2/12	0.428134	0.943154	0	0	1.47755	1.25343	APPL2;SYT7
melanosome membrane (GO:0033162)	2/12	0.428134	0.943154	0	0	1.47755	1.25343	RAB32;RAB27A
neuron projection cytoplasm (GO:0120111)	2/12	0.428134	0.943154	0	0	1.47755	1.25343	CDKL5;CCIN
pigment granule membrane (GO:0090741)	2/12	0.428134	0.943154	0	0	1.47755	1.25343	RAB32;RAB27A
AMPA glutamate receptor complex (GO:0032281)	3/20	0.432697	0.943154	0	0	1.30375	1.09217	GRIA1;OLFM2;CNIH3
spanning component of membrane (GO:0089717)	3/20	0.432697	0.943154	0	0	1.30375	1.09217	SLC12A2;BMPR2;SLC4A4
U12-type spliceosomal complex (GO:0005689)	4/28	0.432913	0.943154	0	0	1.23135	1.03091	SF3B4;SNRPD1;YBX1;SNRPB
ficolin-1-rich granule membrane (GO:0101003)	8/61	0.444586	0.943154	0	0	1.11522	0.904007	DSP;LGALS3;DYNC1LI1;DIAPH1;NFASC;SIRPA;NBEAL2;RHOA
specific granule (GO:0042581)	20/160	0.44702	0.943154	0	0	1.05557	0.849896	ANXA3;MOSPD2;ADAM10;ANXA11;GGH;RAB27A;ANO6;CNN2;STK10;BST1;CRACR2A;RAP2B;PLAU;PTX3;CD36;FOLR3;DOCK2;SPTAN1;KPNB1;VCL
platelet dense granule (GO:0042827)	3/21	0.465485	0.943154	0	0	1.23125	0.941505	ABCC4;HPS4;RAB27B
postsynaptic specialization membrane (GO:0099634)	3/21	0.465485	0.943154	0	0	1.23125	0.941505	GRIN2A;DAGLA;KPNA2
chloride channel complex (GO:0034707)	1/5	0.470051	0.943154	0	0	1.84679	1.39417	ANO6
Cul4B-RING E3 ubiquitin ligase complex (GO:0031465)	1/5	0.470051	0.943154	0	0	1.84679	1.39417	DTL
endoplasmic reticulum tubular network membrane (GO:0098826)	1/5	0.470051	0.943154	0	0	1.84679	1.39417	ATL3
flotillin complex (GO:0016600)	1/5	0.470051	0.943154	0	0	1.84679	1.39417	CORO1C
intrinsic component of presynaptic membrane (GO:0098889)	1/5	0.470051	0.943154	0	0	1.84679	1.39417	ATP2B1
meiotic spindle (GO:0072687)	1/5	0.470051	0.943154	0	0	1.84679	1.39417	FBXO5
mitochondrial alpha-ketoglutarate dehydrogenase complex (GO:0005947)	1/5	0.470051	0.943154	0	0	1.84679	1.39417	BCKDK
neurofibrillary tangle (GO:0097418)	1/5	0.470051	0.943154	0	0	1.84679	1.39417	PICALM
PAM complex, Tim23 associated import motor (GO:0001405)	1/5	0.470051	0.943154	0	0	1.84679	1.39417	GRPEL2
phosphatidylinositol 3-kinase complex, class I (GO:0097651)	1/5	0.470051	0.943154	0	0	1.84679	1.39417	PIK3CA
ribose phosphate diphosphokinase complex (GO:0002189)	1/5	0.470051	0.943154	0	0	1.84679	1.39417	PRPS1
Sec61 translocon complex (GO:0005784)	1/5	0.470051	0.943154	0	0	1.84679	1.39417	ARL6IP1
tRNA methyltransferase complex (GO:0043527)	1/5	0.470051	0.943154	0	0	1.84679	1.39417	WDR4
Ada2/Gcn5/Ada3 transcription activator complex (GO:0005671)	2/13	0.470365	0.943154	0	0	1.34315	1.01307	KAT2B;POLE3
spanning component of plasma membrane (GO:0044214)	2/13	0.470365	0.943154	0	0	1.34315	1.01307	BMPR2;SLC4A4
membrane raft (GO:0045121)	20/163	0.481821	0.955941	0	0	1.03325	0.754462	ITGB1;ANXA2;AHNAK;CAVIN1;CAV2;CAV1;THY1;AKAP5;CBL;CLN6;TGFBR2;RAP2B;MYO1C;GPC1;DLC1;CAPN2;CD36;EZR;PAG1;S100A10
U2-type catalytic step 2 spliceosome (GO:0071007)	4/30	0.487868	0.955941	0	0	1.1365	0.815675	AQR;SNRPD1;RBM22;SNRPB
tertiary granule lumen (GO:1904724)	7/55	0.488341	0.955941	0	0	1.07731	0.772155	CNN2;DBNL;GGH;PTX3;FOLR3;PRSS3;SPTAN1
tertiary granule (GO:0070820)	20/164	0.493364	0.955941	0	0	1.02602	0.724889	DSP;DBNL;ADAM10;GGH;NBEAL2;ANO6;RHOA;CNN2;LGALS3;DYNC1LI1;DIAPH1;NRAS;NFASC;RAP2B;PLAU;SIRPA;PTX3;FOLR3;PRSS3;SPTAN1
glial cell projection (GO:0097386)	2/14	0.510661	0.955941	0	0	1.23115	0.827396	ITGB1;SLC4A8
transcription factor TFTC complex (GO:0033276)	2/14	0.510661	0.955941	0	0	1.23115	0.827396	TRRAP;TAF5L
cation channel complex (GO:0034703)	9/73	0.511163	0.955941	0	0	1.03877	0.697082	GRIA1;OLFM2;GRIN2A;MCUB;CALM3;CALM1;CALM2;CNIH3;MCU
Golgi stack (GO:0005795)	4/31	0.51452	0.955941	0	0	1.09434	0.727213	PLK3;RAB30;RAB27B;VRK1
trans-Golgi network membrane (GO:0032588)	12/99	0.522196	0.955941	0	0	1.01882	0.661939	USP6NL;AP4M1;MYO1B;HTR7;CLTC;KIF13A;AP1S2;AP4S1;LLGL1;AP1M2;ATP9A;BOK
endoplasmic reticulum lumen (GO:0005788)	34/285	0.526641	0.955941	0	0	1.00047	0.641535	COL16A1;COL13A1;COL11A1;COL12A1;PDGFB;TNC;PRSS23;THBS1;CLN6;FOXRED2;LGALS1;EVA1A;CDH2;ARSJ;PDGFC;ARSI;COL10A1;COL27A1;WNT5B;ERAP2;WNT7B;ERAP1;FN1;ADAM10;COL5A3;COL6A2;COL7A1;COL6A1;COL21A1;FAM20C;COL6A3;GAS6;CES2;MATN3
endoplasmic reticulum tubular network (GO:0071782)	3/23	0.528328	0.955941	0	0	1.108	0.706944	ATL3;ASPH;KPNB1
ficolin-1-rich granule (GO:0101002)	22/184	0.528906	0.955941	0	0	1.00303	0.638874	DSP;ACTR2;HSP90AA1;DBNL;NBEAL2;HMGB1;RHOA;LGALS3;DYNC1LI1;DIAPH1;NFASC;PNP;PKM;PSMC3;PSMD2;COTL1;SIRPA;PGM2;CAPN1;PPIA;KPNB1;VCL
organelle outer membrane (GO:0031968)	17/142	0.531922	0.955941	0	0	1.00449	0.634095	AGPAT5;TOMM34;ACSL4;ITPR3;FOXO3;SYNE3;MYO19;HK2;RAB32;QTRT2;MSTO1;BCL2;PMAIP1;KRAS;BAK1;RAB11FIP5;BOK
cortical endoplasmic reticulum (GO:0032541)	1/6	0.533263	0.955941	0	0	1.47735	0.92887	ASPH
cortical granule (GO:0060473)	1/6	0.533263	0.955941	0	0	1.47735	0.92887	MYH9
membrane attack complex (GO:0005579)	1/6	0.533263	0.955941	0	0	1.47735	0.92887	C5
nuclear envelope lumen (GO:0005641)	1/6	0.533263	0.955941	0	0	1.47735	0.92887	TUBB
nuclear stress granule (GO:0097165)	1/6	0.533263	0.955941	0	0	1.47735	0.92887	DHX9
phosphatidylinositol 3-kinase complex, class III (GO:0035032)	1/6	0.533263	0.955941	0	0	1.47735	0.92887	VAC14
postsynaptic recycling endosome (GO:0098837)	1/6	0.533263	0.955941	0	0	1.47735	0.92887	AKAP5
shelterin complex (GO:0070187)	1/6	0.533263	0.955941	0	0	1.47735	0.92887	ACD
symmetric synapse (GO:0032280)	1/6	0.533263	0.955941	0	0	1.47735	0.92887	SLC4A8
zonula adherens (GO:0005915)	1/6	0.533263	0.955941	0	0	1.47735	0.92887	PLEKHA7
spliceosomal tri-snRNP complex (GO:0097526)	4/32	0.54051	0.957466	0	0	1.0552	0.649203	PRPF4;SNRPD1;LSM2;SNRPB
U4/U6 x U5 tri-snRNP complex (GO:0046540)	4/32	0.54051	0.957466	0	0	1.0552	0.649203	PRPF4;SNRPD1;LSM2;SNRPB
mitochondrial outer membrane (GO:0005741)	15/126	0.543992	0.957466	0	0	0.998061	0.607641	AGPAT5;TOMM34;ACSL4;FOXO3;MYO19;HK2;RAB32;QTRT2;MSTO1;BCL2;PMAIP1;KRAS;BAK1;RAB11FIP5;BOK
SCF ubiquitin ligase complex (GO:0019005)	7/58	0.546791	0.957466	0	0	1.01377	0.612002	CUL4A;CCNF;CKS2;FBXO48;FBXO45;SKP2;CKS1B
clathrin coat (GO:0030118)	2/15	0.548882	0.957466	0	0	1.13638	0.681685	NECAP2;CLTC
keratin filament (GO:0045095)	2/15	0.548882	0.957466	0	0	1.13638	0.681685	TCHP;GPER1
trans-Golgi network (GO:0005802)	28/239	0.570153	0.970749	0	0	0.979862	0.550536	USP6NL;CLTC;BICD1;FUT4;AP4M1;CNST;HTR7;GPER1;KIF13A;MICALL1;AP1S2;MYO18A;RGS20;AP4S1;CHAC1;AP1M2;ATP9A;BOK;POSTN;ATP8B1;RAB32;BACE2;RAB30;MYO1B;SLC9A7;RAB7B;LLGL1;OPTN
nuclear outer membrane (GO:0005640)	2/16	0.58495	0.970749	0	0	1.05515	0.565804	ITPR3;SYNE3
sodium channel complex (GO:0034706)	3/25	0.586822	0.970749	0	0	1.00716	0.536848	SCN8A;SCN9A;GRIK2
AP-2 adaptor complex (GO:0030122)	1/7	0.588938	0.970749	0	0	1.23105	0.651763	SGIP1
cis-Golgi network membrane (GO:0033106)	1/7	0.588938	0.970749	0	0	1.23105	0.651763	BOK
clathrin coat of endocytic vesicle (GO:0030128)	1/7	0.588938	0.970749	0	0	1.23105	0.651763	SGIP1
cytolytic granule (GO:0044194)	1/7	0.588938	0.970749	0	0	1.23105	0.651763	RNF19B
G protein-coupled receptor dimeric complex (GO:0038037)	1/7	0.588938	0.970749	0	0	1.23105	0.651763	GABBR2
hemidesmosome (GO:0030056)	1/7	0.588938	0.970749	0	0	1.23105	0.651763	PLEC
integral component of postsynaptic membrane (GO:0099055)	1/7	0.588938	0.970749	0	0	1.23105	0.651763	CDH2
protein kinase complex (GO:1902911)	1/7	0.588938	0.970749	0	0	1.23105	0.651763	IGF1R
U6 snRNP (GO:0005688)	1/7	0.588938	0.970749	0	0	1.23105	0.651763	LSM2
U7 snRNP (GO:0005683)	1/7	0.588938	0.970749	0	0	1.23105	0.651763	SNRPB
aggresome (GO:0016235)	4/35	0.613878	0.99256	0	0	0.95292	0.464987	ZBTB14;POLD1;EDEM1;ZDHHC17
ficolin-1-rich granule lumen (GO:1904813)	14/123	0.615531	0.99256	0	0	0.948324	0.460193	ACTR2;HSP90AA1;DBNL;HMGB1;PNP;PKM;PSMC3;PSMD2;COTL1;PGM2;CAPN1;PPIA;KPNB1;VCL
intrinsic component of synaptic vesicle membrane (GO:0098563)	2/17	0.618835	0.99256	0	0	0.984753	0.472599	RAB3B;ATP2B1
U5 snRNP (GO:0005682)	2/17	0.618835	0.99256	0	0	0.984753	0.472599	SNRPD1;SNRPB
voltage-gated sodium channel complex (GO:0001518)	2/17	0.618835	0.99256	0	0	0.984753	0.472599	SCN8A;SCN9A
cytoplasmic vesicle lumen (GO:0060205)	13/115	0.624578	0.99256	0	0	0.940999	0.442908	HSP90AA1;DBNL;ROCK1;HMGB1;PNP;PKM;PSMC3;PSMD2;COTL1;PGM2;PPIA;VCL;S100A11
U2-type spliceosomal complex (GO:0005684)	10/89	0.628489	0.99256	0	0	0.93463	0.434076	SF3B4;PRPF4;AQR;RBM8A;SNRPD1;BUD13;MAGOHB;RBM22;SNRPB;LSM2
sarcoplasmic reticulum (GO:0016529)	5/45	0.635596	0.99256	0	0	0.923057	0.418321	JPH2;ITPR2;ITPR3;THBS1;SYNE2
extrinsic component of endosome membrane (GO:0031313)	1/8	0.637974	0.99256	0	0	1.05513	0.474236	ANXA1
integral component of synaptic membrane (GO:0099699)	1/8	0.637974	0.99256	0	0	1.05513	0.474236	ATP2B1
neuron to neuron synapse (GO:0098984)	1/8	0.637974	0.99256	0	0	1.05513	0.474236	SLC4A8
NMDA selective glutamate receptor complex (GO:0017146)	1/8	0.637974	0.99256	0	0	1.05513	0.474236	GRIN2A
RISC-loading complex (GO:0070578)	1/8	0.637974	0.99256	0	0	1.05513	0.474236	DHX9
serine C-palmitoyltransferase complex (GO:0017059)	1/8	0.637974	0.99256	0	0	1.05513	0.474236	SPTLC2
SAGA-type complex (GO:0070461)	3/27	0.640443	0.99256	0	0	0.923121	0.411338	KAT2B;TRRAP;TAF5L
GABA-ergic synapse (GO:0098982)	2/18	0.650544	0.999993	0	0	0.923154	0.396906	ATP2B1;MDGA1
U1 snRNP (GO:0005685)	2/18	0.650544	0.999993	0	0	0.923154	0.396906	SNRPD1;SNRPB
cytoplasmic dynein complex (GO:0005868)	2/19	0.680115	0.999993	0	0	0.868801	0.334917	DYNC1H1;DYNC1LI1
clathrin coat of trans-Golgi network vesicle (GO:0030130)	1/9	0.681163	0.999993	0	0	0.923186	0.354461	NCALD
junctional sarcoplasmic reticulum membrane (GO:0014701)	1/9	0.681163	0.999993	0	0	0.923186	0.354461	JPH2
intracellular organelle lumen (GO:0070013)	97/848	0.688346	0.999993	0	0	0.951999	0.355537	COL16A1;GLDC;COL12A1;GOLIM4;NUDT1;TNC;ALDH1L2;LGALS1;PNP;EVA1A;CDH2;PSMD2;COTL1;CAPN1;PRSS3;HADH;COL27A1;WNT5B;GPT2;ADAM10;MTHFD2;ETHE1;PPIA;KPNB1;CES2;VCL;COL13A1;SHMT2;PDGFB;FOXO3;CNN2;CCNB1;ARSJ;PDGFC;THEM4;ARSI;AP4S1;PCK2;IDH2;FN1;GGH;COQ3;COL5A3;CDK1;SDC1;PYROXD2;CSPG4;ARHGAP11B;HMGB1;TFB1M;PRSS23;SYNE2;AP4M1;PGM2;COL10A1;ME2;SPTAN1;ACTR2;HSP90AA1;DBNL;BGN;DARS2;MMP11;PKM;COL6A2;COL6A1;COL21…
rough endoplasmic reticulum (GO:0005791)	3/29	0.688968	0.999993	0	0	0.852015	0.317428	EPHA5;PKM;TMEM97
intrinsic component of mitochondrial inner membrane (GO:0031304)	4/39	0.699548	0.999993	0	0	0.843823	0.301516	MPC2;MCUB;SFXN3;MCU
Golgi membrane (GO:0000139)	53/472	0.702557	0.999993	0	0	0.93274	0.329284	USP6NL;PITPNB;CLTC;GOLIM4;XYLT1;LFNG;AP4M1;NDST1;HTR7;GNPTAB;MAN1A2;B3GALT2;KIF13A;AP1S2;HRAS;BOK;ST6GAL1;ZDHHC13;ZDHHC17;TPST2;RAB30;SLC9A7;SLC9A8;OPTN;LLGL1;VAC14;HS3ST3A1;NOTCH1;PDGFB;GNAI3;FUT4;CYTH3;UGCG;NRAS;FUT8;MGAT5;PDGFC;GCNT4;AP4S1;NCAM1;B4GALNT2;ST3GAL2;AP1M2;ATP9A;GALNT7;B3GALNT1;HACE1;CAV1;C1GALT1;HS3ST5;MYO1B;COPG2;KRAS
anchored component of external side of plasma membrane (GO:0031362)	2/20	0.707606	0.999993	0	0	0.820488	0.28378	THY1;FOLR3
postsynaptic density membrane (GO:0098839)	2/20	0.707606	0.999993	0	0	0.820488	0.28378	GRIN2A;DAGLA
U2 snRNP (GO:0005686)	2/20	0.707606	0.999993	0	0	0.820488	0.28378	SNRPD1;SNRPB
clathrin coat of coated pit (GO:0030132)	1/10	0.719201	0.999993	0	0	0.820563	0.270469	SGIP1
multimeric ribonuclease P complex (GO:0030681)	1/10	0.719201	0.999993	0	0	0.820563	0.270469	POP1
transcription factor TFIIH core complex (GO:0000439)	1/10	0.719201	0.999993	0	0	0.820563	0.270469	ERCC2
connexin complex (GO:0005922)	2/21	0.733092	0.999993	0	0	0.77726	0.241326	GJC1;GJD2
non-motile cilium (GO:0097730)	3/32	0.752247	0.999993	0	0	0.763745	0.217431	PCM1;HYLS1;CEP89
CD40 receptor complex (GO:0035631)	1/11	0.752703	0.999993	0	0	0.738465	0.209787	TRAF2
intracellular vesicle (GO:0097708)	1/11	0.752703	0.999993	0	0	0.738465	0.209787	ITSN2
microfibril (GO:0001527)	1/11	0.752703	0.999993	0	0	0.738465	0.209787	FBN2
MLL3/4 complex (GO:0044666)	1/11	0.752703	0.999993	0	0	0.738465	0.209787	PAXIP1
primary lysosome (GO:0005766)	1/11	0.752703	0.999993	0	0	0.738465	0.209787	ANXA11
SAGA complex (GO:0000124)	1/11	0.752703	0.999993	0	0	0.738465	0.209787	TRRAP
azurophil granule (GO:0042582)	16/155	0.766776	0.999993	0	0	0.849146	0.2255	VAT1;CAP1;ACTR2;CCT2;DYNC1H1;ANXA2;TUBB;PRKCD;ANXA11;GGH;PA2G4;TUBB4B;PRDX6;CPPED1;DSN1;AGA
secretory granule membrane (GO:0030667)	29/274	0.780723	0.999993	0	0	0.872683	0.216019	ITGB3;MOSPD2;ITPR2;ITPR3;IQGAP1;LGALS3;STK10;NRAS;ADGRE5;PLAU;ANPEP;SIRPA;CD36;DSP;ABCC4;PCDH7;ADAM10;NBEAL2;RAB27B;ANO6;RHOA;DYNC1LI1;BST1;DIAPH1;NFASC;RAP2B;CD109;CD9;CD44
integral component of nuclear inner membrane (GO:0005639)	1/12	0.782209	0.999993	0	0	0.671293	0.164892	LBR
intrinsic component of nuclear inner membrane (GO:0031229)	1/12	0.782209	0.999993	0	0	0.671293	0.164892	LBR
transcription factor TFIIH holo complex (GO:0005675)	1/12	0.782209	0.999993	0	0	0.671293	0.164892	ERCC2
tertiary granule membrane (GO:0070821)	7/73	0.782652	0.999993	0	0	0.782699	0.191813	NRAS;RAP2B;PLAU;SIRPA;ADAM10;ANO6;NBEAL2
endocytic vesicle membrane (GO:0030666)	16/158	0.792125	0.999993	0	0	0.831063	0.193668	GRIA1;CAMK2D;FZD2;WNT5B;LRP1;ANXA3;CAV1;WNT7B;CLTC;ADRB2;RAB35;RAC2;CD9;CD36;IL7R;ATP6V0D2
gap junction (GO:0005921)	2/24	0.79843	0.999993	0	0	0.671156	0.151083	GJC1;GJD2
Golgi-associated vesicle membrane (GO:0030660)	2/24	0.79843	0.999993	0	0	0.671156	0.151083	ZDHHC13;ZDHHC17
intrinsic component of external side of plasma membrane (GO:0031233)	2/24	0.79843	0.999993	0	0	0.671156	0.151083	THY1;FOLR3
cytoplasmic side of plasma membrane (GO:0009898)	5/55	0.800779	0.999993	0	0	0.738025	0.163968	MYH9;TRAF2;PKP4;AKAP5;EZR
phagocytic vesicle membrane (GO:0030670)	4/45	0.80085	0.999993	0	0	0.720091	0.159919	ANXA3;RAC2;ATP6V0D2;APPL2
ion channel complex (GO:0034702)	3/35	0.804737	0.999993	0	0	0.692026	0.150335	CHRNA9;LRRC8C;ANO6
clathrin adaptor complex (GO:0030131)	1/13	0.808196	0.999993	0	0	0.615317	0.131032	SGIP1
COPI vesicle coat (GO:0030126)	1/13	0.808196	0.999993	0	0	0.615317	0.131032	COPG2
integral component of peroxisomal membrane (GO:0005779)	1/13	0.808196	0.999993	0	0	0.615317	0.131032	FAR2
integral component of synaptic vesicle membrane (GO:0030285)	1/13	0.808196	0.999993	0	0	0.615317	0.131032	ATP2B1
RNA polymerase I complex (GO:0005736)	1/13	0.808196	0.999993	0	0	0.615317	0.131032	POLR1E
bounding membrane of organelle (GO:0098588)	84/767	0.816638	0.999993	0	0	0.905003	0.183317	ITGB1;STEAP3;PITPNB;ARHGAP1;GOLIM4;XYLT1;ANTXR2;LFNG;NDST1;LGALS3;GNPTAB;ADGRE5;MAN1A2;B3GALT2;ANPEP;KIF13A;AP1S2;CD36;HRAS;APPL2;BOK;ST6GAL1;WNT5B;VPS37C;ZDHHC13;CASK;ZDHHC17;RHOA;TPST2;DYNC1LI1;DCSTAMP;RAB30;EVC;SLC9A7;SLC9A8;RAB35;ATP6V0D2;OPTN;CD44;GRIA1;VAC14;CAMK2D;HS3ST3A1;NOTCH1;LRP1;PDGFB;GNAI3;ITPR2;ITPR3;IQGAP1;ADRB2;RHOBTB1;FUT4;CORO1C;CYTH3;UGCG;NRAS;FUT8;IRAK1;IRAK2;MGAT5;PDGFC;GCNT…
endolysosome (GO:0036019)	2/25	0.81683	0.999993	0	0	0.641938	0.129879	CLTC;PRKCD
Golgi cis cisterna (GO:0000137)	2/25	0.81683	0.999993	0	0	0.641938	0.129879	XYLT1;LLGL1
H4 histone acetyltransferase complex (GO:1902562)	2/25	0.81683	0.999993	0	0	0.641938	0.129879	KAT2B;POLE3
Golgi-associated vesicle (GO:0005798)	4/47	0.827769	0.999993	0	0	0.68652	0.129767	ADAM10;ZDHHC13;RAB27B;ZDHHC17
multivesicular body (GO:0005771)	4/47	0.827769	0.999993	0	0	0.68652	0.129767	STEAP3;RAB27A;CHMP3;RAB27B
acetylcholine-gated channel complex (GO:0005892)	1/14	0.831083	0.999993	0	0	0.567953	0.105086	CHRNA9
intrinsic component of peroxisomal membrane (GO:0031231)	1/14	0.831083	0.999993	0	0	0.567953	0.105086	FAR2
mRNA cleavage and polyadenylation specificity factor complex (GO:0005847)	1/14	0.831083	0.999993	0	0	0.567953	0.105086	CSTF2
TIM23 mitochondrial import inner membrane translocase complex (GO:0005744)	1/14	0.831083	0.999993	0	0	0.567953	0.105086	GRPEL2
late endosome membrane (GO:0031902)	6/68	0.836079	0.999993	0	0	0.71403	0.127834	VAC14;ANXA2;ANXA6;RAB27A;RAB27B;RAB7B
clathrin-coated endocytic vesicle membrane (GO:0030669)	6/69	0.846138	0.999993	0	0	0.702656	0.117394	FZD2;CLTC;RAB35;CD9;ADRB2;IL7R
integral component of postsynaptic specialization membrane (GO:0099060)	1/15	0.851241	0.999993	0	0	0.527355	0.084936	CDH2
PRC1 complex (GO:0035102)	1/15	0.851241	0.999993	0	0	0.527355	0.084936	RNF2
prespliceosome (GO:0071010)	1/15	0.851241	0.999993	0	0	0.527355	0.084936	SNRPB
proton-transporting V-type ATPase complex (GO:0033176)	1/15	0.851241	0.999993	0	0	0.527355	0.084936	ATP6V0D2
trans-Golgi network transport vesicle (GO:0030140)	1/15	0.851241	0.999993	0	0	0.527355	0.084936	RAB27B
U2-type prespliceosome (GO:0071004)	1/15	0.851241	0.999993	0	0	0.527355	0.084936	SNRPB
clathrin-coated vesicle (GO:0030136)	7/80	0.855206	0.999993	0	0	0.707363	0.11064	HIP1;SGIP1;CLTC;RAB35;RAB27B;AP1M2;PICALM
sarcoplasmic reticulum membrane (GO:0033017)	2/28	0.863313	0.999993	0	0	0.567772	0.0834501	JPH2;ITPR2
specific granule membrane (GO:0035579)	8/91	0.863871	0.999993	0	0	0.710909	0.104029	STK10;BST1;RAP2B;PLAU;MOSPD2;ADAM10;ANO6;CD36
dense core granule (GO:0031045)	1/16	0.868993	0.999993	0	0	0.49217	0.0691104	SLC6A9
integral component of mitochondrial inner membrane (GO:0031305)	4/51	0.872559	0.999993	0	0	0.62795	0.0856053	MPC2;MCUB;SFXN3;MCU
spliceosomal snRNP complex (GO:0097525)	4/51	0.872559	0.999993	0	0	0.62795	0.0856053	PRPF4;SNRPD1;SNRPB;LSM2
late endosome (GO:0005770)	18/189	0.874234	0.999993	0	0	0.775754	0.104267	RUBCN;VAC14;STEAP3;ANXA2;F2R;MAGI2;MYO5A;RAB27A;HTT;RAB27B;RNF128;MICALL1;ANXA6;CHMP3;RAPGEF2;OSBPL1A;RAB7B;ANKRD13A
cilium (GO:0005929)	23/237	0.879516	0.999993	0	0	0.791787	0.101652	ANXA1;MOK;SORD;CASK;FHDC1;CBL;CCSAP;WDR35;GLI3;TTLL7;PCM1;TTLL5;TTLL4;EVC;FAM161A;RP2;RAB15;INPP5E;HYLS1;CEP41;KIF3C;MNS1;CEP89
basement membrane (GO:0005604)	4/52	0.882048	0.999993	0	0	0.614833	0.0771667	LAMA1;LAMA4;CASK;AGRN
COPI-coated vesicle membrane (GO:0030663)	1/17	0.884628	0.999993	0	0	0.461383	0.05656	COPG2
desmosome (GO:0030057)	1/17	0.884628	0.999993	0	0	0.461383	0.05656	PKP4
endolysosome membrane (GO:0036020)	1/17	0.884628	0.999993	0	0	0.461383	0.05656	CLTC
polysomal ribosome (GO:0042788)	2/30	0.888007	0.999993	0	0	0.527157	0.0626135	LARP1;DHX9
clathrin-coated endocytic vesicle (GO:0045334)	7/85	0.893914	0.999993	0	0	0.661831	0.0742218	FZD2;CLTC;RAB35;CD9;ADRB2;IL7R;PICALM
RNA polymerase III complex (GO:0005666)	1/18	0.898398	0.999993	0	0	0.434218	0.0465232	POLR3C
ciliary membrane (GO:0060170)	2/31	0.898738	0.999993	0	0	0.50895	0.0543371	EVC;CASK
transcription factor TFIID complex (GO:0005669)	2/31	0.898738	0.999993	0	0	0.50895	0.0543371	ERCC2;TCEA1
lysosomal lumen (GO:0043202)	7/86	0.900505	0.999993	0	0	0.653416	0.0684777	HSP90AA1;GPC1;BGN;GPC2;SDC1;CSPG4;AGRN
cornified envelope (GO:0001533)	3/43	0.900834	0.999993	0	0	0.553369	0.0577906	DSP;ANXA1;PKP4
integral component of mitochondrial membrane (GO:0032592)	5/66	0.907515	0.999993	0	0	0.60456	0.0586699	MPC2;MCUB;SFXN3;BAK1;MCU
smooth endoplasmic reticulum (GO:0005790)	1/19	0.910525	0.999993	0	0	0.410072	0.0384378	MYO1D
supramolecular fiber (GO:0099512)	1/19	0.910525	0.999993	0	0	0.410072	0.0384378	FBN2
vacuolar proton-transporting V-type ATPase complex (GO:0016471)	1/19	0.910525	0.999993	0	0	0.410072	0.0384378	ATP6V0D2
cis-Golgi network (GO:0005801)	4/57	0.920793	0.999993	0	0	0.556671	0.0459365	RAB30;GOLIM4;HOOK3;BOK
intrinsic component of endoplasmic reticulum membrane (GO:0031227)	10/121	0.923412	0.999993	0	0	0.663973	0.0529054	DCSTAMP;ANKLE2;SGPL1;SLC37A2;ARL6IP1;EDEM1;ELOVL6;ESYT1;TRAM1L1;TRAM2
clathrin-coated vesicle membrane (GO:0030665)	7/90	0.923489	0.999993	0	0	0.621784	0.0494919	NECAP2;FZD2;CLTC;RAB35;CD9;ADRB2;IL7R
endocytic vesicle lumen (GO:0071682)	1/21	0.93061	0.999993	0	0	0.369023	0.0265383	HSP90AA1
mitochondrial matrix (GO:0005759)	33/348	0.937121	0.999993	0	0	0.77057	0.0500431	ARHGAP11B;GLDC;SHMT2;NUDT1;MRPL37;TFB1M;TYMS;FOXO3;ALDH1L2;MRM2;PRIMPOL;CCNB1;ALDH1B1;OXCT1;GRPEL2;METTL4;THEM4;ME2;HADH;PCK2;AADAT;GPT2;IDH2;DARS2;WARS2;PDP1;BCKDK;COQ3;MTHFD2;ETHE1;CDK1;PYROXD2;ABCE1
integral component of mitochondrial outer membrane (GO:0031307)	1/22	0.938893	0.999993	0	0	0.35143	0.0221589	BAK1
vesicle coat (GO:0030120)	2/36	0.939393	0.999993	0	0	0.433981	0.0271332	NECAP2;COPG2
endoplasmic reticulum-Golgi intermediate compartment membrane (GO:0033116)	3/49	0.94226	0.999993	0	0	0.481026	0.0286086	GRIA1;COL7A1;CNIH3
coated vesicle (GO:0030135)	6/84	0.945196	0.999993	0	0	0.567045	0.0319601	HIP1;SGIP1;COL7A1;CLTC;AP1M2;PICALM
brush border membrane (GO:0031526)	2/37	0.9454	0.999993	0	0	0.421557	0.0236693	CD36;SLC28A3
intrinsic component of mitochondrial outer membrane (GO:0031306)	1/23	0.946188	0.999993	0	0	0.335437	0.0185544	BAK1
mitochondrial ribosome (GO:0005761)	1/23	0.946188	0.999993	0	0	0.335437	0.0185544	MRPL37
organelle envelope lumen (GO:0031970)	4/64	0.955899	0.999993	0	0	0.49153	0.0221694	PRELID2;TUBB;THOP1;PRELID3A
Golgi cisterna (GO:0031985)	3/53	0.960239	0.999993	0	0	0.442443	0.0179511	RAB30;XYLT1;LLGL1
exocytic vesicle membrane (GO:0099501)	2/41	0.964213	0.999993	0	0	0.378235	0.0137842	MCTP1;DTNBP1
synaptic vesicle membrane (GO:0030672)	2/41	0.964213	0.999993	0	0	0.378235	0.0137842	MCTP1;DTNBP1
myofibril (GO:0030016)	1/27	0.96764	0.999993	0	0	0.283767	0.00933464	TMOD3
mitochondrial intermembrane space (GO:0005758)	3/58	0.975355	0.999993	0	0	0.402107	0.010034	PRELID2;THOP1;PRELID3A
vacuolar membrane (GO:0005774)	2/45	0.976706	0.999993	0	0	0.342972	0.0080838	VAC14;ATP6V0D2
integral component of endoplasmic reticulum membrane (GO:0030176)	10/142	0.979686	0.999993	0	0	0.557671	0.0114453	DCSTAMP;ANKLE2;SGPL1;SLC37A2;ARL6IP1;EDEM1;ELOVL6;ESYT1;TRAM1L1;TRAM2
voltage-gated calcium channel complex (GO:0005891)	1/31	0.980542	0.999993	0	0	0.245875	0.0048315	CACNA2D1
microbody lumen (GO:0031907)	2/49	0.984927	0.999993	0	0	0.313711	0.00476448	EHHADH;CROT
peroxisomal matrix (GO:0005782)	2/49	0.984927	0.999993	0	0	0.313711	0.00476448	EHHADH;CROT
mitochondrial envelope (GO:0005740)	8/127	0.98806	0.999993	0	0	0.494826	0.0059436	PRELID2;GPER1;VRK2;IKBKE;THOP1;PRELID3A;DNM1;BOK
sperm flagellum (GO:0036126)	2/52	0.989163	0.999993	0	0	0.294838	0.00321272	ABHD2;TTC29
Cul3-RING ubiquitin ligase complex (GO:0031463)	1/36	0.989698	0.999993	0	0	0.21069	0.00218184	KCTD17
motile cilium (GO:0031514)	3/68	0.990839	0.999993	0	0	0.34005	0.00312939	ANXA1;SORD;MNS1
ER to Golgi transport vesicle membrane (GO:0012507)	2/54	0.991315	0.999993	0	0	0.283466	0.00247273	GRIA1;CNIH3
coated vesicle membrane (GO:0030662)	2/55	0.992228	0.999993	0	0	0.278102	0.00216986	GRIA1;CNIH3
9+2 motile cilium (GO:0097729)	2/57	0.993781	0.999993	0	0	0.267959	0.00167158	ABHD2;TTC29
cytosolic small ribosomal subunit (GO:0022627)	1/40	0.993806	0.999993	0	0	0.189038	0.00117454	RPSA
mitochondrial respiratory chain complex I (GO:0005747)	1/42	0.995197	0.999993	0	0	0.179796	0.000865595	NDUFS6
respiratory chain complex I (GO:0045271)	1/42	0.995197	0.999993	0	0	0.179796	0.000865595	NDUFS6
transport vesicle membrane (GO:0030658)	2/60	0.995557	0.999993	0	0	0.254055	0.0011313	GRIA1;CNIH3
peroxisome (GO:0005777)	7/128	0.995717	0.999993	0	0	0.425589	0.00182651	EHHADH;PMVK;MYO5A;FAR2;CROT;VIM;SYT7
ribosome (GO:0005840)	2/62	0.996453	0.999993	0	0	0.245559	0.000872537	LARP1;DHX9
small ribosomal subunit (GO:0015935)	1/45	0.996721	0.999993	0	0	0.167509	0.00055021	RPSA
lysosome (GO:0005764)	39/477	0.997015	0.999993	0	0	0.651943	0.00194893	SEH1L;AHNAK;LRP1;CLTC;WDR41;GNAI3;RNF19B;TMEM97;ADRB2;SLC2A6;BBC3;DPP4;ANPEP;GPC1;AP1S2;ANXA6;PIP4K2A;EPG5;GPC2;AGA;AP1M2;SLC36A1;HSP90AA1;ACE;ANXA2;PRKCD;BGN;HPS4;MYO5A;RAB27A;SYT7;COL6A1;GNB4;SDC1;CSPG4;OCIAD2;AGRN;RAB7B;ATP6V0D2
COPII-coated ER to Golgi transport vesicle (GO:0030134)	3/79	0.997037	0.999993	0	0	0.29065	0.000862398	GRIA1;COL7A1;CNIH3
acrosomal vesicle (GO:0001669)	1/48	0.997761	0.999993	0	0	0.15679	0.00035148	KNL1
lytic vacuole (GO:0000323)	14/219	0.997816	0.999993	0	0	0.501466	0.00109625	ACE;CLTC;HPS4;MYO5A;RAB27A;TMEM97;ADRB2;SYT7;BBC3;PIP4K2A;EPG5;AGA;OCIAD2;RAB7B
autophagosome (GO:0005776)	2/69	0.998397	0.999993	0	0	0.219816	0.000352582	PIP4K2A;HTT
integral component of organelle membrane (GO:0031301)	13/214	0.998625	0.999993	0	0	0.474822	0.000653228	ANKLE2;SLC37A2;ARL6IP1;EDEM1;ELOVL6;ATP2B1;TRAM2;DCSTAMP;SGPL1;FAR2;ESYT1;TRAM1L1;LBR
microbody membrane (GO:0031903)	1/52	0.998653	0.999993	0	0	0.14446	0.000194679	FAR2
peroxisomal membrane (GO:0005778)	1/53	0.998814	0.999993	0	0	0.141674	0.000168132	FAR2
mitochondrial membrane (GO:0031966)	36/469	0.999053	0.999993	0	0	0.608142	0.000575919	AGPAT5;SHMT2;MCUB;MRPL15;MRPL37;FOXO3;TYMS;HK2;LGALS3;MSTO1;NNT;GPER1;UCP2;PMAIP1;BAK1;IKBKE;BOK;RAB11FIP5;SQOR;TOMM34;ACSL4;VRK2;MRPL24;MYO19;DNM1;MRPL52;RAB32;QTRT2;NDUFS6;BCL2;SLC25A10;MICU3;KRAS;SLC25A5;MCU;COX20
cytosolic large ribosomal subunit (GO:0022625)	1/55	0.99908	0.999993	0	0	0.136411	0.000125558	RPL39L
lytic vacuole membrane (GO:0098852)	17/267	0.999173	0.999993	0	0	0.498657	0.000412599	SLC36A1;SEH1L;ANXA2;AHNAK;LRP1;WDR41;GNAI3;HPS4;SLC2A6;DPP4;ANPEP;COL6A1;AP1S2;ANXA6;GNB4;ATP6V0D2;AP1M2
large ribosomal subunit (GO:0015934)	1/59	0.999446	0.999993	0	0	0.126974	7.0354e-05	RPL39L
potassium channel complex (GO:0034705)	2/80	0.999546	0.999993	0	0	0.188698	8.56268e-05	KCNMA1;GRIK2
organelle inner membrane (GO:0019866)	23/346	0.999623	0.999993	0	0	0.521304	0.000196457	SMAD1;SMAD3;SHMT2;MCUB;SQOR;MRPL15;MRPL37;TYMS;MRPL24;SIRT1;MRPL52;LGALS3;DPY19L2;NNT;NDUFS6;UCP2;MICU3;SLC25A10;SLC25A5;LBR;MCU;COX20;BOK
endoplasmic reticulum membrane (GO:0005789)	58/712	0.999634	0.999993	0	0	0.646406	0.000236761	ANKLE2;MCTP1;ARL6IP1;PITPNB;FMN1;FMN2;PIGW;JPH2;SPTLC2;BCAP29;LBR;HRAS;BOK;ELOVL6;ACSL4;VRK2;RHOA;DCSTAMP;ASPH;MGLL;GRIA1;PPP1R15A;AGPAT5;GRAMD1B;NOTCH1;ATL3;ABHD4;B3GLCT;GNAI3;ITPR2;ITPR3;CYB5R2;GJC1;GRIN2A;NRAS;SGPL1;EBP;EXTL1;EXTL3;HSD3B7;SLC37A2;OSBPL6;SRD5A1;RNF26;CAV1;ERLIN1;MBOAT1;DTNBP1;NCEH1;CYP2S1;CDK1;PNPLA3;CYB5RL;COPG2;KRAS;PLP2;ESYT1;CNIH3
voltage-gated potassium channel complex (GO:0008076)	1/73	0.999904	0.999993	0	0	0.102203	9.77276e-06	KCNMA1
mitochondrial inner membrane (GO:0005743)	18/328	0.999973	0.999993	0	0	0.424506	1.15451e-05	SHMT2;MCUB;SQOR;MRPL15;MRPL37;TYMS;MRPL24;MRPL52;LGALS3;NNT;NDUFS6;UCP2;MICU3;SLC25A10;SLC25A5;MCU;COX20;BOK
lysosomal membrane (GO:0005765)	18/330	0.999976	0.999993	0	0	0.421736	1.01378e-05	SLC36A1;SEH1L;ANXA2;AHNAK;LRP1;CLTC;WDR41;GNAI3;HPS4;SLC2A6;DPP4;ANPEP;COL6A1;AP1S2;ANXA6;GNB4;ATP6V0D2;AP1M2
integral component of plasma membrane (GO:0005887)	106/1454	0.999993	0.999993	0	0	0.561279	4.1951e-06	OXTR;CD82;GPR68;GRPR;SLC4A3;SLC4A4;SLC8A1;IGF1R;GPR176;HTR7;CDH2;SCN9A;SIRPA;EPHB1;EPHA5;KIRREL3;SLC38A1;IL4R;SEMA6A;KCNH6;SEMA6D;F2R;GPR75;TMEM130;SCN8A;STEAP1;SEMA7A;GYPC;NPR3;CHRNA9;LPAR3;SLC1A4;ITPR3;THY1;ADRB2;TRHDE;RASGRP3;EFNB2;C5;GRIN2A;EBP;HRH1;PODXL;PLXNA1;SLC38A5;SLC38A4;SLC14A1;CAV2;ATP8B1;CAV1;HTR1D;TRPV2;BMP2;SLC6A9;GPR183;TNFSF4;FAT1;SDC1;CSPG4;FLT1;BMPR2;TENM3;ITGB3;GRIK2;PTPRK;PT…
