# Supplementary material for: CREB3L1 and CREB3L2 control Golgi remodelling during decidualization of endometrial stromal cells
Source: Front Cell Dev Biol. 2022 Oct 13;10:986997. doi: 10.3389/fcell.2022.986997 (PMC9608648; doi:10.3389/fcell.2022.986997)
Supplement: Supplementary file 13 [file Table7.XLSX]

## Sheet: MF 6 vs 0
Term	Overlap	P.value	Adjusted.P.value	Old.P.value	Old.Adjusted.P.value	Odds.Ratio	Combined.Score	Genes
sequence-specific double-stranded DNA binding (GO:1990837)	47/712	1.45364e-07	6.78848e-05	0	0	2.48694	39.1545	HDAC5;CEBPG;BHLHE41;GLI1;ETS1;ELK3;GLIS2;ZNF821;SOX9;JUNB;PITX1;TEAD2;E2F7;SOX4;EGR1;ARNT2;KLF11;JUN;TCF7L1;JUND;SMAD3;KLF13;CDX1;RFX2;NR2F1;ARID5A;ARID5B;HMGA2;ETV1;NR1D1;POU2F2;KLF3;ETV4;HIC1;KLF2;NFKB2;KLF6;KLF5;DDIT3;IRF1;MAFF;BHLHE40;RARA;AHRR;ZNF217;JDP2;ATF4
GTPase activator activity (GO:0005096)	28/336	6.25213e-07	0.000120524	0	0	3.14756	44.9635	ERRFI1;DOCK9;ARHGEF28;RASGRF2;HTR2B;ARHGAP18;DENND3;SIPA1L2;SIPA1L3;RASGRP3;ARHGAP22;CYTH3;DOCK11;FLCN;RGS3;EPS8L2;JUN;DENND2A;ARHGAP29;RAB3IL1;SH3BP5L;RASA1;SPATA13;RAPGEF1;RGS10;ARHGEF2;RIN2;RAPGEF3
protein kinase binding (GO:0019901)	36/506	7.74243e-07	0.000120524	0	0	2.66818	37.545	PFKFB2;PPP1R15A;HDAC5;ERRFI1;NEDD9;HDAC9;RND3;RELB;SPRED3;FAM83G;CCND1;DACT3;SOX9;SH2B3;TRIM21;MAP2K3;PDGFRB;CDKN2B;DUSP3;SMAD3;PRKCD;DUSP8;TICAM1;DUSP6;TNIP1;RARA;CSPG4;TRIB3;PKN1;EZR;TRIB1;SQSTM1;BCAR1;ATF4;BCL2L1;TJP2
transcription regulatory region nucleic acid binding (GO:0001067)	21/212	1.03339e-06	0.000120648	0	0	3.78208	52.1272	EGR1;KLF11;HDAC5;JUN;JUND;SMAD3;CDX1;ARID5A;ARID5B;HMGA2;NR1D1;GLI1;POU2F2;ETS1;GLIS2;DDIT3;IRF1;AHRR;ZNF217;SOX4;ATF4
sequence-specific DNA binding (GO:0043565)	44/707	1.79238e-06	0.000167409	0	0	2.3224	30.73	CSRNP1;CSRNP2;CEBPG;BHLHE41;CXXC5;ELK3;GLIS2;ZNF821;SOX9;JUNB;PITX1;TEAD2;E2F7;SOX4;EGR1;ARNT2;KLF11;JUN;TCF7L1;JUND;FOXD1;SMAD3;KLF13;CDX1;RFX2;NR2F1;ARID5A;ETV1;NR1D1;POU2F2;KLF3;ETV4;HIC1;KLF2;NFKB2;KLF6;KLF5;TET3;MAFF;BHLHE40;RARA;ERF;JDP2;ATF4
guanyl-nucleotide exchange factor activity (GO:0005085)	15/149	2.94124e-05	0.00228926	0	0	3.82103	39.869	DOCK9;ARHGEF28;RASGRF2;DENND2A;RAB3IL1;DENND3;CYTH3;DOCK11;SH3BP5L;SPATA13;RAPGEF1;EPS8L2;ARHGEF2;RIN2;RAPGEF3
double-stranded DNA binding (GO:0003690)	38/651	3.77889e-05	0.00252106	0	0	2.15101	21.9048	CEBPG;BHLHE41;IFIT5;ELK3;GLIS2;IFI16;ZNF821;SOX9;JUNB;PITX1;TEAD2;E2F7;SOX4;EGR1;ARNT2;KLF11;JUN;TCF7L1;JUND;KLF13;CDX1;RFX2;NR2F1;ETV1;NR1D1;POU2F2;KLF3;ETV4;HIC1;KLF2;NFKB2;KLF6;KLF5;MAFF;BHLHE40;RARA;JDP2;ATF4
cadherin binding (GO:0045296)	23/322	7.20176e-05	0.00420403	0	0	2.64066	25.1882	VASP;MACF1;DOCK9;ARHGAP18;VASN;EHD1;SLC9A3R2;DNAJB1;PPFIBP1;ARVCF;MYO1B;EHD4;EIF5;PPP1R13L;MICALL1;CDC42EP1;EPS8L2;LRRFIP1;EZR;MB21D2;DBN1;EPHA2;TJP2
RNA polymerase II cis-regulatory region sequence-specific DNA binding (GO:0000978)	56/1149	0.000100375	0.0046875	0	0	1.79196	16.4978	BHLHE41;GLI1;BACH1;ETS1;ELK3;SOX9;LRRFIP1;JUNB;PITX1;TEAD2;SOX4;KDM6B;KLF11;FOXD1;KLF13;DNMT3A;RFX2;ETV1;ETV4;HIC1;DDIT3;IRF1;RARA;ZNF710;JDP2;ATF4;HDAC5;SATB2;CEBPG;GLIS2;RELB;CIART;IFI16;ZNF821;E2F7;EGR1;ARNT2;JUN;TCF7L1;JUND;SMAD3;CDX1;VDR;NR2F1;HMGA2;NR1D1;POU2F2;KLF3;KLF2;NFKB2;KLF6;KLF5;MAFF;BHLHE40;ZNF217;ZNF697
cis-regulatory region sequence-specific DNA binding (GO:0000987)	56/1149	0.000100375	0.0046875	0	0	1.79196	16.4978	BHLHE41;GLI1;BACH1;ETS1;ELK3;SOX9;LRRFIP1;JUNB;PITX1;TEAD2;SOX4;KDM6B;KLF11;FOXD1;KLF13;DNMT3A;RFX2;ETV1;ETV4;HIC1;DDIT3;IRF1;RARA;ZNF710;JDP2;ATF4;HDAC5;SATB2;CEBPG;GLIS2;RELB;CIART;IFI16;ZNF821;E2F7;EGR1;ARNT2;JUN;TCF7L1;JUND;SMAD3;CDX1;VDR;NR2F1;HMGA1;NR1D1;POU2F2;KLF3;KLF2;NFKB2;KLF6;KLF5;MAFF;BHLHE40;ZNF217;ZNF697
GTPase regulator activity (GO:0030695)	18/233	0.000164121	0.00696767	0	0	2.86096	24.933	GPSM1;ERRFI1;JUN;TNK2;HTR2B;ARHGAP18;ARHGAP29;SIPA1L2;SIPA1L3;RASGRP3;ARHGAP22;FLCN;EIF5;RGS3;RASA1;RGS10;RIN2;RALGDS
kinase binding (GO:0019900)	27/461	0.000468751	0.0182422	0	0	2.13591	16.3727	PFKFB2;BCAR3;PPP1R15A;ERRFI1;RND3;RELB;SPRED3;FAM83G;CCND1;WWC3;TRIM21;MAP2K3;PDGFRB;CDKN2B;DUSP3;SMAD3;GADD45A;PRKCD;TICAM1;DLG3;PIK3IP1;CSPG4;TRIB3;SQSTM1;BCAR1;ATF4;BCL2L1
cAMP response element binding protein binding (GO:0008140)	3/9	0.00178846	0.056808	0	0	16.8232	106.43	DDIT3;DAPK3;ATF4
potassium channel inhibitor activity (GO:0019870)	3/9	0.00178846	0.056808	0	0	16.8232	106.43	RASA1;WNK4;NEDD4L
DNA-binding transcription activator activity, RNA polymerase II-specific (GO:0001228)	20/333	0.00182467	0.056808	0	0	2.18017	13.7489	EGR1;JUN;SMAD3;CDX1;SATB2;CEBPG;ETV1;ETS1;ETV4;ELK3;GLIS2;NFKB2;KLF6;KLF5;DDIT3;IRF1;MAFF;SOX9;SOX4;ATF4
leucine zipper domain binding (GO:0043522)	3/10	0.00250013	0.0729726	0	0	14.4192	86.3911	DDIT3;DAPK3;ATF4
transcription cis-regulatory region binding (GO:0000976)	28/549	0.00293442	0.0806102	0	0	1.84001	10.7295	HDAC5;ZBTB46;SATB2;GLI1;ETS1;ELK3;GLIS2;SOX9;E2F7;SOX4;EGR1;KLF11;JUN;JUND;SMAD3;CDX1;ARID5A;HMGA1;ARID5B;HMGA2;NR1D1;POU2F2;DDIT3;IRF1;RARA;AHRR;ZNF217;ATF4
retinoid X receptor binding (GO:0046965)	3/11	0.00336405	0.0830337	0	0	12.6161	71.8439	VDR;ARID5A;HMGA1
protein tyrosine/serine/threonine phosphatase activity (GO:0008138)	4/22	0.00337824	0.0830337	0	0	7.48534	42.5946	DUSP3;MTMR3;DUSP8;DUSP6
MAP kinase phosphatase activity (GO:0033549)	3/12	0.00438948	0.102494	0	0	11.2137	60.8743	DUSP3;DUSP8;DUSP6
alpha-actinin binding (GO:0051393)	4/24	0.00468782	0.104248	0	0	6.73611	36.1243	MAGI1;PALLD;RARA;PDLIM4
RNA polymerase II transcription regulatory region sequence-specific DNA binding (GO:0000977)	56/1359	0.00502822	0.104882	0	0	1.48593	7.86457	BHLHE41;GLI1;BACH1;ETS1;ELK3;SOX9;LRRFIP1;JUNB;PITX1;TEAD2;SOX4;KDM6B;KLF11;FOXD1;KLF13;DNMT3A;RFX2;ETV1;ETV4;HIC1;DDIT3;IRF1;RARA;ZNF710;JDP2;ATF4;HDAC5;ZBTB46;SATB2;CEBPG;GLIS2;RELB;CIART;IFI16;ZNF821;E2F7;EGR1;ARNT2;JUN;TCF7L1;JUND;SMAD3;CDX1;VDR;NR2F1;NR1D1;POU2F2;KLF3;KLF2;NFKB2;KLF6;KLF5;MAFF;BHLHE40;ZNF217;ZNF697
platelet-derived growth factor receptor binding (GO:0005161)	3/13	0.00558447	0.104882	0	0	10.0919	52.3542	PDGFRB;PDGFC;PDGFB
histone deacetylase binding (GO:0042826)	8/93	0.00560805	0.104882	0	0	3.18141	16.491	HDAC5;CCND1;SATB2;BHLHE41;ANKRD1;PKN1;HDAC9;HIC1
actin binding (GO:0003779)	12/177	0.00561467	0.104882	0	0	2.46543	12.7768	MACF1;ABLIM1;TLNRD1;MAP1S;MAP1B;EPS8L2;FMN2;EZR;CORO2B;PDLIM4;DBN1;SYNE1
phosphatase binding (GO:0019902)	9/114	0.00596893	0.107211	0	0	2.89942	14.8485	SLC9A3R2;CSRNP2;CNST;MTMR3;SMAD3;DLG3;PXN;IKBKE;PDLIM4
LRR domain binding (GO:0030275)	3/14	0.00695596	0.112093	0	0	9.17394	45.5776	DDIT3;DAPK3;ATF4
DNA binding (GO:0003677)	36/811	0.0077535	0.112093	0	0	1.59208	7.73688	CSRNP1;CSRNP2;POGK;CEBPG;IFIT5;GLI1;CXXC5;ETS1;IFI16;ANKRD1;SOX9;LRRFIP1;JUNB;EGR1;JUN;TCF7L1;FOXD1;SMAD3;MAP1S;VDR;DNMT3A;RFX2;NR2F1;ARID5A;HMGA1;ARID5B;HMGA2;POU2F2;HIC1;KLF2;DDIT3;IRF1;MAFF;ERF;NUPR1;ATF4
DNA-binding transcription factor binding (GO:0140297)	13/208	0.00787576	0.112093	0	0	2.26044	10.9495	TLE4;HDAC5;JUN;SMAD3;DAPK3;BHLHE41;CXXC5;HDAC9;DDIT3;BHLHE40;ANKRD1;PITX1;ATF4
chondroitin sulfotransferase activity (GO:0034481)	2/5	0.00792091	0.112093	0	0	22.3956	108.356	CHST11;CHST3
cytoskeleton-nuclear membrane anchor activity (GO:0140444)	2/5	0.00792091	0.112093	0	0	22.3956	108.356	SYNE3;SYNE1
gap junction channel activity involved in cardiac conduction electrical coupling (GO:0086075)	2/5	0.00792091	0.112093	0	0	22.3956	108.356	GJC1;GJA1
inorganic phosphate transmembrane transporter activity (GO:0005315)	2/5	0.00792091	0.112093	0	0	22.3956	108.356	SLC20A2;SLC20A1
receptor ligand activity (GO:0048018)	17/307	0.0085552	0.117508	0	0	1.99185	9.48365	SEMA7A;TGFB2;SEMA6A;WNT5B;GDF15;PDGFB;IL19;VEGFC;TNFRSF11B;NRG1;FGF1;PTHLH;INHBE;FGF5;GREM2;BMP2;HBEGF
protein kinase C binding (GO:0005080)	5/45	0.00946623	0.125249	0	0	4.21304	19.6329	HDAC5;DACT3;PKN1;HDAC9;SQSTM1
RNA polymerase II-specific DNA-binding transcription factor binding (GO:0061629)	12/190	0.0096552	0.125249	0	0	2.28383	10.5975	HDAC5;ARNT2;JUN;SMAD3;DTX3L;BHLHE40;TP53BP2;BHLHE41;ANKRD1;PITX1;COMMD7;ATF4
growth factor receptor binding (GO:0070851)	8/105	0.0113847	0.139551	0	0	2.7861	12.4691	FGF5;PDGFRB;TNK2;PDGFC;PDGFB;VEGFC;FGF1;HBEGF
collagen receptor activity (GO:0038064)	2/6	0.0116541	0.139551	0	0	16.7958	74.7767	DDR1;ITGA2
gap junction hemi-channel activity (GO:0055077)	2/6	0.0116541	0.139551	0	0	16.7958	74.7767	PANX1;GJA1
neutral amino acid transmembrane transporter activity (GO:0015175)	4/32	0.0132235	0.151967	0	0	4.80952	20.8048	SLC36A1;SLC38A1;SLC6A9;SFXN3
protein tyrosine kinase activity (GO:0004713)	8/108	0.0133419	0.151967	0	0	2.7021	11.6645	PDGFRB;DDR1;WEE1;DYRK2;FLT1;TNK2;KIT;EPHA2
retinoic acid receptor binding (GO:0042974)	3/18	0.0143103	0.152663	0	0	6.72617	28.5645	VDR;ARID5A;HMGA1
serotonin receptor activity (GO:0099589)	4/33	0.0147106	0.152663	0	0	4.64344	19.5916	CHRM2;HRH1;HTR7;HTR2B
G protein-coupled serotonin receptor activity (GO:0004993)	4/33	0.0147106	0.152663	0	0	4.64344	19.5916	CHRM2;HRH1;HTR7;HTR2B
kinase inhibitor activity (GO:0019210)	4/33	0.0147106	0.152663	0	0	4.64344	19.5916	SOCS3;SH3BP5L;SPRY4;TRIB1
minor groove of adenine-thymine-rich DNA binding (GO:0003680)	2/7	0.0160045	0.16248	0	0	13.436	55.5563	HMGA1;HMGA2
R-SMAD binding (GO:0070412)	3/19	0.016634	0.165278	0	0	6.30546	25.8291	JUN;SMAD3;ANKRD1
protein tyrosine kinase binding (GO:1990782)	6/72	0.018021	0.172601	0	0	3.06525	12.3107	DUSP3;NEDD9;NRG1;SQSTM1;SH2B3;TJP2
ubiquitin-like protein ligase binding (GO:0044389)	15/282	0.0181101	0.172601	0	0	1.90444	7.63927	JUN;GPR37;SMAD3;DTX3L;TNK2;DIO2;FZD8;SNCAIP;PML;TRAF4;TRIB3;TNFRSF14;TRIB1;IKBKE;SQSTM1
transcription coactivator binding (GO:0001223)	3/20	0.019156	0.176922	0	0	5.93424	23.4708	SMAD3;TEAD2;VGLL4
protein homodimerization activity (GO:0042803)	28/636	0.0193212	0.176922	0	0	1.56946	6.19396	NPR3;PDGFB;BHLHE41;SYNE1;TRIM8;STK10;STC2;PDGFC;HMOX1;LRRFIP1;TRIM21;PDLIM4;APPL2;BOK;GBP3;TGFB2;SMAD3;RIPK2;GADD45A;GDF15;DAPK3;HIP1R;PML;TP53I3;DDIT3;KIT;BHLHE40;BCL2L1
G protein-coupled glutamate receptor binding (GO:0035256)	2/8	0.0209331	0.179241	0	0	11.1961	43.2888	SLC9A3R2;HOMER3
glycine transmembrane transporter activity (GO:0015187)	2/8	0.0209331	0.179241	0	0	11.1961	43.2888	SLC36A1;SLC6A9
mitogen-activated protein kinase kinase binding (GO:0031434)	2/8	0.0209331	0.179241	0	0	11.1961	43.2888	TRIB3;TRIB1
protein heterodimerization activity (GO:0046982)	11/188	0.0215468	0.179241	0	0	2.10174	8.0655	ARNT2;RRAGC;GADD45A;ITGA3;DDIT3;BHLHE40;PDGFB;BHLHE41;ATF4;BCL2L1;BOK
phosphotyrosine residue binding (GO:0001784)	4/37	0.0216923	0.179241	0	0	4.07976	15.6287	BCAR3;RASA1;SH3BP2;SHB
actinin binding (GO:0042805)	3/21	0.0218774	0.179241	0	0	5.60427	21.4212	MAGI1;RARA;PDLIM4
ubiquitin protein ligase binding (GO:0031625)	14/265	0.0230795	0.18583	0	0	1.88902	7.11937	JUN;GPR37;SMAD3;TNK2;DIO2;FZD8;SNCAIP;PML;TRAF4;TRIB3;TNFRSF14;TRIB1;IKBKE;SQSTM1
bHLH transcription factor binding (GO:0043425)	3/22	0.0247983	0.193013	0	0	5.30904	19.6274	SMAD3;BHLHE40;BHLHE41
K63-linked polyubiquitin modification-dependent protein binding (GO:0070530)	3/22	0.0247983	0.193013	0	0	5.30904	19.6274	IKBKE;SQSTM1;OPTN
G protein-coupled amine receptor activity (GO:0008227)	4/39	0.0258263	0.195718	0	0	3.84623	14.0632	CHRM2;HRH1;HTR7;HTR2B
tumor necrosis factor-activated receptor activity (GO:0005031)	2/9	0.0264031	0.195718	0	0	9.59614	34.875	TNFRSF19;TNFRSF14
volume-sensitive anion channel activity (GO:0005225)	2/9	0.0264031	0.195718	0	0	9.59614	34.875	LRRC8C;LRRC8A
transmembrane receptor protein kinase activity (GO:0019199)	5/60	0.0297924	0.214047	0	0	3.06166	10.7571	DDR1;PDGFRB;FLT1;KIT;EPHA2
transmembrane receptor protein tyrosine kinase activity (GO:0004714)	5/60	0.0297924	0.214047	0	0	3.06166	10.7571	DDR1;PDGFRB;FLT1;KIT;EPHA2
gap junction channel activity (GO:0005243)	3/24	0.0312372	0.216013	0	0	4.80292	16.6476	GJC1;PANX1;GJA1
methyl-CpG binding (GO:0008327)	3/24	0.0312372	0.216013	0	0	4.80292	16.6476	CDX1;TET3;CXXC5
cAMP response element binding (GO:0035497)	2/10	0.0323788	0.216013	0	0	8.39619	28.8011	JUN;HMGA2
MAP kinase tyrosine/serine/threonine phosphatase activity (GO:0017017)	2/10	0.0323788	0.216013	0	0	8.39619	28.8011	DUSP8;DUSP6
protein tyrosine/threonine phosphatase activity (GO:0008330)	2/10	0.0323788	0.216013	0	0	8.39619	28.8011	DUSP8;DUSP6
protein phosphorylated amino acid binding (GO:0045309)	4/42	0.0328576	0.21612	0	0	3.54203	12.0981	BCAR3;RASA1;SH3BP2;SHB
SH3 domain binding (GO:0017124)	5/62	0.0336976	0.218566	0	0	2.95393	10.0148	ENAH;VASP;AFAP1L1;SH3BP2;SYNJ2
wide pore channel activity (GO:0022829)	3/25	0.034753	0.219319	0	0	4.58437	15.4012	GJC1;PANX1;GJA1
chemorepellent activity (GO:0045499)	3/25	0.034753	0.219319	0	0	4.58437	15.4012	SEMA7A;SEMA6A;NRG1
protein kinase inhibitor activity (GO:0004860)	4/43	0.0354258	0.220584	0	0	3.45103	11.5275	SOCS3;SH3BP5L;SPRY4;TRIB1
DNA-binding transcription repressor activity, RNA polymerase II-specific (GO:0001227)	13/256	0.0366282	0.225071	0	0	1.8094	5.98357	JUN;NR2F1;BHLHE41;NR1D1;BACH1;HIC1;ELK3;IFI16;BHLHE40;ERF;ZNF217;LRRFIP1;JDP2
sodium:phosphate symporter activity (GO:0005436)	2/11	0.0388266	0.22665	0	0	7.4629	24.2444	SLC20A2;SLC20A1
transaminase activity (GO:0008483)	2/11	0.0388266	0.22665	0	0	7.4629	24.2444	PSAT1;BCAT1
vinculin binding (GO:0017166)	2/11	0.0388266	0.22665	0	0	7.4629	24.2444	PXN;CORO2B
platelet-derived growth factor binding (GO:0048407)	2/11	0.0388266	0.22665	0	0	7.4629	24.2444	PDGFRB;PDGFB
growth factor activity (GO:0008083)	6/87	0.0407356	0.234858	0	0	2.49568	7.9878	FGF5;PDGFB;VEGFC;NRG1;FGF1;HBEGF
GDP binding (GO:0019003)	5/67	0.0447971	0.255125	0	0	2.71501	8.43176	RAB3B;MRAS;RAP2B;RRAGC;RRAS2
death receptor activity (GO:0005035)	2/12	0.045714	0.25721	0	0	6.71626	20.722	TNFRSF19;TNFRSF14
cation transmembrane transporter activity (GO:0008324)	4/48	0.0499621	0.276089	0	0	3.05808	9.16351	SLC36A1;SLC38A1;SLC6A9;SFXN3
mitogen-activated protein kinase binding (GO:0051019)	3/29	0.0507455	0.276089	0	0	3.87828	11.5609	TNIP1;DUSP8;DUSP6
SUMO binding (GO:0032183)	2/13	0.0530103	0.276089	0	0	6.10538	17.9331	HABP4;PML
BMP receptor binding (GO:0070700)	2/13	0.0530103	0.276089	0	0	6.10538	17.9331	BMP2;GDF15
GDP-dissociation inhibitor activity (GO:0005092)	2/13	0.0530103	0.276089	0	0	6.10538	17.9331	GPSM1;EIF5
protein kinase A catalytic subunit binding (GO:0034236)	2/13	0.0530103	0.276089	0	0	6.10538	17.9331	SOX9;EZR
amino acid transmembrane transporter activity (GO:0015171)	4/49	0.0532077	0.276089	0	0	2.98997	8.77123	SLC36A1;SLC38A1;SLC25A29;SLC38A4
WW domain binding (GO:0050699)	3/30	0.0552122	0.283342	0	0	3.73445	10.8171	ENAH;TRAF4;TNK2
organic anion transmembrane transporter activity (GO:0008514)	8/144	0.058833	0.29832	0	0	1.98313	5.61832	SLC36A1;GJA1;SLC38A1;SLC6A9;SLCO2A1;SFXN3;LRRC8A;SLC4A3
polyubiquitin modification-dependent protein binding (GO:0031593)	4/51	0.0600339	0.29832	0	0	2.86244	8.0516	TNIP1;IKBKE;SQSTM1;OPTN
phosphatase activator activity (GO:0019211)	2/14	0.060686	0.29832	0	0	5.59631	15.6811	PPP1R15A;BMP2
protein kinase C activity (GO:0004697)	2/14	0.060686	0.29832	0	0	5.59631	15.6811	PRKCD;PKN1
cytokine activity (GO:0005125)	9/173	0.0654749	0.308603	0	0	1.85067	5.04509	TGFB2;BMP2;CXCL8;WNT5B;GDF15;IL19;TNFRSF11B;NRG1;INHBE
phosphotransferase activity, alcohol group as acceptor (GO:0016773)	5/75	0.0666054	0.308603	0	0	2.40373	6.51162	PIK3CD;FAM20C;PI4KB;HK2;DGKI
transcription coregulator binding (GO:0001221)	4/53	0.0673015	0.308603	0	0	2.74532	7.40846	SMAD3;NR1D1;TEAD2;VGLL4
nuclear receptor coactivator activity (GO:0030374)	4/53	0.0673015	0.308603	0	0	2.74532	7.40846	ZMIZ1;HMGA1;PKN1;ETS1
Wnt-activated receptor activity (GO:0042813)	2/15	0.0687131	0.308603	0	0	5.16556	13.8324	FZD2;FZD8
muscle alpha-actinin binding (GO:0051371)	2/15	0.0687131	0.308603	0	0	5.16556	13.8324	PALLD;PDLIM4
phosphatidylinositol kinase activity (GO:0052742)	2/15	0.0687131	0.308603	0	0	5.16556	13.8324	PIK3CD;PI4KB
phosphatidylinositol-3-phosphatase activity (GO:0004438)	2/15	0.0687131	0.308603	0	0	5.16556	13.8324	MTMR3;MTMR11
GTPase binding (GO:0051020)	10/201	0.0687252	0.308603	0	0	1.76623	4.72934	EHD1;PAK1;RRAGC;RASA1;DAPK3;MICALL1;ARHGEF2;PKN1;RNF152;OPTN
1-phosphatidylinositol-3-kinase regulator activity (GO:0046935)	2/16	0.0770648	0.334614	0	0	4.79634	12.2935	SOCS2;SOCS3
transmembrane receptor protein serine/threonine kinase binding (GO:0070696)	2/16	0.0770648	0.334614	0	0	4.79634	12.2935	BMP2;GDF15
DNA binding, bending (GO:0008301)	2/16	0.0770648	0.334614	0	0	4.79634	12.2935	FOXD1;HMGA2
protein serine/threonine kinase activity (GO:0004674)	15/344	0.0773839	0.334614	0	0	1.54055	3.94223	PLK3;DYRK2;RIPK2;PLK2;DAPK3;PRKCD;WNK4;STK10;NUAK1;PAK1;FAM20C;PKN1;IKBKE;SQSTM1;BRD4
receptor tyrosine kinase binding (GO:0030971)	4/56	0.0790127	0.338522	0	0	2.58654	6.56501	DUSP3;NRG1;SQSTM1;SH2B3
phosphatidylinositol-3,4,5-trisphosphate binding (GO:0005547)	3/35	0.0801777	0.340391	0	0	3.15013	7.94938	CYTH3;MYO1B;HIP1R
cytokine receptor binding (GO:0005126)	6/105	0.0849892	0.354241	0	0	2.04002	5.02911	SOCS2;TGFB2;SMAD3;TNFSF4;VEGFC;SH2B3
glutamate receptor binding (GO:0035254)	2/17	0.0857157	0.354241	0	0	4.47636	10.9971	HOMER3;SQSTM1
phosphatidylinositol monophosphate phosphatase activity (GO:0052744)	2/17	0.0857157	0.354241	0	0	4.47636	10.9971	MTMR3;MTMR11
ion channel inhibitor activity (GO:0008200)	3/37	0.0913126	0.374061	0	0	2.96452	7.09549	RASA1;WNK4;NEDD4L
guanyl ribonucleotide binding (GO:0032561)	10/214	0.094567	0.381013	0	0	1.65256	3.89748	RAB3B;ARL4C;MRAS;RAP2B;RRAGC;RRAD;RRAS2;PDE5A;RND3;GBP3
transforming growth factor beta receptor binding (GO:0005160)	2/18	0.0946414	0.381013	0	0	4.19637	9.89361	TGFB2;SMAD3
histone deacetylase activity (GO:0004407)	2/19	0.103819	0.410876	0	0	3.94932	8.94564	HDAC5;HDAC9
phosphatidylinositol 3-kinase regulator activity (GO:0035014)	2/19	0.103819	0.410876	0	0	3.94932	8.94564	SOCS2;SOCS3
PDZ domain binding (GO:0030165)	4/63	0.109925	0.430457	0	0	2.27884	5.03158	FZD2;ARHGAP29;FZD8;SYNJ2
E-box binding (GO:0070888)	3/41	0.115343	0.430457	0	0	2.65192	5.72773	BHLHE40;BHLHE41;CIART
sialyltransferase activity (GO:0008373)	2/21	0.122841	0.430457	0	0	3.53324	7.40871	ST3GAL5;ST3GAL1
hormone receptor binding (GO:0051427)	2/21	0.122841	0.430457	0	0	3.53324	7.40871	SOCS2;PTHLH
protein kinase A regulatory subunit binding (GO:0034237)	2/22	0.132646	0.430457	0	0	3.3564	6.78018	AKAP6;EZR
5'-deoxyribose-5-phosphate lyase activity (GO:0051575)	1/5	0.136843	0.430457	0	0	8.38342	16.674	HMGA2
acyl carnitine transmembrane transporter activity (GO:0015227)	1/5	0.136843	0.430457	0	0	8.38342	16.674	SLC25A29
ATPase inhibitor activity (GO:0042030)	1/5	0.136843	0.430457	0	0	8.38342	16.674	FNIP2
calcitonin family receptor activity (GO:0097642)	1/5	0.136843	0.430457	0	0	8.38342	16.674	CALCRL
CCR5 chemokine receptor binding (GO:0031730)	1/5	0.136843	0.430457	0	0	8.38342	16.674	NES
collagen binding involved in cell-matrix adhesion (GO:0098639)	1/5	0.136843	0.430457	0	0	8.38342	16.674	ITGA2
ErbB-3 class receptor binding (GO:0043125)	1/5	0.136843	0.430457	0	0	8.38342	16.674	NRG1
fructokinase activity (GO:0008865)	1/5	0.136843	0.430457	0	0	8.38342	16.674	HK2
fructose-2,6-bisphosphate 2-phosphatase activity (GO:0004331)	1/5	0.136843	0.430457	0	0	8.38342	16.674	PFKFB2
glucokinase activity (GO:0004340)	1/5	0.136843	0.430457	0	0	8.38342	16.674	HK2
glutathione transmembrane transporter activity (GO:0034634)	1/5	0.136843	0.430457	0	0	8.38342	16.674	GJA1
hexokinase activity (GO:0004396)	1/5	0.136843	0.430457	0	0	8.38342	16.674	HK2
histone demethylase activity (H3-K27 specific) (GO:0071558)	1/5	0.136843	0.430457	0	0	8.38342	16.674	KDM6B
L-lysine transmembrane transporter activity (GO:0015189)	1/5	0.136843	0.430457	0	0	8.38342	16.674	SLC25A29
LIM domain binding (GO:0030274)	1/5	0.136843	0.430457	0	0	8.38342	16.674	RIPK2
mannokinase activity (GO:0019158)	1/5	0.136843	0.430457	0	0	8.38342	16.674	HK2
N-acetylgalactosamine 4-O-sulfotransferase activity (GO:0001537)	1/5	0.136843	0.430457	0	0	8.38342	16.674	CHST11
phosphatidylcholine flippase activity (GO:0140345)	1/5	0.136843	0.430457	0	0	8.38342	16.674	ATP8B1
phosphatidylinositol-3,5-bisphosphate 3-phosphatase activity (GO:0052629)	1/5	0.136843	0.430457	0	0	8.38342	16.674	MTMR3
phosphatidylserine flippase activity (GO:0140346)	1/5	0.136843	0.430457	0	0	8.38342	16.674	ATP8B1
small GTPase binding (GO:0031267)	8/175	0.137332	0.430457	0	0	1.61241	3.20121	EHD1;PAK1;DAPK3;MICALL1;ARHGEF2;PKN1;RNF152;OPTN
microtubule binding (GO:0008017)	10/232	0.138643	0.430457	0	0	1.51715	2.99766	EML5;MACF1;NAV3;MAP1S;MAP1B;KIF13A;FMN1;ARHGEF2;EZR;EML1
semaphorin receptor binding (GO:0030215)	2/23	0.14262	0.430457	0	0	3.19641	6.22524	SEMA7A;SEMA6A
fibroblast growth factor receptor binding (GO:0005104)	2/23	0.14262	0.430457	0	0	3.19641	6.22524	FGF5;FGF1
phosphatidylinositol phospholipase C activity (GO:0004435)	2/23	0.14262	0.430457	0	0	3.19641	6.22524	PLCD3;F2RL2
protein phosphatase 1 binding (GO:0008157)	2/23	0.14262	0.430457	0	0	3.19641	6.22524	PPP1R15A;PPP1R3B
protein phosphatase binding (GO:0019903)	6/123	0.147862	0.430457	0	0	1.72456	3.29646	PPP1R15A;MTMR3;PPP1R3B;PXN;IKBKE;PDLIM4
transforming growth factor beta binding (GO:0050431)	2/24	0.152745	0.430457	0	0	3.05096	5.7327	THBS1;VASN
lipoprotein particle binding (GO:0071813)	2/24	0.152745	0.430457	0	0	3.05096	5.7327	THBS1;APOL2
Notch binding (GO:0005112)	2/24	0.152745	0.430457	0	0	3.05096	5.7327	DLL4;CHAC1
protein kinase regulator activity (GO:0019887)	5/98	0.155729	0.430457	0	0	1.80711	3.36056	SOCS3;SH3BP5L;CCND1;SPRY4;TRIB1
STAT family protein binding (GO:0097677)	1/6	0.161881	0.430457	0	0	6.70639	12.2116	DTX3L
amidine-lyase activity (GO:0016842)	1/6	0.161881	0.430457	0	0	6.70639	12.2116	CHAC1
arachidonic acid binding (GO:0050544)	1/6	0.161881	0.430457	0	0	6.70639	12.2116	STX3
BH domain binding (GO:0051400)	1/6	0.161881	0.430457	0	0	6.70639	12.2116	BCL2L1
BH3 domain binding (GO:0051434)	1/6	0.161881	0.430457	0	0	6.70639	12.2116	BCL2L1
tripeptide transmembrane transporter activity (GO:0042937)	1/6	0.161881	0.430457	0	0	6.70639	12.2116	GJA1
urea transmembrane transporter activity (GO:0015204)	1/6	0.161881	0.430457	0	0	6.70639	12.2116	SLC14A1
uridylyltransferase activity (GO:0070569)	1/6	0.161881	0.430457	0	0	6.70639	12.2116	UAP1L1
vasopressin receptor activity (GO:0005000)	1/6	0.161881	0.430457	0	0	6.70639	12.2116	OXTR
carnitine O-acyltransferase activity (GO:0016406)	1/6	0.161881	0.430457	0	0	6.70639	12.2116	CROT
DNA-methyltransferase activity (GO:0009008)	1/6	0.161881	0.430457	0	0	6.70639	12.2116	DNMT3A
double-stranded methylated DNA binding (GO:0010385)	1/6	0.161881	0.430457	0	0	6.70639	12.2116	EGR1
gap junction channel activity involved in cell communication by electrical coupling (GO:1903763)	1/6	0.161881	0.430457	0	0	6.70639	12.2116	GJA1
high-density lipoprotein particle binding (GO:0008035)	1/6	0.161881	0.430457	0	0	6.70639	12.2116	APOL2
icosatetraenoic acid binding (GO:0050543)	1/6	0.161881	0.430457	0	0	6.70639	12.2116	STX3
K48-linked polyubiquitin modification-dependent protein binding (GO:0036435)	1/6	0.161881	0.430457	0	0	6.70639	12.2116	IKBKE
keratin filament binding (GO:1990254)	1/6	0.161881	0.430457	0	0	6.70639	12.2116	VIM
manganese ion binding (GO:0030145)	3/48	0.162193	0.430457	0	0	2.23859	4.07193	DYRK2;FAM20C;PCK2
NF-kappaB binding (GO:0051059)	2/25	0.163006	0.430457	0	0	2.91816	5.29345	TP53BP2;COMMD7
phospholipase C activity (GO:0004629)	2/25	0.163006	0.430457	0	0	2.91816	5.29345	PLCD3;F2RL2
epidermal growth factor receptor binding (GO:0005154)	2/26	0.173384	0.430457	0	0	2.79642	4.90002	TNK2;HBEGF
potassium channel regulator activity (GO:0015459)	3/50	0.176496	0.430457	0	0	2.14311	3.71713	RASA1;WNK4;NEDD4L
tubulin binding (GO:0015631)	12/307	0.183162	0.430457	0	0	1.36966	2.32484	ARL4C;EML5;GJA1;PAK1;NAV3;MAP1S;MAP1B;KIF13A;FMN1;ARHGEF2;EZR;EML1
androgen receptor binding (GO:0050681)	2/27	0.183865	0.430457	0	0	2.68443	4.54622	ARID5A;PKN1
GTP binding (GO:0005525)	8/189	0.184496	0.430457	0	0	1.48661	2.51257	ARL4C;MRAS;RAP2B;RRAGC;RRAD;RRAS2;RND3;GBP3
1-phosphatidylinositol-4-phosphate 3-kinase activity (GO:0035005)	1/7	0.186193	0.430457	0	0	5.58837	9.39388	PIK3CD
3',5'-cyclic-GMP phosphodiesterase activity (GO:0047555)	1/7	0.186193	0.430457	0	0	5.58837	9.39388	PDE5A
S-methyltransferase activity (GO:0008172)	1/7	0.186193	0.430457	0	0	5.58837	9.39388	DNMT3A
sugar-phosphatase activity (GO:0050308)	1/7	0.186193	0.430457	0	0	5.58837	9.39388	PFKFB2
aminophospholipid flippase activity (GO:0015247)	1/7	0.186193	0.430457	0	0	5.58837	9.39388	ATP8B1
beta-1,3-galactosyltransferase activity (GO:0048531)	1/7	0.186193	0.430457	0	0	5.58837	9.39388	B3GALT2
transmembrane receptor protein tyrosine kinase activator activity (GO:0030297)	1/7	0.186193	0.430457	0	0	5.58837	9.39388	NRG1
vascular endothelial growth factor-activated receptor activity (GO:0005021)	1/7	0.186193	0.430457	0	0	5.58837	9.39388	FLT1
cell-matrix adhesion mediator activity (GO:0098634)	1/7	0.186193	0.430457	0	0	5.58837	9.39388	ITGA2
clathrin light chain binding (GO:0032051)	1/7	0.186193	0.430457	0	0	5.58837	9.39388	HIP1R
DEAD/H-box RNA helicase binding (GO:0017151)	1/7	0.186193	0.430457	0	0	5.58837	9.39388	SMAD3
G protein-coupled acetylcholine receptor activity (GO:0016907)	1/7	0.186193	0.430457	0	0	5.58837	9.39388	CHRM2
G protein-coupled neurotransmitter receptor activity (GO:0099528)	1/7	0.186193	0.430457	0	0	5.58837	9.39388	CHRM2
histone threonine kinase activity (GO:0035184)	1/7	0.186193	0.430457	0	0	5.58837	9.39388	PKN1
icosanoid binding (GO:0050542)	1/7	0.186193	0.430457	0	0	5.58837	9.39388	STX3
L-proline transmembrane transporter activity (GO:0015193)	1/7	0.186193	0.430457	0	0	5.58837	9.39388	SLC36A1
leucine binding (GO:0070728)	1/7	0.186193	0.430457	0	0	5.58837	9.39388	SESN2
N-acetylglucosamine 6-O-sulfotransferase activity (GO:0001517)	1/7	0.186193	0.430457	0	0	5.58837	9.39388	CHST3
organic acid:sodium symporter activity (GO:0005343)	1/7	0.186193	0.430457	0	0	5.58837	9.39388	SLC38A1
peroxisome proliferator activated receptor binding (GO:0042975)	1/7	0.186193	0.430457	0	0	5.58837	9.39388	HMGA1
phosphatidylinositol-3,5-bisphosphate phosphatase activity (GO:0106018)	1/7	0.186193	0.430457	0	0	5.58837	9.39388	MTMR3
phosphatidylinositol-4,5-bisphosphate 5-phosphatase activity (GO:0004439)	1/7	0.186193	0.430457	0	0	5.58837	9.39388	SYNJ2
phosphofructokinase activity (GO:0008443)	1/7	0.186193	0.430457	0	0	5.58837	9.39388	PFKFB2
tumor necrosis factor receptor superfamily binding (GO:0032813)	2/28	0.194435	0.445103	0	0	2.58105	4.22688	TRAF4;TNFSF4
protein serine/threonine/tyrosine kinase activity (GO:0004712)	2/28	0.194435	0.445103	0	0	2.58105	4.22688	MAP2K3;TNK2
L-amino acid transmembrane transporter activity (GO:0015179)	3/53	0.198562	0.445352	0	0	2.01421	3.25628	SLC36A1;SLC38A1;SLC6A9
phosphoric ester hydrolase activity (GO:0042578)	3/53	0.198562	0.445352	0	0	2.01421	3.25628	PLCXD3;DUSP3;DUSP8
protein phosphatase inhibitor activity (GO:0004864)	2/29	0.205078	0.445352	0	0	2.48533	3.93766	PPP1R14B;CABIN1
RNA polymerase II C-terminal domain binding (GO:0099122)	1/8	0.209802	0.445352	0	0	4.78979	7.47969	BRD4
serine transmembrane transporter activity (GO:0022889)	1/8	0.209802	0.445352	0	0	4.78979	7.47969	SFXN3
sodium channel inhibitor activity (GO:0019871)	1/8	0.209802	0.445352	0	0	4.78979	7.47969	NEDD4L
superoxide-generating NADPH oxidase activator activity (GO:0016176)	1/8	0.209802	0.445352	0	0	4.78979	7.47969	PDGFB
arginine transmembrane transporter activity (GO:0015181)	1/8	0.209802	0.445352	0	0	4.78979	7.47969	SLC25A29
aryl hydrocarbon receptor binding (GO:0017162)	1/8	0.209802	0.445352	0	0	4.78979	7.47969	ARNT2
type II transforming growth factor beta receptor binding (GO:0005114)	1/8	0.209802	0.445352	0	0	4.78979	7.47969	TGFB2
cAMP-dependent protein kinase inhibitor activity (GO:0004862)	1/8	0.209802	0.445352	0	0	4.78979	7.47969	PKIG
glycogen binding (GO:2001069)	1/8	0.209802	0.445352	0	0	4.78979	7.47969	PPP1R3B
L-glutamine transmembrane transporter activity (GO:0015186)	1/8	0.209802	0.445352	0	0	4.78979	7.47969	SLC38A1
lysophospholipid acyltransferase activity (GO:0071617)	1/8	0.209802	0.445352	0	0	4.78979	7.47969	ABHD4
phosphatidylinositol phosphate 5-phosphatase activity (GO:0034595)	1/8	0.209802	0.445352	0	0	4.78979	7.47969	SYNJ2
protein kinase B binding (GO:0043422)	1/8	0.209802	0.445352	0	0	4.78979	7.47969	RARA
G protein-coupled peptide receptor activity (GO:0008528)	4/82	0.214476	0.449869	0	0	1.72204	2.65119	OXTR;GPR37;CALCRL;NPR3
metalloendopeptidase activity (GO:0004222)	4/82	0.214476	0.449869	0	0	1.72204	2.65119	ADAM19;ADAMTS5;MMP11;MMP14
solute:sodium symporter activity (GO:0015370)	2/30	0.215783	0.449869	0	0	2.39644	3.6749	SLC20A2;SLC20A1
protein serine/threonine kinase inhibitor activity (GO:0030291)	2/30	0.215783	0.449869	0	0	2.39644	3.6749	CDKN2B;PKIG
secondary active transmembrane transporter activity (GO:0015291)	3/56	0.22124	0.457164	0	0	1.89991	2.86602	SLC20A2;SLC20A1;SLCO2A1
myosin binding (GO:0017022)	3/56	0.22124	0.457164	0	0	1.89991	2.86602	RAB3B;TRAK1;LARP6
Hsp70 protein binding (GO:0030544)	2/31	0.226536	0.462483	0	0	2.31369	3.43548	DNAJB1;GPR37
carboxylic acid transmembrane transporter activity (GO:0046943)	3/57	0.228913	0.462483	0	0	1.86463	2.74923	SLC36A1;SLC38A1;SLC38A4
protein phosphatase regulator activity (GO:0019888)	3/57	0.228913	0.462483	0	0	1.86463	2.74923	PPP1R15A;PPP2R3A;CABIN1
bile acid binding (GO:0032052)	1/9	0.232727	0.462483	0	0	4.19085	6.10979	VDR
glucocorticoid receptor binding (GO:0035259)	1/9	0.232727	0.462483	0	0	4.19085	6.10979	SMAD3
growth hormone receptor binding (GO:0005131)	1/9	0.232727	0.462483	0	0	4.19085	6.10979	SOCS2
guanylate kinase activity (GO:0004385)	1/9	0.232727	0.462483	0	0	4.19085	6.10979	TJP2
L-alanine transmembrane transporter activity (GO:0015180)	1/9	0.232727	0.462483	0	0	4.19085	6.10979	SLC36A1
phosphatidylinositol-4,5-bisphosphate phosphatase activity (GO:0106019)	1/9	0.232727	0.462483	0	0	4.19085	6.10979	SYNJ2
SH2 domain binding (GO:0042169)	2/32	0.237327	0.467643	0	0	2.23645	3.21672	SQSTM1;PAG1
chemoattractant activity (GO:0042056)	2/32	0.237327	0.467643	0	0	2.23645	3.21672	PDGFB;VEGFC
DNA secondary structure binding (GO:0000217)	2/33	0.248142	0.47823	0	0	2.16419	3.01635	HMGA1;HMGA2
1-phosphatidylinositol-3-kinase activity (GO:0016303)	1/10	0.254988	0.47823	0	0	3.725	5.09037	PIK3CD
sequence-specific mRNA binding (GO:1990825)	1/10	0.254988	0.47823	0	0	3.725	5.09037	LARP6
adenylate cyclase binding (GO:0008179)	1/10	0.254988	0.47823	0	0	3.725	5.09037	AKAP6
ubiquitination-like modification-dependent protein binding (GO:0140035)	1/10	0.254988	0.47823	0	0	3.725	5.09037	PML
cAMP-dependent protein kinase regulator activity (GO:0008603)	1/10	0.254988	0.47823	0	0	3.725	5.09037	PKIG
chloride channel inhibitor activity (GO:0019869)	1/10	0.254988	0.47823	0	0	3.725	5.09037	WNK4
co-SMAD binding (GO:0070410)	1/10	0.254988	0.47823	0	0	3.725	5.09037	SMAD3
cyclin-dependent protein serine/threonine kinase inhibitor activity (GO:0004861)	1/10	0.254988	0.47823	0	0	3.725	5.09037	CDKN2B
high voltage-gated calcium channel activity (GO:0008331)	1/10	0.254988	0.47823	0	0	3.725	5.09037	CACNB3
ionotropic glutamate receptor binding (GO:0035255)	1/10	0.254988	0.47823	0	0	3.725	5.09037	SQSTM1
phosphate ion binding (GO:0042301)	1/10	0.254988	0.47823	0	0	3.725	5.09037	MTHFD2
purine ribonucleoside triphosphate binding (GO:0035639)	16/460	0.26308	0.483695	0	0	1.21245	1.61897	DYRK2;PRAG1;RRAD;DAPK3;ATP10D;WNK4;RRAS2;RND3;ARL4C;MYO1B;MRAS;RAP2B;RRAGC;MYO18A;TRIB1;GBP3
heme binding (GO:0020037)	4/91	0.271121	0.483695	0	0	1.54318	2.01415	STC2;HMOX1;NR1D1;BACH1
amino acid:sodium symporter activity (GO:0005283)	1/11	0.276604	0.483695	0	0	3.35233	4.30831	SLC38A1
thioesterase binding (GO:0031996)	1/11	0.276604	0.483695	0	0	3.35233	4.30831	TRAF4
UDP-galactosyltransferase activity (GO:0035250)	1/11	0.276604	0.483695	0	0	3.35233	4.30831	B3GALT2
carbohydrate kinase activity (GO:0019200)	1/11	0.276604	0.483695	0	0	3.35233	4.30831	HK2
cGMP binding (GO:0030553)	1/11	0.276604	0.483695	0	0	3.35233	4.30831	PDE5A
chloride ion binding (GO:0031404)	1/11	0.276604	0.483695	0	0	3.35233	4.30831	NPR3
death domain binding (GO:0070513)	1/11	0.276604	0.483695	0	0	3.35233	4.30831	BCL2L1
diacylglycerol kinase activity (GO:0004143)	1/11	0.276604	0.483695	0	0	3.35233	4.30831	DGKI
DNA-(apurinic or apyrimidinic site) endonuclease activity (GO:0003906)	1/11	0.276604	0.483695	0	0	3.35233	4.30831	HMGA2
filamin binding (GO:0031005)	1/11	0.276604	0.483695	0	0	3.35233	4.30831	FBLIM1
GABA receptor binding (GO:0050811)	1/11	0.276604	0.483695	0	0	3.35233	4.30831	TRAK1
intracellular ligand-gated ion channel activity (GO:0005217)	1/11	0.276604	0.483695	0	0	3.35233	4.30831	RASA3
outward rectifier potassium channel activity (GO:0015271)	1/11	0.276604	0.483695	0	0	3.35233	4.30831	KCND2
protein serine/threonine phosphatase inhibitor activity (GO:0004865)	1/11	0.276604	0.483695	0	0	3.35233	4.30831	PPP1R14B
purine ribonucleotide transmembrane transporter activity (GO:0005346)	1/11	0.276604	0.483695	0	0	3.35233	4.30831	LRRC8A
quaternary ammonium group transmembrane transporter activity (GO:0015651)	1/11	0.276604	0.483695	0	0	3.35233	4.30831	SLC25A29
phosphatidylinositol binding (GO:0035091)	4/92	0.277581	0.483695	0	0	1.52557	1.95524	MYO1E;PLEKHF1;HIP1R;APPL2
nucleoside-triphosphatase activity (GO:0017111)	10/278	0.288489	0.485931	0	0	1.25373	1.55851	RAB3B;MYO1E;MRAS;RAP2B;RRAGC;EFL1;MYO18A;RRAS2;RND3;GBP3
GTPase activity (GO:0003924)	8/216	0.290921	0.485931	0	0	1.29182	1.59502	RAB3B;MRAS;RAP2B;RRAGC;EFL1;RRAS2;RND3;GBP3
calcium channel regulator activity (GO:0005246)	2/37	0.29146	0.485931	0	0	1.91646	2.36271	CACNB3;RRAD
RNA polymerase II CTD heptapeptide repeat kinase activity (GO:0008353)	1/12	0.297594	0.485931	0	0	3.04742	3.69355	BRD4
RNA stem-loop binding (GO:0035613)	1/12	0.297594	0.485931	0	0	3.04742	3.69355	LARP6
adenine nucleotide transmembrane transporter activity (GO:0000295)	1/12	0.297594	0.485931	0	0	3.04742	3.69355	LRRC8A
alanine transmembrane transporter activity (GO:0022858)	1/12	0.297594	0.485931	0	0	3.04742	3.69355	SLC36A1
aspartic-type peptidase activity (GO:0070001)	1/12	0.297594	0.485931	0	0	3.04742	3.69355	DDI2
transmembrane receptor protein tyrosine kinase adaptor activity (GO:0005068)	1/12	0.297594	0.485931	0	0	3.04742	3.69355	SH2B3
BMP binding (GO:0036122)	1/12	0.297594	0.485931	0	0	3.04742	3.69355	GREM2
tumor necrosis factor receptor binding (GO:0005164)	1/12	0.297594	0.485931	0	0	3.04742	3.69355	TRAF4
C2H2 zinc finger domain binding (GO:0070742)	1/12	0.297594	0.485931	0	0	3.04742	3.69355	HMGA2
vascular endothelial growth factor receptor binding (GO:0005172)	1/12	0.297594	0.485931	0	0	3.04742	3.69355	VEGFC
caspase binding (GO:0089720)	1/12	0.297594	0.485931	0	0	3.04742	3.69355	RIPK2
glycerophospholipid flippase activity (GO:0140333)	1/12	0.297594	0.485931	0	0	3.04742	3.69355	ATP8B1
N-acetyllactosaminide beta-1,3-N-acetylglucosaminyltransferase activity (GO:0008532)	1/12	0.297594	0.485931	0	0	3.04742	3.69355	B3GALT2
neurexin family protein binding (GO:0042043)	1/12	0.297594	0.485931	0	0	3.04742	3.69355	SYTL5
phosphatidylinositol 3-kinase activity (GO:0035004)	1/12	0.297594	0.485931	0	0	3.04742	3.69355	PIK3CD
ATPase regulator activity (GO:0060590)	2/38	0.302257	0.491827	0	0	1.86313	2.22919	DNAJB1;FNIP2
G protein-coupled receptor activity (GO:0004930)	10/283	0.307108	0.497985	0	0	1.23045	1.45261	PDGFRB;OXTR;GPR176;HRH1;GPR37;CALCRL;ADGRE5;NPR3;F2RL1;F2RL2
titin binding (GO:0031432)	1/13	0.317976	0.503372	0	0	2.79332	3.20053	ANKRD1
basic amino acid transmembrane transporter activity (GO:0015174)	1/13	0.317976	0.503372	0	0	2.79332	3.20053	SLC25A29
GTPase inhibitor activity (GO:0005095)	1/13	0.317976	0.503372	0	0	2.79332	3.20053	TNK2
I-SMAD binding (GO:0070411)	1/13	0.317976	0.503372	0	0	2.79332	3.20053	SMAD3
microtubule minus-end binding (GO:0051011)	1/13	0.317976	0.503372	0	0	2.79332	3.20053	MACF1
phosphatidylinositol phosphate kinase activity (GO:0016307)	1/13	0.317976	0.503372	0	0	2.79332	3.20053	PIK3CD
protein phosphatase activator activity (GO:0072542)	1/13	0.317976	0.503372	0	0	2.79332	3.20053	PPP1R15A
sulfotransferase activity (GO:0008146)	2/40	0.323757	0.510792	0	0	1.76489	1.99037	CHST11;CHST3
arylsulfatase activity (GO:0004065)	1/14	0.337767	0.520585	0	0	2.57832	2.7985	ARSJ
translation elongation factor activity (GO:0003746)	1/14	0.337767	0.520585	0	0	2.57832	2.7985	GTPBP2
deoxyribonuclease activity (GO:0004536)	1/14	0.337767	0.520585	0	0	2.57832	2.7985	MAP1S
insulin-like growth factor receptor binding (GO:0005159)	1/14	0.337767	0.520585	0	0	2.57832	2.7985	SOCS2
NADPH binding (GO:0070402)	1/14	0.337767	0.520585	0	0	2.57832	2.7985	TP53I3
nucleoside diphosphate kinase activity (GO:0004550)	1/14	0.337767	0.520585	0	0	2.57832	2.7985	AK5
peptide hormone receptor binding (GO:0051428)	1/14	0.337767	0.520585	0	0	2.57832	2.7985	PTHLH
phosphatidylinositol phosphate binding (GO:1901981)	4/102	0.343161	0.527158	0	0	1.36919	1.46443	CYTH3;MYO1B;PLEKHF1;HIP1R
cell-cell adhesion mediator activity (GO:0098632)	2/42	0.345083	0.528373	0	0	1.67647	1.78372	PALLD;CDC42EP1
ATPase binding (GO:0051117)	3/73	0.355449	0.529245	0	0	1.43724	1.48664	DNAJB1;EZR;BBC3
sodium-independent organic anion transmembrane transporter activity (GO:0015347)	1/15	0.356986	0.529245	0	0	2.39403	2.46599	SLCO2A1
solute:anion antiporter activity (GO:0140323)	1/15	0.356986	0.529245	0	0	2.39403	2.46599	SLC4A3
aspartic-type endopeptidase activity (GO:0004190)	1/15	0.356986	0.529245	0	0	2.39403	2.46599	DDI2
bicarbonate transmembrane transporter activity (GO:0015106)	1/15	0.356986	0.529245	0	0	2.39403	2.46599	SLC4A3
chloride channel regulator activity (GO:0017081)	1/15	0.356986	0.529245	0	0	2.39403	2.46599	WNK4
clathrin adaptor activity (GO:0035615)	1/15	0.356986	0.529245	0	0	2.39403	2.46599	HIP1R
lysophosphatidic acid acyltransferase activity (GO:0042171)	1/15	0.356986	0.529245	0	0	2.39403	2.46599	ABHD4
MAP kinase kinase activity (GO:0004708)	1/15	0.356986	0.529245	0	0	2.39403	2.46599	MAP2K3
myosin V binding (GO:0031489)	1/15	0.356986	0.529245	0	0	2.39403	2.46599	RAB3B
ubiquitin binding (GO:0043130)	3/74	0.363397	0.537045	0	0	1.41692	1.43429	SMAD3;DDI2;SQSTM1
cyclin-dependent protein serine/threonine kinase regulator activity (GO:0016538)	2/44	0.366184	0.539458	0	0	1.59647	1.60385	CDKN2B;CCND1
solute:proton symporter activity (GO:0015295)	1/16	0.375647	0.544549	0	0	2.23431	2.18763	SLC36A1
CARD domain binding (GO:0050700)	1/16	0.375647	0.544549	0	0	2.23431	2.18763	RIPK2
voltage-gated ion channel activity (GO:0005244)	1/16	0.375647	0.544549	0	0	2.23431	2.18763	KCND2
oxidoreductase activity, acting on NAD(P)H, quinone or similar compound as acceptor (GO:0016655)	1/16	0.375647	0.544549	0	0	2.23431	2.18763	TP53I3
phosphatidylinositol-5-phosphate binding (GO:0010314)	1/16	0.375647	0.544549	0	0	2.23431	2.18763	PLEKHF1
ATP hydrolysis activity (GO:0140603)	2/45	0.376637	0.544549	0	0	1.55927	1.52258	MYO1E;MYO18A
channel activity (GO:0015267)	2/46	0.387018	0.552221	0	0	1.52375	1.44647	PANX1;SLC14A1
sulfuric ester hydrolase activity (GO:0008484)	1/17	0.393768	0.552221	0	0	2.09456	1.95212	ARSJ
transmembrane-ephrin receptor activity (GO:0005005)	1/17	0.393768	0.552221	0	0	2.09456	1.95212	EPHA2
calcium-release channel activity (GO:0015278)	1/17	0.393768	0.552221	0	0	2.09456	1.95212	RASA3
CXCR chemokine receptor binding (GO:0045236)	1/17	0.393768	0.552221	0	0	2.09456	1.95212	CXCL8
ephrin receptor activity (GO:0005003)	1/17	0.393768	0.552221	0	0	2.09456	1.95212	EPHA2
G protein-coupled chemoattractant receptor activity (GO:0001637)	1/17	0.393768	0.552221	0	0	2.09456	1.95212	ACKR4
low-density lipoprotein particle binding (GO:0030169)	1/17	0.393768	0.552221	0	0	2.09456	1.95212	THBS1
metalloaminopeptidase activity (GO:0070006)	1/17	0.393768	0.552221	0	0	2.09456	1.95212	MMP14
nucleobase-containing compound kinase activity (GO:0019205)	1/17	0.393768	0.552221	0	0	2.09456	1.95212	AK5
acetylglucosaminyltransferase activity (GO:0008375)	2/48	0.407545	0.568363	0	0	1.45735	1.30812	LFNG;B3GALT2
kinase activity (GO:0016301)	4/112	0.409086	0.568363	0	0	1.24177	1.10993	PIK3CD;TRIB3;PI4KB;DGKI
amyloid-beta binding (GO:0001540)	3/80	0.410651	0.568363	0	0	1.30611	1.16245	TGFB2;ITGA2;APBA1
cadherin binding involved in cell-cell adhesion (GO:0098641)	1/18	0.411363	0.568363	0	0	1.97125	1.75102	CDC42EP1
phosphatidylcholine transporter activity (GO:0008525)	1/18	0.411363	0.568363	0	0	1.97125	1.75102	ATP8B1
RNA cap binding (GO:0000339)	1/19	0.428449	0.579959	0	0	1.86164	1.57789	IFIT5
anion:anion antiporter activity (GO:0015301)	1/19	0.428449	0.579959	0	0	1.86164	1.57789	SLC4A3
ankyrin binding (GO:0030506)	1/19	0.428449	0.579959	0	0	1.86164	1.57789	FLNC
leak channel activity (GO:0022840)	1/19	0.428449	0.579959	0	0	1.86164	1.57789	PANX1
ligand-gated calcium channel activity (GO:0099604)	1/19	0.428449	0.579959	0	0	1.86164	1.57789	RASA3
phosphatidic acid binding (GO:0070300)	1/19	0.428449	0.579959	0	0	1.86164	1.57789	MICALL1
protein tyrosine kinase activator activity (GO:0030296)	1/19	0.428449	0.579959	0	0	1.86164	1.57789	NRG1
ATPase activator activity (GO:0001671)	1/20	0.44504	0.598944	0	0	1.76357	1.42777	DNAJB1
nucleoside monophosphate kinase activity (GO:0050145)	1/20	0.44504	0.598944	0	0	1.76357	1.42777	TJP2
mRNA 3'-UTR binding (GO:0003730)	3/85	0.449184	0.602784	0	0	1.22615	0.981316	PCBP4;CSDC2;MEX3D
nuclear receptor binding (GO:0016922)	4/120	0.460867	0.603241	0	0	1.15565	0.895219	SMAD3;ARID5A;HMGA1;PKN1
3',5'-cyclic-nucleotide phosphodiesterase activity (GO:0004114)	1/21	0.46115	0.603241	0	0	1.6753	1.29674	PDE5A
acetylation-dependent protein binding (GO:0140033)	1/21	0.46115	0.603241	0	0	1.6753	1.29674	BRD4
fibroblast growth factor binding (GO:0017134)	1/21	0.46115	0.603241	0	0	1.6753	1.29674	THBS1
histone acetyltransferase binding (GO:0035035)	1/21	0.46115	0.603241	0	0	1.6753	1.29674	EGR1
lysine-acetylated histone binding (GO:0070577)	1/21	0.46115	0.603241	0	0	1.6753	1.29674	BRD4
lysophospholipase activity (GO:0004622)	1/21	0.46115	0.603241	0	0	1.6753	1.29674	ABHD4
neuropeptide binding (GO:0042923)	1/21	0.46115	0.603241	0	0	1.6753	1.29674	GPR37
pyridoxal phosphate binding (GO:0030170)	1/21	0.46115	0.603241	0	0	1.6753	1.29674	PSAT1
metallopeptidase activity (GO:0008237)	4/121	0.467237	0.609496	0	0	1.14571	0.871796	ADAM19;ADAMTS5;MMP11;MMP14
acetylcholine receptor activity (GO:0015464)	1/22	0.476793	0.615089	0	0	1.59544	1.1817	CHRM2
mRNA 3'-UTR AU-rich region binding (GO:0035925)	1/22	0.476793	0.615089	0	0	1.59544	1.1817	MEX3D
poly(U) RNA binding (GO:0008266)	1/22	0.476793	0.615089	0	0	1.59544	1.1817	IFIT5
retinoic acid binding (GO:0001972)	1/22	0.476793	0.615089	0	0	1.59544	1.1817	RARA
C-C chemokine receptor activity (GO:0016493)	1/23	0.491983	0.622645	0	0	1.52285	1.08017	ACKR4
carboxy-lyase activity (GO:0016831)	1/23	0.491983	0.622645	0	0	1.52285	1.08017	PCK2
cyclic nucleotide binding (GO:0030551)	1/23	0.491983	0.622645	0	0	1.52285	1.08017	PDE5A
cyclic-nucleotide phosphodiesterase activity (GO:0004112)	1/23	0.491983	0.622645	0	0	1.52285	1.08017	PDE5A
disordered domain specific binding (GO:0097718)	1/23	0.491983	0.622645	0	0	1.52285	1.08017	TEAD2
gamma-tubulin binding (GO:0043015)	1/23	0.491983	0.622645	0	0	1.52285	1.08017	PAK1
phosphatase inhibitor activity (GO:0019212)	1/23	0.491983	0.622645	0	0	1.52285	1.08017	CABIN1
hydrolase activity, acting on carbon-nitrogen (but not peptide) bonds, in linear amides (GO:0016811)	2/57	0.495345	0.625205	0	0	1.21831	0.855863	HDAC5;HDAC9
C-C chemokine binding (GO:0019957)	1/24	0.506732	0.632737	0	0	1.45656	0.99013	ACKR4
cell adhesion mediator activity (GO:0098631)	1/24	0.506732	0.632737	0	0	1.45656	0.99013	PALLD
phosphatidylinositol-3,5-bisphosphate binding (GO:0080025)	1/24	0.506732	0.632737	0	0	1.45656	0.99013	HIP1R
phosphotransferase activity, phosphate group as acceptor (GO:0016776)	1/24	0.506732	0.632737	0	0	1.45656	0.99013	AK5
mRNA 5'-UTR binding (GO:0048027)	1/25	0.521054	0.64716	0	0	1.3958	0.909923	LARP6
poly-pyrimidine tract binding (GO:0008187)	1/25	0.521054	0.64716	0	0	1.3958	0.909923	IFIT5
chemokine receptor activity (GO:0004950)	1/26	0.534961	0.659173	0	0	1.3399	0.838188	ACKR4
phosphatidylinositol-3,4-bisphosphate binding (GO:0043325)	1/26	0.534961	0.659173	0	0	1.3399	0.838188	HIP1R
phosphatidylinositol-4-phosphate binding (GO:0070273)	1/26	0.534961	0.659173	0	0	1.3399	0.838188	PLEKHF1
protein serine/threonine phosphatase activity (GO:0004722)	2/62	0.540426	0.664155	0	0	1.11649	0.687088	MTMR3;PPM1H
acetylgalactosaminyltransferase activity (GO:0008376)	1/27	0.548464	0.668754	0	0	1.2883	0.773793	B3GALT2
ADP binding (GO:0043531)	1/27	0.548464	0.668754	0	0	1.2883	0.773793	MYO18A
aminopeptidase activity (GO:0004177)	1/27	0.548464	0.668754	0	0	1.2883	0.773793	MMP14
ATP binding (GO:0005524)	8/278	0.558843	0.67942	0	0	0.991971	0.577215	MYO1B;DYRK2;PRAG1;DAPK3;ATP10D;WNK4;MYO18A;TRIB1
thyroid hormone receptor binding (GO:0046966)	1/28	0.561577	0.67942	0	0	1.24052	0.715787	ARID5A
histone demethylase activity (GO:0032452)	1/28	0.561577	0.67942	0	0	1.24052	0.715787	KDM6B
transcription corepressor binding (GO:0001222)	1/29	0.574309	0.689613	0	0	1.19615	0.663371	NR1D1
inorganic anion transmembrane transporter activity (GO:0015103)	1/29	0.574309	0.689613	0	0	1.19615	0.663371	LRRC8A
motor activity (GO:0003774)	2/66	0.574432	0.689613	0	0	1.0465	0.58015	MYO1E;KIF13A
neuropeptide receptor activity (GO:0008188)	1/30	0.586672	0.702502	0	0	1.15484	0.615867	GPR37
anion channel activity (GO:0005253)	2/68	0.590734	0.705557	0	0	1.01468	0.534116	LRRC8C;LRRC8A
alpha-tubulin binding (GO:0043014)	1/31	0.598676	0.709598	0	0	1.11629	0.572697	ARL4C
histone acetyltransferase activity (GO:0004402)	1/31	0.598676	0.709598	0	0	1.11629	0.572697	BAZ1A
monocarboxylic acid binding (GO:0033293)	1/31	0.598676	0.709598	0	0	1.11629	0.572697	RARA
RNA polymerase II complex binding (GO:0000993)	1/32	0.610332	0.717948	0	0	1.08023	0.533364	BRD4
beta-tubulin binding (GO:0048487)	1/32	0.610332	0.717948	0	0	1.08023	0.533364	MAP1S
chemokine binding (GO:0019956)	1/32	0.610332	0.717948	0	0	1.08023	0.533364	ACKR4
magnesium ion binding (GO:0000287)	4/146	0.615014	0.721637	0	0	0.942782	0.458296	DYRK2;RRAGC;MTHFD2;ATP10D
2-oxoglutarate-dependent dioxygenase activity (GO:0016706)	1/33	0.621651	0.725777	0	0	1.04642	0.497442	TET3
nucleosomal DNA binding (GO:0031492)	1/33	0.621651	0.725777	0	0	1.04642	0.497442	HMGA2
double-stranded RNA binding (GO:0003725)	2/73	0.629438	0.733036	0	0	0.94298	0.436532	LRRFIP1;VIM
frizzled binding (GO:0005109)	1/34	0.632641	0.73311	0	0	1.01465	0.464561	WNT5B
retinoid binding (GO:0005501)	1/34	0.632641	0.73311	0	0	1.01465	0.464561	RARA
protein tyrosine phosphatase activity (GO:0004725)	2/74	0.636828	0.736135	0	0	0.929835	0.419594	DUSP3;MTMR3
estrogen receptor binding (GO:0030331)	1/35	0.643313	0.739055	0	0	0.984761	0.434402	ARID5A
non-membrane spanning protein tyrosine kinase activity (GO:0004715)	1/35	0.643313	0.739055	0	0	0.984761	0.434402	TNK2
phosphatidylinositol-4,5-bisphosphate binding (GO:0005546)	2/75	0.644102	0.739055	0	0	0.91705	0.403409	MYO1B;HIP1R
NADP binding (GO:0050661)	1/36	0.653675	0.746372	0	0	0.956575	0.406684	TP53I3
phosphoric diester hydrolase activity (GO:0008081)	1/36	0.653675	0.746372	0	0	0.956575	0.406684	PLCXD3
sodium channel regulator activity (GO:0017080)	1/37	0.663736	0.754172	0	0	0.929956	0.381162	NEDD4L
voltage-gated calcium channel activity (GO:0005245)	1/37	0.663736	0.754172	0	0	0.929956	0.381162	CACNB3
adenyl ribonucleotide binding (GO:0032559)	8/306	0.666199	0.755133	0	0	0.897452	0.364516	MYO1B;DYRK2;PRAG1;DAPK3;ATP10D;WNK4;MYO18A;TRIB1
phosphatase activity (GO:0016791)	2/79	0.672048	0.759728	0	0	0.869231	0.345455	DUSP3;DUSP8
pentosyltransferase activity (GO:0016763)	1/38	0.673506	0.759728	0	0	0.904775	0.35762	UPP1
signaling receptor complex adaptor activity (GO:0030159)	1/39	0.682992	0.764886	0	0	0.88092	0.33587	SH2B3
N-acyltransferase activity (GO:0016410)	1/39	0.682992	0.764886	0	0	0.88092	0.33587	NMT2
phosphatidylinositol-3-phosphate binding (GO:0032266)	1/39	0.682992	0.764886	0	0	0.88092	0.33587	PLEKHF1
translation initiation factor activity (GO:0003743)	1/41	0.701147	0.779567	0	0	0.836788	0.297091	EIF5
carboxylic acid binding (GO:0031406)	1/41	0.701147	0.779567	0	0	0.836788	0.297091	SESN2
calcium channel activity (GO:0005262)	2/84	0.704448	0.779567	0	0	0.816018	0.285884	PANX1;CACNB3
UDP-glycosyltransferase activity (GO:0008194)	2/84	0.704448	0.779567	0	0	0.816018	0.285884	LFNG;B3GALT2
ion channel activity (GO:0005216)	2/84	0.704448	0.779567	0	0	0.816018	0.285884	CALHM2;LRRC8A
active ion transmembrane transporter activity (GO:0022853)	1/42	0.709832	0.781819	0	0	0.816336	0.279781	SLCO2A1
CCR chemokine receptor binding (GO:0048020)	1/42	0.709832	0.781819	0	0	0.816336	0.279781	NES
S-adenosylmethionine-dependent methyltransferase activity (GO:0008757)	1/43	0.718264	0.789246	0	0	0.796858	0.263694	DNMT3A
cytokine receptor activity (GO:0004896)	2/88	0.728412	0.798517	0	0	0.777903	0.246509	IL4R;ACKR4
single-stranded RNA binding (GO:0003727)	1/45	0.734403	0.803199	0	0	0.760559	0.234783	IFIT5
chemokine activity (GO:0008009)	1/46	0.742122	0.809745	0	0	0.743619	0.221778	CXCL8
ribosome binding (GO:0043022)	1/48	0.756896	0.82394	0	0	0.711902	0.198286	EFL1
phosphatidylinositol bisphosphate binding (GO:1902936)	2/94	0.761255	0.826758	0	0	0.726944	0.198301	MYO1B;HIP1R
tRNA binding (GO:0000049)	1/49	0.763963	0.827774	0	0	0.697035	0.187667	IFIT5
chemokine receptor binding (GO:0042379)	1/50	0.770825	0.831985	0	0	0.682775	0.177722	CXCL8
carboxylic ester hydrolase activity (GO:0052689)	2/96	0.771412	0.831985	0	0	0.711404	0.184632	ABHD4;PGLS
voltage-gated cation channel activity (GO:0022843)	2/97	0.776349	0.833332	0	0	0.703879	0.178189	CACNB3;KCND2
inorganic cation transmembrane transporter activity (GO:0022890)	1/51	0.777487	0.833332	0	0	0.669085	0.1684	CALHM2
ubiquitin protein ligase activity (GO:0061630)	6/263	0.778015	0.833332	0	0	0.779417	0.195641	SMURF2;DTX3L;NEDD4L;TRIM21;RNF152;IRF2BPL
cation channel activity (GO:0005261)	2/98	0.781192	0.83482	0	0	0.696511	0.171993	PANX1;CALHM2
ubiquitin-like protein ligase activity (GO:0061659)	6/270	0.798604	0.851479	0	0	0.758473	0.170573	SMURF2;DTX3L;NEDD4L;TRIM21;RNF152;IRF2BPL
calcium ion transmembrane transporter activity (GO:0015085)	1/55	0.80226	0.851489	0	0	0.619395	0.136467	PANX1
metalloexopeptidase activity (GO:0008235)	1/55	0.80226	0.851489	0	0	0.619395	0.136467	MMP14
microtubule motor activity (GO:0003777)	1/56	0.80801	0.855648	0	0	0.608102	0.129636	KIF13A
endopeptidase activity (GO:0004175)	7/315	0.811394	0.856604	0	0	0.758052	0.158434	ADAM19;MMP11;ADAMTS5;MMP14;PIK3IP1;PLAU;DDI2
serine-type endopeptidase activity (GO:0004252)	2/105	0.812581	0.856604	0	0	0.64894	0.134681	PIK3IP1;PLAU
serine-type endopeptidase inhibitor activity (GO:0004867)	1/60	0.829389	0.870393	0	0	0.566757	0.106021	SERPINB2
nuclease activity (GO:0004518)	1/60	0.829389	0.870393	0	0	0.566757	0.106021	MAP1S
transition metal ion binding (GO:0046914)	10/445	0.834676	0.873977	0	0	0.765679	0.138367	TRIM8;EGR1;SMAD3;DYRK2;TET3;DPF3;FAM20C;ARHGEF2;CXXC5;PCK2
syntaxin binding (GO:0019905)	1/62	0.83917	0.876717	0	0	0.548119	0.0961081	SCFD2
protein kinase activator activity (GO:0030295)	1/63	0.843849	0.879637	0	0	0.53925	0.091555	NRG1
zinc ion binding (GO:0008270)	7/336	0.858877	0.892877	0	0	0.708886	0.107843	TRIM8;EGR1;SMAD3;TET3;DPF3;ARHGEF2;CXXC5
protease binding (GO:0002020)	2/118	0.860374	0.892877	0	0	0.575826	0.0865976	ITGA3;RIPK2
hexosyltransferase activity (GO:0016758)	2/119	0.863545	0.894181	0	0	0.570875	0.0837525	LFNG;B3GALT2
serine-type peptidase activity (GO:0008236)	2/125	0.881227	0.91035	0	0	0.542859	0.0686393	PIK3IP1;PLAU
phospholipase activity (GO:0004620)	1/73	0.883775	0.91035	0	0	0.464114	0.0573427	ABHD4
ubiquitin-protein transferase activity (GO:0004842)	8/392	0.885008	0.91035	0	0	0.693328	0.0846957	DTX3L;SMURF2;NEDD4L;LMO7;RNF152;TRIM21;PML;IRF2BPL
hormone activity (GO:0005179)	1/78	0.899734	0.923463	0	0	0.433865	0.0458405	PTHLH
voltage-gated potassium channel activity (GO:0005249)	1/82	0.910911	0.932885	0	0	0.412354	0.0384768	KCND2
G protein-coupled receptor binding (GO:0001664)	2/143	0.922338	0.94129	0	0	0.473116	0.0382485	WNT5B;HOMER3
oxidoreductase activity, acting on the CH-OH group of donors, NAD or NADP as acceptor (GO:0016616)	1/87	0.923149	0.94129	0	0	0.38828	0.0310486	PHGDH
potassium channel activity (GO:0005267)	1/91	0.93172	0.947959	0	0	0.370946	0.0262346	KCND2
mRNA binding (GO:0003729)	4/263	0.949091	0.963534	0	0	0.513755	0.026844	KHDRBS3;PCBP4;CSDC2;LARP6
thiol-dependent deubiquitinase (GO:0004843)	1/106	0.956184	0.968629	0	0	0.317707	0.0142349	USP32
deubiquitinase activity (GO:0101005)	1/112	0.963312	0.970585	0	0	0.30044	0.01123	USP32
omega peptidase activity (GO:0008242)	1/113	0.964381	0.970585	0	0	0.297742	0.0107986	USP32
metal ion binding (GO:0046872)	9/517	0.966088	0.970585	0	0	0.586787	0.0202444	MEX3B;DYRK2;RRAGC;MTHFD2;ATP10D;EFHD1;EML1;THBS1;RASGRP3
endopeptidase inhibitor activity (GO:0004866)	1/115	0.966429	0.970585	0	0	0.292489	0.00998783	SERPINB2
calcium ion binding (GO:0005509)	5/348	0.974919	0.977011	0	0	0.483635	0.0122849	MEX3B;EFHD1;EML1;THBS1;RASGRP3
RNA binding (GO:0003723)	25/1406	0.997832	0.997832	0	0	0.588391	0.00127682	MACF1;KHDRBS3;IFIT5;IFIT3;SYNE1;DUSP14;FIP1L1;IFI16;PCBP4;HABP4;MYO18A;LRRFIP1;TNS1;JUN;MEX3D;LARP6;PARP12;MEX3B;EIF5;MEX3A;CSDC2;ZYX;SPATS2L;VIM;EZR

## Sheet: MF 18 vs 0
Term	Overlap	P.value	Adjusted.P.value	Old.P.value	Old.Adjusted.P.value	Odds.Ratio	Combined.Score	Genes
cadherin binding (GO:0045296)	66/322	5.77579e-13	4.85744e-10	0	0	3.07984	86.7897	BMPR2;DOCK9;ARHGAP1;MPRIP;PPP1R13L;KDR;EFHD2;LRRFIP1;MB21D2;CLIC1;TMPO;ACVR1;LYPLA2;ANXA1;DBNL;SWAP70;YWHAZ;PLCB3;PKM;CTTN;CDC42EP1;MYH9;ITGA6;EZR;DBN1;VCL;EPHA2;PLEC;NOTCH3;AHNAK;SRC;ARHGAP18;SLC3A2;CBL;RTN4;CNN3;CNN2;SLC9A3R2;DNAJB1;ARVCF;LARP1;MICALL1;CDH24;EPS8L1;SNX9;FLNB;EPS8L2;PDLIM5;S100A11;VASP;NOP56;HSPA8;BAIAP2;KTN1;EHD1;PPFIBP1;EHD4;EIF5;KRT18;APC;GIPC1;GLOD4;PFKP;HSPA1A;TJP2;PICALM
DNA replication origin binding (GO:0003688)	14/23	1.51844e-10	6.38506e-08	0	0	18.2125	411.75	MCM7;DHX9;MCM8;DDX11;MCM10;CDC6;POLA1;CDC45;ORC1;MCM3;MCM4;MCM5;MCM6;MCM2
actin binding (GO:0003779)	41/177	3.01682e-10	8.45716e-08	0	0	3.56652	78.1841	TLNRD1;FLII;FMN2;CORO1A;SYNE2;NCALD;SYNE1;ABLIM1;RUSC1;MYO6;ABL2;PHACTR2;EPS8L1;EPS8L2;FLNB;PDLIM5;GBP1;PDLIM4;PDLIM7;CAP2;CAP1;DBNL;GSN;MAP1S;TPM1;VASH2;MICAL2;MYO9B;FHDC1;CORO2B;MTSS1;SMTN;MAP1B;GIPC1;MAP1A;KCNMA1;MYH9;EZR;UTRN;VCL;DBN1
protein kinase binding (GO:0019901)	76/506	4.57126e-08	9.61107e-06	0	0	2.10501	35.5766	ERRFI1;BMPR2;FAF1;HSPB1;KIF11;PTPRK;WDR45;RND3;SPRED2;CCND1;RAC2;CEP250;SIRPA;DACT3;FBXO5;SOX9;TRIM21;CDK5RAP2;MAP2K3;DSP;ACVR1;IL15RA;HSP90AA1;DUSP3;FBXW5;PRKCD;EMP2;ANK2;IRAK4;TICAM1;YWHAZ;DUSP6;CDC25A;KAT2B;MAPKAPK3;MSH2;RARA;TRIB3;UTRN;EZR;TRIB1;SQSTM1;TP53;TELO2;ATF4;PFKFB2;PPP1R15A;HDAC5;DCTN1;MVP;NEDD9;HDAC9;RHOBTB1;RELB;FAM83G;IRAK1;PDLIM5;SH2B3;SMAD1;ACE;SMAD3;CAV2;CAV1;MSN;CYLD;POLA1;AP…
single-stranded DNA helicase activity (GO:0017116)	10/19	4.53877e-07	7.63422e-05	0	0	12.9759	189.519	POLQ;RFC3;RAD51;MCM7;DHX9;RFC2;DSCC1;MCM5;MCM6;MCM2
DNA secondary structure binding (GO:0000217)	12/33	4.36029e-06	0.000611167	0	0	6.67744	82.4194	RAD51AP1;RECQL4;LIN54;BLM;MEF2C;RAD51D;MSH2;RBBP8;HMGA1;HMGA2;CLSPN;RAD18
GTPase activator activity (GO:0005096)	51/336	5.40248e-06	0.000649069	0	0	2.11344	25.6332	USP6NL;ERRFI1;NRP1;DOCK9;RASGRF2;ARHGAP1;HTR2B;ARHGEF10L;SIPA1L3;ARHGAP35;DOCK10;DOCK11;FLCN;RGS3;DENND2C;DENND2A;RAB3IL1;VAV2;ARHGAP10;TBC1D1;RP2;RASA1;SPATA13;RAPGEF1;RIN3;ARHGEF2;RIN2;ARHGEF6;ARHGEF28;RAP1GDS1;ASAP3;ARHGAP18;DENND3;KALRN;RASGRP3;RIC8A;ARHGAP22;CYTH3;EPS8L1;RGS20;EPS8L2;CYTH1;JUN;ARHGAP29;MYO9B;ARHGAP31;DNMBP;SH3BP5L;DLC1;RGS10;RGL1
sequence-specific double-stranded DNA binding (GO:1990837)	89/712	1.13955e-05	0.00119796	0	0	1.69778	19.3246	MCM7;MCM8;BHLHE41;MCM10;CTCF;AHR;BRCA1;GLI1;ETS1;GLI3;ELK3;FOXQ1;MYBL2;SOX9;PITX1;TEAD2;SOX4;CDK5RAP2;SOX5;KLF10;KLF11;MEF2C;KLF13;DDX11;ZNF281;RFX2;ARID5A;ARID5B;ETV1;ETV4;HIC1;SREBF2;FOXP1;RUNX1;ELF4;DDIT3;ZW10;IRF1;RARA;MCM3;AHRR;MCM4;MCM5;MCM6;TP53;ATF3;JDP2;ATF4;PPARD;MCM2;HDAC5;FOXC1;DHX9;SRF;CEBPG;TCF7;CDC45;ORC1;E2F1;ZBED2;E2F2;ZNF821;MSC;E2F7;E2F8;EGR1;ARNT2;JUN;TCF7L1;EGR3;SMAD3;NFYC;NR…
kinase binding (GO:0019900)	63/461	1.50159e-05	0.00140315	0	0	1.87247	20.7965	BCAR3;ERRFI1;FAF1;HSPB1;KIF11;PTPRK;WDR45;RND3;SPRED2;CCND1;RAC2;WWC3;CEP250;FBXO5;TRIM21;CDK5RAP2;MAP2K3;IL15RA;DUSP3;FBXW5;PRKCD;EMP2;ANK2;IRAK4;TICAM1;YWHAZ;CDC25A;KAT2B;MSH2;TRIB3;UTRN;SQSTM1;TP53;TELO2;ATF4;PFKFB2;PPP1R15A;SP100;SRC;DCTN1;MVP;HTT;RHOBTB1;RELB;FAM83G;IRAK1;BARD1;SMAD1;GSN;SMAD3;CAV2;CAV1;MSN;CDC6;CYLD;POLA1;APC;DLG3;PIK3IP1;CSPG4;TRIM38;BCAR1;BCL2L1
single-stranded DNA binding (GO:0003697)	21/97	1.90999e-05	0.00160631	0	0	3.23775	35.1808	BLM;MCM7;DHX9;MCM8;DDX11;MCM10;RAD51AP1;FAM111A;POLA1;RAD51D;CDC45;RAD51;MSH2;POLR3C;TDP1;MCM3;RBBP8;MCM4;MCM5;MCM6;MCM2
transcription regulatory region nucleic acid binding (GO:0001067)	35/212	2.64985e-05	0.00197601	0	0	2.32507	24.5026	LIN54;HDAC5;FOXC1;DHX9;TCF7;BRCA1;CTCF;AHR;GLI1;ETS1;ZBED2;SOX4;CDK5RAP2;SOX5;EGR1;KLF11;MEF2C;JUN;SMAD3;ZNF281;NFYC;ARID5A;ARID5B;HMGA2;POU2F2;RUNX1;PER2;PER3;DDIT3;IRF1;AHRR;ZNF217;TP53;ATF3;ATF4
DNA binding (GO:0003677)	97/811	2.81952e-05	0.00197601	0	0	1.61492	16.9185	DCLRE1B;DCLRE1A;POGK;IFIT5;AHR;ETS1;TRIM26;SOX9;TIPIN;MAP1S;ZNF281;DDX11;RFX2;ARID5A;ARID5B;WDR76;HIC1;MSH2;DDIT3;ERF;TIMELESS;ZNF711;NUPR1;TP53;ATF4;BLM;DNMT1;CBFB;DHX9;DDX60;RAD51AP1;BRIP1;ORC1;CLSPN;NLRP1;EGR1;CDT1;JUN;SMAD3;VDR;NR2F1;HMGA1;HMGA2;POU2F2;PALB2;FANCG;FAM111A;POLA1;TDP1;MAFF;TCF3;RAD18;CSRNP1;CSRNP2;FEN1;MCM7;MCM8;ZNF43;MCM10;CTCF;BRCA1;GLI1;EXO1;ANKRD1;LRRFIP1;POLE;ZNF124;RFC3;F…
GTPase regulator activity (GO:0030695)	36/233	8.56047e-05	0.00553796	0	0	2.14774	20.1152	USP6NL;ERRFI1;NRP1;RAP1GDS1;ARHGAP1;HTR2B;ASAP3;ARHGAP18;ARHGEF10L;SIPA1L3;ARHGAP35;RASGRP3;RIC8A;ARHGAP22;FLCN;RGS3;SIRPA;RGS20;SH3BP4;RALGDS;JUN;TNK2;ARHGAP29;MYO9B;ARHGAP10;TBC1D1;ARHGAP31;EIF5;RP2;DLC1;RASA1;RGS10;RGS12;RIN2;CPEB2;ARHGEF6
3'-5' DNA helicase activity (GO:0043138)	7/16	0.000117349	0.00704933	0	0	9.06586	82.0493	RECQL4;BLM;MCM7;DHX9;MCM5;MCM6;MCM2
exodeoxyribonuclease activity, producing 5'-phosphomonoesters (GO:0016895)	6/12	0.00014978	0.00839766	0	0	11.6506	102.599	DCLRE1B;DCLRE1A;FEN1;EXO1;APEX1;POLD1
protein homodimerization activity (GO:0042803)	76/636	0.000208768	0.0109734	0	0	1.60466	13.5984	DCLRE1B;HIP1;TENM3;TENM4;GLDC;BHLHE41;HSPB1;AHR;SYNE1;EEA1;TRIM8;STK10;GLIPR2;PIP4K2A;AOX1;LRRFIP1;TRIM21;APPL2;BOK;ACVR1;CUBN;HSP90AA1;ST6GAL1;ACOT7;GLCE;DAPK3;TPM1;CACYBP;DCK;TPST2;RABEP1;MSH2;DDIT3;KIT;S100A6;PADI2;MYH9;PAFAH1B3;ATF3;PRPS1;BLM;SHMT2;SRF;ODC1;NPR3;PDGFB;CORO1A;CLN6;DPP4;IRAK1;S100A16;STC2;PDGFC;S100A13;HMOX1;SNX9;GBP1;PDLIM4;S100A11;S100A10;SNX6;GBP3;BARD1;TGFB2;SMAD3;CAV2;HIP1…
guanyl-nucleotide exchange factor activity (GO:0005085)	25/149	0.00027592	0.0125427	0	0	2.36227	19.3597	DOCK9;ARHGEF28;RASGRF2;DENND3;KALRN;DOCK10;RIC8A;CYTH3;DOCK11;EPS8L1;EPS8L2;CYTH1;DENND2C;DENND2A;RAB3IL1;VAV2;DNMBP;SH3BP5L;SPATA13;RAPGEF1;RIN3;ARHGEF2;RGL1;RIN2;ARHGEF6
cadherin binding involved in cell-cell adhesion (GO:0098641)	7/18	0.000283366	0.0125427	0	0	7.41672	60.5855	ANXA1;KRT18;CDC42EP1;BAIAP2;PDLIM5;S100A11;CNN3
DNA polymerase binding (GO:0070182)	7/18	0.000283366	0.0125427	0	0	7.41672	60.5855	FANCI;CDT1;ACD;HSP90AA1;PCNA;RAD51;SMG6
damaged DNA binding (GO:0003684)	11/44	0.000499406	0.021	0	0	3.89016	29.5733	DCLRE1B;DCLRE1A;POLQ;FEN1;PCNA;POLD1;APEX1;RBBP8;FANCG;RAD18;UNG
phosphatase binding (GO:0019902)	20/114	0.000604566	0.0242114	0	0	2.48906	18.4464	CSRNP2;MTMR3;SMAD3;MVP;MAGI2;PXN;ITGA1;ANK1;SLC9A3R2;LGALS3;CARHSP1;CNST;DLG3;TRAF3;RCAN3;SIRPA;TP53;IKBKE;MET;PDLIM4
transmembrane receptor protein kinase activity (GO:0019199)	13/60	0.000709021	0.0259255	0	0	3.22965	23.4202	DDR1;ACVR1;FLT1;TGFBR2;AXL;KIT;KDR;TYRO3;TEK;EPHB1;MET;EPHA2;FGFR1
transmembrane receptor protein tyrosine kinase activity (GO:0004714)	13/60	0.000709021	0.0259255	0	0	3.22965	23.4202	DDR1;NRP1;FLT1;FGFRL1;AXL;KIT;KDR;TYRO3;TEK;EPHB1;MET;EPHA2;FGFR1
DNA-directed DNA polymerase activity (GO:0003887)	7/21	0.000837954	0.0293633	0	0	5.82647	41.2779	POLD3;POLQ;POLA1;POLD4;POLD1;POLE2;POLE
minor groove of adenine-thymine-rich DNA binding (GO:0003680)	4/7	0.00113421	0.0370539	0	0	15.5171	105.234	LIN54;MEF2C;HMGA1;HMGA2
DNA polymerase activity (GO:0034061)	7/22	0.00114554	0.0370539	0	0	5.43775	36.8237	POLD3;POLQ;POLA1;POLD4;POLD1;POLE2;POLE
tubulin binding (GO:0015631)	40/307	0.00130076	0.040215	0	0	1.75851	11.6849	DCTN1;STMN3;HTT;BRCA1;SMC3;KIF17;SKA1;CAMSAP1;NCALD;PAK1;HAUS8;STMN1;KIF13A;KIF1B;DIP2B;KIF3C;GAS2L1;CDK5RAP2;RAB11FIP5;MAP4K4;MAP1S;VASH2;KIF23;FHDC1;EML1;ARL4C;EML5;CLIP2;RAD51D;CLIP1;FAM161A;NAV3;APC;KIFC1;MAP1B;MAP1A;SBDS;TTLL12;ARHGEF2;EZR
cell-cell adhesion mediator activity (GO:0098632)	10/42	0.00133891	0.040215	0	0	3.64491	24.1144	NTNG1;ANXA1;KRT18;PALLD;SIRPA;CDC42EP1;PDLIM5;BAIAP2;S100A11;CNN3
protein tyrosine kinase binding (GO:1990782)	14/72	0.00139003	0.0403109	0	0	2.81855	18.5416	ACVR1;HSP90AA1;BMPR2;DUSP3;PCNA;LRP4;NEDD9;CBLB;CBL;SIRPA;SQSTM1;TP53;SH2B3;TJP2
motor activity (GO:0003774)	13/66	0.00179937	0.0504422	0	0	2.86309	18.0957	KIF24;KIF23;KIF11;SMC3;KIF17;MYO1E;KIFC1;KIF4A;KIF13A;MYO6;MYH9;KIF1B;KIF3C
transforming growth factor beta receptor binding (GO:0005160)	6/18	0.00198699	0.0522931	0	0	5.82342	36.2283	TGFB2;SMAD3;BAMBI;SMAD7;TGFBR2;ENG
protein serine/threonine kinase activity (GO:0004674)	43/344	0.00198975	0.0522931	0	0	1.67697	10.4304	DYRK3;TRIO;BMPR2;DYRK2;WNK4;PKMYT1;KALRN;MYLK;RPS6KA4;STK10;RPS6KA6;NUAK1;PAK1;IRAK1;CHEK1;MAP3K20;IKBKE;MAP4K4;ACVR1;PLK4;PLK3;CAMK1D;PLK2;LIMK2;DAPK3;PRKCD;LIMK1;HUNK;CASK;IRAK4;PASK;MASTL;TGFBR2;MAPK13;MELK;MAPKAPK3;CDK4;FAM20C;CAMK1;PKN1;TNIK;SQSTM1;CDK15
5'-3' exodeoxyribonuclease activity (GO:0035312)	4/8	0.00212607	0.0541825	0	0	11.6372	71.6091	DCLRE1B;DCLRE1A;EXO1;EXO5
histone deacetylase binding (GO:0042826)	16/93	0.00251316	0.0621638	0	0	2.42693	14.5281	HDAC5;HSP90AA1;MEF2C;SATB2;GMNN;BHLHE41;HDAC9;GLI3;HIC1;KAT2B;CCND1;ANKRD1;UHRF1BP1;PKN1;TP53;HSPA1A
phosphatidylinositol bisphosphate binding (GO:1902936)	16/94	0.00281066	0.067338	0	0	2.39569	14.0731	SVIL;HIP1;GSN;FLII;FZD7;HIP1R;WDR45;SYT7;SLC9A1;JPH2;SNX18;ADAP2;PARD3;SH3PXD2B;ATP13A2;PICALM
neutral amino acid transmembrane transporter activity (GO:0015175)	8/32	0.00288248	0.067338	0	0	3.88466	22.7218	SLC36A1;SLC7A5;SLC38A1;SLC6A9;SFXN3;SLC38A6;SLC1A4;SLC3A2
potassium channel inhibitor activity (GO:0019870)	4/9	0.00358746	0.0815421	0	0	9.30923	52.4138	CAV1;RASA1;WNK4;NEDD4L
protein heterodimerization activity (GO:0046982)	26/188	0.0038393	0.0849698	0	0	1.87778	10.4451	HIP1;TENM3;TENM4;PDGFB;BHLHE41;AHR;SMC3;IRAK1;BOK;YWHAH;BARD1;ARNT2;MEF2C;ITGA3;TPM1;ATP1B1;RRAGC;DDIT3;BHLHE40;TCF3;MICU1;TP53;PAFAH1B3;ATF3;ATF4;BCL2L1
cytoskeleton-nuclear membrane anchor activity (GO:0140444)	3/5	0.00440562	0.0861657	0	0	17.4466	94.6457	SYNE3;SYNE2;SYNE1
D-loop DNA binding (GO:0062037)	3/5	0.00440562	0.0861657	0	0	17.4466	94.6457	RAD51AP1;RECQL4;BLM
RNA-DNA hybrid ribonuclease activity (GO:0004523)	3/5	0.00440562	0.0861657	0	0	17.4466	94.6457	FEN1;EXO1;APEX1
syndecan binding (GO:0045545)	3/5	0.00440562	0.0861657	0	0	17.4466	94.6457	SEMA5A;GPNMB;TNC
Y-form DNA binding (GO:0000403)	3/5	0.00440562	0.0861657	0	0	17.4466	94.6457	BLM;RBBP8;RAD18
protein tyrosine kinase activity (GO:0004713)	17/108	0.00486636	0.0930139	0	0	2.18163	11.6181	DDR1;DYRK2;FLT1;SRC;TNK2;WEE1;MELK;AXL;KIT;KDR;TYRO3;ABL2;TEK;EPHB1;MET;EPHA2;FGFR1
sequence-specific mRNA binding (GO:1990825)	4/10	0.00560609	0.104772	0	0	7.75727	40.2129	DHFR;DHX9;TYMS;LARP6
phosphatidylinositol-4,5-bisphosphate binding (GO:0005546)	13/75	0.0057394	0.104931	0	0	2.44628	12.6238	SVIL;HIP1;GSN;FLII;FZD7;HIP1R;SYT7;SLC9A1;JPH2;SNX18;ADAP2;PARD3;PICALM
ubiquitin protein ligase binding (GO:0031625)	33/265	0.00656155	0.11741	0	0	1.66531	8.37075	RALA;FAF1;UBE2D1;BRCA1;RTN4;BAG1;SNX9;TNFRSF14;IKBKE;HSPA8;JUN;HSP90AA1;GPR37;SLF2;SMAD3;DDX58;TNK2;DIO2;FZD8;SNCAIP;YWHAZ;SMAD7;DNAJA1;MFHAS1;APC;TRAF3;TRIB3;TRIB1;TP53;SQSTM1;RAD18;VCL;HSPA1A
3'-5'-exodeoxyribonuclease activity (GO:0008296)	4/11	0.00826162	0.131453	0	0	6.64873	31.8882	APEX1;POLD1;EXO5;POLE
filamin binding (GO:0031005)	4/11	0.00826162	0.131453	0	0	6.64873	31.8882	DPYSL4;FBLIM1;DPYSL3;RFLNB
protein phosphatase binding (GO:0019903)	18/123	0.0082685	0.131453	0	0	2.00171	9.59882	PPP1R15A;ANKLE2;MTMR3;MVP;PXN;ITGA1;ATP2B4;MASTL;ANK1;SLC9A1;LGALS3;MFHAS1;TRAF3;SIRPA;TP53;IKBKE;MET;PDLIM4
C3HC4-type RING finger domain binding (GO:0055131)	3/6	0.00829252	0.131453	0	0	11.6304	55.7378	DNAJA1;HSPA8;HSPA1A
chromo shadow domain binding (GO:0070087)	3/6	0.00829252	0.131453	0	0	11.6304	55.7378	SP100;CHAF1A;LBR
DNA-methyltransferase activity (GO:0009008)	3/6	0.00829252	0.131453	0	0	11.6304	55.7378	DNMT1;DNMT3A;DNMT3B
RNA polymerase II-specific DNA-binding transcription factor binding (GO:0061629)	25/190	0.00850866	0.131453	0	0	1.7713	8.44321	HDAC5;DHX9;FAF1;BHLHE41;HSPB1;TP53BP2;ANKRD1;RBBP8;PITX1;ARNT2;JUN;SMAD3;DTX3L;ANXA4;ARID1A;COMMD7;DNAJA1;RBL1;ID2;BHLHE40;TCF3;TP53;TRIM32;ATF4;PPARD
MHC class II protein complex binding (GO:0023026)	5/17	0.00859681	0.131453	0	0	4.84978	23.0673	HSPA8;HSP90AA1;PKM;ANXA11;ATP1B1
ubiquitin-like protein ligase binding (GO:0044389)	34/282	0.00948483	0.136201	0	0	1.6047	7.47481	RALA;FAF1;UBE2D1;BRCA1;RTN4;BAG1;SNX9;TNFRSF14;IKBKE;HSPA8;JUN;HSP90AA1;GPR37;SLF2;SMAD3;DTX3L;DDX58;TNK2;DIO2;FZD8;SNCAIP;YWHAZ;SMAD7;DNAJA1;MFHAS1;APC;TRAF3;TRIB3;TRIB1;TP53;SQSTM1;RAD18;VCL;HSPA1A
alpha-actinin binding (GO:0051393)	6/24	0.00955509	0.136201	0	0	3.88101	18.0494	MAGI1;PALLD;RARA;PDLIM5;PDLIM4;PDLIM7
phosphatidylinositol-3,5-bisphosphate binding (GO:0080025)	6/24	0.00955509	0.136201	0	0	3.88101	18.0494	JPH2;HIP1;SH3PXD2B;HIP1R;ATP13A2;WDR45
transforming growth factor beta binding (GO:0050431)	6/24	0.00955509	0.136201	0	0	3.88101	18.0494	ACVR1;CD109;LRRC32;THBS1;TGFBR2;ENG
microtubule binding (GO:0008017)	29/232	0.00983422	0.137843	0	0	1.67089	7.72265	DCTN1;KIF17;SKA1;CAMSAP1;CAMSAP2;HAUS8;KIF13A;KIF1B;KIF3C;GAS2L1;CDK5RAP2;MAP4K4;MAP1S;VASH2;KIF23;FHDC1;EML1;EML5;CLIP2;CLIP1;FAM161A;NAV3;APC;KIFC1;MAP1B;MAP1A;SBDS;ARHGEF2;EZR
SH2 domain binding (GO:0042169)	7/32	0.0112558	0.15509	0	0	3.26087	14.6311	AFAP1L2;SRC;DLC1;NUP62;SH3PXD2B;SQSTM1;PAG1
transforming growth factor beta-activated receptor activity (GO:0005024)	4/12	0.011624	0.15509	0	0	5.81732	25.9143	ACVR1;BMPR2;ENG;TGFBR2
chemorepellent activity (GO:0045499)	6/25	0.0117463	0.15509	0	0	3.67655	16.3394	SEMA5A;DPP4;SEMA7A;SEMA6A;SEMA3D;SEMA4F
microtubule motor activity (GO:0003777)	10/56	0.0118024	0.15509	0	0	2.53366	11.2481	KIFC1;KIF4A;KIF13A;KIF24;KIF1B;KIF23;KIF11;KIF3C;SMC3;KIF17
phosphofructokinase activity (GO:0008443)	3/7	0.0136613	0.174078	0	0	8.72236	37.4468	PFKFB2;PFKFB4;PFKP
vascular endothelial growth factor-activated receptor activity (GO:0005021)	3/7	0.0136613	0.174078	0	0	8.72236	37.4468	NRP1;FLT1;KDR
GDP binding (GO:0019003)	11/67	0.0157002	0.19482	0	0	2.28955	9.51096	RAB3B;DYNC1LI1;RALA;MRAS;RAP2B;RRAGC;RAB29;RRAS2;RAB27B;GBP1;ARF6
phosphatidate phosphatase activity (GO:0008195)	4/13	0.0157524	0.19482	0	0	5.17067	21.4622	PLPP4;PLPPR4;LPIN1;PLPP2
phosphatidylinositol-3,4,5-trisphosphate binding (GO:0005547)	7/35	0.0182817	0.222825	0	0	2.91102	11.6495	CYTH3;JPH2;ADAP2;FCHSD2;MYO10;PARD3;HIP1R
L-glutamine transmembrane transporter activity (GO:0015186)	3/8	0.0205824	0.235189	0	0	6.97751	27.0959	SLC38A1;SLC38A6;SLC1A4
mitogen-activated protein kinase kinase binding (GO:0031434)	3/8	0.0205824	0.235189	0	0	6.97751	27.0959	ACE;TRIB3;TRIB1
type II transforming growth factor beta receptor binding (GO:0005114)	3/8	0.0205824	0.235189	0	0	6.97751	27.0959	TGFB2;BAMBI;ENG
5'-3' exonuclease activity (GO:0008409)	4/14	0.0206944	0.235189	0	0	4.65335	18.0452	DCLRE1B;DCLRE1A;FEN1;EXO1
NADPH binding (GO:0070402)	4/14	0.0206944	0.235189	0	0	4.65335	18.0452	DHFR;TP53I3;LBR;CBR3
purine ribonucleoside triphosphate binding (GO:0035639)	49/460	0.0211664	0.237346	0	0	1.39645	5.38379	DYRK3;DYRK2;PRAG1;RND3;RPS6KA4;TUBA1A;TUBB3;RAC2;SEPHS1;ACVR1;HSP90AA1;DAPK3;TAP2;RRAS2;ARL4C;DYNC1LI1;MRAS;RAP2B;MSH2;RRAGC;KIFC1;OAS2;OAS3;MYH9;MCM6;TRIB1;ARF6;PRPS1;BLM;RALA;DHX9;RRAD;ATP10D;WNK4;RHOBTB1;MAP3K20;RAB29;NLRP1;GBP1;MAP4K4;GBP3;HSPA8;RRM1;RAB27B;MYO9B;MFHAS1;RAD51;PFKP;HSPA1A
actinin binding (GO:0042805)	5/21	0.0217015	0.240144	0	0	3.63654	13.9293	MAGI1;CSRP2;RARA;PDLIM5;PDLIM4
nuclear receptor coactivator activity (GO:0030374)	9/53	0.0224348	0.245035	0	0	2.38269	9.04741	HELZ2;PSMC3IP;RBM14;ZMIZ1;HMGA1;PKN1;ETS1;TRERF1;DCAF6
double-stranded DNA binding (GO:0003690)	66/651	0.0231936	0.24723	0	0	1.32334	4.98089	FEN1;BHLHE41;IFIT5;AHR;GLI3;ELK3;FOXQ1;MYBL2;SOX9;PITX1;TEAD2;SOX4;KLF10;KLF11;MEF2C;KLF13;DDX11;ZNF281;RFX2;ETV1;ETV4;HIC1;SREBF2;FOXP1;MSH2;ELF4;RARA;ATF3;JDP2;ATF4;PPARD;UHRF1;DHX9;SRF;CEBPG;TCF7;DDX60;RAD51AP1;IFI16;E2F1;RBBP8;E2F2;ZNF821;NLRP1;MSC;E2F7;E2F8;EGR1;ARNT2;JUN;TCF7L1;EGR3;NR2F1;NR1D2;POU2F2;KLF3;KLF2;FOSL1;KLF6;KLF5;RAD51;TEF;TDP1;APEX1;MAFF;BHLHE40
SH3 domain binding (GO:0017124)	10/62	0.0232238	0.24723	0	0	2.24058	8.43036	ENAH;VASP;AFAP1L2;AFAP1L1;DPYSL3;SH3BP2;CBLB;SYNJ2;CBL;SHANK1
protein kinase C binding (GO:0005080)	8/45	0.0236912	0.249054	0	0	2.518	9.424	DSP;HDAC5;HSPB1;DACT3;PKN1;PDLIM5;HDAC9;SQSTM1
phosphotyrosine residue binding (GO:0001784)	7/37	0.0243956	0.253293	0	0	2.71666	10.0879	BCAR3;RASA1;SH3BP2;NCK2;ABL2;SHB;VAV2
muscle alpha-actinin binding (GO:0051371)	4/15	0.0264864	0.271647	0	0	4.23009	15.36	PALLD;PDLIM5;PDLIM4;PDLIM7
ATPase regulator activity (GO:0060590)	7/38	0.0279234	0.276697	0	0	2.62888	9.40689	DNAJA1;DNAJB1;HSPH1;BAG1;GRPEL2;ATP1B1;FNIP2
cAMP response element binding protein binding (GO:0008140)	3/9	0.0290799	0.276697	0	0	5.81428	20.5692	DDIT3;DAPK3;ATF4
clathrin heavy chain binding (GO:0032050)	3/9	0.0290799	0.276697	0	0	5.81428	20.5692	CLTB;CLTA;PICALM
L-alanine transmembrane transporter activity (GO:0015180)	3/9	0.0290799	0.276697	0	0	5.81428	20.5692	SLC36A1;SLC1A4;SLC3A2
single-stranded DNA exodeoxyribonuclease activity (GO:0008297)	3/9	0.0290799	0.276697	0	0	5.81428	20.5692	EXO1;EXO5;POLE
type I transforming growth factor beta receptor binding (GO:0034713)	3/9	0.0290799	0.276697	0	0	5.81428	20.5692	ENG;SMAD7;TGFBR2
phosphatidylinositol binding (GO:0035091)	13/92	0.0292819	0.276697	0	0	1.91809	6.77236	RUBCN;HIP1;HIP1R;ITPR3;WDR45;PASK;EEA1;MYO1E;PARD3;SNX9;ESYT1;APPL2;PICALM
myosin binding (GO:0017022)	9/56	0.0310566	0.290206	0	0	2.23024	7.74326	RAB3B;RALA;GSN;GIPC1;RAB27B;TRAK1;CORO1A;TRIM32;LARP6
semaphorin receptor binding (GO:0030215)	5/23	0.0314731	0.290522	0	0	3.23213	11.1787	SEMA5A;SEMA7A;SEMA6A;SEMA3D;SEMA4F
signaling receptor complex adaptor activity (GO:0030159)	7/39	0.0317812	0.290522	0	0	2.54659	8.78288	CARD10;DLG5;NUP62;MAGI2;NCK2;SH2B3;SHANK1
cation transmembrane transporter activity (GO:0008324)	8/48	0.0336724	0.3045	0	0	2.32877	7.89704	SLC36A1;SLC7A5;SLC38A1;SLC6A9;SFXN3;SLC38A6;SLC1A4;SLC3A2
protein phosphatase regulator activity (GO:0019888)	9/57	0.0343813	0.307603	0	0	2.18366	7.35945	PPP1R15A;LGALS3;ANKLE2;PPP4R1;PPP1R7;RCAN2;RCAN3;PPP2R3A;CABIN1
histone methyltransferase activity (GO:0042054)	6/32	0.0374933	0.331915	0	0	2.68569	8.8187	KMT2E;DOT1L;KMT5A;SMYD3;TTLL12;EZH2
adenylate cyclase binding (GO:0008179)	3/10	0.0391401	0.332493	0	0	4.9834	16.1492	CAP1;AKAP6;CAP2
leucine zipper domain binding (GO:0043522)	3/10	0.0391401	0.332493	0	0	4.9834	16.1492	DDIT3;DAPK3;ATF4
nucleoside-triphosphate diphosphatase activity (GO:0047429)	3/10	0.0391401	0.332493	0	0	4.9834	16.1492	DHX9;DCTPP1;ITPA
oxidized purine DNA binding (GO:0032357)	3/10	0.0391401	0.332493	0	0	4.9834	16.1492	RECQL4;BLM;MSH2
E-box binding (GO:0070888)	7/41	0.0405286	0.333057	0	0	2.39653	7.68266	BHLHE40;BHLHE41;AHR;TCF3;ARNTL2;SREBF2;CIART
glutamate receptor binding (GO:0035254)	4/17	0.0407092	0.333057	0	0	3.57892	11.4572	HIP1;HOMER3;SQSTM1;SHANK1
metalloaminopeptidase activity (GO:0070006)	4/17	0.0407092	0.333057	0	0	3.57892	11.4572	MMP14;ERAP2;ANPEP;TRHDE
DNA-binding transcription factor binding (GO:0140297)	24/208	0.0407906	0.333057	0	0	1.5223	4.87029	TLE4;HDAC5;MEF2C;JUN;SMAD3;DHX9;SRF;DAPK3;BHLHE41;HSPB1;YWHAZ;HDAC9;RBL1;DDIT3;ID2;BHLHE40;ANKRD1;RBBP8;TCF3;TP53;PTMA;PITX1;ATF4;PPARD
mRNA 5'-UTR binding (GO:0048027)	5/25	0.0436146	0.333102	0	0	2.9086	9.1108	LARP1;SHMT2;IGF2BP1;IGF2BP3;LARP6
protein phosphorylated amino acid binding (GO:0045309)	7/42	0.0454356	0.333102	0	0	2.32793	7.1967	BCAR3;RASA1;SH3BP2;NCK2;ABL2;SHB;VAV2
polyubiquitin modification-dependent protein binding (GO:0031593)	8/51	0.0461782	0.333102	0	0	2.16594	6.66082	PARP10;TNIP1;ZFAND2B;BRCC3;IKBKE;SQSTM1;OPTN;RAD18
GTPase binding (GO:0051020)	23/201	0.0481018	0.333102	0	0	1.50757	4.57463	USP6NL;UNC13B;HSP90AA1;CAV1;DAPK3;DOCK7;ARHGAP1;MYO5A;MYO9B;EHD1;PAK1;RUSC2;RRAGC;RASA1;MICALL1;RAB29;SH3BP4;RIN3;ARHGEF2;PKN1;RNF152;OPTN;PICALM
oxidoreductase activity, acting on the CH-CH group of donors, NAD or NADP as acceptor (GO:0016628)	4/18	0.0491579	0.333102	0	0	3.3231	10.0116	BLVRB;DHCR24;DHCR7;LBR
transmembrane receptor protein serine/threonine kinase activity (GO:0004675)	4/18	0.0491579	0.333102	0	0	3.3231	10.0116	ACVR1;BMPR2;TGFBR2;ENG
adenyl nucleotide binding (GO:0030554)	3/11	0.0507195	0.333102	0	0	4.36023	12.9998	HSPH1;BAG1;GRPEL2
adenyl-nucleotide exchange factor activity (GO:0000774)	3/11	0.0507195	0.333102	0	0	4.36023	12.9998	HSPH1;BAG1;GRPEL2
retinoid X receptor binding (GO:0046965)	3/11	0.0507195	0.333102	0	0	4.36023	12.9998	VDR;ARID5A;HMGA1
transaminase activity (GO:0008483)	3/11	0.0507195	0.333102	0	0	4.36023	12.9998	GOT1;PSAT1;BCAT1
vinculin binding (GO:0017166)	3/11	0.0507195	0.333102	0	0	4.36023	12.9998	PXN;UTRN;CORO2B
DNA-binding transcription activator activity, RNA polymerase II-specific (GO:0001228)	35/333	0.0532569	0.333102	0	0	1.37184	4.02309	FOXC1;SATB2;SRF;CEBPG;ZNF43;ETS1;ZNF48;ELK3;ZNF668;E2F2;MYBL2;SOX9;MYBL1;SOX4;KLF10;EGR1;SMAD1;MEF2C;JUN;SMAD3;NFYC;ETV1;ETV4;RUNX1;KLF7;KLF6;KLF5;ELF4;DDIT3;IRF1;MAFF;TCF3;TP53;ATF3;ATF4
5'-deoxyribose-5-phosphate lyase activity (GO:0051575)	2/5	0.0534706	0.333102	0	0	7.74874	22.6931	POLQ;HMGA2
bis(5'-adenosyl)-hexaphosphatase activity (GO:0034431)	2/5	0.0534706	0.333102	0	0	7.74874	22.6931	NUDT3;NUDT4
bis(5'-adenosyl)-pentaphosphatase activity (GO:0034432)	2/5	0.0534706	0.333102	0	0	7.74874	22.6931	NUDT3;NUDT4
chondroitin sulfotransferase activity (GO:0034481)	2/5	0.0534706	0.333102	0	0	7.74874	22.6931	CHST11;CHST3
collagen binding involved in cell-matrix adhesion (GO:0098639)	2/5	0.0534706	0.333102	0	0	7.74874	22.6931	ITGA2;ITGA1
diphosphoinositol-polyphosphate diphosphatase activity (GO:0008486)	2/5	0.0534706	0.333102	0	0	7.74874	22.6931	NUDT3;NUDT4
DNA insertion or deletion binding (GO:0032135)	2/5	0.0534706	0.333102	0	0	7.74874	22.6931	PCNA;MSH2
endopolyphosphatase activity (GO:0000298)	2/5	0.0534706	0.333102	0	0	7.74874	22.6931	NUDT3;NUDT4
fibroblast growth factor-activated receptor activity (GO:0005007)	2/5	0.0534706	0.333102	0	0	7.74874	22.6931	FGFRL1;FGFR1
fructokinase activity (GO:0008865)	2/5	0.0534706	0.333102	0	0	7.74874	22.6931	HK2;HK1
fructose-2,6-bisphosphate 2-phosphatase activity (GO:0004331)	2/5	0.0534706	0.333102	0	0	7.74874	22.6931	PFKFB2;PFKFB4
glucokinase activity (GO:0004340)	2/5	0.0534706	0.333102	0	0	7.74874	22.6931	HK2;HK1
hexokinase activity (GO:0004396)	2/5	0.0534706	0.333102	0	0	7.74874	22.6931	HK2;HK1
inorganic phosphate transmembrane transporter activity (GO:0005315)	2/5	0.0534706	0.333102	0	0	7.74874	22.6931	SLC20A2;SLC20A1
inositol 1,3,4,5 tetrakisphosphate binding (GO:0043533)	2/5	0.0534706	0.333102	0	0	7.74874	22.6931	ADAP2;ITPR3
L-leucine transmembrane transporter activity (GO:0015190)	2/5	0.0534706	0.333102	0	0	7.74874	22.6931	SLC7A5;SLC3A2
mannokinase activity (GO:0019158)	2/5	0.0534706	0.333102	0	0	7.74874	22.6931	HK2;HK1
nucleoside kinase activity (GO:0019206)	2/5	0.0534706	0.333102	0	0	7.74874	22.6931	ADK;DCK
phosphatidylcholine flippase activity (GO:0140345)	2/5	0.0534706	0.333102	0	0	7.74874	22.6931	ATP8B1;ATP10A
single-stranded DNA 3'-5' exodeoxyribonuclease activity (GO:0008310)	2/5	0.0534706	0.333102	0	0	7.74874	22.6931	EXO5;POLE
protein-lysine N-methyltransferase activity (GO:0016279)	6/35	0.0549812	0.339994	0	0	2.40746	6.98349	KMT2E;DOT1L;KMT5A;SMYD3;TTLL12;EZH2
sequence-specific DNA binding (GO:0043565)	68/707	0.0555139	0.340782	0	0	1.24608	3.60257	CSRNP1;CSRNP2;BHLHE41;CTCF;AHR;GLI3;ELK3;SMG6;FOXQ1;MYBL2;SOX9;PITX1;TEAD2;SOX4;KLF10;KLF11;MEF2C;FOXD1;KLF13;ZNF281;RFX2;ARID5A;ETV1;ETV4;HIC1;SREBF2;FOXP1;ZEB2;ELF4;TET3;RARA;ERF;ZNF711;ATF3;JDP2;TELO2;ATF4;PPARD;FOXC1;CBFB;UHRF1;SRF;CEBPG;TCF7;E2F1;E2F2;ZNF821;MSC;E2F7;E2F8;EGR1;ARNT2;ACD;JUN;TCF7L1;EGR3;SMAD3;NR2F1;NR1D2;POU2F2;KLF3;KLF2;FOSL1;KLF6;KLF5;TEF;MAFF;BHLHE40
transcription coregulator binding (GO:0001221)	8/53	0.0560081	0.341324	0	0	2.06946	5.96471	PER2;SMAD3;PER3;AHR;CTCF;TEAD2;PPARD;EZH2
R-SMAD binding (GO:0070412)	4/19	0.0584935	0.351806	0	0	3.10139	8.80435	JUN;SMAD3;ANKRD1;PMEPA1
transcription cis-regulatory region binding (GO:0000976)	54/549	0.0585646	0.351806	0	0	1.27598	3.62075	CTCF;AHR;BRCA1;GLI1;ETS1;GLI3;ELK3;SOX9;ZNF124;SOX4;CDK5RAP2;SOX5;KLF10;KLF11;MEF2C;ZNF281;ZFP69B;ARID5A;ARID5B;FOXP1;RUNX1;RBL1;DDIT3;IRF1;RARA;AHRR;TP53;ATF3;ATF4;HDAC5;FOXC1;UHRF1;ZBTB46;SATB2;TCF7;E2F1;ZBED2;E2F2;MSC;E2F7;E2F8;EGR1;JUN;SMAD3;NFYC;HMGA1;HMGA2;FOXN3;POU2F2;PER2;PER3;ZNF217;TCF3;ZSCAN2
double-stranded RNA binding (GO:0003725)	10/73	0.0616966	0.365656	0	0	1.84826	5.14838	DDX58;OAS2;DHX9;OAS3;MSN;SLC3A2;LRRFIP1;NLRP1;VIM;DDX60
ATP hydrolysis activity (GO:0140603)	7/45	0.0623657	0.365656	0	0	2.1438	5.94847	MYO1E;HSP90AA1;ABCB10;DHX9;NLRP1;ATP2B1;HSPA1A
histone-lysine N-methyltransferase activity (GO:0018024)	7/45	0.0623657	0.365656	0	0	2.1438	5.94847	KMT2E;DOT1L;NSD2;KMT5A;SMYD3;TTLL12;EZH2
small GTPase binding (GO:0031267)	20/175	0.0626094	0.365656	0	0	1.50447	4.16865	USP6NL;UNC13B;CAV1;DAPK3;DOCK7;ARHGAP1;MYO5A;MYO9B;EHD1;PAK1;RUSC2;MICALL1;RAB29;SH3BP4;RIN3;ARHGEF2;PKN1;RNF152;OPTN;PICALM
alanine transmembrane transporter activity (GO:0022858)	3/12	0.0637514	0.367226	0	0	3.87555	10.6685	SLC36A1;SLC1A4;SLC3A2
BMP binding (GO:0036122)	3/12	0.0637514	0.367226	0	0	3.87555	10.6685	GREM2;BMPR2;ENG
tumor necrosis factor receptor superfamily binding (GO:0032813)	5/28	0.0664255	0.380026	0	0	2.52881	6.8573	TNFSF18;TRAF3;TNFSF4;FADD;MYD88
endodeoxyribonuclease activity (GO:0004520)	4/20	0.0687019	0.385189	0	0	2.9074	7.78594	FEN1;EXO1;APEX1;RBBP8
microtubule plus-end binding (GO:0051010)	4/20	0.0687019	0.385189	0	0	2.9074	7.78594	CLIP2;CLIP1;APC;DCTN1
transcription coactivator binding (GO:0001223)	4/20	0.0687019	0.385189	0	0	2.9074	7.78594	SMAD3;AHR;TEAD2;PPARD
mRNA 3'-UTR binding (GO:0003730)	11/85	0.0722379	0.402303	0	0	1.73093	4.54852	CARHSP1;LARP1;PCBP4;CSDC2;IGF2BP1;IGF2BP3;MEX3D;TP53;CPEB2;ZNF385A;RBMS2
receptor tyrosine kinase binding (GO:0030971)	8/56	0.0730769	0.402303	0	0	1.9398	5.07498	DUSP3;PCNA;LRP4;CBLB;CBL;SQSTM1;TP53;SH2B3
amidine-lyase activity (GO:0016842)	2/6	0.0760596	0.402303	0	0	5.81124	14.9711	ASL;CHAC1
calcium:cation antiporter activity (GO:0015368)	2/6	0.0760596	0.402303	0	0	5.81124	14.9711	SLC3A2;SLC8A1
collagen receptor activity (GO:0038064)	2/6	0.0760596	0.402303	0	0	5.81124	14.9711	DDR1;ITGA2
dihydropyrimidinase activity (GO:0004157)	2/6	0.0760596	0.402303	0	0	5.81124	14.9711	DPYSL4;DPYSL3
four-way junction helicase activity (GO:0009378)	2/6	0.0760596	0.402303	0	0	5.81124	14.9711	RECQL4;BLM
K48-linked polyubiquitin modification-dependent protein binding (GO:0036435)	2/6	0.0760596	0.402303	0	0	5.81124	14.9711	ZFAND2B;IKBKE
protein phosphatase 2B binding (GO:0030346)	2/6	0.0760596	0.402303	0	0	5.81124	14.9711	ATP2B4;SLC9A1
GDP-dissociation inhibitor activity (GO:0005092)	3/13	0.0781511	0.40409	0	0	3.48781	8.89081	EIF5;ARHGDIA;SH3BP4
I-SMAD binding (GO:0070411)	3/13	0.0781511	0.40409	0	0	3.48781	8.89081	SMAD1;SMAD3;SMAD7
protein kinase A catalytic subunit binding (GO:0034236)	3/13	0.0781511	0.40409	0	0	3.48781	8.89081	PKIA;SOX9;EZR
ATP binding (GO:0005524)	29/278	0.0785092	0.40409	0	0	1.35877	3.45744	PRPS1;BLM;DYRK3;DYRK2;PRAG1;DHX9;ATP10D;WNK4;RPS6KA4;MAP3K20;NLRP1;MAP4K4;ACVR1;HSPA8;HSP90AA1;RRM1;DAPK3;TAP2;MYO9B;RAD51;MSH2;KIFC1;OAS2;OAS3;MYH9;MCM6;TRIB1;PFKP;HSPA1A
ephrin receptor binding (GO:0046875)	4/21	0.0797609	0.40409	0	0	2.73622	6.91915	EFNB2;EFNB1;SRC;CBL
fibroblast growth factor binding (GO:0017134)	4/21	0.0797609	0.40409	0	0	2.73622	6.91915	S100A13;THBS1;FGFRL1;FGFR1
histone acetyltransferase binding (GO:0035035)	4/21	0.0797609	0.40409	0	0	2.73622	6.91915	EGR1;PCNA;TP53;GLI3
bHLH transcription factor binding (GO:0043425)	4/22	0.0916413	0.458752	0	0	2.58407	6.1756	SMAD3;BHLHE40;BHLHE41;TCF3
K63-linked polyubiquitin modification-dependent protein binding (GO:0070530)	4/22	0.0916413	0.458752	0	0	2.58407	6.1756	PARP10;IKBKE;SQSTM1;OPTN
arylsulfatase activity (GO:0004065)	3/14	0.0938212	0.461723	0	0	3.17056	7.50271	ARSJ;ARSI;SULF1
LRR domain binding (GO:0030275)	3/14	0.0938212	0.461723	0	0	3.17056	7.50271	DDIT3;DAPK3;ATF4
adenyl ribonucleotide binding (GO:0032559)	31/306	0.0949932	0.461723	0	0	1.31496	3.09535	PRPS1;BLM;DYRK3;DYRK2;PRAG1;DHX9;ATP10D;WNK4;RPS6KA4;MYO6;MAP3K20;NLRP1;BVES;MAP4K4;ACVR1;HSPA8;HSP90AA1;RRM1;DAPK3;TAP2;MYO9B;RAD51;MSH2;KIFC1;OAS2;OAS3;MYH9;MCM6;TRIB1;PFKP;HSPA1A
calcium-dependent phospholipid binding (GO:0005544)	7/50	0.0980856	0.461723	0	0	1.894	4.39771	ANXA1;ANXA3;ANXA4;PLA2G4C;CPNE2;ESYT1;SYT7
branched-chain amino acid transmembrane transporter activity (GO:0015658)	2/7	0.101019	0.461723	0	0	4.64874	10.657	SLC7A5;SLC3A2
cell-matrix adhesion mediator activity (GO:0098634)	2/7	0.101019	0.461723	0	0	4.64874	10.657	ITGA2;ITGA1
clathrin light chain binding (GO:0032051)	2/7	0.101019	0.461723	0	0	4.64874	10.657	HIP1;HIP1R
DEAD/H-box RNA helicase binding (GO:0017151)	2/7	0.101019	0.461723	0	0	4.64874	10.657	SMAD1;SMAD3
histone threonine kinase activity (GO:0035184)	2/7	0.101019	0.461723	0	0	4.64874	10.657	CHEK1;PKN1
L-proline transmembrane transporter activity (GO:0015193)	2/7	0.101019	0.461723	0	0	4.64874	10.657	SLC36A1;SLC1A4
MutLalpha complex binding (GO:0032405)	2/7	0.101019	0.461723	0	0	4.64874	10.657	PCNA;MSH2
nitric-oxide synthase binding (GO:0050998)	2/7	0.101019	0.461723	0	0	4.64874	10.657	CAV1;ATP2B4
organic acid:sodium symporter activity (GO:0005343)	2/7	0.101019	0.461723	0	0	4.64874	10.657	SLC23A2;SLC38A1
ribosomal protein S6 kinase activity (GO:0004711)	2/7	0.101019	0.461723	0	0	4.64874	10.657	RPS6KA4;RPS6KA6
serine-type exopeptidase activity (GO:0070008)	2/7	0.101019	0.461723	0	0	4.64874	10.657	ACE;TPP2
sugar-phosphatase activity (GO:0050308)	2/7	0.101019	0.461723	0	0	4.64874	10.657	PFKFB2;PFKFB4
disordered domain specific binding (GO:0097718)	4/23	0.104308	0.469109	0	0	2.44793	5.53332	HSP90AA1;TP53;TEAD2;HSPA1A
gamma-tubulin binding (GO:0043015)	4/23	0.104308	0.469109	0	0	2.44793	5.53332	PAK1;RAD51D;CDK5RAP2;RAB11FIP5
phosphatidylinositol phospholipase C activity (GO:0004435)	4/23	0.104308	0.469109	0	0	2.44793	5.53332	CCR1;PLCB3;PLCD3;F2RL2
phosphatidylinositol phosphate binding (GO:1901981)	12/102	0.108833	0.48218	0	0	1.55222	3.44275	CYTH3;RUBCN;JPH2;ADAP2;HIP1;FCHSD2;MYO10;PARD3;VEPH1;SH3PXD2B;HIP1R;WDR45
metal ion binding (GO:0046872)	49/517	0.109876	0.48218	0	0	1.22249	2.69974	FEN1;DYRK3;DYRK2;SLC8A1;NUDT3;NCS1;EFHD2;EFHD1;TRIM26;CAPN1;PRSS3;POSTN;ANXA1;ANXA3;GLCE;ANXA4;PLA2G4C;ANXA11;EML1;MELK;MSH2;RRAGC;MTHFD2;STIM2;RP2;S100A6;PADI2;S100A4;MICU1;DCTPP1;ATP10D;ITPR3;THBS1;RASGRP3;CRACR2A;SNN;S100A16;FIGNL1;S100A13;MAP3K20;ABL2;CDH24;S100A11;S100A10;GSN;SYT7;MEX3B;APEX1;ESYT1
1-phosphatidylinositol binding (GO:0005545)	3/15	0.110655	0.48218	0	0	2.90619	6.39751	EEA1;SNX9;PICALM
clathrin adaptor activity (GO:0035615)	3/15	0.110655	0.48218	0	0	2.90619	6.39751	HIP1;HIP1R;AP1M2
lysophosphatidic acid acyltransferase activity (GO:0042171)	3/15	0.110655	0.48218	0	0	2.90619	6.39751	AGPAT5;ABHD4;LPCAT2
oxidoreductase activity, acting on the CH-NH group of donors, NAD or NADP as acceptor (GO:0016646)	3/15	0.110655	0.48218	0	0	2.90619	6.39751	DHFR;MTHFD1;BLVRB
GTP binding (GO:0005525)	20/189	0.113789	0.493281	0	0	1.37878	2.99666	RALA;RRAD;RRAS2;RAB27B;RND3;RHOBTB1;ARL4C;DYNC1LI1;MFHAS1;TUBA1A;MRAS;RAP2B;RRAGC;TUBB3;RAC2;RAB29;SEPHS1;GBP1;ARF6;GBP3
telomeric DNA binding (GO:0042162)	5/33	0.116457	0.50226	0	0	2.07667	4.46532	BLM;ACD;APEX1;TELO2;SMG6
protein phosphatase 2A binding (GO:0051721)	4/24	0.117722	0.505123	0	0	2.32541	4.97506	MFHAS1;ANKLE2;MASTL;TP53
ATPase binding (GO:0051117)	9/73	0.122484	0.512332	0	0	1.63631	3.43589	DNAJB1;RALA;SRC;CAV1;ANK2;ATP1B1;EZR;ANK1;BBC3
PDZ domain binding (GO:0030165)	8/63	0.123834	0.512332	0	0	1.69227	3.53483	GRIA1;KIDINS220;FZD7;ATP2B4;ARHGAP29;FZD8;ATP2B1;SYNJ2
L-amino acid transmembrane transporter activity (GO:0015179)	7/53	0.123933	0.512332	0	0	1.77019	3.69618	SLC36A1;SLC7A5;SLC38A1;SLC6A9;SLC38A6;SLC1A4;SLC3A2
guanyl ribonucleotide binding (GO:0032561)	22/214	0.126343	0.512332	0	0	1.335	2.76178	RAB3B;RALA;RRAD;RRAS2;RAB27B;RND3;RHOBTB1;ARL4C;DYNC1LI1;MFHAS1;TUBA1A;MRAS;RAP2B;RRAGC;TUBB3;RAC2;RAB29;PDE5A;SEPHS1;GBP1;ARF6;GBP3
5'-flap endonuclease activity (GO:0017108)	2/8	0.127831	0.512332	0	0	3.87374	7.96845	FEN1;EXO1
bubble DNA binding (GO:0000405)	2/8	0.127831	0.512332	0	0	3.87374	7.96845	RECQL4;BLM
calcium-independent phospholipase A2 activity (GO:0047499)	2/8	0.127831	0.512332	0	0	3.87374	7.96845	PLA2G15;PLA2G4C
G protein-coupled glutamate receptor binding (GO:0035256)	2/8	0.127831	0.512332	0	0	3.87374	7.96845	SLC9A3R2;HOMER3
glycine transmembrane transporter activity (GO:0015187)	2/8	0.127831	0.512332	0	0	3.87374	7.96845	SLC36A1;SLC6A9
oxidized DNA binding (GO:0032356)	2/8	0.127831	0.512332	0	0	3.87374	7.96845	RECQL4;MSH2
serine transmembrane transporter activity (GO:0022889)	2/8	0.127831	0.512332	0	0	3.87374	7.96845	SFXN3;SLC1A4
solute:cation antiporter activity (GO:0015298)	2/8	0.127831	0.512332	0	0	3.87374	7.96845	SLC8A1;SLC9A1
superoxide-generating NADPH oxidase activator activity (GO:0016176)	2/8	0.127831	0.512332	0	0	3.87374	7.96845	SH3PXD2B;PDGFB
DNA binding, bending (GO:0008301)	3/16	0.12854	0.512332	0	0	2.68249	5.50318	FOXC1;FOXD1;HMGA2
phosphatidylinositol-5-phosphate binding (GO:0010314)	3/16	0.12854	0.512332	0	0	2.68249	5.50318	JPH2;VEPH1;SH3PXD2B
ubiquitin binding (GO:0043130)	9/74	0.130235	0.516639	0	0	1.61105	3.284	SMAD3;FAF1;DDI2;NUP62;MVB12B;HSPB1;RNF19B;SQSTM1;TRIM32
NF-kappaB binding (GO:0051059)	4/25	0.131838	0.518109	0	0	2.21456	4.4871	FAF1;ANXA4;TP53BP2;COMMD7
phospholipase C activity (GO:0004629)	4/25	0.131838	0.518109	0	0	2.21456	4.4871	CCR1;PLCB3;PLCD3;F2RL2
pyrophosphatase activity (GO:0016462)	7/54	0.133249	0.521219	0	0	1.73243	3.49178	PLPP4;DHX9;NUDT14;DCTPP1;NUDT3;ITPA;NUDT4
metalloexopeptidase activity (GO:0008235)	7/55	0.142899	0.556381	0	0	1.69625	3.30025	MMP14;ACE;ERAP2;ANPEP;VASH2;TRHDE;CPA4
phosphatidylinositol-3,4-bisphosphate binding (GO:0043325)	4/26	0.146608	0.560771	0	0	2.11378	4.05845	HIP1;ADAP2;FCHSD2;HIP1R
four-way junction DNA binding (GO:0000400)	3/17	0.147361	0.560771	0	0	2.49075	4.76947	BLM;RAD51D;MSH2
ionotropic glutamate receptor activity (GO:0004970)	3/17	0.147361	0.560771	0	0	2.49075	4.76947	GRIA1;GRIN2A;GRIK2
ribosomal small subunit binding (GO:0043024)	3/17	0.147361	0.560771	0	0	2.49075	4.76947	LARP1;CPEB2;UNG
sulfuric ester hydrolase activity (GO:0008484)	3/17	0.147361	0.560771	0	0	2.49075	4.76947	ARSJ;ARSI;SULF1
protein kinase regulator activity (GO:0019887)	11/98	0.152817	0.563239	0	0	1.47124	2.76375	SOCS3;SH3BP5L;CCND1;CCNE2;APC;KIDINS220;FAF1;CCNG2;CCNF;SPRY4;TRIB1
NADP binding (GO:0050661)	5/36	0.153011	0.563239	0	0	1.8754	3.52057	DHFR;TP53I3;DHCR7;LBR;CBR3
activin-activated receptor activity (GO:0017002)	2/9	0.156046	0.563239	0	0	3.32017	6.16756	ACVR1;TGFBR2
aromatic amino acid transmembrane transporter activity (GO:0015173)	2/9	0.156046	0.563239	0	0	3.32017	6.16756	SLC7A5;SLC3A2
flap endonuclease activity (GO:0048256)	2/9	0.156046	0.563239	0	0	3.32017	6.16756	FEN1;EXO1
glucocorticoid receptor binding (GO:0035259)	2/9	0.156046	0.563239	0	0	3.32017	6.16756	SMAD3;YWHAH
guanylate kinase activity (GO:0004385)	2/9	0.156046	0.563239	0	0	3.32017	6.16756	CASK;TJP2
natural killer cell lectin-like receptor binding (GO:0046703)	2/9	0.156046	0.563239	0	0	3.32017	6.16756	ULBP1;MICB
P-type calcium transporter activity (GO:0005388)	2/9	0.156046	0.563239	0	0	3.32017	6.16756	ATP2B4;ATP2B1
RAGE receptor binding (GO:0050786)	2/9	0.156046	0.563239	0	0	3.32017	6.16756	S100A13;S100A4
tumor necrosis factor-activated receptor activity (GO:0005031)	2/9	0.156046	0.563239	0	0	3.32017	6.16756	TNFRSF19;TNFRSF14
volume-sensitive anion channel activity (GO:0005225)	2/9	0.156046	0.563239	0	0	3.32017	6.16756	LRRC8C;LRRC8A
nucleoside-triphosphatase activity (GO:0017111)	27/278	0.159308	0.572555	0	0	1.25323	2.30208	RAB3B;RALA;DHX9;RND3;RHOBTB1;GNA13;MYO6;RAC2;RAB29;KIF3C;NLRP1;GBP1;GBP3;HSP90AA1;EFL1;RRAS2;RAB27B;ATP2B1;TMEM250;MYO1E;MRAS;RAP2B;ABCB10;RRAGC;NLRP10;MYH9;HSPA1A
zinc ion binding (GO:0008270)	32/336	0.161014	0.574797	0	0	1.22672	2.2403	BLM;SHMT2;UHRF1;HHIP;CBLB;CRIP2;CTCF;TRHDE;RNF2;ALKBH8;EEA1;TRIM8;GRIN2A;ANPEP;TRIM2;S100A13;DPF3;EGR1;ACE;SMAD3;ERAP2;DDX58;SIAH1;PLA2G15;CYLD;KLF7;CLIP1;ZNF93;TET3;ATP13A2;ARHGEF2;TP53
ADP binding (GO:0043531)	4/27	0.161982	0.574797	0	0	2.02177	3.68016	MSH2;MYO6;MYH9;MYO9B
aminopeptidase activity (GO:0004177)	4/27	0.161982	0.574797	0	0	2.02177	3.68016	MMP14;ERAP2;ANPEP;TRHDE
retinoic acid receptor binding (GO:0042974)	3/18	0.167001	0.590118	0	0	2.32457	4.16041	VDR;ARID5A;HMGA1
organic anion transmembrane transporter activity (GO:0008514)	15/144	0.168622	0.59335	0	0	1.35338	2.40915	SLC36A1;SLC23A2;ABCC4;SLC38A1;SLC1A4;SLC3A2;SLC4A3;SLC2A6;SLC7A5;SLC6A9;MPC2;SLCO2A1;SFXN3;SLC38A6;LRRC8A
transition metal ion binding (GO:0046914)	41/445	0.176528	0.613068	0	0	1.18301	2.05166	BLM;FEN1;DYRK2;SHMT2;UHRF1;HHIP;CBLB;CRIP2;CTCF;TRHDE;RNF2;ALKBH8;EEA1;TRIM8;GRIN2A;TRIM2;ANPEP;FTH1;S100A13;ABL2;DPF3;AOX1;PCK2;EGR1;ACE;SMAD3;ERAP2;DDX58;SIAH1;PLA2G15;CYLD;KLF7;CLIP1;ZNF93;SCD;ETHE1;TET3;FAM20C;ATP13A2;ARHGEF2;TP53
manganese ion binding (GO:0030145)	6/48	0.177641	0.613068	0	0	1.66112	2.8704	FEN1;DYRK2;ABL2;FAM20C;ATP13A2;PCK2
endoribonuclease activity, producing 5'-phosphomonoesters (GO:0016891)	4/28	0.177908	0.613068	0	0	1.93742	3.34494	FEN1;POP1;EXO1;APEX1
activin receptor binding (GO:0070697)	2/10	0.185272	0.613068	0	0	2.90499	4.8976	MAGI2;INHBA
calcium:sodium antiporter activity (GO:0005432)	2/10	0.185272	0.613068	0	0	2.90499	4.8976	SLC3A2;SLC8A1
cAMP response element binding (GO:0035497)	2/10	0.185272	0.613068	0	0	2.90499	4.8976	JUN;HMGA2
co-SMAD binding (GO:0070410)	2/10	0.185272	0.613068	0	0	2.90499	4.8976	SMAD1;SMAD3
eukaryotic initiation factor 4E binding (GO:0008190)	2/10	0.185272	0.613068	0	0	2.90499	4.8976	LARP1;EIF4EBP1
G-quadruplex DNA binding (GO:0051880)	2/10	0.185272	0.613068	0	0	2.90499	4.8976	BLM;DDX11
hydrolase activity, acting on carbon-nitrogen (but not peptide) bonds, in cyclic amides (GO:0016812)	2/10	0.185272	0.613068	0	0	2.90499	4.8976	DPYSL4;DPYSL3
ionotropic glutamate receptor binding (GO:0035255)	2/10	0.185272	0.613068	0	0	2.90499	4.8976	SQSTM1;SHANK1
phosphate ion binding (GO:0042301)	2/10	0.185272	0.613068	0	0	2.90499	4.8976	PNP;MTHFD2
phospholipase inhibitor activity (GO:0004859)	2/10	0.185272	0.613068	0	0	2.90499	4.8976	ANXA1;ANXA4
protein binding involved in heterotypic cell-cell adhesion (GO:0086080)	2/10	0.185272	0.613068	0	0	2.90499	4.8976	DSP;SIRPA
Tat protein binding (GO:0030957)	2/10	0.185272	0.613068	0	0	2.90499	4.8976	DNAJA1;TRIM32
ankyrin binding (GO:0030506)	3/19	0.187346	0.613068	0	0	2.17917	3.64966	FLNC;SLC8A1;PLEC
ligand-gated calcium channel activity (GO:0099604)	3/19	0.187346	0.613068	0	0	2.17917	3.64966	GRIN2A;TRPA1;ITPR3
phosphatidic acid binding (GO:0070300)	3/19	0.187346	0.613068	0	0	2.17917	3.64966	JPH2;MICALL1;ATP13A2
amino acid transmembrane transporter activity (GO:0015171)	6/49	0.189843	0.616441	0	0	1.6224	2.69571	SLC36A1;SLC7A5;SLC38A1;SLC38A6;SLC3A2;SLC38A4
exonuclease activity (GO:0004527)	6/49	0.189843	0.616441	0	0	1.6224	2.69571	DCLRE1B;EXOSC6;FEN1;EXO1;APEX1;EXOSC2
phosphatidylinositol-3-phosphate binding (GO:0032266)	5/39	0.193653	0.623792	0	0	1.70964	2.8067	JPH2;HIP1;PARD3;SH3PXD2B;WDR45
mitogen-activated protein kinase binding (GO:0051019)	4/29	0.194332	0.623792	0	0	1.85982	3.04674	ACE;MAPKAPK3;TNIP1;DUSP6
protein phosphatase inhibitor activity (GO:0004864)	4/29	0.194332	0.623792	0	0	1.85982	3.04674	LGALS3;PPP1R14B;PPP1R14C;CABIN1
acylglycerol O-acyltransferase activity (GO:0016411)	3/20	0.208284	0.648604	0	0	2.05087	3.21752	AGPAT5;PLA2G15;LPCAT2
ATPase activator activity (GO:0001671)	3/20	0.208284	0.648604	0	0	2.05087	3.21752	DNAJA1;DNAJB1;ATP1B1
O-acyltransferase activity (GO:0008374)	4/30	0.211201	0.648604	0	0	1.78819	2.78055	PLA2G15;SOAT1;PLA2G4C;LPCAT2
protein serine/threonine kinase inhibitor activity (GO:0030291)	4/30	0.211201	0.648604	0	0	1.78819	2.78055	SPRED2;KAT2B;PKIA;HSPB1
WW domain binding (GO:0050699)	4/30	0.211201	0.648604	0	0	1.78819	2.78055	ENAH;TCEAL7;TNK2;PMEPA1
calcium ion binding (GO:0005509)	32/348	0.214149	0.648604	0	0	1.17935	1.81748	ITPR3;THBS1;SLC8A1;RASGRP3;CRACR2A;S100A16;NCS1;S100A13;EFHD2;CDH24;EFHD1;CAPN1;PRSS3;S100A11;S100A10;ANXA1;GSN;ANXA3;GLCE;ANXA4;PLA2G4C;ANXA11;EML1;SYT7;MEX3B;MELK;STIM2;S100A6;PADI2;S100A4;ESYT1;MICU1
carbohydrate kinase activity (GO:0019200)	2/11	0.215173	0.648604	0	0	2.58207	3.96687	HK2;HK1
chloride ion binding (GO:0031404)	2/11	0.215173	0.648604	0	0	2.58207	3.96687	ACE;NPR3
dipeptidyl-peptidase activity (GO:0008239)	2/11	0.215173	0.648604	0	0	2.58207	3.96687	DPP4;DPP9
DNA-(apurinic or apyrimidinic site) endonuclease activity (GO:0003906)	2/11	0.215173	0.648604	0	0	2.58207	3.96687	APEX1;HMGA2
hydrolase activity, acting on carbon-nitrogen (but not peptide) bonds, in linear amidines (GO:0016813)	2/11	0.215173	0.648604	0	0	2.58207	3.96687	DDAH2;PADI2
intracellular ligand-gated ion channel activity (GO:0005217)	2/11	0.215173	0.648604	0	0	2.58207	3.96687	TRPA1;ITPR3
protein serine/threonine phosphatase inhibitor activity (GO:0004865)	2/11	0.215173	0.648604	0	0	2.58207	3.96687	PPP1R14B;PPP1R14C
racemase and epimerase activity, acting on carbohydrates and derivatives (GO:0016857)	2/11	0.215173	0.648604	0	0	2.58207	3.96687	GLCE;RENBP
semaphorin receptor activity (GO:0017154)	2/11	0.215173	0.648604	0	0	2.58207	3.96687	NRP1;PLXNA1
sodium:phosphate symporter activity (GO:0005436)	2/11	0.215173	0.648604	0	0	2.58207	3.96687	SLC20A2;SLC20A1
thioesterase binding (GO:0031996)	2/11	0.215173	0.648604	0	0	2.58207	3.96687	TRAF3;ARF6
ion channel activity (GO:0005216)	9/84	0.220548	0.662432	0	0	1.39549	2.10947	GRIA1;GRIN2A;CALHM2;MCUB;TRPV2;PIEZO1;LRRC8A;TRPM7;GRIK2
DNA-binding transcription repressor activity, RNA polymerase II-specific (GO:0001227)	24/256	0.223853	0.669965	0	0	1.20416	1.80235	JUN;ZFHX3;ZNF281;NR2F1;BHLHE41;ZFP69B;CTCF;BACH1;SREBF2;HIC1;ELK3;FOXP1;ZEB2;IFI16;BHLHE40;ERF;ZNF217;TCF3;LRRFIP1;ATF3;ZNF124;JDP2;PPARD;E2F8
Hsp70 protein binding (GO:0030544)	4/31	0.228458	0.677829	0	0	1.72187	2.54217	DNAJA1;DNAJB1;GPR37;SACS
lysophospholipase activity (GO:0004622)	3/21	0.229704	0.677829	0	0	1.93683	2.849	LYPLA2;ABHD4;PLA2G4C
pyridoxal phosphate binding (GO:0030170)	3/21	0.229704	0.677829	0	0	1.93683	2.849	GLDC;SHMT2;PSAT1
sialyltransferase activity (GO:0008373)	3/21	0.229704	0.677829	0	0	1.93683	2.849	ST6GAL1;ST3GAL4;ST3GAL5
protein tyrosine phosphatase activity (GO:0004725)	8/74	0.231284	0.680104	0	0	1.40938	2.06349	DUSP3;MTMR3;UBASH3B;PTPN21;PTPN9;PTPRK;PTPN13;CDC25A
exopeptidase activity (GO:0008238)	6/53	0.241541	0.699085	0	0	1.484	2.10835	DPP4;ACE;ERAP2;DPP9;ANPEP;TRHDE
phosphotransferase activity, alcohol group as acceptor (GO:0016773)	8/75	0.242394	0.699085	0	0	1.38827	1.96744	PKM;ADK;PIK3CD;FAM20C;PI4KB;HK2;DGKI;HK1
death receptor activity (GO:0005035)	2/12	0.245457	0.699085	0	0	2.32374	3.264	TNFRSF19;TNFRSF14
dynactin binding (GO:0034452)	2/12	0.245457	0.699085	0	0	2.32374	3.264	HTT;SNX6
glycerophospholipid flippase activity (GO:0140333)	2/12	0.245457	0.699085	0	0	2.32374	3.264	ATP8B1;ATP10A
m7G(5')pppN diphosphatase activity (GO:0050072)	2/12	0.245457	0.699085	0	0	2.32374	3.264	NUDT3;NUDT4
MAP kinase phosphatase activity (GO:0033549)	2/12	0.245457	0.699085	0	0	2.32374	3.264	DUSP3;DUSP6
ribosomal large subunit binding (GO:0043023)	2/12	0.245457	0.699085	0	0	2.32374	3.264	RBM3;CPEB2
RNA stem-loop binding (GO:0035613)	2/12	0.245457	0.699085	0	0	2.32374	3.264	DHX9;LARP6
chemoattractant activity (GO:0042056)	4/32	0.246051	0.699085	0	0	1.66029	2.32808	LGALS3;GPNMB;PDGFB;VEGFC
metallopeptidase activity (GO:0008237)	12/121	0.251288	0.705048	0	0	1.28032	1.76833	ADAM19;MIPEP;MMP11;ADAMTS14;MMP14;ACE;ERAP2;MMP1;ANPEP;MMP3;BRCC3;MMP10
poly(U) RNA binding (GO:0008266)	3/22	0.251504	0.705048	0	0	1.83479	2.53256	IFIT5;PATL1;RBMS2
protein kinase A regulatory subunit binding (GO:0034237)	3/22	0.251504	0.705048	0	0	1.83479	2.53256	AKAP6;EZR;AKAP1
protein tyrosine/serine/threonine phosphatase activity (GO:0008138)	3/22	0.251504	0.705048	0	0	1.83479	2.53256	DUSP3;MTMR3;DUSP6
protein kinase inhibitor activity (GO:0004860)	5/43	0.252767	0.706237	0	0	1.52935	2.10329	SOCS3;SPRED2;SH3BP5L;SPRY4;TRIB1
iron ion binding (GO:0005506)	6/54	0.255077	0.71033	0	0	1.45301	1.98508	PHYH;SCD;FTH1;ETHE1;AOX1;ALKBH8
G protein-coupled serotonin receptor activity (GO:0004993)	4/33	0.263926	0.715136	0	0	1.60295	2.13526	CHRM2;HRH1;HTR7;HTR2B
kinase inhibitor activity (GO:0019210)	4/33	0.263926	0.715136	0	0	1.60295	2.13526	SOCS3;SH3BP5L;SPRY4;TRIB1
serotonin receptor activity (GO:0099589)	4/33	0.263926	0.715136	0	0	1.60295	2.13526	CHRM2;HRH1;HTR7;HTR2B
ubiquitin protein ligase activity (GO:0061630)	24/263	0.265268	0.715136	0	0	1.16844	1.55054	SMURF2;DTX3L;UHRF2;UHRF1;SIAH1;NEDD4L;RNF19B;UBE2D1;CBLB;CBL;RNF2;RNF157;ZNRF3;RNF128;HECW2;TRIM2;RFWD3;TRIM26;TRIM38;TRIM21;RNF152;PDZRN3;TRIM32;BIRC3
cyclin-dependent protein serine/threonine kinase regulator activity (GO:0016538)	5/44	0.268207	0.715136	0	0	1.49005	1.9609	KAT2B;CCND1;CCNE2;CCNG2;CCNF
cis-regulatory region sequence-specific DNA binding (GO:0000987)	97/1149	0.2695	0.715136	0	0	1.07513	1.4097	AHR;ETS1;BACH1;ELK3;FOXQ1;SOX9;PITX1;SOX4;SOX5;MEF2C;ZNF281;RFX2;HIC1;FOXP1;RUNX1;ZNF93;DDIT3;ZNF710;TP53;ATF3;ATF4;DHX9;TCF7;ZNF668;ZNF821;MSC;EGR1;SMAD1;JUN;ZFHX3;EGR3;SMAD3;VDR;NR2F1;HMGA1;NR1D2;FOXN3;POU2F2;FOSL1;BHLHE40;MAFF;NFE2L3;TCF3;BHLHE41;ZNF43;CTCF;GLI1;ZNF48;GLI3;MYBL2;LRRFIP1;MYBL1;ZNF367;TEAD2;KDM6B;KLF10;KLF11;FOXD1;KLF13;ZNF480;DNMT3A;ETV1;ETV4;SREBF2;ZEB2;ELF4;IRF1;RARA;JDP2;PPA…
carboxy-lyase activity (GO:0016831)	3/23	0.273583	0.715136	0	0	1.74296	2.25913	UROD;ODC1;PCK2
1-acylglycerol-3-phosphate O-acyltransferase activity (GO:0003841)	2/13	0.275877	0.715136	0	0	2.11237	2.72032	AGPAT5;LPCAT2
BMP receptor binding (GO:0070700)	2/13	0.275877	0.715136	0	0	2.11237	2.72032	BMP2;SRC
cysteine-type endopeptidase activity involved in execution phase of apoptosis (GO:0097200)	2/13	0.275877	0.715136	0	0	2.11237	2.72032	CASP6;CASP2
exoribonuclease activity (GO:0004532)	2/13	0.275877	0.715136	0	0	2.11237	2.72032	EXOSC6;EXOSC2
GTPase inhibitor activity (GO:0005095)	2/13	0.275877	0.715136	0	0	2.11237	2.72032	TNK2;CPEB2
insulin-like growth factor I binding (GO:0031994)	2/13	0.275877	0.715136	0	0	2.11237	2.72032	IGFBP5;ITGA6
intramolecular oxidoreductase activity, transposing C=C bonds (GO:0016863)	2/13	0.275877	0.715136	0	0	2.11237	2.72032	EBP;SREBF2
microtubule minus-end binding (GO:0051011)	2/13	0.275877	0.715136	0	0	2.11237	2.72032	CAMSAP1;CAMSAP2
P-type ion transporter activity (GO:0015662)	2/13	0.275877	0.715136	0	0	2.11237	2.72032	ATP2B4;ATP2B1
phosphatidylinositol phosphate kinase activity (GO:0016307)	2/13	0.275877	0.715136	0	0	2.11237	2.72032	PIK3CD;PIP4K2A
platelet-derived growth factor receptor binding (GO:0005161)	2/13	0.275877	0.715136	0	0	2.11237	2.72032	PDGFC;PDGFB
frizzled binding (GO:0005109)	4/34	0.282031	0.715136	0	0	1.54943	1.96117	ZNRF3;WNT5B;BAMBI;FZD7
single-stranded RNA binding (GO:0003727)	5/45	0.283846	0.715136	0	0	1.45272	1.82944	DHX9;DDX58;DDX11;IFIT5;DDX60
methylated histone binding (GO:0035064)	7/68	0.292879	0.715136	0	0	1.33381	1.63791	KMT2E;UHRF1;CBX2;NCAPG2;CDYL;TTLL12;NCAPD3
calmodulin-dependent protein kinase activity (GO:0004683)	3/24	0.295849	0.715136	0	0	1.65987	2.02157	CAMK1D;MAPKAPK3;CAMK1
cell adhesion mediator activity (GO:0098631)	3/24	0.295849	0.715136	0	0	1.65987	2.02157	NTNG1;PALLD;SIRPA
carboxylic acid transmembrane transporter activity (GO:0046943)	6/57	0.296792	0.715136	0	0	1.36731	1.6609	SLC36A1;SLC23A2;SLC7A5;SLC38A1;SLC38A6;SLC38A4
channel activity (GO:0015267)	5/46	0.29965	0.715136	0	0	1.41721	1.70794	PANX1;SLC14A1;TRPA1;MCUB;TRPV2
Hsp90 protein binding (GO:0051879)	4/35	0.300314	0.715136	0	0	1.49937	1.80363	KDR;AHR;GBP1;TELO2
non-membrane spanning protein tyrosine kinase activity (GO:0004715)	4/35	0.300314	0.715136	0	0	1.49937	1.80363	MELK;SRC;TNK2;ABL2
deoxyribonuclease activity (GO:0004536)	2/14	0.306219	0.715136	0	0	1.93624	2.29145	MAP1S;APEX1
endodeoxyribonuclease activity, producing 5'-phosphomonoesters (GO:0016888)	2/14	0.306219	0.715136	0	0	1.93624	2.29145	FEN1;EXO1
insulin-like growth factor receptor binding (GO:0005159)	2/14	0.306219	0.715136	0	0	1.93624	2.29145	SOCS2;YWHAH
lipid phosphatase activity (GO:0042577)	2/14	0.306219	0.715136	0	0	1.93624	2.29145	PLPPR4;PLPP2
phosphatase activator activity (GO:0019211)	2/14	0.306219	0.715136	0	0	1.93624	2.29145	PPP1R15A;BMP2
protein kinase C activity (GO:0004697)	2/14	0.306219	0.715136	0	0	1.93624	2.29145	PRKCD;PKN1
ubiquitin-like protein ligase activity (GO:0061659)	24/270	0.309397	0.715136	0	0	1.13476	1.33121	SMURF2;DTX3L;UHRF2;UHRF1;SIAH1;NEDD4L;RNF19B;UBE2D1;CBLB;CBL;RNF2;RNF157;ZNRF3;RNF128;HECW2;TRIM2;RFWD3;TRIM26;TRIM38;TRIM21;RNF152;PDZRN3;TRIM32;BIRC3
actin monomer binding (GO:0003785)	3/25	0.318214	0.715136	0	0	1.58433	1.81411	ABL2;CORO1A;MTSS1
poly-pyrimidine tract binding (GO:0008187)	3/25	0.318214	0.715136	0	0	1.58433	1.81411	IFIT5;PATL1;RBMS2
phosphoric diester hydrolase activity (GO:0008081)	4/36	0.318727	0.715136	0	0	1.45243	1.66074	PLCB3;PLCXD3;APEX1;PLCXD2
metalloendopeptidase activity (GO:0004222)	8/82	0.324284	0.715136	0	0	1.25647	1.41495	MIPEP;ADAM19;MMP11;MMP14;ADAMTS14;MMP1;MMP3;MMP10
calcium-dependent cysteine-type endopeptidase activity (GO:0004198)	2/15	0.336306	0.715136	0	0	1.7872	1.94757	CAPN2;CAPN1
cysteine-type endopeptidase activity involved in apoptotic process (GO:0097153)	2/15	0.336306	0.715136	0	0	1.7872	1.94757	CASP6;CASP2
death receptor binding (GO:0005123)	2/15	0.336306	0.715136	0	0	1.7872	1.94757	FADD;MYD88
insulin-like growth factor binding (GO:0005520)	2/15	0.336306	0.715136	0	0	1.7872	1.94757	IGFBP5;ITGA6
MAP kinase kinase activity (GO:0004708)	2/15	0.336306	0.715136	0	0	1.7872	1.94757	MAP2K3;MAPKAPK3
myosin V binding (GO:0031489)	2/15	0.336306	0.715136	0	0	1.7872	1.94757	RAB3B;RAB27B
nucleotide diphosphatase activity (GO:0004551)	2/15	0.336306	0.715136	0	0	1.7872	1.94757	NUDT3;NUDT4
phosphatidylinositol kinase activity (GO:0052742)	2/15	0.336306	0.715136	0	0	1.7872	1.94757	PIK3CD;PI4KB
phosphatidylinositol-3-phosphatase activity (GO:0004438)	2/15	0.336306	0.715136	0	0	1.7872	1.94757	MTMR3;MTMR11
solute:anion antiporter activity (GO:0140323)	2/15	0.336306	0.715136	0	0	1.7872	1.94757	SLC4A2;SLC4A3
Wnt-activated receptor activity (GO:0042813)	2/15	0.336306	0.715136	0	0	1.7872	1.94757	FZD7;FZD8
RNA binding (GO:0003723)	116/1406	0.337207	0.715136	0	0	1.04751	1.1387	POP1;RRP1;IFIT5;IFIT3;ALKBH8;NUDT4;LGALS3;HABP4;ZNF326;TNS1;DDX11;ANXA11;PUS7;DYNC1LI1;DDX39A;SRSF2;SBDS;S100A4;SRFBP1;EZR;SRSF7;PPIA;ZCCHC8;SLBP;KHDRBS3;DHX9;MRPL15;DDX60;RPF2;CORO1A;RTN4;RAD51AP1;HELZ2;LARP1;PCBP4;S100A16;MAP3K20;NLRP1;TOE1;BARD1;FDPS;HSPA8;JUN;FUS;MYO5A;MSN;MEX3D;LARP6;PARP12;DHFR;DIAPH1;MEX3B;EIF5;MEX3A;RCAN3;SPATS2L;CPEB2;APOBEC3B;DDX46;ZC3H4;ADK;HSPB1;BRCA1;SMG6;DUSP14;SYNE…
calcium channel regulator activity (GO:0005246)	4/37	0.337222	0.715136	0	0	1.40834	1.53089	CACNB3;RRAD;STIM2;MCUB
core promoter sequence-specific DNA binding (GO:0001046)	4/37	0.337222	0.715136	0	0	1.40834	1.53089	KLF10;UBTF;TP53;FOXP1
ion channel inhibitor activity (GO:0008200)	4/37	0.337222	0.715136	0	0	1.40834	1.53089	RASA1;MCUB;WNK4;NEDD4L
7S RNA binding (GO:0008312)	1/5	0.338435	0.715136	0	0	2.90379	3.14603	EXOSC2
activin receptor activity, type I (GO:0016361)	1/5	0.338435	0.715136	0	0	2.90379	3.14603	ACVR1
ankyrin repeat binding (GO:0071532)	1/5	0.338435	0.715136	0	0	2.90379	3.14603	SHANK1
ATPase inhibitor activity (GO:0042030)	1/5	0.338435	0.715136	0	0	2.90379	3.14603	FNIP2
C-acetyltransferase activity (GO:0016453)	1/5	0.338435	0.715136	0	0	2.90379	3.14603	ACAT2
C-palmitoyltransferase activity (GO:0016454)	1/5	0.338435	0.715136	0	0	2.90379	3.14603	SPTLC2
calmodulin-dependent protein phosphatase activity (GO:0033192)	1/5	0.338435	0.715136	0	0	2.90379	3.14603	PPP3CC
carbonyl reductase (NADPH) activity (GO:0004090)	1/5	0.338435	0.715136	0	0	2.90379	3.14603	CBR3
CCR5 chemokine receptor binding (GO:0031730)	1/5	0.338435	0.715136	0	0	2.90379	3.14603	NES
cell adhesive protein binding involved in bundle of His cell-Purkinje myocyte communication (GO:0086083)	1/5	0.338435	0.715136	0	0	2.90379	3.14603	DSP
chromatin insulator sequence binding (GO:0043035)	1/5	0.338435	0.715136	0	0	2.90379	3.14603	CTCF
creatine kinase activity (GO:0004111)	1/5	0.338435	0.715136	0	0	2.90379	3.14603	MAP4K4
fructose transmembrane transporter activity (GO:0005353)	1/5	0.338435	0.715136	0	0	2.90379	3.14603	SLC2A6
gap junction channel activity involved in cardiac conduction electrical coupling (GO:0086075)	1/5	0.338435	0.715136	0	0	2.90379	3.14603	GJC1
glial cell-derived neurotrophic factor receptor activity (GO:0016167)	1/5	0.338435	0.715136	0	0	2.90379	3.14603	GFRA1
glutamate-gated calcium ion channel activity (GO:0022849)	1/5	0.338435	0.715136	0	0	2.90379	3.14603	GRIN2A
glutathione transmembrane transporter activity (GO:0034634)	1/5	0.338435	0.715136	0	0	2.90379	3.14603	ABCC4
histone acetyltransferase activity (H3-K23 specific) (GO:0043994)	1/5	0.338435	0.715136	0	0	2.90379	3.14603	MEAF6
histone demethylase activity (H3-K27 specific) (GO:0071558)	1/5	0.338435	0.715136	0	0	2.90379	3.14603	KDM6B
hydroxymethyl-, formyl- and related transferase activity (GO:0016742)	1/5	0.338435	0.715136	0	0	2.90379	3.14603	SHMT2
kainate selective glutamate receptor activity (GO:0015277)	1/5	0.338435	0.715136	0	0	2.90379	3.14603	GRIK2
lysine N-acetyltransferase activity, acting on acetyl phosphate as donor (GO:0004468)	1/5	0.338435	0.715136	0	0	2.90379	3.14603	KAT2B
N-acetylgalactosamine 4-O-sulfotransferase activity (GO:0001537)	1/5	0.338435	0.715136	0	0	2.90379	3.14603	CHST11
neuregulin binding (GO:0038132)	1/5	0.338435	0.715136	0	0	2.90379	3.14603	ITGA6
oxidoreductase activity, acting on a sulfur group of donors, disulfide as acceptor (GO:0016671)	1/5	0.338435	0.715136	0	0	2.90379	3.14603	MSRA
oxidoreductase activity, acting on metal ions, NAD or NADP as acceptor (GO:0016723)	1/5	0.338435	0.715136	0	0	2.90379	3.14603	STEAP3
phosphatidylinositol-3,5-bisphosphate 3-phosphatase activity (GO:0052629)	1/5	0.338435	0.715136	0	0	2.90379	3.14603	MTMR3
phosphatidylserine flippase activity (GO:0140346)	1/5	0.338435	0.715136	0	0	2.90379	3.14603	ATP8B1
phosphodiesterase I activity (GO:0004528)	1/5	0.338435	0.715136	0	0	2.90379	3.14603	APEX1
phosphotransferase activity, nitrogenous group as acceptor (GO:0016775)	1/5	0.338435	0.715136	0	0	2.90379	3.14603	MAP4K4
protein-arginine deiminase activity (GO:0004668)	1/5	0.338435	0.715136	0	0	2.90379	3.14603	PADI2
purine nucleotide transmembrane transporter activity (GO:0015216)	1/5	0.338435	0.715136	0	0	2.90379	3.14603	ABCC4
pyruvate transmembrane transporter activity (GO:0050833)	1/5	0.338435	0.715136	0	0	2.90379	3.14603	MPC2
ribose phosphate diphosphokinase activity (GO:0004749)	1/5	0.338435	0.715136	0	0	2.90379	3.14603	PRPS1
serine C-palmitoyltransferase activity (GO:0004758)	1/5	0.338435	0.715136	0	0	2.90379	3.14603	SPTLC2
solute:proton antiporter activity (GO:0015299)	1/5	0.338435	0.715136	0	0	2.90379	3.14603	SLC9A1
structural constituent of tooth enamel (GO:0030345)	1/5	0.338435	0.715136	0	0	2.90379	3.14603	TUFT1
TAP1 binding (GO:0046978)	1/5	0.338435	0.715136	0	0	2.90379	3.14603	TAP2
TPR domain binding (GO:0030911)	1/5	0.338435	0.715136	0	0	2.90379	3.14603	HSP90AA1
transforming growth factor beta receptor activity, type I (GO:0005025)	1/5	0.338435	0.715136	0	0	2.90379	3.14603	ACVR1
troponin I binding (GO:0031013)	1/5	0.338435	0.715136	0	0	2.90379	3.14603	RCAN3
urate transmembrane transporter activity (GO:0015143)	1/5	0.338435	0.715136	0	0	2.90379	3.14603	ABCC4
uridine transmembrane transporter activity (GO:0015213)	1/5	0.338435	0.715136	0	0	2.90379	3.14603	SLC29A1
epidermal growth factor receptor binding (GO:0005154)	3/26	0.340597	0.717901	0	0	1.51537	1.63213	HIP1;TNK2;HBEGF
RNA polymerase II cis-regulatory region sequence-specific DNA binding (GO:0000978)	95/1149	0.347353	0.719286	0	0	1.04943	1.10968	BHLHE41;ZNF43;CTCF;AHR;GLI1;ETS1;BACH1;ZNF48;GLI3;ELK3;FOXQ1;MYBL2;LRRFIP1;SOX9;PITX1;MYBL1;ZNF367;TEAD2;SOX4;SOX5;KDM6B;KLF10;KLF11;MEF2C;FOXD1;KLF13;ZNF480;ZNF281;DNMT3A;RFX2;ETV1;ETV4;SREBF2;HIC1;FOXP1;RUNX1;ZEB2;ZNF93;ELF4;DDIT3;IRF1;RARA;ZNF710;TP53;ATF3;JDP2;ATF4;PPARD;HDAC5;FOXC1;DHX9;SRF;SATB2;TCF7;CEBPG;ARNTL2;RELB;CIART;IFI16;E2F1;ZNF668;E2F2;ZNF821;MSC;E2F7;E2F8;HES4;EGR1;ARNT2;SMAD1;J…
nuclear receptor binding (GO:0016922)	11/120	0.353832	0.719286	0	0	1.17288	1.21855	SMAD3;ARID5A;HMGA1;PADI2;GTF2H1;PKN1;GAS2L1;ARID1A;TRERF1;FOXP1;YWHAH
pentosyltransferase activity (GO:0016763)	4/38	0.355754	0.719286	0	0	1.36685	1.41266	PARP10;PNP;PARP2;UPP1
androgen receptor binding (GO:0050681)	3/27	0.362924	0.719286	0	0	1.45215	1.47184	ARID5A;PKN1;FOXP1
metal ion transmembrane transporter activity (GO:0046873)	3/27	0.362924	0.719286	0	0	1.45215	1.47184	ATP2B4;ATP2B1;CNNM2
cholesterol binding (GO:0015485)	5/50	0.363895	0.719286	0	0	1.29096	1.30501	STARD4;OSBPL6;SOAT1;CAV1;OSBPL1A
1-phosphatidylinositol-3-kinase regulator activity (GO:0046935)	2/16	0.365987	0.719286	0	0	1.65945	1.66801	SOCS2;SOCS3
ATPase activity, coupled to transmembrane movement of ions, rotational mechanism (GO:0044769)	2/16	0.365987	0.719286	0	0	1.65945	1.66801	ATP6V0D1;ATP6V0D2
CoA hydrolase activity (GO:0016289)	2/16	0.365987	0.719286	0	0	1.65945	1.66801	ACOT9;ACOT7
nuclear import signal receptor activity (GO:0061608)	2/16	0.365987	0.719286	0	0	1.65945	1.66801	IPO9;KPNA4
oxidoreductase activity, acting on NAD(P)H, quinone or similar compound as acceptor (GO:0016655)	2/16	0.365987	0.719286	0	0	1.65945	1.66801	NQO1;TP53I3
proton-transporting ATPase activity, rotational mechanism (GO:0046961)	2/16	0.365987	0.719286	0	0	1.65945	1.66801	ATP6V0D1;ATP6V0D2
transmembrane receptor protein serine/threonine kinase binding (GO:0070696)	2/16	0.365987	0.719286	0	0	1.65945	1.66801	BMP2;SRC
tropomyosin binding (GO:0005523)	2/16	0.365987	0.719286	0	0	1.65945	1.66801	TMOD2;S100A6
voltage-gated ion channel activity (GO:0005244)	2/16	0.365987	0.719286	0	0	1.65945	1.66801	KCND2;CACNA1H
protein serine/threonine phosphatase activity (GO:0004722)	6/62	0.368643	0.719286	0	0	1.24489	1.24231	PHLPP2;MTMR3;PHLPP1;PPM1H;LRRC2;ILKAP
magnesium ion binding (GO:0000287)	13/146	0.373563	0.719286	0	0	1.13596	1.11854	DYRK3;FEN1;DYRK2;ATP10D;NUDT3;MSH2;RRAGC;MTHFD2;RP2;FIGNL1;MAP3K20;ABL2;DCTPP1
G protein-coupled amine receptor activity (GO:0008227)	4/39	0.37428	0.719286	0	0	1.32772	1.30482	CHRM2;HRH1;HTR7;HTR2B
methylation-dependent protein binding (GO:0140034)	6/63	0.383164	0.719286	0	0	1.22298	1.1732	KMT2E;UHRF1;CBX2;NCAPG2;CDYL;NCAPD3
protein serine/threonine/tyrosine kinase activity (GO:0004712)	3/28	0.385126	0.719286	0	0	1.39399	1.33012	MAP2K3;MAPKAPK3;TNK2
sodium ion transmembrane transporter activity (GO:0015081)	3/28	0.385126	0.719286	0	0	1.39399	1.33012	SLC3A2;SLC8A1;SLC9A1
thyroid hormone receptor binding (GO:0046966)	3/28	0.385126	0.719286	0	0	1.39399	1.33012	ARID5A;GTF2H1;GAS2L1
ubiquitin-protein transferase activity (GO:0004842)	33/392	0.385702	0.719286	0	0	1.06867	1.01812	UHRF2;UHRF1;NEDD4L;RNF19B;UBE2D1;CBLB;BRCA1;CBL;RNF2;RNF157;ZNRF3;HECTD3;TRIM2;TRIM47;FBXO3;TRIM26;RNF152;TRIM21;BARD1;DTX3L;SMURF2;UBE2E3;SIAH1;LMO7;RNF128;TRAF3;HECW2;RFWD3;TRIM38;DTL;TRIM32;PDZRN3;BIRC3
1-acylglycerophosphocholine O-acyltransferase activity (GO:0047184)	1/6	0.39091	0.719286	0	0	2.3229	2.18185	LPCAT2
1-phosphatidylinositol-4-phosphate 5-kinase activity (GO:0016308)	1/6	0.39091	0.719286	0	0	2.3229	2.18185	PIP4K2A
acetyl-CoA C-acyltransferase activity (GO:0003988)	1/6	0.39091	0.719286	0	0	2.3229	2.18185	ACAT2
arachidonate-CoA ligase activity (GO:0047676)	1/6	0.39091	0.719286	0	0	2.3229	2.18185	ACSL4
arachidonic acid binding (GO:0050544)	1/6	0.39091	0.719286	0	0	2.3229	2.18185	STX3
BH domain binding (GO:0051400)	1/6	0.39091	0.719286	0	0	2.3229	2.18185	BCL2L1
BH3 domain binding (GO:0051434)	1/6	0.39091	0.719286	0	0	2.3229	2.18185	BCL2L1
BMP receptor activity (GO:0098821)	1/6	0.39091	0.719286	0	0	2.3229	2.18185	BMPR2
carnitine O-acyltransferase activity (GO:0016406)	1/6	0.39091	0.719286	0	0	2.3229	2.18185	CROT
cation:cation antiporter activity (GO:0015491)	1/6	0.39091	0.719286	0	0	2.3229	2.18185	SLC8A1
cobalamin binding (GO:0031419)	1/6	0.39091	0.719286	0	0	2.3229	2.18185	MMAB
dehydroascorbic acid transmembrane transporter activity (GO:0033300)	1/6	0.39091	0.719286	0	0	2.3229	2.18185	SLC2A6
diphosphotransferase activity (GO:0016778)	1/6	0.39091	0.719286	0	0	2.3229	2.18185	PRPS1
dopamine receptor binding (GO:0050780)	1/6	0.39091	0.719286	0	0	2.3229	2.18185	GNA13
double-stranded methylated DNA binding (GO:0010385)	1/6	0.39091	0.719286	0	0	2.3229	2.18185	EGR1
gap junction hemi-channel activity (GO:0055077)	1/6	0.39091	0.719286	0	0	2.3229	2.18185	PANX1
icosatetraenoic acid binding (GO:0050543)	1/6	0.39091	0.719286	0	0	2.3229	2.18185	STX3
keratin filament binding (GO:1990254)	1/6	0.39091	0.719286	0	0	2.3229	2.18185	VIM
L-serine transmembrane transporter activity (GO:0015194)	1/6	0.39091	0.719286	0	0	2.3229	2.18185	SLC1A4
long-chain fatty acyl-CoA binding (GO:0036042)	1/6	0.39091	0.719286	0	0	2.3229	2.18185	ACOT7
mismatched DNA binding (GO:0030983)	1/6	0.39091	0.719286	0	0	2.3229	2.18185	MSH2
non-membrane spanning protein tyrosine phosphatase activity (GO:0004726)	1/6	0.39091	0.719286	0	0	2.3229	2.18185	PTPN9
nucleosomal histone binding (GO:0031493)	1/6	0.39091	0.719286	0	0	2.3229	2.18185	UHRF1
palmitoyl-CoA hydrolase activity (GO:0016290)	1/6	0.39091	0.719286	0	0	2.3229	2.18185	ACOT7
primary miRNA binding (GO:0070878)	1/6	0.39091	0.719286	0	0	2.3229	2.18185	SRF
STAT family protein binding (GO:0097677)	1/6	0.39091	0.719286	0	0	2.3229	2.18185	DTX3L
sulfatide binding (GO:0120146)	1/6	0.39091	0.719286	0	0	2.3229	2.18185	CLN6
sulfur amino acid transmembrane transporter activity (GO:0000099)	1/6	0.39091	0.719286	0	0	2.3229	2.18185	SLC1A4
thyroid hormone transmembrane transporter activity (GO:0015349)	1/6	0.39091	0.719286	0	0	2.3229	2.18185	SLC7A5
tripeptide transmembrane transporter activity (GO:0042937)	1/6	0.39091	0.719286	0	0	2.3229	2.18185	ABCC4
urea transmembrane transporter activity (GO:0015204)	1/6	0.39091	0.719286	0	0	2.3229	2.18185	SLC14A1
uridylyltransferase activity (GO:0070569)	1/6	0.39091	0.719286	0	0	2.3229	2.18185	UAP1L1
vasopressin receptor activity (GO:0005000)	1/6	0.39091	0.719286	0	0	2.3229	2.18185	OXTR
sulfotransferase activity (GO:0008146)	4/40	0.392759	0.719286	0	0	1.29077	1.2063	TPST2;CHST11;UST;CHST3
tau protein binding (GO:0048156)	4/40	0.392759	0.719286	0	0	1.29077	1.2063	HSP90AA1;DCTN1;MAP1A;PICALM
calcium-release channel activity (GO:0015278)	2/17	0.395137	0.719286	0	0	1.54874	1.43804	TRPA1;ITPR3
ephrin receptor activity (GO:0005003)	2/17	0.395137	0.719286	0	0	1.54874	1.43804	EPHB1;EPHA2
G protein-coupled chemoattractant receptor activity (GO:0001637)	2/17	0.395137	0.719286	0	0	1.54874	1.43804	CCR1;ACKR4
phosphatidylinositol monophosphate phosphatase activity (GO:0052744)	2/17	0.395137	0.719286	0	0	1.54874	1.43804	MTMR3;MTMR11
transmembrane-ephrin receptor activity (GO:0005005)	2/17	0.395137	0.719286	0	0	1.54874	1.43804	EPHB1;EPHA2
kinase activity (GO:0016301)	10/112	0.396185	0.719635	0	0	1.13915	1.05471	IRAK1;FN3KRP;PIK3CD;TRIB3;PI4KB;SEPHS1;PKMYT1;MASTL;DGKI;MAP4K4
transcription corepressor binding (GO:0001222)	3/29	0.407141	0.732914	0	0	1.3403	1.20439	PER2;PER3;EZH2
carboxylic acid binding (GO:0031406)	4/41	0.411153	0.732914	0	0	1.25582	1.11616	PHYH;GLDC;SHMT2;SESN2
acyl-CoA hydrolase activity (GO:0047617)	2/18	0.423654	0.732914	0	0	1.45186	1.24691	ACOT9;ACOT7
phosphatidylcholine transporter activity (GO:0008525)	2/18	0.423654	0.732914	0	0	1.45186	1.24691	ATP8B1;ATP10A
RNA polymerase binding (GO:0070063)	2/18	0.423654	0.732914	0	0	1.45186	1.24691	DHX9;BRCA1
ligand-gated channel activity (GO:0022834)	3/30	0.428912	0.732914	0	0	1.29059	1.09249	GRIA1;GRIN2A;GRIK2
1-alkyl-2-acetylglycerophosphocholine esterase activity (GO:0003847)	1/7	0.439226	0.732914	0	0	1.93565	1.59254	PAFAH1B3
1-phosphatidylinositol-4-phosphate 3-kinase activity (GO:0035005)	1/7	0.439226	0.732914	0	0	1.93565	1.59254	PIK3CD
3',5'-cyclic-GMP phosphodiesterase activity (GO:0047555)	1/7	0.439226	0.732914	0	0	1.93565	1.59254	PDE5A
5'-3' DNA helicase activity (GO:0043139)	1/7	0.439226	0.732914	0	0	1.93565	1.59254	BRIP1
[heparan sulfate]-glucosamine 3-sulfotransferase 1 activity (GO:0008467)	1/7	0.439226	0.732914	0	0	1.93565	1.59254	HS3ST5
ABC-type glutathione S-conjugate transporter activity (GO:0015431)	1/7	0.439226	0.732914	0	0	1.93565	1.59254	ABCC4
aminophospholipid flippase activity (GO:0015247)	1/7	0.439226	0.732914	0	0	1.93565	1.59254	ATP8B1
calcium-dependent protein serine/threonine phosphatase activity (GO:0004723)	1/7	0.439226	0.732914	0	0	1.93565	1.59254	PPP3CC
carbohydrate:proton symporter activity (GO:0005351)	1/7	0.439226	0.732914	0	0	1.93565	1.59254	SLC45A3
fatty acid elongase activity (GO:0009922)	1/7	0.439226	0.732914	0	0	1.93565	1.59254	ELOVL1
ferric iron binding (GO:0008199)	1/7	0.439226	0.732914	0	0	1.93565	1.59254	FTH1
ferroxidase activity (GO:0004322)	1/7	0.439226	0.732914	0	0	1.93565	1.59254	FTH1
G protein-coupled acetylcholine receptor activity (GO:0016907)	1/7	0.439226	0.732914	0	0	1.93565	1.59254	CHRM2
G protein-coupled neurotransmitter receptor activity (GO:0099528)	1/7	0.439226	0.732914	0	0	1.93565	1.59254	CHRM2
icosanoid binding (GO:0050542)	1/7	0.439226	0.732914	0	0	1.93565	1.59254	STX3
insulin-like growth factor II binding (GO:0031995)	1/7	0.439226	0.732914	0	0	1.93565	1.59254	IGFBP5
leucine binding (GO:0070728)	1/7	0.439226	0.732914	0	0	1.93565	1.59254	SESN2
long-chain fatty acid binding (GO:0036041)	1/7	0.439226	0.732914	0	0	1.93565	1.59254	PPARD
mannosyl-oligosaccharide 1,2-alpha-mannosidase activity (GO:0004571)	1/7	0.439226	0.732914	0	0	1.93565	1.59254	MAN1A2
mannosyl-oligosaccharide mannosidase activity (GO:0015924)	1/7	0.439226	0.732914	0	0	1.93565	1.59254	MAN1A2
MutSalpha complex binding (GO:0032407)	1/7	0.439226	0.732914	0	0	1.93565	1.59254	MCM8
myosin heavy chain binding (GO:0032036)	1/7	0.439226	0.732914	0	0	1.93565	1.59254	CORO1A
N-acetylglucosamine 6-O-sulfotransferase activity (GO:0001517)	1/7	0.439226	0.732914	0	0	1.93565	1.59254	CHST3
oxidoreductase activity, acting on metal ions, oxygen as acceptor (GO:0016724)	1/7	0.439226	0.732914	0	0	1.93565	1.59254	FTH1
patched binding (GO:0005113)	1/7	0.439226	0.732914	0	0	1.93565	1.59254	CAV1
peptide transmembrane transporter activity (GO:1904680)	1/7	0.439226	0.732914	0	0	1.93565	1.59254	TAP2
peroxisome proliferator activated receptor binding (GO:0042975)	1/7	0.439226	0.732914	0	0	1.93565	1.59254	HMGA1
phosphatidylinositol 3-kinase regulatory subunit binding (GO:0036312)	1/7	0.439226	0.732914	0	0	1.93565	1.59254	PTPN13
phosphatidylinositol-3,5-bisphosphate phosphatase activity (GO:0106018)	1/7	0.439226	0.732914	0	0	1.93565	1.59254	MTMR3
phosphatidylinositol-4,5-bisphosphate 5-phosphatase activity (GO:0004439)	1/7	0.439226	0.732914	0	0	1.93565	1.59254	SYNJ2
pyrimidine nucleoside transmembrane transporter activity (GO:0015214)	1/7	0.439226	0.732914	0	0	1.93565	1.59254	SLC29A1
retinol binding (GO:0019841)	1/7	0.439226	0.732914	0	0	1.93565	1.59254	RBP1
S-methyltransferase activity (GO:0008172)	1/7	0.439226	0.732914	0	0	1.93565	1.59254	DNMT3A
sphingosine-1-phosphate phosphatase activity (GO:0042392)	1/7	0.439226	0.732914	0	0	1.93565	1.59254	PLPP2
voltage-gated channel activity (GO:0022832)	1/7	0.439226	0.732914	0	0	1.93565	1.59254	CACNA1H
calcium ion transmembrane transporter activity (GO:0015085)	5/55	0.444328	0.73996	0	0	1.16154	0.942235	PANX1;ATP2B4;TRPV2;TRPM7;ATP2B1
histone acetyltransferase activity (GO:0004402)	3/31	0.450389	0.740105	0	0	1.24443	0.992609	KAT2B;HAT1;BAZ1A
ligand-gated ion channel activity (GO:0015276)	3/31	0.450389	0.740105	0	0	1.24443	0.992609	GRIA1;GRIN2A;GRIK2
amyloid-beta binding (GO:0001540)	7/80	0.451083	0.740105	0	0	1.11382	0.886718	GRIA1;GRIN2A;TGFB2;ITGA2;APBA1;APBA2;PICALM
anion:anion antiporter activity (GO:0015301)	2/19	0.451455	0.740105	0	0	1.36638	1.08666	SLC4A2;SLC4A3
glutamate receptor activity (GO:0008066)	2/19	0.451455	0.740105	0	0	1.36638	1.08666	GRIA1;GRIK2
histone deacetylase activity (GO:0004407)	2/19	0.451455	0.740105	0	0	1.36638	1.08666	HDAC5;HDAC9
phosphatidylinositol 3-kinase regulator activity (GO:0035014)	2/19	0.451455	0.740105	0	0	1.36638	1.08666	SOCS2;SOCS3
RNA cap binding (GO:0000339)	2/19	0.451455	0.740105	0	0	1.36638	1.08666	LARP1;IFIT5
cytokine receptor binding (GO:0005126)	9/105	0.454854	0.744226	0	0	1.08897	0.857871	SOCS2;TNFSF18;SPRED2;TGFB2;SMAD3;TNFSF4;VEGFC;FADD;SH2B3
secondary active transmembrane transporter activity (GO:0015291)	5/56	0.460172	0.746423	0	0	1.13871	0.883813	SLC7A5;SLC20A2;SLC20A1;SLC35E4;SLCO2A1
acetyltransferase activity (GO:0016407)	3/32	0.471528	0.746423	0	0	1.20145	0.903224	KAT2B;ESCO2;PAFAH1B3
amino acid binding (GO:0016597)	3/32	0.471528	0.746423	0	0	1.20145	0.903224	GLDC;SHMT2;DDAH2
beta-tubulin binding (GO:0048487)	3/32	0.471528	0.746423	0	0	1.20145	0.903224	MAP1S;HTT;SMC3
chemokine binding (GO:0019956)	3/32	0.471528	0.746423	0	0	1.20145	0.903224	CCR1;ACKR4;PLP2
nucleoside monophosphate kinase activity (GO:0050145)	2/20	0.478474	0.746423	0	0	1.2904	0.951226	CASK;TJP2
oxidoreductase activity, acting on the aldehyde or oxo group of donors, NAD or NADP as acceptor (GO:0016620)	2/20	0.478474	0.746423	0	0	1.2904	0.951226	AKR1B1;FAR2
aldehyde-lyase activity (GO:0016832)	1/8	0.483711	0.746423	0	0	1.65904	1.20491	SGPL1
aryl hydrocarbon receptor binding (GO:0017162)	1/8	0.483711	0.746423	0	0	1.65904	1.20491	ARNT2
calcium-dependent protein kinase activity (GO:0010857)	1/8	0.483711	0.746423	0	0	1.65904	1.20491	MAPKAPK3
calcium-dependent protein serine/threonine kinase activity (GO:0009931)	1/8	0.483711	0.746423	0	0	1.65904	1.20491	MAPKAPK3
cAMP-dependent protein kinase inhibitor activity (GO:0004862)	1/8	0.483711	0.746423	0	0	1.65904	1.20491	PKIA
carbon-nitrogen ligase activity, with glutamine as amido-N-donor (GO:0016884)	1/8	0.483711	0.746423	0	0	1.65904	1.20491	ASNS
deoxycytidine deaminase activity (GO:0047844)	1/8	0.483711	0.746423	0	0	1.65904	1.20491	APOBEC3B
estradiol 17-beta-dehydrogenase activity (GO:0004303)	1/8	0.483711	0.746423	0	0	1.65904	1.20491	HSD17B14
lysophospholipid acyltransferase activity (GO:0071617)	1/8	0.483711	0.746423	0	0	1.65904	1.20491	ABHD4
MHC class Ib protein binding (GO:0023029)	1/8	0.483711	0.746423	0	0	1.65904	1.20491	TAP2
NMDA glutamate receptor activity (GO:0004972)	1/8	0.483711	0.746423	0	0	1.65904	1.20491	GRIN2A
nucleoside transmembrane transporter activity (GO:0005337)	1/8	0.483711	0.746423	0	0	1.65904	1.20491	SLC29A1
O-acetyltransferase activity (GO:0016413)	1/8	0.483711	0.746423	0	0	1.65904	1.20491	LPCAT2
oxidoreductase activity, acting on NAD(P)H, heme protein as acceptor (GO:0016653)	1/8	0.483711	0.746423	0	0	1.65904	1.20491	NQO1
phosphatidylinositol phosphate 5-phosphatase activity (GO:0034595)	1/8	0.483711	0.746423	0	0	1.65904	1.20491	SYNJ2
poly(G) binding (GO:0034046)	1/8	0.483711	0.746423	0	0	1.65904	1.20491	PATL1
protein kinase B binding (GO:0043422)	1/8	0.483711	0.746423	0	0	1.65904	1.20491	RARA
retinal dehydrogenase activity (GO:0001758)	1/8	0.483711	0.746423	0	0	1.65904	1.20491	AKR1B1
RNA polymerase I core promoter sequence-specific DNA binding (GO:0001164)	1/8	0.483711	0.746423	0	0	1.65904	1.20491	UBTF
RNA polymerase I transcription regulatory region sequence-specific DNA binding (GO:0001163)	1/8	0.483711	0.746423	0	0	1.65904	1.20491	UBTF
Roundabout binding (GO:0048495)	1/8	0.483711	0.746423	0	0	1.65904	1.20491	MYO9B
siRNA binding (GO:0035197)	1/8	0.483711	0.746423	0	0	1.65904	1.20491	DHX9
sodium channel inhibitor activity (GO:0019871)	1/8	0.483711	0.746423	0	0	1.65904	1.20491	NEDD4L
ubiquitin ligase inhibitor activity (GO:1990948)	1/8	0.483711	0.746423	0	0	1.65904	1.20491	FBXO5
excitatory extracellular ligand-gated ion channel activity (GO:0005231)	2/21	0.50466	0.774488	0	0	1.22242	0.835977	CHRNA9;GRIK2
hormone receptor binding (GO:0051427)	2/21	0.50466	0.774488	0	0	1.22242	0.835977	SOCS2;PTHLH
steroid dehydrogenase activity, acting on the CH-OH group of donors, NAD or NADP as acceptor (GO:0033764)	2/21	0.50466	0.774488	0	0	1.22242	0.835977	HSD3B7;HSD17B14
sterol binding (GO:0032934)	5/60	0.522014	0.785136	0	0	1.05566	0.686244	STARD4;OSBPL6;SOAT1;CAV1;OSBPL1A
5S rRNA binding (GO:0008097)	1/9	0.524669	0.785136	0	0	1.45158	0.936251	RPF2
bile acid binding (GO:0032052)	1/9	0.524669	0.785136	0	0	1.45158	0.936251	VDR
dipeptidase activity (GO:0016805)	1/9	0.524669	0.785136	0	0	1.45158	0.936251	ACE
double-stranded telomeric DNA binding (GO:0003691)	1/9	0.524669	0.785136	0	0	1.45158	0.936251	APEX1
growth hormone receptor binding (GO:0005131)	1/9	0.524669	0.785136	0	0	1.45158	0.936251	SOCS2
H3 histone acetyltransferase activity (GO:0010484)	1/9	0.524669	0.785136	0	0	1.45158	0.936251	MEAF6
L-aspartate transmembrane transporter activity (GO:0015183)	1/9	0.524669	0.785136	0	0	1.45158	0.936251	SLC1A4
magnesium ion transmembrane transporter activity (GO:0015095)	1/9	0.524669	0.785136	0	0	1.45158	0.936251	CNNM2
phosphatidylethanolamine binding (GO:0008429)	1/9	0.524669	0.785136	0	0	1.45158	0.936251	ESYT1
phosphatidylinositol-4,5-bisphosphate phosphatase activity (GO:0106019)	1/9	0.524669	0.785136	0	0	1.45158	0.936251	SYNJ2
prenyltransferase activity (GO:0004659)	1/9	0.524669	0.785136	0	0	1.45158	0.936251	FDPS
single-stranded DNA endodeoxyribonuclease activity (GO:0000014)	1/9	0.524669	0.785136	0	0	1.45158	0.936251	RBBP8
ubiquitin-protein transferase inhibitor activity (GO:0055105)	1/9	0.524669	0.785136	0	0	1.45158	0.936251	FBXO5
adenylyltransferase activity (GO:0070566)	2/22	0.529976	0.788867	0	0	1.16124	0.737297	OAS2;OAS3
mRNA 3'-UTR AU-rich region binding (GO:0035925)	2/22	0.529976	0.788867	0	0	1.16124	0.737297	MEX3D;CPEB2
voltage-gated sodium channel activity (GO:0005248)	2/22	0.529976	0.788867	0	0	1.16124	0.737297	SCN9A;CACNA1H
3'-5' exonuclease activity (GO:0008408)	4/48	0.534831	0.793286	0	0	1.05563	0.660614	TOE1;POLD1;APEX1;EXOSC2
acetylglucosaminyltransferase activity (GO:0008375)	4/48	0.534831	0.793286	0	0	1.05563	0.660614	LFNG;EXTL1;MGAT4B;B3GNT2
growth factor activity (GO:0008083)	7/87	0.541064	0.797081	0	0	1.01598	0.62403	FGF5;PDGFB;OSGIN1;VEGFC;INHBA;OSGIN2;HBEGF
GTPase activity (GO:0003924)	17/216	0.549667	0.797081	0	0	0.99175	0.593505	RAB3B;RALA;EFL1;RRAS2;RAB27B;TMEM250;RND3;RHOBTB1;GNA13;MRAS;RAP2B;RRAGC;NLRP10;RAC2;RAB29;GBP1;GBP3
C-C chemokine receptor activity (GO:0016493)	2/23	0.554394	0.797081	0	0	1.10588	0.652336	CCR1;ACKR4
cyclic nucleotide binding (GO:0030551)	2/23	0.554394	0.797081	0	0	1.10588	0.652336	PDE5A;BVES
cyclin-dependent protein kinase activity (GO:0097472)	2/23	0.554394	0.797081	0	0	1.10588	0.652336	CDK4;CDK15
cyclin-dependent protein serine/threonine kinase activity (GO:0004693)	2/23	0.554394	0.797081	0	0	1.10588	0.652336	CDK4;CDK15
low-density lipoprotein particle receptor binding (GO:0050750)	2/23	0.554394	0.797081	0	0	1.10588	0.652336	DNAJA1;PICALM
phosphatase inhibitor activity (GO:0019212)	2/23	0.554394	0.797081	0	0	1.10588	0.652336	LGALS3;CABIN1
pyrophosphate hydrolysis-driven proton transmembrane transporter activity (GO:0009678)	2/23	0.554394	0.797081	0	0	1.10588	0.652336	ATP6V0D1;ATP6V0D2
1-phosphatidylinositol-3-kinase activity (GO:0016303)	1/10	0.562379	0.797081	0	0	1.29022	0.742624	PIK3CD
cAMP-dependent protein kinase regulator activity (GO:0008603)	1/10	0.562379	0.797081	0	0	1.29022	0.742624	PKIA
chloride channel inhibitor activity (GO:0019869)	1/10	0.562379	0.797081	0	0	1.29022	0.742624	WNK4
cyclin-dependent protein serine/threonine kinase inhibitor activity (GO:0004861)	1/10	0.562379	0.797081	0	0	1.29022	0.742624	KAT2B
cysteine-type endopeptidase activity involved in apoptotic signaling pathway (GO:0097199)	1/10	0.562379	0.797081	0	0	1.29022	0.742624	CASP2
fatty acid synthase activity (GO:0004312)	1/10	0.562379	0.797081	0	0	1.29022	0.742624	ELOVL1
H4 histone acetyltransferase activity (GO:0010485)	1/10	0.562379	0.797081	0	0	1.29022	0.742624	HAT1
high voltage-gated calcium channel activity (GO:0008331)	1/10	0.562379	0.797081	0	0	1.29022	0.742624	CACNB3
lipase inhibitor activity (GO:0055102)	1/10	0.562379	0.797081	0	0	1.29022	0.742624	ANXA4
Lys63-specific deubiquitinase activity (GO:0061578)	1/10	0.562379	0.797081	0	0	1.29022	0.742624	CYLD
MAP kinase tyrosine/serine/threonine phosphatase activity (GO:0017017)	1/10	0.562379	0.797081	0	0	1.29022	0.742624	DUSP6
nucleotide transmembrane transporter activity (GO:0015215)	1/10	0.562379	0.797081	0	0	1.29022	0.742624	ABCC4
phospholipase A1 activity (GO:0008970)	1/10	0.562379	0.797081	0	0	1.29022	0.742624	PLA2G15
protein tyrosine/threonine phosphatase activity (GO:0008330)	1/10	0.562379	0.797081	0	0	1.29022	0.742624	DUSP6
ribonuclease P RNA binding (GO:0033204)	1/10	0.562379	0.797081	0	0	1.29022	0.742624	POP1
store-operated calcium channel activity (GO:0015279)	1/10	0.562379	0.797081	0	0	1.29022	0.742624	STIM2
ubiquitination-like modification-dependent protein binding (GO:0140035)	1/10	0.562379	0.797081	0	0	1.29022	0.742624	ANKRD13A
acyltransferase activity, transferring groups other than amino-acyl groups (GO:0016747)	6/76	0.56573	0.797081	0	0	0.995154	0.566877	PLA2G15;KAT2B;SOAT1;PLA2G4C;ZDHHC6;ESCO2
sodium channel regulator activity (GO:0017080)	3/37	0.570927	0.797081	0	0	1.02449	0.57422	ATP2B4;NEDD4L;YWHAH
voltage-gated calcium channel activity (GO:0005245)	3/37	0.570927	0.797081	0	0	1.02449	0.57422	CACNB3;NCS1;CACNA1H
C-C chemokine binding (GO:0019957)	2/24	0.577898	0.797081	0	0	1.05556	0.578821	CCR1;ACKR4
ferrous iron binding (GO:0008198)	2/24	0.577898	0.797081	0	0	1.05556	0.578821	PHYH;FTH1
gap junction channel activity (GO:0005243)	2/24	0.577898	0.797081	0	0	1.05556	0.578821	GJC1;PANX1
methyl-CpG binding (GO:0008327)	2/24	0.577898	0.797081	0	0	1.05556	0.578821	UHRF1;TET3
nuclear localization sequence binding (GO:0008139)	2/24	0.577898	0.797081	0	0	1.05556	0.578821	NUP153;KPNA4
inorganic cation transmembrane transporter activity (GO:0022890)	4/51	0.583747	0.797081	0	0	0.988084	0.531873	CALHM2;TRPV2;PIEZO1;TRPM7
G protein-coupled receptor binding (GO:0001664)	11/143	0.586972	0.797081	0	0	0.967302	0.515358	GNA13;DNAJA1;HSPA8;ACE;ZNRF3;WNT5B;BAMBI;FZD7;HOMER3;GPRASP2;HSPA1A
sodium channel activity (GO:0005272)	3/38	0.58937	0.797081	0	0	0.995163	0.526144	SCN9A;GRIK2;CACNA1H
acetylcholine-gated cation-selective channel activity (GO:0022848)	1/11	0.5971	0.797081	0	0	1.16114	0.598764	CHRNA9
alditol:NADP+ 1-oxidoreductase activity (GO:0004032)	1/11	0.5971	0.797081	0	0	1.16114	0.598764	AKR1B1
amino acid:sodium symporter activity (GO:0005283)	1/11	0.5971	0.797081	0	0	1.16114	0.598764	SLC38A1
AMP binding (GO:0016208)	1/11	0.5971	0.797081	0	0	1.16114	0.598764	PFKP
calcium channel inhibitor activity (GO:0019855)	1/11	0.5971	0.797081	0	0	1.16114	0.598764	MCUB
cGMP binding (GO:0030553)	1/11	0.5971	0.797081	0	0	1.16114	0.598764	PDE5A
death domain binding (GO:0070513)	1/11	0.5971	0.797081	0	0	1.16114	0.598764	BCL2L1
diacylglycerol kinase activity (GO:0004143)	1/11	0.5971	0.797081	0	0	1.16114	0.598764	DGKI
GABA receptor binding (GO:0050811)	1/11	0.5971	0.797081	0	0	1.16114	0.598764	TRAK1
glycine binding (GO:0016594)	1/11	0.5971	0.797081	0	0	1.16114	0.598764	GLDC
histone methyltransferase activity (H3-K36 specific) (GO:0046975)	1/11	0.5971	0.797081	0	0	1.16114	0.598764	NSD2
histone methyltransferase binding (GO:1990226)	1/11	0.5971	0.797081	0	0	1.16114	0.598764	NOP56
hyaluronic acid binding (GO:0005540)	1/11	0.5971	0.797081	0	0	1.16114	0.598764	CD44
inositol 1,4,5 trisphosphate binding (GO:0070679)	1/11	0.5971	0.797081	0	0	1.16114	0.598764	ITPR3
MAP kinase kinase kinase activity (GO:0004709)	1/11	0.5971	0.797081	0	0	1.16114	0.598764	MAP3K20
mitogen-activated protein kinase kinase kinase binding (GO:0031435)	1/11	0.5971	0.797081	0	0	1.16114	0.598764	TCF3
myosin II binding (GO:0045159)	1/11	0.5971	0.797081	0	0	1.16114	0.598764	GSN
nuclear export signal receptor activity (GO:0005049)	1/11	0.5971	0.797081	0	0	1.16114	0.598764	XPO6
outward rectifier potassium channel activity (GO:0015271)	1/11	0.5971	0.797081	0	0	1.16114	0.598764	KCND2
phospholipase activator activity (GO:0016004)	1/11	0.5971	0.797081	0	0	1.16114	0.598764	SRC
platelet-derived growth factor binding (GO:0048407)	1/11	0.5971	0.797081	0	0	1.16114	0.598764	PDGFB
potassium:proton antiporter activity (GO:0015386)	1/11	0.5971	0.797081	0	0	1.16114	0.598764	SLC9A1
purine ribonucleotide transmembrane transporter activity (GO:0005346)	1/11	0.5971	0.797081	0	0	1.16114	0.598764	LRRC8A
ribonuclease P activity (GO:0004526)	1/11	0.5971	0.797081	0	0	1.16114	0.598764	POP1
Toll-like receptor binding (GO:0035325)	1/11	0.5971	0.797081	0	0	1.16114	0.598764	MYD88
ubiquitin-dependent protein binding (GO:0140036)	1/11	0.5971	0.797081	0	0	1.16114	0.598764	ANKRD13A
growth factor receptor binding (GO:0070851)	8/105	0.599416	0.797794	0	0	0.957339	0.489966	FGF5;HIP1;SRC;TNK2;PDGFC;PDGFB;VEGFC;HBEGF
FAD binding (GO:0071949)	2/25	0.60048	0.797794	0	0	1.00961	0.514926	SQOR;MICAL2
wide pore channel activity (GO:0022829)	2/25	0.60048	0.797794	0	0	1.00961	0.514926	GJC1;PANX1
mRNA binding (GO:0003729)	20/263	0.611259	0.804021	0	0	0.955016	0.470093	SLBP;RBM14;KHDRBS3;DHX9;SHMT2;TYMS;LARP6;DHFR;CARHSP1;LARP1;PKM;PCBP4;CSDC2;IGF2BP1;IGF2BP3;TP53;CPEB2;RBMX;ZNF385A;RBMS2
phosphoric ester hydrolase activity (GO:0042578)	4/53	0.614644	0.804021	0	0	0.947651	0.461233	PLCXD3;DUSP3;APEX1;PLCXD2
chemokine receptor activity (GO:0004950)	2/26	0.622137	0.804021	0	0	0.967487	0.459165	CCR1;ACKR4
NAD+ ADP-ribosyltransferase activity (GO:0003950)	2/26	0.622137	0.804021	0	0	0.967487	0.459165	PARP10;PARP2
2 iron, 2 sulfur cluster binding (GO:0051537)	1/12	0.629067	0.804021	0	0	1.05552	0.489252	AOX1
adenine nucleotide transmembrane transporter activity (GO:0000295)	1/12	0.629067	0.804021	0	0	1.05552	0.489252	LRRC8A
aspartic-type peptidase activity (GO:0070001)	1/12	0.629067	0.804021	0	0	1.05552	0.489252	DDI2
C2H2 zinc finger domain binding (GO:0070742)	1/12	0.629067	0.804021	0	0	1.05552	0.489252	HMGA2
calcium-activated potassium channel activity (GO:0015269)	1/12	0.629067	0.804021	0	0	1.05552	0.489252	KCNMA1
cAMP binding (GO:0030552)	1/12	0.629067	0.804021	0	0	1.05552	0.489252	BVES
carbohydrate:cation symporter activity (GO:0005402)	1/12	0.629067	0.804021	0	0	1.05552	0.489252	SLC23A2
caspase binding (GO:0089720)	1/12	0.629067	0.804021	0	0	1.05552	0.489252	FADD
cytidine deaminase activity (GO:0004126)	1/12	0.629067	0.804021	0	0	1.05552	0.489252	APOBEC3B
fucosyltransferase activity (GO:0008417)	1/12	0.629067	0.804021	0	0	1.05552	0.489252	FUT8
lipase activator activity (GO:0060229)	1/12	0.629067	0.804021	0	0	1.05552	0.489252	SRC
mechanosensitive ion channel activity (GO:0008381)	1/12	0.629067	0.804021	0	0	1.05552	0.489252	PIEZO1
N-acetyllactosaminide beta-1,3-N-acetylglucosaminyltransferase activity (GO:0008532)	1/12	0.629067	0.804021	0	0	1.05552	0.489252	B3GNT2
neurexin family protein binding (GO:0042043)	1/12	0.629067	0.804021	0	0	1.05552	0.489252	SYTL5
phosphatidylinositol 3-kinase activity (GO:0035004)	1/12	0.629067	0.804021	0	0	1.05552	0.489252	PIK3CD
poly(A)-specific ribonuclease activity (GO:0004535)	1/12	0.629067	0.804021	0	0	1.05552	0.489252	TOE1
RNA polymerase II CTD heptapeptide repeat kinase activity (GO:0008353)	1/12	0.629067	0.804021	0	0	1.05552	0.489252	CDK4
sodium:proton antiporter activity (GO:0015385)	1/12	0.629067	0.804021	0	0	1.05552	0.489252	SLC9A1
transmembrane receptor protein tyrosine kinase adaptor activity (GO:0005068)	1/12	0.629067	0.804021	0	0	1.05552	0.489252	SH2B3
tumor necrosis factor receptor binding (GO:0005164)	1/12	0.629067	0.804021	0	0	1.05552	0.489252	TRAF3
vascular endothelial growth factor receptor binding (GO:0005172)	1/12	0.629067	0.804021	0	0	1.05552	0.489252	VEGFC
carboxylic ester hydrolase activity (GO:0052689)	7/96	0.646548	0.825109	0	0	0.912788	0.398074	PLA2G15;LYPLA2;ABHD4;ABHD2;PLA2G4C;PGLS;PAFAH1B3
rRNA binding (GO:0019843)	3/42	0.657864	0.830282	0	0	0.892901	0.373909	CAVIN1;SBDS;RPF2
acylglycerol lipase activity (GO:0047372)	1/13	0.6585	0.830282	0	0	0.967508	0.404216	ABHD2
monovalent cation:proton antiporter activity (GO:0005451)	1/13	0.6585	0.830282	0	0	0.967508	0.404216	SLC9A1
protein phosphatase activator activity (GO:0072542)	1/13	0.6585	0.830282	0	0	0.967508	0.404216	PPP1R15A
pseudouridine synthase activity (GO:0009982)	1/13	0.6585	0.830282	0	0	0.967508	0.404216	PUS7
RNA 7-methylguanosine cap binding (GO:0000340)	1/13	0.6585	0.830282	0	0	0.967508	0.404216	LARP1
SUMO binding (GO:0032183)	1/13	0.6585	0.830282	0	0	0.967508	0.404216	HABP4
titin binding (GO:0031432)	1/13	0.6585	0.830282	0	0	0.967508	0.404216	ANKRD1
lipoprotein particle receptor binding (GO:0070325)	2/28	0.6627	0.833081	0	0	0.892968	0.367396	DNAJA1;PICALM
poly-purine tract binding (GO:0070717)	2/28	0.6627	0.833081	0	0	0.892968	0.367396	PATL1;RBMS2
calcium channel activity (GO:0005262)	6/84	0.664067	0.833553	0	0	0.892697	0.365445	PANX1;CACNB3;STIM2;NCS1;TRPV2;TRPM7
hydrolase activity, acting on carbon-nitrogen (but not peptide) bonds, in linear amides (GO:0016811)	4/57	0.67198	0.839284	0	0	0.875939	0.348209	HDAC5;AMDHD2;NTAN1;HDAC9
S-adenosylmethionine-dependent methyltransferase activity (GO:0008757)	3/43	0.673638	0.839284	0	0	0.870531	0.343914	DNMT1;DNMT3A;DNMT3B
kinesin binding (GO:0019894)	2/29	0.681631	0.839284	0	0	0.859848	0.329552	RAB29;KIF1B
metallocarboxypeptidase activity (GO:0004181)	2/29	0.681631	0.839284	0	0	0.859848	0.329552	VASH2;CPA4
phospholipase A2 activity (GO:0004623)	2/29	0.681631	0.839284	0	0	0.859848	0.329552	PLA2G15;PLA2G4C
ubiquitin conjugating enzyme binding (GO:0031624)	2/29	0.681631	0.839284	0	0	0.859848	0.329552	SIAH1;RNF19B
4 iron, 4 sulfur cluster binding (GO:0051539)	1/14	0.685598	0.839284	0	0	0.893036	0.337088	EXO5
5'-nucleotidase activity (GO:0008253)	1/14	0.685598	0.839284	0	0	0.893036	0.337088	NT5C2
gated channel activity (GO:0022836)	1/14	0.685598	0.839284	0	0	0.893036	0.337088	PIEZO1
MAP kinase activity (GO:0004707)	1/14	0.685598	0.839284	0	0	0.893036	0.337088	MAPK13
metal ion:proton antiporter activity (GO:0051139)	1/14	0.685598	0.839284	0	0	0.893036	0.337088	SLC9A1
metalloendopeptidase inhibitor activity (GO:0008191)	1/14	0.685598	0.839284	0	0	0.893036	0.337088	TIMP3
nucleoside diphosphate kinase activity (GO:0004550)	1/14	0.685598	0.839284	0	0	0.893036	0.337088	AK5
peptide hormone receptor binding (GO:0051428)	1/14	0.685598	0.839284	0	0	0.893036	0.337088	PTHLH
phospholipase binding (GO:0043274)	1/14	0.685598	0.839284	0	0	0.893036	0.337088	SRC
translation elongation factor activity (GO:0003746)	1/14	0.685598	0.839284	0	0	0.893036	0.337088	GTPBP2
tRNA-specific ribonuclease activity (GO:0004549)	1/14	0.685598	0.839284	0	0	0.893036	0.337088	POP1
phospholipase activity (GO:0004620)	5/73	0.696758	0.849282	0	0	0.853239	0.30829	PLA2G15;LYPLA2;PLCB3;ABHD4;PLA2G4C
snoRNA binding (GO:0030515)	2/30	0.699682	0.849282	0	0	0.829095	0.296094	NOP56;NUDT4
solute:sodium symporter activity (GO:0015370)	2/30	0.699682	0.849282	0	0	0.829095	0.296094	SLC20A2;SLC20A1
transmitter-gated ion channel activity involved in regulation of postsynaptic membrane potential (GO:1904315)	2/30	0.699682	0.849282	0	0	0.829095	0.296094	CHRNA9;GRIK2
copper ion binding (GO:0005507)	3/45	0.703559	0.849282	0	0	0.828987	0.291474	S100A13;ATP13A2;TP53
cytokine receptor activity (GO:0004896)	6/88	0.7076	0.849282	0	0	0.848966	0.293637	CCR1;IL15RA;IL4R;ACKR4;GFRA1;CD44
acidic amino acid transmembrane transporter activity (GO:0015172)	1/15	0.710548	0.849282	0	0	0.829202	0.283354	SLC1A4
aspartic-type endopeptidase activity (GO:0004190)	1/15	0.710548	0.849282	0	0	0.829202	0.283354	DDI2
bicarbonate transmembrane transporter activity (GO:0015106)	1/15	0.710548	0.849282	0	0	0.829202	0.283354	SLC4A3
chloride channel regulator activity (GO:0017081)	1/15	0.710548	0.849282	0	0	0.829202	0.283354	WNK4
cysteine-type endopeptidase activator activity involved in apoptotic process (GO:0008656)	1/15	0.710548	0.849282	0	0	0.829202	0.283354	NLRP1
heparan sulfate sulfotransferase activity (GO:0034483)	1/15	0.710548	0.849282	0	0	0.829202	0.283354	HS3ST5
hexose transmembrane transporter activity (GO:0015149)	1/15	0.710548	0.849282	0	0	0.829202	0.283354	SLC2A6
peptidoglycan binding (GO:0042834)	1/15	0.710548	0.849282	0	0	0.829202	0.283354	HK1
sodium-independent organic anion transmembrane transporter activity (GO:0015347)	1/15	0.710548	0.849282	0	0	0.829202	0.283354	SLCO2A1
nuclease activity (GO:0004518)	4/60	0.710933	0.849282	0	0	0.828878	0.282795	FEN1;EXO1;MAP1S;APEX1
serine-type endopeptidase inhibitor activity (GO:0004867)	4/60	0.710933	0.849282	0	0	0.828878	0.282795	SERPINB2;SERPINE2;SERPINB7;SERPINB8
alpha-tubulin binding (GO:0043014)	2/31	0.716874	0.855165	0	0	0.800462	0.266437	ARL4C;DIP2B
receptor ligand activity (GO:0048018)	22/307	0.721379	0.857982	0	0	0.894777	0.292226	SEMA5A;EDN1;SEMA7A;TGFB2;SEMA6A;WNT5B;SEMA3D;PDGFB;OSGIN1;VEGFC;SEMA4F;OSGIN2;INHBA;PTHLH;INHBE;FGF5;DPP4;LGALS3;GREM2;BMP2;GPNMB;HBEGF
protease binding (GO:0002020)	8/118	0.727513	0.857982	0	0	0.843599	0.268369	DPP4;CCBE1;CSTB;ITGA3;TIMP3;FADD;TP53;ATP9A
RNA polymerase II complex binding (GO:0000993)	2/32	0.733231	0.857982	0	0	0.773737	0.240087	DHX9;ZNF326
arachidonic acid epoxygenase activity (GO:0008392)	1/16	0.733518	0.857982	0	0	0.77388	0.239827	CYP2S1
C4-dicarboxylate transmembrane transporter activity (GO:0015556)	1/16	0.733518	0.857982	0	0	0.77388	0.239827	SLC1A4
calcium-dependent phospholipase A2 activity (GO:0047498)	1/16	0.733518	0.857982	0	0	0.77388	0.239827	PLA2G4C
CARD domain binding (GO:0050700)	1/16	0.733518	0.857982	0	0	0.77388	0.239827	CARD10
hydrolase activity, hydrolyzing N-glycosyl compounds (GO:0016799)	1/16	0.733518	0.857982	0	0	0.77388	0.239827	SARM1
nucleotidase activity (GO:0008252)	1/16	0.733518	0.857982	0	0	0.77388	0.239827	NT5C2
potassium ion antiporter activity (GO:0022821)	1/16	0.733518	0.857982	0	0	0.77388	0.239827	SLC9A1
solute:proton symporter activity (GO:0015295)	1/16	0.733518	0.857982	0	0	0.77388	0.239827	SLC36A1
transmembrane receptor protein phosphatase activity (GO:0019198)	1/16	0.733518	0.857982	0	0	0.77388	0.239827	PTPRK
transmembrane receptor protein tyrosine phosphatase activity (GO:0005001)	1/16	0.733518	0.857982	0	0	0.77388	0.239827	PTPRK
tRNA methyltransferase activity (GO:0008175)	1/16	0.733518	0.857982	0	0	0.77388	0.239827	ALKBH8
heme binding (GO:0020037)	6/91	0.737623	0.861585	0	0	0.818868	0.2492	SRC;STC2;CYP2S1;HMOX1;CYB561D1;BACH1
ribosome binding (GO:0043022)	3/48	0.744438	0.86468	0	0	0.773594	0.228308	EFL1;SBDS;CPEB2
2-oxoglutarate-dependent dioxygenase activity (GO:0016706)	2/33	0.748776	0.86468	0	0	0.748737	0.216622	PHYH;TET3
basal RNA polymerase II transcription machinery binding (GO:0001099)	2/33	0.748776	0.86468	0	0	0.748737	0.216622	DHX9;ZNF326
exoribonuclease activity, producing 5'-phosphomonoesters (GO:0016896)	2/33	0.748776	0.86468	0	0	0.748737	0.216622	TOE1;EXOSC2
nucleosomal DNA binding (GO:0031492)	2/33	0.748776	0.86468	0	0	0.748737	0.216622	SMARCC1;HMGA2
RNA polymerase core enzyme binding (GO:0043175)	2/33	0.748776	0.86468	0	0	0.748737	0.216622	DHX9;ZNF326
adrenergic receptor binding (GO:0031690)	1/17	0.754667	0.86468	0	0	0.725473	0.204205	MAGI2
alcohol dehydrogenase (NADP+) activity (GO:0008106)	1/17	0.754667	0.86468	0	0	0.725473	0.204205	AKR1B1
anion transmembrane transporter activity (GO:0008509)	1/17	0.754667	0.86468	0	0	0.725473	0.204205	SLC4A2
CXCR chemokine receptor binding (GO:0045236)	1/17	0.754667	0.86468	0	0	0.725473	0.204205	CXCL8
low-density lipoprotein particle binding (GO:0030169)	1/17	0.754667	0.86468	0	0	0.725473	0.204205	THBS1
MHC class I protein binding (GO:0042288)	1/17	0.754667	0.86468	0	0	0.725473	0.204205	TAP2
nucleobase-containing compound kinase activity (GO:0019205)	1/17	0.754667	0.86468	0	0	0.725473	0.204205	AK5
peptidase activator activity involved in apoptotic process (GO:0016505)	1/17	0.754667	0.86468	0	0	0.725473	0.204205	NLRP1
phosphatase activity (GO:0016791)	5/79	0.76074	0.870194	0	0	0.783801	0.214341	DUSP3;PLPP4;PLPPR4;LPIN1;PLPP2
3'-5'-exoribonuclease activity (GO:0000175)	2/34	0.763534	0.870194	0	0	0.7253	0.195684	TOE1;EXOSC2
retinoid binding (GO:0005501)	2/34	0.763534	0.870194	0	0	0.7253	0.195684	RBP1;RARA
endopeptidase activity (GO:0004175)	22/315	0.763618	0.870194	0	0	0.869962	0.234618	MIPEP;ACE;MMP1;MMP3;HTRA2;MMP10;PSMB10;PSMB9;ADAM19;DPP4;MMP11;ADAMTS14;MMP14;ESPL1;PIK3IP1;PLAU;CASP6;DDI2;USP1;TPP2;CASP2;PRSS3
potassium channel regulator activity (GO:0015459)	3/50	0.769103	0.875258	0	0	0.740595	0.194428	RASA1;WNK4;NEDD4L
cholesterol transfer activity (GO:0120020)	1/18	0.774139	0.877427	0	0	0.682761	0.17479	STARD4
neuropeptide receptor binding (GO:0071855)	1/18	0.774139	0.877427	0	0	0.682761	0.17479	SHANK1
oxidoreductase activity, acting on single donors with incorporation of molecular oxygen, incorporation of two atoms of oxygen (GO:0016702)	1/18	0.774139	0.877427	0	0	0.682761	0.17479	ETHE1
estrogen receptor binding (GO:0030331)	2/35	0.777534	0.877726	0	0	0.703283	0.176966	ARID5A;PADI2
ubiquitin conjugating enzyme activity (GO:0061631)	2/35	0.777534	0.877726	0	0	0.703283	0.176966	UBE2E3;UBE2D1
ubiquitin-like protein conjugating enzyme binding (GO:0044390)	2/35	0.777534	0.877726	0	0	0.703283	0.176966	SIAH1;RNF19B
endonuclease activity (GO:0004519)	3/51	0.780688	0.880105	0	0	0.725126	0.179527	FEN1;APEX1;SMG6
oxidoreductase activity, acting on paired donors, with incorporation or reduction of molecular oxygen, NAD(P)H as one donor, and incorporation of one atom of oxygen (GO:0016709)	2/36	0.790802	0.883458	0	0	0.682561	0.160202	MICAL2;MSMO1
voltage-gated cation channel activity (GO:0022843)	6/97	0.790899	0.883458	0	0	0.764627	0.17937	CACNB3;GRIN2A;KCNH6;KCND2;NCS1;KCNMA1
arachidonic acid monooxygenase activity (GO:0008391)	1/19	0.792065	0.883458	0	0	0.644795	0.150309	CYP2S1
calcium activated cation channel activity (GO:0005227)	1/19	0.792065	0.883458	0	0	0.644795	0.150309	KCNMA1
hydrolase activity, acting on carbon-nitrogen (but not peptide) bonds, in cyclic amidines (GO:0016814)	1/19	0.792065	0.883458	0	0	0.644795	0.150309	APOBEC3B
leak channel activity (GO:0022840)	1/19	0.792065	0.883458	0	0	0.644795	0.150309	PANX1
protein tyrosine kinase activator activity (GO:0030296)	1/19	0.792065	0.883458	0	0	0.644795	0.150309	AFAP1L2
sterol transfer activity (GO:0120015)	1/19	0.792065	0.883458	0	0	0.644795	0.150309	STARD4
anion channel activity (GO:0005253)	4/68	0.797942	0.888743	0	0	0.724953	0.163636	LRRC8C;SLC1A4;LRRC8A;CLIC1
cation channel activity (GO:0005261)	6/98	0.798917	0.888743	0	0	0.756274	0.169782	PANX1;CALHM2;TRPA1;TRPV2;PIEZO1;TRPM7
antiporter activity (GO:0015297)	1/20	0.80857	0.897107	0	0	0.610825	0.129793	SLC35E4
oxidoreductase activity, acting on paired donors, with incorporation or reduction of molecular oxygen, reduced flavin or flavoprotein as one donor, and incorporation of one atom of oxygen (GO:0016712)	1/20	0.80857	0.897107	0	0	0.610825	0.129793	CYP2S1
carboxypeptidase activity (GO:0004180)	2/38	0.815255	0.898556	0	0	0.644571	0.131656	VASH2;CPA4
ubiquitin-like protein conjugating enzyme activity (GO:0061650)	2/38	0.815255	0.898556	0	0	0.644571	0.131656	UBE2E3;UBE2D1
endopeptidase inhibitor activity (GO:0004866)	7/115	0.815856	0.898556	0	0	0.751425	0.152928	CSTB;SERPINB2;SERPINE2;TIMP3;SERPINB7;RENBP;SERPINB8
flavin adenine dinucleotide binding (GO:0050660)	3/55	0.822308	0.898556	0	0	0.669202	0.130923	SQOR;AOX1;MICAL2
hydro-lyase activity (GO:0016836)	3/55	0.822308	0.898556	0	0	0.669202	0.130923	CYP2S1;CDYL;ENO2
3',5'-cyclic-nucleotide phosphodiesterase activity (GO:0004114)	1/21	0.823766	0.898556	0	0	0.580252	0.112493	PDE5A
cysteine-type endopeptidase inhibitor activity involved in apoptotic process (GO:0043027)	1/21	0.823766	0.898556	0	0	0.580252	0.112493	BIRC3
glucose transmembrane transporter activity (GO:0005355)	1/21	0.823766	0.898556	0	0	0.580252	0.112493	SLC2A6
lysine N-methyltransferase activity (GO:0016278)	1/21	0.823766	0.898556	0	0	0.580252	0.112493	KMT5A
N-acetyltransferase activity (GO:0008080)	1/21	0.823766	0.898556	0	0	0.580252	0.112493	KAT2B
neuropeptide binding (GO:0042923)	1/21	0.823766	0.898556	0	0	0.580252	0.112493	GPR37
neurotransmitter receptor activity involved in regulation of postsynaptic membrane potential (GO:0099529)	1/21	0.823766	0.898556	0	0	0.580252	0.112493	GRIK2
postsynaptic neurotransmitter receptor activity (GO:0098960)	1/21	0.823766	0.898556	0	0	0.580252	0.112493	GRIA1
oxidoreductase activity, acting on the CH-OH group of donors, NAD or NADP as acceptor (GO:0016616)	5/87	0.829473	0.900962	0	0	0.707024	0.132188	ABCC4;HSD3B7;PHGDH;KDSR;CBR3
cysteine-type endopeptidase inhibitor activity (GO:0004869)	2/40	0.837117	0.900962	0	0	0.610579	0.108555	CSTB;BIRC3
peptidase inhibitor activity (GO:0030414)	2/40	0.837117	0.900962	0	0	0.610579	0.108555	CSTB;RENBP
acetylcholine receptor activity (GO:0015464)	1/22	0.837756	0.900962	0	0	0.552591	0.0978246	CHRM2
mannosyltransferase activity (GO:0000030)	1/22	0.837756	0.900962	0	0	0.552591	0.0978246	DPY19L2
peptidase activator activity (GO:0016504)	1/22	0.837756	0.900962	0	0	0.552591	0.0978246	CAV1
poly(A) binding (GO:0008143)	1/22	0.837756	0.900962	0	0	0.552591	0.0978246	RBMS2
retinoic acid binding (GO:0001972)	1/22	0.837756	0.900962	0	0	0.552591	0.0978246	RARA
syntaxin-1 binding (GO:0017075)	1/22	0.837756	0.900962	0	0	0.552591	0.0978246	UNC13B
TBP-class protein binding (GO:0017025)	1/22	0.837756	0.900962	0	0	0.552591	0.0978246	AHR
telomerase RNA binding (GO:0070034)	1/22	0.837756	0.900962	0	0	0.552591	0.0978246	SMG6
cysteine-type endopeptidase activity (GO:0004197)	6/105	0.848519	0.909002	0	0	0.702532	0.1154	ESPL1;CASP6;CAPN2;USP1;CASP2;CAPN1
cyclic-nucleotide phosphodiesterase activity (GO:0004112)	1/23	0.850636	0.909002	0	0	0.527445	0.0853255	PDE5A
fibroblast growth factor receptor binding (GO:0005104)	1/23	0.850636	0.909002	0	0	0.527445	0.0853255	FGF5
protein phosphatase 1 binding (GO:0008157)	1/23	0.850636	0.909002	0	0	0.527445	0.0853255	PPP1R15A
triglyceride lipase activity (GO:0004806)	1/23	0.850636	0.909002	0	0	0.527445	0.0853255	PLA2G15
signal sequence binding (GO:0005048)	2/42	0.856611	0.914188	0	0	0.579987	0.0897656	KPNA4;NUP153
RNA polymerase II transcription regulatory region sequence-specific DNA binding (GO:0000977)	98/1359	0.857663	0.914188	0	0	0.895877	0.137557	ETS1;BACH1;ELK3;FOXQ1;SOX9;PITX1;SOX4;SOX5;MEF2C;ZNF281;RFX2;ZFP69B;HIC1;FOXP1;RUNX1;ZNF93;DDIT3;ZNF710;TP53;ATF3;ATF4;DHX9;TCF7;ZNF668;ZNF821;MSC;EGR1;SMAD1;JUN;ZFHX3;EGR3;SMAD3;VDR;NR2F1;NR1D2;POU2F2;FOSL1;BHLHE40;MAFF;NFE2L3;TCF3;ZSCAN2;BHLHE41;ZNF43;CTCF;GLI1;ZNF48;GLI3;MYBL2;LRRFIP1;MYBL1;ZNF367;TEAD2;ZNF124;KDM6B;KLF10;KLF11;FOXD1;KLF13;ZNF480;DNMT3A;ETV1;ETV4;SREBF2;ZEB2;RBL1;ELF4;IRF1;RAR…
lipoprotein particle binding (GO:0071813)	1/24	0.862494	0.915855	0	0	0.504485	0.0746272	THBS1
Notch binding (GO:0005112)	1/24	0.862494	0.915855	0	0	0.504485	0.0746272	CHAC1
phosphotransferase activity, phosphate group as acceptor (GO:0016776)	1/24	0.862494	0.915855	0	0	0.504485	0.0746272	AK5
protein-cysteine S-palmitoyltransferase activity (GO:0019706)	1/25	0.873411	0.926278	0	0	0.483438	0.065433	ZDHHC6
general transcription initiation factor binding (GO:0140296)	1/26	0.883462	0.93458	0	0	0.464076	0.0575023	AHR
phosphatidylinositol-4-phosphate binding (GO:0070273)	1/26	0.883462	0.93458	0	0	0.464076	0.0575023	JPH2
ligand-gated cation channel activity (GO:0099094)	4/80	0.887542	0.937717	0	0	0.610087	0.0727829	GRIA1;GRIN2A;CHRNA9;GRIK2
endopeptidase regulator activity (GO:0061135)	2/46	0.889336	0.938434	0	0	0.527146	0.0618239	CSTB;RENBP
acetylgalactosaminyltransferase activity (GO:0008376)	1/27	0.892715	0.940819	0	0	0.446202	0.0506385	B3GNT2
cysteine-type peptidase activity (GO:0008234)	5/98	0.896835	0.942805	0	0	0.623023	0.0678367	ESPL1;CASP6;CAPN2;USP1;CASP2
G protein-coupled peptide receptor activity (GO:0008528)	4/82	0.898505	0.942805	0	0	0.594379	0.0636123	OXTR;GPR37;F2R;NPR3
histone demethylase activity (GO:0032452)	1/28	0.901234	0.942805	0	0	0.429653	0.0446796	KDM6B
MHC protein binding (GO:0042287)	1/28	0.901234	0.942805	0	0	0.429653	0.0446796	TAP2
monocarboxylic acid transmembrane transporter activity (GO:0008028)	1/28	0.901234	0.942805	0	0	0.429653	0.0446796	MPC2
ribonuclease activity (GO:0004540)	3/66	0.903578	0.942805	0	0	0.552026	0.0559717	EXOSC6;EXOSC2;SMG6
UDP-glycosyltransferase activity (GO:0008194)	4/84	0.908514	0.942805	0	0	0.579456	0.0555957	LFNG;EXTL1;MGAT4B;B3GNT2
dicarboxylic acid transmembrane transporter activity (GO:0005310)	1/29	0.909077	0.942805	0	0	0.414286	0.0394919	SLC1A4
inorganic anion transmembrane transporter activity (GO:0015103)	1/29	0.909077	0.942805	0	0	0.414286	0.0394919	LRRC8A
palmitoyltransferase activity (GO:0016409)	1/29	0.909077	0.942805	0	0	0.414286	0.0394919	ZDHHC6
pre-mRNA binding (GO:0036002)	1/29	0.909077	0.942805	0	0	0.414286	0.0394919	SLBP
lipase activity (GO:0016298)	2/49	0.909173	0.942805	0	0	0.493418	0.046983	PLA2G15;ABHD2
tRNA binding (GO:0000049)	2/49	0.909173	0.942805	0	0	0.493418	0.046983	IFIT5;ALKBH8
methyltransferase activity (GO:0008168)	2/50	0.91501	0.947689	0	0	0.483112	0.0429104	DNMT1;DNMT3B
neuropeptide receptor activity (GO:0008188)	1/30	0.916298	0.947855	0	0	0.399978	0.0349637	GPR37
hexosyltransferase activity (GO:0016758)	6/119	0.917858	0.948303	0	0	0.615022	0.0527151	LFNG;EXTL1;DPY19L2;GBE1;MGAT4B;B3GNT2
glucuronosyltransferase activity (GO:0015020)	1/31	0.922945	0.951222	0	0	0.386625	0.0310017	EXTL1
monocarboxylic acid binding (GO:0033293)	1/31	0.922945	0.951222	0	0	0.386625	0.0310017	RARA
serine-type endopeptidase activity (GO:0004252)	5/105	0.926511	0.953728	0	0	0.57919	0.044209	DPP4;PIK3IP1;PLAU;HTRA2;PRSS3
potassium channel activity (GO:0005267)	4/91	0.936978	0.963323	0	0	0.53263	0.0346718	KCND2;KCNH6;KCNMA1;GRIK2
endoribonuclease activity (GO:0004521)	1/34	0.939886	0.963956	0	0	0.35142	0.021787	SMG6
transmitter-gated ion channel activity (GO:0022824)	1/34	0.939886	0.963956	0	0	0.35142	0.021787	GRIK2
steroid hydroxylase activity (GO:0008395)	1/36	0.949057	0.972176	0	0	0.331302	0.0173227	CYP2S1
hormone activity (GO:0005179)	3/78	0.952625	0.974644	0	0	0.463399	0.0224908	EDN1;INHBA;PTHLH
N-acyltransferase activity (GO:0016410)	1/39	0.960259	0.979726	0	0	0.305097	0.0123724	NMT2
syntaxin binding (GO:0019905)	2/62	0.962406	0.979726	0	0	0.386237	0.0148	UNC13B;SCFD2
voltage-gated potassium channel activity (GO:0005249)	3/82	0.962923	0.979726	0	0	0.439839	0.0166177	KCND2;KCNH6;KCNMA1
proton transmembrane transporter activity (GO:0015078)	1/40	0.963416	0.979726	0	0	0.297258	0.0110787	SLC9A1
regulatory RNA binding (GO:0061980)	1/40	0.963416	0.979726	0	0	0.297258	0.0110787	DHX9
translation initiation factor activity (GO:0003743)	1/41	0.966323	0.98066	0	0	0.289811	0.00992804	EIF5
chloride channel activity (GO:0005254)	2/64	0.96728	0.98066	0	0	0.373737	0.0124331	SLC1A4;CLIC1
active ion transmembrane transporter activity (GO:0022853)	1/42	0.968999	0.98066	0	0	0.282727	0.00890354	SLCO2A1
CCR chemokine receptor binding (GO:0048020)	1/42	0.968999	0.98066	0	0	0.282727	0.00890354	NES
snRNA binding (GO:0017069)	1/43	0.971462	0.981971	0	0	0.27598	0.00799037	TOE1
serine-type peptidase activity (GO:0008236)	5/125	0.973974	0.983327	0	0	0.482132	0.0127143	DPP4;PIK3IP1;PLAU;HTRA2;PRSS3
chemokine activity (GO:0008009)	1/46	0.97774	0.985946	0	0	0.257539	0.00579772	CXCL8
chemokine receptor binding (GO:0042379)	1/50	0.984017	0.991087	0	0	0.236464	0.00381003	CXCL8
cytokine activity (GO:0005125)	7/173	0.986435	0.992335	0	0	0.48733	0.00665586	TGFB2;BMP2;EDN1;CXCL8;WNT5B;INHBA;INHBE
thiol-dependent deubiquitinase (GO:0004843)	3/106	0.992029	0.996181	0	0	0.336911	0.00269622	CYLD;USP1;BRCC3
protein kinase activator activity (GO:0030295)	1/63	0.994555	0.996181	0	0	0.186751	0.00101958	AFAP1L2
deubiquitinase activity (GO:0101005)	3/112	0.99465	0.996181	0	0	0.318261	0.00170712	CYLD;USP1;BRCC3
omega peptidase activity (GO:0008242)	3/113	0.994997	0.996181	0	0	0.315351	0.00158173	CYLD;USP1;BRCC3
G protein-coupled receptor activity (GO:0004930)	9/283	0.999729	0.999729	0	0	0.377831	0.000102433	OXTR;GPR176;HRH1;GPR37;ADGRE5;F2R;NPR3;F2RL1;F2RL2

## Sheet: MF 24 vs 0
Term	Overlap	P.value	Adjusted.P.value	Old.P.value	Old.Adjusted.P.value	Odds.Ratio	Combined.Score	Genes
cadherin binding (GO:0045296)	73/322	1.21616e-13	1.05806e-10	0	0	3.02619	89.9926	MRE11;BMPR2;DOCK9;YWHAB;ARHGAP1;LASP1;MPRIP;PPP1R13L;KDR;EFHD2;LRRFIP1;MB21D2;CLIC1;TMPO;ACVR1;ANXA1;DBNL;SWAP70;YWHAZ;PLCB3;PKM;CTTN;CDC42EP1;MYH9;ITGA6;EZR;DBN1;VCL;EPHA2;PLEC;NOTCH3;AHNAK;ARHGAP18;CAPG;SLC3A2;IQGAP1;CBL;RTN4;CNN3;CNN2;SLC9A3R2;DNAJB1;ARVCF;LARP1;MICALL1;EPS8L1;SNX9;FLNB;EPS8L2;PDLIM5;S100A11;VASP;NOP56;HSPA8;IDH1;KTN1;EHD1;ANLN;AFDN;PPFIBP1;MYO1B;EHD4;EIF5;KRT18;DIAPH3;APC;GIP…
protein kinase binding (GO:0019901)	95/506	4.5342e-12	1.97238e-09	0	0	2.39468	62.5475	ERRFI1;BMPR2;FAF1;CLTC;HSPB1;ILK;KIF11;PTPRK;FOXM1;BICD1;RND3;GYS1;SPRED2;TRIM6;CCND1;RAC2;CEP250;SIRPA;FBXO5;SOX9;RAC1;TRIM21;TRIM22;YWHAG;CDK5RAP2;MAP2K3;DSP;ACVR1;DUSP5;HSP90AA1;DUSP3;PRKCD;ADAM10;EMP2;VRK1;ANK2;VRK2;IRAK4;OXSR1;YWHAZ;DUSP6;CDC25A;KAT2B;MAPKAPK3;MSH2;TRIM14;ATF7;TRIB3;UTRN;EZR;TRIB1;TP53;TELO2;ATF4;PFKFB2;PPP1R15A;KHDRBS1;HDAC5;CTBP2;PARD6G;NEDD9;BCL10;IQGAP1;HDAC9;RHOBTB1;REL…
single-stranded DNA helicase activity (GO:0017116)	14/19	1.78538e-11	5.1776e-09	0	0	28.3334	701.219	RFC5;POLQ;RFC3;RFC4;MCM7;DHX9;RFC2;DSCC1;CHTF18;RAD51;MCM5;DNA2;MCM6;MCM2
DNA replication origin binding (GO:0003688)	14/23	8.8452e-10	1.92383e-07	0	0	15.7373	328.06	MCM7;DHX9;MCM8;MCM10;CDC6;POLA1;CDC45;ORC1;GRWD1;MCM3;MCM4;MCM5;MCM6;MCM2
actin binding (GO:0003779)	43/177	1.39793e-09	2.43239e-07	0	0	3.27702	66.8128	TLNRD1;FLII;FMN2;CORO1A;SYNE2;NCALD;SYNE1;ABLIM1;RUSC1;MYO6;ABL2;PHACTR2;EPS8L1;EPS8L2;FLNB;PDLIM5;MYH10;GBP1;PDLIM4;PDLIM7;CAP2;CAP1;GAS2L3;DBNL;TPM1;VASH2;MICAL2;MYO9B;FHDC1;CORO2B;MYO19;MTSS1;ANLN;CCDC88A;SMTN;MAP1B;GIPC1;KCNMA1;MYH9;EZR;UTRN;VCL;DBN1
DNA secondary structure binding (GO:0000217)	16/33	5.01582e-09	7.27294e-07	0	0	9.52817	182.09	LIN54;BLM;MEF2C;XRCC3;HMGB2;HMGA1;HMGB3;HMGA2;RAD51AP1;RECQL4;NEIL3;RAD51D;MSH2;RBBP8;CLSPN;RAD18
kinase binding (GO:0019900)	77/461	9.7675e-08	1.21396e-05	0	0	2.05898	33.2353	BCAR3;ERRFI1;FAF1;CLTC;HSPB1;ILK;KIF11;PTPRK;FOXM1;BICD1;RND3;GYS1;SPRED2;TRIM6;CCND1;RAC2;WWC3;CEP250;FBXO5;RAC1;TRIM21;TRIM22;CDK5RAP2;MAP2K3;DUSP3;PRKCD;ADAM10;EMP2;VRK1;ANK2;VRK2;IRAK4;OXSR1;YWHAZ;CDC25A;KAT2B;MSH2;TRIM14;TRIB3;UTRN;TP53;TELO2;ATF4;PFKFB2;PPP1R15A;SP100;CTBP2;HTT;BCL10;IQGAP1;RHOBTB1;AURKB;RELB;AURKA;FAM83G;RACGAP1;IRAK1;FAM83D;BARD1;CDKN2B;SMAD3;CAV2;CAV1;MSN;NBEAL2;CDC6;CYL…
protein serine/threonine kinase activity (GO:0004674)	61/344	2.56025e-07	2.78427e-05	0	0	2.20548	33.4748	TRIO;BMPR2;DYRK2;ILK;MYLK;RPS6KA4;RPS6KA3;STK10;RPS6KA6;CHEK1;PBK;NEK2;IKBKE;ACVR1;CDKL5;CAMK1D;RIPK2;DAPK3;PRKCD;HUNK;CASK;VRK1;VRK2;IRAK4;OXSR1;PASK;MASTL;TGFBR2;MELK;MAPKAPK3;BMP2K;FAM20C;ROCK1;PRKDC;PKN3;CAMK2A;STK39;TTK;PKMYT1;STK4;KALRN;AURKB;AURKA;NUAK1;PAK1;IRAK1;GRK6;MAP3K20;MAPK1;MAP4K4;PLK4;PLK3;LIMK2;CDK4;CAMK4;STK17B;CDK2;CDK1;CAMK1;CDK15;BMPR1A
tubulin binding (GO:0015631)	56/307	3.04178e-07	2.94038e-05	0	0	2.2804	34.2189	STMN3;BRCA1;SMC3;BRCA2;KIF17;KIF15;MAP1LC3B;STMN1;KIF13A;KIF1B;DIP2B;GTSE1;DLGAP5;GIT1;CDK5RAP2;GAS2L3;VASH2;KIF23;HAUS6;KIF22;EML1;MID1;ARL4C;EML5;RAD51D;CLIP1;PSRC1;KIF2A;FAM161A;NAV3;KIFC1;MAP1B;SBDS;ARHGEF2;EZR;KIF20B;HTT;SKA1;CAMSAP1;NCALD;PAK1;RACGAP1;HAUS8;KIF3C;FAM83D;GAS2L1;RAB11FIP5;MAP4K4;SPAG5;TBCD;FHDC1;CCDC88A;TPX2;CENPE;KIF18B;APC
DNA binding (GO:0003677)	115/811	7.59002e-07	6.60332e-05	0	0	1.70423	24.0147	DCLRE1B;DCLRE1A;DCLRE1C;MRE11;POGK;IFIT5;AHR;ETS1;TRIM26;SOX9;MEF2A;TIPIN;ZNF281;RFX2;ARID5A;ARID5B;WDR76;HIC1;NEIL3;MSH2;DDIT3;ERF;TIMELESS;TFAM;ZNF711;DNA2;NUPR1;TP53;ATF4;KHDRBS1;BLM;DNMT1;CBFB;DHX9;PRKDC;DDX60;RAD51AP1;BRIP1;ORC1;CLSPN;NLRP1;ZNF300;EGR1;CDT1;JUN;SMAD3;VDR;HMGA1;HMGA2;POU2F2;PALB2;FANCG;FAM111A;POLA1;TDP1;MAFF;TCF3;RAD18;CSRNP1;CSRNP2;FEN1;MCM7;MCM8;HMGB2;HMGB3;PSIP1;MCM10;CTC…
single-stranded DNA binding (GO:0003697)	25/97	1.15661e-06	9.14775e-05	0	0	3.52219	48.1483	BLM;MCM7;DHX9;MCM8;HMGB2;MCM10;BRCA2;RAD51AP1;CDC45;RBBP8;RPA1;FAM111A;POLA1;NEIL3;RAD51D;RAD51;MSH2;POLR3C;TDP1;MCM3;MCM4;NUP35;MCM5;MCM6;MCM2
motor activity (GO:0003774)	19/66	3.74449e-06	0.000259796	0	0	4.09263	51.1384	KIF24;KIF23;KIF11;KIF22;SMC3;KIF17;KIF15;CENPE;MYO1E;KIF18B;KIF2A;KIFC1;KIF4A;KIF13A;MYO6;MYH9;KIF1B;KIF3C;KIF20B
damaged DNA binding (GO:0003684)	15/44	3.88201e-06	0.000259796	0	0	5.23001	65.1616	DCLRE1B;DCLRE1A;POLQ;FEN1;DCLRE1C;PCNA;HMGB2;RPA1;FANCG;UNG;NEIL3;POLD1;RBBP8;AUNIP;RAD18
protein homodimerization activity (GO:0042803)	92/636	4.28986e-06	0.000264055	0	0	1.73594	21.4549	DCLRE1B;HIP1;TENM3;TENM4;GLDC;HSPB1;AHR;SYNE1;EEA1;TRIM8;STK10;TRIM6;GLIPR2;PIP4K2A;AOX1;LRRFIP1;TRIM21;APPL2;TRIM22;BOK;ACVR1;HSP90AA1;ACOT7;HMGCS1;RIPK2;GLCE;DAPK3;TPM1;ADAM10;CACYBP;MID1;DCK;TPST2;GREM1;RABEP1;MSH2;DDIT3;KIT;PADI2;TRIM14;MYH9;KIF20B;PAFAH1B3;ATF3;MGLL;PRPS1;BLM;SHMT2;SRF;ODC1;NPR3;CAMK2A;PDGFB;STK4;CORO1A;CLN6;DPP4;IRAK1;S100A16;STC2;PDGFC;S100A13;HMOX1;SNX9;SRGAP2;ECT2;ATG7;G…
microtubule binding (GO:0008017)	43/232	4.55267e-06	0.000264055	0	0	2.31631	28.4902	KIF17;SKA1;CAMSAP1;KIF15;CAMSAP2;MAP1LC3B;RACGAP1;HAUS8;KIF13A;KIF1B;KIF3C;FAM83D;GAS2L1;GTSE1;DLGAP5;CDK5RAP2;MAP4K4;GAS2L3;SPAG5;VASH2;KIF23;HAUS6;KIF22;FHDC1;EML1;MID1;EML5;CCDC88A;TPX2;CENPE;CLIP1;KIF18B;PSRC1;KIF2A;FAM161A;NAV3;APC;KIFC1;MAP1B;SBDS;ARHGEF2;EZR;KIF20B
GTPase activator activity (GO:0005096)	56/336	5.66341e-06	0.000307948	0	0	2.04091	24.6572	USP6NL;ARHGAP11A;ERRFI1;NRP1;DOCK9;RASGRF2;ARHGAP1;HTR2B;ARHGEF10L;SIPA1L3;DOCK10;DOCK11;FLCN;ARHGAP42;RGS3;DENND2C;RAB3IL1;VAV2;ARHGAP10;TBC1D1;RP2;RASA1;SPATA13;RAPGEF1;RIN3;ARHGEF2;DOCK2;RIN2;ARHGEF6;ARHGEF28;RAP1GDS1;ARHGAP18;DENND3;IQGAP1;IQGAP3;KALRN;RASGRP3;ARHGAP22;CYTH3;RACGAP1;EPS8L1;RGS20;EPS8L2;ECT2;SRGAP2;CYTH1;JUN;TBCD;ARHGAP29;MYO9B;CCDC88A;ARHGAP31;DNMBP;SH3BP5L;DLC1;RGL1
microtubule motor activity (GO:0003777)	16/56	2.39351e-05	0.00122491	0	0	4.04435	43.0325	KIF24;KIF23;KIF11;KIF22;SMC3;KIF17;KIF15;CENPE;KIF18B;KIF2A;KIFC1;KIF4A;KIF13A;KIF1B;KIF3C;KIF20B
exodeoxyribonuclease activity, producing 5'-phosphomonoesters (GO:0016895)	7/12	2.59562e-05	0.00125455	0	0	14.1118	149.007	DCLRE1B;DCLRE1A;MGME1;FEN1;DCLRE1C;EXO1;POLD1
transcription regulatory region nucleic acid binding (GO:0001067)	38/212	3.45809e-05	0.00158344	0	0	2.21901	22.7942	LIN54;SUV39H2;HDAC5;DHX9;SUV39H1;TCF7;HMGB2;BRCA1;CTCF;AHR;GLI1;ETS1;ARNTL;ZBED2;SOX4;CDK5RAP2;EGR1;KLF11;MEF2C;JUN;SMAD3;ZNF281;ARID5A;ARID5B;HMGA2;POU2F2;ETV5;RUNX1;REST;PER3;DDIT3;IRF1;TFAM;AHRR;ZNF217;TP53;ATF3;ATF4
DNA polymerase binding (GO:0070182)	8/18	8.49135e-05	0.00369374	0	0	8.06611	75.6107	FANCI;CDT1;ACD;HSP90AA1;PCNA;RAD51;FANCD2;SMG6
GTPase regulator activity (GO:0030695)	39/233	0.000128489	0.00532312	0	0	2.04151	18.2912	USP6NL;ARHGAP11A;ERRFI1;NRP1;RAP1GDS1;ARHGAP1;HTR2B;ARHGAP18;ARHGEF10L;IQGAP1;IQGAP3;SIPA1L3;RASGRP3;ARHGAP22;FLCN;ARHGAP42;RGS3;RACGAP1;SIRPA;RGS20;SH3BP4;ECT2;SRGAP2;JUN;TBCD;ARHGAP29;MYO9B;CCDC88A;ARHGAP10;TBC1D1;ARHGAP31;EIF5;RP2;DLC1;RASA1;RGS12;RIN2;CPEB2;ARHGEF6
histone deacetylase binding (GO:0042826)	20/93	0.000207271	0.00819661	0	0	2.77124	23.5042	MEF2A;HDAC5;HSP90AA1;MEF2C;HDAC2;YWHAB;SATB2;GMNN;HDAC9;GLI3;HIC1;KAT2B;CCND1;SP2;ANKRD1;LCOR;UHRF1BP1;KPNA2;TP53;HSPA1A
5'-3' exodeoxyribonuclease activity (GO:0035312)	5/8	0.000268363	0.0098111	0	0	16.7829	138.009	DCLRE1B;DCLRE1A;DCLRE1C;EXO1;EXO5
3'-5' DNA helicase activity (GO:0043138)	7/16	0.000270651	0.0098111	0	0	7.83814	64.3878	RECQL4;BLM;MCM7;DHX9;MCM5;MCM6;MCM2
purine ribonucleoside triphosphate binding (GO:0035639)	64/460	0.000357849	0.0124531	0	0	1.64604	13.062	DYRK2;PRAG1;SMC4;RND3;RAB22A;RPS6KA4;TUBB6;TUBA1A;TUBB3;RAC2;RAC1;SEPHS1;ACVR1;HSP90AA1;CDKL5;TUBB;DAPK3;TAP2;RRAS2;OXSR1;HASPIN;RAB32;ARL4C;DYNC1LI1;MRAS;RAP2B;MSH2;RRAGC;KIFC1;OAS2;OAS3;MYH9;MCM6;TRIB1;ARF6;PRPS1;BLM;RALA;MVK;DHX9;ATP10D;STK4;RHOBTB1;MAP3K20;RAB29;NLRP1;MYH10;GBP1;MAP4K4;GBP3;HSPA8;RRM1;RAB27B;MYO9B;MFHAS1;MYO1B;RAD51;STK17B;KRAS;TRIP13;PFKP;RAN;HSPA1A;BMPR1A
sequence-specific double-stranded DNA binding (GO:1990837)	91/712	0.000476484	0.0159439	0	0	1.49673	11.4486	SUV39H2;GMEB1;MCM7;MCM8;SUV39H1;HMGB2;MCM10;CTCF;AHR;BRCA1;GLI1;MEOX1;ETS1;GLI3;ELK3;FOXQ1;MYBL2;SOX9;PITX1;TEAD2;SOX4;CDK5RAP2;KLF11;MEF2C;KLF13;ZNF281;RFX2;ARID5A;ARID5B;ETV1;ETV4;HIC1;SREBF2;ETV5;FOXP1;RUNX1;DDIT3;GRWD1;ZW10;IRF1;MCM3;AHRR;RARB;MCM4;TFAM;ATF7;MCM5;MCM6;TP53;ATF3;JDP2;ATF4;HOXB5;MCM2;HDAC5;DHX9;SRF;CEBPG;TCF7;ARNTL;CDC45;ORC1;E2F1;ZBED2;E2F2;E2F3;MSC;E2F7;E2F8;EGR1;ARNT2;JUN;TC…
protein heterodimerization activity (GO:0046982)	31/188	0.000778503	0.0240538	0	0	2.00026	14.3181	GTF2A1;HIP1;TENM3;TENM4;PDGFB;AHR;SMC3;AURKA;SDCBP;IRAK1;BOK;YWHAH;MEF2A;BARD1;ARNT2;MEF2C;ITGA3;TPM1;ATP1B1;RRAGC;DDIT3;BHLHE40;TCF3;MICU2;MICU1;TP53;PAFAH1B3;ATF3;RAN;ATF4;BCL2L1
GDP binding (GO:0019003)	15/67	0.000797625	0.0240538	0	0	2.91304	20.7813	RAB3B;RALA;GNAI3;RRAS2;RAB27B;RAB22A;DYNC1LI1;MRAS;RAP2B;RRAGC;RAB29;KRAS;GBP1;RAN;ARF6
phosphatidylinositol-3,4,5-trisphosphate binding (GO:0005547)	10/35	0.000801794	0.0240538	0	0	4.0342	28.7585	CYTH3;JPH2;MYO1B;ADAP2;FCHSD2;RACGAP1;MYO10;PARD3;HIP1R;IQGAP1
guanyl-nucleotide exchange factor activity (GO:0005085)	26/149	0.000852277	0.024307	0	0	2.1394	15.1204	DOCK9;ARHGEF28;RASGRF2;DENND3;KALRN;DOCK10;CYTH3;DOCK11;EPS8L1;EPS8L2;ECT2;CYTH1;DENND2C;RAB3IL1;VAV2;CCDC88A;DNMBP;SH3BP5L;SPATA13;RAPGEF1;RIN3;ARHGEF2;RGL1;DOCK2;RIN2;ARHGEF6
5'-3' exonuclease activity (GO:0008409)	6/14	0.000866113	0.024307	0	0	7.55443	53.27	DCLRE1B;DCLRE1A;FEN1;DCLRE1C;MRE11;EXO1
RNA polymerase II-specific DNA-binding transcription factor binding (GO:0061629)	31/190	0.000931955	0.0253375	0	0	1.97488	13.7811	HDAC5;HDAC2;DHX9;FAF1;HSPB1;BCL10;LDB2;ARNTL;TP53BP2;ANKRD1;RBBP8;PITX1;MEF2A;SMARCE1;NCOA2;ARNT2;JUN;SMAD3;DTX3L;ANXA4;WWP2;ARID1A;COMMD7;DNAJA1;RBL1;ID2;BHLHE40;TCF3;TACC2;TP53;ATF4
cell-cell adhesion mediator activity (GO:0098632)	11/42	0.000994039	0.0262065	0	0	3.57953	24.7479	NTNG1;ANXA1;KRT18;PALLD;NEXN;SIRPA;CDC42EP1;ESAM;PDLIM5;S100A11;CNN3
adenylate cyclase binding (GO:0008179)	5/10	0.00103406	0.0264598	0	0	10.0687	69.2146	CAP1;AKAP6;CALM1;CALM2;CAP2
protein tyrosine kinase binding (GO:1990782)	15/72	0.00173494	0.0431256	0	0	2.65678	16.8886	ACVR1;KHDRBS1;HSP90AA1;BMPR2;DUSP3;PCNA;NEDD9;CBLB;CBL;TRIM6;CASS4;SIRPA;TP53;SH2B3;TJP2
ATP hydrolysis activity (GO:0140603)	11/45	0.00183162	0.0440736	0	0	3.26315	20.5662	MYO1E;HSP90AA1;ABCB10;DHX9;NLRP1;ATP2B1;CHD1L;DNA2;KIF20B;MYO19;HSPA1A
minor groove of adenine-thymine-rich DNA binding (GO:0003680)	4/7	0.0018744	0.0440736	0	0	13.4189	84.2637	LIN54;MEF2C;HMGA1;HMGA2
DNA binding, bending (GO:0008301)	6/16	0.00197111	0.045128	0	0	6.04288	37.6421	FOXD1;HMGB2;HMGA2;HMGB3;TFAM;FOXL1
nucleoside-triphosphatase activity (GO:0017111)	40/278	0.00229419	0.0511781	0	0	1.70354	10.3531	RAB3B;RALA;DHX9;GNAI3;RND3;RAB22A;RHOBTB1;KIF15;GNA13;MYO6;RAC2;RAB29;RAC1;KIF3C;NLRP1;GBP1;GBP3;HSP90AA1;EFL1;RRAS2;RAB27B;CHD1L;ATP2B1;TMEM250;MYO19;RAB32;MYO1E;MRAS;RAP2B;ABCB10;KIF18B;RRAGC;KIF2A;NLRP10;MYH9;KRAS;DNA2;KIF20B;RAN;HSPA1A
transforming growth factor beta-activated receptor activity (GO:0005024)	5/12	0.00278501	0.0597299	0	0	7.19111	42.3089	ACVR1;BMPR2;BMPR1A;ENG;TGFBR2
four-way junction DNA binding (GO:0000400)	6/17	0.00281486	0.0597299	0	0	5.49323	32.2609	BLM;RAD51D;MSH2;XRCC3;HMGB2;HMGB3
disordered domain specific binding (GO:0097718)	7/23	0.00329531	0.0666726	0	0	4.40725	25.1886	HSP90AA1;CLTC;CALM1;CALM2;TP53;TEAD2;HSPA1A
gamma-tubulin binding (GO:0043015)	7/23	0.00329531	0.0666726	0	0	4.40725	25.1886	PAK1;RAD51D;RACGAP1;BRCA2;GIT1;CDK5RAP2;RAB11FIP5
5'-flap endonuclease activity (GO:0017108)	4/8	0.00348044	0.0672884	0	0	10.0636	56.9662	FEN1;EXO1;ZGRF1;DNA2
histone kinase activity (GO:0035173)	4/8	0.00348044	0.0672884	0	0	10.0636	56.9662	CDK2;CDK1;AURKB;AURKA
cadherin binding involved in cell-cell adhesion (GO:0098641)	6/18	0.0039022	0.0738025	0	0	5.03518	27.9262	ANXA1;KRT18;CDC42EP1;PDLIM5;S100A11;CNN3
protein phosphatase regulator activity (GO:0019888)	12/57	0.00442438	0.0818982	0	0	2.68949	14.5787	PPP1R15A;LGALS3;ANKLE2;PPP4R1;SET;PPP1R7;RCAN2;RCAN3;PPP2R3A;CALM1;CALM2;CABIN1
ubiquitin protein ligase binding (GO:0031625)	37/265	0.00539513	0.0946471	0	0	1.64302	8.58029	RALA;RNF34;FAF1;CUL2;UBE2D1;BCL10;BRCA1;RTN4;MAP1LC3B;SNX9;TNFRSF14;IKBKE;CCT2;HSPA8;JUN;HSP90AA1;GPR37;SLF2;SMAD3;DDX58;TUBB;DIO2;FZD8;YOD1;SNCAIP;MID1;YWHAZ;DNAJA1;MFHAS1;APC;UBE2T;TRIB3;TRIB1;TP53;RAD18;VCL;HSPA1A
mRNA 5'-UTR binding (GO:0048027)	7/25	0.00550443	0.0946471	0	0	3.91713	20.3777	SYNCRIP;LARP1;SHMT2;IGF2BP1;IGF2BP3;MYH10;LARP6
flap endonuclease activity (GO:0048256)	4/9	0.00581784	0.0946471	0	0	8.05047	41.4344	FEN1;EXO1;ZGRF1;DNA2
single-stranded DNA exodeoxyribonuclease activity (GO:0008297)	4/9	0.00581784	0.0946471	0	0	8.05047	41.4344	MGME1;EXO1;EXO5;POLE
NADPH binding (GO:0070402)	5/14	0.00603773	0.0946471	0	0	5.59247	28.576	DHFR;TP53I3;LBR;CRYZ;CBR3
collagen binding involved in cell-matrix adhesion (GO:0098639)	3/5	0.00644415	0.0946471	0	0	15.0888	76.1166	ITGA2;ITGA1;ITGA11
cytoskeleton-nuclear membrane anchor activity (GO:0140444)	3/5	0.00644415	0.0946471	0	0	15.0888	76.1166	SYNE3;SYNE2;SYNE1
D-loop DNA binding (GO:0062037)	3/5	0.00644415	0.0946471	0	0	15.0888	76.1166	RAD51AP1;RECQL4;BLM
RNA-DNA hybrid ribonuclease activity (GO:0004523)	3/5	0.00644415	0.0946471	0	0	15.0888	76.1166	FEN1;RNASEH2A;EXO1
syndecan binding (GO:0045545)	3/5	0.00644415	0.0946471	0	0	15.0888	76.1166	SEMA5A;SDCBP;TNC
Y-form DNA binding (GO:0000403)	3/5	0.00644415	0.0946471	0	0	15.0888	76.1166	BLM;RBBP8;RAD18
neutral amino acid transmembrane transporter activity (GO:0015175)	8/32	0.00648826	0.0946471	0	0	3.35829	16.9183	SLC36A1;SLC7A5;SLC38A1;SLC6A9;SFXN3;SLC38A6;SLC1A4;SLC3A2
transmembrane receptor protein kinase activity (GO:0019199)	12/60	0.00680409	0.0946471	0	0	2.52098	12.5803	DDR1;ACVR1;FLT1;AXL;KIT;KDR;TYRO3;TEK;EPHB1;MET;TGFBR2;EPHA2
transmembrane receptor protein tyrosine kinase activity (GO:0004714)	12/60	0.00680409	0.0946471	0	0	2.52098	12.5803	DDR1;NRP1;FLT1;AXL;KIT;KDR;TYRO3;TEK;EPHB1;MET;FGFRL1;EPHA2
phosphatidylinositol-4,5-bisphosphate binding (GO:0005546)	14/75	0.00686811	0.0946471	0	0	2.31526	11.532	SVIL;HIP1;FLII;FZD7;HIP1R;CAPG;SYT7;SDCBP;JPH2;MYO1B;SNX18;ADAP2;PARD3;PICALM
ATP binding (GO:0005524)	38/278	0.00687835	0.0946471	0	0	1.60289	7.9814	PRPS1;BLM;DYRK2;MVK;PRAG1;DHX9;ATP10D;STK4;SMC4;RPS6KA4;MAP3K20;NLRP1;MYH10;MAP4K4;ACVR1;HSPA8;HSP90AA1;RRM1;CDKL5;DAPK3;TAP2;MYO9B;OXSR1;HASPIN;MYO1B;RAD51;MSH2;KIFC1;OAS2;STK17B;OAS3;MYH9;TRIP13;MCM6;TRIB1;PFKP;HSPA1A;BMPR1A
endodeoxyribonuclease activity (GO:0004520)	6/20	0.00696254	0.0946471	0	0	4.31539	21.4355	FEN1;DCLRE1C;MRE11;EXO1;RBBP8;DNA2
phosphatidylinositol binding (GO:0035091)	16/92	0.0081145	0.108609	0	0	2.12438	10.227	HIP1;PLEKHF1;RNF34;PITPNB;HIP1R;ITPR3;PASK;EEA1;CCDC88A;MYO1E;PARD3;SNX9;AIDA;ESYT1;APPL2;PICALM
ubiquitin-like protein ligase binding (GO:0044389)	38/282	0.00863879	0.113875	0	0	1.57626	7.4896	RALA;RNF34;FAF1;CUL2;UBE2D1;BCL10;BRCA1;RTN4;MAP1LC3B;SNX9;TNFRSF14;IKBKE;CCT2;HSPA8;JUN;HSP90AA1;GPR37;SLF2;SMAD3;DTX3L;DDX58;TUBB;DIO2;FZD8;YOD1;SNCAIP;MID1;YWHAZ;DNAJA1;MFHAS1;APC;UBE2T;TRIB3;TRIB1;TP53;RAD18;VCL;HSPA1A
sequence-specific mRNA binding (GO:1990825)	4/10	0.00900704	0.115317	0	0	6.70836	31.5947	DHFR;DHX9;TYMS;LARP6
DNA-directed DNA polymerase activity (GO:0003887)	6/21	0.00901326	0.115317	0	0	4.02748	18.9656	POLD3;POLQ;POLA1;POLD1;POLE2;POLE
nuclear import signal receptor activity (GO:0061608)	5/16	0.0113075	0.13763	0	0	4.57515	20.5071	IPO9;KPNA4;KPNA2;KPNA3;KPNB1
DNA polymerase activity (GO:0034061)	6/22	0.0114617	0.13763	0	0	3.77555	16.872	POLD3;POLQ;POLA1;POLD1;POLE2;POLE
adenyl ribonucleotide binding (GO:0032559)	40/306	0.01175	0.13763	0	0	1.52185	6.76293	PRPS1;BLM;DYRK2;MVK;PRAG1;DHX9;ATP10D;STK4;SMC4;RPS6KA4;MYO6;MAP3K20;NLRP1;BVES;MYH10;MAP4K4;ACVR1;HSPA8;HSP90AA1;RRM1;CDKL5;DAPK3;TAP2;MYO9B;OXSR1;HASPIN;MYO1B;RAD51;MSH2;KIFC1;OAS2;STK17B;OAS3;MYH9;TRIP13;MCM6;TRIB1;PFKP;HSPA1A;BMPR1A
C3HC4-type RING finger domain binding (GO:0055131)	3/6	0.0120228	0.13763	0	0	10.0586	44.4687	DNAJA1;HSPA8;HSPA1A
chromo shadow domain binding (GO:0070087)	3/6	0.0120228	0.13763	0	0	10.0586	44.4687	SP100;CHAF1A;LBR
collagen receptor activity (GO:0038064)	3/6	0.0120228	0.13763	0	0	10.0586	44.4687	DDR1;ITGA2;ITGA11
histone serine kinase activity (GO:0035174)	3/6	0.0120228	0.13763	0	0	10.0586	44.4687	VRK1;AURKB;AURKA
long-chain fatty acyl-CoA binding (GO:0036042)	3/6	0.0120228	0.13763	0	0	10.0586	44.4687	ACOT7;ACOT11;PNPLA3
DNA-binding transcription factor binding (GO:0140297)	29/208	0.0128898	0.139531	0	0	1.63739	7.12479	HDAC5;HDAC2;DHX9;SRF;DDX20;HSPB1;LDB2;HDAC9;ARNTL;ANKRD1;RBBP8;PITX1;MEF2A;TLE4;MEF2C;JUN;CBX5;SMAD3;DAPK3;WWP2;YWHAZ;RBL1;DDIT3;ID2;BHLHE40;TCF3;TP53;PTMA;ATF4
calcium-dependent phospholipid binding (GO:0005544)	10/50	0.0129232	0.139531	0	0	2.51929	10.9557	CPNE8;MCTP1;ANXA1;ANXA3;CPNE7;ANXA4;PLA2G4C;CPNE2;ESYT1;SYT7
calcium channel inhibitor activity (GO:0019855)	4/11	0.0131512	0.139531	0	0	5.7497	24.9034	FKBP1A;MCUB;CALM1;CALM2
filamin binding (GO:0031005)	4/11	0.0131512	0.139531	0	0	5.7497	24.9034	DPYSL4;FBLIM1;DPYSL3;RFLNB
nuclear export signal receptor activity (GO:0005049)	4/11	0.0131512	0.139531	0	0	5.7497	24.9034	XPO1;CSE1L;XPO5;RAN
transaminase activity (GO:0008483)	4/11	0.0131512	0.139531	0	0	5.7497	24.9034	GOT1;AADAT;PSAT1;BCAT1
phosphatase binding (GO:0019902)	18/114	0.0139659	0.146389	0	0	1.89205	8.08119	CSRNP2;SMAD3;PXN;ITGA1;IQGAP1;ANK1;SLC9A3R2;LGALS3;CNST;DLG3;RCAN3;SIRPA;MAPK1;NEK2;TP53;IKBKE;MET;PDLIM4
GTPase binding (GO:0051020)	28/201	0.0145046	0.150226	0	0	1.63538	6.92304	USP6NL;DOCK7;ARHGAP1;IQGAP1;BICD1;PAK1;XPO5;MICALL1;RAB29;SH3BP4;CHML;SRGAP2;RNF152;UNC13B;HSP90AA1;CDKL5;CAV1;DAPK3;MYO5A;MYO9B;EHD1;AFDN;RRAGC;RASA1;RIN3;ARHGEF2;OPTN;PICALM
MHC class II protein complex binding (GO:0023026)	5/17	0.0148461	0.15184	0	0	4.19366	17.6554	HSPA8;HSP90AA1;PKM;ANXA11;ATP1B1
small GTPase binding (GO:0031267)	25/175	0.0150094	0.15184	0	0	1.68337	7.0686	USP6NL;DOCK7;ARHGAP1;IQGAP1;BICD1;PAK1;XPO5;MICALL1;RAB29;SH3BP4;CHML;SRGAP2;RNF152;UNC13B;CDKL5;CAV1;DAPK3;MYO5A;MYO9B;EHD1;AFDN;RIN3;ARHGEF2;OPTN;PICALM
BMP binding (GO:0036122)	4/12	0.0183343	0.179808	0	0	5.03071	20.1177	GREM1;GREM2;BMPR2;ENG
guanyl ribonucleotide binding (GO:0032561)	29/214	0.0184765	0.179808	0	0	1.58375	6.32117	RAB3B;RALA;GNAI3;RND3;RAB22A;RHOBTB1;TUBB6;TUBA1A;TUBB3;RAC2;RAB29;RAC1;SEPHS1;GBP1;GBP3;TUBB;RRAS2;RAB27B;RAB32;ARL4C;DYNC1LI1;MFHAS1;MRAS;RAP2B;RRAGC;PDE5A;KRAS;RAN;ARF6
transforming growth factor beta receptor binding (GO:0005160)	5/18	0.0190554	0.179808	0	0	3.87086	15.3302	FKBP1A;TGFB2;SMAD3;TGFBR2;ENG
transmembrane receptor protein serine/threonine kinase activity (GO:0004675)	5/18	0.0190554	0.179808	0	0	3.87086	15.3302	ACVR1;BMPR2;TGFBR2;BMPR1A;ENG
cell-matrix adhesion mediator activity (GO:0098634)	3/7	0.0196342	0.179808	0	0	7.54356	29.6498	ITGA2;ITGA1;ITGA11
clathrin light chain binding (GO:0032051)	3/7	0.0196342	0.179808	0	0	7.54356	29.6498	HIP1;CLTC;HIP1R
histone threonine kinase activity (GO:0035184)	3/7	0.0196342	0.179808	0	0	7.54356	29.6498	CHEK1;VRK1;HASPIN
ribosomal protein S6 kinase activity (GO:0004711)	3/7	0.0196342	0.179808	0	0	7.54356	29.6498	RPS6KA4;RPS6KA3;RPS6KA6
vascular endothelial growth factor-activated receptor activity (GO:0005021)	3/7	0.0196342	0.179808	0	0	7.54356	29.6498	NRP1;FLT1;KDR
GTP binding (GO:0005525)	26/189	0.0207957	0.188461	0	0	1.61082	6.23872	RALA;RND3;RHOBTB1;RAB22A;TUBB6;TUBA1A;TUBB3;RAC2;RAB29;RAC1;SEPHS1;GBP1;GBP3;TUBB;RRAS2;RAB27B;RAB32;ARL4C;DYNC1LI1;MFHAS1;MRAS;RAP2B;RRAGC;KRAS;RAN;ARF6
phosphatidylinositol bisphosphate binding (GO:1902936)	15/94	0.0214729	0.18932	0	0	1.91459	7.35388	SVIL;HIP1;FLII;FZD7;HIP1R;CAPG;SYT7;SDCBP;JPH2;MYO1B;SNX18;ADAP2;PARD3;SH3PXD2B;PICALM
chemorepellent activity (GO:0045499)	6/25	0.0215434	0.18932	0	0	3.17889	12.1996	SEMA5A;DPP4;SEMA7A;SEMA6A;SEMA3D;SEMA4F
NF-kappaB binding (GO:0051059)	6/25	0.0215434	0.18932	0	0	3.17889	12.1996	HDAC2;FAF1;ANXA4;TP53BP2;BCL10;COMMD7
acetyltransferase activity (GO:0016407)	7/32	0.0220963	0.192238	0	0	2.81925	10.7479	NAA50;SMARCE1;KAT2B;ESCO2;NAA15;PAFAH1B3;PAFAH2
GDP-dissociation inhibitor activity (GO:0005092)	4/13	0.0246204	0.212076	0	0	4.4715	16.5632	CCDC88A;EIF5;ARHGDIA;SH3BP4
aryl hydrocarbon receptor binding (GO:0017162)	3/8	0.0293265	0.238449	0	0	6.03451	21.2974	ARNT2;NCOA2;ARNTL
bubble DNA binding (GO:0000405)	3/8	0.0293265	0.238449	0	0	6.03451	21.2974	RECQL4;BLM;NEIL3
calcium-dependent protein kinase activity (GO:0010857)	3/8	0.0293265	0.238449	0	0	6.03451	21.2974	MAPKAPK3;CAMK4;CAMK2A
calcium-dependent protein serine/threonine kinase activity (GO:0009931)	3/8	0.0293265	0.238449	0	0	6.03451	21.2974	MAPKAPK3;CAMK4;CAMK2A
L-glutamine transmembrane transporter activity (GO:0015186)	3/8	0.0293265	0.238449	0	0	6.03451	21.2974	SLC38A1;SLC38A6;SLC1A4
mitogen-activated protein kinase kinase binding (GO:0031434)	3/8	0.0293265	0.238449	0	0	6.03451	21.2974	ACE;TRIB3;TRIB1
exonuclease activity (GO:0004527)	9/49	0.0300236	0.241856	0	0	2.26611	7.94446	DCLRE1B;EXOSC6;FEN1;DCLRE1C;MRE11;EXO1;ERI1;EXOSC8;EXOSC2
endodeoxyribonuclease activity, producing 5'-phosphomonoesters (GO:0016888)	4/14	0.0320534	0.25123	0	0	4.02413	13.8444	FEN1;ZGRF1;EXO1;DNA2
LRR domain binding (GO:0030275)	4/14	0.0320534	0.25123	0	0	4.02413	13.8444	DDIT3;DAPK3;ROBO1;ATF4
phosphatase activator activity (GO:0019211)	4/14	0.0320534	0.25123	0	0	4.02413	13.8444	PPP1R15A;BMP2;CALM1;CALM2
protein phosphorylated amino acid binding (GO:0045309)	8/42	0.0325934	0.253181	0	0	2.36925	8.11149	BCAR3;YWHAB;NEDD4;RASA1;SH3BP2;PIK3R3;ABL2;VAV2
protein tyrosine kinase activity (GO:0004713)	16/108	0.0337012	0.25947	0	0	1.75337	5.94432	DDR1;DYRK2;FLT1;TTK;FER;WEE1;MELK;AXL;KIT;KDR;TYRO3;ABL2;TEK;EPHB1;MET;EPHA2
histone acetyltransferase binding (GO:0035035)	5/21	0.0360989	0.275492	0	0	3.14455	10.4446	MEF2A;EGR1;PCNA;TP53;GLI3
lysophosphatidic acid acyltransferase activity (GO:0042171)	4/15	0.0406584	0.290932	0	0	3.6581	11.7152	AGPAT5;ABHD4;LPCAT2;PNPLA3
muscle alpha-actinin binding (GO:0051371)	4/15	0.0406584	0.290932	0	0	3.6581	11.7152	PALLD;PDLIM5;PDLIM4;PDLIM7
cAMP response element binding protein binding (GO:0008140)	3/9	0.0410808	0.290932	0	0	5.02848	16.052	DDIT3;DAPK3;ATF4
clathrin heavy chain binding (GO:0032050)	3/9	0.0410808	0.290932	0	0	5.02848	16.052	CLTB;CLTA;PICALM
L-alanine transmembrane transporter activity (GO:0015180)	3/9	0.0410808	0.290932	0	0	5.02848	16.052	SLC36A1;SLC1A4;SLC3A2
potassium channel inhibitor activity (GO:0019870)	3/9	0.0410808	0.290932	0	0	5.02848	16.052	CAV1;RASA1;NEDD4L
single-stranded DNA endodeoxyribonuclease activity (GO:0000014)	3/9	0.0410808	0.290932	0	0	5.02848	16.052	DCLRE1C;MRE11;RBBP8
type I transforming growth factor beta receptor binding (GO:0034713)	3/9	0.0410808	0.290932	0	0	5.02848	16.052	FKBP1A;ENG;TGFBR2
phosphatidylinositol phosphate binding (GO:1901981)	15/102	0.0411318	0.290932	0	0	1.73777	5.54518	HIP1;PLEKHF1;RNF34;MYO10;HIP1R;IQGAP1;CYTH3;JPH2;MYO1B;ADAP2;FCHSD2;RACGAP1;PARD3;VEPH1;SH3PXD2B
mitogen-activated protein kinase binding (GO:0051019)	6/29	0.0424462	0.297808	0	0	2.62546	8.29519	DUSP5;ACE;MAPKAPK3;TNIP1;ATF7;DUSP6
ion channel inhibitor activity (GO:0008200)	7/37	0.0456422	0.31767	0	0	2.34873	7.25033	FKBP1A;NEDD4;RASA1;MCUB;NEDD4L;CALM1;CALM2
protein kinase C binding (GO:0005080)	8/45	0.0468998	0.323832	0	0	2.17679	6.66042	DSP;HDAC5;CCDC88A;HSPB1;PARD6G;PDLIM5;HDAC9;YWHAG
protein serine/threonine kinase inhibitor activity (GO:0030291)	6/30	0.0491439	0.336655	0	0	2.51593	7.5805	SPRED2;KAT2B;CDKN2B;PKIA;HSPB1;YWHAG
phosphatidylinositol-5-phosphate binding (GO:0010314)	4/16	0.050442	0.341195	0	0	3.35307	10.0154	JPH2;PLEKHF1;VEPH1;SH3PXD2B
SH3 domain binding (GO:0017124)	10/62	0.0508208	0.341195	0	0	1.93664	5.77011	ENAH;VASP;KHDRBS1;AFAP1L1;DPYSL3;SH3BP2;CBLB;SYNJ2;CBL;SHANK1
carboxy-lyase activity (GO:0016831)	5/23	0.0514011	0.341195	0	0	2.79485	8.29538	AMD1;ODC1;UMPS;AZIN1;PCK2
semaphorin receptor binding (GO:0030215)	5/23	0.0514011	0.341195	0	0	2.79485	8.29538	SEMA5A;SEMA7A;SEMA6A;SEMA3D;SEMA4F
protein phosphatase binding (GO:0019903)	17/123	0.0517676	0.341195	0	0	1.61656	4.78661	PPP1R15A;ANKLE2;PXN;ITGA1;ATP2B4;IQGAP1;MASTL;ANK1;LGALS3;MFHAS1;PPP3CB;SIRPA;NEK2;TP53;IKBKE;MET;PDLIM4
cAMP response element binding (GO:0035497)	3/10	0.0548268	0.34316	0	0	4.30989	12.5141	JUN;HMGA2;ATF7
H4 histone acetyltransferase activity (GO:0010485)	3/10	0.0548268	0.34316	0	0	4.30989	12.5141	NAA50;HAT1;BRCA2
leucine zipper domain binding (GO:0043522)	3/10	0.0548268	0.34316	0	0	4.30989	12.5141	DDIT3;DAPK3;ATF4
Lys63-specific deubiquitinase activity (GO:0061578)	3/10	0.0548268	0.34316	0	0	4.30989	12.5141	OTUD4;CYLD;YOD1
nucleoside-triphosphate diphosphatase activity (GO:0047429)	3/10	0.0548268	0.34316	0	0	4.30989	12.5141	DHX9;DCTPP1;ITPA
oxidized purine DNA binding (GO:0032357)	3/10	0.0548268	0.34316	0	0	4.30989	12.5141	RECQL4;BLM;MSH2
peptide N-acetyltransferase activity (GO:0034212)	3/10	0.0548268	0.34316	0	0	4.30989	12.5141	NAA50;NAA30;NAA15
alpha-actinin binding (GO:0051393)	5/24	0.0602714	0.358456	0	0	2.64761	7.43686	MAGI1;PALLD;PDLIM5;PDLIM4;PDLIM7
calmodulin-dependent protein kinase activity (GO:0004683)	5/24	0.0602714	0.358456	0	0	2.64761	7.43686	CAMK1D;MAPKAPK3;CAMK4;CAMK2A;CAMK1
cell adhesion mediator activity (GO:0098631)	5/24	0.0602714	0.358456	0	0	2.64761	7.43686	NTNG1;PALLD;NEXN;SIRPA;ESAM
nuclear localization sequence binding (GO:0008139)	5/24	0.0602714	0.358456	0	0	2.64761	7.43686	NUP153;KPNA4;KPNA2;KPNA3;KPNB1
transforming growth factor beta binding (GO:0050431)	5/24	0.0602714	0.358456	0	0	2.64761	7.43686	ACVR1;CD109;THBS1;TGFBR2;ENG
glutamate receptor binding (GO:0035254)	4/17	0.0613946	0.358456	0	0	3.09497	8.63632	HIP1;CAMK2A;HOMER3;SHANK1
double-stranded RNA binding (GO:0003725)	11/73	0.0633829	0.358456	0	0	1.78671	4.92875	DDX58;OAS2;DHX9;OAS3;CLTC;MSN;SLC3A2;LRRFIP1;NLRP1;VIM;DDX60
SH2 domain binding (GO:0042169)	6/32	0.0643837	0.358456	0	0	2.32214	6.36939	KHDRBS1;CCDC88A;DLC1;NUP62;SH3PXD2B;PAG1
cation transmembrane transporter activity (GO:0008324)	8/48	0.0647788	0.358456	0	0	2.0132	5.50968	SLC36A1;SLC7A5;SLC38A1;SLC6A9;SFXN3;SLC38A6;SLC1A4;SLC3A2
5'-deoxyribose-5-phosphate lyase activity (GO:0051575)	2/5	0.0681061	0.358456	0	0	6.70205	18.0063	POLQ;HMGA2
calmodulin-dependent protein phosphatase activity (GO:0033192)	2/5	0.0681061	0.358456	0	0	6.70205	18.0063	PPP3CB;PPP3CC
DNA insertion or deletion binding (GO:0032135)	2/5	0.0681061	0.358456	0	0	6.70205	18.0063	PCNA;MSH2
fructokinase activity (GO:0008865)	2/5	0.0681061	0.358456	0	0	6.70205	18.0063	HK2;HK1
glucokinase activity (GO:0004340)	2/5	0.0681061	0.358456	0	0	6.70205	18.0063	HK2;HK1
hexokinase activity (GO:0004396)	2/5	0.0681061	0.358456	0	0	6.70205	18.0063	HK2;HK1
inorganic phosphate transmembrane transporter activity (GO:0005315)	2/5	0.0681061	0.358456	0	0	6.70205	18.0063	SLC20A2;SLC20A1
inositol 1,3,4,5 tetrakisphosphate binding (GO:0043533)	2/5	0.0681061	0.358456	0	0	6.70205	18.0063	ADAP2;ITPR3
L-leucine transmembrane transporter activity (GO:0015190)	2/5	0.0681061	0.358456	0	0	6.70205	18.0063	SLC7A5;SLC3A2
LIM domain binding (GO:0030274)	2/5	0.0681061	0.358456	0	0	6.70205	18.0063	RIPK2;LDB2
mannokinase activity (GO:0019158)	2/5	0.0681061	0.358456	0	0	6.70205	18.0063	HK2;HK1
nucleoside kinase activity (GO:0019206)	2/5	0.0681061	0.358456	0	0	6.70205	18.0063	ADK;DCK
phosphatidylcholine flippase activity (GO:0140345)	2/5	0.0681061	0.358456	0	0	6.70205	18.0063	ATP8B1;ATP10A
single-stranded DNA 3'-5' exodeoxyribonuclease activity (GO:0008310)	2/5	0.0681061	0.358456	0	0	6.70205	18.0063	EXO5;POLE
transforming growth factor beta receptor activity, type I (GO:0005025)	2/5	0.0681061	0.358456	0	0	6.70205	18.0063	ACVR1;BMPR1A
3'-5'-exodeoxyribonuclease activity (GO:0008296)	3/11	0.0704551	0.358456	0	0	3.77095	10.0035	POLD1;EXO5;POLE
carbohydrate kinase activity (GO:0019200)	3/11	0.0704551	0.358456	0	0	3.77095	10.0035	NAGK;HK2;HK1
histone methyltransferase binding (GO:1990226)	3/11	0.0704551	0.358456	0	0	3.77095	10.0035	NOP56;CBX1;LCOR
hydrolase activity, acting on carbon-nitrogen (but not peptide) bonds, in linear amidines (GO:0016813)	3/11	0.0704551	0.358456	0	0	3.77095	10.0035	DDAH1;DDAH2;PADI2
peptide alpha-N-acetyltransferase activity (GO:0004596)	3/11	0.0704551	0.358456	0	0	3.77095	10.0035	NAA50;NAA30;NAA15
racemase and epimerase activity, acting on carbohydrates and derivatives (GO:0016857)	3/11	0.0704551	0.358456	0	0	3.77095	10.0035	GLCE;FUOM;RENBP
retinoid X receptor binding (GO:0046965)	3/11	0.0704551	0.358456	0	0	3.77095	10.0035	VDR;ARID5A;HMGA1
vinculin binding (GO:0017166)	3/11	0.0704551	0.358456	0	0	3.77095	10.0035	PXN;UTRN;CORO2B
telomeric DNA binding (GO:0042162)	6/33	0.0729314	0.368897	0	0	2.23601	5.8544	BLM;ACD;RPA1;HNRNPD;TELO2;SMG6
oxidoreductase activity, acting on the CH-CH group of donors, NAD or NADP as acceptor (GO:0016628)	4/18	0.0734915	0.369582	0	0	2.87374	7.50216	BLVRB;DHCR24;DHCR7;LBR
double-stranded DNA binding (GO:0003690)	70/651	0.073954	0.36977	0	0	1.21852	3.17341	GMEB1;FEN1;MRE11;IFIT5;HMGB2;HMGB3;PSIP1;AHR;MEOX1;GLI3;ELK3;FOXQ1;MYBL2;SOX9;PITX1;TEAD2;SOX4;KLF11;MEF2C;KLF13;ZNF281;RFX2;ETV1;ETV4;HIC1;SREBF2;ETV5;FOXP1;NEIL3;MSH2;RARB;ATF7;ATF3;JDP2;ATF4;HOXB5;PRKDC;UHRF1;DHX9;SRF;CEBPG;TCF7;DDX60;ARNTL;RAD51AP1;E2F1;RBBP8;E2F2;E2F3;NLRP1;MSC;E2F7;E2F8;EGR1;ARNT2;JUN;TCF7L1;EGR3;FOXN2;POU2F2;KLF3;KLF2;FOSL1;KLF6;KLF5;RAD51;SP2;TDP1;MAFF;BHLHE40
nuclear receptor binding (GO:0016922)	16/120	0.0751251	0.373479	0	0	1.55003	4.01241	SMARCE1;NCOA2;SMAD3;TGFB1I1;ARID5A;HMGA1;JMJD1C;GTF2H1;ARID1A;TRERF1;FOXP1;PADI2;LCOR;TACC2;GAS2L1;YWHAH
kinase activity (GO:0016301)	15/112	0.0804201	0.397531	0	0	1.55776	3.92631	CDKL5;MVK;CAMK2A;STK39;FN3KRP;PIK3CD;PKMYT1;MASTL;DGKZ;IRAK1;TRIB3;PI4KB;SEPHS1;DGKI;MAP4K4
sequence-specific DNA binding (GO:0043565)	75/707	0.0831779	0.408841	0	0	1.20018	2.98456	CSRNP1;GMEB1;CSRNP2;CTCF;AHR;MEOX1;GLI3;ELK3;SMG6;FOXQ1;MYBL2;SOX9;PITX1;TEAD2;SOX4;MEF2A;KLF11;MEF2C;FOXD1;KLF13;ZNF281;RFX2;ARID5A;ETV1;FOXL1;ETV4;HIC1;SREBF2;ETV5;FOXP1;MMP12;ZEB2;TET3;ERF;RARB;TFAM;ATF7;ZNF711;ATF3;JDP2;TELO2;ATF4;HOXB5;HDAC2;CBFB;UHRF1;SRF;CEBPG;TCF7;ARNTL;E2F1;E2F2;E2F3;MSC;ZNF300;E2F7;E2F8;EGR1;ARNT2;ACD;JUN;TCF7L1;EGR3;SMAD3;FOXN2;POU2F2;KLF3;KLF2;FOSL1;KLF6;KLF5;SP2;MAFF…
RNA binding (GO:0003723)	142/1406	0.0871931	0.415277	0	0	1.13924	2.77931	OTUD4;POP1;RRP1;IFIT5;MKI67;IFIT3;ALKBH8;NUDT4;LGALS3;PEG10;HABP4;ZNF326;KPNA2;TNS1;ZGRF1;ANXA11;PUS7;DYNC1LI1;DDX39A;GRWD1;MRTO4;SRSF2;SBDS;TFAM;SRFBP1;DNA2;EZR;SRSF7;PPIA;KPNB1;ZCCHC8;SLBP;KHDRBS1;KHDRBS3;DHX9;PRKDC;MRPL15;DDX60;RPF2;CORO1A;RTN4;RAD51AP1;LARP1;ERI1;PCBP4;S100A16;MAP3K20;UTP20;NLRP1;MYH10;TOE1;BARD1;FDPS;HSPA8;JUN;FUS;MYO5A;MSN;MEX3D;LARP6;DHFR;DIAPH1;MEX3B;EIF5;MEX3A;RCAN3;HNRN…
alanine transmembrane transporter activity (GO:0022858)	3/12	0.0878287	0.415277	0	0	3.35177	8.15273	SLC36A1;SLC1A4;SLC3A2
dynactin binding (GO:0034452)	3/12	0.0878287	0.415277	0	0	3.35177	8.15273	HTT;BICD1;SNX6
MAP kinase phosphatase activity (GO:0033549)	3/12	0.0878287	0.415277	0	0	3.35177	8.15273	DUSP5;DUSP3;DUSP6
RNA polymerase II CTD heptapeptide repeat kinase activity (GO:0008353)	3/12	0.0878287	0.415277	0	0	3.35177	8.15273	CDK4;CDK1;MAPK1
RNA stem-loop binding (GO:0035613)	3/12	0.0878287	0.415277	0	0	3.35177	8.15273	DHX9;MYH10;LARP6
vascular endothelial growth factor receptor binding (GO:0005172)	3/12	0.0878287	0.415277	0	0	3.35177	8.15273	GREM1;CCDC88A;VEGFC
ADP binding (GO:0043531)	5/27	0.0917075	0.424612	0	0	2.28619	5.46206	MSH2;MYO6;MYH9;MYO9B;MYH10
amidine-lyase activity (GO:0016842)	2/6	0.0961478	0.424612	0	0	5.02626	11.7708	ASL;CHAC1
BMP receptor activity (GO:0098821)	2/6	0.0961478	0.424612	0	0	5.02626	11.7708	BMPR2;BMPR1A
calcium:cation antiporter activity (GO:0015368)	2/6	0.0961478	0.424612	0	0	5.02626	11.7708	SLC3A2;SLC8A1
dihydropyrimidinase activity (GO:0004157)	2/6	0.0961478	0.424612	0	0	5.02626	11.7708	DPYSL4;DPYSL3
DNA-methyltransferase activity (GO:0009008)	2/6	0.0961478	0.424612	0	0	5.02626	11.7708	DNMT1;DNMT3B
dopamine receptor binding (GO:0050780)	2/6	0.0961478	0.424612	0	0	5.02626	11.7708	GNA13;VPS35
four-way junction helicase activity (GO:0009378)	2/6	0.0961478	0.424612	0	0	5.02626	11.7708	RECQL4;BLM
nucleosomal histone binding (GO:0031493)	2/6	0.0961478	0.424612	0	0	5.02626	11.7708	UHRF1;VRK1
pre-miRNA binding (GO:0070883)	2/6	0.0961478	0.424612	0	0	5.02626	11.7708	XPO5;RAN
protein phosphatase 2B binding (GO:0030346)	2/6	0.0961478	0.424612	0	0	5.02626	11.7708	PPP3CB;ATP2B4
supercoiled DNA binding (GO:0097100)	2/6	0.0961478	0.424612	0	0	5.02626	11.7708	HMGB2;PSIP1
uridylyltransferase activity (GO:0070569)	2/6	0.0961478	0.424612	0	0	5.02626	11.7708	UAP1L1;UAP1
cyclin-dependent protein serine/threonine kinase regulator activity (GO:0016538)	7/44	0.0987702	0.43399	0	0	1.90364	4.40684	KAT2B;CDKN2B;CCNJ;CCND1;CCNE2;CCNG2;CCNF
acylglycerol O-acyltransferase activity (GO:0016411)	4/20	0.100956	0.440324	0	0	2.51425	5.76534	AGPAT5;PLA2G15;LPCAT2;PNPLA3
NADP binding (GO:0050661)	6/36	0.102237	0.440324	0	0	2.01208	4.58847	DHFR;TP53I3;DHCR7;LBR;CRYZ;CBR3
L-amino acid transmembrane transporter activity (GO:0015179)	8/53	0.102831	0.440324	0	0	1.78902	4.06943	SLC36A1;SLC7A5;SLC38A1;SLC6A9;SLC38A6;SLC1A4;SLC3A2;SLC25A13
transcription coregulator binding (GO:0001221)	8/53	0.102831	0.440324	0	0	1.78902	4.06943	SMAD3;PER3;CTBP2;LCOR;AHR;CTCF;TEAD2;EZH2
protein serine/threonine/tyrosine kinase activity (GO:0004712)	5/28	0.103741	0.440324	0	0	2.18667	4.95468	MAP2K3;MAPKAPK3;TTK;AURKB;AURKA
protein kinase regulator activity (GO:0019887)	13/98	0.104305	0.440324	0	0	1.53996	3.48097	CCNJ;YWHAB;KIDINS220;FAF1;CCNF;SPRY4;TPX2;SH3BP5L;CCND1;CCNE2;APC;CCNG2;TRIB1
1-acylglycerol-3-phosphate O-acyltransferase activity (GO:0003841)	3/13	0.106791	0.440324	0	0	3.01643	6.74738	AGPAT5;LPCAT2;PNPLA3
cysteine-type endopeptidase activity involved in execution phase of apoptosis (GO:0097200)	3/13	0.106791	0.440324	0	0	3.01643	6.74738	CASP12;CASP6;CASP2
exoribonuclease activity (GO:0004532)	3/13	0.106791	0.440324	0	0	3.01643	6.74738	EXOSC6;EXOSC8;EXOSC2
intramolecular oxidoreductase activity, transposing C=C bonds (GO:0016863)	3/13	0.106791	0.440324	0	0	3.01643	6.74738	IDI1;EBP;SREBF2
protein kinase A catalytic subunit binding (GO:0034236)	3/13	0.106791	0.440324	0	0	3.01643	6.74738	PKIA;SOX9;EZR
protein phosphatase activator activity (GO:0072542)	3/13	0.106791	0.440324	0	0	3.01643	6.74738	PPP1R15A;CALM1;CALM2
titin binding (GO:0031432)	3/13	0.106791	0.440324	0	0	3.01643	6.74738	ANKRD1;CALM1;CALM2
calcium channel regulator activity (GO:0005246)	6/37	0.113191	0.4561	0	0	1.94706	4.24203	FKBP1A;CACNB3;STIM2;MCUB;CALM1;CALM2
core promoter sequence-specific DNA binding (GO:0001046)	6/37	0.113191	0.4561	0	0	1.94706	4.24203	MMP12;GTF2A1;TAF1B;UBTF;TP53;FOXP1
phosphotyrosine residue binding (GO:0001784)	6/37	0.113191	0.4561	0	0	1.94706	4.24203	BCAR3;RASA1;SH3BP2;PIK3R3;ABL2;VAV2
protein serine/threonine kinase activator activity (GO:0043539)	6/37	0.113191	0.4561	0	0	1.94706	4.24203	DBF4;INCENP;IQGAP1;STK4;CALM1;CALM2
methylation-dependent protein binding (GO:0140034)	9/63	0.113239	0.4561	0	0	1.6773	3.6536	KMT2E;CBX5;SPIN4;UHRF1;CBX2;NCAPG2;SPIN1;TRIM24;NCAPD3
actinin binding (GO:0042805)	4/21	0.116217	0.465939	0	0	2.36622	5.09281	MAGI1;CSRP2;PDLIM5;PDLIM4
metalloendopeptidase activity (GO:0004222)	11/82	0.120607	0.470816	0	0	1.55945	3.29858	MIPEP;ADAM19;MMP12;MMP11;MMP14;ADAMTS14;MMP1;MMP3;ADAM10;ADAMTS6;MMP10
ATPase regulator activity (GO:0060590)	6/38	0.124711	0.470816	0	0	1.88611	3.92643	DNAJA1;DNAJB1;HSPH1;GRPEL2;ATP1B1;FNIP2
pentosyltransferase activity (GO:0016763)	6/38	0.124711	0.470816	0	0	1.88611	3.92643	PNP;PARP4;PARP2;UPP1;UMPS;PARP8
1-alkyl-2-acetylglycerophosphocholine esterase activity (GO:0003847)	2/7	0.126753	0.470816	0	0	4.02078	8.30498	PAFAH1B3;PAFAH2
5'-3' DNA helicase activity (GO:0043139)	2/7	0.126753	0.470816	0	0	4.02078	8.30498	BRIP1;DNA2
branched-chain amino acid transmembrane transporter activity (GO:0015658)	2/7	0.126753	0.470816	0	0	4.02078	8.30498	SLC7A5;SLC3A2
calcium-dependent protein serine/threonine phosphatase activity (GO:0004723)	2/7	0.126753	0.470816	0	0	4.02078	8.30498	PPP3CB;PPP3CC
fatty acid elongase activity (GO:0009922)	2/7	0.126753	0.470816	0	0	4.02078	8.30498	ELOVL1;ELOVL6
L-proline transmembrane transporter activity (GO:0015193)	2/7	0.126753	0.470816	0	0	4.02078	8.30498	SLC36A1;SLC1A4
mannosyl-oligosaccharide 1,2-alpha-mannosidase activity (GO:0004571)	2/7	0.126753	0.470816	0	0	4.02078	8.30498	MAN1A2;EDEM1
mannosyl-oligosaccharide mannosidase activity (GO:0015924)	2/7	0.126753	0.470816	0	0	4.02078	8.30498	MAN1A2;EDEM1
MutLalpha complex binding (GO:0032405)	2/7	0.126753	0.470816	0	0	4.02078	8.30498	PCNA;MSH2
nitric-oxide synthase binding (GO:0050998)	2/7	0.126753	0.470816	0	0	4.02078	8.30498	CAV1;ATP2B4
organic acid:sodium symporter activity (GO:0005343)	2/7	0.126753	0.470816	0	0	4.02078	8.30498	SLC23A2;SLC38A1
phosphofructokinase activity (GO:0008443)	2/7	0.126753	0.470816	0	0	4.02078	8.30498	PFKFB2;PFKP
serine-type exopeptidase activity (GO:0070008)	2/7	0.126753	0.470816	0	0	4.02078	8.30498	ACE;TPP2
arylsulfatase activity (GO:0004065)	3/14	0.127174	0.470816	0	0	2.74206	5.65466	ARSJ;ARSI;SULF1
insulin-like growth factor receptor binding (GO:0005159)	3/14	0.127174	0.470816	0	0	2.74206	5.65466	SOCS2;YWHAG;YWHAH
O-acyltransferase activity (GO:0008374)	5/30	0.129984	0.47918	0	0	2.01152	4.10418	PLA2G15;SOAT1;PLA2G4C;LPCAT2;MBOAT1
poly(U) RNA binding (GO:0008266)	4/22	0.132411	0.486065	0	0	2.23464	4.51811	KHDRBS1;IFIT5;PATL1;RBMS2
phosphotransferase activity, alcohol group as acceptor (GO:0016773)	10/75	0.138418	0.505983	0	0	1.5482	3.06153	PKM;MVK;ADK;PIK3CD;FAM20C;PI4KB;DGKZ;HK2;DGKI;HK1
histone acetyltransferase activity (GO:0004402)	5/31	0.144125	0.515396	0	0	1.93404	3.74639	NAA50;KAT2B;HAT1;BAZ1A;BRCA2
mRNA 3'-UTR binding (GO:0003730)	11/85	0.144565	0.515396	0	0	1.49598	2.89327	LARP1;PCBP4;CSDC2;EXOSC8;IGF2BP1;IGF2BP3;MEX3D;TP53;CPEB2;RBMS2;CRYZ
1-phosphatidylinositol binding (GO:0005545)	3/15	0.148803	0.515396	0	0	2.51341	4.78838	EEA1;SNX9;PICALM
clathrin adaptor activity (GO:0035615)	3/15	0.148803	0.515396	0	0	2.51341	4.78838	HIP1;HIP1R;AP1M2
cysteine-type endopeptidase activity involved in apoptotic process (GO:0097153)	3/15	0.148803	0.515396	0	0	2.51341	4.78838	CASP12;CASP6;CASP2
oxidoreductase activity, acting on the CH-NH group of donors, NAD or NADP as acceptor (GO:0016646)	3/15	0.148803	0.515396	0	0	2.51341	4.78838	DHFR;MTHFD1;BLVRB
phosphatidylinositol kinase activity (GO:0052742)	3/15	0.148803	0.515396	0	0	2.51341	4.78838	PIK3CD;PIK3R3;PI4KB
cyclin-dependent protein kinase activity (GO:0097472)	4/23	0.149465	0.515396	0	0	2.11691	4.0236	CDK4;CDK2;CDK1;CDK15
cyclin-dependent protein serine/threonine kinase activity (GO:0004693)	4/23	0.149465	0.515396	0	0	2.11691	4.0236	CDK4;CDK2;CDK1;CDK15
phosphatase inhibitor activity (GO:0019212)	4/23	0.149465	0.515396	0	0	2.11691	4.0236	LGALS3;SET;ANP32E;CABIN1
metal ion binding (GO:0046872)	54/517	0.149802	0.515396	0	0	1.17666	2.23382	FEN1;DYRK2;MCTP1;SLC8A1;CALB2;PPP3CB;NCS1;EFHD2;EFHD1;TRIM26;CAPN1;PRSS3;ANXA1;ANXA3;GLCE;ANXA4;PLA2G4C;ANXA11;OXSR1;EML1;MMP12;MELK;MSH2;RRAGC;MTHFD2;STIM2;RP2;PADI2;MICU2;MICU1;DCTPP1;SLC25A13;MVK;ATP10D;ITPR3;IQGAP1;STK4;THBS1;RASGRP3;S100A16;FIGNL1;S100A13;MAP3K20;ABL2;S100A11;S100A10;SLC25A24;IDH1;SYT7;MEX3B;ESYT1;CALM1;CALM2;RAN
transcription cis-regulatory region binding (GO:0000976)	57/549	0.153062	0.515396	0	0	1.16891	2.19394	SUV39H2;SUV39H1;HMGB2;CTCF;AHR;BRCA1;GLI1;FOXM1;ETS1;GLI3;ELK3;SOX9;SOX4;CDK5RAP2;MEF2A;KLF11;MEF2C;ZNF281;ZFP69B;ARID5A;ARID5B;ETV5;FOXP1;RUNX1;MMP12;RBL1;DDIT3;IRF1;AHRR;TFAM;TP53;ATF3;ATF4;HDAC5;UHRF1;SATB2;TCF7;ARNTL;E2F1;ZBED2;E2F2;E2F3;MSC;E2F7;E2F8;EGR1;JUN;SMAD3;HMGA1;HMGA2;FOXN3;FOXN2;POU2F2;REST;PER3;ZNF217;TCF3
histone methyltransferase activity (GO:0042054)	5/32	0.158892	0.515396	0	0	1.86231	3.42578	KMT2E;PRMT6;SUV39H1;KMT5A;EZH2
aldehyde-lyase activity (GO:0016832)	2/8	0.159229	0.515396	0	0	3.35047	6.1562	SGPL1;DERA
arginine N-methyltransferase activity (GO:0016273)	2/8	0.159229	0.515396	0	0	3.35047	6.1562	PRMT6;FBXO11
calcium-independent phospholipase A2 activity (GO:0047499)	2/8	0.159229	0.515396	0	0	3.35047	6.1562	PLA2G15;PLA2G4C
estradiol 17-beta-dehydrogenase activity (GO:0004303)	2/8	0.159229	0.515396	0	0	3.35047	6.1562	HSD17B14;HSD17B7
G protein-coupled glutamate receptor binding (GO:0035256)	2/8	0.159229	0.515396	0	0	3.35047	6.1562	SLC9A3R2;HOMER3
glycine transmembrane transporter activity (GO:0015187)	2/8	0.159229	0.515396	0	0	3.35047	6.1562	SLC36A1;SLC6A9
lysophospholipid acyltransferase activity (GO:0071617)	2/8	0.159229	0.515396	0	0	3.35047	6.1562	ABHD4;PNPLA3
oxidized DNA binding (GO:0032356)	2/8	0.159229	0.515396	0	0	3.35047	6.1562	RECQL4;MSH2
protein kinase B binding (GO:0043422)	2/8	0.159229	0.515396	0	0	3.35047	6.1562	CCDC88A;BCL10
RNA polymerase I core promoter sequence-specific DNA binding (GO:0001164)	2/8	0.159229	0.515396	0	0	3.35047	6.1562	TAF1B;UBTF
RNA polymerase I transcription regulatory region sequence-specific DNA binding (GO:0001163)	2/8	0.159229	0.515396	0	0	3.35047	6.1562	TAF1B;UBTF
Roundabout binding (GO:0048495)	2/8	0.159229	0.515396	0	0	3.35047	6.1562	TGFB1I1;MYO9B
serine transmembrane transporter activity (GO:0022889)	2/8	0.159229	0.515396	0	0	3.35047	6.1562	SFXN3;SLC1A4
sodium channel inhibitor activity (GO:0019871)	2/8	0.159229	0.515396	0	0	3.35047	6.1562	NEDD4;NEDD4L
superoxide-generating NADPH oxidase activator activity (GO:0016176)	2/8	0.159229	0.515396	0	0	3.35047	6.1562	SH3PXD2B;PDGFB
type II transforming growth factor beta receptor binding (GO:0005114)	2/8	0.159229	0.515396	0	0	3.35047	6.1562	TGFB2;ENG
vascular endothelial growth factor receptor 2 binding (GO:0043184)	2/8	0.159229	0.515396	0	0	3.35047	6.1562	GREM1;CCDC88A
methylated histone binding (GO:0035064)	9/68	0.159358	0.515396	0	0	1.53474	2.8187	KMT2E;CBX5;SPIN4;UHRF1;CBX2;NCAPG2;SPIN1;TRIM24;NCAPD3
E-box binding (GO:0070888)	6/41	0.162453	0.523459	0	0	1.72416	3.13344	BHLHE40;AHR;TCF3;ARNTL2;SREBF2;ARNTL
phosphatidylinositol-3,5-bisphosphate binding (GO:0080025)	4/24	0.167304	0.535127	0	0	2.01096	3.59547	JPH2;HIP1;SH3PXD2B;HIP1R
protein phosphatase 2A binding (GO:0051721)	4/24	0.167304	0.535127	0	0	2.01096	3.59547	MFHAS1;ANKLE2;MASTL;TP53
CARD domain binding (GO:0050700)	3/16	0.171502	0.546545	0	0	2.31995	4.09043	CARD10;RIPK2;BCL10
calcium ion binding (GO:0005509)	37/348	0.172671	0.548263	0	0	1.19897	2.10582	MCTP1;ITPR3;IQGAP1;THBS1;SLC8A1;RASGRP3;CALB2;PPP3CB;S100A16;NCS1;S100A13;EFHD2;EFHD1;CAPN1;PRSS3;S100A11;S100A10;SLC25A24;ANXA1;ANXA3;GLCE;ANXA4;PLA2G4C;ANXA11;EML1;SYT7;MMP12;MEX3B;MELK;STIM2;PADI2;MICU2;ESYT1;CALM1;MICU1;CALM2;SLC25A13
nucleosomal DNA binding (GO:0031492)	5/33	0.174242	0.551237	0	0	1.7957	3.13765	SMARCE1;HDAC2;SMARCC1;ACTL6A;HMGA2
poly-pyrimidine tract binding (GO:0008187)	4/25	0.185847	0.58096	0	0	1.91509	3.22278	KHDRBS1;IFIT5;PATL1;RBMS2
3'-5'-exoribonuclease activity (GO:0000175)	5/34	0.190129	0.58096	0	0	1.73368	2.87801	TOE1;PAN3;ERI1;ERI2;EXOSC2
activin-activated receptor activity (GO:0017002)	2/9	0.192985	0.58096	0	0	2.87167	4.72431	ACVR1;TGFBR2
aromatic amino acid transmembrane transporter activity (GO:0015173)	2/9	0.192985	0.58096	0	0	2.87167	4.72431	SLC7A5;SLC3A2
dipeptidase activity (GO:0016805)	2/9	0.192985	0.58096	0	0	2.87167	4.72431	PM20D2;ACE
glucocorticoid receptor binding (GO:0035259)	2/9	0.192985	0.58096	0	0	2.87167	4.72431	SMAD3;YWHAH
guanylate kinase activity (GO:0004385)	2/9	0.192985	0.58096	0	0	2.87167	4.72431	CASK;TJP2
H3 histone acetyltransferase activity (GO:0010484)	2/9	0.192985	0.58096	0	0	2.87167	4.72431	MEAF6;BRCA2
L-aspartate transmembrane transporter activity (GO:0015183)	2/9	0.192985	0.58096	0	0	2.87167	4.72431	SLC1A4;SLC25A13
P-type calcium transporter activity (GO:0005388)	2/9	0.192985	0.58096	0	0	2.87167	4.72431	ATP2B4;ATP2B1
phosphoserine residue binding (GO:0050815)	2/9	0.192985	0.58096	0	0	2.87167	4.72431	YWHAB;NEDD4
RAGE receptor binding (GO:0050786)	2/9	0.192985	0.58096	0	0	2.87167	4.72431	HMGB2;S100A13
tumor necrosis factor-activated receptor activity (GO:0005031)	2/9	0.192985	0.58096	0	0	2.87167	4.72431	TNFRSF19;TNFRSF14
volume-sensitive anion channel activity (GO:0005225)	2/9	0.192985	0.58096	0	0	2.87167	4.72431	LRRC8C;LRRC8A
ionotropic glutamate receptor activity (GO:0004970)	3/17	0.195097	0.581281	0	0	2.15412	3.52039	GRIA1;GRIN2A;GRIK2
ribosomal small subunit binding (GO:0043024)	3/17	0.195097	0.581281	0	0	2.15412	3.52039	LARP1;CPEB2;UNG
sulfuric ester hydrolase activity (GO:0008484)	3/17	0.195097	0.581281	0	0	2.15412	3.52039	ARSJ;ARSI;SULF1
nuclear receptor coactivator activity (GO:0030374)	7/53	0.200586	0.595597	0	0	1.53043	2.45865	PSMC3IP;NCOA2;RBM14;ZMIZ1;HMGA1;ETS1;TRERF1
epidermal growth factor receptor binding (GO:0005154)	4/26	0.205013	0.604613	0	0	1.82794	2.89671	CCDC88A;FER;HIP1;HBEGF
phosphatidylinositol-3,4-bisphosphate binding (GO:0043325)	4/26	0.205013	0.604613	0	0	1.82794	2.89671	HIP1;ADAP2;FCHSD2;HIP1R
Hsp90 protein binding (GO:0051879)	5/35	0.206506	0.60696	0	0	1.6758	2.64345	KDR;AHR;GBP1;TELO2;ARNTL
PDZ domain binding (GO:0030165)	8/63	0.207909	0.609026	0	0	1.46294	2.29777	GRIA1;KIDINS220;FZD7;ATP2B4;ARHGAP29;FZD8;ATP2B1;SYNJ2
ubiquitin protein ligase activity (GO:0061630)	28/263	0.209542	0.611749	0	0	1.19978	1.87505	RNF34;UHRF2;UHRF1;NEDD4L;UBE2D1;CBLB;CBL;RNF2;RNF115;TRIM6;TRIM2;TRIM24;TRIM26;TRIM21;RNF152;TRIM22;SMURF2;DTX3L;SIAH1;WWP2;RNF128;HECW2;NEDD4;RFWD3;TRIM14;TRIM59;TRIM38;BIRC3
ATPase binding (GO:0051117)	9/73	0.21305	0.619912	0	0	1.41444	2.18705	DNAJB1;RALA;NUFIP1;CAV1;ANK2;ATP1B1;EZR;ANK1;BBC3
histone-lysine N-methyltransferase activity (GO:0018024)	6/45	0.219193	0.624438	0	0	1.54698	2.34802	KMT2E;SUV39H2;SUV39H1;NSD2;KMT5A;EZH2
phosphatidylcholine transporter activity (GO:0008525)	3/18	0.219418	0.624438	0	0	2.0104	3.04933	ATP8B1;PITPNB;ATP10A
retinoic acid receptor binding (GO:0042974)	3/18	0.219418	0.624438	0	0	2.0104	3.04933	VDR;ARID5A;HMGA1
RNA polymerase binding (GO:0070063)	3/18	0.219418	0.624438	0	0	2.0104	3.04933	DHX9;NEDD4;BRCA1
1-phosphatidylinositol-3-kinase activity (GO:0016303)	2/10	0.227525	0.624438	0	0	2.51258	3.71986	PIK3CD;PIK3R3
calcium:sodium antiporter activity (GO:0005432)	2/10	0.227525	0.624438	0	0	2.51258	3.71986	SLC3A2;SLC8A1
cyclin-dependent protein serine/threonine kinase inhibitor activity (GO:0004861)	2/10	0.227525	0.624438	0	0	2.51258	3.71986	KAT2B;CDKN2B
cysteine-type endopeptidase activity involved in apoptotic signaling pathway (GO:0097199)	2/10	0.227525	0.624438	0	0	2.51258	3.71986	CASP12;CASP2
eukaryotic initiation factor 4E binding (GO:0008190)	2/10	0.227525	0.624438	0	0	2.51258	3.71986	LARP1;EIF4EBP1
fatty acid synthase activity (GO:0004312)	2/10	0.227525	0.624438	0	0	2.51258	3.71986	ELOVL1;ELOVL6
histone methyltransferase activity (H3-K9 specific) (GO:0046974)	2/10	0.227525	0.624438	0	0	2.51258	3.71986	SUV39H2;SUV39H1
hydrolase activity, acting on carbon-nitrogen (but not peptide) bonds, in cyclic amides (GO:0016812)	2/10	0.227525	0.624438	0	0	2.51258	3.71986	DPYSL4;DPYSL3
MAP kinase tyrosine/serine/threonine phosphatase activity (GO:0017017)	2/10	0.227525	0.624438	0	0	2.51258	3.71986	DUSP5;DUSP6
phosphate ion binding (GO:0042301)	2/10	0.227525	0.624438	0	0	2.51258	3.71986	PNP;MTHFD2
phospholipase inhibitor activity (GO:0004859)	2/10	0.227525	0.624438	0	0	2.51258	3.71986	ANXA1;ANXA4
protein binding involved in heterotypic cell-cell adhesion (GO:0086080)	2/10	0.227525	0.624438	0	0	2.51258	3.71986	DSP;SIRPA
protein tyrosine/threonine phosphatase activity (GO:0008330)	2/10	0.227525	0.624438	0	0	2.51258	3.71986	DUSP5;DUSP6
store-operated calcium channel activity (GO:0015279)	2/10	0.227525	0.624438	0	0	2.51258	3.71986	STIM2;ORAI1
organic anion transmembrane transporter activity (GO:0008514)	16/144	0.230685	0.63112	0	0	1.25773	1.84471	SLC36A1;SLC23A2;ABCC4;SLC38A1;SLC1A4;SLC3A2;SLC4A3;SLC2A6;SLC7A5;SLC6A9;SLCO2A1;SFXN3;SLC38A6;LRRC8A;SLC25A13;SLC25A24
ubiquitin-protein transferase activity (GO:0004842)	40/392	0.23472	0.640145	0	0	1.14451	1.65881	RNF34;UHRF2;UHRF1;CUL2;NEDD4L;UBE2D1;CBLB;BRCA1;CBL;RNF2;RNF115;TRIM6;HECTD3;TRIM2;TRIM24;FBXO3;TRIM26;RNF152;TRIM21;TRIM22;BARD1;DTX3L;SMURF2;UBE2E3;SIAH1;WWP2;LMO7;FBXO11;TRAIP;RNF128;ZNF738;HECW2;RFWD3;NEDD4;UBE2T;TRIM14;TRIM59;TRIM38;DTL;BIRC3
GTPase activity (GO:0003924)	23/216	0.236525	0.643053	0	0	1.19944	1.72924	RAB3B;RALA;EFL1;GNAI3;RRAS2;RAB27B;TMEM250;RND3;RAB22A;RHOBTB1;RAB32;GNA13;MRAS;RAP2B;RRAGC;NLRP10;RAC2;RAB29;KRAS;RAC1;GBP1;RAN;GBP3
myosin binding (GO:0017022)	7/56	0.241213	0.651517	0	0	1.43649	2.04279	RAB3B;RALA;GIPC1;RAB27B;TRAK1;CORO1A;LARP6
ankyrin binding (GO:0030506)	3/19	0.244303	0.651517	0	0	1.88464	2.65612	FLNC;SLC8A1;PLEC
histone deacetylase activity (GO:0004407)	3/19	0.244303	0.651517	0	0	1.88464	2.65612	HDAC5;HDAC2;HDAC9
ligand-gated calcium channel activity (GO:0099604)	3/19	0.244303	0.651517	0	0	1.88464	2.65612	GRIN2A;TRPA1;ITPR3
R-SMAD binding (GO:0070412)	3/19	0.244303	0.651517	0	0	1.88464	2.65612	JUN;SMAD3;ANKRD1
endoribonuclease activity, producing 5'-phosphomonoesters (GO:0016891)	4/28	0.244881	0.651517	0	0	1.67543	2.3573	FEN1;RNASEH2A;POP1;EXO1
thyroid hormone receptor binding (GO:0046966)	4/28	0.244881	0.651517	0	0	1.67543	2.3573	ARID5A;JMJD1C;GTF2H1;GAS2L1
magnesium ion binding (GO:0000287)	16/146	0.247618	0.656792	0	0	1.23824	1.72842	FEN1;DYRK2;MVK;IDH1;ATP10D;OXSR1;STK4;MSH2;RRAGC;MTHFD2;RP2;FIGNL1;MAP3K20;ABL2;DCTPP1;RAN
ubiquitin-like protein ligase activity (GO:0061659)	28/270	0.252098	0.666641	0	0	1.16462	1.60477	RNF34;UHRF2;UHRF1;NEDD4L;UBE2D1;CBLB;CBL;RNF2;RNF115;TRIM6;TRIM2;TRIM24;TRIM26;TRIM21;RNF152;TRIM22;SMURF2;DTX3L;SIAH1;WWP2;RNF128;HECW2;NEDD4;RFWD3;TRIM14;TRIM59;TRIM38;BIRC3
DNA-binding transcription activator activity, RNA polymerase II-specific (GO:0001228)	34/333	0.25483	0.667499	0	0	1.1448	1.56513	GMEB1;SATB2;SRF;CEBPG;ETS1;ELK3;ZNF107;E2F2;MYBL2;E2F3;SOX9;MYBL1;SOX4;ZNF267;ZNF300;MEF2A;EGR1;MEF2C;JUN;SMAD3;ETV1;ETV4;ETV5;RUNX1;KLF7;KLF6;KLF5;DDIT3;IRF1;MAFF;TCF3;TP53;ATF3;ATF4
adenyl nucleotide binding (GO:0030554)	2/11	0.26243	0.667499	0	0	2.23328	2.98762	HSPH1;GRPEL2
adenyl-nucleotide exchange factor activity (GO:0000774)	2/11	0.26243	0.667499	0	0	2.23328	2.98762	HSPH1;GRPEL2
chloride ion binding (GO:0031404)	2/11	0.26243	0.667499	0	0	2.23328	2.98762	ACE;NPR3
diacylglycerol kinase activity (GO:0004143)	2/11	0.26243	0.667499	0	0	2.23328	2.98762	DGKZ;DGKI
dipeptidyl-peptidase activity (GO:0008239)	2/11	0.26243	0.667499	0	0	2.23328	2.98762	DPP4;DPP9
DNA-(apurinic or apyrimidinic site) endonuclease activity (GO:0003906)	2/11	0.26243	0.667499	0	0	2.23328	2.98762	NEIL3;HMGA2
intracellular ligand-gated ion channel activity (GO:0005217)	2/11	0.26243	0.667499	0	0	2.23328	2.98762	TRPA1;ITPR3
protein-arginine N-methyltransferase activity (GO:0016274)	2/11	0.26243	0.667499	0	0	2.23328	2.98762	PRMT6;FBXO11
purine ribonucleotide transmembrane transporter activity (GO:0005346)	2/11	0.26243	0.667499	0	0	2.23328	2.98762	LRRC8A;SLC25A24
semaphorin receptor activity (GO:0017154)	2/11	0.26243	0.667499	0	0	2.23328	2.98762	NRP1;PLXNA1
sodium:phosphate symporter activity (GO:0005436)	2/11	0.26243	0.667499	0	0	2.23328	2.98762	SLC20A2;SLC20A1
thioesterase binding (GO:0031996)	2/11	0.26243	0.667499	0	0	2.23328	2.98762	RAC1;ARF6
kinesin binding (GO:0019894)	4/29	0.26542	0.667499	0	0	1.60832	2.13335	KIF18B;RAB29;KIF1B;FAM83D
protein phosphatase inhibitor activity (GO:0004864)	4/29	0.26542	0.667499	0	0	1.60832	2.13335	LGALS3;PPP1R14B;SET;CABIN1
transcription corepressor binding (GO:0001222)	4/29	0.26542	0.667499	0	0	1.60832	2.13335	PER3;CTBP2;LCOR;EZH2
3'-5' exonuclease activity (GO:0008408)	6/48	0.265465	0.667499	0	0	1.43625	1.90486	TOE1;MRE11;ERI1;ERI2;POLD1;EXOSC2
ATPase activator activity (GO:0001671)	3/20	0.2696	0.673999	0	0	1.77369	2.32498	DNAJA1;DNAJB1;ATP1B1
transcription coactivator binding (GO:0001223)	3/20	0.2696	0.673999	0	0	1.77369	2.32498	SMAD3;AHR;TEAD2
zinc ion binding (GO:0008270)	34/336	0.272247	0.678667	0	0	1.13324	1.4744	SUV39H2;BLM;SHMT2;KDM1B;UHRF1;HHIP;CBLB;CTCF;TRHDE;RNF2;ALKBH8;EEA1;TRIM8;GRIN2A;TRIM2;TRIM24;S100A13;DPF3;EGR1;ACE;SMAD3;DDX58;SIAH1;MMP12;PLA2G15;CYLD;KLF7;CLIP1;ZNF92;ZNF93;TET3;ARHGEF2;TP53;KPNB1
phosphatidylinositol-3-phosphate binding (GO:0032266)	5/39	0.275919	0.685857	0	0	1.47832	1.90356	JPH2;HIP1;PLEKHF1;PARD3;SH3PXD2B
amino acid transmembrane transporter activity (GO:0015171)	6/49	0.281416	0.697526	0	0	1.40277	1.7786	SLC36A1;SLC7A5;SLC38A1;SLC38A6;SLC3A2;SLC38A4
snoRNA binding (GO:0030515)	4/30	0.286256	0.705415	0	0	1.54638	1.93432	NOP56;NUFIP1;PRKDC;NUDT4
ephrin receptor binding (GO:0046875)	3/21	0.295163	0.705415	0	0	1.67506	2.04395	EFNB2;EFNB1;CBL
fibroblast growth factor binding (GO:0017134)	3/21	0.295163	0.705415	0	0	1.67506	2.04395	S100A13;THBS1;FGFRL1
lysophospholipase activity (GO:0004622)	3/21	0.295163	0.705415	0	0	1.67506	2.04395	ABHD4;PLA2G4C;MGLL
N-acetyltransferase activity (GO:0008080)	3/21	0.295163	0.705415	0	0	1.67506	2.04395	NAA50;SMARCE1;KAT2B
pyridoxal phosphate binding (GO:0030170)	3/21	0.295163	0.705415	0	0	1.67506	2.04395	GLDC;SHMT2;PSAT1
steroid dehydrogenase activity, acting on the CH-OH group of donors, NAD or NADP as acceptor (GO:0033764)	3/21	0.295163	0.705415	0	0	1.67506	2.04395	HSD3B7;HSD17B14;HSD17B7
adenine nucleotide transmembrane transporter activity (GO:0000295)	2/12	0.29735	0.705415	0	0	2.00984	2.43763	LRRC8A;SLC25A24
caspase binding (GO:0089720)	2/12	0.29735	0.705415	0	0	2.00984	2.43763	RIPK2;FADD
death receptor activity (GO:0005035)	2/12	0.29735	0.705415	0	0	2.00984	2.43763	TNFRSF19;TNFRSF14
glycerophospholipid flippase activity (GO:0140333)	2/12	0.29735	0.705415	0	0	2.00984	2.43763	ATP8B1;ATP10A
N-acetyllactosaminide beta-1,3-N-acetylglucosaminyltransferase activity (GO:0008532)	2/12	0.29735	0.705415	0	0	2.00984	2.43763	B3GALNT1;B3GNT2
phosphatidylinositol 3-kinase activity (GO:0035004)	2/12	0.29735	0.705415	0	0	2.00984	2.43763	PIK3CD;PIK3R3
poly(A)-specific ribonuclease activity (GO:0004535)	2/12	0.29735	0.705415	0	0	2.00984	2.43763	TOE1;PAN3
ribosomal large subunit binding (GO:0043023)	2/12	0.29735	0.705415	0	0	2.00984	2.43763	RBM3;CPEB2
cholesterol binding (GO:0015485)	6/50	0.297572	0.705415	0	0	1.37081	1.66156	STARD4;OSBPL6;SOAT1;CAV1;OSBPL3;OSBPL1A
sterol binding (GO:0032934)	7/60	0.29888	0.706592	0	0	1.32778	1.60358	STARD4;OSBPL6;SOAT1;INSIG1;CAV1;OSBPL3;OSBPL1A
metallopeptidase activity (GO:0008237)	13/121	0.300559	0.708635	0	0	1.21047	1.45511	MIPEP;ACE;MMP1;MMP3;ADAM10;BRCC3;MMP10;ADAM19;MMP12;MMP11;ADAMTS14;MMP14;ADAMTS6
Hsp70 protein binding (GO:0030544)	4/31	0.307312	0.722599	0	0	1.48902	1.75689	DNAJA1;DNAJB1;GPR37;SACS
polyubiquitin modification-dependent protein binding (GO:0031593)	6/51	0.313899	0.724135	0	0	1.34028	1.55296	RNF169;TNIP1;BRCC3;IKBKE;OPTN;RAD18
bHLH transcription factor binding (GO:0043425)	3/22	0.320861	0.724135	0	0	1.58681	1.8038	SMAD3;BHLHE40;TCF3
K63-linked polyubiquitin modification-dependent protein binding (GO:0070530)	3/22	0.320861	0.724135	0	0	1.58681	1.8038	RNF169;IKBKE;OPTN
mRNA 3'-UTR AU-rich region binding (GO:0035925)	3/22	0.320861	0.724135	0	0	1.58681	1.8038	EXOSC8;MEX3D;CPEB2
protein kinase A regulatory subunit binding (GO:0034237)	3/22	0.320861	0.724135	0	0	1.58681	1.8038	AKAP6;EZR;AKAP1
protein tyrosine/serine/threonine phosphatase activity (GO:0008138)	3/22	0.320861	0.724135	0	0	1.58681	1.8038	DUSP5;DUSP3;DUSP6
TBP-class protein binding (GO:0017025)	3/22	0.320861	0.724135	0	0	1.58681	1.8038	GTF2A1;TAF1B;AHR
amino acid binding (GO:0016597)	4/32	0.328515	0.724135	0	0	1.43577	1.59825	DDAH1;GLDC;SHMT2;DDAH2
beta-tubulin binding (GO:0048487)	4/32	0.328515	0.724135	0	0	1.43577	1.59825	RACGAP1;TBCD;HTT;SMC3
chemoattractant activity (GO:0042056)	4/32	0.328515	0.724135	0	0	1.43577	1.59825	LGALS3;HMGB2;PDGFB;VEGFC
protein serine/threonine phosphatase activity (GO:0004722)	7/62	0.328752	0.724135	0	0	1.27936	1.42323	PPP3CB;PPM1H;LRRC40;CDC14A;LRRC2;MTMR6;ILKAP
signal sequence binding (GO:0005048)	5/42	0.330682	0.724135	0	0	1.35824	1.50302	KPNA4;NUP153;KPNA2;KPNA3;KPNB1
acylglycerol lipase activity (GO:0047372)	2/13	0.331997	0.724135	0	0	1.82703	2.01453	ABHD2;MGLL
GTPase inhibitor activity (GO:0005095)	2/13	0.331997	0.724135	0	0	1.82703	2.01453	IQGAP1;CPEB2
I-SMAD binding (GO:0070411)	2/13	0.331997	0.724135	0	0	1.82703	2.01453	SMAD3;TGFB1I1
insulin-like growth factor I binding (GO:0031994)	2/13	0.331997	0.724135	0	0	1.82703	2.01453	IGFBP5;ITGA6
microtubule minus-end binding (GO:0051011)	2/13	0.331997	0.724135	0	0	1.82703	2.01453	CAMSAP1;CAMSAP2
P-type ion transporter activity (GO:0015662)	2/13	0.331997	0.724135	0	0	1.82703	2.01453	ATP2B4;ATP2B1
phosphatidate phosphatase activity (GO:0008195)	2/13	0.331997	0.724135	0	0	1.82703	2.01453	PLPPR4;PLPP2
phosphatidylinositol phosphate kinase activity (GO:0016307)	2/13	0.331997	0.724135	0	0	1.82703	2.01453	PIK3CD;PIP4K2A
platelet-derived growth factor receptor binding (GO:0005161)	2/13	0.331997	0.724135	0	0	1.82703	2.01453	PDGFC;PDGFB
protein kinase activator activity (GO:0030295)	7/63	0.343857	0.724135	0	0	1.25644	1.34129	TPX2;DBF4;INCENP;IQGAP1;STK4;CALM1;CALM2
low-density lipoprotein particle receptor binding (GO:0050750)	3/23	0.34657	0.724135	0	0	1.50738	1.59733	DNAJA1;CLTC;PICALM
mRNA binding (GO:0003729)	26/263	0.348521	0.724135	0	0	1.10332	1.16296	SLBP;KHDRBS1;KHDRBS3;DHX9;SHMT2;TYMS;CRYZ;SYNCRIP;LARP1;PCBP4;TRA2B;XPO5;IGF2BP1;IGF2BP3;MYH10;RBM14;MYEF2;LARP6;PTBP3;DHFR;PKM;CSDC2;TP53;CPEB2;RBMX;RBMS2
protein kinase inhibitor activity (GO:0004860)	5/43	0.349192	0.724135	0	0	1.32242	1.39136	SPRED2;SH3BP5L;YWHAB;SPRY4;TRIB1
exoribonuclease activity, producing 5'-phosphomonoesters (GO:0016896)	4/33	0.349794	0.724135	0	0	1.38618	1.45606	TOE1;ERI1;ERI2;EXOSC2
G protein-coupled serotonin receptor activity (GO:0004993)	4/33	0.349794	0.724135	0	0	1.38618	1.45606	CHRM2;HRH1;HTR7;HTR2B
kinase inhibitor activity (GO:0019210)	4/33	0.349794	0.724135	0	0	1.38618	1.45606	SH3BP5L;YWHAB;SPRY4;TRIB1
serotonin receptor activity (GO:0099589)	4/33	0.349794	0.724135	0	0	1.38618	1.45606	CHRM2;HRH1;HTR7;HTR2B
cytokine receptor binding (GO:0005126)	11/105	0.352376	0.724135	0	0	1.17639	1.22704	SOCS2;TNFSF18;FKBP1A;SDCBP;SPRED2;TGFB2;SMAD3;TNFSF4;VEGFC;FADD;SH2B3
protein tyrosine phosphatase activity (GO:0004725)	8/74	0.354404	0.724135	0	0	1.21837	1.26384	DUSP3;UBASH3B;PTPN21;PTPN9;PTPRK;CDC14A;CDC25A;MTMR6
5'-nucleotidase activity (GO:0008253)	2/14	0.366134	0.724135	0	0	1.67468	1.68265	NT5DC3;NT5C2
lipid phosphatase activity (GO:0042577)	2/14	0.366134	0.724135	0	0	1.67468	1.68265	PLPPR4;PLPP2
translation elongation factor activity (GO:0003746)	2/14	0.366134	0.724135	0	0	1.67468	1.68265	EIF5A2;GTPBP2
1,4-alpha-oligoglucan phosphorylase activity (GO:0004645)	1/5	0.377882	0.724135	0	0	2.51174	2.44436	MTAP
7S RNA binding (GO:0008312)	1/5	0.377882	0.724135	0	0	2.51174	2.44436	EXOSC2
activin receptor activity, type I (GO:0016361)	1/5	0.377882	0.724135	0	0	2.51174	2.44436	ACVR1
ankyrin repeat binding (GO:0071532)	1/5	0.377882	0.724135	0	0	2.51174	2.44436	SHANK1
ATPase inhibitor activity (GO:0042030)	1/5	0.377882	0.724135	0	0	2.51174	2.44436	FNIP2
beta-2 adrenergic receptor binding (GO:0031698)	1/5	0.377882	0.724135	0	0	2.51174	2.44436	NEDD4
bis(5'-adenosyl)-hexaphosphatase activity (GO:0034431)	1/5	0.377882	0.724135	0	0	2.51174	2.44436	NUDT4
bis(5'-adenosyl)-pentaphosphatase activity (GO:0034432)	1/5	0.377882	0.724135	0	0	2.51174	2.44436	NUDT4
C-acetyltransferase activity (GO:0016453)	1/5	0.377882	0.724135	0	0	2.51174	2.44436	ACAT2
C-palmitoyltransferase activity (GO:0016454)	1/5	0.377882	0.724135	0	0	2.51174	2.44436	SPTLC2
C-X3-C chemokine binding (GO:0019960)	1/5	0.377882	0.724135	0	0	2.51174	2.44436	ITGA4
carbonyl reductase (NADPH) activity (GO:0004090)	1/5	0.377882	0.724135	0	0	2.51174	2.44436	CBR3
CCR5 chemokine receptor binding (GO:0031730)	1/5	0.377882	0.724135	0	0	2.51174	2.44436	NES
cell adhesive protein binding involved in bundle of His cell-Purkinje myocyte communication (GO:0086083)	1/5	0.377882	0.724135	0	0	2.51174	2.44436	DSP
chondroitin sulfotransferase activity (GO:0034481)	1/5	0.377882	0.724135	0	0	2.51174	2.44436	CHST3
chromatin insulator sequence binding (GO:0043035)	1/5	0.377882	0.724135	0	0	2.51174	2.44436	CTCF
creatine kinase activity (GO:0004111)	1/5	0.377882	0.724135	0	0	2.51174	2.44436	MAP4K4
diphosphoinositol-polyphosphate diphosphatase activity (GO:0008486)	1/5	0.377882	0.724135	0	0	2.51174	2.44436	NUDT4
endopolyphosphatase activity (GO:0000298)	1/5	0.377882	0.724135	0	0	2.51174	2.44436	NUDT4
fibroblast growth factor-activated receptor activity (GO:0005007)	1/5	0.377882	0.724135	0	0	2.51174	2.44436	FGFRL1
fructose transmembrane transporter activity (GO:0005353)	1/5	0.377882	0.724135	0	0	2.51174	2.44436	SLC2A6
fructose-2,6-bisphosphate 2-phosphatase activity (GO:0004331)	1/5	0.377882	0.724135	0	0	2.51174	2.44436	PFKFB2
fucose binding (GO:0042806)	1/5	0.377882	0.724135	0	0	2.51174	2.44436	FUOM
gap junction channel activity involved in cardiac conduction electrical coupling (GO:0086075)	1/5	0.377882	0.724135	0	0	2.51174	2.44436	GJC1
glial cell-derived neurotrophic factor receptor activity (GO:0016167)	1/5	0.377882	0.724135	0	0	2.51174	2.44436	GFRA1
glutamate-gated calcium ion channel activity (GO:0022849)	1/5	0.377882	0.724135	0	0	2.51174	2.44436	GRIN2A
glutathione transmembrane transporter activity (GO:0034634)	1/5	0.377882	0.724135	0	0	2.51174	2.44436	ABCC4
histone acetyltransferase activity (H3-K23 specific) (GO:0043994)	1/5	0.377882	0.724135	0	0	2.51174	2.44436	MEAF6
hydroxymethyl-, formyl- and related transferase activity (GO:0016742)	1/5	0.377882	0.724135	0	0	2.51174	2.44436	SHMT2
isocitrate dehydrogenase activity (GO:0004448)	1/5	0.377882	0.724135	0	0	2.51174	2.44436	IDH1
kainate selective glutamate receptor activity (GO:0015277)	1/5	0.377882	0.724135	0	0	2.51174	2.44436	GRIK2
lysine N-acetyltransferase activity, acting on acetyl phosphate as donor (GO:0004468)	1/5	0.377882	0.724135	0	0	2.51174	2.44436	KAT2B
neuregulin binding (GO:0038132)	1/5	0.377882	0.724135	0	0	2.51174	2.44436	ITGA6
oxidoreductase activity, acting on a sulfur group of donors, disulfide as acceptor (GO:0016671)	1/5	0.377882	0.724135	0	0	2.51174	2.44436	MSRA
oxidoreductase activity, acting on metal ions, NAD or NADP as acceptor (GO:0016723)	1/5	0.377882	0.724135	0	0	2.51174	2.44436	STEAP3
phosphatidylcholine transfer activity (GO:0120019)	1/5	0.377882	0.724135	0	0	2.51174	2.44436	PITPNB
phosphatidylserine flippase activity (GO:0140346)	1/5	0.377882	0.724135	0	0	2.51174	2.44436	ATP8B1
phosphotransferase activity, nitrogenous group as acceptor (GO:0016775)	1/5	0.377882	0.724135	0	0	2.51174	2.44436	MAP4K4
protein-arginine deiminase activity (GO:0004668)	1/5	0.377882	0.724135	0	0	2.51174	2.44436	PADI2
protein-arginine omega-N monomethyltransferase activity (GO:0035241)	1/5	0.377882	0.724135	0	0	2.51174	2.44436	PRMT6
purine nucleotide transmembrane transporter activity (GO:0015216)	1/5	0.377882	0.724135	0	0	2.51174	2.44436	ABCC4
ribose phosphate diphosphokinase activity (GO:0004749)	1/5	0.377882	0.724135	0	0	2.51174	2.44436	PRPS1
sequence-specific single stranded DNA binding (GO:0098847)	1/5	0.377882	0.724135	0	0	2.51174	2.44436	RPA1
serine C-palmitoyltransferase activity (GO:0004758)	1/5	0.377882	0.724135	0	0	2.51174	2.44436	SPTLC2
structural constituent of tooth enamel (GO:0030345)	1/5	0.377882	0.724135	0	0	2.51174	2.44436	TUFT1
TAP1 binding (GO:0046978)	1/5	0.377882	0.724135	0	0	2.51174	2.44436	TAP2
TPR domain binding (GO:0030911)	1/5	0.377882	0.724135	0	0	2.51174	2.44436	HSP90AA1
troponin I binding (GO:0031013)	1/5	0.377882	0.724135	0	0	2.51174	2.44436	RCAN3
urate transmembrane transporter activity (GO:0015143)	1/5	0.377882	0.724135	0	0	2.51174	2.44436	ABCC4
uridine transmembrane transporter activity (GO:0015213)	1/5	0.377882	0.724135	0	0	2.51174	2.44436	SLC29A1
calcium ion transmembrane transporter activity (GO:0015085)	6/55	0.380244	0.72706	0	0	1.2306	1.18991	PANX1;ATP2B4;TRPV2;ORAI1;TRPM7;ATP2B1
acyltransferase activity, transferring groups other than amino-acyl groups (GO:0016747)	8/76	0.382647	0.730051	0	0	1.18241	1.13587	PLA2G15;KAT2B;SOAT1;PLA2G4C;ZDHHC6;ZDHHC13;ESCO2;NAA15
protein-lysine N-methyltransferase activity (GO:0016279)	4/35	0.392319	0.733844	0	0	1.29661	1.21321	KMT2E;SUV39H1;KMT5A;EZH2
receptor tyrosine kinase binding (GO:0030971)	6/56	0.396928	0.733844	0	0	1.20592	1.11427	DUSP3;PCNA;CBLB;CBL;TP53;SH2B3
actin monomer binding (GO:0003785)	3/25	0.397589	0.733844	0	0	1.3702	1.26378	ABL2;CORO1A;MTSS1
acidic amino acid transmembrane transporter activity (GO:0015172)	2/15	0.399569	0.733844	0	0	1.54578	1.41805	SLC1A4;SLC25A13
calcium-dependent cysteine-type endopeptidase activity (GO:0004198)	2/15	0.399569	0.733844	0	0	1.54578	1.41805	CAPN2;CAPN1
insulin-like growth factor binding (GO:0005520)	2/15	0.399569	0.733844	0	0	1.54578	1.41805	IGFBP5;ITGA6
MAP kinase kinase activity (GO:0004708)	2/15	0.399569	0.733844	0	0	1.54578	1.41805	MAP2K3;MAPKAPK3
myosin V binding (GO:0031489)	2/15	0.399569	0.733844	0	0	1.54578	1.41805	RAB3B;RAB27B
phosphatidylinositol-3-phosphatase activity (GO:0004438)	2/15	0.399569	0.733844	0	0	1.54578	1.41805	MTMR11;MTMR6
solute:anion antiporter activity (GO:0140323)	2/15	0.399569	0.733844	0	0	1.54578	1.41805	SLC4A2;SLC4A3
Wnt-activated receptor activity (GO:0042813)	2/15	0.399569	0.733844	0	0	1.54578	1.41805	FZD7;FZD8
channel activity (GO:0015267)	5/46	0.404861	0.733844	0	0	1.22545	1.10807	PANX1;SLC14A1;TRPA1;MCUB;TRPV2
transition metal ion binding (GO:0046914)	42/445	0.412079	0.733844	0	0	1.04784	0.928951	SUV39H2;BLM;FEN1;DYRK2;SHMT2;UHRF1;KDM1B;HHIP;CBLB;CTCF;TRHDE;RNF2;ALKBH8;EEA1;TRIM8;GRIN2A;TRIM2;S100A13;TRIM24;ABL2;DPF3;AOX1;PCK2;EGR1;ACE;SMAD3;DDX58;SIAH1;MMP12;PLA2G15;CYLD;KLF7;CLIP1;ZNF92;ZNF93;SCD;ETHE1;TET3;FAM20C;ARHGEF2;TP53;KPNB1
phosphoric diester hydrolase activity (GO:0008081)	4/36	0.413443	0.733844	0	0	1.25602	1.10936	PLCB3;PLCXD3;PLCXD1;PLCXD2
carboxylic acid transmembrane transporter activity (GO:0046943)	6/57	0.413589	0.733844	0	0	1.18221	1.04375	SLC36A1;SLC23A2;SLC7A5;SLC38A1;SLC38A6;SLC38A4
hydrolase activity, acting on carbon-nitrogen (but not peptide) bonds, in linear amides (GO:0016811)	6/57	0.413589	0.733844	0	0	1.18221	1.04375	HDAC5;PM20D2;HDAC2;AMDHD2;NTAN1;HDAC9
general transcription initiation factor binding (GO:0140296)	3/26	0.422708	0.733844	0	0	1.31055	1.12848	GTF2A1;TAF1B;AHR
NAD+ ADP-ribosyltransferase activity (GO:0003950)	3/26	0.422708	0.733844	0	0	1.31055	1.12848	PARP4;PARP2;PARP8
1-phosphatidylinositol-3-kinase regulator activity (GO:0046935)	2/16	0.43215	0.733844	0	0	1.43528	1.20418	SOCS2;PIK3R3
C4-dicarboxylate transmembrane transporter activity (GO:0015556)	2/16	0.43215	0.733844	0	0	1.43528	1.20418	SLC1A4;SLC25A13
CoA hydrolase activity (GO:0016289)	2/16	0.43215	0.733844	0	0	1.43528	1.20418	ACOT7;ACOT11
hydrolase activity, hydrolyzing N-glycosyl compounds (GO:0016799)	2/16	0.43215	0.733844	0	0	1.43528	1.20418	NEIL3;SARM1
nucleotidase activity (GO:0008252)	2/16	0.43215	0.733844	0	0	1.43528	1.20418	NT5DC3;NT5C2
oxidoreductase activity, acting on NAD(P)H, quinone or similar compound as acceptor (GO:0016655)	2/16	0.43215	0.733844	0	0	1.43528	1.20418	TP53I3;CRYZ
voltage-gated ion channel activity (GO:0005244)	2/16	0.43215	0.733844	0	0	1.43528	1.20418	KCND2;CACNA1H
1-acylglycerophosphocholine O-acyltransferase activity (GO:0047184)	1/6	0.434229	0.733844	0	0	2.00928	1.67611	LPCAT2
1-phosphatidylinositol-4-phosphate 5-kinase activity (GO:0016308)	1/6	0.434229	0.733844	0	0	2.00928	1.67611	PIP4K2A
acetyl-CoA C-acyltransferase activity (GO:0003988)	1/6	0.434229	0.733844	0	0	2.00928	1.67611	ACAT2
arachidonate-CoA ligase activity (GO:0047676)	1/6	0.434229	0.733844	0	0	2.00928	1.67611	ACSL4
BH domain binding (GO:0051400)	1/6	0.434229	0.733844	0	0	2.00928	1.67611	BCL2L1
BH3 domain binding (GO:0051434)	1/6	0.434229	0.733844	0	0	2.00928	1.67611	BCL2L1
carnitine O-acyltransferase activity (GO:0016406)	1/6	0.434229	0.733844	0	0	2.00928	1.67611	CROT
cation:cation antiporter activity (GO:0015491)	1/6	0.434229	0.733844	0	0	2.00928	1.67611	SLC8A1
CoA carboxylase activity (GO:0016421)	1/6	0.434229	0.733844	0	0	2.00928	1.67611	ACACA
cobalamin binding (GO:0031419)	1/6	0.434229	0.733844	0	0	2.00928	1.67611	MMAB
crossover junction endodeoxyribonuclease activity (GO:0008821)	1/6	0.434229	0.733844	0	0	2.00928	1.67611	XRCC3
dehydroascorbic acid transmembrane transporter activity (GO:0033300)	1/6	0.434229	0.733844	0	0	2.00928	1.67611	SLC2A6
diphosphotransferase activity (GO:0016778)	1/6	0.434229	0.733844	0	0	2.00928	1.67611	PRPS1
double-stranded methylated DNA binding (GO:0010385)	1/6	0.434229	0.733844	0	0	2.00928	1.67611	EGR1
gap junction hemi-channel activity (GO:0055077)	1/6	0.434229	0.733844	0	0	2.00928	1.67611	PANX1
K48-linked polyubiquitin modification-dependent protein binding (GO:0036435)	1/6	0.434229	0.733844	0	0	2.00928	1.67611	IKBKE
keratin filament binding (GO:1990254)	1/6	0.434229	0.733844	0	0	2.00928	1.67611	VIM
L-serine transmembrane transporter activity (GO:0015194)	1/6	0.434229	0.733844	0	0	2.00928	1.67611	SLC1A4
malate dehydrogenase activity (GO:0016615)	1/6	0.434229	0.733844	0	0	2.00928	1.67611	ME2
mismatched DNA binding (GO:0030983)	1/6	0.434229	0.733844	0	0	2.00928	1.67611	MSH2
myosin light chain binding (GO:0032027)	1/6	0.434229	0.733844	0	0	2.00928	1.67611	IQGAP3
non-membrane spanning protein tyrosine phosphatase activity (GO:0004726)	1/6	0.434229	0.733844	0	0	2.00928	1.67611	PTPN9
palmitoyl-CoA hydrolase activity (GO:0016290)	1/6	0.434229	0.733844	0	0	2.00928	1.67611	ACOT7
primary miRNA binding (GO:0070878)	1/6	0.434229	0.733844	0	0	2.00928	1.67611	SRF
sodium:bicarbonate symporter activity (GO:0008510)	1/6	0.434229	0.733844	0	0	2.00928	1.67611	SLC4A4
solute:bicarbonate symporter activity (GO:0140410)	1/6	0.434229	0.733844	0	0	2.00928	1.67611	SLC4A4
STAT family protein binding (GO:0097677)	1/6	0.434229	0.733844	0	0	2.00928	1.67611	DTX3L
sulfatide binding (GO:0120146)	1/6	0.434229	0.733844	0	0	2.00928	1.67611	CLN6
sulfur amino acid transmembrane transporter activity (GO:0000099)	1/6	0.434229	0.733844	0	0	2.00928	1.67611	SLC1A4
thyroid hormone transmembrane transporter activity (GO:0015349)	1/6	0.434229	0.733844	0	0	2.00928	1.67611	SLC7A5
tripeptide transmembrane transporter activity (GO:0042937)	1/6	0.434229	0.733844	0	0	2.00928	1.67611	ABCC4
urea transmembrane transporter activity (GO:0015204)	1/6	0.434229	0.733844	0	0	2.00928	1.67611	SLC14A1
vasopressin receptor activity (GO:0005000)	1/6	0.434229	0.733844	0	0	2.00928	1.67611	OXTR
sodium channel regulator activity (GO:0017080)	4/37	0.434402	0.733844	0	0	1.21789	1.01546	NEDD4;ATP2B4;NEDD4L;YWHAH
acetylglucosaminyltransferase activity (GO:0008375)	5/48	0.441682	0.741821	0	0	1.16833	0.954717	LFNG;B3GALNT1;EXTL1;MGAT4B;B3GNT2
manganese ion binding (GO:0030145)	5/48	0.441682	0.741821	0	0	1.16833	0.954717	FEN1;DYRK2;ABL2;FAM20C;PCK2
ribosome binding (GO:0043022)	5/48	0.441682	0.741821	0	0	1.16833	0.954717	ERI1;EFL1;SBDS;NAA15;CPEB2
androgen receptor binding (GO:0050681)	3/27	0.447456	0.748629	0	0	1.25588	1.00995	TGFB1I1;ARID5A;FOXP1
metal ion transmembrane transporter activity (GO:0046873)	3/27	0.447456	0.748629	0	0	1.25588	1.00995	ATP2B4;ZDHHC13;ATP2B1
calcium-release channel activity (GO:0015278)	2/17	0.463757	0.7502	0	0	1.33952	1.02928	TRPA1;ITPR3
ephrin receptor activity (GO:0005003)	2/17	0.463757	0.7502	0	0	1.33952	1.02928	EPHB1;EPHA2
metalloaminopeptidase activity (GO:0070006)	2/17	0.463757	0.7502	0	0	1.33952	1.02928	MMP14;TRHDE
MHC class I protein binding (GO:0042288)	2/17	0.463757	0.7502	0	0	1.33952	1.02928	TUBB;TAP2
phosphatidylinositol monophosphate phosphatase activity (GO:0052744)	2/17	0.463757	0.7502	0	0	1.33952	1.02928	MTMR11;MTMR6
transmembrane-ephrin receptor activity (GO:0005005)	2/17	0.463757	0.7502	0	0	1.33952	1.02928	EPHB1;EPHA2
lipoprotein particle receptor binding (GO:0070325)	3/28	0.471765	0.7502	0	0	1.20558	0.905717	DNAJA1;CLTC;PICALM
poly-purine tract binding (GO:0070717)	3/28	0.471765	0.7502	0	0	1.20558	0.905717	KHDRBS1;PATL1;RBMS2
tumor necrosis factor receptor superfamily binding (GO:0032813)	3/28	0.471765	0.7502	0	0	1.20558	0.905717	TNFSF18;TNFSF4;FADD
G protein-coupled amine receptor activity (GO:0008227)	4/39	0.475629	0.7502	0	0	1.14817	0.853225	CHRM2;HRH1;HTR7;HTR2B
signaling receptor complex adaptor activity (GO:0030159)	4/39	0.475629	0.7502	0	0	1.14817	0.853225	CARD10;NUP62;SH2B3;SHANK1
1-phosphatidylinositol-4-phosphate 3-kinase activity (GO:0035005)	1/7	0.485475	0.7502	0	0	1.67431	1.2099	PIK3CD
3',5'-cyclic-GMP phosphodiesterase activity (GO:0047555)	1/7	0.485475	0.7502	0	0	1.67431	1.2099	PDE5A
[heparan sulfate]-glucosamine 3-sulfotransferase 1 activity (GO:0008467)	1/7	0.485475	0.7502	0	0	1.67431	1.2099	HS3ST5
ABC-type glutathione S-conjugate transporter activity (GO:0015431)	1/7	0.485475	0.7502	0	0	1.67431	1.2099	ABCC4
aminophospholipid flippase activity (GO:0015247)	1/7	0.485475	0.7502	0	0	1.67431	1.2099	ATP8B1
aspartic-type endopeptidase inhibitor activity (GO:0019828)	1/7	0.485475	0.7502	0	0	1.67431	1.2099	ROCK1
beta-1,3-galactosyltransferase activity (GO:0048531)	1/7	0.485475	0.7502	0	0	1.67431	1.2099	C1GALT1
DEAD/H-box RNA helicase binding (GO:0017151)	1/7	0.485475	0.7502	0	0	1.67431	1.2099	SMAD3
G protein-coupled acetylcholine receptor activity (GO:0016907)	1/7	0.485475	0.7502	0	0	1.67431	1.2099	CHRM2
G protein-coupled neurotransmitter receptor activity (GO:0099528)	1/7	0.485475	0.7502	0	0	1.67431	1.2099	CHRM2
histone-arginine N-methyltransferase activity (GO:0008469)	1/7	0.485475	0.7502	0	0	1.67431	1.2099	PRMT6
insulin-like growth factor II binding (GO:0031995)	1/7	0.485475	0.7502	0	0	1.67431	1.2099	IGFBP5
leucine binding (GO:0070728)	1/7	0.485475	0.7502	0	0	1.67431	1.2099	SESN2
long-chain fatty acid binding (GO:0036041)	1/7	0.485475	0.7502	0	0	1.67431	1.2099	FABP3
morphogen activity (GO:0016015)	1/7	0.485475	0.7502	0	0	1.67431	1.2099	GREM1
MutSalpha complex binding (GO:0032407)	1/7	0.485475	0.7502	0	0	1.67431	1.2099	MCM8
myosin heavy chain binding (GO:0032036)	1/7	0.485475	0.7502	0	0	1.67431	1.2099	CORO1A
N-acetylglucosamine 6-O-sulfotransferase activity (GO:0001517)	1/7	0.485475	0.7502	0	0	1.67431	1.2099	CHST3
oxysterol binding (GO:0008142)	1/7	0.485475	0.7502	0	0	1.67431	1.2099	INSIG1
patched binding (GO:0005113)	1/7	0.485475	0.7502	0	0	1.67431	1.2099	CAV1
peptide transmembrane transporter activity (GO:1904680)	1/7	0.485475	0.7502	0	0	1.67431	1.2099	TAP2
peroxisome proliferator activated receptor binding (GO:0042975)	1/7	0.485475	0.7502	0	0	1.67431	1.2099	HMGA1
phosphatidylinositol phosphate 4-phosphatase activity (GO:0034596)	1/7	0.485475	0.7502	0	0	1.67431	1.2099	INPP4B
phosphatidylinositol-3,5-bisphosphate phosphatase activity (GO:0106018)	1/7	0.485475	0.7502	0	0	1.67431	1.2099	MTMR6
phosphatidylinositol-4,5-bisphosphate 5-phosphatase activity (GO:0004439)	1/7	0.485475	0.7502	0	0	1.67431	1.2099	SYNJ2
pyrimidine nucleoside transmembrane transporter activity (GO:0015214)	1/7	0.485475	0.7502	0	0	1.67431	1.2099	SLC29A1
retinol binding (GO:0019841)	1/7	0.485475	0.7502	0	0	1.67431	1.2099	RBP1
rRNA (adenine) methyltransferase activity (GO:0016433)	1/7	0.485475	0.7502	0	0	1.67431	1.2099	TFB1M
sphingosine-1-phosphate phosphatase activity (GO:0042392)	1/7	0.485475	0.7502	0	0	1.67431	1.2099	PLPP2
sugar-phosphatase activity (GO:0050308)	1/7	0.485475	0.7502	0	0	1.67431	1.2099	PFKFB2
transmembrane receptor protein tyrosine kinase activator activity (GO:0030297)	1/7	0.485475	0.7502	0	0	1.67431	1.2099	GREM1
voltage-gated channel activity (GO:0022832)	1/7	0.485475	0.7502	0	0	1.67431	1.2099	CACNA1H
acyl-CoA hydrolase activity (GO:0047617)	2/18	0.4943	0.760405	0	0	1.25574	0.884807	ACOT7;ACOT11
ion channel activity (GO:0005216)	8/84	0.495198	0.760405	0	0	1.05748	0.743192	GRIA1;GRIN2A;MCUB;TRPV2;PIEZO1;LRRC8A;TRPM7;GRIK2
phospholipase A2 activity (GO:0004623)	3/29	0.495574	0.760405	0	0	1.15914	0.813762	PLA2G15;PLA2G4C;PNPLA3
pre-mRNA binding (GO:0036002)	3/29	0.495574	0.760405	0	0	1.15914	0.813762	SLBP;ERI1;TRA2B
protease binding (GO:0002020)	11/118	0.506209	0.775355	0	0	1.03272	0.703083	DPP4;CCBE1;ITGA3;RIPK2;CLTC;LCOR;BCL10;FADD;BRCA2;TP53;ATP9A
ubiquitin binding (GO:0043130)	7/74	0.510142	0.779311	0	0	1.04953	0.706399	SMAD3;UBXN11;FAF1;DDI2;NEDD4;NUP62;HSPB1
carboxylic acid binding (GO:0031406)	4/41	0.515652	0.779311	0	0	1.08599	0.719273	PHYH;GLDC;SHMT2;SESN2
ligand-gated channel activity (GO:0022834)	3/30	0.518832	0.779311	0	0	1.11615	0.73239	GRIA1;GRIN2A;GRIK2
solute:sodium symporter activity (GO:0015370)	3/30	0.518832	0.779311	0	0	1.11615	0.73239	SLC20A2;SLC20A1;SLC4A4
WW domain binding (GO:0050699)	3/30	0.518832	0.779311	0	0	1.11615	0.73239	ENAH;TCEAL7;KIF20B
anion:anion antiporter activity (GO:0015301)	2/19	0.523711	0.779311	0	0	1.1818	0.764408	SLC4A2;SLC4A3
glutamate receptor activity (GO:0008066)	2/19	0.523711	0.779311	0	0	1.1818	0.764408	GRIA1;GRIK2
phosphatidic acid binding (GO:0070300)	2/19	0.523711	0.779311	0	0	1.1818	0.764408	JPH2;MICALL1
phosphatidylinositol 3-kinase regulator activity (GO:0035014)	2/19	0.523711	0.779311	0	0	1.1818	0.764408	SOCS2;PIK3R3
RNA cap binding (GO:0000339)	2/19	0.523711	0.779311	0	0	1.1818	0.764408	LARP1;IFIT5
exopeptidase activity (GO:0008238)	5/53	0.530691	0.779311	0	0	1.04634	0.662935	DPP4;PM20D2;ACE;DPP9;TRHDE
phosphoric ester hydrolase activity (GO:0042578)	5/53	0.530691	0.779311	0	0	1.04634	0.662935	DUSP5;PLCXD3;DUSP3;PLCXD1;PLCXD2
cAMP-dependent protein kinase inhibitor activity (GO:0004862)	1/8	0.532081	0.779311	0	0	1.43504	0.905454	PKIA
carbon-nitrogen ligase activity, with glutamine as amido-N-donor (GO:0016884)	1/8	0.532081	0.779311	0	0	1.43504	0.905454	ASNS
deoxycytidine deaminase activity (GO:0047844)	1/8	0.532081	0.779311	0	0	1.43504	0.905454	APOBEC3B
DNA N-glycosylase activity (GO:0019104)	1/8	0.532081	0.779311	0	0	1.43504	0.905454	NEIL3
MHC class Ib protein binding (GO:0023029)	1/8	0.532081	0.779311	0	0	1.43504	0.905454	TAP2
NMDA glutamate receptor activity (GO:0004972)	1/8	0.532081	0.779311	0	0	1.43504	0.905454	GRIN2A
nucleoside transmembrane transporter activity (GO:0005337)	1/8	0.532081	0.779311	0	0	1.43504	0.905454	SLC29A1
O-acetyltransferase activity (GO:0016413)	1/8	0.532081	0.779311	0	0	1.43504	0.905454	LPCAT2
phosphatidylinositol phosphate 5-phosphatase activity (GO:0034595)	1/8	0.532081	0.779311	0	0	1.43504	0.905454	SYNJ2
poly(G) binding (GO:0034046)	1/8	0.532081	0.779311	0	0	1.43504	0.905454	PATL1
retinal dehydrogenase activity (GO:0001758)	1/8	0.532081	0.779311	0	0	1.43504	0.905454	AKR1B1
siRNA binding (GO:0035197)	1/8	0.532081	0.779311	0	0	1.43504	0.905454	DHX9
solute:cation antiporter activity (GO:0015298)	1/8	0.532081	0.779311	0	0	1.43504	0.905454	SLC8A1
ubiquitin ligase inhibitor activity (GO:1990948)	1/8	0.532081	0.779311	0	0	1.43504	0.905454	FBXO5
rRNA binding (GO:0019843)	4/42	0.535123	0.782449	0	0	1.05735	0.661117	CAVIN1;ERI1;SBDS;RPF2
oxidoreductase activity, acting on the CH-OH group of donors, NAD or NADP as acceptor (GO:0016616)	8/87	0.536044	0.782481	0	0	1.01715	0.634233	ABCC4;HSD3B7;NSDHL;PHGDH;ME2;KDSR;HSD17B7;CBR3
alpha-tubulin binding (GO:0043014)	3/31	0.541495	0.787794	0	0	1.07623	0.660182	ARL4C;RACGAP1;DIP2B
ligand-gated ion channel activity (GO:0015276)	3/31	0.541495	0.787794	0	0	1.07623	0.660182	GRIA1;GRIN2A;GRIK2
iron ion binding (GO:0005506)	5/54	0.547744	0.794229	0	0	1.02493	0.616953	PHYH;SCD;ETHE1;AOX1;ALKBH8
pyrophosphatase activity (GO:0016462)	5/54	0.547744	0.794229	0	0	1.02493	0.616953	DHX9;NUDT14;DCTPP1;ITPA;NUDT4
microtubule plus-end binding (GO:0051010)	2/20	0.551946	0.79634	0	0	1.11609	0.663296	CLIP1;APC
nucleoside monophosphate kinase activity (GO:0050145)	2/20	0.551946	0.79634	0	0	1.11609	0.663296	CASK;TJP2
oxidoreductase activity, acting on the aldehyde or oxo group of donors, NAD or NADP as acceptor (GO:0016620)	2/20	0.551946	0.79634	0	0	1.11609	0.663296	AKR1B1;FAR2
RNA polymerase II complex binding (GO:0000993)	3/32	0.563527	0.804646	0	0	1.03906	0.595942	DHX9;ZNF326;WDR43
metalloexopeptidase activity (GO:0008235)	5/55	0.564494	0.804646	0	0	1.00437	0.574327	MMP14;ACE;VASH2;TRHDE;CPA4
5S rRNA binding (GO:0008097)	1/9	0.574468	0.804646	0	0	1.25559	0.69599	RPF2
armadillo repeat domain binding (GO:0070016)	1/9	0.574468	0.804646	0	0	1.25559	0.69599	CTNNBIP1
bile acid binding (GO:0032052)	1/9	0.574468	0.804646	0	0	1.25559	0.69599	VDR
endodeoxyribonuclease activity, producing 3'-phosphomonoesters (GO:0016889)	1/9	0.574468	0.804646	0	0	1.25559	0.69599	XRCC3
growth hormone receptor binding (GO:0005131)	1/9	0.574468	0.804646	0	0	1.25559	0.69599	SOCS2
histone demethylase activity (H3-K4 specific) (GO:0032453)	1/9	0.574468	0.804646	0	0	1.25559	0.69599	KDM1B
magnesium ion transmembrane transporter activity (GO:0015095)	1/9	0.574468	0.804646	0	0	1.25559	0.69599	ZDHHC13
natural killer cell lectin-like receptor binding (GO:0046703)	1/9	0.574468	0.804646	0	0	1.25559	0.69599	MICB
phosphatidylethanolamine binding (GO:0008429)	1/9	0.574468	0.804646	0	0	1.25559	0.69599	ESYT1
phosphatidylinositol transfer activity (GO:0008526)	1/9	0.574468	0.804646	0	0	1.25559	0.69599	PITPNB
phosphatidylinositol-4,5-bisphosphate phosphatase activity (GO:0106019)	1/9	0.574468	0.804646	0	0	1.25559	0.69599	SYNJ2
prenyltransferase activity (GO:0004659)	1/9	0.574468	0.804646	0	0	1.25559	0.69599	FDPS
U3 snoRNA binding (GO:0034511)	1/9	0.574468	0.804646	0	0	1.25559	0.69599	PRKDC
ubiquitin-protein transferase inhibitor activity (GO:0055105)	1/9	0.574468	0.804646	0	0	1.25559	0.69599	FBXO5
acetylation-dependent protein binding (GO:0140033)	2/21	0.578976	0.804646	0	0	1.05729	0.577802	PSME4;TRIM24
cysteine-type endopeptidase inhibitor activity involved in apoptotic process (GO:0043027)	2/21	0.578976	0.804646	0	0	1.05729	0.577802	RPS6KA3;BIRC3
excitatory extracellular ligand-gated ion channel activity (GO:0005231)	2/21	0.578976	0.804646	0	0	1.05729	0.577802	CHRNA9;GRIK2
hormone receptor binding (GO:0051427)	2/21	0.578976	0.804646	0	0	1.05729	0.577802	SOCS2;PTHLH
lysine-acetylated histone binding (GO:0070577)	2/21	0.578976	0.804646	0	0	1.05729	0.577802	PSME4;TRIM24
sialyltransferase activity (GO:0008373)	2/21	0.578976	0.804646	0	0	1.05729	0.577802	ST3GAL4;ST3GAL5
ubiquitin-specific protease binding (GO:1990381)	2/21	0.578976	0.804646	0	0	1.05729	0.577802	CLTC;LCOR
secondary active transmembrane transporter activity (GO:0015291)	5/56	0.580922	0.806064	0	0	0.984626	0.534789	SLC7A5;SLC20A2;SLC20A1;SLCO2A1;SLC4A4
basal RNA polymerase II transcription machinery binding (GO:0001099)	3/33	0.584901	0.809004	0	0	1.00437	0.538657	DHX9;ZNF326;WDR43
RNA polymerase core enzyme binding (GO:0043175)	3/33	0.584901	0.809004	0	0	1.00437	0.538657	DHX9;ZNF326;WDR43
single-stranded RNA binding (GO:0003727)	4/45	0.591033	0.816188	0	0	0.979821	0.515272	DHX9;DDX58;IFIT5;DDX60
amyloid-beta binding (GO:0001540)	7/80	0.594846	0.81673	0	0	0.962944	0.500204	GRIA1;GRIN2A;TGFB2;ITGA2;APBA1;APBA2;PICALM
adenylyltransferase activity (GO:0070566)	2/22	0.604787	0.81673	0	0	1.00437	0.505075	OAS2;OAS3
peptidase activator activity (GO:0016504)	2/22	0.604787	0.81673	0	0	1.00437	0.505075	CAV1;PSME4
poly(A) binding (GO:0008143)	2/22	0.604787	0.81673	0	0	1.00437	0.505075	KHDRBS1;RBMS2
voltage-gated sodium channel activity (GO:0005248)	2/22	0.604787	0.81673	0	0	1.00437	0.505075	SCN9A;CACNA1H
frizzled binding (GO:0005109)	3/34	0.605593	0.81673	0	0	0.971917	0.487463	SDCBP;WNT5B;FZD7
activin receptor binding (GO:0070697)	1/10	0.613017	0.81673	0	0	1.11602	0.546139	INHBA
ATP transmembrane transporter activity (GO:0005347)	1/10	0.613017	0.81673	0	0	1.11602	0.546139	SLC25A24
cAMP-dependent protein kinase regulator activity (GO:0008603)	1/10	0.613017	0.81673	0	0	1.11602	0.546139	PKIA
co-SMAD binding (GO:0070410)	1/10	0.613017	0.81673	0	0	1.11602	0.546139	SMAD3
G-quadruplex DNA binding (GO:0051880)	1/10	0.613017	0.81673	0	0	1.11602	0.546139	BLM
G-rich strand telomeric DNA binding (GO:0098505)	1/10	0.613017	0.81673	0	0	1.11602	0.546139	RPA1
high voltage-gated calcium channel activity (GO:0008331)	1/10	0.613017	0.81673	0	0	1.11602	0.546139	CACNB3
ionotropic glutamate receptor binding (GO:0035255)	1/10	0.613017	0.81673	0	0	1.11602	0.546139	SHANK1
lipase inhibitor activity (GO:0055102)	1/10	0.613017	0.81673	0	0	1.11602	0.546139	ANXA4
nucleotide transmembrane transporter activity (GO:0015215)	1/10	0.613017	0.81673	0	0	1.11602	0.546139	ABCC4
O-methyltransferase activity (GO:0008171)	1/10	0.613017	0.81673	0	0	1.11602	0.546139	CMTR2
phospholipase A1 activity (GO:0008970)	1/10	0.613017	0.81673	0	0	1.11602	0.546139	PLA2G15
ribonuclease P RNA binding (GO:0033204)	1/10	0.613017	0.81673	0	0	1.11602	0.546139	POP1
symporter activity (GO:0015293)	1/10	0.613017	0.81673	0	0	1.11602	0.546139	SLC4A4
Tat protein binding (GO:0030957)	1/10	0.613017	0.81673	0	0	1.11602	0.546139	DNAJA1
ubiquitination-like modification-dependent protein binding (GO:0140035)	1/10	0.613017	0.81673	0	0	1.11602	0.546139	ANKRD13A
UDP-glucosyltransferase activity (GO:0035251)	1/10	0.613017	0.81673	0	0	1.11602	0.546139	GYS1
growth factor receptor binding (GO:0070851)	9/105	0.618481	0.82275	0	0	0.941298	0.452283	FGF5;SDCBP;CCDC88A;FER;HIP1;PDGFC;PDGFB;VEGFC;HBEGF
estrogen receptor binding (GO:0030331)	3/35	0.625587	0.826724	0	0	0.941493	0.441621	ARID5A;LCOR;PADI2
non-membrane spanning protein tyrosine kinase activity (GO:0004715)	3/35	0.625587	0.826724	0	0	0.941493	0.441621	FER;MELK;ABL2
ubiquitin conjugating enzyme activity (GO:0061631)	3/35	0.625587	0.826724	0	0	0.941493	0.441621	UBE2E3;UBE2T;UBE2D1
cyclic nucleotide binding (GO:0030551)	2/23	0.629379	0.826724	0	0	0.956487	0.442874	PDE5A;BVES
phosphatidylinositol phospholipase C activity (GO:0004435)	2/23	0.629379	0.826724	0	0	0.956487	0.442874	PLCB3;PLCD3
triglyceride lipase activity (GO:0004806)	2/23	0.629379	0.826724	0	0	0.956487	0.442874	PLA2G15;PNPLA3
DNA-binding transcription repressor activity, RNA polymerase II-specific (GO:0001227)	22/256	0.634098	0.826724	0	0	0.943587	0.429853	JUN;ZFHX3;ZNF281;ZFP69B;CTCF;BACH1;SREBF2;HIC1;ELK3;FOXP1;ZEB2;REST;SP2;ZNF85;BHLHE40;ERF;ZNF217;TCF3;LRRFIP1;ATF3;JDP2;E2F8
nuclease activity (GO:0004518)	5/60	0.643117	0.826724	0	0	0.912816	0.402943	FEN1;MRE11;RNASEH2A;EXO1;DNA2
calcium channel activity (GO:0005262)	7/84	0.646912	0.826724	0	0	0.912719	0.39753	PANX1;CACNB3;STIM2;NCS1;TRPV2;ORAI1;TRPM7
acetylcholine-gated cation-selective channel activity (GO:0022848)	1/11	0.648076	0.826724	0	0	1.00436	0.435641	CHRNA9
alditol:NADP+ 1-oxidoreductase activity (GO:0004032)	1/11	0.648076	0.826724	0	0	1.00436	0.435641	AKR1B1
amino acid:sodium symporter activity (GO:0005283)	1/11	0.648076	0.826724	0	0	1.00436	0.435641	SLC38A1
AMP binding (GO:0016208)	1/11	0.648076	0.826724	0	0	1.00436	0.435641	PFKP
cGMP binding (GO:0030553)	1/11	0.648076	0.826724	0	0	1.00436	0.435641	PDE5A
death domain binding (GO:0070513)	1/11	0.648076	0.826724	0	0	1.00436	0.435641	BCL2L1
GABA receptor binding (GO:0050811)	1/11	0.648076	0.826724	0	0	1.00436	0.435641	TRAK1
glycine binding (GO:0016594)	1/11	0.648076	0.826724	0	0	1.00436	0.435641	GLDC
histone methyltransferase activity (H3-K36 specific) (GO:0046975)	1/11	0.648076	0.826724	0	0	1.00436	0.435641	NSD2
hyaluronic acid binding (GO:0005540)	1/11	0.648076	0.826724	0	0	1.00436	0.435641	CD44
inositol 1,4,5 trisphosphate binding (GO:0070679)	1/11	0.648076	0.826724	0	0	1.00436	0.435641	ITPR3
MAP kinase kinase kinase activity (GO:0004709)	1/11	0.648076	0.826724	0	0	1.00436	0.435641	MAP3K20
MAP-kinase scaffold activity (GO:0005078)	1/11	0.648076	0.826724	0	0	1.00436	0.435641	IQGAP1
mitogen-activated protein kinase kinase kinase binding (GO:0031435)	1/11	0.648076	0.826724	0	0	1.00436	0.435641	TCF3
outward rectifier potassium channel activity (GO:0015271)	1/11	0.648076	0.826724	0	0	1.00436	0.435641	KCND2
platelet-derived growth factor binding (GO:0048407)	1/11	0.648076	0.826724	0	0	1.00436	0.435641	PDGFB
protein serine/threonine phosphatase inhibitor activity (GO:0004865)	1/11	0.648076	0.826724	0	0	1.00436	0.435641	PPP1R14B
ribonuclease P activity (GO:0004526)	1/11	0.648076	0.826724	0	0	1.00436	0.435641	POP1
ubiquitin-dependent protein binding (GO:0140036)	1/11	0.648076	0.826724	0	0	1.00436	0.435641	ANKRD13A
carboxylic ester hydrolase activity (GO:0052689)	8/96	0.649521	0.827354	0	0	0.912671	0.393836	PLA2G15;ABHD4;ABHD2;PLA2G4C;PNPLA3;PAFAH1B3;MGLL;PAFAH2
G protein-coupled receptor binding (GO:0001664)	12/143	0.651853	0.827845	0	0	0.919493	0.393485	GNA13;DNAJA1;SDCBP;HSPA8;ACE;WNT5B;FZD7;GNAI3;HOMER3;BICD1;GPRASP2;HSPA1A
gap junction channel activity (GO:0005243)	2/24	0.652761	0.827845	0	0	0.91296	0.389418	GJC1;PANX1
methyl-CpG binding (GO:0008327)	2/24	0.652761	0.827845	0	0	0.91296	0.389418	UHRF1;TET3
phospholipase activity (GO:0004620)	6/73	0.65805	0.833339	0	0	0.899095	0.376248	PLA2G15;PLCB3;ABHD4;PLA2G4C;PNPLA3;MGLL
lipase activity (GO:0016298)	4/49	0.659027	0.833362	0	0	0.892529	0.372177	PLA2G15;ABHD2;PNPLA3;MGLL
voltage-gated calcium channel activity (GO:0005245)	3/37	0.663444	0.837188	0	0	0.886013	0.363541	CACNB3;NCS1;CACNA1H
FAD binding (GO:0071949)	2/25	0.67495	0.837188	0	0	0.873218	0.343277	KDM1B;MICAL2
phospholipase C activity (GO:0004629)	2/25	0.67495	0.837188	0	0	0.873218	0.343277	PLCB3;PLCD3
wide pore channel activity (GO:0022829)	2/25	0.67495	0.837188	0	0	0.873218	0.343277	GJC1;PANX1
2 iron, 2 sulfur cluster binding (GO:0051537)	1/12	0.67996	0.837188	0	0	0.913009	0.352167	AOX1
aspartic-type peptidase activity (GO:0070001)	1/12	0.67996	0.837188	0	0	0.913009	0.352167	DDI2
C2H2 zinc finger domain binding (GO:0070742)	1/12	0.67996	0.837188	0	0	0.913009	0.352167	HMGA2
calcium-activated potassium channel activity (GO:0015269)	1/12	0.67996	0.837188	0	0	0.913009	0.352167	KCNMA1
cAMP binding (GO:0030552)	1/12	0.67996	0.837188	0	0	0.913009	0.352167	BVES
carbohydrate:cation symporter activity (GO:0005402)	1/12	0.67996	0.837188	0	0	0.913009	0.352167	SLC23A2
cytidine deaminase activity (GO:0004126)	1/12	0.67996	0.837188	0	0	0.913009	0.352167	APOBEC3B
fucosyltransferase activity (GO:0008417)	1/12	0.67996	0.837188	0	0	0.913009	0.352167	FUT8
m7G(5')pppN diphosphatase activity (GO:0050072)	1/12	0.67996	0.837188	0	0	0.913009	0.352167	NUDT4
mechanosensitive ion channel activity (GO:0008381)	1/12	0.67996	0.837188	0	0	0.913009	0.352167	PIEZO1
mRNA methyltransferase activity (GO:0008174)	1/12	0.67996	0.837188	0	0	0.913009	0.352167	CMTR2
neurexin family protein binding (GO:0042043)	1/12	0.67996	0.837188	0	0	0.913009	0.352167	SYTL5
single-stranded telomeric DNA binding (GO:0043047)	1/12	0.67996	0.837188	0	0	0.913009	0.352167	RPA1
transmembrane receptor protein tyrosine kinase adaptor activity (GO:0005068)	1/12	0.67996	0.837188	0	0	0.913009	0.352167	SH2B3
sodium channel activity (GO:0005272)	3/38	0.681298	0.837188	0	0	0.860651	0.33028	SCN9A;GRIK2;CACNA1H
ubiquitin-like protein conjugating enzyme activity (GO:0061650)	3/38	0.681298	0.837188	0	0	0.860651	0.33028	UBE2E3;UBE2T;UBE2D1
phosphatidylinositol-4-phosphate binding (GO:0070273)	2/26	0.69597	0.854011	0	0	0.836788	0.303293	JPH2;PLEKHF1
N-acyltransferase activity (GO:0016410)	3/39	0.698437	0.855831	0	0	0.836698	0.3003	NAA50;SMARCE1;NMT2
BMP receptor binding (GO:0070700)	1/13	0.708957	0.861442	0	0	0.836878	0.287853	BMP2
histone demethylase activity (H3-K9 specific) (GO:0032454)	1/13	0.708957	0.861442	0	0	0.836878	0.287853	JMJD1C
pseudouridine synthase activity (GO:0009982)	1/13	0.708957	0.861442	0	0	0.836878	0.287853	PUS7
RNA 7-methylguanosine cap binding (GO:0000340)	1/13	0.708957	0.861442	0	0	0.836878	0.287853	LARP1
SUMO binding (GO:0032183)	1/13	0.708957	0.861442	0	0	0.836878	0.287853	HABP4
tRNA (guanine) methyltransferase activity (GO:0016423)	1/13	0.708957	0.861442	0	0	0.836878	0.287853	WDR4
tau protein binding (GO:0048156)	3/40	0.714866	0.866189	0	0	0.81404	0.273241	HSP90AA1;ROCK1;PICALM
acetylgalactosaminyltransferase activity (GO:0008376)	2/27	0.715851	0.866189	0	0	0.803273	0.268521	B3GALNT1;B3GNT2
aminopeptidase activity (GO:0004177)	2/27	0.715851	0.866189	0	0	0.803273	0.268521	MMP14;TRHDE
cis-regulatory region sequence-specific DNA binding (GO:0000987)	99/1149	0.718492	0.868178	0	0	0.943904	0.312055	AHR;ETS1;BACH1;ELK3;FOXQ1;ZNF85;SOX9;PITX1;SOX4;MEF2A;MEF2C;ZNF281;RFX2;HIC1;FOXP1;RUNX1;ZNF92;ZNF93;DDIT3;ATF7;ZNF678;ZNF710;TP53;ATF3;ATF4;HOXB5;ZNF551;DHX9;TCF7;MSC;ZNF267;ZNF300;EGR1;JUN;ZFHX3;EGR3;SMAD3;VDR;HMGA1;FOXN3;FOXN2;POU2F2;FOSL1;SP2;BHLHE40;MAFF;NFE2L3;TCF3;MXD3;GMEB1;HMGB2;CTCF;GLI1;MEOX1;GLI3;MYBL2;LRRFIP1;MYBL1;ZNF367;TEAD2;ZNF486;KLF11;FOXD1;KLF13;ZNF480;ETV1;FOXL1;ETV4;SREBF2;Z…
ribonuclease activity (GO:0004540)	5/66	0.724844	0.872763	0	0	0.822758	0.264763	EXOSC6;RNASEH2A;EXOSC8;EXOSC2;SMG6
MHC protein binding (GO:0042287)	2/28	0.734626	0.872763	0	0	0.772335	0.238183	TUBB;TAP2
sodium ion transmembrane transporter activity (GO:0015081)	2/28	0.734626	0.872763	0	0	0.772335	0.238183	SLC3A2;SLC8A1
4 iron, 4 sulfur cluster binding (GO:0051539)	1/14	0.735328	0.872763	0	0	0.772461	0.237484	EXO5
deoxyribonuclease activity (GO:0004536)	1/14	0.735328	0.872763	0	0	0.772461	0.237484	MRE11
gated channel activity (GO:0022836)	1/14	0.735328	0.872763	0	0	0.772461	0.237484	PIEZO1
L-glutamate transmembrane transporter activity (GO:0005313)	1/14	0.735328	0.872763	0	0	0.772461	0.237484	SLC25A13
MAP kinase activity (GO:0004707)	1/14	0.735328	0.872763	0	0	0.772461	0.237484	MAPK1
nucleoside diphosphate kinase activity (GO:0004550)	1/14	0.735328	0.872763	0	0	0.772461	0.237484	AK5
peptide hormone receptor binding (GO:0051428)	1/14	0.735328	0.872763	0	0	0.772461	0.237484	PTHLH
protein kinase C activity (GO:0004697)	1/14	0.735328	0.872763	0	0	0.772461	0.237484	PRKCD
RNA polymerase II core promoter sequence-specific DNA binding (GO:0000979)	1/14	0.735328	0.872763	0	0	0.772461	0.237484	GTF2A1
tRNA-specific ribonuclease activity (GO:0004549)	1/14	0.735328	0.872763	0	0	0.772461	0.237484	POP1
flavin adenine dinucleotide binding (GO:0050660)	4/55	0.745821	0.883942	0	0	0.787265	0.230881	FOXRED2;KDM1B;AOX1;MICAL2
dicarboxylic acid transmembrane transporter activity (GO:0005310)	2/29	0.752334	0.883942	0	0	0.743689	0.211635	SLC1A4;SLC25A13
metallocarboxypeptidase activity (GO:0004181)	2/29	0.752334	0.883942	0	0	0.743689	0.211635	VASH2;CPA4
palmitoyltransferase activity (GO:0016409)	2/29	0.752334	0.883942	0	0	0.743689	0.211635	ZDHHC6;ZDHHC13
aspartic-type endopeptidase activity (GO:0004190)	1/15	0.759311	0.883942	0	0	0.717245	0.19749	DDI2
bicarbonate transmembrane transporter activity (GO:0015106)	1/15	0.759311	0.883942	0	0	0.717245	0.19749	SLC4A3
cysteine-type endopeptidase activator activity involved in apoptotic process (GO:0008656)	1/15	0.759311	0.883942	0	0	0.717245	0.19749	NLRP1
death receptor binding (GO:0005123)	1/15	0.759311	0.883942	0	0	0.717245	0.19749	FADD
heparan sulfate sulfotransferase activity (GO:0034483)	1/15	0.759311	0.883942	0	0	0.717245	0.19749	HS3ST5
hexose transmembrane transporter activity (GO:0015149)	1/15	0.759311	0.883942	0	0	0.717245	0.19749	SLC2A6
Lys48-specific deubiquitinase activity (GO:1990380)	1/15	0.759311	0.883942	0	0	0.717245	0.19749	YOD1
nucleotide diphosphatase activity (GO:0004551)	1/15	0.759311	0.883942	0	0	0.717245	0.19749	NUDT4
peptidoglycan binding (GO:0042834)	1/15	0.759311	0.883942	0	0	0.717245	0.19749	HK1
sodium-independent organic anion transmembrane transporter activity (GO:0015347)	1/15	0.759311	0.883942	0	0	0.717245	0.19749	SLCO2A1
S-adenosylmethionine-dependent methyltransferase activity (GO:0008757)	3/43	0.759987	0.883942	0	0	0.752862	0.206626	DNMT1;SUV39H1;DNMT3B
transmitter-gated ion channel activity involved in regulation of postsynaptic membrane potential (GO:1904315)	2/30	0.769013	0.893246	0	0	0.717089	0.188342	CHRNA9;GRIK2
arachidonic acid epoxygenase activity (GO:0008392)	1/16	0.781121	0.895356	0	0	0.669392	0.165357	CYP2S1
ATPase activity, coupled to transmembrane movement of ions, rotational mechanism (GO:0044769)	1/16	0.781121	0.895356	0	0	0.669392	0.165357	ATP6V0D2
calcium-dependent phospholipase A2 activity (GO:0047498)	1/16	0.781121	0.895356	0	0	0.669392	0.165357	PLA2G4C
proton-transporting ATPase activity, rotational mechanism (GO:0046961)	1/16	0.781121	0.895356	0	0	0.669392	0.165357	ATP6V0D2
solute:proton symporter activity (GO:0015295)	1/16	0.781121	0.895356	0	0	0.669392	0.165357	SLC36A1
transmembrane receptor protein phosphatase activity (GO:0019198)	1/16	0.781121	0.895356	0	0	0.669392	0.165357	PTPRK
transmembrane receptor protein serine/threonine kinase binding (GO:0070696)	1/16	0.781121	0.895356	0	0	0.669392	0.165357	BMP2
transmembrane receptor protein tyrosine phosphatase activity (GO:0005001)	1/16	0.781121	0.895356	0	0	0.669392	0.165357	PTPRK
tRNA methyltransferase activity (GO:0008175)	1/16	0.781121	0.895356	0	0	0.669392	0.165357	ALKBH8
tropomyosin binding (GO:0005523)	1/16	0.781121	0.895356	0	0	0.669392	0.165357	TMOD2
kinase activator activity (GO:0019209)	2/31	0.784704	0.898279	0	0	0.692324	0.167853	TPX2;BCL10
chemokine binding (GO:0019956)	2/32	0.799449	0.906154	0	0	0.66921	0.149791	ITGA4;ACKR4
adrenergic receptor binding (GO:0031690)	1/17	0.800956	0.906154	0	0	0.627521	0.139277	NEDD4
alcohol dehydrogenase (NADP+) activity (GO:0008106)	1/17	0.800956	0.906154	0	0	0.627521	0.139277	AKR1B1
anion transmembrane transporter activity (GO:0008509)	1/17	0.800956	0.906154	0	0	0.627521	0.139277	SLC4A2
CXCR chemokine receptor binding (GO:0045236)	1/17	0.800956	0.906154	0	0	0.627521	0.139277	CXCL8
G protein-coupled chemoattractant receptor activity (GO:0001637)	1/17	0.800956	0.906154	0	0	0.627521	0.139277	ACKR4
low-density lipoprotein particle binding (GO:0030169)	1/17	0.800956	0.906154	0	0	0.627521	0.139277	THBS1
nucleobase-containing compound kinase activity (GO:0019205)	1/17	0.800956	0.906154	0	0	0.627521	0.139277	AK5
peptidase activator activity involved in apoptotic process (GO:0016505)	1/17	0.800956	0.906154	0	0	0.627521	0.139277	NLRP1
serine-type endopeptidase inhibitor activity (GO:0004867)	4/60	0.804363	0.908826	0	0	0.716776	0.156046	SERPINB2;SERPINE2;SERPINB7;SERPINB8
2-oxoglutarate-dependent dioxygenase activity (GO:0016706)	2/33	0.81329	0.917721	0	0	0.647586	0.133835	PHYH;TET3
RNA polymerase II cis-regulatory region sequence-specific DNA binding (GO:0000978)	96/1149	0.816549	0.919388	0	0	0.910937	0.184619	GMEB1;CTCF;AHR;GLI1;ETS1;BACH1;MEOX1;GLI3;ELK3;FOXQ1;ZNF85;TRIM24;MYBL2;LRRFIP1;SOX9;PITX1;MYBL1;ZNF367;TEAD2;SOX4;ZNF486;MEF2A;KLF11;MEF2C;FOXD1;KLF13;ZNF480;ZNF281;RFX2;ETV1;FOXL1;ETV4;SREBF2;HIC1;FOXP1;RUNX1;ZEB2;ZNF92;ZNF93;DDIT3;IRF1;RARB;ATF7;ZNF678;ZNF710;TP53;ATF3;JDP2;ATF4;HOXB5;ZNF551;HDAC5;DHX9;SRF;SATB2;TCF7;CEBPG;ARNTL2;RELB;ARNTL;E2F1;E2F2;ZNF107;E2F3;MSC;ZNF267;E2F7;ZNF300;E2F8;HES…
cholesterol transfer activity (GO:0120020)	1/18	0.818995	0.919388	0	0	0.590575	0.117924	STARD4
neuropeptide receptor binding (GO:0071855)	1/18	0.818995	0.919388	0	0	0.590575	0.117924	SHANK1
oxidoreductase activity, acting on single donors with incorporation of molecular oxygen, incorporation of two atoms of oxygen (GO:0016702)	1/18	0.818995	0.919388	0	0	0.590575	0.117924	ETHE1
tRNA binding (GO:0000049)	3/49	0.832798	0.929409	0	0	0.654446	0.11974	IFIT5;TRNAU1AP;ALKBH8
arachidonic acid monooxygenase activity (GO:0008391)	1/19	0.8354	0.929409	0	0	0.557735	0.100306	CYP2S1
calcium activated cation channel activity (GO:0005227)	1/19	0.8354	0.929409	0	0	0.557735	0.100306	KCNMA1
hydrolase activity, acting on carbon-nitrogen (but not peptide) bonds, in cyclic amidines (GO:0016814)	1/19	0.8354	0.929409	0	0	0.557735	0.100306	APOBEC3B
leak channel activity (GO:0022840)	1/19	0.8354	0.929409	0	0	0.557735	0.100306	PANX1
protein tyrosine kinase activator activity (GO:0030296)	1/19	0.8354	0.929409	0	0	0.557735	0.100306	GREM1
sterol transfer activity (GO:0120015)	1/19	0.8354	0.929409	0	0	0.557735	0.100306	STARD4
methyltransferase activity (GO:0008168)	3/50	0.842885	0.936539	0	0	0.640487	0.109475	DNMT1;SUV39H1;DNMT3B
cysteine-type endopeptidase activity (GO:0004197)	7/105	0.848842	0.938763	0	0	0.716305	0.117389	CASP12;ESPL1;CASP6;CAPN2;USP1;CASP2;CAPN1
oxidoreductase activity, acting on paired donors, with incorporation or reduction of molecular oxygen, NAD(P)H as one donor, and incorporation of one atom of oxygen (GO:0016709)	2/36	0.84982	0.938763	0	0	0.590349	0.0960678	MICAL2;MSMO1
oxidoreductase activity, acting on paired donors, with incorporation or reduction of molecular oxygen, reduced flavin or flavoprotein as one donor, and incorporation of one atom of oxygen (GO:0016712)	1/20	0.850318	0.938763	0	0	0.528351	0.0856693	CYP2S1
tau-protein kinase activity (GO:0050321)	1/20	0.850318	0.938763	0	0	0.528351	0.0856693	ROCK1
ubiquitin-like protein-specific protease activity (GO:0019783)	1/20	0.850318	0.938763	0	0	0.528351	0.0856693	YOD1
endonuclease activity (GO:0004519)	3/51	0.85244	0.938763	0	0	0.627109	0.10012	FEN1;MRE11;SMG6
inorganic cation transmembrane transporter activity (GO:0022890)	3/51	0.85244	0.938763	0	0	0.627109	0.10012	TRPV2;PIEZO1;TRPM7
phosphatase activity (GO:0016791)	5/79	0.853633	0.938889	0	0	0.677733	0.107254	DUSP5;DUSP3;PLPPR4;ENOPH1;PLPP2
hexosyltransferase activity (GO:0016758)	8/119	0.854836	0.939025	0	0	0.722639	0.113343	LFNG;B3GALNT1;MTAP;EXTL1;DPY19L2;GBE1;MGAT4B;B3GNT2
3',5'-cyclic-nucleotide phosphodiesterase activity (GO:0004114)	1/21	0.863885	0.94183	0	0	0.501906	0.0734365	PDE5A
glucose transmembrane transporter activity (GO:0005355)	1/21	0.863885	0.94183	0	0	0.501906	0.0734365	SLC2A6
lysine N-methyltransferase activity (GO:0016278)	1/21	0.863885	0.94183	0	0	0.501906	0.0734365	KMT5A
neuropeptide binding (GO:0042923)	1/21	0.863885	0.94183	0	0	0.501906	0.0734365	GPR37
neurotransmitter receptor activity involved in regulation of postsynaptic membrane potential (GO:0099529)	1/21	0.863885	0.94183	0	0	0.501906	0.0734365	GRIK2
postsynaptic neurotransmitter receptor activity (GO:0098960)	1/21	0.863885	0.94183	0	0	0.501906	0.0734365	GRIA1
carboxypeptidase activity (GO:0004180)	2/38	0.870424	0.946195	0	0	0.55749	0.0773655	VASH2;CPA4
anion channel activity (GO:0005253)	4/68	0.874803	0.946195	0	0	0.626902	0.0838524	LRRC8C;SLC1A4;LRRC8A;CLIC1
acetylcholine receptor activity (GO:0015464)	1/22	0.876223	0.946195	0	0	0.477979	0.0631575	CHRM2
mannosyltransferase activity (GO:0000030)	1/22	0.876223	0.946195	0	0	0.477979	0.0631575	DPY19L2
phospholipid transfer activity (GO:0120014)	1/22	0.876223	0.946195	0	0	0.477979	0.0631575	PITPNB
syntaxin-1 binding (GO:0017075)	1/22	0.876223	0.946195	0	0	0.477979	0.0631575	UNC13B
telomerase RNA binding (GO:0070034)	1/22	0.876223	0.946195	0	0	0.477979	0.0631575	SMG6
voltage-gated cation channel activity (GO:0022843)	6/97	0.882828	0.946195	0	0	0.661094	0.082389	CACNB3;GRIN2A;KCNH6;KCND2;NCS1;KCNMA1
endopeptidase activity (GO:0004175)	23/315	0.885983	0.946195	0	0	0.78842	0.0954444	MIPEP;ACE;MMP1;MMP3;ADAM10;MMP10;PSMB10;MMP12;ADAM19;DPP4;MMP11;ADAMTS14;MMP14;ESPL1;PIK3IP1;PLAU;CASP6;DDI2;USP1;TPP2;CASP2;PRSS3;ADAMTS6
C-C chemokine receptor activity (GO:0016493)	1/23	0.887443	0.946195	0	0	0.456228	0.0544784	ACKR4
cyclic-nucleotide phosphodiesterase activity (GO:0004112)	1/23	0.887443	0.946195	0	0	0.456228	0.0544784	PDE5A
fibroblast growth factor receptor binding (GO:0005104)	1/23	0.887443	0.946195	0	0	0.456228	0.0544784	FGF5
N-methyltransferase activity (GO:0008170)	1/23	0.887443	0.946195	0	0	0.456228	0.0544784	TFB1M
protein phosphatase 1 binding (GO:0008157)	1/23	0.887443	0.946195	0	0	0.456228	0.0544784	PPP1R15A
pyrophosphate hydrolysis-driven proton transmembrane transporter activity (GO:0009678)	1/23	0.887443	0.946195	0	0	0.456228	0.0544784	ATP6V0D2
UDP-glycosyltransferase activity (GO:0008194)	5/84	0.887589	0.946195	0	0	0.634664	0.0756816	LFNG;B3GALNT1;EXTL1;MGAT4B;B3GNT2
cysteine-type endopeptidase inhibitor activity (GO:0004869)	2/40	0.888397	0.946195	0	0	0.528091	0.0624922	RPS6KA3;BIRC3
sulfotransferase activity (GO:0008146)	2/40	0.888397	0.946195	0	0	0.528091	0.0624922	TPST2;CHST3
cation channel activity (GO:0005261)	6/98	0.888554	0.946195	0	0	0.653872	0.0772618	PANX1;TRPA1;TRPV2;PIEZO1;ORAI1;TRPM7
C-C chemokine binding (GO:0019957)	1/24	0.897647	0.950064	0	0	0.436368	0.0471183	ACKR4
ferrous iron binding (GO:0008198)	1/24	0.897647	0.950064	0	0	0.436368	0.0471183	PHYH
lipoprotein particle binding (GO:0071813)	1/24	0.897647	0.950064	0	0	0.436368	0.0471183	THBS1
Notch binding (GO:0005112)	1/24	0.897647	0.950064	0	0	0.436368	0.0471183	CHAC1
phosphotransferase activity, phosphate group as acceptor (GO:0016776)	1/24	0.897647	0.950064	0	0	0.436368	0.0471183	AK5
growth factor activity (GO:0008083)	5/87	0.904527	0.956183	0	0	0.611343	0.0613441	FGF5;PDGFB;VEGFC;INHBA;HBEGF
protein-cysteine S-palmitoyltransferase activity (GO:0019706)	1/25	0.906926	0.957555	0	0	0.418163	0.0408522	ZDHHC6
snRNA binding (GO:0017069)	2/43	0.911059	0.960754	0	0	0.489369	0.0455833	TOE1;LSM11
chemokine receptor activity (GO:0004950)	1/26	0.915364	0.964125	0	0	0.401414	0.0354983	ACKR4
heme binding (GO:0020037)	5/91	0.923621	0.970542	0	0	0.58278	0.0463037	STC2;CYP2S1;HMOX1;CYB561D1;BACH1
copper ion binding (GO:0005507)	2/45	0.923688	0.970542	0	0	0.466556	0.0370355	S100A13;TP53
histone demethylase activity (GO:0032452)	1/28	0.930016	0.974836	0	0	0.371639	0.0269637	JMJD1C
NAD binding (GO:0051287)	1/28	0.930016	0.974836	0	0	0.371639	0.0269637	CRYZ
receptor ligand activity (GO:0048018)	21/307	0.933039	0.97678	0	0	0.734389	0.0508996	SEMA5A;EDN1;SEMA7A;TGFB2;SEMA6A;WNT5B;SEMA3D;PDGFB;HMGB2;VEGFC;SEMA4F;INHBA;PTHLH;INHBE;FGF5;DPP4;GREM1;LGALS3;GREM2;BMP2;HBEGF
DNA-directed 5'-3' RNA polymerase activity (GO:0003899)	1/29	0.936362	0.97678	0	0	0.358346	0.0235625	PRIM1
inorganic anion transmembrane transporter activity (GO:0015103)	1/29	0.936362	0.97678	0	0	0.358346	0.0235625	LRRC8A
ubiquitin conjugating enzyme binding (GO:0031624)	1/29	0.936362	0.97678	0	0	0.358346	0.0235625	SIAH1
ligand-gated cation channel activity (GO:0099094)	4/80	0.939196	0.978564	0	0	0.527568	0.0330949	GRIA1;GRIN2A;CHRNA9;GRIK2
neuropeptide receptor activity (GO:0008188)	1/30	0.942132	0.980449	0	0	0.345971	0.0206231	GPR37
G protein-coupled peptide receptor activity (GO:0008528)	4/82	0.946374	0.982907	0	0	0.513984	0.0283296	OXTR;GPR37;F2R;NPR3
glucuronosyltransferase activity (GO:0015020)	1/31	0.94738	0.982907	0	0	0.33442	0.0180771	EXTL1
potassium channel regulator activity (GO:0015459)	2/50	0.948256	0.982907	0	0	0.417841	0.0222001	RASA1;NEDD4L
cysteine-type peptidase activity (GO:0008234)	5/98	0.949014	0.982907	0	0	0.538706	0.0281915	ESPL1;CASP6;CAPN2;USP1;CASP2
endopeptidase inhibitor activity (GO:0004866)	6/115	0.954948	0.987878	0	0	0.551374	0.0254172	SERPINB2;SERPINE2;ROCK1;SERPINB7;RENBP;SERPINB8
endoribonuclease activity (GO:0004521)	1/34	0.960437	0.990024	0	0	0.303968	0.0122701	SMG6
retinoid binding (GO:0005501)	1/34	0.960437	0.990024	0	0	0.303968	0.0122701	RBP1
transmitter-gated ion channel activity (GO:0022824)	1/34	0.960437	0.990024	0	0	0.303968	0.0122701	GRIK2
cytokine receptor activity (GO:0004896)	4/88	0.963499	0.991371	0	0	0.477113	0.017741	IL4R;ACKR4;GFRA1;CD44
ubiquitin-like protein conjugating enzyme binding (GO:0044390)	1/35	0.964026	0.991371	0	0	0.295011	0.0108084	SIAH1
hydro-lyase activity (GO:0016836)	2/55	0.965162	0.991371	0	0	0.378318	0.0134149	CYP2S1;ENO2
steroid hydroxylase activity (GO:0008395)	1/36	0.967289	0.992281	0	0	0.286567	0.00953072	CYP2S1
thiol-dependent deubiquitinase (GO:0004843)	5/106	0.968484	0.992281	0	0	0.495817	0.0158779	OTUD4;CYLD;USP1;YOD1;BRCC3
potassium channel activity (GO:0005267)	4/91	0.970009	0.992281	0	0	0.460584	0.0140246	KCND2;KCNH6;KCNMA1;GRIK2
aminoacyl-tRNA ligase activity (GO:0004812)	1/38	0.972954	0.992281	0	0	0.271047	0.0074317	FARSB
hormone activity (GO:0005179)	3/78	0.97671	0.992281	0	0	0.400752	0.00944386	EDN1;INHBA;PTHLH
peptidase inhibitor activity (GO:0030414)	1/40	0.977638	0.992281	0	0	0.257119	0.00581483	RENBP
regulatory RNA binding (GO:0061980)	1/40	0.977638	0.992281	0	0	0.257119	0.00581483	DHX9
deubiquitinase activity (GO:0101005)	5/112	0.978291	0.992281	0	0	0.467859	0.0102686	OTUD4;CYLD;USP1;YOD1;BRCC3
omega peptidase activity (GO:0008242)	5/113	0.979618	0.992281	0	0	0.463501	0.00954486	OTUD4;CYLD;USP1;YOD1;BRCC3
translation initiation factor activity (GO:0003743)	1/41	0.979667	0.992281	0	0	0.250677	0.00514951	EIF5
syntaxin binding (GO:0019905)	2/62	0.980175	0.992281	0	0	0.334052	0.00668896	UNC13B;SCFD2
active ion transmembrane transporter activity (GO:0022853)	1/42	0.981512	0.992281	0	0	0.244549	0.00456359	SLCO2A1
CCR chemokine receptor binding (GO:0048020)	1/42	0.981512	0.992281	0	0	0.244549	0.00456359	NES
voltage-gated potassium channel activity (GO:0005249)	3/82	0.982619	0.992281	0	0	0.380377	0.0066695	KCND2;KCNH6;KCNMA1
chloride channel activity (GO:0005254)	2/64	0.983156	0.992281	0	0	0.32324	0.00549097	SLC1A4;CLIC1
chemokine activity (GO:0008009)	1/46	0.987363	0.994096	0	0	0.222762	0.00283308	CXCL8
endopeptidase regulator activity (GO:0061135)	1/46	0.987363	0.994096	0	0	0.222762	0.00283308	RENBP
serine-type endopeptidase activity (GO:0004252)	4/105	0.988383	0.994096	0	0	0.396434	0.00463234	DPP4;PIK3IP1;PLAU;PRSS3
chemokine receptor binding (GO:0042379)	1/50	0.991362	0.995941	0	0	0.204533	0.00177438	CXCL8
RNA polymerase II transcription regulatory region sequence-specific DNA binding (GO:0000977)	98/1359	0.994908	0.998351	0	0	0.767997	0.00392048	ETS1;BACH1;ELK3;FOXQ1;ZNF85;SOX9;PITX1;SOX4;MEF2A;MEF2C;ZNF281;RFX2;ZFP69B;HIC1;FOXP1;RUNX1;ZNF92;ZNF93;DDIT3;ATF7;ZNF678;ZNF710;TP53;ATF3;ATF4;HOXB5;ZNF551;DHX9;TCF7;MSC;ZNF267;ZNF300;EGR1;JUN;ZFHX3;EGR3;SMAD3;VDR;POU2F2;FOSL1;SP2;BHLHE40;MAFF;NFE2L3;TCF3;MXD3;GMEB1;CTCF;FOXM1;GLI1;MEOX1;GLI3;MYBL2;LRRFIP1;MYBL1;ZNF367;TEAD2;ZNF486;KLF11;FOXD1;KLF13;ZNF480;ETV1;FOXL1;ETV4;SREBF2;ETV5;ZEB2;RBL1;I…
cytokine activity (GO:0005125)	7/173	0.99643	0.998363	0	0	0.421289	0.00150665	TGFB2;BMP2;EDN1;CXCL8;WNT5B;INHBA;INHBE
serine-type peptidase activity (GO:0008236)	4/125	0.997215	0.998363	0	0	0.330542	0.000921791	DPP4;PIK3IP1;PLAU;PRSS3
G protein-coupled receptor activity (GO:0004930)	8/283	0.999989	0.999989	0	0	0.289037	3.21684e-06	OXTR;GPR176;HRH1;GPR37;ADGRE5;F2R;NPR3;F2RL1

## Sheet: MF 36 vs 0
Term	Overlap	P.value	Adjusted.P.value	Old.P.value	Old.Adjusted.P.value	Odds.Ratio	Combined.Score	Genes
protein kinase binding (GO:0019901)	108/506	9.99729e-15	8.56768e-12	0	0	2.54238	81.9574	ERRFI1;TFRC;CCND1;CEP250;SIRPA;FBXO5;TRIM21;CDK5RAP2;MAP2K3;DAXX;FBXW5;PRKCD;VRK1;ANK2;VRK2;CDC25C;CDC25A;CDC25B;MAPKAPK3;MSH2;TRIM14;TRIB3;KIF20A;UTRN;EZR;TRIB1;TP53;TELO2;ATF4;PFKFB2;KHDRBS1;IQGAP1;FAM83G;CCNB1;RACGAP1;IRAK1;FAM83D;ACE;SMAD3;CAV2;RCC2;CAV1;PLK1;MSN;ARHGAP33;CYLD;CCDC88A;POLA1;TPX2;PKIA;CSPG4;TCF3;CALM1;CALM2;BCL2L1;TOP2A;FAF1;CLTC;KIF14;HSPB1;ILK;KIF11;PTPRK;FOXM1;RND3;CKS1B;SP…
tubulin binding (GO:0015631)	73/307	9.82347e-13	3.10329e-10	0	0	2.89615	80.0752	MTCL1;KIF14;STMN3;BRCA1;SMC3;BRCA2;KIF17;KIF15;STMN1;KIF13A;NUSAP1;DIP2B;GTSE1;DLGAP5;GIT1;CDK5RAP2;GAS2L3;MAP1S;KIF23;HAUS6;KIF22;EML1;MID1;CKAP5;EML4;ARL4C;EML5;RAD51D;CLIP1;PSRC1;KIF2A;FAM161A;NAV3;KIFC1;MAP1B;BIRC5;KIF2C;KIF20A;TTLL12;ARHGEF2;EZR;KIF20B;HTT;SKA1;CAMSAP1;NCALD;SKA2;PAK1;RACGAP1;HAUS8;FAM83D;GAS2L1;CCT5;RAB11FIP5;MAP4K4;SPAG5;RCC2;NDE1;PLK1;TBCD;INO80;FHDC1;CCDC88A;TPX2;CENPE;K…
DNA secondary structure binding (GO:0000217)	20/33	1.29683e-12	3.10329e-10	0	0	14.0705	385.125	LIN54;BLM;MEF2C;FANCM;XRCC2;XRCC3;HMGB2;HMGA1;HMGB3;HMGA2;RAD51AP1;RECQL4;MSH6;RAD51B;NEIL3;RAD51D;MSH2;RBBP8;CLSPN;RAD18
cadherin binding (GO:0045296)	75/322	1.44844e-12	3.10329e-10	0	0	2.81978	76.8686	MRE11;DOCK9;ARHGAP1;ENO1;CDH6;LASP1;MPRIP;PPP1R13L;EFHD2;LRRFIP1;MB21D2;CLIC1;SPTAN1;TMPO;LYPLA2;ANXA1;DBNL;SCRIB;CKAP5;YWHAZ;PLCB3;PKM;CDC42EP1;CDH13;MYH9;TAGLN2;ITGA6;EZR;PFN1;MAPRE1;DBN1;VCL;EPHA2;PLEC;NOTCH3;AHNAK;ARHGAP18;CAPG;SLC3A2;IQGAP1;CBL;RTN4;CNN3;CNN2;SLC9A3R2;CCNB2;DNAJB1;ARVCF;LARP1;MICALL1;CDH24;FLNB;EPS8L2;PDLIM5;S100A11;VASP;NOP56;RDX;KTN1;EHD1;ANLN;PPFIBP1;MYO1B;EHD4;EIF5;DIAPH…
DNA replication origin binding (GO:0003688)	16/23	1.06606e-11	1.82723e-09	0	0	20.8693	527.252	MCM7;DHX9;MCM8;DDX11;MCM10;CDC6;POLA1;CDC45;ORC1;GRWD1;ORC3;MCM3;MCM4;MCM5;MCM6;MCM2
kinase binding (GO:0019900)	93/461	2.09103e-11	2.98669e-09	0	0	2.35301	57.8622	BCAR3;ERRFI1;TFRC;FAF1;CLTC;KIF14;HSPB1;ILK;KIF11;PTPRK;FOXM1;RND3;CKS1B;SPRED2;TRIM6;CCND1;RAC2;WWC3;CEP250;FBXO5;RAC1;TRIM21;CDK5RAP2;MAP2K3;DAXX;DUSP3;FBXW5;PARP1;PRKCD;EMP2;VRK1;TRAF2;ANK2;VRK2;OXSR1;CDC25C;RHOC;YWHAZ;CDC25A;CIT;CDC25B;SGO1;CCNA2;MSH2;CKS2;TRIM14;TRIB3;KIF20A;UTRN;MAPRE1;TP53;TELO2;ATF4;PFKFB2;PPP1R15A;SP100;HTT;IQGAP1;PTN;DBF4B;AURKB;RELB;AURKA;FAM83G;CCNB1;RACGAP1;IRAK1;FAM…
single-stranded DNA helicase activity (GO:0017116)	14/19	6.32441e-11	7.74288e-09	0	0	25.5418	599.825	RFC5;POLQ;RFC3;RFC4;MCM7;DHX9;RFC2;DSCC1;CHTF18;RAD51;MCM5;DNA2;MCM6;MCM2
microtubule binding (GO:0008017)	57/232	7.71811e-11	8.26803e-09	0	0	3.00868	70.0568	MTCL1;KIF14;KIF17;KIF15;KIF13A;NUSAP1;GTSE1;DLGAP5;CDK5RAP2;GAS2L3;MAP1S;KIF23;HAUS6;KIF22;EML1;KNSTRN;MID1;CKAP5;EML4;EML5;CLIP1;PSRC1;KIF2A;FAM161A;NAV3;KIFC1;MAP1B;BIRC5;KIF2C;KIF20A;ARHGEF2;EZR;KIF20B;MAPRE1;SKA1;CAMSAP1;SKA2;CAMSAP2;RACGAP1;HAUS8;FAM83D;GAS2L1;MAP4K4;SPAG5;RCC2;NDE1;PLK1;FHDC1;CCDC88A;TPX2;CENPE;KIF18A;KIF18B;APC;PRC1;ALMS1;TUBGCP3
actin binding (GO:0003779)	47/177	2.16245e-10	2.05913e-08	0	0	3.33077	74.1251	TLNRD1;FLII;FHL3;FMN2;CORO1A;SYNE2;NCALD;SYNE1;ABLIM1;TMSB4X;MYO6;ABL2;EPS8L2;FLNB;PDLIM5;MYH10;GBP1;PDLIM4;PDLIM7;CAP1;GAS2L3;DBNL;MAP1S;TPM1;RDX;MICAL2;MYO9B;ACTN4;FHDC1;CORO2B;MYO19;MTSS1;ANLN;CCDC88A;KIF18A;SMTN;TMSB15A;MAP1B;GIPC1;KCNMA1;MYH9;CORO7;EZR;PFN1;UTRN;VCL;DBN1
DNA binding (GO:0003677)	130/811	2.28641e-08	1.95945e-06	0	0	1.78063	31.3279	DCLRE1B;DCLRE1A;DCLRE1C;MRE11;POGK;IFIT5;AHR;ETS1;TRIM26;TIPIN;KDM2B;MAP1S;ZNF281;DDX11;RFX2;ARID5A;WDR76;HIC1;MSH6;NEIL3;MSH2;DDIT3;ERF;TIMELESS;TFAM;DNA2;NUPR1;TP53;ATF4;KHDRBS1;BLM;DNMT1;CBFB;DHX9;PRKDC;DDX60;RAD51AP1;BRIP1;ORC1;CLSPN;NLRP1;LYAR;ZNF300;ZBTB18;EGR1;CDT1;JUN;EGR2;SMAD3;VDR;HMGA1;HMGA2;INO80;POU2F2;PALB2;FANCG;DRAP1;FAM111A;POLA1;TDP1;MAFF;BCL2;TCF3;RAD18;PHF19;TOP2A;CSRNP1;CSRNP…
single-stranded DNA binding (GO:0003697)	29/97	3.57263e-08	2.7834e-06	0	0	3.90637	66.9841	BLM;MCM7;DHX9;MCM8;HMGB2;MCM10;BRCA2;RAD51AP1;CDC45;RBBP8;DDX11;RPA1;RPA2;MLH1;RAD51B;FAM111A;POLA1;NEIL3;RAD51D;RAD51;MSH2;POLR3C;TDP1;MCM3;MCM4;NUP35;MCM5;MCM6;MCM2
motor activity (GO:0003774)	22/66	1.88657e-07	1.34733e-05	0	0	4.56968	70.7539	DYNC1I2;KIF14;KIF24;KIF23;KIF11;KIF22;SMC3;KIF17;KIF15;CENPE;MYO1E;KIF18A;KIF18B;KIF2A;KIFC1;KIF4A;KIF13A;MYO6;MYH9;KIF2C;KIF20A;KIF20B
GTPase regulator activity (GO:0030695)	49/233	3.16373e-07	2.08563e-05	0	0	2.44852	36.6453	USP6NL;ARHGAP11A;ERRFI1;NRP1;ARHGAP11B;GPSM2;ARHGAP1;HTR2B;ARHGEF10L;SIPA1L3;ARHGAP35;FLCN;RGS3;SIRPA;TBC1D10B;ARHGAP10;TBC1D1;RP2;RASA1;PGAM5;PLCB1;RIN2;ARHGEF6;RAP1GDS1;ARHGAP18;IQGAP1;IQGAP3;RASGRP3;RIC8A;ARHGAP22;RACGAP1;RGS20;SH3BP4;ECT2;SRGAP2;JUN;TBCD;ARHGAP29;MYO9B;ARHGAP33;CCDC88A;ARHGAP32;ARHGAP31;EIF5;DLC1;RGS10;RGS12;CPEB2;SIPA1
GTPase activator activity (GO:0005096)	63/336	5.61773e-07	3.43885e-05	0	0	2.12655	30.6057	USP6NL;ARHGAP11A;ERRFI1;NRP1;ARHGAP11B;DOCK9;RASGRF2;ARHGAP1;HTR2B;ARHGEF10L;SIPA1L3;ARHGAP35;DOCK10;FLCN;RGS3;TBC1D10B;DENND2C;RAB3IL1;VAV2;ARHGAP10;TBC1D1;RP2;RASA1;SPATA13;RAPGEF1;RIN3;PGAM5;ARHGEF2;PLCB1;DOCK2;RIN2;ARHGEF6;ARHGEF28;RAP1GDS1;ARHGAP18;DENND3;IQGAP1;IQGAP3;KALRN;RASGRP3;RIC8A;ARHGAP22;CYTH3;RACGAP1;RGS20;EPS8L2;ECT2;SRGAP2;CYTH1;FARP2;JUN;TBCD;ARHGAP29;MYO9B;ARHGAP33;CCDC88A;ARH…
four-way junction DNA binding (GO:0000400)	10/17	9.28946e-07	5.02587e-05	0	0	13.0038	180.612	MSH6;RAD51B;BLM;RAD51D;FANCM;MSH2;XRCC2;XRCC3;HMGB2;HMGB3
microtubule motor activity (GO:0003777)	19/56	9.3832e-07	5.02587e-05	0	0	4.68786	65.0637	DYNC1I2;KIF14;KIF24;KIF23;KIF11;KIF22;SMC3;KIF17;KIF15;CENPE;KIF18A;KIF18B;KIF2A;KIFC1;KIF4A;KIF13A;KIF2C;KIF20A;KIF20B
RNA binding (GO:0003723)	194/1406	1.00205e-06	5.05151e-05	0	0	1.49895	20.7056	TCERG1;TFRC;POP1;RRP1;IFIT5;GPATCH4;ENO1;MKI67;IFIT3;ALKBH8;NUDT4;RRP9;LGALS3;SNRPD1;HABP4;TNS1;ACTN1;DDX11;ACTN4;DYNC1LI1;DDX39A;GRWD1;TFAM;SRFBP1;DNA2;EZR;PFN1;SLBP;DHX9;PRKDC;MRPL15;GSPT1;RRP7A;HELZ2;LARP1;ERI1;PCBP4;S100A16;DHX37;GAR1;RRS1;LYAR;TOE1;BARD1;JUN;RCC2;RDX;KNOP1;MYO5A;MEX3D;LARP6;SRPK1;DHFR;MEX3B;EIF5;MEX3A;HNRNPD;SPATS2L;NOL11;CPEB2;APOBEC3B;TOP2A;CLTC;ADK;BRCA1;TFB1M;WDR43;SMG6;…
damaged DNA binding (GO:0003684)	16/44	2.37007e-06	0.000112841	0	0	5.21124	67.4991	DCLRE1B;DCLRE1A;POLQ;FEN1;DCLRE1C;PCNA;HMGB2;RPA1;RPA2;FANCG;UNG;NEIL3;POLD1;RBBP8;AUNIP;RAD18
transcription regulatory region nucleic acid binding (GO:0001067)	42/212	1.03845e-05	0.000468395	0	0	2.26517	25.9933	LIN54;SUV39H2;HDAC5;FOXC1;DHX9;SUV39H1;TCF7;HMGB2;BRCA1;CTCF;AHR;GLI1;ETS1;CREB3L1;ZBED2;SOX4;CDK5RAP2;EGR1;KLF11;MEF2C;EGR2;JUN;SMAD3;NFYA;ZNF281;ARID5A;HMGA2;NR1D1;POU2F2;ETV5;RUNX1;PER2;PER3;PSPC1;DDIT3;IRF1;TFAM;AHRR;ZNF217;TP53;ATF3;ATF4
protein serine/threonine kinase activity (GO:0004674)	59/344	2.21327e-05	0.000948384	0	0	1.90244	20.3912	TRIO;DYRK2;ILK;MYLK;RPS6KA4;STK10;CHEK1;PBK;NEK2;IKBKE;DAPK3;PRKCD;HUNK;CASK;VRK1;VRK2;OXSR1;PASK;MASTL;CIT;TGFBR2;MELK;MAPKAPK3;PRKD3;BMP2K;FAM20C;TNIK;PRKDC;PKN3;CAMK2A;WNK4;STK39;TTK;PKMYT1;KALRN;AURKB;AURKA;NUAK1;PAK1;IRAK1;GRK6;MAP3K20;MAPK1;MAP4K4;PLK4;PLK3;PLK2;PLK1;CDC7;SRPK1;STK24;CDK4;CAMK4;STK17B;CDK2;CDK1;CAMK1;PKN1;CDK15
exodeoxyribonuclease activity, producing 5'-phosphomonoesters (GO:0016895)	7/12	4.7858e-05	0.00195306	0	0	12.7258	126.587	DCLRE1B;DCLRE1A;MGME1;FEN1;DCLRE1C;EXO1;POLD1
3'-5' DNA helicase activity (GO:0043138)	8/16	5.81253e-05	0.0021658	0	0	9.09293	88.6825	RECQL4;BLM;FANCM;MCM7;DHX9;MCM5;MCM6;MCM2
DNA binding, bending (GO:0008301)	8/16	5.81253e-05	0.0021658	0	0	9.09293	88.6825	TOP2A;FOXC1;FOXD1;HMGB2;HMGA2;HMGB3;TFAM;FOXL1
DNA polymerase binding (GO:0070182)	8/18	0.000164696	0.00588102	0	0	7.27354	63.3627	FANCI;CDT1;ACD;HSP90AA1;PCNA;RAD51;FANCD2;SMG6
purine ribonucleoside triphosphate binding (GO:0035639)	70/460	0.000204334	0.00685798	0	0	1.64907	14.0101	DYRK2;PRAG1;NVL;KIF14;SMC4;RND3;RPS6KA4;TUBA1C;TUBA1B;TUBB6;TUBA1A;TUBB3;ANXA6;RAC2;RAC1;SEPHS1;HRAS;HSP90AA1;TUBB;DAPK3;TAP2;RRAS2;DARS2;OXSR1;HASPIN;RHOC;TUBG1;MSH6;RAB32;ARL4C;DYNC1LI1;TUBB2A;RAP2B;MSH2;RRAGC;KIFC1;OAS2;OAS3;MYH9;MCM6;TRIB1;ARF6;PRPS1;BLM;RALA;DHX9;WNK4;PMVK;MAP3K20;NLRP1;MYH10;GBP1;MAP4K4;GBP3;RRM1;PLK1;RAB27A;RAB27B;MYO9B;TUBB4B;SRPK1;MYO1B;RAD51;ACTC1;STK17B;UBA2;TRIP13;ABC…
gamma-tubulin binding (GO:0043015)	9/23	0.00020806	0.00685798	0	0	5.84646	49.5644	PAK1;RAD51D;RACGAP1;CENPJ;TUBGCP3;BRCA2;GIT1;CDK5RAP2;RAB11FIP5
sequence-specific double-stranded DNA binding (GO:1990837)	99/712	0.000360772	0.0114512	0	0	1.48753	11.7921	AHR;ETS1;ELK3;FOXQ1;CREB3L1;PITX1;SOX4;CDK5RAP2;MEF2C;DDX11;ZNF281;OSR1;RFX2;ARID5A;HIC1;RUNX2;FOXP1;RUNX1;PSPC1;DDIT3;GRWD1;ZW10;TFAM;TP53;ATF3;ATF4;DHX9;TCF7;ORC1;ORC3;ZBED2;MSC;ZBTB18;EGR1;JUN;EGR2;EGR3;SMAD3;HMGA2;NR1D2;CDC6;NR1D1;POU2F2;FOSL1;POLA1;SP2;MAFF;BHLHE40;SUV39H2;GMEB1;MCM7;MCM8;SUV39H1;BHLHE41;HMGB2;MCM10;CTCF;BRCA1;GLI1;MEOX1;GLI3;MYBL2;TEAD2;KLF10;KLF11;KLF13;ETV1;ETV4;ETV5;IRF1…
5'-3' exodeoxyribonuclease activity (GO:0035312)	5/8	0.000417876	0.0122129	0	0	15.1362	117.764	DCLRE1B;DCLRE1A;DCLRE1C;EXO1;EXO5
histone kinase activity (GO:0035173)	5/8	0.000417876	0.0122129	0	0	15.1362	117.764	CDK2;CDK1;BAZ1B;AURKB;AURKA
snoRNA binding (GO:0030515)	10/30	0.000427522	0.0122129	0	0	4.54803	35.2813	NOP56;NUFIP1;PRKDC;DKC1;WDR3;DHX37;GAR1;NUDT4;RRP9;BYSL
protein homodimerization activity (GO:0042803)	88/636	0.000871288	0.0235204	0	0	1.47602	10.3994	TOP2A;DCLRE1B;TENM3;TFRC;TENM4;GLDC;MTCL1;BHLHE41;HSPB1;ENO1;AHR;SYNE1;TRIM8;STK10;TRIM6;PAXX;GLIPR2;PIP4K2A;LRRFIP1;TRIM21;APPL2;BOK;HSP90AA1;ST6GAL1;ACOT7;ACTN1;DAPK3;TPM1;DARS2;CACYBP;ACTN4;KNSTRN;MID1;DCK;MSH6;TPST2;QTRT2;RABEP1;MSH2;DDIT3;KIT;S100A6;TRIM14;MYH9;KIF20B;PAFAH1B3;ATF3;MGLL;PRPS1;BLM;SHMT2;SHMT1;SRF;ODC1;NPR3;CAMK2A;PDGFB;NRF1;CORO1A;CLN6;DPP4;IRAK1;S100A16;PDGFC;HMOX1;SRGAP2;EC…
protein heterodimerization activity (GO:0046982)	33/188	0.00087824	0.0235204	0	0	1.94466	13.6857	TOP2A;TENM3;TENM4;PDGFB;BHLHE41;AHR;SMC3;AURKA;IRAK1;TCOF1;BOK;YWHAH;BARD1;ARNT2;MEF2C;ITGA3;TPM1;SMC1A;QTRT2;RRAGC;DDIT3;BHLHE40;BCL2;UBA2;TCF3;SAE1;MICU1;TP53;PAFAH1B3;ATF3;RAN;ATF4;BCL2L1
5'-3' exonuclease activity (GO:0008409)	6/14	0.00142105	0.0369042	0	0	6.81282	44.6673	DCLRE1B;DCLRE1A;FEN1;DCLRE1C;MRE11;EXO1
nuclear receptor coactivator activity (GO:0030374)	13/53	0.00167078	0.0420337	0	0	2.95742	18.9111	NCOA2;RBM14;ACTN1;HMGA1;ACTN4;RNF4;ETS1;TRERF1;DCAF6;HELZ2;PSMC3IP;ZMIZ1;PKN1
ubiquitin-like protein ligase binding (GO:0044389)	44/282	0.00174748	0.0420337	0	0	1.6903	10.7327	USP13;RALA;RNF34;FAF1;UBE2D1;BRCA1;RTN4;ACTG1;TUBA1B;CCNB1;IKBKE;CCT2;USP25;DAXX;EGR2;JUN;HSP90AA1;GPR37;SLF2;SMAD3;DTX3L;FANCL;UBE2C;DDX58;TUBB;DIO2;FZD8;RPA2;TRAF2;MID1;YWHAZ;SMAD7;DNAJA1;APC;TRAF3;UBE2T;TRAF5;BCL2;TRIB3;TRIB1;TP53;RAD18;VCL;WRAP53
phosphatase binding (GO:0019902)	22/114	0.00176571	0.0420337	0	0	2.17966	13.8173	CSRNP2;SMAD3;PXN;RPA2;TRAF2;IQGAP1;ANK1;SLC9A3R2;LGALS3;SH3RF2;CARHSP1;CNST;DLG3;TRAF3;RCAN3;SIRPA;MAPK1;NEK2;TP53;IKBKE;MET;PDLIM4
RNA polymerase II-specific DNA-binding transcription factor binding (GO:0061629)	32/190	0.00208746	0.0476043	0	0	1.84867	11.4096	TCERG1;HDAC5;HDAC2;DHX9;FAF1;BHLHE41;HSPB1;NRIP1;TP53BP2;RBBP8;PITX1;NCOA2;ARNT2;EGR2;JUN;SMAD3;DTX3L;ANXA4;ACTN4;ARID1A;COMMD7;DNAJA1;MAD2L2;BRMS1;RBL1;BHLHE40;TCF3;TACC2;ZFPM2;TP53;TRIM32;ATF4
mRNA 5'-UTR binding (GO:0048027)	8/25	0.00215989	0.0476043	0	0	4.27689	26.2502	LARP1;SHMT2;SHMT1;IGF2BP1;IGF2BP3;MYH10;CCT5;LARP6
ubiquitin binding (GO:0043130)	16/74	0.00216636	0.0476043	0	0	2.51158	15.4078	TOP2A;USP13;USP25;SMAD3;FAF1;HSPB1;RNF19B;CKS1B;UBXN11;DDI2;NEDD4;NUP62;MVB12B;CKS2;BUB3;TRIM32
histone threonine kinase activity (GO:0035184)	4/7	0.00266117	0.0531928	0	0	12.1028	71.7575	CHEK1;VRK1;PKN1;HASPIN
minor groove of adenine-thymine-rich DNA binding (GO:0003680)	4/7	0.00266117	0.0531928	0	0	12.1028	71.7575	LIN54;MEF2C;HMGA1;HMGA2
nuclear export signal receptor activity (GO:0005049)	5/11	0.00266895	0.0531928	0	0	7.56682	44.8415	XPO1;CSE1L;XPO6;XPO5;RAN
thioesterase binding (GO:0031996)	5/11	0.00266895	0.0531928	0	0	7.56682	44.8415	TRAF3;TRAF5;TRAF2;RAC1;ARF6
ubiquitin protein ligase binding (GO:0031625)	41/265	0.00286836	0.0558679	0	0	1.67223	9.78928	USP13;RALA;RNF34;FAF1;UBE2D1;BRCA1;RTN4;ACTG1;TUBA1B;IKBKE;CCT2;USP25;DAXX;EGR2;JUN;HSP90AA1;GPR37;SLF2;SMAD3;FANCL;DDX58;TUBB;DIO2;FZD8;RPA2;TRAF2;MID1;YWHAZ;SMAD7;DNAJA1;APC;TRAF3;UBE2T;TRAF5;BCL2;TRIB3;TRIB1;TP53;RAD18;VCL;WRAP53
histone methyltransferase activity (GO:0042054)	9/32	0.00313668	0.0585802	0	0	3.55693	20.5043	KMT2E;EED;SUV39H1;NTMT1;DOT1L;SMYD2;KMT5A;TTLL12;EZH2
DNA-directed DNA polymerase activity (GO:0003887)	7/21	0.00314433	0.0585802	0	0	4.54266	26.1755	POLD3;POLQ;POLA1;POLD1;POLE2;POLE3;POLE
histone-lysine N-methyltransferase activity (GO:0018024)	11/45	0.00381972	0.0696489	0	0	2.94204	16.38	KMT2E;SUV39H2;EED;SUV39H1;DOT1L;NSD2;SMYD2;WDR5;KMT5A;TTLL12;EZH2
DNA polymerase activity (GO:0034061)	7/22	0.004221	0.0748344	0	0	4.23958	23.1807	POLD3;POLQ;POLA1;POLD1;POLE2;POLE3;POLE
histone deacetylase binding (GO:0042826)	18/93	0.00427875	0.0748344	0	0	2.18522	11.9184	TOP2A;HDAC5;HSP90AA1;MEF2C;HDAC2;SATB2;GMNN;BHLHE41;HDAC9;GLI3;HIC1;BRMS1;CCND1;SP2;UHRF1BP1;PKN1;KPNA2;TP53
double-stranded RNA binding (GO:0003725)	15/73	0.00489063	0.0808295	0	0	2.35341	12.5212	TFRC;DDX58;DHX9;ACTN1;CLTC;MSN;SLC3A2;DDX60;TUBB4B;TUBA1B;OAS2;OAS3;LRRFIP1;NLRP1;VIM
5'-flap endonuclease activity (GO:0017108)	4/8	0.00490447	0.0808295	0	0	9.07661	48.2659	FEN1;EXO1;ZGRF1;DNA2
L-glutamine transmembrane transporter activity (GO:0015186)	4/8	0.00490447	0.0808295	0	0	9.07661	48.2659	SLC38A1;SLC38A6;SLC1A4;SLC38A5
phosphatidylinositol-3,4,5-trisphosphate binding (GO:0005547)	9/35	0.00601559	0.097271	0	0	3.14599	16.0867	CYTH3;JPH2;MYO1B;FCHSD2;RACGAP1;MYO10;PARD3;HIP1R;IQGAP1
GDP-dissociation inhibitor activity (GO:0005092)	5/13	0.00627633	0.0987259	0	0	5.67448	28.7751	GPSM2;CCDC88A;EIF5;ARHGDIA;SH3BP4
guanyl-nucleotide exchange factor activity (GO:0005085)	25/149	0.00633597	0.0987259	0	0	1.83721	9.29908	DOCK9;ARHGEF28;RASGRF2;DENND3;KALRN;DOCK10;RIC8A;CYTH3;EPS8L2;ECT2;CYTH1;FARP2;DENND2C;RAB3IL1;VAV2;CCDC88A;DNMBP;SH3BP5L;SPATA13;RAPGEF1;RIN3;ARHGEF2;DOCK2;RIN2;ARHGEF6
ATP binding (GO:0005524)	41/278	0.00669547	0.102465	0	0	1.57935	7.90675	PRPS1;BLM;DYRK2;PRAG1;DHX9;NVL;WNK4;KIF14;SMC4;RPS6KA4;PMVK;MAP3K20;NLRP1;MYH10;MAP4K4;HSP90AA1;RRM1;DAPK3;PLK1;TAP2;DARS2;MYO9B;OXSR1;HASPIN;SRPK1;MSH6;MYO1B;ACTC1;RAD51;MSH2;KIFC1;OAS2;STK17B;OAS3;UBA2;MYH9;TRIP13;MCM6;TRIB1;ABCE1;PFKP
adenyl ribonucleotide binding (GO:0032559)	44/306	0.0080202	0.11082	0	0	1.53339	7.39984	POPDC3;PRPS1;BLM;DYRK2;PRAG1;DHX9;NVL;WNK4;KIF14;SMC4;RPS6KA4;MYO6;PMVK;MAP3K20;NLRP1;BVES;MYH10;MAP4K4;HSP90AA1;RRM1;DAPK3;PLK1;TAP2;DARS2;MYO9B;OXSR1;HASPIN;SRPK1;MSH6;MYO1B;ACTC1;RAD51;MSH2;KIFC1;OAS2;STK17B;OAS3;UBA2;MYH9;TRIP13;MCM6;TRIB1;ABCE1;PFKP
flap endonuclease activity (GO:0048256)	4/9	0.00813757	0.11082	0	0	7.26089	34.934	FEN1;EXO1;ZGRF1;DNA2
potassium channel inhibitor activity (GO:0019870)	4/9	0.00813757	0.11082	0	0	7.26089	34.934	CAV1;RASA1;WNK4;NEDD4L
single-stranded DNA exodeoxyribonuclease activity (GO:0008297)	4/9	0.00813757	0.11082	0	0	7.26089	34.934	MGME1;EXO1;EXO5;POLE
cytoskeleton-nuclear membrane anchor activity (GO:0140444)	3/5	0.00840524	0.11082	0	0	13.6096	65.0388	SYNE3;SYNE2;SYNE1
D-loop DNA binding (GO:0062037)	3/5	0.00840524	0.11082	0	0	13.6096	65.0388	RAD51AP1;RECQL4;BLM
RNA-DNA hybrid ribonuclease activity (GO:0004523)	3/5	0.00840524	0.11082	0	0	13.6096	65.0388	FEN1;RNASEH2A;EXO1
syndecan binding (GO:0045545)	3/5	0.00840524	0.11082	0	0	13.6096	65.0388	SEMA5A;GPNMB;TNC
Y-form DNA binding (GO:0000403)	3/5	0.00840524	0.11082	0	0	13.6096	65.0388	BLM;RBBP8;RAD18
protein serine/threonine kinase activator activity (GO:0043539)	9/37	0.00884708	0.114783	0	0	2.92096	13.8093	CCNB1;DBF4;INCENP;CKS2;DBF4B;IQGAP1;CALM1;CALM2;CKS1B
NADPH binding (GO:0070402)	5/14	0.00897372	0.114783	0	0	5.0437	23.7733	DHFR;NDOR1;TP53I3;LBR;CBR3
protein phosphatase regulator activity (GO:0019888)	12/57	0.00921133	0.11609	0	0	2.4247	11.3653	PPP1R15A;LGALS3;ANKLE2;PPP4R1;SET;PPP1R7;RCAN2;RCAN3;PTN;PPP2R3A;CALM1;CALM2
endodeoxyribonuclease activity (GO:0004520)	6/20	0.0108965	0.133405	0	0	3.89174	17.588	FEN1;DCLRE1C;MRE11;EXO1;RBBP8;DNA2
microtubule plus-end binding (GO:0051010)	6/20	0.0108965	0.133405	0	0	3.89174	17.588	CLIP1;KIF18A;APC;KIF2C;MAPRE1;KNSTRN
neutral amino acid transmembrane transporter activity (GO:0015175)	8/32	0.0112238	0.135476	0	0	3.02828	13.5961	SLC36A1;SLC7A5;SLC38A1;SLC6A9;SLC38A6;SLC1A4;SLC3A2;SLC38A5
ATP hydrolysis activity (GO:0140603)	10/45	0.0114687	0.13651	0	0	2.59671	11.6024	MYO1E;HSP90AA1;DHX9;KIF14;NLRP1;ATP2B1;CHD1L;DNA2;KIF20B;MYO19
GTP binding (GO:0005525)	29/189	0.0121179	0.1419	0	0	1.6517	7.28906	RALA;RND3;TUBA1C;TUBB6;TUBA1B;TUBA1A;TUBB3;ANXA6;RAC2;RAC1;SEPHS1;HRAS;GBP1;GBP3;TUBB;RAB27A;RRAS2;RAB27B;RHOC;TUBG1;TUBB4B;RAB32;ARL4C;DYNC1LI1;RAP2B;TUBB2A;RRAGC;RAN;ARF6
oxidized purine DNA binding (GO:0032357)	4/10	0.0125059	0.1419	0	0	6.0504	26.5102	MSH6;RECQL4;BLM;MSH2
sequence-specific mRNA binding (GO:1990825)	4/10	0.0125059	0.1419	0	0	6.0504	26.5102	DHFR;DHX9;TYMS;LARP6
guanyl ribonucleotide binding (GO:0032561)	32/214	0.0125839	0.1419	0	0	1.60273	7.0125	RAB3B;RALA;GNAI3;RND3;TUBA1C;TUBA1B;TUBB6;TUBA1A;TUBB3;ANXA6;RAC2;RAC1;SEPHS1;HRAS;GBP1;GBP3;TUBB;RAB27A;RRAS2;RAB27B;RHOC;TUBG1;TUBB4B;RAB32;ARL4C;DYNC1LI1;RAP2B;TUBB2A;RRAGC;PDE5A;RAN;ARF6
GDP binding (GO:0019003)	13/67	0.0136654	0.149941	0	0	2.18897	9.39702	RAB3B;RALA;GNAI3;RRAS2;RAB27A;RAB27B;DYNC1LI1;RAP2B;RRAGC;HRAS;GBP1;RAN;ARF6
transcription coregulator binding (GO:0001221)	11/53	0.0137566	0.149941	0	0	2.38059	10.2038	PER2;SMAD3;PER3;EED;HDGF;AHR;CTCF;NR1D1;TEAD2;CIT;EZH2
transmembrane receptor protein tyrosine kinase activity (GO:0004714)	12/60	0.0138218	0.149941	0	0	2.27277	9.73089	DDR1;NRP1;NRP2;FLT1;AXL;KIT;TYRO3;TEK;EPHB1;MET;EPHA2;FGFR1
methylated histone binding (GO:0035064)	13/68	0.0154024	0.158094	0	0	2.14905	8.9685	KMT2E;CBX5;SPIN4;UHRF1;CBX2;NCAPG2;MSH6;SPIN1;TRIM24;WDR5;TTLL12;NCAPD3;PHF19
amidine-lyase activity (GO:0016842)	3/6	0.0155724	0.158094	0	0	9.07254	37.7622	ASL;CHAC2;CHAC1
chromo shadow domain binding (GO:0070087)	3/6	0.0155724	0.158094	0	0	9.07254	37.7622	SP100;CHAF1A;LBR
four-way junction helicase activity (GO:0009378)	3/6	0.0155724	0.158094	0	0	9.07254	37.7622	RECQL4;BLM;FANCM
histone serine kinase activity (GO:0035174)	3/6	0.0155724	0.158094	0	0	9.07254	37.7622	VRK1;AURKB;AURKA
GTPase binding (GO:0051020)	30/201	0.0156803	0.158094	0	0	1.59857	6.64262	USP6NL;DOCK7;ARHGAP1;ENO1;IQGAP1;PAK1;RUSC2;XPO5;MICALL1;SH3BP4;CHML;SRGAP2;UNC13B;HSP90AA1;RCC2;CAV1;DAPK3;MYO5A;MYO9B;LSM2;EHD1;MYO1C;RRAGC;RASA1;BIRC5;RIN3;ARHGEF2;PKN1;OPTN;PICALM
protein serine/threonine phosphatase activity (GO:0004722)	12/62	0.0177537	0.17261	0	0	2.18162	8.79446	PHLPP2;PHLPP1;PPM1H;LRRC40;PGAM5;CTDSPL2;CDC14A;LRRC2;MTMR6;PPM1F;ILKAP;CDKN3
calcium channel inhibitor activity (GO:0019855)	4/11	0.0181271	0.17261	0	0	5.18577	20.7968	MCUB;PACSIN3;CALM1;CALM2
filamin binding (GO:0031005)	4/11	0.0181271	0.17261	0	0	5.18577	20.7968	DPYSL4;FBLIM1;DPYSL3;RFLNB
retinoid X receptor binding (GO:0046965)	4/11	0.0181271	0.17261	0	0	5.18577	20.7968	VDR;NRIP1;ARID5A;HMGA1
vinculin binding (GO:0017166)	4/11	0.0181271	0.17261	0	0	5.18577	20.7968	ACTN1;PXN;UTRN;CORO2B
protein-lysine N-methyltransferase activity (GO:0016279)	8/35	0.0192442	0.181234	0	0	2.69136	10.6323	KMT2E;SUV39H1;DOT1L;EEF2KMT;SMYD2;KMT5A;TTLL12;EZH2
methylation-dependent protein binding (GO:0140034)	12/63	0.0200084	0.186383	0	0	2.13872	8.36584	MSH6;KMT2E;CBX5;SPIN4;UHRF1;CBX2;NCAPG2;SPIN1;TRIM24;WDR5;NCAPD3;PHF19
cell-cell adhesion mediator activity (GO:0098632)	9/42	0.0202355	0.186471	0	0	2.4777	9.6638	NTNG1;ROBO3;ANXA1;PALLD;SIRPA;CDC42EP1;PDLIM5;S100A11;CNN3
exonuclease activity (GO:0004527)	10/49	0.0205639	0.187481	0	0	2.32986	9.04969	DCLRE1B;EXOSC6;FEN1;DCLRE1C;MRE11;EXO1;ERI1;EXOSC8;EXOSC2;REXO5
disordered domain specific binding (GO:0097718)	6/23	0.0219374	0.197898	0	0	3.20443	12.2395	HSP90AA1;CLTC;CALM1;CALM2;TP53;TEAD2
calcium-dependent phospholipid binding (GO:0005544)	10/50	0.0234866	0.209667	0	0	2.27149	8.52108	CPNE8;ANXA1;ANXA3;CPNE7;ANXA4;PLA2G4C;ANXA6;CPNE2;ESYT1;SYT7
DNA-binding transcription factor binding (GO:0140297)	30/208	0.0241532	0.210139	0	0	1.5351	5.7157	TCERG1;HDAC5;HDAC2;DHX9;SRF;BHLHE41;DDX20;HSPB1;HDAC9;RBBP8;LYAR;PITX1;TLE4;MEF2C;EGR2;JUN;CBX5;SMAD3;DAPK3;YWHAZ;MAD2L2;RBL1;DDIT3;BHLHE40;BCL2;TCF3;ZFPM2;TP53;PTMA;ATF4
small GTPase binding (GO:0031267)	26/175	0.0244577	0.210139	0	0	1.5887	5.89537	USP6NL;DOCK7;ARHGAP1;IQGAP1;PAK1;RUSC2;XPO5;MICALL1;SH3BP4;CHML;SRGAP2;UNC13B;CAV1;RCC2;DAPK3;MYO5A;MYO9B;LSM2;EHD1;MYO1C;BIRC5;RIN3;ARHGEF2;PKN1;OPTN;PICALM
alanine transmembrane transporter activity (GO:0022858)	4/12	0.025089	0.210139	0	0	4.5373	16.7214	SLC36A1;SLC1A4;SLC3A2;SLC38A5
vascular endothelial growth factor receptor binding (GO:0005172)	4/12	0.025089	0.210139	0	0	4.5373	16.7214	CCDC88A;ITGB3;VEGFB;VEGFC
MutLalpha complex binding (GO:0032405)	3/7	0.0252559	0.210139	0	0	6.80403	25.0299	MSH6;PCNA;MSH2
nitric-oxide synthase binding (GO:0050998)	3/7	0.0252559	0.210139	0	0	6.80403	25.0299	CAV1;ATP2B4;SNTA1
vascular endothelial growth factor-activated receptor activity (GO:0005021)	3/7	0.0252559	0.210139	0	0	6.80403	25.0299	NRP1;NRP2;FLT1
ion channel inhibitor activity (GO:0008200)	8/37	0.0264564	0.21756	0	0	2.50547	9.1005	NEDD4;RASA1;MCUB;WNK4;NEDD4L;PACSIN3;CALM1;CALM2
alpha-actinin binding (GO:0051393)	6/24	0.0268565	0.21756	0	0	3.02624	10.9466	MAGI1;PALLD;RARA;PDLIM5;PDLIM4;PDLIM7
cyclin-dependent protein serine/threonine kinase regulator activity (GO:0016538)	9/44	0.0269094	0.21756	0	0	2.33586	8.44477	CCNA2;CCNB2;CCNB1;CDKN2C;CCND1;CCNE2;CCNF;CKS2;CKS1B
cadherin binding involved in cell-cell adhesion (GO:0098641)	5/18	0.0274833	0.218085	0	0	3.49102	12.5473	ANXA1;CDC42EP1;PDLIM5;S100A11;CNN3
retinoic acid receptor binding (GO:0042974)	5/18	0.0274833	0.218085	0	0	3.49102	12.5473	VDR;NRIP1;ARID5A;HMGA1;ACTN4
DNA-binding transcription activator activity, RNA polymerase II-specific (GO:0001228)	44/333	0.0310488	0.244118	0	0	1.38802	4.81948	ZNF473;SMARCD1;GMEB1;FOXC1;SATB2;SRF;CEBPG;ZNF43;NRF1;ETS1;ZNF48;ELK3;CREB3L1;ZNF107;ZNF668;E2F2;MYBL2;E2F3;ZNF544;MYBL1;SOX4;ZNF267;ZNF300;KLF10;EGR1;MEF2C;EGR2;JUN;SMAD3;ETV1;ETV4;ETV5;RUNX1;KLF7;KLF6;TFDP1;KLF5;DDIT3;IRF1;MAFF;TCF3;TP53;ATF3;ATF4
protein kinase regulator activity (GO:0019887)	16/98	0.0319646	0.245929	0	0	1.77411	6.10847	DAXX;KIDINS220;FAF1;CCNF;SPRY4;DBF4B;CCNA2;CCNB2;SOCS3;TPX2;CCNB1;SH3BP5L;CCND1;CCNE2;APC;TRIB1
actin monomer binding (GO:0003785)	6/25	0.0324536	0.245929	0	0	2.8668	9.82723	TMSB15A;TMSB4X;ABL2;PFN1;CORO1A;MTSS1
chemorepellent activity (GO:0045499)	6/25	0.0324536	0.245929	0	0	2.8668	9.82723	SEMA5A;DPP4;SEMA7A;SEMA6A;SEMA3D;SEMA4F
NF-kappaB binding (GO:0051059)	6/25	0.0324536	0.245929	0	0	2.8668	9.82723	HDAC2;BRMS1;FAF1;ANXA4;TP53BP2;COMMD7
transmembrane receptor protein kinase activity (GO:0019199)	11/60	0.032714	0.245929	0	0	2.03971	6.97571	DDR1;FLT1;AXL;KIT;TYRO3;TEK;EPHB1;MET;TGFBR2;EPHA2;FGFR1
SUMO binding (GO:0032183)	4/13	0.0334502	0.249276	0	0	4.03293	13.7027	USP25;HABP4;UBA2;RNF4
beta-tubulin binding (GO:0048487)	7/32	0.0347224	0.254833	0	0	2.54233	8.54318	EML4;RACGAP1;MAP1S;TBCD;HTT;SMC3;CCT5
protein phosphatase binding (GO:0019903)	19/123	0.0347905	0.254833	0	0	1.66158	5.58027	PPP1R15A;ANKLE2;PXN;ATP2B4;RPA2;TRAF2;IQGAP1;MASTL;ANK1;LGALS3;SH3RF2;PPP1R3B;TRAF3;SIRPA;NEK2;TP53;IKBKE;MET;PDLIM4
bubble DNA binding (GO:0000405)	3/8	0.0374668	0.258875	0	0	5.44292	17.8762	RECQL4;BLM;NEIL3
calcium-dependent protein kinase activity (GO:0010857)	3/8	0.0374668	0.258875	0	0	5.44292	17.8762	MAPKAPK3;CAMK4;CAMK2A
calcium-dependent protein serine/threonine kinase activity (GO:0009931)	3/8	0.0374668	0.258875	0	0	5.44292	17.8762	MAPKAPK3;CAMK4;CAMK2A
cyclin-dependent protein serine/threonine kinase activator activity (GO:0061575)	3/8	0.0374668	0.258875	0	0	5.44292	17.8762	CCNB1;CKS2;CKS1B
glycine transmembrane transporter activity (GO:0015187)	3/8	0.0374668	0.258875	0	0	5.44292	17.8762	SLC36A1;SLC6A9;SLC38A5
mitogen-activated protein kinase kinase binding (GO:0031434)	3/8	0.0374668	0.258875	0	0	5.44292	17.8762	ACE;TRIB3;TRIB1
oxidized DNA binding (GO:0032356)	3/8	0.0374668	0.258875	0	0	5.44292	17.8762	MSH6;RECQL4;MSH2
protein tyrosine kinase activity (GO:0004713)	17/108	0.0377589	0.258875	0	0	1.69857	5.56542	DDR1;DYRK2;FLT1;TTK;BAZ1B;WEE1;MELK;AXL;KIT;TYRO3;ABL2;CSK;TEK;EPHB1;MET;EPHA2;FGFR1
nucleoside-triphosphatase activity (GO:0017111)	37/278	0.0408784	0.278038	0	0	1.39843	4.47098	RAB3B;RALA;DHX9;KIF14;GNAI3;RND3;GSPT1;KIF15;GNA13;MYO6;RAC2;RAC1;NLRP1;HRAS;GBP1;GBP3;HSP90AA1;EFL1;RAB27A;RRAS2;RAB27B;CHD1L;ATP2B1;RHOC;MYO19;GPN3;RAB32;MYO1E;RAP2B;KIF18B;RRAGC;KIF2A;NLRP10;MYH9;DNA2;KIF20B;RAN
endodeoxyribonuclease activity, producing 5'-phosphomonoesters (GO:0016888)	4/14	0.0432408	0.28951	0	0	3.62944	11.4	FEN1;ZGRF1;EXO1;DNA2
phosphatase activator activity (GO:0019211)	4/14	0.0432408	0.28951	0	0	3.62944	11.4	PPP1R15A;BMP2;CALM1;CALM2
ADP binding (GO:0043531)	6/27	0.0457843	0.304164	0	0	2.59348	7.99782	MSH6;MSH2;MYO6;MYH9;MYO9B;MYH10
nuclear receptor binding (GO:0016922)	18/120	0.0500851	0.321415	0	0	1.60436	4.8035	NCOA2;DAXX;SMAD3;TGFB1I1;ARID5A;HMGA1;JMJD1C;DDX54;GTF2H1;ACTN4;ARID1A;TRERF1;FOXP1;NRIP1;PKN1;TACC2;GAS2L1;YWHAH
kinase activity (GO:0016301)	17/112	0.0507589	0.321415	0	0	1.62669	4.84861	CAMK2A;STK39;FN3KRP;PIK3CD;CDC7;PKMYT1;MASTL;DGKZ;IRAK1;PRKD3;PMVK;ITPKA;TRIB3;PI4KB;SEPHS1;DGKI;MAP4K4
actinin binding (GO:0042805)	5/21	0.0509347	0.321415	0	0	2.83598	8.44331	MAGI1;CSRP2;RARA;PDLIM5;PDLIM4
aromatic amino acid transmembrane transporter activity (GO:0015173)	3/9	0.0521315	0.321415	0	0	4.53552	13.3979	SLC7A5;SLC3A2;SLC38A5
cAMP response element binding protein binding (GO:0008140)	3/9	0.0521315	0.321415	0	0	4.53552	13.3979	DDIT3;DAPK3;ATF4
clathrin heavy chain binding (GO:0032050)	3/9	0.0521315	0.321415	0	0	4.53552	13.3979	CLTB;CLTA;PICALM
glucocorticoid receptor binding (GO:0035259)	3/9	0.0521315	0.321415	0	0	4.53552	13.3979	SMAD3;NRIP1;YWHAH
L-alanine transmembrane transporter activity (GO:0015180)	3/9	0.0521315	0.321415	0	0	4.53552	13.3979	SLC36A1;SLC1A4;SLC3A2
single-stranded DNA endodeoxyribonuclease activity (GO:0000014)	3/9	0.0521315	0.321415	0	0	4.53552	13.3979	DCLRE1C;MRE11;RBBP8
U3 snoRNA binding (GO:0034511)	3/9	0.0521315	0.321415	0	0	4.53552	13.3979	PRKDC;DHX37;RRP9
tumor necrosis factor receptor superfamily binding (GO:0032813)	6/28	0.0535542	0.327828	0	0	2.47546	7.24583	TNFSF18;TRAF3;TNFSF4;TRAF5;TRAF2;FADD
muscle alpha-actinin binding (GO:0051371)	4/15	0.0544645	0.328705	0	0	3.2993	9.60165	PALLD;PDLIM5;PDLIM4;PDLIM7
oxidoreductase activity, acting on the CH-NH group of donors, NAD or NADP as acceptor (GO:0016646)	4/15	0.0544645	0.328705	0	0	3.2993	9.60165	DHFR;MTHFD1;BLVRB;ALDH1L2
transcription cis-regulatory region binding (GO:0000976)	66/549	0.0598084	0.358432	0	0	1.24624	3.51016	SUV39H2;SUV39H1;HMGB2;ENO1;CTCF;AHR;BRCA1;GLI1;FOXM1;ETS1;GLI3;ELK3;CREB3L1;SOX4;CDK5RAP2;KLF10;KLF11;MEF2C;ZNF281;OSR1;ZFP69B;ARID5A;ACTN4;ETV5;FOXP1;RUNX1;MMP12;TFDP1;RBL1;PSPC1;DDIT3;IRF1;RARA;AHRR;TFAM;TP53;ATF3;ATF4;HDAC5;FOXC1;UHRF1;SATB2;TCF7;E2F1;ZBED2;ZNF823;E2F2;E2F3;MSC;E2F7;E2F8;EGR1;JUN;EGR2;SMAD3;NFYA;HMGA1;HMGA2;NR1D1;FOXN3;POU2F2;DRAP1;PER2;PER3;ZNF217;TCF3
protein tyrosine/serine/threonine phosphatase activity (GO:0008138)	5/22	0.0607204	0.359228	0	0	2.66901	7.47717	DUSP5;DUSP3;DUSP6;PPM1F;CDKN3
double-stranded DNA binding (GO:0003690)	77/651	0.0607795	0.359228	0	0	1.22409	3.42808	GMEB1;FEN1;MRE11;BHLHE41;IFIT5;HMGB2;HMGB3;PSIP1;AHR;MEOX1;GLI3;ELK3;FOXQ1;CREB3L1;MYBL2;PITX1;TEAD2;SOX4;KLF10;KLF11;MEF2C;KLF13;DDX11;ZNF281;OSR1;RFX2;ETV1;ETV4;HIC1;RUNX2;ETV5;FOXP1;MSH6;RAD51B;NEIL3;MSH2;RARA;ATF3;JDP2;ATF4;PRKDC;UHRF1;DHX9;SRF;CEBPG;TCF7;DDX60;RAD51AP1;E2F1;RBBP8;E2F2;E2F3;NLRP1;MSC;E2F7;E2F8;ZBTB18;EGR1;ARNT2;JUN;EGR2;TCF7L1;EGR3;NR1D2;MND1;NR1D1;POU2F2;KLF2;FOSL1;KLF6;KLF5…
transcription corepressor binding (GO:0001222)	6/29	0.0620745	0.364369	0	0	2.3677	6.58084	PER2;PER3;EED;HDGF;NR1D1;EZH2
phosphatidylinositol-4,5-bisphosphate binding (GO:0005546)	12/75	0.0657284	0.382133	0	0	1.73019	4.70997	SVIL;JPH2;MYO1B;PARD3;FLII;FZD7;HIP1R;CAPG;PFN1;PLCB1;SYT7;PICALM
nuclear import signal receptor activity (GO:0061608)	4/16	0.0671015	0.382133	0	0	3.02419	8.17001	IPO9;KPNA4;KPNA2;KPNB1
mRNA binding (GO:0003729)	34/263	0.0673429	0.382133	0	0	1.35121	3.64552	SLBP;KHDRBS1;KHDRBS3;RBM8A;DHX9;SHMT2;SHMT1;TYMS;PTBP1;LARP1;PCBP4;TRA2B;XPO5;IGF2BP1;IGF2BP3;MYH10;CCT5;RBM14;CLUH;MYEF2;HNRNPAB;LARP6;PTBP3;DHFR;CARHSP1;PKM;CSDC2;GEMIN5;PABPC1L;LSM14B;TP53;CPEB2;RBMX;EIF4G2
core promoter sequence-specific DNA binding (GO:0001046)	7/37	0.0690841	0.382133	0	0	2.11802	5.66027	KLF10;DRAP1;MMP12;TAF1B;UBTF;TP53;FOXP1
adenylate cyclase binding (GO:0008179)	3/10	0.0691139	0.382133	0	0	3.88737	10.3871	CAP1;CALM1;CALM2
cAMP response element binding (GO:0035497)	3/10	0.0691139	0.382133	0	0	3.88737	10.3871	JUN;CREB3L1;HMGA2
H4 histone acetyltransferase activity (GO:0010485)	3/10	0.0691139	0.382133	0	0	3.88737	10.3871	NAA50;HAT1;BRCA2
leucine zipper domain binding (GO:0043522)	3/10	0.0691139	0.382133	0	0	3.88737	10.3871	DDIT3;DAPK3;ATF4
nucleoside-triphosphate diphosphatase activity (GO:0047429)	3/10	0.0691139	0.382133	0	0	3.88737	10.3871	DHX9;DCTPP1;ITPA
semaphorin receptor binding (GO:0030215)	5/23	0.0714934	0.392756	0	0	2.52059	6.6497	SEMA5A;SEMA7A;SEMA6A;SEMA3D;SEMA4F
protein kinase C binding (GO:0005080)	8/45	0.0733927	0.394537	0	0	1.96287	5.12689	TOP2A;DSP;HDAC5;CCDC88A;HSPB1;PKN1;PDLIM5;HDAC9
L-amino acid transmembrane transporter activity (GO:0015179)	9/53	0.0758856	0.394537	0	0	1.85714	4.78868	SLC36A1;SLC7A5;SLC38A1;SLC6A9;SLC38A6;SLC1A4;SLC3A2;SLC38A5;SLC25A13
mRNA 3'-UTR binding (GO:0003730)	13/85	0.0764814	0.394537	0	0	1.64008	4.21618	MEX3D;CARHSP1;LARP1;PCBP4;CSDC2;EXOSC8;IGF2BP1;GEMIN5;IGF2BP3;PABPC1L;TP53;CPEB2;CCT5
5'-deoxyribose-5-phosphate lyase activity (GO:0051575)	2/5	0.0805647	0.394537	0	0	6.04532	15.2263	POLQ;HMGA2
C-X3-C chemokine binding (GO:0019960)	2/5	0.0805647	0.394537	0	0	6.04532	15.2263	ITGA4;ITGB3
calmodulin-dependent protein phosphatase activity (GO:0033192)	2/5	0.0805647	0.394537	0	0	6.04532	15.2263	PPP3CC;PPM1F
DNA insertion or deletion binding (GO:0032135)	2/5	0.0805647	0.394537	0	0	6.04532	15.2263	PCNA;MSH2
fructokinase activity (GO:0008865)	2/5	0.0805647	0.394537	0	0	6.04532	15.2263	HK2;HK1
glucokinase activity (GO:0004340)	2/5	0.0805647	0.394537	0	0	6.04532	15.2263	HK2;HK1
hexokinase activity (GO:0004396)	2/5	0.0805647	0.394537	0	0	6.04532	15.2263	HK2;HK1
hydroxymethyl-, formyl- and related transferase activity (GO:0016742)	2/5	0.0805647	0.394537	0	0	6.04532	15.2263	SHMT2;SHMT1
inorganic phosphate transmembrane transporter activity (GO:0005315)	2/5	0.0805647	0.394537	0	0	6.04532	15.2263	SLC20A2;SLC20A1
L-leucine transmembrane transporter activity (GO:0015190)	2/5	0.0805647	0.394537	0	0	6.04532	15.2263	SLC7A5;SLC3A2
mannokinase activity (GO:0019158)	2/5	0.0805647	0.394537	0	0	6.04532	15.2263	HK2;HK1
neuregulin binding (GO:0038132)	2/5	0.0805647	0.394537	0	0	6.04532	15.2263	ITGB3;ITGA6
nucleoside kinase activity (GO:0019206)	2/5	0.0805647	0.394537	0	0	6.04532	15.2263	ADK;DCK
phosphatidylcholine flippase activity (GO:0140345)	2/5	0.0805647	0.394537	0	0	6.04532	15.2263	ATP8B1;ATP10A
single-stranded DNA 3'-5' exodeoxyribonuclease activity (GO:0008310)	2/5	0.0805647	0.394537	0	0	6.04532	15.2263	EXO5;POLE
small protein activating enzyme binding (GO:0044388)	2/5	0.0805647	0.394537	0	0	6.04532	15.2263	UBA2;SAE1
ribosomal small subunit binding (GO:0043024)	4/17	0.0811105	0.394953	0	0	2.79141	7.01186	LARP1;ABCE1;CPEB2;UNG
SH3 domain binding (GO:0017124)	10/62	0.0841707	0.407538	0	0	1.74613	4.32151	ENAH;VASP;KHDRBS1;AFAP1L1;DPYSL3;SH3BP2;EVL;SYNJ2;CBL;SHANK1
3'-5'-exodeoxyribonuclease activity (GO:0008296)	3/11	0.088234	0.417771	0	0	3.40126	8.25745	POLD1;EXO5;POLE
carbohydrate kinase activity (GO:0019200)	3/11	0.088234	0.417771	0	0	3.40126	8.25745	NAGK;HK2;HK1
semaphorin receptor activity (GO:0017154)	3/11	0.088234	0.417771	0	0	3.40126	8.25745	NRP1;NRP2;PLXNA1
transaminase activity (GO:0008483)	3/11	0.088234	0.417771	0	0	3.40126	8.25745	GOT1;PSAT1;BCAT1
PDZ domain binding (GO:0030165)	10/63	0.0915943	0.429139	0	0	1.71309	4.09495	GRIA1;KIDINS220;FZD7;KIF14;ATP2B4;ARHGAP29;FZD8;ATP2B1;SYNJ2;CIT
chemoattractant activity (GO:0042056)	6/32	0.0921372	0.429139	0	0	2.09416	4.99346	LGALS3;GPNMB;HMGB2;PDGFB;VEGFB;VEGFC
SH2 domain binding (GO:0042169)	6/32	0.0921372	0.429139	0	0	2.09416	4.99346	KHDRBS1;CCDC88A;DLC1;NUP62;SH3PXD2B;PAG1
poly-pyrimidine tract binding (GO:0008187)	5/25	0.0959366	0.44194	0	0	2.26828	5.317	KHDRBS1;PTBP1;IFIT5;PABPC1L;PATL1
RNA polymerase binding (GO:0070063)	4/18	0.0964326	0.44194	0	0	2.59188	6.06217	TCERG1;DHX9;NEDD4;BRCA1
transforming growth factor beta receptor binding (GO:0005160)	4/18	0.0964326	0.44194	0	0	2.59188	6.06217	TGFB2;SMAD3;SMAD7;TGFBR2
protein tyrosine kinase binding (GO:1990782)	11/72	0.0982815	0.448017	0	0	1.63736	3.79855	KHDRBS1;TRIM6;HSP90AA1;DUSP3;PCNA;SIRPA;NEDD9;CBL;TP53;SH2B3;TJP2
cation transmembrane transporter activity (GO:0008324)	8/48	0.0991525	0.449596	0	0	1.81535	4.19546	SLC36A1;SLC7A5;SLC38A1;SLC6A9;SLC38A6;SLC1A4;SLC3A2;SLC38A5
myosin binding (GO:0017022)	9/56	0.0998015	0.450157	0	0	1.73831	4.00605	RAB3B;RALA;ACTC1;GIPC1;RAB27B;TRAK1;CORO1A;TRIM32;LARP6
telomeric DNA binding (GO:0042162)	6/33	0.10363	0.461396	0	0	2.01648	4.57123	BLM;ACD;RPA1;HNRNPD;TELO2;SMG6
ATPase binding (GO:0051117)	11/73	0.105885	0.461396	0	0	1.61086	3.61704	DNAJB1;USP25;RALA;NUFIP1;CAV1;RDX;ANK2;EZR;ANK1;BBC3;SNTA1
MAP kinase phosphatase activity (GO:0033549)	3/12	0.109282	0.461396	0	0	3.02317	6.69276	DUSP5;DUSP3;DUSP6
mRNA methyltransferase activity (GO:0008174)	3/12	0.109282	0.461396	0	0	3.02317	6.69276	NSUN2;TRMT61A;CMTR2
RNA polymerase II CTD heptapeptide repeat kinase activity (GO:0008353)	3/12	0.109282	0.461396	0	0	3.02317	6.69276	CDK4;CDK1;MAPK1
RNA stem-loop binding (GO:0035613)	3/12	0.109282	0.461396	0	0	3.02317	6.69276	DHX9;MYH10;LARP6
tumor necrosis factor receptor binding (GO:0005164)	3/12	0.109282	0.461396	0	0	3.02317	6.69276	TRAF3;TRAF5;TRAF2
BH domain binding (GO:0051400)	2/6	0.113061	0.461396	0	0	4.53374	9.88277	BCL2;BCL2L1
BH3 domain binding (GO:0051434)	2/6	0.113061	0.461396	0	0	4.53374	9.88277	BCL2;BCL2L1
calcium:cation antiporter activity (GO:0015368)	2/6	0.113061	0.461396	0	0	4.53374	9.88277	SLC3A2;SLC8A1
collagen receptor activity (GO:0038064)	2/6	0.113061	0.461396	0	0	4.53374	9.88277	DDR1;ITGA2
dihydropyrimidinase activity (GO:0004157)	2/6	0.113061	0.461396	0	0	4.53374	9.88277	DPYSL4;DPYSL3
DNA-methyltransferase activity (GO:0009008)	2/6	0.113061	0.461396	0	0	4.53374	9.88277	DNMT1;DNMT3B
L-serine transmembrane transporter activity (GO:0015194)	2/6	0.113061	0.461396	0	0	4.53374	9.88277	SLC1A4;SLC38A5
long-chain fatty acyl-CoA binding (GO:0036042)	2/6	0.113061	0.461396	0	0	4.53374	9.88277	ACOT7;ACOT11
mismatched DNA binding (GO:0030983)	2/6	0.113061	0.461396	0	0	4.53374	9.88277	MSH6;MSH2
nucleosomal histone binding (GO:0031493)	2/6	0.113061	0.461396	0	0	4.53374	9.88277	UHRF1;VRK1
pre-miRNA binding (GO:0070883)	2/6	0.113061	0.461396	0	0	4.53374	9.88277	XPO5;RAN
supercoiled DNA binding (GO:0097100)	2/6	0.113061	0.461396	0	0	4.53374	9.88277	HMGB2;PSIP1
uridylyltransferase activity (GO:0070569)	2/6	0.113061	0.461396	0	0	4.53374	9.88277	UAP1L1;UAP1
protein phosphorylated amino acid binding (GO:0045309)	7/42	0.118403	0.480909	0	0	1.81494	3.87247	BCAR3;NEDD4;RASA1;SH3BP2;ABL2;PFN1;VAV2
androgen receptor binding (GO:0050681)	5/27	0.124043	0.50144	0	0	2.06184	4.30332	DAXX;TGFB1I1;ARID5A;PKN1;FOXP1
transcription coactivator binding (GO:0001223)	4/20	0.130707	0.509691	0	0	2.26764	4.61419	SMAD3;AHR;TEAD2;CIT
acylglycerol lipase activity (GO:0047372)	3/13	0.132032	0.509691	0	0	2.72071	5.50864	ABHD3;ABHD2;MGLL
cysteine-type endopeptidase activity involved in execution phase of apoptosis (GO:0097200)	3/13	0.132032	0.509691	0	0	2.72071	5.50864	CASP6;CASP3;CASP2
exoribonuclease activity (GO:0004532)	3/13	0.132032	0.509691	0	0	2.72071	5.50864	EXOSC6;EXOSC8;EXOSC2
I-SMAD binding (GO:0070411)	3/13	0.132032	0.509691	0	0	2.72071	5.50864	SMAD3;TGFB1I1;SMAD7
insulin-like growth factor I binding (GO:0031994)	3/13	0.132032	0.509691	0	0	2.72071	5.50864	IGFBP5;ITGB3;ITGA6
microtubule minus-end binding (GO:0051011)	3/13	0.132032	0.509691	0	0	2.72071	5.50864	TUBGCP3;CAMSAP1;CAMSAP2
platelet-derived growth factor receptor binding (GO:0005161)	3/13	0.132032	0.509691	0	0	2.72071	5.50864	ITGB3;PDGFC;PDGFB
protein kinase A catalytic subunit binding (GO:0034236)	3/13	0.132032	0.509691	0	0	2.72071	5.50864	PKIA;CSK;EZR
protein phosphatase activator activity (GO:0072542)	3/13	0.132032	0.509691	0	0	2.72071	5.50864	PPP1R15A;CALM1;CALM2
phosphatidylinositol bisphosphate binding (GO:1902936)	13/94	0.13868	0.532955	0	0	1.45712	2.87867	SVIL;FLII;FZD7;HIP1R;CAPG;SYT7;JPH2;MYO1B;PARD3;SH3PXD2B;PFN1;PLCB1;PICALM
protein serine/threonine/tyrosine kinase activity (GO:0004712)	5/28	0.139367	0.533204	0	0	1.97209	3.88628	MAP2K3;MAPKAPK3;TTK;AURKB;AURKA
5'-3' DNA helicase activity (GO:0043139)	2/7	0.148183	0.538242	0	0	3.62679	6.92465	BRIP1;DNA2
branched-chain amino acid transmembrane transporter activity (GO:0015658)	2/7	0.148183	0.538242	0	0	3.62679	6.92465	SLC7A5;SLC3A2
calcium-dependent protein serine/threonine phosphatase activity (GO:0004723)	2/7	0.148183	0.538242	0	0	3.62679	6.92465	PPP3CC;PPM1F
clathrin light chain binding (GO:0032051)	2/7	0.148183	0.538242	0	0	3.62679	6.92465	CLTC;HIP1R
L-proline transmembrane transporter activity (GO:0015193)	2/7	0.148183	0.538242	0	0	3.62679	6.92465	SLC36A1;SLC1A4
MutSalpha complex binding (GO:0032407)	2/7	0.148183	0.538242	0	0	3.62679	6.92465	MCM8;MLH1
patched binding (GO:0005113)	2/7	0.148183	0.538242	0	0	3.62679	6.92465	CCNB1;CAV1
phosphofructokinase activity (GO:0008443)	2/7	0.148183	0.538242	0	0	3.62679	6.92465	PFKFB2;PFKP
serine-type exopeptidase activity (GO:0070008)	2/7	0.148183	0.538242	0	0	3.62679	6.92465	ACE;TPP2
ubiquitin-protein transferase activator activity (GO:0097027)	2/7	0.148183	0.538242	0	0	3.62679	6.92465	CDC20;FZR1
acetylation-dependent protein binding (GO:0140033)	4/21	0.149477	0.538242	0	0	2.13413	4.05616	PSME4;TRIM24;YEATS4;BRD9
histone acetyltransferase binding (GO:0035035)	4/21	0.149477	0.538242	0	0	2.13413	4.05616	EGR1;PCNA;TP53;GLI3
lysine-acetylated histone binding (GO:0070577)	4/21	0.149477	0.538242	0	0	2.13413	4.05616	PSME4;TRIM24;YEATS4;BRD9
pyridoxal phosphate binding (GO:0030170)	4/21	0.149477	0.538242	0	0	2.13413	4.05616	GLDC;SHMT2;PSAT1;SHMT1
mitogen-activated protein kinase binding (GO:0051019)	5/29	0.15547	0.551633	0	0	1.88981	3.51752	DUSP5;ACE;MAPKAPK3;TNIP1;DUSP6
LRR domain binding (GO:0030275)	3/14	0.156248	0.551633	0	0	2.47323	4.59109	DDIT3;DAPK3;ATF4
protein kinase C activity (GO:0004697)	3/14	0.156248	0.551633	0	0	2.47323	4.59109	PRKD3;PRKCD;PKN1
translation elongation factor activity (GO:0003746)	3/14	0.156248	0.551633	0	0	2.47323	4.59109	EIF5A;EIF5A2;GTPBP2
phosphotyrosine residue binding (GO:0001784)	6/37	0.156414	0.551633	0	0	1.7559	3.25763	BCAR3;RASA1;SH3BP2;ABL2;PFN1;VAV2
bHLH transcription factor binding (GO:0043425)	4/22	0.1692	0.58945	0	0	2.01546	3.5808	SMAD3;BHLHE40;BHLHE41;TCF3
poly(U) RNA binding (GO:0008266)	4/22	0.1692	0.58945	0	0	2.01546	3.5808	KHDRBS1;IFIT5;PABPC1L;PATL1
telomerase RNA binding (GO:0070034)	4/22	0.1692	0.58945	0	0	2.01546	3.5808	DKC1;GAR1;SMG6;WRAP53
pentosyltransferase activity (GO:0016763)	6/38	0.171163	0.593872	0	0	1.70093	3.00239	QTRT2;PNP;PARP1;PARP2;UMPS;PARP8
protein serine/threonine kinase inhibitor activity (GO:0030291)	5/30	0.172294	0.595388	0	0	1.81412	3.19022	SPRED2;CDKN2C;PKIA;HSPB1;CIT
calcium-dependent cysteine-type endopeptidase activity (GO:0004198)	3/15	0.181694	0.602374	0	0	2.267	3.86622	CAPN2;CAPN1;CAPN15
cysteine-type endopeptidase activity involved in apoptotic process (GO:0097153)	3/15	0.181694	0.602374	0	0	2.267	3.86622	CASP6;CASP3;CASP2
insulin-like growth factor binding (GO:0005520)	3/15	0.181694	0.602374	0	0	2.267	3.86622	IGFBP5;ITGB3;ITGA6
aryl hydrocarbon receptor binding (GO:0017162)	2/8	0.185088	0.602374	0	0	3.02216	5.09814	ARNT2;NCOA2
calcium-independent phospholipase A2 activity (GO:0047499)	2/8	0.185088	0.602374	0	0	3.02216	5.09814	PLA2G15;PLA2G4C
carbon-nitrogen ligase activity, with glutamine as amido-N-donor (GO:0016884)	2/8	0.185088	0.602374	0	0	3.02216	5.09814	ASNS;PFAS
G protein-coupled glutamate receptor binding (GO:0035256)	2/8	0.185088	0.602374	0	0	3.02216	5.09814	SLC9A3R2;HOMER3
protein kinase B binding (GO:0043422)	2/8	0.185088	0.602374	0	0	3.02216	5.09814	CCDC88A;RARA
RNA polymerase I core promoter sequence-specific DNA binding (GO:0001164)	2/8	0.185088	0.602374	0	0	3.02216	5.09814	TAF1B;UBTF
RNA polymerase I transcription regulatory region sequence-specific DNA binding (GO:0001163)	2/8	0.185088	0.602374	0	0	3.02216	5.09814	TAF1B;UBTF
Roundabout binding (GO:0048495)	2/8	0.185088	0.602374	0	0	3.02216	5.09814	TGFB1I1;MYO9B
serine transmembrane transporter activity (GO:0022889)	2/8	0.185088	0.602374	0	0	3.02216	5.09814	SLC1A4;SLC38A5
sodium channel inhibitor activity (GO:0019871)	2/8	0.185088	0.602374	0	0	3.02216	5.09814	NEDD4;NEDD4L
superoxide-generating NADPH oxidase activator activity (GO:0016176)	2/8	0.185088	0.602374	0	0	3.02216	5.09814	SH3PXD2B;PDGFB
vascular endothelial growth factor receptor 2 binding (GO:0043184)	2/8	0.185088	0.602374	0	0	3.02216	5.09814	CCDC88A;ITGB3
metalloendopeptidase activity (GO:0004222)	11/82	0.188695	0.602374	0	0	1.40596	2.34462	MIPEP;ADAM19;MMP12;MMP11;MMP14;ADAMTS14;MMP1;MMP3;THOP1;ADAMTS6;MMP10
carboxy-lyase activity (GO:0016831)	4/23	0.18977	0.602374	0	0	1.90927	3.1731	AMD1;ODC1;UMPS;PCK2
cyclin-dependent protein kinase activity (GO:0097472)	4/23	0.18977	0.602374	0	0	1.90927	3.1731	CDK4;CDK2;CDK1;CDK15
cyclin-dependent protein serine/threonine kinase activity (GO:0004693)	4/23	0.18977	0.602374	0	0	1.90927	3.1731	CDK4;CDK2;CDK1;CDK15
phosphatase inhibitor activity (GO:0019212)	4/23	0.18977	0.602374	0	0	1.90927	3.1731	LGALS3;SET;ANP32E;PTN
alpha-tubulin binding (GO:0043014)	5/31	0.189779	0.602374	0	0	1.74425	2.89876	ARL4C;EML4;RACGAP1;DIP2B;INO80
Hsp70 protein binding (GO:0030544)	5/31	0.189779	0.602374	0	0	1.74425	2.89876	DNAJA1;DNAJB1;DNAJC2;GPR37;SACS
3'-5' exonuclease activity (GO:0008408)	7/48	0.19569	0.618844	0	0	1.54882	2.52647	TOE1;MRE11;ERI1;ERI2;POLD1;DIS3L;EXOSC2
protein tyrosine phosphatase activity (GO:0004725)	10/74	0.197091	0.620983	0	0	1.41778	2.3026	DUSP3;PTPN21;PTPN9;PTPRK;CDC25C;CDC14A;CDC25A;MTMR6;CDC25B;CDKN3
magnesium ion binding (GO:0000287)	18/146	0.2	0.627839	0	0	1.27662	2.05464	TOP2A;FEN1;DYRK2;PLK1;OXSR1;SRPK1;MSH6;MSH2;RRAGC;MTHFD2;RP2;FIGNL1;MAP3K20;ABL2;UBA2;HPRT1;DCTPP1;RAN
phosphatidylinositol binding (GO:0035091)	12/92	0.2008	0.628049	0	0	1.36123	2.18539	CCDC88A;MYO1E;RNF34;PARD3;WDFY1;HIP1R;ITPR3;AIDA;ESYT1;PASK;APPL2;PICALM
CoA hydrolase activity (GO:0016289)	3/16	0.208138	0.641642	0	0	2.0925	3.28429	ACOT9;ACOT7;ACOT11
phosphatidylinositol-5-phosphate binding (GO:0010314)	3/16	0.208138	0.641642	0	0	2.0925	3.28429	JPH2;VEPH1;SH3PXD2B
amino acid transmembrane transporter activity (GO:0015171)	7/49	0.210182	0.641642	0	0	1.51186	2.35817	SLC36A1;SLC7A5;SLC38A1;SLC38A6;SLC3A2;SLC38A5;SLC38A4
calmodulin-dependent protein kinase activity (GO:0004683)	4/24	0.211076	0.641642	0	0	1.81371	2.82129	MAPKAPK3;CAMK4;CAMK2A;CAMK1
cell adhesion mediator activity (GO:0098631)	4/24	0.211076	0.641642	0	0	1.81371	2.82129	NTNG1;ROBO3;PALLD;SIRPA
nuclear localization sequence binding (GO:0008139)	4/24	0.211076	0.641642	0	0	1.81371	2.82129	NUP153;KPNA4;KPNA2;KPNB1
phosphotransferase activity, phosphate group as acceptor (GO:0016776)	4/24	0.211076	0.641642	0	0	1.81371	2.82129	DTYMK;ITPKA;PMVK;AK5
sequence-specific DNA binding (GO:0043565)	77/707	0.211136	0.641642	0	0	1.1117	1.72898	CSRNP1;GMEB1;CSRNP2;BHLHE41;CTCF;AHR;MEOX1;GLI3;ELK3;SMG6;FOXQ1;CREB3L1;MYBL2;PITX1;TEAD2;SOX4;KLF10;KLF11;MEF2C;FOXD1;KLF13;KDM2B;ZNF281;OSR1;RFX2;ARID5A;ETV1;FOXL1;ETV4;HIC1;RUNX2;ETV5;FOXP1;MMP12;ZEB2;RARA;ERF;TFAM;ATF3;JDP2;TELO2;ATF4;HDAC2;FOXC1;CBFB;UHRF1;SRF;CEBPG;TCF7;E2F1;E2F2;E2F3;MSC;ZNF300;E2F7;E2F8;ZBTB18;EGR1;ARNT2;ACD;JUN;EGR2;TCF7L1;EGR3;SMAD3;NR1D2;NR1D1;POU2F2;KLF2;FOSL1;KLF6;KL…
E-box binding (GO:0070888)	6/41	0.218533	0.654713	0	0	1.55488	2.36469	BHLHE40;BHLHE41;AHR;TCF3;ARNTL2;CIART
5S rRNA binding (GO:0008097)	2/9	0.223076	0.654713	0	0	2.59027	3.88604	RRS1;RPF2
guanylate kinase activity (GO:0004385)	2/9	0.223076	0.654713	0	0	2.59027	3.88604	CASK;TJP2
H3 histone acetyltransferase activity (GO:0010484)	2/9	0.223076	0.654713	0	0	2.59027	3.88604	MEAF6;BRCA2
L-aspartate transmembrane transporter activity (GO:0015183)	2/9	0.223076	0.654713	0	0	2.59027	3.88604	SLC1A4;SLC25A13
P-type calcium transporter activity (GO:0005388)	2/9	0.223076	0.654713	0	0	2.59027	3.88604	ATP2B4;ATP2B1
prenyltransferase activity (GO:0004659)	2/9	0.223076	0.654713	0	0	2.59027	3.88604	FDPS;PDSS1
tRNA (cytosine) methyltransferase activity (GO:0016427)	2/9	0.223076	0.654713	0	0	2.59027	3.88604	NSUN2;FTSJ1
type I transforming growth factor beta receptor binding (GO:0034713)	2/9	0.223076	0.654713	0	0	2.59027	3.88604	SMAD7;TGFBR2
volume-sensitive anion channel activity (GO:0005225)	2/9	0.223076	0.654713	0	0	2.59027	3.88604	LRRC8C;LRRC8A
methyltransferase activity (GO:0008168)	7/50	0.225057	0.657926	0	0	1.47662	2.20223	DNMT1;SUV39H1;NTMT1;NSUN2;DNMT3B;FTSJ1;MRM2
basal RNA polymerase II transcription machinery binding (GO:0001099)	5/33	0.226474	0.657926	0	0	1.61948	2.40513	DRAP1;DHX9;SMYD2;ZNF326;WDR43
exoribonuclease activity, producing 5'-phosphomonoesters (GO:0016896)	5/33	0.226474	0.657926	0	0	1.61948	2.40513	TOE1;ERI1;ERI2;DIS3L;EXOSC2
glutamate receptor binding (GO:0035254)	3/17	0.235358	0.674588	0	0	1.94293	2.81073	CAMK2A;HOMER3;SHANK1
metalloaminopeptidase activity (GO:0070006)	3/17	0.235358	0.674588	0	0	1.94293	2.81073	MMP14;ANPEP;TRHDE
MHC class I protein binding (GO:0042288)	3/17	0.235358	0.674588	0	0	1.94293	2.81073	TUBB;TAP2;TUBB4B
MHC class II protein complex binding (GO:0023026)	3/17	0.235358	0.674588	0	0	1.94293	2.81073	HSP90AA1;PKM;ANXA11
3'-5'-exoribonuclease activity (GO:0000175)	5/34	0.245551	0.701456	0	0	1.56355	2.19562	TOE1;ERI1;ERI2;DIS3L;EXOSC2
protein kinase inhibitor activity (GO:0004860)	6/43	0.252283	0.707137	0	0	1.47067	2.02541	SOCS3;SPRED2;SH3BP5L;SPRY4;TRIB1;CIT
calcium:sodium antiporter activity (GO:0005432)	2/10	0.261567	0.707137	0	0	2.26636	3.03935	SLC3A2;SLC8A1
cysteine-type endopeptidase activity involved in apoptotic signaling pathway (GO:0097199)	2/10	0.261567	0.707137	0	0	2.26636	3.03935	CASP3;CASP2
eukaryotic initiation factor 4E binding (GO:0008190)	2/10	0.261567	0.707137	0	0	2.26636	3.03935	LARP1;EIF4EBP1
G-quadruplex DNA binding (GO:0051880)	2/10	0.261567	0.707137	0	0	2.26636	3.03935	BLM;DDX11
G-rich strand telomeric DNA binding (GO:0098505)	2/10	0.261567	0.707137	0	0	2.26636	3.03935	RPA1;RPA2
histone methyltransferase activity (H3-K9 specific) (GO:0046974)	2/10	0.261567	0.707137	0	0	2.26636	3.03935	SUV39H2;SUV39H1
hydrolase activity, acting on carbon-nitrogen (but not peptide) bonds, in cyclic amides (GO:0016812)	2/10	0.261567	0.707137	0	0	2.26636	3.03935	DPYSL4;DPYSL3
MAP kinase tyrosine/serine/threonine phosphatase activity (GO:0017017)	2/10	0.261567	0.707137	0	0	2.26636	3.03935	DUSP5;DUSP6
peptide N-acetyltransferase activity (GO:0034212)	2/10	0.261567	0.707137	0	0	2.26636	3.03935	NAA50;NAA15
phosphate ion binding (GO:0042301)	2/10	0.261567	0.707137	0	0	2.26636	3.03935	PNP;MTHFD2
phospholipase A1 activity (GO:0008970)	2/10	0.261567	0.707137	0	0	2.26636	3.03935	PLA2G15;ABHD3
phospholipase inhibitor activity (GO:0004859)	2/10	0.261567	0.707137	0	0	2.26636	3.03935	ANXA1;ANXA4
protein binding involved in heterotypic cell-cell adhesion (GO:0086080)	2/10	0.261567	0.707137	0	0	2.26636	3.03935	DSP;SIRPA
protein tyrosine/threonine phosphatase activity (GO:0008330)	2/10	0.261567	0.707137	0	0	2.26636	3.03935	DUSP5;DUSP6
Tat protein binding (GO:0030957)	2/10	0.261567	0.707137	0	0	2.26636	3.03935	DNAJA1;TRIM32
ubiquitination-like modification-dependent protein binding (GO:0140035)	2/10	0.261567	0.707137	0	0	2.26636	3.03935	DAXX;ANKRD13A
acyl-CoA hydrolase activity (GO:0047617)	3/18	0.263143	0.709163	0	0	1.8133	2.42086	ACOT9;ACOT7;ACOT11
ubiquitin-protein transferase activity (GO:0004842)	43/392	0.268751	0.722005	0	0	1.11889	1.47019	RNF34;UHRF2;UHRF1;NEDD4L;RNF19B;UBE2D1;BRCA1;CBL;RNF4;RNF2;IRF2BPL;NEURL1B;TRIM6;HECTD3;TRIM2;TRIM24;TRIM69;TRIM47;TRIM26;TRIM21;BARD1;DTX3L;SMURF2;FANCL;UBE2C;UBE2E3;SIAH1;TRAF2;LMO7;TRAIP;SH3RF2;RNF128;TRAF3;ZNF738;RFWD3;NEDD4;UBE2T;TRAF5;TRIM14;TRIM59;DTL;TRIM32;BIRC3
metal ion transmembrane transporter activity (GO:0046873)	4/27	0.278309	0.744452	0	0	1.57688	2.01686	SLC4A8;ATP2B4;ZDHHC13;ATP2B1
zinc ion binding (GO:0008270)	37/336	0.278844	0.744452	0	0	1.12348	1.4348	SUV39H2;BLM;SHMT2;KDM1B;UHRF1;HHIP;SHMT1;CTCF;TRHDE;RNF2;ALKBH8;TRIM8;GRIN2A;ANPEP;TRIM2;TRIM24;DPF3;TK1;EGR1;ACE;SMAD3;KDM2B;DDX58;SIAH1;SORD;BAZ1B;MMP12;PLA2G15;CYLD;KLF7;CLIP1;ZNF93;WDFY1;ARHGEF2;ZFPM2;TP53;KPNB1
NADP binding (GO:0050661)	5/36	0.284825	0.751035	0	0	1.46251	1.83674	DHFR;NDOR1;TP53I3;LBR;CBR3
protein kinase activator activity (GO:0030295)	8/63	0.286836	0.751035	0	0	1.31916	1.64742	TPX2;DAXX;DBF4;INCENP;DBF4B;IQGAP1;CALM1;CALM2
single-stranded RNA binding (GO:0003727)	6/45	0.287343	0.751035	0	0	1.39509	1.73979	PTBP1;DHX9;DDX58;DDX11;IFIT5;DDX60
ankyrin binding (GO:0030506)	3/19	0.291296	0.751035	0	0	1.69987	2.09665	FLNC;SLC8A1;PLEC
histone deacetylase activity (GO:0004407)	3/19	0.291296	0.751035	0	0	1.69987	2.09665	HDAC5;HDAC2;HDAC9
ligand-gated calcium channel activity (GO:0099604)	3/19	0.291296	0.751035	0	0	1.69987	2.09665	GRIN2A;TRPA1;ITPR3
RNA cap binding (GO:0000339)	3/19	0.291296	0.751035	0	0	1.69987	2.09665	LARP1;IFIT5;GEMIN5
adenyl nucleotide binding (GO:0030554)	2/11	0.300085	0.751035	0	0	2.01443	2.42475	GRPEL2;PFN1
adenyl-nucleotide exchange factor activity (GO:0000774)	2/11	0.300085	0.751035	0	0	2.01443	2.42475	GRPEL2;PFN1
chloride ion binding (GO:0031404)	2/11	0.300085	0.751035	0	0	2.01443	2.42475	ACE;NPR3
death domain binding (GO:0070513)	2/11	0.300085	0.751035	0	0	2.01443	2.42475	BCL2;BCL2L1
diacylglycerol kinase activity (GO:0004143)	2/11	0.300085	0.751035	0	0	2.01443	2.42475	DGKZ;DGKI
dipeptidyl-peptidase activity (GO:0008239)	2/11	0.300085	0.751035	0	0	2.01443	2.42475	DPP4;DPP9
DNA-(apurinic or apyrimidinic site) endonuclease activity (GO:0003906)	2/11	0.300085	0.751035	0	0	2.01443	2.42475	NEIL3;HMGA2
histone methyltransferase activity (H3-K36 specific) (GO:0046975)	2/11	0.300085	0.751035	0	0	2.01443	2.42475	NSD2;SMYD2
histone methyltransferase binding (GO:1990226)	2/11	0.300085	0.751035	0	0	2.01443	2.42475	NOP56;CBX1
intracellular ligand-gated ion channel activity (GO:0005217)	2/11	0.300085	0.751035	0	0	2.01443	2.42475	TRPA1;ITPR3
peptide alpha-N-acetyltransferase activity (GO:0004596)	2/11	0.300085	0.751035	0	0	2.01443	2.42475	NAA50;NAA15
purine ribonucleotide transmembrane transporter activity (GO:0005346)	2/11	0.300085	0.751035	0	0	2.01443	2.42475	LRRC8A;SLC25A24
sodium:phosphate symporter activity (GO:0005436)	2/11	0.300085	0.751035	0	0	2.01443	2.42475	SLC20A2;SLC20A1
ubiquitin-dependent protein binding (GO:0140036)	2/11	0.300085	0.751035	0	0	2.01443	2.42475	DNAJC2;ANKRD13A
endoribonuclease activity, producing 5'-phosphomonoesters (GO:0016891)	4/28	0.301465	0.751035	0	0	1.51109	1.81195	FEN1;RNASEH2A;POP1;EXO1
thyroid hormone receptor binding (GO:0046966)	4/28	0.301465	0.751035	0	0	1.51109	1.81195	ARID5A;JMJD1C;GTF2H1;GAS2L1
calcium channel regulator activity (GO:0005246)	5/37	0.30489	0.753883	0	0	1.41673	1.6828	CACNB3;MCUB;PACSIN3;CALM1;CALM2
sodium channel regulator activity (GO:0017080)	5/37	0.30489	0.753883	0	0	1.41673	1.6828	NEDD4;ATP2B4;NEDD4L;SNTA1;YWHAH
channel activity (GO:0015267)	6/46	0.305248	0.753883	0	0	1.36014	1.61399	PANX1;SLC14A1;TRPA1;MCUB;TRPV2;BCL2
phosphatidylinositol phosphate binding (GO:1901981)	12/102	0.313378	0.771738	0	0	1.20931	1.40322	CYTH3;JPH2;MYO1B;FCHSD2;RNF34;RACGAP1;MYO10;PARD3;VEPH1;SH3PXD2B;HIP1R;IQGAP1
metallopeptidase activity (GO:0008237)	14/121	0.315371	0.774422	0	0	1.18678	1.36955	MIPEP;ACE;MMP1;MMP3;BRCC3;MMP10;ADAM19;MMP12;MMP11;ADAMTS14;MMP14;ANPEP;THOP1;ADAMTS6
metal ion binding (GO:0046872)	55/517	0.316352	0.77461	0	0	1.08085	1.24395	TOP2A;FEN1;DYRK2;SLC8A1;CDH6;CALB2;NCS1;ANXA6;EFHD2;EFHD1;TRIM26;CAPN1;PRSS3;POSTN;ANXA1;ANXA3;ANXA4;PLA2G4C;ANXA11;OXSR1;EML1;MMP12;MSH6;MELK;MSH2;RRAGC;MTHFD2;RP2;S100A6;CDH13;HPRT1;MICU1;DCTPP1;SLC25A13;ITPR3;IQGAP1;THBS1;RASGRP3;S100A16;FIGNL1;MAP3K20;ABL2;CDH24;S100A11;S100A10;SLC25A24;PLK1;SYT7;SRPK1;MEX3B;UBA2;ESYT1;CALM1;CALM2;RAN
acylglycerol O-acyltransferase activity (GO:0016411)	3/20	0.319636	0.778203	0	0	1.59979	1.82468	AGPAT5;PLA2G15;LPCAT2
nucleoside monophosphate kinase activity (GO:0050145)	3/20	0.319636	0.778203	0	0	1.59979	1.82468	DTYMK;CASK;TJP2
pre-mRNA binding (GO:0036002)	4/29	0.324825	0.784943	0	0	1.45056	1.63112	SLBP;PTBP1;ERI1;TRA2B
protein phosphatase inhibitor activity (GO:0004864)	4/29	0.324825	0.784943	0	0	1.45056	1.63112	LGALS3;PPP1R14B;SET;PTN
ATPase regulator activity (GO:0060590)	5/38	0.325151	0.784943	0	0	1.37372	1.54333	DNAJA1;DNAJB1;GRPEL2;PFN1;FNIP2
phosphotransferase activity, alcohol group as acceptor (GO:0016773)	9/75	0.327545	0.788501	0	0	1.23657	1.38018	PKM;ADK;PIK3CD;FAM20C;PI4KB;DGKZ;HK2;DGKI;HK1
adenine nucleotide transmembrane transporter activity (GO:0000295)	2/12	0.338245	0.797649	0	0	1.81289	1.96514	LRRC8A;SLC25A24
cAMP binding (GO:0030552)	2/12	0.338245	0.797649	0	0	1.81289	1.96514	POPDC3;BVES
dynactin binding (GO:0034452)	2/12	0.338245	0.797649	0	0	1.81289	1.96514	HTT;SNX6
glycerophospholipid flippase activity (GO:0140333)	2/12	0.338245	0.797649	0	0	1.81289	1.96514	ATP8B1;ATP10A
ribosomal large subunit binding (GO:0043023)	2/12	0.338245	0.797649	0	0	1.81289	1.96514	RBM3;CPEB2
single-stranded telomeric DNA binding (GO:0043047)	2/12	0.338245	0.797649	0	0	1.81289	1.96514	RPA1;RPA2
fibroblast growth factor binding (GO:0017134)	3/21	0.347995	0.797649	0	0	1.51083	1.59478	ITGB3;THBS1;FGFR1
lysine N-methyltransferase activity (GO:0016278)	3/21	0.347995	0.797649	0	0	1.51083	1.59478	EEF2KMT;SMYD2;KMT5A
lysophospholipase activity (GO:0004622)	3/21	0.347995	0.797649	0	0	1.51083	1.59478	LYPLA2;PLA2G4C;MGLL
sialyltransferase activity (GO:0008373)	3/21	0.347995	0.797649	0	0	1.51083	1.59478	ST6GAL1;ST3GAL4;ST3GAL5
O-acyltransferase activity (GO:0008374)	4/30	0.348291	0.797649	0	0	1.3947	1.47101	PLA2G15;PLA2G4C;LPCAT2;MBOAT1
WW domain binding (GO:0050699)	4/30	0.348291	0.797649	0	0	1.3947	1.47101	ENAH;TCEAL7;CDC25C;KIF20B
ubiquitin-like protein ligase activity (GO:0061659)	29/270	0.358023	0.797649	0	0	1.09159	1.12123	RNF34;UHRF2;UHRF1;NEDD4L;RNF19B;UBE2D1;CBL;RNF2;IRF2BPL;NEURL1B;TRIM6;TRIM2;TRIM24;TRIM69;TRIM26;TRIM21;EGR2;SMURF2;DTX3L;FANCL;SIAH1;SH3RF2;RNF128;NEDD4;RFWD3;TRIM14;TRIM59;TRIM32;BIRC3
histone acetyltransferase activity (GO:0004402)	4/31	0.371774	0.797649	0	0	1.34297	1.32882	NAA50;HAT1;BAZ1A;BRCA2
1-acylglycerol-3-phosphate O-acyltransferase activity (GO:0003841)	2/13	0.375739	0.797649	0	0	1.64799	1.61315	AGPAT5;LPCAT2
aldehyde dehydrogenase (NAD+) activity (GO:0004029)	2/13	0.375739	0.797649	0	0	1.64799	1.61315	ALDH1B1;ALDH1L2
GTPase inhibitor activity (GO:0005095)	2/13	0.375739	0.797649	0	0	1.64799	1.61315	IQGAP1;CPEB2
P-type ion transporter activity (GO:0015662)	2/13	0.375739	0.797649	0	0	1.64799	1.61315	ATP2B4;ATP2B1
phosphatidate phosphatase activity (GO:0008195)	2/13	0.375739	0.797649	0	0	1.64799	1.61315	PLPPR4;PLPP2
phosphatidylinositol phosphate kinase activity (GO:0016307)	2/13	0.375739	0.797649	0	0	1.64799	1.61315	PIK3CD;PIP4K2A
pseudouridine synthase activity (GO:0009982)	2/13	0.375739	0.797649	0	0	1.64799	1.61315	DKC1;PUS7
RNA 7-methylguanosine cap binding (GO:0000340)	2/13	0.375739	0.797649	0	0	1.64799	1.61315	LARP1;GEMIN5
titin binding (GO:0031432)	2/13	0.375739	0.797649	0	0	1.64799	1.61315	CALM1;CALM2
tRNA (guanine) methyltransferase activity (GO:0016423)	2/13	0.375739	0.797649	0	0	1.64799	1.61315	WDR4;FTSJ1
K63-linked polyubiquitin modification-dependent protein binding (GO:0070530)	3/22	0.376226	0.797649	0	0	1.43123	1.39912	RNF169;IKBKE;OPTN
mRNA 3'-UTR AU-rich region binding (GO:0035925)	3/22	0.376226	0.797649	0	0	1.43123	1.39912	EXOSC8;MEX3D;CPEB2
TBP-class protein binding (GO:0017025)	3/22	0.376226	0.797649	0	0	1.43123	1.39912	DRAP1;TAF1B;AHR
ubiquitin protein ligase activity (GO:0061630)	28/263	0.379647	0.797649	0	0	1.08067	1.04664	RNF34;UHRF2;UHRF1;NEDD4L;RNF19B;UBE2D1;CBL;RNF2;IRF2BPL;NEURL1B;TRIM6;TRIM2;TRIM24;TRIM69;TRIM26;TRIM21;SMURF2;DTX3L;FANCL;SIAH1;SH3RF2;RNF128;NEDD4;RFWD3;TRIM14;TRIM59;TRIM32;BIRC3
carboxylic acid binding (GO:0031406)	5/41	0.3865	0.797649	0	0	1.25904	1.19687	PHYH;GLDC;SHMT2;SHMT1;SESN2
nuclease activity (GO:0004518)	7/60	0.387421	0.797649	0	0	1.19735	1.13538	FEN1;MRE11;RNASEH2A;EXO1;MAP1S;DNA2;REXO5
acetyltransferase activity (GO:0016407)	4/32	0.39519	0.797649	0	0	1.29493	1.2022	NAA50;ESCO2;NAA15;PAFAH1B3
amino acid binding (GO:0016597)	4/32	0.39519	0.797649	0	0	1.29493	1.2022	GLDC;SHMT2;DDAH2;SHMT1
chemokine binding (GO:0019956)	4/32	0.39519	0.797649	0	0	1.29493	1.2022	ITGA4;ITGB3;ACKR4;PLP2
RNA polymerase II complex binding (GO:0000993)	4/32	0.39519	0.797649	0	0	1.29493	1.2022	DHX9;SMYD2;ZNF326;WDR43
polyubiquitin modification-dependent protein binding (GO:0031593)	6/51	0.396703	0.797649	0	0	1.20868	1.11751	RNF169;TNIP1;BRCC3;IKBKE;OPTN;RAD18
cyclic nucleotide binding (GO:0030551)	3/23	0.404194	0.797649	0	0	1.3596	1.2316	POPDC3;PDE5A;BVES
low-density lipoprotein particle receptor binding (GO:0050750)	3/23	0.404194	0.797649	0	0	1.3596	1.2316	DNAJA1;CLTC;PICALM
phosphatidylinositol phospholipase C activity (GO:0004435)	3/23	0.404194	0.797649	0	0	1.3596	1.2316	PLCB3;PLCB1;PLCD3
protein phosphatase 1 binding (GO:0008157)	3/23	0.404194	0.797649	0	0	1.3596	1.2316	PPP1R15A;SH3RF2;PPP1R3B
7S RNA binding (GO:0008312)	1/5	0.407571	0.797649	0	0	2.26573	2.03358	EXOSC2
ankyrin repeat binding (GO:0071532)	1/5	0.407571	0.797649	0	0	2.26573	2.03358	SHANK1
ATPase inhibitor activity (GO:0042030)	1/5	0.407571	0.797649	0	0	2.26573	2.03358	FNIP2
beta-2 adrenergic receptor binding (GO:0031698)	1/5	0.407571	0.797649	0	0	2.26573	2.03358	NEDD4
bis(5'-adenosyl)-hexaphosphatase activity (GO:0034431)	1/5	0.407571	0.797649	0	0	2.26573	2.03358	NUDT4
bis(5'-adenosyl)-pentaphosphatase activity (GO:0034432)	1/5	0.407571	0.797649	0	0	2.26573	2.03358	NUDT4
C-acetyltransferase activity (GO:0016453)	1/5	0.407571	0.797649	0	0	2.26573	2.03358	ACAT2
carbonyl reductase (NADPH) activity (GO:0004090)	1/5	0.407571	0.797649	0	0	2.26573	2.03358	CBR3
CCR5 chemokine receptor binding (GO:0031730)	1/5	0.407571	0.797649	0	0	2.26573	2.03358	NES
cell adhesive protein binding involved in bundle of His cell-Purkinje myocyte communication (GO:0086083)	1/5	0.407571	0.797649	0	0	2.26573	2.03358	DSP
chromatin insulator sequence binding (GO:0043035)	1/5	0.407571	0.797649	0	0	2.26573	2.03358	CTCF
collagen binding involved in cell-matrix adhesion (GO:0098639)	1/5	0.407571	0.797649	0	0	2.26573	2.03358	ITGA2
creatine kinase activity (GO:0004111)	1/5	0.407571	0.797649	0	0	2.26573	2.03358	MAP4K4
diphosphoinositol-polyphosphate diphosphatase activity (GO:0008486)	1/5	0.407571	0.797649	0	0	2.26573	2.03358	NUDT4
endopolyphosphatase activity (GO:0000298)	1/5	0.407571	0.797649	0	0	2.26573	2.03358	NUDT4
fibroblast growth factor-activated receptor activity (GO:0005007)	1/5	0.407571	0.797649	0	0	2.26573	2.03358	FGFR1
fructose-2,6-bisphosphate 2-phosphatase activity (GO:0004331)	1/5	0.407571	0.797649	0	0	2.26573	2.03358	PFKFB2
gap junction channel activity involved in cardiac conduction electrical coupling (GO:0086075)	1/5	0.407571	0.797649	0	0	2.26573	2.03358	GJC1
glial cell-derived neurotrophic factor receptor activity (GO:0016167)	1/5	0.407571	0.797649	0	0	2.26573	2.03358	GFRA1
glutamate-gated calcium ion channel activity (GO:0022849)	1/5	0.407571	0.797649	0	0	2.26573	2.03358	GRIN2A
glutathione transmembrane transporter activity (GO:0034634)	1/5	0.407571	0.797649	0	0	2.26573	2.03358	ABCC4
histone acetyltransferase activity (H3-K23 specific) (GO:0043994)	1/5	0.407571	0.797649	0	0	2.26573	2.03358	MEAF6
inositol 1,3,4,5 tetrakisphosphate binding (GO:0043533)	1/5	0.407571	0.797649	0	0	2.26573	2.03358	ITPR3
L-histidine transmembrane transporter activity (GO:0005290)	1/5	0.407571	0.797649	0	0	2.26573	2.03358	SLC38A5
oxidoreductase activity, acting on a sulfur group of donors, disulfide as acceptor (GO:0016671)	1/5	0.407571	0.797649	0	0	2.26573	2.03358	MSRA
oxidoreductase activity, acting on metal ions, NAD or NADP as acceptor (GO:0016723)	1/5	0.407571	0.797649	0	0	2.26573	2.03358	STEAP3
phosphatidylserine flippase activity (GO:0140346)	1/5	0.407571	0.797649	0	0	2.26573	2.03358	ATP8B1
phosphotransferase activity, nitrogenous group as acceptor (GO:0016775)	1/5	0.407571	0.797649	0	0	2.26573	2.03358	MAP4K4
purine nucleotide transmembrane transporter activity (GO:0015216)	1/5	0.407571	0.797649	0	0	2.26573	2.03358	ABCC4
pyruvate transmembrane transporter activity (GO:0050833)	1/5	0.407571	0.797649	0	0	2.26573	2.03358	MPC2
ribose phosphate diphosphokinase activity (GO:0004749)	1/5	0.407571	0.797649	0	0	2.26573	2.03358	PRPS1
RNA 2'-O-methyltransferase activity (GO:0062105)	1/5	0.407571	0.797649	0	0	2.26573	2.03358	MRM2
RNA polymerase II general transcription initiation factor binding (GO:0001091)	1/5	0.407571	0.797649	0	0	2.26573	2.03358	DRAP1
sequence-specific single stranded DNA binding (GO:0098847)	1/5	0.407571	0.797649	0	0	2.26573	2.03358	RPA1
structural constituent of tooth enamel (GO:0030345)	1/5	0.407571	0.797649	0	0	2.26573	2.03358	TUFT1
TAP1 binding (GO:0046978)	1/5	0.407571	0.797649	0	0	2.26573	2.03358	TAP2
TPR domain binding (GO:0030911)	1/5	0.407571	0.797649	0	0	2.26573	2.03358	HSP90AA1
troponin I binding (GO:0031013)	1/5	0.407571	0.797649	0	0	2.26573	2.03358	RCAN3
tumor necrosis factor binding (GO:0043120)	1/5	0.407571	0.797649	0	0	2.26573	2.03358	TRAF2
urate transmembrane transporter activity (GO:0015143)	1/5	0.407571	0.797649	0	0	2.26573	2.03358	ABCC4
uridine transmembrane transporter activity (GO:0015213)	1/5	0.407571	0.797649	0	0	2.26573	2.03358	SLC29A1
5'-nucleotidase activity (GO:0008253)	2/14	0.412321	0.797649	0	0	1.51057	1.3383	NT5DC3;NT5C2
arylsulfatase activity (GO:0004065)	2/14	0.412321	0.797649	0	0	1.51057	1.3383	ARSJ;ARSI
deoxyribonuclease activity (GO:0004536)	2/14	0.412321	0.797649	0	0	1.51057	1.3383	MRE11;MAP1S
insulin-like growth factor receptor binding (GO:0005159)	2/14	0.412321	0.797649	0	0	1.51057	1.3383	SOCS2;YWHAH
lipid phosphatase activity (GO:0042577)	2/14	0.412321	0.797649	0	0	1.51057	1.3383	PLPPR4;PLPP2
nucleoside diphosphate kinase activity (GO:0004550)	2/14	0.412321	0.797649	0	0	1.51057	1.3383	DTYMK;AK5
U6 snRNA binding (GO:0017070)	2/14	0.412321	0.797649	0	0	1.51057	1.3383	EIF5A;LSM2
kinase inhibitor activity (GO:0019210)	4/33	0.418461	0.797939	0	0	1.25021	1.08914	SOCS3;SH3BP5L;SPRY4;TRIB1
nucleosomal DNA binding (GO:0031492)	4/33	0.418461	0.797939	0	0	1.25021	1.08914	HDAC2;SMARCC1;ACTL6A;HMGA2
RNA polymerase core enzyme binding (GO:0043175)	4/33	0.418461	0.797939	0	0	1.25021	1.08914	DHX9;SMYD2;ZNF326;WDR43
ferrous iron binding (GO:0008198)	3/24	0.431783	0.797939	0	0	1.29478	1.0874	PHYH;EGLN2;ACP5
phosphatidylinositol-3,5-bisphosphate binding (GO:0080025)	3/24	0.431783	0.797939	0	0	1.29478	1.0874	JPH2;SH3PXD2B;HIP1R
protein phosphatase 2A binding (GO:0051721)	3/24	0.431783	0.797939	0	0	1.29478	1.0874	ANKLE2;MASTL;TP53
transforming growth factor beta binding (GO:0050431)	3/24	0.431783	0.797939	0	0	1.29478	1.0874	CD109;THBS1;TGFBR2
1-phosphatidylinositol binding (GO:0005545)	2/15	0.447802	0.797939	0	0	1.3943	1.12019	WDFY1;PICALM
acidic amino acid transmembrane transporter activity (GO:0015172)	2/15	0.447802	0.797939	0	0	1.3943	1.12019	SLC1A4;SLC25A13
aldehyde dehydrogenase [NAD(P)+] activity (GO:0004030)	2/15	0.447802	0.797939	0	0	1.3943	1.12019	ALDH1B1;ALDH1L2
bicarbonate transmembrane transporter activity (GO:0015106)	2/15	0.447802	0.797939	0	0	1.3943	1.12019	SLC4A8;SLC4A3
clathrin adaptor activity (GO:0035615)	2/15	0.447802	0.797939	0	0	1.3943	1.12019	HIP1R;AP1M2
lysophosphatidic acid acyltransferase activity (GO:0042171)	2/15	0.447802	0.797939	0	0	1.3943	1.12019	AGPAT5;LPCAT2
MAP kinase kinase activity (GO:0004708)	2/15	0.447802	0.797939	0	0	1.3943	1.12019	MAP2K3;MAPKAPK3
myosin V binding (GO:0031489)	2/15	0.447802	0.797939	0	0	1.3943	1.12019	RAB3B;RAB27B
phosphatidylinositol kinase activity (GO:0052742)	2/15	0.447802	0.797939	0	0	1.3943	1.12019	PIK3CD;PI4KB
phosphatidylinositol-3-phosphatase activity (GO:0004438)	2/15	0.447802	0.797939	0	0	1.3943	1.12019	MTMR11;MTMR6
solute:anion antiporter activity (GO:0140323)	2/15	0.447802	0.797939	0	0	1.3943	1.12019	SLC4A2;SLC4A3
Wnt-activated receptor activity (GO:0042813)	2/15	0.447802	0.797939	0	0	1.3943	1.12019	FZD7;FZD8
iron ion binding (GO:0005506)	6/54	0.451598	0.797939	0	0	1.13295	0.900651	PHYH;EGLN2;ETHE1;ACP5;ABCE1;ALKBH8
FAD binding (GO:0071949)	3/25	0.458888	0.797939	0	0	1.23586	0.962671	NDOR1;KDM1B;MICAL2
phospholipase C activity (GO:0004629)	3/25	0.458888	0.797939	0	0	1.23586	0.962671	PLCB3;PLCB1;PLCD3
ubiquitin conjugating enzyme activity (GO:0061631)	4/35	0.464289	0.797939	0	0	1.16942	0.897234	UBE2C;UBE2E3;UBE2T;UBE2D1
ubiquitin-like protein conjugating enzyme binding (GO:0044390)	4/35	0.464289	0.797939	0	0	1.16942	0.897234	TCERG1;SIAH1;RNF19B;UBA2
organic anion transmembrane transporter activity (GO:0008514)	15/144	0.464532	0.797939	0	0	1.05394	0.808079	SLC36A1;ABCC4;SLC38A1;SLC1A4;SLC3A2;SLC4A3;SLC7A5;SLC4A8;SLC6A9;MPC2;SLC38A6;LRRC8A;SLC38A5;SLC25A13;SLC25A24
1-acylglycerophosphocholine O-acyltransferase activity (GO:0047184)	1/6	0.466473	0.797939	0	0	1.81248	1.38212	LPCAT2
1-phosphatidylinositol-4-phosphate 5-kinase activity (GO:0016308)	1/6	0.466473	0.797939	0	0	1.81248	1.38212	PIP4K2A
acetyl-CoA C-acyltransferase activity (GO:0003988)	1/6	0.466473	0.797939	0	0	1.81248	1.38212	ACAT2
acid phosphatase activity (GO:0003993)	1/6	0.466473	0.797939	0	0	1.81248	1.38212	ACP5
arachidonate-CoA ligase activity (GO:0047676)	1/6	0.466473	0.797939	0	0	1.81248	1.38212	ACSL4
C3HC4-type RING finger domain binding (GO:0055131)	1/6	0.466473	0.797939	0	0	1.81248	1.38212	DNAJA1
carnitine O-acyltransferase activity (GO:0016406)	1/6	0.466473	0.797939	0	0	1.81248	1.38212	CROT
cation:cation antiporter activity (GO:0015491)	1/6	0.466473	0.797939	0	0	1.81248	1.38212	SLC8A1
crossover junction endodeoxyribonuclease activity (GO:0008821)	1/6	0.466473	0.797939	0	0	1.81248	1.38212	XRCC3
diphosphotransferase activity (GO:0016778)	1/6	0.466473	0.797939	0	0	1.81248	1.38212	PRPS1
dopamine receptor binding (GO:0050780)	1/6	0.466473	0.797939	0	0	1.81248	1.38212	GNA13
double-stranded methylated DNA binding (GO:0010385)	1/6	0.466473	0.797939	0	0	1.81248	1.38212	EGR1
gap junction hemi-channel activity (GO:0055077)	1/6	0.466473	0.797939	0	0	1.81248	1.38212	PANX1
K48-linked polyubiquitin modification-dependent protein binding (GO:0036435)	1/6	0.466473	0.797939	0	0	1.81248	1.38212	IKBKE
keratin filament binding (GO:1990254)	1/6	0.466473	0.797939	0	0	1.81248	1.38212	VIM
malate dehydrogenase activity (GO:0016615)	1/6	0.466473	0.797939	0	0	1.81248	1.38212	ME2
myosin light chain binding (GO:0032027)	1/6	0.466473	0.797939	0	0	1.81248	1.38212	IQGAP3
non-membrane spanning protein tyrosine phosphatase activity (GO:0004726)	1/6	0.466473	0.797939	0	0	1.81248	1.38212	PTPN9
palmitoyl-CoA hydrolase activity (GO:0016290)	1/6	0.466473	0.797939	0	0	1.81248	1.38212	ACOT7
primary miRNA binding (GO:0070878)	1/6	0.466473	0.797939	0	0	1.81248	1.38212	SRF
protein phosphatase 2B binding (GO:0030346)	1/6	0.466473	0.797939	0	0	1.81248	1.38212	ATP2B4
RNA-directed DNA polymerase activity (GO:0003964)	1/6	0.466473	0.797939	0	0	1.81248	1.38212	DKC1
sodium:bicarbonate symporter activity (GO:0008510)	1/6	0.466473	0.797939	0	0	1.81248	1.38212	SLC4A8
solute:bicarbonate symporter activity (GO:0140410)	1/6	0.466473	0.797939	0	0	1.81248	1.38212	SLC4A8
STAT family protein binding (GO:0097677)	1/6	0.466473	0.797939	0	0	1.81248	1.38212	DTX3L
sulfatide binding (GO:0120146)	1/6	0.466473	0.797939	0	0	1.81248	1.38212	CLN6
sulfur amino acid transmembrane transporter activity (GO:0000099)	1/6	0.466473	0.797939	0	0	1.81248	1.38212	SLC1A4
telomerase activity (GO:0003720)	1/6	0.466473	0.797939	0	0	1.81248	1.38212	DKC1
thyroid hormone transmembrane transporter activity (GO:0015349)	1/6	0.466473	0.797939	0	0	1.81248	1.38212	SLC7A5
tripeptide transmembrane transporter activity (GO:0042937)	1/6	0.466473	0.797939	0	0	1.81248	1.38212	ABCC4
U4 snRNA binding (GO:0030621)	1/6	0.466473	0.797939	0	0	1.81248	1.38212	GEMIN5
urea transmembrane transporter activity (GO:0015204)	1/6	0.466473	0.797939	0	0	1.81248	1.38212	SLC14A1
vasopressin receptor activity (GO:0005000)	1/6	0.466473	0.797939	0	0	1.81248	1.38212	OXTR
calcium ion transmembrane transporter activity (GO:0015085)	6/55	0.469671	0.801808	0	0	1.10976	0.838674	PANX1;ANXA6;ATP2B4;TRPV2;TRPM7;ATP2B1
cysteine-type endopeptidase activity (GO:0004197)	11/105	0.474378	0.803664	0	0	1.06059	0.790936	USP13;USP25;ESPL1;CASP6;CASP3;CAPN2;USP1;CASP2;USP40;CAPN1;CAPN15
1-phosphatidylinositol-3-kinase regulator activity (GO:0046935)	2/16	0.482039	0.803664	0	0	1.29463	0.944733	SOCS2;SOCS3
C4-dicarboxylate transmembrane transporter activity (GO:0015556)	2/16	0.482039	0.803664	0	0	1.29463	0.944733	SLC1A4;SLC25A13
hydrolase activity, hydrolyzing N-glycosyl compounds (GO:0016799)	2/16	0.482039	0.803664	0	0	1.29463	0.944733	NEIL3;SARM1
nucleotidase activity (GO:0008252)	2/16	0.482039	0.803664	0	0	1.29463	0.944733	NT5DC3;NT5C2
tRNA methyltransferase activity (GO:0008175)	2/16	0.482039	0.803664	0	0	1.29463	0.944733	FTSJ1;ALKBH8
GTPase activity (GO:0003924)	22/216	0.485316	0.803664	0	0	1.02777	0.743032	RAB3B;RALA;EFL1;GNAI3;RAB27A;RRAS2;RAB27B;RHOC;RND3;GSPT1;GPN3;RAB32;GNA13;RAP2B;RRAGC;NLRP10;RAC2;RAC1;HRAS;GBP1;RAN;GBP3
general transcription initiation factor binding (GO:0140296)	3/26	0.485423	0.803664	0	0	1.18206	0.854316	DRAP1;TAF1B;AHR
NAD+ ADP-ribosyltransferase activity (GO:0003950)	3/26	0.485423	0.803664	0	0	1.18206	0.854316	PARP1;PARP2;PARP8
calcium ion binding (GO:0005509)	35/348	0.497242	0.803664	0	0	1.01338	0.708023	ITPR3;IQGAP1;THBS1;SLC8A1;RASGRP3;CDH6;CALB2;S100A16;NCS1;ANXA6;EFHD2;CDH24;EFHD1;CAPN1;PRSS3;S100A11;S100A10;SLC25A24;ANXA1;ANXA3;ANXA4;PLA2G4C;ANXA11;EML1;SYT7;MMP12;MEX3B;MELK;S100A6;CDH13;ESYT1;CALM1;MICU1;CALM2;SLC25A13
carboxylic acid transmembrane transporter activity (GO:0046943)	6/57	0.505282	0.803664	0	0	1.06612	0.727778	SLC36A1;SLC7A5;SLC38A1;SLC38A6;SLC38A5;SLC38A4
aminopeptidase activity (GO:0004177)	3/27	0.511312	0.803664	0	0	1.13275	0.759817	MMP14;ANPEP;TRHDE
calcium-release channel activity (GO:0015278)	2/17	0.51493	0.803664	0	0	1.20826	0.80195	TRPA1;ITPR3
ephrin receptor activity (GO:0005003)	2/17	0.51493	0.803664	0	0	1.20826	0.80195	EPHB1;EPHA2
ionotropic glutamate receptor activity (GO:0004970)	2/17	0.51493	0.803664	0	0	1.20826	0.80195	GRIA1;GRIN2A
low-density lipoprotein particle binding (GO:0030169)	2/17	0.51493	0.803664	0	0	1.20826	0.80195	CDH13;THBS1
nucleobase-containing compound kinase activity (GO:0019205)	2/17	0.51493	0.803664	0	0	1.20826	0.80195	DTYMK;AK5
phosphatidylinositol monophosphate phosphatase activity (GO:0052744)	2/17	0.51493	0.803664	0	0	1.20826	0.80195	MTMR11;MTMR6
sulfuric ester hydrolase activity (GO:0008484)	2/17	0.51493	0.803664	0	0	1.20826	0.80195	ARSJ;ARSI
transmembrane-ephrin receptor activity (GO:0005005)	2/17	0.51493	0.803664	0	0	1.20826	0.80195	EPHB1;EPHA2
1-alkyl-2-acetylglycerophosphocholine esterase activity (GO:0003847)	1/7	0.519522	0.803664	0	0	1.51032	0.989026	PAFAH1B3
1-phosphatidylinositol-4-phosphate 3-kinase activity (GO:0035005)	1/7	0.519522	0.803664	0	0	1.51032	0.989026	PIK3CD
3',5'-cyclic-GMP phosphodiesterase activity (GO:0047555)	1/7	0.519522	0.803664	0	0	1.51032	0.989026	PDE5A
3-hydroxyacyl-CoA dehydrogenase activity (GO:0003857)	1/7	0.519522	0.803664	0	0	1.51032	0.989026	HADH
[heparan sulfate]-glucosamine 3-sulfotransferase 1 activity (GO:0008467)	1/7	0.519522	0.803664	0	0	1.51032	0.989026	HS3ST5
ABC-type glutathione S-conjugate transporter activity (GO:0015431)	1/7	0.519522	0.803664	0	0	1.51032	0.989026	ABCC4
aminophospholipid flippase activity (GO:0015247)	1/7	0.519522	0.803664	0	0	1.51032	0.989026	ATP8B1
beta-1,3-galactosyltransferase activity (GO:0048531)	1/7	0.519522	0.803664	0	0	1.51032	0.989026	C1GALT1
cell-matrix adhesion mediator activity (GO:0098634)	1/7	0.519522	0.803664	0	0	1.51032	0.989026	ITGA2
DEAD/H-box RNA helicase binding (GO:0017151)	1/7	0.519522	0.803664	0	0	1.51032	0.989026	SMAD3
fatty acid elongase activity (GO:0009922)	1/7	0.519522	0.803664	0	0	1.51032	0.989026	ELOVL1
ferric iron binding (GO:0008199)	1/7	0.519522	0.803664	0	0	1.51032	0.989026	ACP5
insulin-like growth factor II binding (GO:0031995)	1/7	0.519522	0.803664	0	0	1.51032	0.989026	IGFBP5
JUN kinase binding (GO:0008432)	1/7	0.519522	0.803664	0	0	1.51032	0.989026	MAD2L2
leucine binding (GO:0070728)	1/7	0.519522	0.803664	0	0	1.51032	0.989026	SESN2
mannosyl-oligosaccharide 1,2-alpha-mannosidase activity (GO:0004571)	1/7	0.519522	0.803664	0	0	1.51032	0.989026	EDEM1
mannosyl-oligosaccharide mannosidase activity (GO:0015924)	1/7	0.519522	0.803664	0	0	1.51032	0.989026	EDEM1
myosin heavy chain binding (GO:0032036)	1/7	0.519522	0.803664	0	0	1.51032	0.989026	CORO1A
organic acid:sodium symporter activity (GO:0005343)	1/7	0.519522	0.803664	0	0	1.51032	0.989026	SLC38A1
peptide transmembrane transporter activity (GO:1904680)	1/7	0.519522	0.803664	0	0	1.51032	0.989026	TAP2
peroxisome proliferator activated receptor binding (GO:0042975)	1/7	0.519522	0.803664	0	0	1.51032	0.989026	HMGA1
phosphatidylinositol-3,5-bisphosphate phosphatase activity (GO:0106018)	1/7	0.519522	0.803664	0	0	1.51032	0.989026	MTMR6
phosphatidylinositol-4,5-bisphosphate 5-phosphatase activity (GO:0004439)	1/7	0.519522	0.803664	0	0	1.51032	0.989026	SYNJ2
pyrimidine nucleoside transmembrane transporter activity (GO:0015214)	1/7	0.519522	0.803664	0	0	1.51032	0.989026	SLC29A1
retinol binding (GO:0019841)	1/7	0.519522	0.803664	0	0	1.51032	0.989026	RBP1
ribosomal protein S6 kinase activity (GO:0004711)	1/7	0.519522	0.803664	0	0	1.51032	0.989026	RPS6KA4
RNA polymerase II CTD heptapeptide repeat phosphatase activity (GO:0008420)	1/7	0.519522	0.803664	0	0	1.51032	0.989026	CTDSPL2
rRNA (adenine) methyltransferase activity (GO:0016433)	1/7	0.519522	0.803664	0	0	1.51032	0.989026	TFB1M
sphingosine-1-phosphate phosphatase activity (GO:0042392)	1/7	0.519522	0.803664	0	0	1.51032	0.989026	PLPP2
sugar-phosphatase activity (GO:0050308)	1/7	0.519522	0.803664	0	0	1.51032	0.989026	PFKFB2
SUMO-specific protease activity (GO:0016929)	1/7	0.519522	0.803664	0	0	1.51032	0.989026	SENP7
voltage-gated channel activity (GO:0022832)	1/7	0.519522	0.803664	0	0	1.51032	0.989026	CACNA1H
manganese ion binding (GO:0030145)	5/48	0.526046	0.81083	0	0	1.05367	0.67684	FEN1;DYRK2;ABL2;FAM20C;PCK2
ribosome binding (GO:0043022)	5/48	0.526046	0.81083	0	0	1.05367	0.67684	ERI1;EFL1;GEMIN5;NAA15;CPEB2
ubiquitin-like protein conjugating enzyme activity (GO:0061650)	4/38	0.530364	0.816018	0	0	1.06606	0.676085	UBE2C;UBE2E3;UBE2T;UBE2D1
lipoprotein particle receptor binding (GO:0070325)	3/28	0.536494	0.818106	0	0	1.08738	0.677108	DNAJA1;CLTC;PICALM
MHC protein binding (GO:0042287)	3/28	0.536494	0.818106	0	0	1.08738	0.677108	TUBB;TAP2;TUBB4B
NAD binding (GO:0051287)	3/28	0.536494	0.818106	0	0	1.08738	0.677108	ALDH1B1;SORD;HADH
poly-purine tract binding (GO:0070717)	3/28	0.536494	0.818106	0	0	1.08738	0.677108	KHDRBS1;PABPC1L;PATL1
sodium ion transmembrane transporter activity (GO:0015081)	3/28	0.536494	0.818106	0	0	1.08738	0.677108	SLC4A8;SLC3A2;SLC8A1
transition metal ion binding (GO:0046914)	44/445	0.538695	0.819855	0	0	0.994022	0.614908	SUV39H2;BLM;FEN1;DYRK2;SHMT2;UHRF1;KDM1B;SHMT1;HHIP;CTCF;TRHDE;RNF2;ALKBH8;TRIM8;GRIN2A;TRIM2;ANPEP;TRIM24;ABL2;DPF3;TK1;PCK2;EGR1;ACE;SMAD3;KDM2B;DDX58;SIAH1;SORD;BAZ1B;MMP12;PLA2G15;CYLD;KLF7;CLIP1;ZNF93;ETHE1;WDFY1;FAM20C;ARHGEF2;ZFPM2;ABCE1;TP53;KPNB1
oxidoreductase activity, acting on the CH-CH group of donors, NAD or NADP as acceptor (GO:0016628)	2/18	0.546403	0.819855	0	0	1.13268	0.684589	BLVRB;LBR
phosphatidylcholine transporter activity (GO:0008525)	2/18	0.546403	0.819855	0	0	1.13268	0.684589	ATP8B1;ATP10A
signaling receptor complex adaptor activity (GO:0030159)	4/39	0.551486	0.819855	0	0	1.03554	0.616291	CARD10;NUP62;SH2B3;SHANK1
kinesin binding (GO:0019894)	3/29	0.560917	0.819855	0	0	1.0455	0.604486	KIF18B;PRC1;FAM83D
phospholipase A2 activity (GO:0004623)	3/29	0.560917	0.819855	0	0	1.0455	0.604486	PLA2G15;ABHD3;PLA2G4C
cholesterol binding (GO:0015485)	5/50	0.563439	0.819855	0	0	1.00672	0.577554	OSBPL6;CAV1;OSBPL3;ANXA6;OSBPL1A
aldehyde-lyase activity (GO:0016832)	1/8	0.567298	0.819855	0	0	1.29449	0.733806	SGPL1
cAMP-dependent protein kinase inhibitor activity (GO:0004862)	1/8	0.567298	0.819855	0	0	1.29449	0.733806	PKIA
deoxycytidine deaminase activity (GO:0047844)	1/8	0.567298	0.819855	0	0	1.29449	0.733806	APOBEC3B
DNA N-glycosylase activity (GO:0019104)	1/8	0.567298	0.819855	0	0	1.29449	0.733806	NEIL3
estradiol 17-beta-dehydrogenase activity (GO:0004303)	1/8	0.567298	0.819855	0	0	1.29449	0.733806	HSD17B14
glycogen binding (GO:2001069)	1/8	0.567298	0.819855	0	0	1.29449	0.733806	PPP1R3B
inositol hexakisphosphate kinase activity (GO:0000828)	1/8	0.567298	0.819855	0	0	1.29449	0.733806	ITPKA
MHC class Ib protein binding (GO:0023029)	1/8	0.567298	0.819855	0	0	1.29449	0.733806	TAP2
NMDA glutamate receptor activity (GO:0004972)	1/8	0.567298	0.819855	0	0	1.29449	0.733806	GRIN2A
nucleoside transmembrane transporter activity (GO:0005337)	1/8	0.567298	0.819855	0	0	1.29449	0.733806	SLC29A1
O-acetyltransferase activity (GO:0016413)	1/8	0.567298	0.819855	0	0	1.29449	0.733806	LPCAT2
oxidoreductase activity, acting on NAD(P)H, heme protein as acceptor (GO:0016653)	1/8	0.567298	0.819855	0	0	1.29449	0.733806	NDOR1
peptidyl-proline 4-dioxygenase activity (GO:0031545)	1/8	0.567298	0.819855	0	0	1.29449	0.733806	EGLN2
phosphatidylinositol phosphate 5-phosphatase activity (GO:0034595)	1/8	0.567298	0.819855	0	0	1.29449	0.733806	SYNJ2
poly(G) binding (GO:0034046)	1/8	0.567298	0.819855	0	0	1.29449	0.733806	PATL1
retinal dehydrogenase activity (GO:0001758)	1/8	0.567298	0.819855	0	0	1.29449	0.733806	AKR1B1
siRNA binding (GO:0035197)	1/8	0.567298	0.819855	0	0	1.29449	0.733806	DHX9
solute:cation antiporter activity (GO:0015298)	1/8	0.567298	0.819855	0	0	1.29449	0.733806	SLC8A1
sulfurtransferase activity (GO:0016783)	1/8	0.567298	0.819855	0	0	1.29449	0.733806	LIAS
tubulin-glutamic acid ligase activity (GO:0070740)	1/8	0.567298	0.819855	0	0	1.29449	0.733806	TTLL4
type II transforming growth factor beta receptor binding (GO:0005114)	1/8	0.567298	0.819855	0	0	1.29449	0.733806	TGFB2
U1 snRNA binding (GO:0030619)	1/8	0.567298	0.819855	0	0	1.29449	0.733806	GEMIN5
ubiquitin ligase inhibitor activity (GO:1990948)	1/8	0.567298	0.819855	0	0	1.29449	0.733806	FBXO5
unmethylated CpG binding (GO:0045322)	1/8	0.567298	0.819855	0	0	1.29449	0.733806	KDM2B
DNA-binding transcription repressor activity, RNA polymerase II-specific (GO:0001227)	25/256	0.568416	0.820089	0	0	0.980311	0.553779	BHLHE41;ENO1;CTCF;BACH1;ELK3;CREB3L1;ZNF85;LRRFIP1;E2F8;ZBTB18;JUN;ZFHX3;ZNF281;ZFP69B;NR1D1;HIC1;FOXP1;ZEB2;SP2;BHLHE40;ERF;ZNF217;TCF3;ATF3;JDP2
anion:anion antiporter activity (GO:0015301)	2/19	0.576416	0.824689	0	0	1.06599	0.587282	SLC4A2;SLC4A3
phosphatidic acid binding (GO:0070300)	2/19	0.576416	0.824689	0	0	1.06599	0.587282	JPH2;MICALL1
phosphatidylinositol 3-kinase regulator activity (GO:0035014)	2/19	0.576416	0.824689	0	0	1.06599	0.587282	SOCS2;SOCS3
R-SMAD binding (GO:0070412)	2/19	0.576416	0.824689	0	0	1.06599	0.587282	JUN;SMAD3
RNA methyltransferase activity (GO:0008173)	2/19	0.576416	0.824689	0	0	1.06599	0.587282	FTSJ1;MRM2
ligand-gated channel activity (GO:0022834)	3/30	0.584543	0.833532	0	0	1.00672	0.540532	GRIA1;GRIN2A;ANXA6
solute:sodium symporter activity (GO:0015370)	3/30	0.584543	0.833532	0	0	1.00672	0.540532	SLC4A8;SLC20A2;SLC20A1
ion channel activity (GO:0005216)	8/84	0.604508	0.841393	0	0	0.953535	0.479953	GRIA1;GRIN2A;MCUB;ANXA6;TRPV2;PIEZO1;LRRC8A;TRPM7
cytokine receptor binding (GO:0005126)	10/105	0.604874	0.841393	0	0	0.953488	0.479352	SOCS2;TNFSF18;SPRED2;TGFB2;SMAD3;TNFSF4;VEGFB;VEGFC;FADD;SH2B3
ATPase activator activity (GO:0001671)	2/20	0.604947	0.841393	0	0	1.00671	0.505989	DNAJA1;DNAJB1
oxidoreductase activity, acting on the aldehyde or oxo group of donors, NAD or NADP as acceptor (GO:0016620)	2/20	0.604947	0.841393	0	0	1.00671	0.505989	AKR1B1;FAR2
kinase activator activity (GO:0019209)	3/31	0.607339	0.841393	0	0	0.970709	0.484061	TPX2;DAXX;DBF4B
ligand-gated ion channel activity (GO:0015276)	3/31	0.607339	0.841393	0	0	0.970709	0.484061	GRIA1;GRIN2A;ANXA6
activin-activated receptor activity (GO:0017002)	1/9	0.610325	0.841393	0	0	1.13261	0.559242	TGFBR2
bile acid binding (GO:0032052)	1/9	0.610325	0.841393	0	0	1.13261	0.559242	VDR
dipeptidase activity (GO:0016805)	1/9	0.610325	0.841393	0	0	1.13261	0.559242	ACE
endodeoxyribonuclease activity, producing 3'-phosphomonoesters (GO:0016889)	1/9	0.610325	0.841393	0	0	1.13261	0.559242	XRCC3
growth hormone receptor binding (GO:0005131)	1/9	0.610325	0.841393	0	0	1.13261	0.559242	SOCS2
histone demethylase activity (H3-K4 specific) (GO:0032453)	1/9	0.610325	0.841393	0	0	1.13261	0.559242	KDM1B
intramolecular transferase activity, phosphotransferases (GO:0016868)	1/9	0.610325	0.841393	0	0	1.13261	0.559242	PGM2
magnesium ion transmembrane transporter activity (GO:0015095)	1/9	0.610325	0.841393	0	0	1.13261	0.559242	ZDHHC13
phosphatidylethanolamine binding (GO:0008429)	1/9	0.610325	0.841393	0	0	1.13261	0.559242	ESYT1
phosphatidylinositol-4,5-bisphosphate phosphatase activity (GO:0106019)	1/9	0.610325	0.841393	0	0	1.13261	0.559242	SYNJ2
phosphoserine residue binding (GO:0050815)	1/9	0.610325	0.841393	0	0	1.13261	0.559242	NEDD4
RAGE receptor binding (GO:0050786)	1/9	0.610325	0.841393	0	0	1.13261	0.559242	HMGB2
tumor necrosis factor-activated receptor activity (GO:0005031)	1/9	0.610325	0.841393	0	0	1.13261	0.559242	TNFRSF19
ubiquitin-protein transferase inhibitor activity (GO:0055105)	1/9	0.610325	0.841393	0	0	1.13261	0.559242	FBXO5
rRNA binding (GO:0019843)	4/42	0.611654	0.841393	0	0	0.953629	0.468793	CAVIN1;ERI1;RRS1;RPF2
signal sequence binding (GO:0005048)	4/42	0.611654	0.841393	0	0	0.953629	0.468793	KPNA4;NUP153;KPNA2;KPNB1
exopeptidase activity (GO:0008238)	5/53	0.616553	0.845417	0	0	0.943646	0.456358	DPP4;ACE;DPP9;ANPEP;TRHDE
phosphoric ester hydrolase activity (GO:0042578)	5/53	0.616553	0.845417	0	0	0.943646	0.456358	DUSP5;DUSP3;PGAM5;PLCXD1;PLCXD2
carboxylic ester hydrolase activity (GO:0052689)	9/96	0.623789	0.848349	0	0	0.936994	0.442208	PLA2G15;LYPLA2;ABHD3;ABHD2;PLA2G4C;PTRH1;PGLS;PAFAH1B3;MGLL
snRNA binding (GO:0017069)	4/43	0.630563	0.848349	0	0	0.929125	0.428459	EIF5A;TOE1;GEMIN5;LSM2
3',5'-cyclic-nucleotide phosphodiesterase activity (GO:0004114)	2/21	0.631995	0.848349	0	0	0.953676	0.437617	PDE5A;PDE7A
cysteine-type endopeptidase inhibitor activity involved in apoptotic process (GO:0043027)	2/21	0.631995	0.848349	0	0	0.953676	0.437617	BIRC5;BIRC3
ephrin receptor binding (GO:0046875)	2/21	0.631995	0.848349	0	0	0.953676	0.437617	EFNB2;CBL
steroid dehydrogenase activity, acting on the CH-OH group of donors, NAD or NADP as acceptor (GO:0033764)	2/21	0.631995	0.848349	0	0	0.953676	0.437617	HSD3B7;HSD17B14
ubiquitin-specific protease binding (GO:1990381)	2/21	0.631995	0.848349	0	0	0.953676	0.437617	CLTC;CHMP3
pyrophosphatase activity (GO:0016462)	5/54	0.633385	0.848349	0	0	0.924336	0.422123	DHX9;NUDT14;DCTPP1;ITPA;NUDT4
protease binding (GO:0002020)	11/118	0.634305	0.848349	0	0	0.931058	0.423842	DPP4;CCBE1;ITGA3;ITGB3;CLTC;BCL2;CHMP3;FADD;BRCA2;TP53;ATP9A
oxidoreductase activity, acting on the CH-OH group of donors, NAD or NADP as acceptor (GO:0016616)	8/87	0.644669	0.848349	0	0	0.917172	0.402655	ABCC4;HSD3B7;SORD;PHGDH;ME2;KDSR;HADH;CBR3
cysteine-type peptidase activity (GO:0008234)	9/98	0.648665	0.848349	0	0	0.915835	0.39641	USP13;USP25;ESPL1;CASP6;CASP3;CAPN2;USP1;CASP2;USP40
1-phosphatidylinositol-3-kinase activity (GO:0016303)	1/10	0.649076	0.848349	0	0	1.00671	0.435105	PIK3CD
activin receptor binding (GO:0070697)	1/10	0.649076	0.848349	0	0	1.00671	0.435105	INHBA
ATP transmembrane transporter activity (GO:0005347)	1/10	0.649076	0.848349	0	0	1.00671	0.435105	SLC25A24
cAMP-dependent protein kinase regulator activity (GO:0008603)	1/10	0.649076	0.848349	0	0	1.00671	0.435105	PKIA
chloride channel inhibitor activity (GO:0019869)	1/10	0.649076	0.848349	0	0	1.00671	0.435105	WNK4
co-SMAD binding (GO:0070410)	1/10	0.649076	0.848349	0	0	1.00671	0.435105	SMAD3
cyclin-dependent protein serine/threonine kinase inhibitor activity (GO:0004861)	1/10	0.649076	0.848349	0	0	1.00671	0.435105	CDKN2C
fatty acid synthase activity (GO:0004312)	1/10	0.649076	0.848349	0	0	1.00671	0.435105	ELOVL1
high voltage-gated calcium channel activity (GO:0008331)	1/10	0.649076	0.848349	0	0	1.00671	0.435105	CACNB3
histone demethylase activity (H3-K36 specific) (GO:0051864)	1/10	0.649076	0.848349	0	0	1.00671	0.435105	KDM2B
ionotropic glutamate receptor binding (GO:0035255)	1/10	0.649076	0.848349	0	0	1.00671	0.435105	SHANK1
lipase inhibitor activity (GO:0055102)	1/10	0.649076	0.848349	0	0	1.00671	0.435105	ANXA4
Lys63-specific deubiquitinase activity (GO:0061578)	1/10	0.649076	0.848349	0	0	1.00671	0.435105	CYLD
nucleotide transmembrane transporter activity (GO:0015215)	1/10	0.649076	0.848349	0	0	1.00671	0.435105	ABCC4
O-methyltransferase activity (GO:0008171)	1/10	0.649076	0.848349	0	0	1.00671	0.435105	CMTR2
ribonuclease P RNA binding (GO:0033204)	1/10	0.649076	0.848349	0	0	1.00671	0.435105	POP1
SUMO ligase activity (GO:0061665)	1/10	0.649076	0.848349	0	0	1.00671	0.435105	EGR2
metalloexopeptidase activity (GO:0008235)	5/55	0.649756	0.848349	0	0	0.905799	0.390543	MMP14;ACE;ANPEP;TRHDE;CPA4
2-oxoglutarate-dependent dioxygenase activity (GO:0016706)	3/33	0.650368	0.848349	0	0	0.905894	0.389731	PHYH;EGLN2;KDM2B
G protein-coupled serotonin receptor activity (GO:0004993)	3/33	0.650368	0.848349	0	0	0.905894	0.389731	HRH1;HTR7;HTR2B
serotonin receptor activity (GO:0099589)	3/33	0.650368	0.848349	0	0	0.905894	0.389731	HRH1;HTR7;HTR2B
adenylyltransferase activity (GO:0070566)	2/22	0.657571	0.851267	0	0	0.905942	0.379772	OAS2;OAS3
peptidase activator activity (GO:0016504)	2/22	0.657571	0.851267	0	0	0.905942	0.379772	CAV1;PSME4
poly(A) binding (GO:0008143)	2/22	0.657571	0.851267	0	0	0.905942	0.379772	KHDRBS1;PABPC1L
protein kinase A regulatory subunit binding (GO:0034237)	2/22	0.657571	0.851267	0	0	0.905942	0.379772	EZR;AKAP1
voltage-gated sodium channel activity (GO:0005248)	2/22	0.657571	0.851267	0	0	0.905942	0.379772	SCN9A;CACNA1H
receptor tyrosine kinase binding (GO:0030971)	5/56	0.665656	0.855718	0	0	0.887989	0.361395	DUSP3;PCNA;CBL;TP53;SH2B3
cis-regulatory region sequence-specific DNA binding (GO:0000987)	110/1149	0.680489	0.855718	0	0	0.956842	0.36833	AHR;ETS1;BACH1;ELK3;FOXQ1;ZNF85;PITX1;SOX4;ZNF562;MEF2C;ZNF281;RFX2;HIC1;RUNX2;FOXP1;RUNX1;ZNF93;DDIT3;ZNF714;ZNF710;TP53;ATF3;ATF4;ZNF551;ZNF670;DHX9;TCF7;NRF1;ZNF668;MSC;ZNF544;ZNF267;ZNF300;ZBTB18;EGR1;JUN;EGR2;ZFHX3;EGR3;SMAD3;VDR;PBX3;HMGA1;NR1D2;FOXN3;NR1D1;POU2F2;FOSL1;SP2;BHLHE40;MAFF;NFE2L3;TCF3;MXD3;ZNF530;GMEB1;BHLHE41;HMGB2;ZNF43;CTCF;GLI1;MEOX1;ZNF48;GLI3;MYBL2;LRRFIP1;MYBL1;ZNF367;T…
hydrolase activity, acting on carbon-nitrogen (but not peptide) bonds, in linear amides (GO:0016811)	5/57	0.681077	0.855718	0	0	0.870864	0.334481	HDAC5;HDAC2;AMDHD2;NTAN1;HDAC9
phosphatase activity (GO:0016791)	7/79	0.681092	0.855718	0	0	0.880448	0.338143	DUSP5;DUSP3;PLPPR4;ACP5;PGAM5;ENOPH1;PLPP2
cyclic-nucleotide phosphodiesterase activity (GO:0004112)	2/23	0.681703	0.855718	0	0	0.862754	0.330574	PDE5A;PDE7A
alditol:NADP+ 1-oxidoreductase activity (GO:0004032)	1/11	0.683976	0.855718	0	0	0.905989	0.344125	AKR1B1
amino acid:sodium symporter activity (GO:0005283)	1/11	0.683976	0.855718	0	0	0.905989	0.344125	SLC38A1
AMP binding (GO:0016208)	1/11	0.683976	0.855718	0	0	0.905989	0.344125	PFKP
carbonate dehydratase activity (GO:0004089)	1/11	0.683976	0.855718	0	0	0.905989	0.344125	CA12
cGMP binding (GO:0030553)	1/11	0.683976	0.855718	0	0	0.905989	0.344125	PDE5A
FMN binding (GO:0010181)	1/11	0.683976	0.855718	0	0	0.905989	0.344125	NDOR1
GABA receptor binding (GO:0050811)	1/11	0.683976	0.855718	0	0	0.905989	0.344125	TRAK1
glycine binding (GO:0016594)	1/11	0.683976	0.855718	0	0	0.905989	0.344125	GLDC
hyaluronic acid binding (GO:0005540)	1/11	0.683976	0.855718	0	0	0.905989	0.344125	CD44
hydrolase activity, acting on carbon-nitrogen (but not peptide) bonds, in linear amidines (GO:0016813)	1/11	0.683976	0.855718	0	0	0.905989	0.344125	DDAH2
inositol 1,4,5 trisphosphate binding (GO:0070679)	1/11	0.683976	0.855718	0	0	0.905989	0.344125	ITPR3
MAP kinase kinase kinase activity (GO:0004709)	1/11	0.683976	0.855718	0	0	0.905989	0.344125	MAP3K20
MAP-kinase scaffold activity (GO:0005078)	1/11	0.683976	0.855718	0	0	0.905989	0.344125	IQGAP1
mitogen-activated protein kinase kinase kinase binding (GO:0031435)	1/11	0.683976	0.855718	0	0	0.905989	0.344125	TCF3
platelet-derived growth factor binding (GO:0048407)	1/11	0.683976	0.855718	0	0	0.905989	0.344125	PDGFB
protein serine/threonine phosphatase inhibitor activity (GO:0004865)	1/11	0.683976	0.855718	0	0	0.905989	0.344125	PPP1R14B
racemase and epimerase activity, acting on carbohydrates and derivatives (GO:0016857)	1/11	0.683976	0.855718	0	0	0.905989	0.344125	RENBP
ribonuclease P activity (GO:0004526)	1/11	0.683976	0.855718	0	0	0.905989	0.344125	POP1
catalytic activity, acting on a tRNA (GO:0140101)	3/35	0.689919	0.858143	0	0	0.849181	0.3152	QTRT2;PTRH1;FTSJ1
estrogen receptor binding (GO:0030331)	3/35	0.689919	0.858143	0	0	0.849181	0.3152	NRIP1;ARID5A;DDX54
Hsp90 protein binding (GO:0051879)	3/35	0.689919	0.858143	0	0	0.849181	0.3152	AHR;GBP1;TELO2
non-membrane spanning protein tyrosine kinase activity (GO:0004715)	3/35	0.689919	0.858143	0	0	0.849181	0.3152	MELK;ABL2;CSK
amyloid-beta binding (GO:0001540)	7/80	0.693891	0.861833	0	0	0.868338	0.317326	GRIA1;GRIN2A;TGFB2;ITGA2;APBA1;APBA2;PICALM
gap junction channel activity (GO:0005243)	2/24	0.704423	0.862195	0	0	0.823492	0.288532	GJC1;PANX1
lipoprotein particle binding (GO:0071813)	2/24	0.704423	0.862195	0	0	0.823492	0.288532	CDH13;THBS1
phosphoric diester hydrolase activity (GO:0008081)	3/36	0.708392	0.862195	0	0	0.823403	0.283875	PLCB3;PLCXD1;PLCXD2
3',5'-cyclic-AMP phosphodiesterase activity (GO:0004115)	1/12	0.715406	0.862195	0	0	0.823581	0.275822	PDE7A
aspartic-type peptidase activity (GO:0070001)	1/12	0.715406	0.862195	0	0	0.823581	0.275822	DDI2
BMP binding (GO:0036122)	1/12	0.715406	0.862195	0	0	0.823581	0.275822	GREM2
C2H2 zinc finger domain binding (GO:0070742)	1/12	0.715406	0.862195	0	0	0.823581	0.275822	HMGA2
calcium-activated potassium channel activity (GO:0015269)	1/12	0.715406	0.862195	0	0	0.823581	0.275822	KCNMA1
caspase binding (GO:0089720)	1/12	0.715406	0.862195	0	0	0.823581	0.275822	FADD
cytidine deaminase activity (GO:0004126)	1/12	0.715406	0.862195	0	0	0.823581	0.275822	APOBEC3B
death receptor activity (GO:0005035)	1/12	0.715406	0.862195	0	0	0.823581	0.275822	TNFRSF19
fucosyltransferase activity (GO:0008417)	1/12	0.715406	0.862195	0	0	0.823581	0.275822	FUT8
m7G(5')pppN diphosphatase activity (GO:0050072)	1/12	0.715406	0.862195	0	0	0.823581	0.275822	NUDT4
mechanosensitive ion channel activity (GO:0008381)	1/12	0.715406	0.862195	0	0	0.823581	0.275822	PIEZO1
N-acetyllactosaminide beta-1,3-N-acetylglucosaminyltransferase activity (GO:0008532)	1/12	0.715406	0.862195	0	0	0.823581	0.275822	B3GALNT1
neurexin family protein binding (GO:0042043)	1/12	0.715406	0.862195	0	0	0.823581	0.275822	SYTL5
phosphatidylinositol 3-kinase activity (GO:0035004)	1/12	0.715406	0.862195	0	0	0.823581	0.275822	PIK3CD
poly(A)-specific ribonuclease activity (GO:0004535)	1/12	0.715406	0.862195	0	0	0.823581	0.275822	TOE1
transforming growth factor beta-activated receptor activity (GO:0005024)	1/12	0.715406	0.862195	0	0	0.823581	0.275822	TGFBR2
transmembrane receptor protein tyrosine kinase adaptor activity (GO:0005068)	1/12	0.715406	0.862195	0	0	0.823581	0.275822	SH2B3
acetylglucosaminyltransferase activity (GO:0008375)	4/48	0.715901	0.862195	0	0	0.823314	0.275162	LFNG;B3GALNT1;MGAT4B;B3GLCT
RNA polymerase II cis-regulatory region sequence-specific DNA binding (GO:0000978)	109/1149	0.716316	0.862195	0	0	0.946672	0.315842	AHR;ETS1;BACH1;ELK3;FOXQ1;CREB3L1;ZNF85;TRIM24;PITX1;SOX4;ZNF562;MEF2C;ZNF281;RFX2;HIC1;RUNX2;FOXP1;RUNX1;ZNF93;DDIT3;ZNF714;ZNF710;TP53;ATF3;ATF4;ZNF551;ZNF670;DHX9;TCF7;NRF1;ZNF668;MSC;ZNF544;ZNF267;ZNF300;ZBTB18;EGR1;JUN;EGR2;ZFHX3;EGR3;SMAD3;VDR;PBX3;HMGA2;NR1D2;NR1D1;POU2F2;FOSL1;SP2;BHLHE40;MAFF;NFE2L3;TCF3;MXD3;ZNF530;GMEB1;BHLHE41;ZNF43;CTCF;GLI1;MEOX1;ZNF48;GLI3;MYBL2;LRRFIP1;MYBL1;ZNF36…
sterol binding (GO:0032934)	5/60	0.724415	0.870192	0	0	0.823225	0.2654	OSBPL6;CAV1;OSBPL3;ANXA6;OSBPL1A
wide pore channel activity (GO:0022829)	2/25	0.725773	0.870192	0	0	0.787644	0.252454	GJC1;PANX1
voltage-gated calcium channel activity (GO:0005245)	3/37	0.726006	0.870192	0	0	0.799141	0.255883	CACNB3;NCS1;CACNA1H
lipase activity (GO:0016298)	4/49	0.731099	0.873852	0	0	0.804973	0.252123	PLA2G15;ABHD3;ABHD2;MGLL
tRNA binding (GO:0000049)	4/49	0.731099	0.873852	0	0	0.804973	0.252123	NSUN2;IFIT5;DARS2;ALKBH8
aminoacyl-tRNA ligase activity (GO:0004812)	3/38	0.742775	0.880376	0	0	0.776265	0.230832	MARS2;DARS2;FARSB
basic amino acid transmembrane transporter activity (GO:0015174)	1/13	0.743711	0.880376	0	0	0.754907	0.22353	SLC38A5
BMP receptor binding (GO:0070700)	1/13	0.743711	0.880376	0	0	0.754907	0.22353	BMP2
histone demethylase activity (H3-K9 specific) (GO:0032454)	1/13	0.743711	0.880376	0	0	0.754907	0.22353	JMJD1C
intramolecular oxidoreductase activity, transposing C=C bonds (GO:0016863)	1/13	0.743711	0.880376	0	0	0.754907	0.22353	EBP
NAD+ binding (GO:0070403)	1/13	0.743711	0.880376	0	0	0.754907	0.22353	HADH
phospholipase activity (GO:0004620)	6/73	0.745254	0.880376	0	0	0.810805	0.238401	PLA2G15;LYPLA2;PLCB3;ABHD3;PLA2G4C;MGLL
epidermal growth factor receptor binding (GO:0005154)	2/26	0.745802	0.880376	0	0	0.754783	0.221374	CCDC88A;HBEGF
phosphatidylinositol-3,4-bisphosphate binding (GO:0043325)	2/26	0.745802	0.880376	0	0	0.754783	0.221374	FCHSD2;HIP1R
G protein-coupled amine receptor activity (GO:0008227)	3/39	0.758716	0.893159	0	0	0.75466	0.208383	HRH1;HTR7;HTR2B
phosphatidylinositol-3-phosphate binding (GO:0032266)	3/39	0.758716	0.893159	0	0	0.75466	0.208383	JPH2;PARD3;SH3PXD2B
endopeptidase activity (GO:0004175)	28/315	0.761645	0.895377	0	0	0.88228	0.240222	MIPEP;USP13;PSMB10;DPP4;ADAMTS14;PLAU;CASP6;CASP3;DDI2;USP1;CASP2;PRSS3;ADAMTS6;USP25;ACE;MMP1;MMP3;MMP10;PSMB9;MMP12;ADAM19;MMP11;MMP14;ESPL1;PIK3IP1;TPP2;USP40;THOP1
4 iron, 4 sulfur cluster binding (GO:0051539)	1/14	0.769203	0.898102	0	0	0.696798	0.18284	EXO5
gated channel activity (GO:0022836)	1/14	0.769203	0.898102	0	0	0.696798	0.18284	PIEZO1
L-glutamate transmembrane transporter activity (GO:0005313)	1/14	0.769203	0.898102	0	0	0.696798	0.18284	SLC25A13
MAP kinase activity (GO:0004707)	1/14	0.769203	0.898102	0	0	0.696798	0.18284	MAPK1
tRNA-specific ribonuclease activity (GO:0004549)	1/14	0.769203	0.898102	0	0	0.696798	0.18284	POP1
growth factor activity (GO:0008083)	7/87	0.773903	0.902361	0	0	0.792049	0.203009	FGF5;PDGFB;VEGFB;VEGFC;PTN;INHBA;HBEGF
histone demethylase activity (GO:0032452)	2/28	0.782105	0.910685	0	0	0.696646	0.171212	KDM2B;JMJD1C
aspartic-type endopeptidase activity (GO:0004190)	1/15	0.79216	0.912474	0	0	0.646991	0.150744	DDI2
chloride channel regulator activity (GO:0017081)	1/15	0.79216	0.912474	0	0	0.646991	0.150744	WNK4
cysteine-type endopeptidase activator activity involved in apoptotic process (GO:0008656)	1/15	0.79216	0.912474	0	0	0.646991	0.150744	NLRP1
death receptor binding (GO:0005123)	1/15	0.79216	0.912474	0	0	0.646991	0.150744	FADD
heparan sulfate sulfotransferase activity (GO:0034483)	1/15	0.79216	0.912474	0	0	0.646991	0.150744	HS3ST5
Lys48-specific deubiquitinase activity (GO:1990380)	1/15	0.79216	0.912474	0	0	0.646991	0.150744	USP13
nucleotide diphosphatase activity (GO:0004551)	1/15	0.79216	0.912474	0	0	0.646991	0.150744	NUDT4
peptidoglycan binding (GO:0042834)	1/15	0.79216	0.912474	0	0	0.646991	0.150744	HK1
ribonuclease activity (GO:0004540)	5/66	0.797977	0.913772	0	0	0.742004	0.167452	EXOSC6;RNASEH2A;EXOSC8;EXOSC2;SMG6
dicarboxylic acid transmembrane transporter activity (GO:0005310)	2/29	0.79849	0.913772	0	0	0.670807	0.150954	SLC1A4;SLC25A13
ubiquitin conjugating enzyme binding (GO:0031624)	2/29	0.79849	0.913772	0	0	0.670807	0.150954	SIAH1;RNF19B
flavin adenine dinucleotide binding (GO:0050660)	4/55	0.809599	0.913772	0	0	0.710033	0.149971	FOXRED2;NDOR1;KDM1B;MICAL2
arachidonic acid epoxygenase activity (GO:0008392)	1/16	0.812835	0.913772	0	0	0.603825	0.125129	CYP2S1
ATPase activity, coupled to transmembrane movement of ions, rotational mechanism (GO:0044769)	1/16	0.812835	0.913772	0	0	0.603825	0.125129	ATP6V0D2
calcium-dependent phospholipase A2 activity (GO:0047498)	1/16	0.812835	0.913772	0	0	0.603825	0.125129	PLA2G4C
CARD domain binding (GO:0050700)	1/16	0.812835	0.913772	0	0	0.603825	0.125129	CARD10
chloride transmembrane transporter activity (GO:0015108)	1/16	0.812835	0.913772	0	0	0.603825	0.125129	SLC4A8
histone methyltransferase activity (H3-K4 specific) (GO:0042800)	1/16	0.812835	0.913772	0	0	0.603825	0.125129	WDR5
oxidoreductase activity, acting on NAD(P)H, quinone or similar compound as acceptor (GO:0016655)	1/16	0.812835	0.913772	0	0	0.603825	0.125129	TP53I3
proton-transporting ATPase activity, rotational mechanism (GO:0046961)	1/16	0.812835	0.913772	0	0	0.603825	0.125129	ATP6V0D2
solute:proton symporter activity (GO:0015295)	1/16	0.812835	0.913772	0	0	0.603825	0.125129	SLC36A1
transmembrane receptor protein phosphatase activity (GO:0019198)	1/16	0.812835	0.913772	0	0	0.603825	0.125129	PTPRK
transmembrane receptor protein serine/threonine kinase binding (GO:0070696)	1/16	0.812835	0.913772	0	0	0.603825	0.125129	BMP2
transmembrane receptor protein tyrosine phosphatase activity (GO:0005001)	1/16	0.812835	0.913772	0	0	0.603825	0.125129	PTPRK
tropomyosin binding (GO:0005523)	1/16	0.812835	0.913772	0	0	0.603825	0.125129	S100A6
voltage-gated ion channel activity (GO:0005244)	1/16	0.812835	0.913772	0	0	0.603825	0.125129	CACNA1H
neuropeptide receptor activity (GO:0008188)	2/30	0.813771	0.913772	0	0	0.646813	0.133293	GPR37;GRPR
S-adenosylmethionine-dependent methyltransferase activity (GO:0008757)	3/43	0.814612	0.913772	0	0	0.679043	0.139234	DNMT1;SUV39H1;DNMT3B
growth factor receptor binding (GO:0070851)	8/105	0.831264	0.925397	0	0	0.746225	0.137908	FGF5;CCDC88A;ITGB3;PDGFC;PDGFB;VEGFB;VEGFC;HBEGF
adrenergic receptor binding (GO:0031690)	1/17	0.831453	0.925397	0	0	0.566054	0.104482	NEDD4
alcohol dehydrogenase (NADP+) activity (GO:0008106)	1/17	0.831453	0.925397	0	0	0.566054	0.104482	AKR1B1
anion transmembrane transporter activity (GO:0008509)	1/17	0.831453	0.925397	0	0	0.566054	0.104482	SLC4A2
G protein-coupled chemoattractant receptor activity (GO:0001637)	1/17	0.831453	0.925397	0	0	0.566054	0.104482	ACKR4
peptidase activator activity involved in apoptotic process (GO:0016505)	1/17	0.831453	0.925397	0	0	0.566054	0.104482	NLRP1
neuropeptide receptor binding (GO:0071855)	1/18	0.848221	0.940395	0	0	0.532727	0.0876944	SHANK1
oxidoreductase activity, acting on single donors with incorporation of molecular oxygen, incorporation of two atoms of oxygen (GO:0016702)	1/18	0.848221	0.940395	0	0	0.532727	0.0876944	ETHE1
transmembrane receptor protein serine/threonine kinase activity (GO:0004675)	1/18	0.848221	0.940395	0	0	0.532727	0.0876944	TGFBR2
calcium channel activity (GO:0005262)	6/84	0.853072	0.944552	0	0	0.696034	0.110607	PANX1;CACNB3;NCS1;ANXA6;TRPV2;TRPM7
serine-type endopeptidase inhibitor activity (GO:0004867)	4/60	0.859753	0.946759	0	0	0.646457	0.0976861	SERPINB2;SERPINE2;SERPINB7;SERPINB8
arachidonic acid monooxygenase activity (GO:0008391)	1/19	0.863321	0.946759	0	0	0.503104	0.0739403	CYP2S1
calcium activated cation channel activity (GO:0005227)	1/19	0.863321	0.946759	0	0	0.503104	0.0739403	KCNMA1
glutamate receptor activity (GO:0008066)	1/19	0.863321	0.946759	0	0	0.503104	0.0739403	GRIA1
hydrolase activity, acting on carbon-nitrogen (but not peptide) bonds, in cyclic amidines (GO:0016814)	1/19	0.863321	0.946759	0	0	0.503104	0.0739403	APOBEC3B
leak channel activity (GO:0022840)	1/19	0.863321	0.946759	0	0	0.503104	0.0739403	PANX1
SUMO transferase activity (GO:0019789)	1/19	0.863321	0.946759	0	0	0.503104	0.0739403	EGR2
frizzled binding (GO:0005109)	2/34	0.865009	0.946759	0	0	0.565836	0.0820552	WNT5B;FZD7
retinoid binding (GO:0005501)	2/34	0.865009	0.946759	0	0	0.565836	0.0820552	RBP1;RARA
oxidoreductase activity, acting on paired donors, with incorporation or reduction of molecular oxygen, reduced flavin or flavoprotein as one donor, and incorporation of one atom of oxygen (GO:0016712)	1/20	0.87692	0.957351	0	0	0.476598	0.0625961	CYP2S1
ubiquitin-like protein-specific protease activity (GO:0019783)	1/20	0.87692	0.957351	0	0	0.476598	0.0625961	USP25
acyltransferase activity, transferring groups other than amino-acyl groups (GO:0016747)	5/76	0.885209	0.962141	0	0	0.637141	0.0776874	PLA2G15;PLA2G4C;ZDHHC13;ESCO2;NAA15
oxidoreductase activity, acting on paired donors, with incorporation or reduction of molecular oxygen, NAD(P)H as one donor, and incorporation of one atom of oxygen (GO:0016709)	2/36	0.885457	0.962141	0	0	0.532492	0.0647784	NDOR1;MICAL2
potassium channel regulator activity (GO:0015459)	3/50	0.886055	0.962141	0	0	0.577684	0.0698859	RASA1;WNK4;NEDD4L
hormone receptor binding (GO:0051427)	1/21	0.889166	0.962141	0	0	0.452743	0.0531842	SOCS2
N-acetyltransferase activity (GO:0008080)	1/21	0.889166	0.962141	0	0	0.452743	0.0531842	NAA50
neuropeptide binding (GO:0042923)	1/21	0.889166	0.962141	0	0	0.452743	0.0531842	GPR37
postsynaptic neurotransmitter receptor activity (GO:0098960)	1/21	0.889166	0.962141	0	0	0.452743	0.0531842	GRIA1
endonuclease activity (GO:0004519)	3/51	0.893956	0.964887	0	0	0.565617	0.0634051	FEN1;MRE11;SMG6
inorganic cation transmembrane transporter activity (GO:0022890)	3/51	0.893956	0.964887	0	0	0.565617	0.0634051	TRPV2;PIEZO1;TRPM7
mannosyltransferase activity (GO:0000030)	1/22	0.900194	0.967963	0	0	0.43116	0.045334	DPY19L2
retinoic acid binding (GO:0001972)	1/22	0.900194	0.967963	0	0	0.43116	0.045334	RARA
syntaxin-1 binding (GO:0017075)	1/22	0.900194	0.967963	0	0	0.43116	0.045334	UNC13B
sodium channel activity (GO:0005272)	2/38	0.903001	0.969765	0	0	0.502853	0.0513067	SCN9A;CACNA1H
C-C chemokine receptor activity (GO:0016493)	1/23	0.910126	0.970841	0	0	0.411539	0.0387556	ACKR4
fibroblast growth factor receptor binding (GO:0005104)	1/23	0.910126	0.970841	0	0	0.411539	0.0387556	FGF5
N-methyltransferase activity (GO:0008170)	1/23	0.910126	0.970841	0	0	0.411539	0.0387556	TFB1M
pyrophosphate hydrolysis-driven proton transmembrane transporter activity (GO:0009678)	1/23	0.910126	0.970841	0	0	0.411539	0.0387556	ATP6V0D2
triglyceride lipase activity (GO:0004806)	1/23	0.910126	0.970841	0	0	0.411539	0.0387556	PLA2G15
N-acyltransferase activity (GO:0016410)	2/39	0.910801	0.970841	0	0	0.489235	0.0457099	NAA50;NMT2
anion channel activity (GO:0005253)	4/68	0.916473	0.971886	0	0	0.565398	0.0493156	LRRC8C;SLC1A4;LRRC8A;CLIC1
cysteine-type endopeptidase inhibitor activity (GO:0004869)	2/40	0.918009	0.971886	0	0	0.476334	0.0407497	BIRC5;BIRC3
tau protein binding (GO:0048156)	2/40	0.918009	0.971886	0	0	0.476334	0.0407497	HSP90AA1;PICALM
C-C chemokine binding (GO:0019957)	1/24	0.919069	0.971886	0	0	0.393624	0.0332193	ACKR4
methyl-CpG binding (GO:0008327)	1/24	0.919069	0.971886	0	0	0.393624	0.0332193	UHRF1
Notch binding (GO:0005112)	1/24	0.919069	0.971886	0	0	0.393624	0.0332193	CHAC1
G protein-coupled peptide receptor activity (GO:0008528)	5/82	0.920218	0.971886	0	0	0.587297	0.0488308	OXTR;GPR37;F2R;NPR3;GRPR
hydro-lyase activity (GO:0016836)	3/55	0.920853	0.971886	0	0	0.521992	0.0430407	CA12;CYP2S1;ENO1
translation initiation factor activity (GO:0003743)	2/41	0.924666	0.974709	0	0	0.464095	0.0363492	EIF5;EIF4G2
secondary active transmembrane transporter activity (GO:0015291)	3/56	0.926524	0.975468	0	0	0.512114	0.0390823	SLC7A5;SLC20A2;SLC20A1
cation channel activity (GO:0005261)	6/98	0.933166	0.980123	0	0	0.589655	0.0407877	PANX1;TRPA1;TRPV2;ANXA6;PIEZO1;TRPM7
chemokine receptor activity (GO:0004950)	1/26	0.934376	0.980123	0	0	0.362094	0.0245775	ACKR4
phosphatidylinositol-4-phosphate binding (GO:0070273)	1/26	0.934376	0.980123	0	0	0.362094	0.0245775	JPH2
acetylgalactosaminyltransferase activity (GO:0008376)	1/27	0.940908	0.985767	0	0	0.348148	0.0212058	B3GALNT1
monocarboxylic acid transmembrane transporter activity (GO:0008028)	1/28	0.946789	0.990718	0	0	0.335235	0.0183303	MPC2
DNA-directed 5'-3' RNA polymerase activity (GO:0003899)	1/29	0.952085	0.991418	0	0	0.323244	0.0158714	PRIM1
inorganic anion transmembrane transporter activity (GO:0015103)	1/29	0.952085	0.991418	0	0	0.323244	0.0158714	LRRC8A
metallocarboxypeptidase activity (GO:0004181)	1/29	0.952085	0.991418	0	0	0.323244	0.0158714	CPA4
palmitoyltransferase activity (GO:0016409)	1/29	0.952085	0.991418	0	0	0.323244	0.0158714	ZDHHC13
heme binding (GO:0020037)	5/91	0.955114	0.993365	0	0	0.525572	0.0241367	HEBP2;CYP2S1;HMOX1;NR1D1;BACH1
thiol-dependent deubiquitinase (GO:0004843)	6/106	0.958919	0.996114	0	0	0.54224	0.022746	USP13;CYLD;USP25;USP1;USP40;BRCC3
monocarboxylic acid binding (GO:0033293)	1/31	0.96115	0.997222	0	0	0.301661	0.0119533	RARA
voltage-gated cation channel activity (GO:0022843)	5/97	0.969933	0.999992	0	0	0.491131	0.0149932	CACNB3;GRIN2A;KCNH6;NCS1;KCNMA1
endoribonuclease activity (GO:0004521)	1/34	0.971636	0.999992	0	0	0.274191	0.00788961	SMG6
deubiquitinase activity (GO:0101005)	6/112	0.971908	0.999992	0	0	0.511376	0.0145714	USP13;CYLD;USP25;USP1;USP40;BRCC3
UDP-glycosyltransferase activity (GO:0008194)	4/84	0.972811	0.999992	0	0	0.451915	0.0124573	LFNG;B3GALNT1;MGAT4B;B3GLCT
omega peptidase activity (GO:0008242)	6/113	0.973662	0.999992	0	0	0.506568	0.0135207	USP13;CYLD;USP25;USP1;USP40;BRCC3
steroid hydroxylase activity (GO:0008395)	1/36	0.977003	0.999992	0	0	0.258494	0.00601407	CYP2S1
receptor ligand activity (GO:0048018)	21/307	0.977604	0.999992	0	0	0.661698	0.0149879	SEMA5A;SEMA7A;TGFB2;SEMA6A;WNT5B;SEMA3D;PDGFB;VEGFB;HMGB2;VEGFC;SEMA4F;PTN;INHBA;INHBE;FGF5;DPP4;LGALS3;GREM2;BMP2;GPNMB;HBEGF
G protein-coupled receptor binding (GO:0001664)	8/143	0.977722	0.999992	0	0	0.535039	0.0120543	GNA13;DNAJA1;ACE;WNT5B;FZD7;GNAI3;HOMER3;GPRASP2
cytokine receptor activity (GO:0004896)	4/88	0.97976	0.999992	0	0	0.4303	0.00879842	IL4R;ACKR4;GFRA1;CD44
RNA polymerase II transcription regulatory region sequence-specific DNA binding (GO:0000977)	114/1359	0.98047	0.999992	0	0	0.819259	0.0161586	ENO1;ETS1;BACH1;ELK3;FOXQ1;ZNF85;PITX1;SOX4;ZNF562;MEF2C;ZNF281;OSR1;RFX2;ZFP69B;ACTN4;HIC1;RUNX2;FOXP1;RUNX1;ZNF93;DDIT3;ZNF714;ZNF710;TP53;ATF3;ATF4;ZNF551;ZNF670;DHX9;TCF7;NRF1;ZNF823;ZNF668;MSC;ZNF544;ZNF267;ZNF300;ZBTB18;EGR1;JUN;EGR2;ZFHX3;EGR3;SMAD3;VDR;PBX3;NR1D2;NR1D1;POU2F2;FOSL1;SP2;BHLHE40;MAFF;NFE2L3;TCF3;MXD3;ZNF530;GMEB1;BHLHE41;ZNF43;CTCF;FOXM1;GLI1;MEOX1;ZNF48;GLI3;MYBL2;LRRFIP1;…
carboxypeptidase activity (GO:0004180)	1/38	0.981355	0.999992	0	0	0.244495	0.00460175	CPA4
peptidase inhibitor activity (GO:0030414)	1/40	0.984883	0.999992	0	0	0.231931	0.00353286	RENBP
regulatory RNA binding (GO:0061980)	1/40	0.984883	0.999992	0	0	0.231931	0.00353286	DHX9
sulfotransferase activity (GO:0008146)	1/40	0.984883	0.999992	0	0	0.231931	0.00353286	TPST2
CCR chemokine receptor binding (GO:0048020)	1/42	0.987744	0.999992	0	0	0.220592	0.0027203	NES
syntaxin binding (GO:0019905)	2/62	0.988189	0.999992	0	0	0.301309	0.00358005	UNC13B;SCFD2
chloride channel activity (GO:0005254)	2/64	0.990156	0.999992	0	0	0.291557	0.0028844	SLC1A4;CLIC1
copper ion binding (GO:0005507)	1/45	0.991053	0.999992	0	0	0.205518	0.00184701	TP53
endopeptidase inhibitor activity (GO:0004866)	5/115	0.991563	0.999992	0	0	0.410352	0.00347665	SERPINB2;SERPINE2;SERPINB7;RENBP;SERPINB8
chemokine activity (GO:0008009)	1/46	0.991944	0.999992	0	0	0.200939	0.00162527	C5
endopeptidase regulator activity (GO:0061135)	1/46	0.991944	0.999992	0	0	0.200939	0.00162527	RENBP
hexosyltransferase activity (GO:0016758)	5/119	0.993715	0.999992	0	0	0.395865	0.00249585	LFNG;B3GALNT1;DPY19L2;MGAT4B;B3GLCT
serine-type endopeptidase activity (GO:0004252)	4/105	0.994514	0.999992	0	0	0.357534	0.0019667	DPP4;PIK3IP1;PLAU;PRSS3
chemokine receptor binding (GO:0042379)	1/50	0.994705	0.999992	0	0	0.184495	0.000979461	C5
ligand-gated cation channel activity (GO:0099094)	2/80	0.997762	0.999992	0	0	0.231544	0.000518682	GRIA1;GRIN2A
voltage-gated potassium channel activity (GO:0005249)	2/82	0.998145	0.999992	0	0	0.22573	0.000419052	KCNH6;KCNMA1
serine-type peptidase activity (GO:0008236)	4/125	0.998913	0.999992	0	0	0.298104	0.000324353	DPP4;PIK3IP1;PLAU;PRSS3
potassium channel activity (GO:0005267)	2/91	0.999207	0.999992	0	0	0.202802	0.000160915	KCNH6;KCNMA1
cytokine activity (GO:0005125)	6/173	0.999648	0.999992	0	0	0.32348	0.000113739	C5;TGFB2;BMP2;WNT5B;INHBA;INHBE
hormone activity (GO:0005179)	1/78	0.999718	0.999992	0	0	0.117223	3.31031e-05	INHBA
G protein-coupled receptor activity (GO:0004930)	9/283	0.999992	0.999992	0	0	0.294409	2.32222e-06	OXTR;GPR176;HRH1;GPR37;ADGRE5;F2R;NPR3;F2RL1;GRPR

## Sheet: MF 48 vs 0
Term	Overlap	P.value	Adjusted.P.value	Old.P.value	Old.Adjusted.P.value	Odds.Ratio	Combined.Score	Genes
tubulin binding (GO:0015631)	89/307	9.35307e-16	8.47388e-13	0	0	3.04824	105.486	MTCL1;PDCD5;KIF14;STMN3;FMN1;BRCA1;SMC3;BRCA2;KIF17;KIF15;MAP1LC3A;STMN1;KIF13A;NUSAP1;KIF1B;DIP2B;GTSE1;DLGAP5;GIT1;CDK5RAP2;SUN2;GAS2L3;MAP1S;VBP1;KIF23;HAUS6;KIF22;EML1;MID1;CKAP5;EML4;ARL4C;EML5;CLIP2;RAD51D;CLIP1;PSRC1;KIF2A;FAM161A;NAV3;CEP57L1;KIFC1;MAP1B;MAP1A;SBDS;BIRC5;KIF2C;KIF20A;TTLL12;ARHGEF2;EZR;KIF20B;GAPDH;DCTN1;HTT;SKA1;CAMSAP1;NCALD;SKA2;PAK1;RACGAP1;HAUS8;KATNA1;KIF3C;FAM83D;G…
cadherin binding (GO:0045296)	90/322	7.35856e-15	2.97321e-12	0	0	2.89538	94.2242	MRE11;DOCK9;ARHGAP1;ENO1;CDH6;LASP1;MPRIP;PPP1R13L;EFHD2;LRRFIP1;MB21D2;CLIC1;SPTAN1;TMPO;LYPLA2;ANXA1;DBNL;ANXA2;SWAP70;SCRIB;CKAP5;YWHAZ;PLCB3;PKM;CTTN;CDC42EP1;PLIN3;CDH13;MYH9;TAGLN2;ITGA6;EZR;PFN1;MAPRE1;DBN1;VCL;EPHA2;PLEC;NOTCH3;AHNAK;ARHGAP18;CAPG;SLC3A2;IQGAP1;CBL;RTN4;CNN3;CNN2;SLC9A3R2;CCNB2;DNAJB1;ARVCF;LARP1;PUF60;MICALL1;FLNA;CDH24;FLNB;EPS8L2;STXBP6;PDLIM5;S100A11;PAK4;VASP;NOP56;R…
protein kinase binding (GO:0019901)	123/506	9.84506e-15	2.97321e-12	0	0	2.4103	77.7365	ERRFI1;TFRC;ACTB;PPP1CC;CCND3;CCND1;CEP250;SIRPA;FBXO5;TRIM21;CDK5RAP2;MAP2K3;DAXX;FBXW5;BORA;PRKCD;VRK1;ANK2;VRK2;CDC25C;TICAM1;CDC25A;CDC25B;MAPKAPK3;MSH2;TRIM14;TRIB3;KIF20A;UTRN;EZR;TRIB1;TP53;TELO2;ATF4;PFKFB2;KHDRBS1;GATA6;IQGAP1;FAM83G;CCNB1;RACGAP1;IRAK1;CEP192;FAM83D;ACE;SMAD3;CAV2;RCC2;CAV1;PLK1;MSN;ARHGAP33;CCDC88A;POLA1;TPX2;PKIA;CASS4;CSPG4;CALM3;TCF3;CALM1;CALM2;BCL2L1;TOP2A;FAF1;KI…
RNA binding (GO:0003723)	263/1406	6.02687e-14	1.36509e-11	0	0	1.75801	53.5138	TFRC;POP1;RTCA;RRP1;NUDT1;IFIT5;GPATCH4;HNRNPR;ENO1;MKI67;IFIT3;ALKBH8;LGALS3;LGALS1;SNRPD1;PEG10;HABP4;DENR;TNS1;ACTN1;DDX11;DNTTIP2;ACTN4;DYNC1LI1;DDX39A;GRWD1;CCDC86;TFAM;SRFBP1;NUP98;DNA2;EZR;PFN1;DUS3L;SLBP;ANP32A;DHX9;PRKDC;CSTF2;MRPL15;MRPL13;GSPT1;RRP7A;HELZ2;LARP1;DHX34;ERI1;PCBP4;S100A16;DHX37;GAR1;RRS1;LYAR;TOE1;BARD1;JUN;RCC2;KNOP1;MYO5A;PA2G4;MAGOHB;MEX3D;LARP6;PARP12;SRPK1;CS;DHFR;H…
microtubule binding (GO:0008017)	70/232	1.2852e-13	2.32879e-11	0	0	3.21043	95.2942	MTCL1;KIF14;FMN1;KIF17;KIF15;MAP1LC3A;KIF13A;NUSAP1;KIF1B;GTSE1;DLGAP5;CDK5RAP2;SUN2;GAS2L3;MAP1S;KIF23;HAUS6;KIF22;EML1;KNSTRN;MID1;CKAP5;EML4;EML5;CLIP2;CLIP1;PSRC1;KIF2A;FAM161A;NAV3;CEP57L1;KIFC1;MAP1B;MAP1A;SBDS;BIRC5;KIF2C;KIF20A;ARHGEF2;EZR;KIF20B;MAPRE1;GAPDH;DCTN1;SKA1;CAMSAP1;SKA2;CAMSAP2;RACGAP1;HAUS8;KATNA1;KIF3C;FAM83D;GAS2L1;MAP4K4;SPAG5;RCC2;NDE1;PLK1;FHDC1;CCDC88A;TPX2;CENPE;KIF18…
kinase binding (GO:0019900)	108/461	5.17103e-12	7.80825e-10	0	0	2.28527	59.3894	ERRFI1;DGKD;TFRC;ACTB;PPP1CC;CCND3;CCND1;WWC3;CEP250;FBXO5;TRIM21;CDK5RAP2;MAP2K3;DAXX;FBXW5;BORA;PRKCD;VRK1;ANK2;VRK2;CDC25C;TICAM1;CDC25A;CDC25B;SGO1;MSH2;TRIM14;TRIB3;KIF20A;UTRN;TP53;TELO2;ATF4;PFKFB2;GATA6;IQGAP1;FAM83G;CCNB1;RACGAP1;IRAK1;CEP192;FAM83D;BARD1;SMAD3;CAV2;RCC2;CAV1;PLK1;MSN;CDC6;ARHGAP33;POLA1;TPX2;DLG3;CSPG4;CALM3;CALM1;CALM2;BCL2L1;BCAR3;FAF1;KIF14;HSPB1;ILK;KIF11;PTPRK;FOXM…
single-stranded DNA helicase activity (GO:0017116)	15/19	3.91372e-11	5.06547e-09	0	0	27.4703	658.297	RFC5;PIF1;POLQ;RFC3;RFC4;MCM7;DHX9;RFC2;DSCC1;CHTF18;RAD51;MCM5;DNA2;MCM6;MCM2
DNA replication origin binding (GO:0003688)	16/23	2.07254e-10	2.34715e-08	0	0	16.7479	373.43	MCM7;DHX9;MCM8;DDX11;MCM10;CDC6;POLA1;CDC45;ORC1;GRWD1;ORC3;MCM3;MCM4;MCM5;MCM6;MCM2
DNA secondary structure binding (GO:0000217)	19/33	5.10424e-10	5.13827e-08	0	0	9.95257	212.943	LIN54;BLM;MEF2C;FANCM;XRCC2;XRCC3;HMGB2;HMGA1;HMGB3;HMGA2;RAD51AP1;RECQL4;MSH6;NEIL3;RAD51D;MSH2;RBBP8;CLSPN;RAD18
actin binding (GO:0003779)	50/177	4.72144e-09	4.27762e-07	0	0	2.90623	55.7157	TLNRD1;FMN2;SYNE2;SYNE1;RUSC1;TMSB4X;COTL1;CAP1;GAS2L3;DBNL;MAP1S;TPM2;TPM1;ACTN4;MTSS1;TMSB15A;MAP1B;MAP1A;KCNMA1;MYH9;EZR;PFN1;UTRN;VCL;DBN1;FLII;CORO1A;NCALD;ABLIM1;PDLIM2;MYO6;ABL2;EPS8L2;FLNB;PDLIM5;MYH10;GBP1;PDLIM4;PDLIM7;MICAL2;MYO9B;FHDC1;SSH2;CORO2B;MYO19;ANLN;CCDC88A;KIF18A;SMTN;GIPC1
damaged DNA binding (GO:0003684)	21/44	6.02725e-09	4.96426e-07	0	0	6.69794	126.772	DCLRE1B;DCLRE1A;POLQ;FEN1;DCLRE1C;PCNA;PNKP;HMGB2;RPA1;RPA2;XRCC1;FANCG;UNG;NEIL3;POLD1;APEX1;RPA3;ERCC2;RBBP8;AUNIP;RAD18
single-stranded DNA binding (GO:0003697)	32/97	5.33945e-08	4.03128e-06	0	0	3.61948	60.6103	BLM;MCM7;DHX9;MCM8;HMGB2;MCM10;BRCA2;RAD51AP1;CDC45;RBBP8;DDX11;TOP3A;RPA1;RPA2;MLH1;RAD23B;FAM111A;POLA1;NEIL3;RAD51D;RAD51;MSH2;POLR3C;TDP1;RPA3;DMC1;MCM3;MCM4;NUP35;MCM5;MCM6;MCM2
purine ribonucleoside triphosphate binding (GO:0035639)	94/460	1.70184e-07	1.18605e-05	0	0	1.90537	29.6978	DYRK3;DYRK2;PRAG1;NVL;KIF14;SMC4;RND3;RPS6KA4;TUBA1C;TUBA1B;TUBB6;TUBA1A;RPS6KA5;PPIP5K1;TUBB3;GUK1;ANXA6;RAC2;RAC1;SEPHS1;HRAS;RAB8A;HSP90AA1;TUBB;DAPK3;TAP2;RRAS2;DARS2;OXSR1;HASPIN;RHOC;TUBG1;RHOA;NME1;MSH6;RAB32;ARL4C;DYNC1LI1;LSG1;TUBB2A;RAP2B;MSH2;RRAGC;KIFC1;OAS2;OAS3;RAB35;MYH9;MCM6;TRIB1;PI4K2A;ARF6;PIF1;PRPS1;BLM;RALA;RALB;ATL3;DHX9;PNKP;ATP10D;WNK4;ARL2;NOL9;NRAS;PMVK;MAP3K20;NLRP1;MYH…
motor activity (GO:0003774)	24/66	3.16017e-07	2.04508e-05	0	0	4.19263	62.753	DYNC1I2;KIF14;KIF24;KIF23;KIF11;KIF22;SMC3;KIF17;KIF15;CENPE;MYO1E;KIF18A;KIF18B;KIF2A;KIFC1;KIF4A;KIF13A;MYO6;MYH9;KIF1B;KIF2C;KIF20A;KIF3C;KIF20B
GTPase regulator activity (GO:0030695)	55/233	6.49602e-07	3.92359e-05	0	0	2.27905	32.4695	USP6NL;ARHGAP11A;ERRFI1;NRP1;ARHGAP11B;GPSM2;ARHGAP1;HTR2B;ARHGEF10L;SIPA1L3;ARHGAP35;SYDE1;FLCN;ARHGAP42;RGS3;SIRPA;TBC1D10B;TBC1D9;ARHGAP10;TBC1D1;RP2;RASA1;PGAM5;RIN2;ARHGEF6;RAP1GDS1;ARHGAP19;ARHGAP18;ARL2;IQGAP1;ASAP2;IQGAP3;RASGRP3;RIC8A;ARHGAP22;RACGAP1;RGS20;SH3BP4;SLIT2;ECT2;SRGAP2;RANBP1;JUN;TBCD;ARHGAP29;MYO9B;ARHGAP33;CCDC88A;ARHGAP31;EIF5;DLC1;RGS10;RGS12;CPEB2;SIPA1
microtubule motor activity (GO:0003777)	21/56	9.5001e-07	5.37943e-05	0	0	4.3985	60.993	DYNC1I2;KIF14;KIF24;KIF23;KIF11;KIF22;SMC3;KIF17;KIF15;CENPE;KIF18A;KIF18B;KIF2A;KIFC1;KIF4A;KIF13A;KIF1B;KIF2C;KIF20A;KIF3C;KIF20B
DNA binding (GO:0003677)	142/811	2.57546e-06	0.000137257	0	0	1.57965	20.3293	DCLRE1B;DCLRE1A;DCLRE1C;MRE11;POGK;IFIT5;AHR;ETS1;TRIM26;HOXA7;HMGN1;TIPIN;KDM2B;MAP1S;DDX11;RFX2;ARID5A;ARID5B;WDR76;HIC1;MSH6;NEIL3;MSH2;DDIT3;ERF;TIMELESS;TFAM;DNA2;NUPR1;TP53;ATF4;KHDRBS1;BLM;DNMT1;CBFB;DHX9;PRKDC;DDX60;RAD51AP1;BRIP1;ORC1;CLSPN;NLRP1;LYAR;ZNF300;EGR1;CDT1;JUN;SMAD3;VDR;NR2F1;HMGA1;HMGA2;INO80;POU2F2;FANCG;DRAP1;FAM111A;POLA1;TDP1;MAFF;BCL2;TCF3;RAD18;PHF19;TOP2A;CSRNP1;CSRNP…
protein serine/threonine kinase activity (GO:0004674)	70/344	7.17704e-06	0.000361244	0	0	1.88594	22.3382	DYRK3;TRIO;DYRK2;ILK;MYLK;RPS6KA4;STK10;RPS6KA5;CHEK1;PBK;NEK2;IKBKE;MAP2K1;RIPK2;DAPK3;PRKCD;HUNK;CASK;VRK1;VRK2;OXSR1;PASK;MASTL;CIT;TGFBR2;MELK;MAPKAPK3;BMP2K;FAM20C;TNIK;ROCK1;PRKDC;PKN3;CAMK2A;WNK4;STK39;TTK;PKMYT1;KALRN;AURKB;AURKA;NUAK1;PAK1;IRAK1;GRK6;MAP3K20;BRD4;MAP4K4;PAK4;PLK4;PLK3;PLK2;LIMK2;PLK1;LIMK1;MOK;CDC7;SRPK1;MAPK13;BCKDK;STK24;STK17A;CDK4;CAMK4;STK17B;CDK2;CDK1;CAMK1;PKN1;CD…
cadherin binding involved in cell-cell adhesion (GO:0098641)	10/18	1.12682e-05	0.000537316	0	0	9.13565	104.087	ANXA1;KRT18;ANXA2;CDC42EP1;STXBP6;PDLIM5;S100A11;CNN3;PPP1CA;PAK4
exodeoxyribonuclease activity, producing 5'-phosphomonoesters (GO:0016895)	8/12	1.40951e-05	0.000638508	0	0	14.6082	163.169	DCLRE1B;DCLRE1A;MGME1;FEN1;DCLRE1C;EXO1;APEX1;POLD1
3'-5' DNA helicase activity (GO:0043138)	9/16	2.77016e-05	0.00119512	0	0	9.3933	98.5735	RECQL4;BLM;FANCM;MCM7;DHX9;MCM5;NAV2;MCM6;MCM2
protein homodimerization activity (GO:0042803)	111/636	3.63535e-05	0.0014971	0	0	1.56553	16.0032	DCLRE1B;DGKD;TFRC;GLDC;CIB2;ENO1;AHR;STK10;PIP4K2A;TRIM21;ST6GAL1;ACOT7;TPM4;GLCE;TPM2;ACTN1;DAPK3;TPM1;ACTN4;KNSTRN;MID1;MSH6;TPST2;MSH2;DDIT3;S100A6;TRIM14;SNRPC;KIF20B;ATF3;BLM;SHMT2;SHMT1;NPR3;PDGFB;NRF1;ADRB2;CORO1A;DPP4;IRAK1;S100A16;PDGFC;S100A13;HMOX1;SRGAP2;ECT2;ATG7;S100A11;S100A10;SNX6;BARD1;TGFB2;SMAD3;CAV2;EXT1;CCDC88A;TP53I3;BCL2;TCF3;BCL2L1;TOP2A;HIP1;TENM4;MTCL1;HSPB1;SYNE1;TRIM8;…
GTPase activator activity (GO:0005096)	66/336	4.13178e-05	0.00162756	0	0	1.80185	18.1883	USP6NL;ARHGAP11A;ERRFI1;NRP1;ARHGAP11B;DOCK9;RASGRF2;ARHGAP1;HTR2B;ARHGEF10L;SIPA1L3;ARHGAP35;DOCK10;SYDE1;FLCN;ARHGAP42;RGS3;TBC1D10B;TBC1D9;RAB3IL1;VAV2;ARHGAP10;TBC1D1;RP2;RASA1;SPATA13;RAPGEF1;RIN3;PGAM5;ARHGEF2;DOCK2;RIN2;ARHGEF6;ARHGEF28;RAP1GDS1;ARHGAP19;ARHGAP18;DENND3;IQGAP1;ASAP2;IQGAP3;KALRN;RASGRP3;RIC8A;ARHGAP22;CYTH3;RACGAP1;RGS20;EPS8L2;ECT2;SRGAP2;CYTH1;RANBP1;JUN;TBCD;ARHGAP29;MY…
four-way junction DNA binding (GO:0000400)	9/17	5.25457e-05	0.0019836	0	0	8.21867	80.9854	MSH6;BLM;RAD51D;FANCM;MSH2;XRCC2;XRCC3;HMGB2;HMGB3
ubiquitin-like protein ligase binding (GO:0044389)	57/282	5.93375e-05	0.00215039	0	0	1.86508	18.1515	GPI;FAF1;BRCA1;TRIOBP;ACTG1;TUBA1B;UCHL1;MAP1LC3A;IKBKE;CCT2;DAXX;HSP90AA1;GPR37;TPI1;DTX3L;DDX58;TUBB;DIO2;TRAF2;MID1;YWHAZ;TCP1;TRAF5;TRIB3;TRIB1;SLC25A5;TP53;VCL;USP13;RALA;RALB;RNF34;RTN4;CCNB1;HSPA8;JUN;SLF1;SLF2;SMAD3;STAT1;FANCL;UBE2C;FZD8;RPA2;PA2G4;UBE2A;PRDX6;SMAD7;CUL4A;DNAJA1;MFHAS1;APC;UBE2T;BCL2;UBE2N;RAD18;WRAP53
cell-cell adhesion mediator activity (GO:0098632)	15/42	6.53385e-05	0.0022768	0	0	4.06435	39.1638	NTNG1;ANXA1;ANXA2;NEXN;CNN3;PPP1CA;KRT18;PALLD;PLXNB3;SIRPA;CDC42EP1;STXBP6;PDLIM5;S100A11;PAK4
adenyl ribonucleotide binding (GO:0032559)	60/306	9.50754e-05	0.00319031	0	0	1.79576	16.6303	DYRK3;DYRK2;PRAG1;NVL;KIF14;SMC4;RPS6KA4;RPS6KA5;PPIP5K1;GUK1;BVES;HSP90AA1;DAPK3;TAP2;DARS2;OXSR1;HASPIN;NME1;MSH6;MSH2;KIFC1;OAS2;OAS3;MYH9;MCM6;TRIB1;PI4K2A;PIF1;POPDC3;PRPS1;BLM;DHX9;PNKP;ATP10D;WNK4;NOL9;MYO6;PMVK;MAP3K20;NLRP1;MYH10;SLC19A1;MAP4K4;HSPA8;RRM1;GSS;PLK1;MYO9B;SRPK1;BCKDK;PPP5C;GCLC;MYO1B;ACTC1;RAD51;STK17A;STK17B;UBA2;TRIP13;PFKP
protein heterodimerization activity (GO:0046982)	41/188	0.000112487	0.00363975	0	0	2.04872	18.6283	TOP2A;DGKD;HIP1;TENM4;PDGFB;AHR;PHB;SRI;SMC3;AURKA;IRAK1;TCOF1;PPP2R1A;KATNA1;BAK1;BOK;YWHAH;BARD1;ARNT2;MEF2C;TPM4;ITGA3;TPM2;TPM1;SMC1A;EXT1;QTRT2;RRAGC;DDIT3;BCL2;UBA2;TCF3;MICU2;SAE1;MICU1;TP53;PAFAH1B3;ATF3;RAN;ATF4;BCL2L1
ubiquitin protein ligase binding (GO:0031625)	53/265	0.000140364	0.00431441	0	0	1.8388	16.3125	GPI;FAF1;BRCA1;TRIOBP;ACTG1;TUBA1B;UCHL1;MAP1LC3A;IKBKE;CCT2;DAXX;HSP90AA1;GPR37;TPI1;DDX58;TUBB;DIO2;TRAF2;MID1;YWHAZ;TCP1;TRAF5;TRIB3;TRIB1;SLC25A5;TP53;VCL;USP13;RALA;RALB;RNF34;RTN4;HSPA8;JUN;SLF1;SLF2;SMAD3;FANCL;FZD8;RPA2;PA2G4;UBE2A;PRDX6;SMAD7;CUL4A;DNAJA1;MFHAS1;APC;UBE2T;BCL2;UBE2N;RAD18;WRAP53
ATP binding (GO:0005524)	55/278	0.000142861	0.00431441	0	0	1.81445	16.0645	DYRK3;DYRK2;PRAG1;NVL;KIF14;SMC4;RPS6KA4;RPS6KA5;PPIP5K1;GUK1;HSP90AA1;DAPK3;TAP2;DARS2;OXSR1;HASPIN;NME1;MSH6;MSH2;KIFC1;OAS2;OAS3;MYH9;MCM6;TRIB1;PI4K2A;PIF1;PRPS1;BLM;DHX9;PNKP;ATP10D;WNK4;NOL9;PMVK;MAP3K20;NLRP1;MYH10;MAP4K4;HSPA8;RRM1;GSS;PLK1;MYO9B;SRPK1;BCKDK;PPP5C;MYO1B;ACTC1;RAD51;STK17A;STK17B;UBA2;TRIP13;PFKP
flap endonuclease activity (GO:0048256)	6/9	0.000186873	0.00546153	0	0	14.5969	125.316	MUS81;FEN1;SLX4;EXO1;ZGRF1;DNA2
GTP binding (GO:0005525)	40/189	0.000263872	0.00725884	0	0	1.97087	16.24	RALA;RALB;ATL3;ARL2;RND3;TUBA1C;TUBB6;TUBA1B;NRAS;TUBA1A;TUBB3;ANXA6;RAC2;RAC1;SEPHS1;HRAS;GBP1;RAB8A;GBP3;TUBB;RAB27A;RRAS2;RAB27B;RHOC;TUBG1;TUBB4B;RHOA;NME1;RAB32;ARL4C;DYNC1LI1;MFHAS1;LSG1;RAP2B;TUBB2A;RRAGC;RAB35;RHEBL1;RAN;ARF6
guanyl ribonucleotide binding (GO:0032561)	44/214	0.000264395	0.00725884	0	0	1.90106	15.6611	RAB3B;RALA;RALB;ATL3;GNAI3;ARL2;RND3;TUBA1C;TUBA1B;NRAS;TUBB6;TUBA1A;TUBB3;ANXA6;RAC2;RAC1;SEPHS1;HRAS;GBP1;SLC19A1;RAB8A;GBP3;TUBB;RAB27A;RRAS2;RAB27B;RHOC;TUBG1;TUBB4B;RHOA;NME1;RAB32;ARL4C;DYNC1LI1;MFHAS1;LSG1;RAP2B;TUBB2A;RRAGC;RAB35;PDE5A;RHEBL1;RAN;ARF6
GDP-dissociation inhibitor activity (GO:0005092)	7/13	0.000327823	0.00873553	0	0	8.51696	68.3318	GPSM2;RANBP1;CCDC88A;EIF5;ARHGDIA;ARHGDIB;SH3BP4
exonuclease activity (GO:0004527)	15/49	0.000459028	0.0118823	0	0	3.22629	24.7985	DCLRE1B;TRIR;FEN1;DCLRE1C;MRE11;AEN;REXO5;EXOSC6;EXOSC10;EXO1;ERI1;APEX1;EXOSC8;EXOSC3;EXOSC2
5'-3' exonuclease activity (GO:0008409)	7/14	0.00058735	0.0147816	0	0	7.29983	54.31	DCLRE1B;TRIR;DCLRE1A;FEN1;DCLRE1C;MRE11;EXO1
DNA polymerase binding (GO:0070182)	8/18	0.000636371	0.0155825	0	0	5.8413	42.9904	FANCI;CDT1;ACD;HSP90AA1;PCNA;RAD51;FANCD2;SMG6
GDP binding (GO:0019003)	18/67	0.000757487	0.0180601	0	0	2.68744	19.3106	RAB3B;RALA;RALB;GNAI3;RRAS2;RAB27A;RAB27B;DYNC1LI1;NRAS;RAP2B;RRAGC;RAB35;RHEBL1;HRAS;GBP1;RAB8A;RAN;ARF6
gamma-tubulin binding (GO:0043015)	9/23	0.000896704	0.0205566	0	0	4.69478	32.9423	PAK1;RAD51D;RACGAP1;CENPJ;TUBGCP3;BRCA2;GIT1;CDK5RAP2;RAB11FIP5
cytoskeleton-nuclear membrane anchor activity (GO:0140444)	4/5	0.000958311	0.0205566	0	0	29.173	202.762	SUN2;SYNE3;SYNE2;SYNE1
RNA-DNA hybrid ribonuclease activity (GO:0004523)	4/5	0.000958311	0.0205566	0	0	29.173	202.762	FEN1;RNASEH2A;EXO1;APEX1
GTPase binding (GO:0051020)	40/201	0.000958682	0.0205566	0	0	1.82271	12.6678	USP6NL;DOCK7;ARHGAP1;ENO1;IQGAP1;YBX1;BICD1;TRIOBP;PAK1;RUSC2;XPO5;MICALL1;ARHGDIB;FLNA;SH3BP4;CHML;SRGAP2;RAB8A;TNPO3;UNC13B;RANBP1;HSP90AA1;RCC2;CAV1;DAPK3;MYO5A;NUTF2;MYO9B;LSM2;EHD1;AFDN;MYO1C;RRAGC;RASA1;BIRC5;RIN3;ARHGEF2;PKN1;OPTN;PICALM
ubiquitin binding (GO:0043130)	19/74	0.000999724	0.0205566	0	0	2.52747	17.4598	TOP2A;USP13;SMAD3;FAF1;ADRM1;HSPB1;RNF19B;RAD23B;CKS1B;UCHL1;UBXN11;DDI2;NEDD4;NUP62;CKS2;UBE2N;ASCC2;BUB3;TRIM32
5'-3' exodeoxyribonuclease activity (GO:0035312)	5/8	0.00104371	0.0205566	0	0	12.1591	83.4716	DCLRE1B;DCLRE1A;DCLRE1C;EXO1;EXO5
5'-flap endonuclease activity (GO:0017108)	5/8	0.00104371	0.0205566	0	0	12.1591	83.4716	FEN1;SLX4;EXO1;ZGRF1;DNA2
histone kinase activity (GO:0035173)	5/8	0.00104371	0.0205566	0	0	12.1591	83.4716	CDK2;CDK1;BAZ1B;AURKB;AURKA
microtubule plus-end binding (GO:0051010)	8/20	0.00146673	0.0277458	0	0	4.86719	31.7571	CLIP2;CLIP1;KIF18A;APC;DCTN1;KIF2C;MAPRE1;KNSTRN
nucleoside-triphosphatase activity (GO:0017111)	51/278	0.00146998	0.0277458	0	0	1.64967	10.76	RAB3B;KIF14;RND3;KIF15;RUVBL2;ARHGDIB;RAC2;RAC1;HRAS;RAB8A;HSP90AA1;RRAS2;CHD1L;RHOC;RHOA;RAB32;LSG1;RAP2B;RRAGC;KIF2A;RAB35;MYH9;DNA2;KIF20B;RALA;RALB;ATL3;DHX9;GNAI3;ARL2;GSPT1;GNA13;NRAS;GNG5;MYO6;KIF3C;NLRP1;GBP1;GBP3;EFL1;RAB27A;RAB27B;ATP2B1;MYO19;GPN3;MYO1E;ABCB10;KIF18B;NLRP10;RHEBL1;RAN
DNA binding, bending (GO:0008301)	7/16	0.00157234	0.0290722	0	0	5.677	36.6461	TOP2A;FOXD1;HMGB2;HMGA2;HMGB3;TFAM;FOXL1
small GTPase binding (GO:0031267)	35/175	0.00175843	0.0318143	0	0	1.83246	11.6239	USP6NL;DOCK7;ARHGAP1;IQGAP1;BICD1;TRIOBP;PAK1;RUSC2;ARHGDIB;XPO5;MICALL1;FLNA;SH3BP4;CHML;SRGAP2;RAB8A;TNPO3;UNC13B;RANBP1;CAV1;RCC2;DAPK3;MYO5A;NUTF2;MYO9B;LSM2;EHD1;AFDN;MYO1C;BIRC5;RIN3;ARHGEF2;PKN1;OPTN;PICALM
mRNA 5'-UTR binding (GO:0048027)	9/25	0.00179087	0.0318143	0	0	4.10747	25.9799	LARP1;SHMT2;MRPS11;SHMT1;IGF2BP1;IGF2BP3;MYH10;CCT5;LARP6
DNA-directed DNA polymerase activity (GO:0003887)	8/21	0.0021207	0.0369491	0	0	4.49254	27.6561	POLD3;POLQ;POLA1;POLD1;POLE2;POLE3;POLE;POLH
amidine-lyase activity (GO:0016842)	4/6	0.00259886	0.0444257	0	0	14.5856	86.8238	ADSL;ASL;CHAC2;CHAC1
transcription regulatory region nucleic acid binding (GO:0001067)	40/212	0.0026847	0.0450434	0	0	1.70507	10.0943	LIN54;SUV39H2;HDAC5;DHX9;BNC1;SUV39H1;TCF7;GATA6;HMGB2;ASH2L;BRCA1;CTCF;AHR;GLI1;ETS1;CREB3L1;SOX4;CDK5RAP2;EGR1;KLF11;MEF2C;JUN;SMAD3;NONO;ARID5A;ARID5B;HMGA2;POU2F2;ETV5;RUNX1;HNRNPL;PSPC1;DDIT3;IRF1;TFAM;AHRR;ZNF217;TP53;ATF3;ATF4
DNA polymerase activity (GO:0034061)	8/22	0.00298347	0.049146	0	0	4.1714	24.2553	POLD3;POLQ;POLA1;POLD1;POLE2;POLE3;POLE;POLH
protein serine/threonine kinase activator activity (GO:0043539)	11/37	0.00332335	0.0536479	0	0	3.09019	17.635	CCNB1;MAP2K1;DBF4;INCENP;CKS2;CALM3;DBF4B;IQGAP1;CALM1;CALM2;CKS1B
histone methyltransferase activity (GO:0042054)	10/32	0.0033752	0.0536479	0	0	3.31941	18.8918	PRMT6;FBL;EED;SUV39H1;NTMT1;DOT1L;SMYD2;KMT5A;TTLL12;EZH2
nucleoside-triphosphate diphosphatase activity (GO:0047429)	5/10	0.00381024	0.0595186	0	0	7.29461	40.6314	DHX9;NUDT1;NUDT15;DCTPP1;ITPA
endoribonuclease activity, producing 5'-phosphomonoesters (GO:0016891)	9/28	0.0043293	0.0664805	0	0	3.45833	18.8214	DBR1;FEN1;RNASEH2A;POP1;EXO1;RPP30;ELAC2;APEX1;DROSHA
cyclin-dependent protein serine/threonine kinase regulator activity (GO:0016538)	12/44	0.00482812	0.0729046	0	0	2.73923	14.6091	CDKN2D;CCNA2;CCNB2;CCNB1;CCND3;CDKN2C;CCND1;CCNE2;CDKN2A;CCNF;CKS2;CKS1B
5'-3' DNA helicase activity (GO:0043139)	4/7	0.0054843	0.0776372	0	0	9.72321	50.6177	PIF1;BRIP1;ERCC2;DNA2
histone threonine kinase activity (GO:0035184)	4/7	0.0054843	0.0776372	0	0	9.72321	50.6177	CHEK1;VRK1;PKN1;HASPIN
minor groove of adenine-thymine-rich DNA binding (GO:0003680)	4/7	0.0054843	0.0776372	0	0	9.72321	50.6177	LIN54;MEF2C;HMGA1;HMGA2
nitric-oxide synthase binding (GO:0050998)	4/7	0.0054843	0.0776372	0	0	9.72321	50.6177	CAV1;ATP2B4;ACTB;SNTA1
ATP hydrolysis activity (GO:0140603)	12/45	0.00587448	0.0806406	0	0	2.65607	13.6446	MYO1E;HSP90AA1;ABCB10;DHX9;RUVBL2;KIF14;NLRP1;ATP2B1;CHD1L;DNA2;KIF20B;MYO19
histone-lysine N-methyltransferase activity (GO:0018024)	12/45	0.00587448	0.0806406	0	0	2.65607	13.6446	SUV39H2;SMYD5;EED;SUV39H1;DOT1L;NSD2;SMYD2;WDR5;ASH2L;KMT5A;TTLL12;EZH2
protein serine/threonine phosphatase activity (GO:0004722)	15/62	0.00597565	0.0808051	0	0	2.33218	11.9409	PHLPP2;PPM1H;LRRC40;CTDSPL2;CDC14A;LRRC2;MTMR6;PPM1F;PPM1G;PPP1CA;PPP1CC;PPP5C;PGAM5;ILKAP;CDKN3
nuclear export signal receptor activity (GO:0005049)	5/11	0.00629537	0.0838766	0	0	6.07849	30.8054	XPO1;CSE1L;XPO6;XPO5;RAN
protein phosphatase regulator activity (GO:0019888)	14/57	0.0067497	0.0886264	0	0	2.37874	11.8895	PPP1R15A;ANKLE2;SET;PPP2R3A;CABIN1;LGALS3;PPP4R1;PPP2R1A;PPP1R7;RCAN2;RCAN3;CALM3;CALM1;CALM2
endodeoxyribonuclease activity (GO:0004520)	7/20	0.00689297	0.0892148	0	0	3.92934	19.5573	FEN1;DCLRE1C;MRE11;EXO1;APEX1;RBBP8;DNA2
snoRNA binding (GO:0030515)	9/30	0.00717808	0.0899876	0	0	3.12861	15.4451	NOP56;NUFIP1;PRKDC;DKC1;HEATR1;NUDT1;DHX37;GAR1;BYSL
NF-kappaB binding (GO:0051059)	8/25	0.00725065	0.0899876	0	0	3.43469	16.9216	HDAC2;NPM1;BRMS1;CDKN2A;FAF1;ANXA4;TP53BP2;COMMD7
poly-pyrimidine tract binding (GO:0008187)	8/25	0.00725065	0.0899876	0	0	3.43469	16.9216	KHDRBS1;PTBP1;DAZAP1;PNPT1;IFIT5;PABPC1L;PATL1;RBMS2
magnesium ion binding (GO:0000287)	28/146	0.00861172	0.105435	0	0	1.73637	8.25579	TOP2A;PIF1;DYRK3;FEN1;DYRK2;ATP10D;CIB2;FIGNL1;MAP3K20;ABL2;GSS;PLK1;OXSR1;SRPK1;NME1;MSH6;NT5C3A;GCLC;MSH2;RRAGC;MTHFD2;RP2;PGP;UBA2;HPRT1;DCTPP1;PI4K2A;RAN
phosphatase binding (GO:0019902)	23/114	0.00891401	0.107002	0	0	1.84848	8.72506	CSRNP2;SMAD3;SH2D4A;PXN;RPA2;TRAF2;IQGAP1;SLC9A3R2;LGALS3;SH3RF2;CARHSP1;CHCHD3;CNST;DLG3;RCAN3;SIRPA;NEK2;CEP192;TP53;IKBKE;MET;SFI1;PDLIM4
nuclear receptor coactivator activity (GO:0030374)	13/53	0.00897585	0.107002	0	0	2.37391	11.1887	RBM14;ACTN1;HMGA1;ACTN4;RNF4;ETS1;TRERF1;DCAF6;WDR77;HELZ2;PSMC3IP;ZMIZ1;PKN1
adenine nucleotide transmembrane transporter activity (GO:0000295)	5/12	0.00972975	0.113822	0	0	5.20984	24.1349	LRRC8A;SLC25A5;SLC19A1;SLC25A25;SLC25A24
mRNA binding (GO:0003729)	45/263	0.00987494	0.113822	0	0	1.51263	6.98495	SLBP;KHDRBS1;DAZAP1;KHDRBS3;RBM8A;DHX9;SHMT2;SHMT1;MRPS11;CSTF2;HNRNPR;TYMS;MRPL13;PTBP1;LARP1;PCBP4;C1QBP;NOCT;TRA2B;XPO5;IGF2BP1;DENR;IGF2BP3;MYH10;CCT5;RBM14;CLUH;MYEF2;MRPS7;EIF2S2;HNRNPAB;LARP6;DHFR;HNRNPL;HNRNPM;CARHSP1;HNRNPK;PKM;GEMIN5;NUP98;PABPC1L;TP53;CPEB2;RBMX;RBMS2
oxidized DNA binding (GO:0032356)	4/8	0.00992491	0.113822	0	0	7.292	33.6358	MSH6;RECQL4;MSH2;XRCC1
ADP binding (GO:0043531)	8/27	0.0119533	0.134798	0	0	3.07279	13.6025	MSH6;GCLC;PPP5C;MSH2;MYO6;MYH9;MYO9B;MYH10
poly(U) RNA binding (GO:0008266)	7/22	0.0122171	0.134798	0	0	3.40504	14.9989	KHDRBS1;DAZAP1;PNPT1;IFIT5;PABPC1L;PATL1;RBMS2
telomerase RNA binding (GO:0070034)	7/22	0.0122171	0.134798	0	0	3.40504	14.9989	EXOSC10;DKC1;PINX1;GAR1;SMG6;SNRPB;WRAP53
double-stranded RNA binding (GO:0003725)	16/73	0.012349	0.134798	0	0	2.05091	9.01208	TFRC;DDX58;DHX9;ACTN1;STRBP;MSN;SLC3A2;DDX60;TUBB4B;TUBA1B;OAS2;OAS3;DROSHA;LRRFIP1;NLRP1;VIM
exoribonuclease activity (GO:0004532)	5/13	0.0142602	0.151606	0	0	4.55835	19.3743	EXOSC6;EXOSC10;EXOSC8;EXOSC3;EXOSC2
D-loop DNA binding (GO:0062037)	3/5	0.0145582	0.151606	0	0	10.9347	46.2494	RAD51AP1;RECQL4;BLM
syndecan binding (GO:0045545)	3/5	0.0145582	0.151606	0	0	10.9347	46.2494	SEMA5A;GPNMB;TNC
Y-form DNA binding (GO:0000403)	3/5	0.0145582	0.151606	0	0	10.9347	46.2494	BLM;RBBP8;RAD18
tumor necrosis factor receptor superfamily binding (GO:0032813)	8/28	0.015003	0.154462	0	0	2.91899	12.2583	TNFSF18;SIVA1;STAT1;TNFSF4;TRAF5;TRAF2;FADD;BID
disordered domain specific binding (GO:0097718)	7/23	0.0157699	0.160534	0	0	3.19204	13.2459	HSP90AA1;FN1;CALM3;CALM1;CALM2;GAPDH;TP53
potassium channel inhibitor activity (GO:0019870)	4/9	0.0161731	0.16102	0	0	5.83326	24.0588	CAV1;RASA1;WNK4;NEDD4L
single-stranded DNA exodeoxyribonuclease activity (GO:0008297)	4/9	0.0161731	0.16102	0	0	5.83326	24.0588	MGME1;EXO1;EXO5;POLE
alpha-actinin binding (GO:0051393)	7/24	0.0199972	0.186945	0	0	3.0041	11.7525	MAGI1;PDLIM2;PALLD;RARA;PDLIM5;PDLIM4;PDLIM7
[truncated: 814 more rows]

## Sheet: MF 72 vs 0
Term	Overlap	P.value	Adjusted.P.value	Old.P.value	Old.Adjusted.P.value	Odds.Ratio	Combined.Score	Genes
[truncated: 920 more rows]

[truncated: 1 more sheets: MF 144 vs 0]
